# Supplementary material for: Genome-wide CRISPR Screens in T Helper Cells Reveal Pervasive Crosstalk between Activation and Differentiation
Source: Cell. 2019 Feb 7;176(4):882–896.e18. doi: 10.1016/j.cell.2018.11.044 (PMC6370901; doi:10.1016/j.cell.2018.11.044)
Supplement: Data S2. Processed Data from All the Steps of the Analysis, Related to Figure 1 [file mmc2.zip › supplemental data/motif analysis/irf4_meme/chip_total_irf4.200.fa]

>chr2:58139541-58139741
TCATGGACAGAGCTTTTCAAATAGTTCACATTTGTGACTGAAGGTTTTATGATCCCTGATTTTCTAGTCTAGCCTAGTCACCTAAGTGTGATATGACTTA
TACTAAGGAAACTTGAGTGTAAAGAGCAGAGGTAACAAAGTGACTGTTTAAAAATCTGAGATTTTTTTTCCTGTTTTATTCAGGGTTGTTAAACATTTAG

>chr2:58170330-58170530
AAACTTCAGAGTCACCTCACAGAACATTTTTTACTTACAGGTGAAAACCAAAGACAGTGGTTTAGTGGTAGAACTCTCAGTACATCACACAGTCTCCTTC
AACAGAACTCTATAAGCATTTCCTACTTGAATACTCATAACAAGAGGCAGGCATCTTCCAGATGTTCttaatctcatgctaactgcaaggatagtactat

>chr2:65160478-65160678
CCAGGTCTAAGTCAAGCACTGAGCTTGGCCATCTCAGCCCTGCTGAGTACTGTTTCACGCCTGCCAAAGCTCTCCATTCTTATATAAAACTTCCCCTAAT
GCTGTGACTCAAACTAAACCTACAGTGAActcaagcaagactccccagcccattttgagtcttctcagcctcttatacctaatggcaactcattaccaaa

>chr2:68398394-68398594
GCTCCCACAAAACAATGCAACTCACTTACCTCCACTTAGTAATTTCATGACCAGCCACAGCTCATCTTTGACCACAAAGGAGGTGTAATAAGTCACTACG
TTGGGATGGCTGCATTGGCTCATGGCTTGAATTTCTTTCTGTAAGGGAAAAAAAAAAGAAGAAAGAAAAACATGATACAGTACTGTAATTAaatcgcctc

>chr2:70091403-70091603
catgtcctgatatactgagagttgagacttcaaaatattaattagagagggtgccacagttcagcTATCATGGCAGTGAGGTGCTGAGTTCAACAGGTGG
TTTCCTGTTAGTGCTCTGATTATGACTCATGTCTGGTTACTAATGTTCATGTCCTTGGAAGGTTCCAGAAGCTGGTGAGGAAAAGCTCTTGCTCTGAGAT

>chr2:70845049-70845249
GGCATAAGGACCTCTCTGTGTGGACTAGAACTGAAACAAGAAAGGCTTGCTGCTGGTTCTGTTGTTTTCGCAGAAACTGGGAGGATTAATGTCTGCAGTA
AAATTTGCTGCTGCTTTCATGATCTTGAAACAAGACTTCAAAGTCTGTGATGTAAAAACCTAGCCACTGAGATCCCGAAATGATCAGAATCGAAAGGGCA

>chr2:75683008-75683208
ACTGCCTGGGAGGCCCACAGCACAAGTGCTATTTTCTGCAATGAACAAAGCACTCAGCATTTCCTGTAAGGAACCCCGTGACTGGCGCATGACTTACACC
ACAAAGACCTATCCCCGAACCACTGCTTTGTGAAACCTGAACAGCATCTCAGAGGAAATGCTAGGGTGGAGCCCCTAACAAGCAAGAACAAGACAGCAGA

>chr2:77271837-77272037
AGCCAAAAGTAAAGTCGTGatgcaacgtagtattctggagggactgtgggccagaagaggggcagtaagtggaaaaggagatgatgcctaagtaaagtct
ggagtttagtcaccagtaagatgccaatgttggtttggttttgactaatgtaccactgtcagataaggtcagaggagagtgaaactttgtgaggtacatg

>chr2:78976230-78976430
TTGAAGGGACCCGGCACCATCAGACCGTGGTGACTCTTTCACAGGCTGGCGTGTATCTTTAAGTCCAGTGCCTACAAAATGGTTGTATTTGTATGCATGT
GTTGGCAGTACTGTTTCAAAATGAGAGTTCTGGAATCATGTCAGCATGCTGAAAATCTACACTATTAAGACTCAAGGGGCAAGTTTGTGCCTGTTAAGTA

>chr2:80461952-80462152
GGACCAGGACTCACAGACTCGGCCATGGTTCTCCAATGAACTCGTATCAGTGACAACATCTCTGGTTTTCTCTGCTGTGACTCATTTCTAACTTGGGTTG
TCAGAATGAACGTTTCCAGAAAGTGGTTACATATTCAACCTGAAACCTcaaagtctgatcgactgattgatacttaaaaggacacgtaggccattgttgc

>chr2:80745776-80745976
CCTGGAAAGTTCCACCACTTCTTTGAGATCAAAGTTTCATCTTTGCCTCCCACTCCAGACTTCTGCAAGGCGATTGTTTATCCTCCTTGCTTTGAAGGTC
TTATAAAGATAAGTCATCTCATGAGTTCTATGATTGAGTTATACTGAAGTTAGTTCTGGTGAATAGATTCCACTGTAGACTGGAAAGTATTTTAACAGTA

>chr2:90752545-90752745
GCGGGTTGTGGAATGGTTGTTCATGGGGGATGCTTAGTAATATCTGAAGGTTGTTTTTTGTGTTTTGACTTTTTTGTGGTTTTGTGTGTGTGTGTTGCAG
TGCACAGGAGTTTCTCTTCAGTGGTAAAGGCTAGGGGTGTTGTTAAACACTGTGACAAAGAATTGAGAACCCTGTGTTAGGTTGTCATGGTTTTATGTCT

>chr2:93978833-93979033
GAATCAGTGTTGGGACAATGAGGTGATAAATGCAAGCTCACAGGACAGAGCCTGCAGGGAACCAAAACTCACAGAGGATGACTAAAACCAAACCTGTGCA
CTGCTGTTTCATGTACTTTGAGTCAGCACAGTTTTGTCAGTTCCTGGGAAGGATCTGCAGCAGGCTGGAGCAGTCACTGAACATCACTCTTCCTGTCTTA

>chr2:102312992-102313192
TCACTAATTTCATCTCTATATGAAAAGTAGTGAGTGGGTGTGAGTCTCATGATGACTGTGAGTTAAGGTCTGAAATATATAGACCACTATATGTTGGAAG
AACTACAACTCTTAATAAACTAGTGCTACTTgtatgactaagagttaagaatgctgatctaggagttaaacatacccggtttgagtcacagctctaccag

>chr2:102701369-102701569
CGGTTCATATACAACCCATGGTTCACACTCAACACATGCCAAGGTCACTGGGGAGAGAAGAATGCCATTCTCGCTTCTAGTTTGTTAAGAAGTGAAGCAA
GCCTTTTGTGGGCTGGATAACACTAATCTTTGCACCGAAACTATGGGTGTTAACCAAGCTTGTTCTGAGAGCTGATGGCTAAAATGGGAGGATGAGAAAG

>chr2:103938768-103938968
CAGAGTCTCACATAGGCTCAAAGAGAGCCAGGGGACAGTCCCATGTGGTCGTACCAACTCAAAGCAGAAGCATCATAGGATTGTCAGTACATTATCAGGC
TGGTCCTGACCTAGAGATGACACTAAAGCCAACATCATTAATGGAGAGAAAGTCAGGCCAGAAACACAAGGGTTCAGAATCAGGTTGCTAAGGTCAGAAT

>chr2:104173035-104173235
caaaggaagtcaggtcaggccctcaaggcagaaacctggagagaggaccgaaagcagagaaggaataacagacactggcttgttctctatggatggtgct
cagcctgctattgttgtaaccagggccatctgcccaagctgtcaccacacacagtgagctgggcatgcccacatcaagcactaactcagaaagtgctaag

>chr2:104763103-104763303
CTTTTGCCCACATGGTTTGGACTGTCTTTCCATTCTTTGAATCTGGGCTAATAATATGTCCTCAGTTTTTGAGCAACAGTACACCATGCTGAAGGAACTC
CTAAGCTATTATTAGTAATCCCTCTCTGATTGGAAAGTAGGAACATATTCACTCTTCAGAGCTCTTATCACTTAAACTGTGACTAATACCTTGAACCGAG

>chr2:117081856-117082056
AGCTTAAAGACACACATACACACACAAACACACATGCagagagagagagagagagagagagagagagagagagagagagagagagagagaatgagagaga
gagagaTTTCCAGATTTGCTGATTGTTTCAATATGACTATTCTGAGCATGTGTCAGCACACCCAATCTACGCTGTTTGGTCTTAGTCTTTCAGAGCTGAC

>chr2:120125116-120125316
GTCACAAGGTCCTTTCCCACCAGTTGCTGTGTCCCTCAGAATGTCAGGGACCAGCTGGCAGGCTTGAGCCATATGTCCTATTTCTGTGCATAGGATGTGA
GTGTTCATACAGTAAATCAGGCCAGGATGTGAGTCAGATCACGTCAAGTGTTGAAAGACACTGATCTTCAAAGCACACTAGAAGCATCATACCAAGCTTC

>chr2:122611796-122611996
ATTACAAAGTAGTTCCCTTAACTGGATTTGTAGAACTAAAACTAGAGAACTCAAATAGACACATCACTTCCTAGCAGAAGGGGCAGATTTGAGTACTTCT
TGCCTGGCTGTGTCGTCCAGTCTGGCTTCCGGCCCTCCATTCTCCTGGATCCCGCGATTATAGGCTTGTATGATGAGCACCCCCCACCCCCCTGCCGGCT

>chr2:126030552-126030752
TTGCCCTCAGTGTGTCTGCACCTTTGTTTCCATCCCTGCTGCTACCATCCTAGTGCAAGGAGTGATCTCTGACTTGGGTTTCAATCATAGTCATAGCAGT
GGGTGGCTTACATTTTAGTCATTCTCCAGATGACCAAAAGGTACGTCTCGTGGGGGTTTCAGAATGGTGTCTAacacacacacacacacacacacacaca

>chr2:126515254-126515454
ctgagccacagatgcacaaatctgtaaggtagatgcatcTGTCTGGTGTATCAGAATGACTCTATGGGGTACTGAATCATGTAGGCAGCAGAGGCATCCA
GTTTCAGTATTTACTCACACGACTTCTTTCACATCTGCATTTGAGTCCTCTTTGACTCAATTAAAAAGGATGTAAACTGTctccattccctcagagttca

>chr2:127331976-127332176
GACCTAGAAATCCCTTTGCCTCCCAGCACAGTGTACCTAGCTCTGGTCATGACAGAGTCCCAGGAGTCCTCTTGTCACCCTGGAACTCAGTTTGGTGACA
TTTCTGAGAATGAGTTGCTTGTGAGGTTGTACATTGGTGGCAGCTTTTCCTCCACAGCCTGCTCTTCACTCCTTCACTGTGCCTGAGCCACAGATGCCTC

>chr2:127346380-127346580
ATGAGTTCCCTAATTTAACCTCTTCTGCCTTCTTTCTGAGATGGGGTAGTGGTTATATCCTACCTTCATTGGGGCCTGATGTGGTGTGGACAGAAGCTGT
GACTCAGGCTTATGACATAGGTCTACTCATGTAATGACCTGCTTCTGTTACCCATGAGTGTCTGGTGCCACCTTTTGGCAGCTTGGGTAGTACTGAGGCT

>chr2:128381036-128381236
GTATATATAAACGTAAAAGCTCCCCTGTATCAAAAATTAATGTTTTAGCACAATTATTTGACATGTAACCTAGCTGACTTCTTGTTATTTTTTCCACACA
CACAACTTGAACTTGTTAACACCAAAACTTTTTAAACTTTGTTTTGTTTTAAAGACATACATATGTATAAATAAAATGTGGTTTACCCTTACGTTTACCC

>chr2:128457782-128457982
gcttcatagtcacagcctataggtgttctctctgtctgtctgtctctctgcctctctctgtctctctctctctctctcagtataCCCATTTTAGGTTGTG
TTGTGTGGTATTAAACTTTTCTGCCGGTAAGTAGAAAAGACCTTTTTTGTAAAAACTGAGAAACAGCTCTCAGGCGAGAACAGATATTTCAGAAATGACT

>chr2:131200776-131200976
CTGTGTGTGTAACCATCTCCTACTCCCACCCCTGGCTCATTTTGAAActgcctgggaggggtctagtgaatctgctcagtttcagggacttccttaagct
attttgagttgtttatttcctgcttaagaagtttctgagcaagatggaaactgttacaTAGCACCTGATCTATGGGTCCCCACTTAAGCCATAGTCATAA

>chr2:131744298-131744498
ACTTGCCTTTCTGGGGATCTTGTCACCATGGCCATTCATACCACCAGCCCACTTATCCTCTCTGGGTCCTCATCTTACGGTGACACCAATATCCAACAAC
TGTTATGAGAAGTCCTCTGTTCACAGGCTTTACACAAGTATGGACCAAATGACCGCTCACTGCAGTGGTCCGGTTATGTTCTGATACTAGTCTGTTATTT

>chr2:135089788-135089988
cttctgggatgagactcctggagaaaatagcacattttgaggtccattgtttgaatagtctgaaagatagaacccaagtgtctctttagggcagcctcat
ctccgctaCTTTCTTTCTTATTCTCTTTGCTCATATATAAAGTCAGTTATGAGTCATTCCTGATGCTTGTATGTGACGCAAGTTTGAGTCATTTCTGAGA

>chr2:136980552-136980752
CTGTGTGTTTGAGAAGGTGGTGTATTCTTGCTTTCACTGGGCAGAGTTTAAGACATCCCACAGAGTCCTGTTATGCATGATACTTCTTCTGCAGTCCTGT
TTGATTTTTGCTTCCTTGATCTGACATGATATAAAGTGAGGTAGTCATAACTACTCTTCTGTTTCTCATTTTACCCTTAGAAGTGGTATCTTATTCAATA

>chr2:142758090-142758290
GGTACTGAACACTCAGGTGACATCTTCTGTGGTCTGCTAAGTACCAGCACCACTGCAAAGGCAAAGTGCTCAGAAAGTGAAAGCTCTACAGTCAGATCCG
GGCAGCCATTTCAAGGGTGACTCAGATCAGTGGACAAGGGCTTCCTTGTGTCCAAAGATGCATGACATGAAGCGGCCACAAAACTCAAGACAGCATAATG

>chr2:144210970-144211170
AAGGTGCCCTCTCATATTCAAACCATTACATGATTCATCTCTCCATGTCTCCTGCTGAGAGAGCCTGAAAGTACTGCTTTTACAAGAATGTGGTAGAGGT
AACCCCGTGCTATTCCAAAAGAATCCTTTAGCAGGCTCTTGTCCTGCCTGTCGACCTTGAACTCCTGGCTGTTCTGGGCAACCAGTTCAGTAGAGCCTAC

>chr2:154656184-154656384
CTCACTTACAAACTCTTTTAAGAGGACTTGTGACAATTTCAAATTTACAGCTTTGGAAAGCAAGAGGAAGTAAGTATCTAAATGAATATTCGAGGCTGAT
TTTGAAGCTTTGCTGTTGAATTACACTGCCAAGGTGGTTAGTCTATTTTAGGTTTCAGAAGGTCTCTTAGGTGAATAAAGAGAATGACAGCTCATCCAAG

>chr2:154658056-154658256
TTCCCCGTTCCTCCTGAACCAGAAATGACGAGGACTCTGCCTCTGTTGACCCAGTCCTGTTGTTGATTGGAACTTGAAAGCTTCTTTGCTTCCTGTCTAG
GAATCGAAACTGTCTAGGAAGTACCTTGTAGTTTTCTTCAGTGAGATGGATGTGAAAATGTGTGAATGACTGTAAAGAAAGTCAAAATGCTCATGTGTGT

>chr2:155046979-155047179
aggccagaagaggatgttggaaccctctgaaactggagttacaggcagttatgagtcaccactgtgagtctgtgaagaaacaaaccagaaacaaacacca
agtaatctcaactgctgagccacctctccagccccACTCAGACTTTTTGTTTTGTAAACTTATAAAAAATTATGATAGAACTCTTTCTGGGAGATAAGAA

>chr2:157129838-157130038
CTTATCCTTACCTTACTCCCAGATCTTCCAGACGATCCTCATCCAAAAAGGGCAGAAACGAGCCGGCGATTTTATTGTCTTGGAAAAGGAAAAGGTAAAC
AAGATATTTATAGCATGTATTTTCCTGTGCCTTTCAGTTTGAATCTATCAGAATTTGCTCAGCTTGTACGGACTAAGAACCTACTGTAGTGAACCATGTG

>chr2:157147886-157148086
acaaatgtgaaattcacaagttttaccacccactctctgagtcagacattttgtggtaaggcctaccaatccatgttGTGTTTATTTAgtgtgtgtgtgt
gtgtgtatgtgtgtgtgtgtgtgtgtgtgtgtgtAGGGTGCATTACAgctgtggcatgtgtacagaggtcagggaacaactaacaacttttgggagttgg

>chr2:158109148-158109348
ctcttctctctctctcctctcccctcccctcttctccttcttcctctctctcctctctctctgtctctatctctgtttgtctctgtctgtatctgtgtct
ctgtctctgtctctctctgtctctctcttgtgggttctgggattcaaacccagctcccctaacttgtgcagcaaagcactttaccttctgagccatttcc

>chr2:158167680-158167880
ACATGGCACATGTCACCTGCAGAGAGTCAGCAAGGGCCCCCGGAGAACAGAGATACGCAGTTCCCAGCTGATGTCACAATTAGAAAGTGCACCCCTAGCT
CAGAGATGCCTCATGTCTGCACCAAGCCTCATGTGACCACATCCCTTATTTGGAAGAGGGGACGAATCACAAGAATCCACCATCTACCCAGTGATATGGG

>chr2:158175275-158175475
TCACCCCCAATCTGAGAGTTACAAGAAGAAAAGTCACACACAGGCAGAGAGGAGCAGTCAGCAACCTGCATGTCCTCCTGGCCTCTCAGCCCTGGCGCCT
CCAGTTCTCGAGGCTTGGTGGGATCCATTCACCGAGCCTCAGTTTGCTGTGTGCTCAGGAGTGCAGCGAGAATATAGACTTAAGGAGTTTCCTCAACTCA

>chr2:163622988-163623188
CACTCATCTGAATCAGGGCCCTCAGTCTACAGATGAGTCTGTGATGAAATATCAAGTGGACTCATCTGGCATGAGATAACTCAAAACTATGTCCAGTTCT
GAAGTATACCCACAGGCTTACTCAAAACGCCGGTATTTCACGCCTGTGTACAGTTCTGCACGAGACTGAAATGAACAACTGTTTCATGTTAACAGCCAGA

>chr2:166331244-166331444
AGCCCATCCCCCTCCCCCTAATCTACATCCTCTAATTATTATGATATCATCAACCTACCTCTGTGTGGATACGAACTTTTGTTAAGTTTTCTTGCTTGGC
TCCAAGTCAGCTCTGTACTTTCGTTATTACAATCCTATGTATGAGAACACCTGACTACATGTATCACTCATTCTCTTTTGCAAAAAAAAAAGTACTTTAT

>chr2:167817238-167817438
GTGGGAAAGGGGCAGACTCATGTGGGAAGGAAGGACTGAAACTCTAGGGGACCCATGAGTCAGCACAGGGATGGGACAGTTAGTGGGTGTGTCTCTAGAC
TCTGAAGGATGAGGAGATAGAAGCCCAGATAAAGTCCACGAGGTAGGtgggttagtcagggctccctgattcaacttgagagggaccaaaccccaactca

>chr2:167940386-167940586
GCTGCTCAGCTTTGTGTGTGATGGTTCACTTCCAAGTGCTCAGGATGCTGTTTAGTCTGTGACTGGAGCTTTCTGGACCCCAACACTCAACTAGCTAGCA
ACTGCTTTAAGACCTGAGCCCTGCAGTGTGTACCAGGAGTCAGCATTAGCTTGCTGGCTAAGTGATGGCTCTAGGTTTTCTCTGGGAAAAATACGCATGT

>chr2:170316507-170316707
ATGCTTGACTCTGTACTGATGAGTTGTCTTGGATGCAAATATGGGCTCTTCATTTGACTACATGTCACGATGAGTCAGGAGCTGCTCTCTCCAGAGTGTG
ACAAAGCGAGGGGATGCTGACGGTAGCTGTTCTAGCTTTGAAGGTAAGCCTGCACTTATGCTAAAGTCACACATACACGAGCCGGGTGGAGAACCTGTCT

>chr2:170322164-170322364
ATCTGGGAGAGAGAAAACAGCTACAGCAAACAGGGCCACATTTAGTGACGAAACTCTCACTTTGACTGTTGAGTCATTTGCAGTGGGCCCTGAGGTCAGG
CTGGCCCTCAGCTCAAAAACAAGCGAGGAACTGAAGCAATTACTCAGATAATCCACAGCCACAGCCACTGGAAAGGGCCACATCCCCAGAGACAGCACAG

>chr2:172394089-172394289
GTAGGTTATTAGTGGCAGGCAGGTTTGGAATGAGAAAGCTTTGCTCTTTACCAGTTGTTGGTTTCAAGATGACTGGAAATGATGGGGTGAAATCGGCAGG
AGGCAGACAGCCCAAGCCCCCACTGTGTGTCTCTTCACCACTCAGCAAACTTCTTAAACATTCTCTCTTTCTCTGCATCCTGAAGGTGCTTAGTGTGGCT

>chr2:174521006-174521206
TCTCCCGATCAAATCCAGAGCACACTGATATCACTAGTCACACTGATTGATATCACTACTCACAGTGATATCACTAGTCACAGGGAAATCACTAGTCACA
GTGATATCACTAATTACAGTAATATCAGTAGTCACACTGATATCACTAGTCACACTGATATCACTAGTCACACTGATATCACTAATCACACTGATATCAC

>chr2:180966114-180966314
gttggcctggcactcactctgtagaccaggctggcctggaagtcagagacctgtctgcctccccagtgctgcaattaaggaatttgccacttatgttctt
agtaagcttCCTGTCCCCTGCATTTGGCCACTACGTTAGCCTGCAGAGGGCAGGTATGAGTTCTGGAACATCCTGGTATACATAAGAGCCTTTCTCACAA

>chr2:181377406-181377606
ggggttaaaacaacttcctgtatgaaaaggatggcatacagcggtagttggtggttaacttttcatgcctttatttggcaaagtttatggctgcaatctt
atgtgtccccacatttcctcttgaTTTCTGTCAGCCTTAGTTTTGGTTTTAATCTCACTGATGTGTAAAAGACAGCACCACTGTTATAACTAAGTTCTTC

>chr2:181410777-181410977
TGTGGGGTGTGTCTCTTCCTCCCCCACAGAGAGAAAAGTACCAAGTCATTTTCTCACTCATGCTGAGTACCAGACAAACAGGAAGTTCTGGGGCTAGATC
GGTACCCAGGGTAGTCATACTACTCTCCCAGCATCACATAATTGGCTGCTATAGTCAGCATGTACTGTGACAAGGGGAGCAGCCTGTCTTATGGTTATGA

>chr3:9754538-9754738
cacatacaaaaggagagagtgaaccctgaactcacaccatactaaagttaagttgaaacataagagatgaaaccacagaaactactaaaaagggaaacgg
taagtctccatgagctcagatctggccaaagaagctactgatatgatgccaagtacacaatcaataaaatataacataaaaagacgtgagttttagagaa

>chr3:9755148-9755348
aagagaagcgaccacagaaactccccagaagcacagaggttcatagaaccatgatttaaatagctaaaacccagaaataacctaggcgtccatcaactgg
tgaacagaaactaaactgtcaaacgcatacagagtatattagtcacacccagagtgggatgtcattgacacagggtcaacatggatgtactttgaacaca

>chr3:10259569-10259769
tgtaatagctgacgcataaagaaaatagagggaatttccacatgagcttctgaaaagtgccaacgttgtaacaaagaaaatctgagaaattgttacaaaa
tggaggaaaccaaaaaAGATGTTACCAAATGGGGTCTATATGTAGCTGGGAACTGTAAGTCTCAAACCTACCTCTCAAGTTGACTCTGTGGGGTTTTGGT

>chr3:19419932-19420132
TTCCATGTGGGTGATTAATCTTCTTCCTGTCTTTTCAGAATCAATAACTTCGTGACCATCCATCCCTTTACTTGCTAACCCACTGTTCATAACTAATGCA
GTTTCTGACTAAGGAGTTTAACCCCACACTTCCACCCCCAGACCACGCTTATTGATACTAGGGCATGCTGGGGTGTATGAGACAAGAATCTAGCCTAGAT

>chr3:21952438-21952638
CTGTCCCTTACAAAGAAATGTTCTAAGGCTGGTCTTTTATATTAGTGTGTAATTAGGCTGACTTCTGAAGCCAAACCACTTAGAAACTTACTGCCAGCAC
TAGCATAGATAGCAGGGTAATATTCATTTATATCCTTTGCACAGTAATCTGATAGCTGACTATGCTTTGGTCATTCTCGTAAGACTAGCTGGGGAATGAA

>chr3:27153048-27153248
TCACACCAGAGTAAGGAACCCAAACTACAATAGTGTATACGTTATTGATAACAGTGCAATTAGCGATTCTCATTTACTTAGAGCTCAATATTTTAGTCAC
TATCTTAAATCTTTCCCTTGCCACTTTTTAACGCTTGCAGCCATCCTAAAAGACAAATGTCACTGTCATATCCAGTTTGTGGCTAAGGAAGTTGCTCACA

>chr3:35721068-35721268
TACTCAGAGAGGTAAACCACACCCACCGAACTTGCGACTTCTCCCTGACCAGGGTGGGGGAGCTTCCTGAGACAAGAGTACACATCACACAGCACATTGT
GAAATTGACTTCACCCTCAATTAAGTCTGTACTTTGACTCTATAAGTGACGCTGGTTTTGCCATATATGTCATCTGTGATGGAACTGCCTTCTGTTGTCC

>chr3:37231356-37231556
CTCTTACGCTGTCATTTACCATAATTCTCTTCTTTGAGTGTCTCTGTGTGGTGCCCTCATTACTGGCAATACTCTCCTTGTTTTCCCGATTTATGCAATT
AAAGGCCTAGCTGTGCGAGCATTTCCCCAGTTTCATTTACATTGGTACCAAGCTGAAGACCAGAATAAAGATGTTCTCAGGGCAGAGACAGCAGAAGCCC

>chr3:37316084-37316284
AAAAGTGTACTCTTaaaataggcagaaaacatcagtaggcatttctacaaagaagatatacaaatgtctaataggcccatgaaaagatgtttaatattat
tagtcattaggaaagtggaagtcaaaaccacaacagtctatcttttctcatctgctaaggtgtttataattttacgaaaacaaaaacaaaatgttgAATA

>chr3:40761474-40761674
tatgagtaaaggagggcgttccaggagcataggtgactcagtggcagctgcagcactatgaagcccacagcagtgtgatgactcatagcagctacatccc
tgcaacctgctgctgcagagacctgtgagctgccaggcctgtgggagagtcccctGGGGTCTCTGTAGCTATGTAGTGCTTGCAATCTGTCTGTCTGTGA

>chr3:41318884-41319084
ACTTTAGGTGTTAGCAAAGCCACGCTCAGGTTAGTGCATTCTGGCAATTGGAGCTGACGTACCTGCTTTATGACTCATAGTCTGGCAATGACAGTGCTAG
GCCCTGAGTCAtcctcctcctccttgttgtcctcttccttttctttgtcctcttcctcctcctTCctctctgtccctctctgtctctgtctgtctctctg

>chr3:52881224-52881424
TGCACTCCTGCCCTAGTTTTTCTGCCTCTAGGCTCCAGGCATCTTGGAGCAAGACTTGTTGTGTCTAGAGGTTTCGAGAGGGAGGTTAAGAGAGCCACAC
AACCTCACCCTTGGCTCCACATTGCATAACTGGTTCCTGCTTTGAAGACATTTACTGGCAAGTGGAGTCATCTTGCTAACCTTTAACTGCTGCTGAGACA

>chr3:59079476-59079676
AGTATGGGCTTTAGACCAAGTCCTGGATGATGTAGCAGTTTGGATGGGGATGCAAGAGAGGTTTAATGGTGATTTGAATATTGATTGCATTCTGGGAAGA
GATGTGAGTGGCTTTGTGGTTAATGTGGTGCCTTTGAGTAAAACAAAGACAGTATTGTTAACTTTTAGTTCACGCTTCCTAACTTTTAATCTGGGAGGAT

>chr3:59089461-59089661
ccctttgtcatcatgacacacaaacacatcactattaaaccatagctctttctttcttatccctaagatctccaaaagttccagtctttgtaaatacaaa
cacattaagattttagtccctttgaaatagcctctctcttaaaatttaaagtctcttaactgtgggctccagtaaaagttaaaaaaaaaatactttctta

>chr3:59114438-59114638
GTGAACAGGACTTACGGCATAGGAGTACTCATTCGGGCAAGTCAGAGACAAGTTGGATGTTTCCCATTTCTGTGTGAGCACCTTTCTTGCATTGTGGTGT
GTGACTAAGCTTACTGTACTGACCCATTGTGCGGAAACCGGGAGCTGCTCTTCACACGTTGATTATTAATAAAACAACATTCCTGATGGTTTTGAAGACA

>chr3:60603277-60603477
ATATCCTGTTAACACTTGAGAACAGACCTTTCCACTATATCTGACAGCAGTTACACAGTGTGTTTCTCAGACACATTTCTAGGATTGAGTCACAAAGGTG
GAGACTGGGTGAGCACAAACAAGTGTCTGTACTAAGATATTTAAGACGTTAAACCACAAGTATTCTAGATGCCAATCTTCGAACCCCCTCTGGAGATATG

>chr3:60788092-60788292
TCCCCGACTCACTCAGTATTGCTAATATGGTAAAAAGTGAGAGATTCTGAGTTAAAACTGTACCTTTTTTCTCCCCTTGAGAAATTGAAAGTTGGGGGAA
GTAATGACTCAAGCTGCTTCCACTGGGTGGTGGAGCAGAAGACTGAGAGCCAGCTGCCGGGACCAGCTAGGGACTACGGATTCATTACCTCCTTTCCTTA

>chr3:61035594-61035794
CTATCAGGAGTAGAACTAAGCCAGTTGTCCTGAATTTTCTTCACATTGTTTTCAAAATAATTCCTCATTCAGTGTGGTTGCTTGAACATACTTTGTTGAC
TAGGGGCAGGCAGACTGATAGCAAACTGGCAAGGGGACAAGAACATGGTTGTCAGAACCATGCAGTAGAGGAGTTAAAAAAGTAAGATCAAGACGGTTTA

>chr3:65816358-65816558
CACAGATAAATCGTTTGCTTTACCTGTTCTTCAGAAAGGATGCTGGAGATAAATTACAGAAGCACACAACCAAGCTCTGTATGCATCTGCTTTCTTCTGA
CATCAGCTTAAACTGACTACACTGCGTGACTCATAACTGGCATGGCTACATAATCCAACATCAAAAGATAATAAAGTATTTCACACAATTAAAACTTTCC

>chr3:69159620-69159820
GCTTGCTGTTTACTGAACCTGAGAGTAGACTGGTAAATGGCAAACCACAGAGTCCTCTTGTCTCCACCCAGCCCTCTCTCACACTGTGTTTGTGGCTGGA
TGTGTGGCCCGGCCTGTTTGTTGTTGTTTTGGGGTTTTCAGCTCAGTTCCTGAGGTATGGGTCTGTATTGTCTCACAAGCAGGCTTAAGTCAGGACATGG

>chr3:69525178-69525378
TTAGATCTTCATTTCCCTCTAAGTTTGAGTCAGGCTGCCCCTGACTTCCTGTGTTTCATGTCCCAAGCACACTATTATTTGCCCCAGTAGCTGGTGAATA
TGTCTTTAGAAACACCATCCTGAGACATCCAGAATGGCAGGAGTGCAGAGCAGCCGTTTGTTGTGATGCCTGCAGCTGTTTCCGGGTGGTGCTTCCAGAG

>chr3:79172398-79172598
TCACACTAGAACCCACAGAAGTTCTATGACAGTGTTACACATATCTATTTCTTAATTAAAAGCCAGATATATCAGTCATTGAGACAGGTGCACGGCAGAA
AGCTAAACTCTTGAACTAAGGGAAGGAAACTTACAAAATACCAACTCAAAAGTTCCATGCCTATCTCAAAGCCTATCTCTGAGAAGAGTGTAAGAAATAC

>chr3:84678957-84679157
ttagcaagcaaaaggtccccagcaccatccaACCACATGCTCTTTATCCTCACTCTAGCACTAGCTTAACAGCACAGCAGCAACCACAAAACCTAGAGAT
CTCGATTACACATTTGTTCCACTTTCAAAAAAAAAAAAAGAGAGAAGTTAGCTGGCTTGCTTCACCAAGAAGCAAACTCATTTCCACTCAGTGGCTGTCC

>chr3:84835295-84835495
AATAATCCTTTATCAGATAATGCTTTATGGTTTTGGGATGTGGTAAAATGATTCTTGTATTTTCTCAAGATAGTTGCAGTATGCTCTTGTTCTCTGTTAG
ATCTCCAAAGCTAGATAGATTTAAATAGGTAGCTTCCTCATCTACTGTTCCAGTTACTGTCTCTTAAGGCCCAAACCAGGTAATTTCCCATTAGAAATTC

>chr3:86214391-86214591
AGACTGGTTTCTACTCAAGCTAGTCTTACCTCATTTTCCAGGACCGCAGTTCATAGAATTTTCTTTCTTTTAAGCATTTACAGTTTGAGTCATGTAACTA
GAAATAGATCATCAGTACTTCTAAATGTTACTTTCTGTATTAGTATTTTCTCAACTAGTTGAAATGACATAAGCAAAATGTGTTTCAAAAATCTTAAACA

>chr3:89526798-89526998
GGCGAGGACCTTTTTCTTAAGAACTGGATGACTTTACACCCAAGAGTCCCAGAAGTAGGTGGTGCTGGAGGCATCCTATGCagatgaaatcactcactaa
gctaacactgccagtgggcgtggtactgagataagaatcctgcccttttgactctaagtttctgtgcctgctgctGGAGGCCTTGCTTACATTCCTtgtg

>chr3:93504960-93505160
gtatagagaagcattgcacatcttggcacgaatggtgaaactggccatgtaagttttgcactatgaatatgacagtgccctggagagtgaagttcctttt
tcatgagatattttcacctcagggctttttggaggctctgtctgggtgaatggatgcccatcttccttcatttgtcactccagaggacaaacactgagtg

>chr3:93552126-93552326
TGCTGCCTGAATAtggaaatgactcacctgacttgtaatctcattccagggatgactagtcacatagtcccagccagatgcaagaggtgctaggaaatta
atccttggttgagtggctatttcccagaaacagttctaccccgtggaagagaaattgagcactggtattgggATTTTATTACTATGCCTCTTGGAGAAGG

>chr3:95542325-95542525
TCACCTCAGACAGCTCCCACAGTCACCTCAGACAGCTCCCACAGTCACCTCAGTCAGCACCCAGTCACCTCAGTCAACACCCAGGCACCTCAGACAGCTC
CCACAGTCACCTCAGTCAACACCCAGGCACCTCAGACAGCTCCCACAGTCACCTCAGTCAACACCCAGTCACCTCAGACAGCTCCCACAGACAGGTCACT

>chr3:95704593-95704793
AAGCATTCATCTTGATACATATCAGCTGATTGTGACCCTGTCGCTGGAAGATAAGTTCCCAGTAACCCTGACTCTGACCCCCACTTAAAAATGTACAGCT
ATGACTTTCTACCTGTTATGATATGAGTACTTAGCTTCTGTAACTGTTTACACAGCTATCCAAAGATTGTTTTGAGTTGCCTTAACCACTTTACCTGGCA

>chr3:96009586-96009786
CTCTTCTTAAACCCACAATacacaaaagcccatacagatatcttctgagtaacactgttcataggagccaaaagagggaaactattcagatatcaagaaa
atgtggtacatgcatacagtgaaatattcagtcataaagaatgatgaagtctgctattacaacctgggtgatcttggaagattatgttagggaaaaaagc

>chr3:101224034-101224234
aagccagatggctgcactgtgtttagtcatctccagctcctctatcctgtttcactgttgttcatggcaggttctgtgtcagtgtggtgtcattcttgtt
acaatggttctttaccataatctcagatcaagtattaagataccAGTGGATGACTTCAGTATCTCACTGTGGTGgcttgaatatgcttggcccagggagt

>chr3:103857491-103857691
tgggaggtcataggcccttatagggcatccactgctgtcgttttgcaaagcggacgtgatgcgcctgtctaactgccttctagataactttctgtctata
gagtagtggtgctttcagttttggtcagagaacgtactgtctgcagtgataggcagtgactgcagagacaactctggtcagagttctgagaataaaccac

>chr3:105000885-105001085
CATGAGTCACTGGTGGCTTCTGGTCGAGTTCCAGCAAAACCATCAACTGACTTTTGCATATAGACACATCCACTTTTCTGGAACTACAATATATAGCTCT
TCTAAGATTTTCAAAAGGTCCAGAACCCTGAAAGGGTTGTAAAGTTATTAGTAGCTGGTCCAgcaagatatgttcatggtacatcagtggtaaaaatgtt

>chr3:105958305-105958505
CTGAAAGCCTAGTGAAATTGTCCATTTCAGAACTGTGGGCAGCGGCTTCATGCTGTAACAATGGTAGTGAAAGTAGTCAGACTCAAAGCATCCTCACGAG
TTGAGTCTTACTGACGGATTAGAGGATGGAGCTACTGTGTAGCTGTCTCTAGGACTAGGGTTGTTACTGTGATCTCCACAAAGTTATCCACTGTCACATT

>chr3:106464975-106465175
CTTGGCTTCCTCTACACTCTGTGCTCACTTAGCAACAGCTTTTTTGTATGCCCCAGTTGTTCTTTCAGATACTTCTAGGGCTGGGCAGGGGCAAGAAGGT
GAGAGAAAGAAAATTGCTGGAACATAGGTTTAATCCTTTCTTGAGTTTTGCCATAAGAGTGAACACAGAGATGTTGGAGTCAGGTATGAGTCAAATAACA

>chr3:106790363-106790563
CTGTTTCTGTGTATGTGTCCCcaccgtttgaccacaaactatactactaaaccatactgaccaagccagcatggtactggaatgaaaccatacttgtaga
tcaatatagcatagtagaggacacagagataaacttgtgtaggattgaatatctacttttggacaaaggtgtatcaaaacatgaactagaaaaaCAAAAA

>chr3:106809200-106809400
GAATGTCTATAAAGAGCATAGGTTTCATTTGTGGTCACTTTATGACAGACTTTTGCTAATTTTTACTGTCATTTTGAGAATGAACTTGATATAGACTTCT
AGAAGCTTACAAGACTACAATCTTAATTGCctttgctattatgaataatgctacgataaacacttgtgcacaagtgtctcttagatggaaagactttatc

>chr3:106872372-106872572
tttttctgactccacattcctagtcagcatgacctgtcacttgaattggtctaatccattctgacagttgtaagatagaatctgggttattttgattcat
atttccatgatgactaagaacactgaacatttctttaaacatttctcagccatcagagattcctttgtcaagaattctctgtttagatctgtactccatt

>chr3:115675994-115676194
CATTTCTGCATCAACTCAGAAGTGTTATATCGAAGGCATCCTTTTCTTTCCGTGCAGTATGTGTGATTTCTTCTTCCCCTTGGCTCACATTAGCAACTGT
TCTACAGTGCAGAAATGACTCATCAAGAACTTGATGTTTCTTAACACATAAAGCTAAACAGGCAAGCCTTGAACTACTGCTGCCTCCATCTCCCAAGTGA

>chr3:116434821-116435021
ACCAAAGCAACTTAAGGAAGGAGCTGGAGCACTCTGGAGGAGAACCAGGTGAAGAGGAGGACAAGCCAAACCAGAAGTGGATAAAGTGCTAGGGGGTGGC
TAGGTCAACTTAGTGACTCAGCATGAAAGTGCAACCCATCATGACAGGAAACATGGCGGGGGGGGGGGGGGGAGGGGGACCCAATATGTGAAGCACCTGA

>chr3:121584834-121585034
CACATCCTGGAGTGACTCATTACAATGGAAACAGTGGCCACTCAGGTGCTTGGAGTGCCCACATCTTCAGCTTTGAGTCTTCATAGTGATCCTCTGGCAC
TGGTAGTTTTTCTCCATCCCCATATGACTCACTTTGGTTTACTTTTGAGGGAGCAGCTAAATTAGGCACTGGGACTTTTCCTCTTGCCAGAGTTTGAGGC

>chr3:129657338-129657538
AAAATTAAAGTAAGGATGTCATTGAGTTGTGTTATGTATCACTGGCGAAACTGAAAAGCCCTTGTGAAGCCTCGTGATGAATAGACTCACCACAAGCATG
GCACGGATCCCGTATAATTCAGCCCTCCAGATGCTCATGGCTCCCCTGGACACTCCCATTTCTTCATGGGCTTCGAAAGCTGAGTCCTAAAGTGGTCCTG

>chr3:129893188-129893388
gcttggtgagctggtaaatttacaggcacatcttacagaatatggatgatggctggaaagtaccggttgtactgaaagtcccaccctagagcaggtgatg
attcacaaaagctaagtcactggagccccaactgcCAGTTAACCGTGTCATAGCGGAACTGAGATCTCTGTGGAAATATAAGTCACTAGTCAGTATGAGT

>chr3:129904822-129905022
AAGGGTGGCTCAGAGGGCTGTGAGGTGTCAGTAGTGAGTCAGGGATCCCTTAACAGTGTCTTCATTGGAAATAGGTGACTCAGAAAACCAAAATCTGAGC
CTTGCAATGCAGGCCTTGCCCTCTTCCAGTTAAGTAGATTTCATGTGCTGGAAACACTGTAAACCACAGAGTGGACTCAGTTCCCCTATATGATTCCGCT

>chr3:131208578-131208778
CGTGGTGCTGCCACAGGGACCCTTTTGTCTCCCTTCCCTAACGTGCCACCGCCCAGACTGCTTCTGTGTGACAGTCAATTGCCTGTGTGGTTCTTCACTT
CCTGTGCAGATCCCCTCCGAGGCCTCTTCCCCTCCCCAGAGTGGTTTTCTGGCGCCCACAAGTACTCAGAACTACTACTGATTACGTGGGTTTGGTTTCT

>chr3:133506264-133506464
gctttagtcttccaagtgccttgattacaggaaaacaccacaccatttaattcccatagcttctatacccgggtagaacatctggtgccaggggaagagc
ccaggcctaagacagtcccctattagatgccagttgaaagccttactatgcttctgaccaataggccacaatttccttgggtttgactcatttctcagag

>chr3:133760272-133760472
GCAAAGGCAATATAAAGTCAAAGACACAGAAGATACAAAGTATCAATTGTTAGGAAATTTTGACTAGTACTTATGGTATGGGAATAGAAGTTCCAGACAG
CTTTGCTGACTAAGATTCTGACAGAATGCTTTTTTTTTTTTTTTTACCATGTTGTGGTTTCTGCTTTTGATGAGTGTTTTGGCAGAATTCTGTCAAGTAC

>chr3:135620977-135621177
TTTATATCCAGAGCATCACAGATTTTCAAAAATCCAAAGGAAACATTTGTGAGAAAGCCCTGTTAGGCTAAGGGAAAGAGCTACTATTCTCATAAACAGG
AAGCCTCGGAATACATGAGGCATCAGATTGACTATTCAGAAGGTATTCTCTTAGTCACTGTGCCAACTCAACCCTAGTCTGGAAGAGAGAAAGTGACAGA

>chr3:136742882-136743082
CATAAACTGAAGCAAGCCTCTAAGTTCCTGTTTTTGGTAAATGGGGAATCCCAGGGCAAAGATGAAGAGGGCCTACCTGTTATCTGGATGCAATCAACGA
CTCAAACCCAGAAACCAGTGTGGCTTTTGCATGCTAGGCTTTCCTGTATGACTAGCGATGCTTGTGTGAGAATTCTTATTTAGGGCGTGAAGAGTTAGAT

>chr3:136941231-136941431
GTAGGAGATGAACCACACTGGTATAGATATGAGTCTGCCCTACTCTCCTACTTGCCACAGGGCTGTGAGACCTTTTCTGAGCTTCATAAAATCCTATTCC
AGTCTTGGCCAAATGACTGATGAATTTTTAAGCTCTCTGCCTGAATTAAAAGAAACGATGTAAATGAAGAAATTGGCAGGGTATAAAACAGGAAATGCTC

>chr3:142577597-142577797
GGCATTGTGGGTGTCCTTGGGAGTGGTGAGGGCAGATGGTGAATGGTATACATGGTCATGCACACAATGAATGTAACATATTGGTACTACTGTAATTAGT
ATGCCATAATATATTCAAAATAAAAACAACATATCTGaaaataagagggagagagggcagagagagagagacagagagacaggcagagagagagttatgg

>chr3:158156065-158156265
TCATAGTGACATTGTATAAAAATGACTCATTAGTCTCTACTGAGATGTAACAGAAAAGCATTAGTCAGTCTAAGCAGATGAAATGGGCATTCCCAGTACT
GACTGAACAAGAAAAATGTATCCTTAACAACGGGAATTCTTCCTCTCATTAATATACACTATTATTTCCTTGATAATATGCCTACATTTTTGTTTAAAAT

>chr4:3892978-3893178
GGGTTTGAAGAATTCAAAATTCTTTCATGTTCTTTGAATTATCTTACTTGGGGGGGGGTGAGCTAGTAGGTTTTTGTGACTCAATATGATAATTTTTTAT
GTCGTGGAATTTTCAGTATTGATCACTACTGAACCACTGAACTCTGTGCACTTGTGATTCATGGCAATTTCCTTTTCCTTGGGGCCTTGTGGCTACCCCC

>chr4:6895990-6896190
CTCCCCTTTCTTTCTGCTTCCTAACATTTCTGATGGGGAATAGCCATAAGGTCTGAGCCATGTTCTGAGTTTCCTGGCGGGTGAGTGGAGAGGCAAATGT
GTCACTCTCATCAGGCTGCTGAGTGCAGTCATTTCCAGATGCCTTAGTTTCCTCCCCCTCACCTCAAGAATCTATACACACCACCTGCTATTTTCTttct

>chr4:6924866-6925066
AACCACAAAATACATTCTTCCTTTTTTCTGTTCTCTTTTCTCTTTTGGGGCCTACCAAATCCTCTCTGTACACAGCTATTTCCTTGAGCTGATATTGGCT
GAACACTTAGAAACCACAGAATTATGTTGAGAGGTTAACACTCATTCCACGATAAAACTGTGTGGCTGTGTCATATGCGGAAATTGCCGGTATTGTTAAA

>chr4:7199244-7199444
AGTCTCACCACAAAGGTAGCTGAGGATATGACTGTTCAACCCATATCAGAGCAGGAATAGCTTACTGTAGCCAACTTGACTTCCTGTGTTCTAGATCTTT
TTGTGAAGACAGTCATAGCTGACAAGgagagagagagagagagagagagagagagagagagagagagagagagagagagagagagagagagagaACATGT

>chr4:8805994-8806194
GCGCACAGGTTACTTTTCCTTAGCAGCCAGGGAGGATGCGTTGTGGCTTGAGGGACTGTGCTTCTCTCCGTAATTAACCACACAGTCAGGAAGTCATAAG
CACAGCCCTTCCTTTGCCTTGCTGTATGTAGTGTGAGGTTTTTCTTGTTTTTAGTAATTTTTCCCACTGTTAACTTTGGGCCCTGTGGTTGAAAGGGCAG

>chr4:8812224-8812424
CTAAGAAAGTACATTGCCCCAGGAAAATGTCACCACCGAGTGCCATGTTTCTCTGCTTTTGTCCCTTTGGTCTGCATTGTGTAAATACAGGGTCACTCTT
CTGAGGAGGTAAGCAAAACATTAAGTAAAAAGTCTCTCTCAGTCTTACTGTGAGAGTCAGTGAAATGAAGTCTGGCAGTATAAAATAAAATGCACAATAA

>chr4:8853836-8854036
GTGTAAGATTGATAAACCTTCGCCCCTCCCTAGAAGGACTTAAAAGTAAATAGTTTATACATCCTCTCCACTTTTACTGCTTGTCTGCATTTTCAGATCT
GAGTATAGCGGGGTGGCCTCTCTCACCCTGTCCTCTGAGATCTAACGAGTCATCTCTCTTTTTGTTGTTGTTGGAAAGTTGTCTGTGTTATGAGAGATGT

>chr4:9116082-9116282
GTGATTAGATGGTGTTAGTCATCAAGGGAAGGCTCTTGAGAGAAGCCACAGCCCCTCCCCCACATCTGTTGCCCTTTCTGAAAAAGACTCTGACAGTTCG
AAGCACCAAAACGTTACTGTCTTCCCTATTAACGTTTGTGGTTTCTTCTAGTTTTATGAGTGTGTCTGCTTTTTACAAATTAGTAAAAACCAGAGAGATA

>chr4:9263994-9264194
taagagtcagaggaccggggaattttatgtgagactgtatctcttaacactatcagaagtgactcataaagtcttgctgacatgactacataaacatgaa
aaacaagaatagacatgccaaggtggatgaagtaagaagcatgaggcctcaattgcacacaaaaaactacagggaactaaggaatattgagagtgggaga

>chr1:91086422-91086622
AGTCACATGACTGACGCCTTACTTCATCTAAGTCACACTTAAGAAACTAAACTCGGGGCAATCTGGAGGAAAGTGTGAGTGGGATGGAGGAGCTTGGCAG
ATGTGAAAGAAGCAGACACTTGCCTGATAAGAGCCTGGGAATGTCTGTCTGCTCTCTGCTTGATCCTTTGTGTGTAATGTCACCGCTCCTGTGCCCTTCC

>chr1:91278464-91278664
ACTAGCACCGTATCATTCGAGAATCAAACTACAGGTTTCAGAACCACAAGAAAAAGCCTCTCGGTCTTACTCATTCAACAGGGCTGTCTTGAGCCTTTCT
GGGTGTGTGGAAGAGCTGCAGTGTGTATAGTTACTTCCTGGTCAGAAGGTCTGTGAAGTGATGATAGATAGATTATTGCTGAATAGGCACCATAGGAGAG

>chr1:91945028-91945228
gtagcaatgagtaactttatggttggggggggggaggtcaccacaatctgaggaactgcataaaagagttcctttaatagggcattaggaaggttgagaa
ccattgGCCTAGACAGATTCAGATTTGGGAATTCTTCAATGAAGGTTATGTGTCAGTTTTACCACAAGCATTTGGGGCTCCCAGGGTTATGTGACATCAC

>chr1:95590308-95590508
CCACCAGTCAATTCAGTCACGTATGTAAGTCAGTAAGTCACTCTATGAGTAAGTTCATGTTGTTTTAAAAAATGCAGTCATAATGGAACTGTACTTAACT
ACAGAAAAATCCTTGTTAACTGAATTCATTTGACGTATTGTTGATGTGTTATTGTTAAACTGCTTTGAATTAATTACCTGTTATGAAAACAACACTCAGT

>chr1:95657460-95657660
AACAACAGTCTGTGTTGTAGCAACTGCAATTTCACTGAAAGTGCATTTGTCTCACCAGAGGCATTGAGTAACACATCATATCACAGGAACACATGAAAAG
TTGAAAGTCAAACTAGGACtgtgtgtgtgtgtgtgtgtgtgtgtgtgtgtgtgtgtgtgtgtgtgtACAGACATACATATCGTAATGCAAGTAGTTTCAA

>chr1:105386918-105387118
GATTTCAACTTTGTCCCATAAGTATCTTCTACAAGCTAATTATGAGTAAGGGACACTGCAAAGGATATACTCATAATGTTATCTTTGGTTACTGAGTAAG
CATTTTAGTTTACTGGAGACAACTGTCATATGtagctttaactgtcaacttgacacagcctttagtcacttgagaaaaagagtctctatttaaggatttt

>chr1:105434963-105435163
TAAAAACATCTGTATATTTATGTCTGAATACCTTAGACATTGAAGGAAGCGCATGCTTAATGAGTTCCAGGCATGCACACCAGCAACTACACCTCGCTGG
CCCCACAACAACACTTCCTGAATCTTTTCAGGGACTGGCCCCAAAGAATGTGGAGAGGCATCACTATGAAGCAAGGGGATTGTGATCAGGAAGAACTGTA

>chr1:105565078-105565278
CATATCCACCTGCATGCACTAACACATAATTAAGACTGTTTTTTTAAAGGAAGTTTTAATAGTATACACAGTCACACTGAAAAAAACCACACTGGGCACT
GTGATCTTTTAGACACAGGAAACCCAACATTACTAATACCAATAATGAGCAAGAAGGATGAGATCATAACTGGAAAAGCAGTCACCCACACCCCAATAGC

>chr1:106323005-106323205
ACACTTTAACATTCTTATGCTTTGTTTAAGAAGCAATACAATTTTTATTTTATGAGTAATTTCTGGAAACTCATTTTAGTGGTGAGAGTGCTCTTAGTAA
ACTGGAACAAGAAGTGGCCTGGTGATGTTTTTGCAGCTCATCTGCCAGACAACCTATGCAGTACTTAGGACACTCCAGCCTTGTGGGATGCACTCTTATA

>chr1:106567576-106567776
GGGCATAAGGCTTGTCACCTAAATCACGAAAACACAACTGAAAGAGAGCTATTCTTAAAGACTCGTGTACCATAAAAGGGGAATTTCCAGAACTTCTGAT
ATTAGCAATTCAGCCTTCCATTCCCTTCCTCTCTAGTTTCAAGATGAGACCATGACAGAGACTGACTTGTCAGAAAACAACATCCAACCACGAGACTCCA

>chr1:106612718-106612918
AATTAGTATTCAAATCACCTGGGCTGGGTGGCTGTTTGATCTTAAGGCCCATAGGTATTCACACAGTAACCACGGCTGATGAACTCACGAGAAAGACCTT
AGTTCATGAGCCCAGCCTTTTCTGAGAAAAGGAAGAAAAAGGAAGCAATTCTTAGTAAAAGGCAAACCACAGGGCTACTGTGTTCAAGACAGGCTGTACA

>chr1:128518626-128518826
TtgtgttatgtgttgggtgtgtgtgtgtgtgtgtgtgtgtgAagggcaggagttggcttgcatgagtcagaagctctctctttccatcatgtggatgaaa
ctcagaccaccaggcttggcggcaagcgtctttacccactgagtcatttcaccagcccTAAAGACTCTCTTACAAAATCGACCCGATTAAATATTTTCCT

>chr1:130903358-130903558
TGCCTGACAACATACACTCACTTCAGATGCTAAATTAGACAGATCGATTCCTTTACGCCATGGACAGCAGTGATGGCAGCAGACATGTCTGATACCCGGA
GACATGATAGAATCCAGTTTCTAGAAACAACTCCAGAACCACTCATACTACCATTTTCACTTTAAGAAAGCAGTGTacagtcagctattggatggatcac

>chr1:131010335-131010535
GTTGGCTGCTCGTTTTTTTCTGTTTGGAGgcttttagttaagacaggtcctcattctgtagtccagataggccttatctagaaatcctcctgcctcaaat
tcctgagtgcaaagatcacaggaaggctccaccaagtccTACCGTGTATAGATTATTTTCTTTCTTAAGAAAGTGCCAGCTCTTCCGAATAGATGTGGTG

>chr1:131022798-131022998
GGGCACTAGGTGTTGAGGAGAGTGACATAGGAAACAGAAAGTACAGAAAGTACCTTGTTGGGAAACAGGCTGAACCCACAAGTACAGAAAGCAGACATGA
ATTAATTTACTCAGGTACATCATTGGGGCTCAGCCTGGATGCCCCTCCCCCAAATCAGAACGAGCAGAAAGCAGAATTCTTACTTGTCCCGGGGCACTTT

>chr1:131094582-131094782
gaggcaaagaggggcctgagactaagaaccgggttcagttcccgcctcggtcaagtgatggcatgaattaccacttgccttgggcaagttgttccttcct
tctgggccttggtttctcatcaactaaatgaatgtgttgaatggtgatgatctctcaactggcttctaactGACTGGAAGTGTGTGCGTGACTCAGAGGC

>chr1:131196905-131197105
GACTGCCTAGGCTCTCAGGTTCATTCTCCTTCTAACCAGCAGAAGTCCCATTTTAGTACATATGGCCCAGAAAATACAAACTCTGCTCAGTCAACAGGAA
GGTATCCAGAGGGTACCCACTTCAACATCCTGAAACTGGCCAGCGTGACTCAAAAGGCCCCCAGTCTGATTCAAATGTAATACACTGCCCCAGGAAGCTG

>chr1:135598540-135598740
CTCCCAGAGAGCAGTGTTCATGCTGCTGCACTCCTCTCACAGACTAAGTCACAGTGGACATACTGTGTAAGTCATAACAGCTTTCTTAGAATGAGTGCTC
TGGGCCCCAAACCACAAGCCATGAACTGTGGCTTAAAGACAGTCAGCTCACCAATGGAAAAGTCACCACCACCGAGTAAAATCTCCCAGCCGGAGGCCAA

>chr1:136521604-136521804
TCCAGTCATCTTGAACTAAATGTTTCCAGGGGCATTCGCACCAGTGATTTCACATCAAGATACAGAACTAGTGATGATGTCAGTGCCTTCTAAGGGTGCT
CTGCCTCTGCAGATGACTAGCCCTGACTCATAAGCCGTGCTAGCTGTAGGCGAGAtcttccaccctaatccctcccaaccctccaacactagatgggaga

>chr1:136600888-136601088
TACCATTAGACTTCCCTGTCTCATTCCAGCTGTAGAATTTTGGCCACCTGCCTGGTAGTTTTTCAATTTCACACGTTGAAATGACTTCCAGGCAAACATG
GTTTAGCATCGGTATTATCAAAGTAAAAAAGCTGCGCAAACAACCATTCCCTTCACTTCTCAGAGCACACCAGCATCTTAGATGTGGTAAGTTGACAAGA

>chr1:136696770-136696970
CTTTAAAATAGCAACCTTAGATGTTGTTTTTGATCCAGGAACGTATGGGAAACCCCAAATTATATGTGTTTTGTGTTTTCTTTGCCTTTTTTGAATTTGT
GGTGTAAGAATTCTCCATATTTCTCACAGATAGGATGTTAGATGTTTCTAGTTTCTTGGTGCTGTGCACGTAAAGATGTATGACTTCACTGTATGTGTGT

>chr1:138418750-138418950
TGAAGTTTCAAGTGGAAGGACATTTAAAATATCAACCTCCTgggatagacagatggttcagtagtgaaactgcccactatgaaaacattcagacccgagt
tgaaatccccagaacccacattgagggtggggttgaggtggcacagtgacacatgctttgaaggccagcaaaggggaatttgaggtcgtcaactactgta

>chr1:138549130-138549330
acctgtgggccacgactcctttctaggagggagtcacacatcagatatcttacattatgattcataacagtagcaaattacagttatgaagtagcaatga
aataaatttatggtgggggtttgccacaacatgaggaactgtattaaagagccatagtgttaggaagcttgagagccactgGTCTAGATCATACTGATCT

>chr1:138596482-138596682
CTATTTTAACTTTGTCATGAATAATAACTTGTGTCACACCACTTCAGTGTACTGACATTCTGAGTCAGGCTGGGATATAGAGGTAATGTGGTTTAGTTTC
CACCCAGAGTACAGCCTTCAAAGCGATGTGTGGTTCATTCCAAAGGTACCCCCTCAGTTAATTTTTTCTGTGAAAAAGAAAATTATTGGTTAATTTGAAC

>chr1:138955080-138955280
tcACTATCTTCTTCTTTTTTCAACCCCCTGCATTCTGGCAGAGTAGGAGAGGAGTAAACAGGCCTTAAATAGACCAAGGAAAGCTCATtccttgacttac
aatggtttgatacatgacttttgatttgactgtggtatgaagtgacaacgctttcagtagaaaccacgtgtcaacatttgaatactgacagtttcctggc

>chr1:138976280-138976480
TAAGGGTGTGTTTGGTCATCACATTTATAATTAATTACCATCAAGCAGGCTTAATACTTTGTTTCCCGAGCAGCTGTGAAATATAGCCAACTACTATTTA
TTTATGTGCCTTCTAGGCCTTAACATTAGCTAGATTTAGACTCCACCTATTCAGGTGTGTTTGTGCTTGCAAAGATTTATTATTTCTAATTATGTGTATG

>chr1:144086242-144086442
GGCATCACCAGACATTTGCTATGATGTCACTCACTACCATCATCCAGTAATACAATATACTGGATGATGTCTATACCCTGTGGCTTGTGGCATGACCTTT
GTGGCTTGCTGAGTCATGCCAGCATGATGTGTTTTTGGTAAGACATTCTTGCAAGAGCCTTTGTTTTTAGAACTACGATCATAAAAGATTTGTTTCCAAC

>chr1:144205026-144205226
GGGTGAAATGAGTGAGAGTCAAGAATGAAAAAGTGGTAAGAAATGAAAACTCTCGCCAAGCTTTTGGGACTATCCAGTACCTTTTTGTTTTCTGTAAGGT
TGATGAACTTCTTCTGATTCAAATCTGTTTAAATGGCAAAATATGTACATGATTGACACAAAACATGGTACCTCATAAATGAGTACAATTATGCTCTGCA

>chr1:144238322-144238522
ACACCATTGCATCCACCAGAATGCCTCTCCTGCCCAGTGCTGATATGATTGTGAGTTGTCTTTGGTAGCTGTATTGCCTATCTCTTGATATGTAACTTAG
ATTTTAGCTTCGTTTTATATCTTTGATTTGTGCTTTTAAACTTGGAACCATTGCCTACTACAAATTGCTTTAGTCTCTTGACATTTTTATATTGCGTTTG

>chr1:144241443-144241643
TATTCTGATCAATTTTTCAAGGCTACTATGAATGTGATTGTCTCCTGATTTCACTTTTTTTCTTGGTTCTTTCTGTTCATACTTTTAAGTTAAGGAGCTA
CTGTGAAATACGTAGTCACATACTGAGAAATATTCTGCACAGAAAGTTCTGTATTTGTTGCTGCCTTAATTTGTAAGACAGTTTCATTAACATTGAGTAT

>chr1:144313463-144313663
CCTTCTTGTAAATATAATCAGCTTTTAGTATGCAAAGGGCTTCCTGGTTAGTAAAATGGAAACTGGCCAGGGGCAAGGGCCCTACCGCTTAACTGGAGAT
GGAAGAGCTAGTTCTTAATGTTATGTACTTTCATTTCAGTCATGTGAGGCTCCAGGCACACAGGCTGTAATGTATTAGTGGACCTCACCTCATCCCAAGT

>chr1:144334990-144335190
ctgcagaataaaataacctttgcttttgcatactatttgggactggaatatcattctttggcaaatcatggacctttacaTTTGGGGGCTCACTTAGGAT
TCACTGGCGATTTCCTGACTCAAATAGTTGAGTCATTTGGTAAGTGTGGGCACCCAGTTGTCTCTCGTCTTGTCCTCTGTGTTTCTGTTTCAGGTTTATT

>chr1:156456650-156456850
ATCACAAATACACTTAGACGAGTGGGTTCTCCGCCTGAgggttgcacaccacaggagtcagacatcaggtattgacactatgattcataacagtagcaaa
actatagttatgaagtagcaaagagactatgttatggttgaaggtcaccacaacgagaggaactaaattaCCCAGTTAAGAGTGTGATGTGTGGAGAATA

>chr1:156753100-156753300
aagttgtaagaagttatgagctgcctgccacaggtgctgggacctgaactctgttcctcttgaagagcatcaagcgatcataaccgcgatctaaccgctg
agtcatttctctagtcccACAAAGGCAGTCTCTAAGGCGGGTATGGGGTAGAGGTGGGGACTCTAAAGAAAGGAAATGAGTCTGGATTTAACATGGAGTA

>chr1:160052906-160053106
ACAATACTAAGACAGAGAGGCTGTCTTTAACCTCCTTTTATAGCTAAAAATCATGGCCAGTGGCTGGGAGGGTTGGGGGTGTCAATGGATACTTCATGTT
CAGATAACTAGAGTTGGGGCTGGCCGGGCTGACCCAGGCTGTCCTCACTGAAAGAGAAACTCATGCCCTGTAGGATAACAAACAGGACAGTATACTAACT

>chr1:160244833-160245033
TCAGAAACAGACTCACTTGTGCGGATGTCTGATTACCCTTGCTACAGAGACTAGTAGGACAGCTTTCGCTTTTACAGTGAGTGCTCAGGCATGGCGAAAT
CTCAGAGGTTTGAAATGAATGTCCTACTACTGGATACATCAAGAAGCATTTGCTTCACGGGATTATCAATAATACTAAAGAAGATAATATGTGTAAGTCA

>chr1:160702060-160702260
CCTCCATCACACTCACCCAAAAAAACAACCAACTTTACAGTCATATAGAAAGCACAAGTCAATGCTTCTCACATATCAGATATGAGCAACCAATGTGACT
TTCAAAGGATTTGTTTGAACTAATAGTTTTCTCCACAAAAGCATGAAAAAAGACAAAAAGGAACTTCATAAATATTCACAAATATTCTAGATAAGTATAT

>chr1:161379196-161379396
ACTTTTCCTTGTTTGTCATTGCAGACCTATGTGGTGGAGTTTTCCTATCTTGTCGTTTGCTTTTTATGGCTCCTTTGCTTAGTCAGACTTTATTTCAGGT
TTCAATCAGTACCTACCCGGAGAGAACGCTCATCACAGGTACTCAGACTCTCATATTGATCTTCAGTCATAACAATGAGAAAGGAGAAGAGGACCAAAGG

>chr1:161767214-161767414
GGCATTCTAGACTTCTTTTCTCTTTTCATTTCCTGTCTATATTTTGAAATAGTCTGTCCTTATCTCTCACTCCCTAACCTCAGAATCACTTCCTAATCCT
AAATACTAATTCTCCATCTACGCCCTCTTACTGAAACTATCTCGTAGAACCCCGAGGTCTGCGTCACCTGGTCGCATGGCTCCTACTCCCCCCTCAGGCG

>chr1:161808945-161809145
AAACTCTTAATGAAATGTTAAAAAGACAGGAACAAGTAACTGGTAGAAGGTTTAAGACCAACACTGTATATAAACAGGGAAATGTCATAAAACAAGTGTC
CAGTGACCTCTTGATATGAATCGTGAGCTTCTGGGTAAACTGTAATTGGTCATGCCAGACGCCTATGGTCAAACGTTTAAGAAACCAAAGTACACGTTCT

>chr1:161875875-161876075
AGAACAACAGTTTAGACATTACTCTTACCCTCATGACGACTCACGTTTTCAAAATCACAGGTCCGGAACACATCACACCTGACTCGCCCCTGCCCTTACC
TCATAACGAAAGCAAATGAACTGACAGCAAAACTGAGTAACTCACTCACTAGCTTTCTGAACACTACCCAAACTGCCCTAACTGCGGTGATGGGGTACCC

>chr1:165879852-165880052
TTTTGGGGGAATTAAAAAGTAGATAAATATACTTGACTGAAGAAAGCTTAATAATGATGAATTCTGAGCATTTTCCTGGTTCTCTCACTGAGTTACTCAG
TGACTCAGTTCTGTGTCATCATGTGGAAATGACAATGTGGCTACTTAGAAACTTAAGTGCAAACCCATCTCAGATATACTTTCCACCTAAGACAGCGATA

>chr1:170163606-170163806
AGCATATAAAATACAATGATATAATCTTCACCACTGCAGAAACTTTCTATTGATATGACTGTGCAAACACACAGCAATTTCTGGCTAAGTGAGAAGGATA
TAAAATCAGTTACTAACCCCCCTCCACCCTACTGTTAAGCCACAAATAAGTACTGTTTCCTGACACCGAGCCAAAAGGAAGTTTGCTTTGCTCCTTCTTG

>chr1:171119492-171119692
TCTTTGATTCCACAACCTTATTTCCTAATGTATGCTACAGACATGCCCACATGCCAAGTGACGCATGCGCAGAGGCATTGCTGCCGTGTCTTCGGGAGAA
GTTTCTGTGTTCAGCACGCAGAGCAGATGAGATGCGCACCTTCAGTGGCGCACACGTGGTTATTAAAAGAAGTCCTCTACACTAGCGCATGCTATAGCAC

>chr1:171771021-171771221
CCATCAAAGCAGAAATACTCGTGAAGGAAAGTGAGTTGGTGTGAGGTATAGAAATGTTCCTGCCCAGTCTCTTCTAGTAAACAGGGCTACACTGAATCAC
AGGCTCGCTGGAAAACCCTCATCAGGCAGGAGGATGTTTCAGGAAAAGAGACTCCACTTGAAGGCTTTTACAGCCCCGCATGTGTTTCCATTTGAGCACC

>chr1:171780156-171780356
AGCCATAAAGATTATGCTTGAGGGCATTTGGCTCAGGACATCCTAAGCTAACACCGGAGATGACTTTACTCATTTAAGCCATATGGAGGATGACTCAtat
actagtgtgtgtacatacatacgtatatatgtatgtacatatgtgtgtatgtgttatgcattatgtgttatgtatatattatgaaGCAGGCTGCTGTACT

>chr1:171982182-171982382
TCATTTGTTTGACTTGGTGTCAGTTTAGCAGACCGTATGAAGGGGGAACTTGAGGCCTCGTGGTCATGATGATTTACCTCCAGCTACCTAAAGGGATTTG
AGAATCACTCAGCGCGAAGTGTGTTGAAGTGTCTTCACCAAGCCAGAACTGTAAAATGACCACGTGGAAACAATGAATGGGGAAGGAGAAAAAACAGACA

>chr1:173646488-173646688
TGATGCAGTCCTTCCTATGCATTTCCATGAGTCAATGTGAGTACATTGTAGAGTTTAGTCATTTGAAATATGAATTTCCAGAAGTGGATGATCAGAGTAC
ATTTTACTGCTTGCAACAGTAAAGAATCTCACCTCTGAATATAGGGTGAAATAATGTCAAGGAAATCTTGAGACCATGAGGAAGCTGTCCTAAAACAAAT

>chr1:173766909-173767109
ATAAGAAACTGAACAGTTGGGTGTAAAGGAAGATGGTAGTGATTACAACACTCTCAGAGTTGTTTCATTTCTTGAACAGCACTGGCTGTCTCTCCCTGTG
CTGTCTCCCTTGGGTGAGAAGTGCTGAATCAGCCAGGCCTCCTCCCAGTTTCGTTCATAGCTTTCAATTTCCCTGGCTTTGGAAACATCTTAACTTCCTG

>chr1:173880112-173880312
AAGTAAGTTTCTAGCTTTAGCAGGGCTGGATGCCTTACAGTGTGCTGTCTTCCTGGGGAGACTTAAGATGAAATTGGGCTCCTCCCAGCACTGTTCATAG
CTTTCGATTTCCCCAGCTCTTAAAATAGAGCACTTTATTTCCTGTTATTAATGTAATTTCTAGAAAGAAGcacacacacacacacacacaaacacacaca

>chr1:173942224-173942424
CTTACCTCAGTGAAATTTCTCAGCAATGTTCAGATGATAAATCTTCAGCAAGTCAGGAAATGGGGTTTCTCTGTTTTGAGTAGAAAGAGAAATGACTCAA
AAAAGTACACCAGAATGCATTGCAATCTCATTAAATGCTGAGAAAATGTAGTATTTACAAAATAACAGGGAGGGGGGCAAGAGAACTGGTTAAAGTAAGT

>chr1:180403714-180403914
GCCACCACCGGGGGCCCCACGGTGACAGATACAGGAGGACCAGTGATGAGTCAGACTATTTATGAAAGTCACACATCCTCATAGACGTCAGGATGACCCT
GGCCTCAAGTTCTGAGGGTGACGAATCTTGCTCGTACTTGGGGGTTCACTGGTGTGCCTTTTTGGCAACCCGTTTCCTGTGCCTCGCCTCCAGCGGTCTG

>chr1:182100538-182100738
GGGGAGGCATCCTTACTGCCAAATCAGAAGCATCACTTTCACTTTTAATCACAGGCTGCTCCTCCCTCTCTGGGCTGCCATTCAGTTGGCATCTGCAGTC
TCAGCTCTTTTCACATCCTTCTCTATGCATCTGACCTCTGACAGCCTGGCTCACACCAGGTAACCCTCTCGTCAAAGCCACCAGGTTCTCAGCTCTGACC

>chr1:183138688-183138888
CTAGAAGAACACGTTAACCACTCTCCCTGTGACTCACACTGTGTTAAGTACCACAGTGTGACGATAAATGCAAGGACAACGTGTTCACTGTGGCACTCAA
GGTAGGTTTTGAGTCAAACATAAAGAAAAACTTACAGACAGTGATGTTCCAACCAGCATGTCCTCTTGAGCGCTTATCCACGGGAAGCTCTCcccctccc

>chr1:183155424-183155624
AGGGTACTGCCAAGATGACTTTTGCCTTAAAACAAAACAGCAATTCATCCAGAAGAAAGATTCATACTACAATATTAGTATTAGTACTCGTACTTTGCAA
AGGCCTGTCATTGCCAGTACCTTACACAACAGGGAAATAAAGGATATAAAAATAGCTCTGAGGAGCCACAGAAATGAAGCTAGCAAGCTCTGCTTTGTTC

>chr1:184511165-184511365
agaattaggcaaagccagaaatgttgactaaactctgggttttggtaagagccaacggacccgatatggtatgttagtttaacagaggaagcatgctaac
accaggcatcagtcatatgaagactagataacaagaaaacggtggcttctgtcccaacctcacatttccttctctgcatatttataacttctaaaTACTG

>chr1:36296765-36296965
aggtttttgaggttaggtaacttgaccaaggtcacatatttagaaagtggtagagcTTTTCAAAATACAAAGCGGGGGAAATGCCCTTCATTTGTAGAAA
AGTTTTCAATAAAACCTAAGAAGACAGGATTCCAGTTAACCCTGCTATACCCAGAAAAGTAAATTCCCCAGAACACCCTGCACACTGCACGTGGTGGCTA

>chr1:36307264-36307464
TCTTTGCACGGTCCATCTTGTGGCTTTCACTCAGTCTACATGACATATGTAGACATGGGCATTTTGGGCATTAGGCCTGGACCACAGACTTTCTAGATTG
GCCTCTGGTAGGCTAACAGTACTTACTGTGTAAAGTTGGAAAGGATGGAACCGGCCAGGACCACTTCAGGTAAAAGCCAGAAGCACTTTATTTAACCCCA

>chr1:184529538-184529738
atatccatcctaactggagttacatgacatgtcattgtagatttctctgattgatagtgaaactgaacgtGTGTGTGTGTGTgaaagagagagagagaga
gagagagagagagagagagagagagagagaATGTGTGTGAATATATGCAACTAGATAATTTGGCAATGTGCACATAAAAGAAAGCACTACAATTCATTGT

>chr1:184534195-184534395
GAAATAATGGTAATCTCTTTCAGGAACTTTGAGGAACTTTTCCCCTAATTTATATGTTTCTTCCCTGTTGGTGAACTCTGAGTCATAGTGGCTCATAGCA
ATTTGGTCTTTGTTGTTGTTTCCTTtgtgtgtgtgagtgtgtgtgtgcccatgtgtctgtgtgtTGTGGGAGTTGTGCTTTCTCACCTTCTCTTGACTTT

>chr1:187217098-187217298
ACGCGCTATTACTCTAAACTGGAGTTACTTGCAGTAGTGTTTTTACTTGCTAAACAACTCATCTTTTGTAATGAGTGAGACCAGAATATCATTAGCACCT
ATCAGCTGGTGCTTTTGAAAGAAAGTCTTAAAATGAGTCAGtctctctctctctctctctctctctctctTTGGTtttttttgagacagggtttctctgt

>chr1:191569812-191570012
AGTATCAAGTGACTCAAAACAgggctgagagatggctcaggtcaagagtatttattgttcttttagaaaactagggtttgccaggcagtggtggcgcacg
cctttaatcccagcattcaggagtcagaggcaggcagatttctgagttcaaggccagcctggtctacaaagtgagttccagtacagccaggactatacag

>chr1:191579598-191579798
TTCCTGTGGCGGCACAGTGTCAGCTGCATAGGCCCTAAATGACAGGGCTCACTGTAGCATCTCGTTTCTTAGTAACAGTAGTTGCTCTCATCTAATTAGT
TTGGCAGTGTGGTGTTAGGTGTTCTTAGAAGTTTAGCAGGTTTAAATgccaggtgtggtgacgtatcctgtaaccacagagcctgggaggcagacatgta

>chr1:37318706-37318906
TGAGTTTCTACCATGTGCCAAGGAGTGTATGGATTGCTTCATAGCCACTTCCTGTTGGGTTCCCTGTATTCATTTCCTGGGGTGGTCTCCaccgcaaatg
tgacttaaaacaccagtaatgttctttctcactttcctggatggagaccagaaattcagaatccacctcagtaggcagctaagatgtcagcataaccatg

>chr1:40268374-40268574
GTAGGACACAGTAGAGAGGGCGGGGAGACAGTAGTCATACATGTAGCTCAGTGGTTTTCTAAGGAAGAGCAGGGATTCTGAGATATACTCGCAGGCCAGC
TGTGCAAGAGAACCAGGATGGATTGGAAACCTGCGGATGGGAGGGACCAGCAGGGAGTGTCTACTCACCTGCAGTCAGAGATACTATAGAGGGAACAGCT

>chr1:40516440-40516640
CCTCCTTCTGTAGAGAAGGCGAATAGTGGTGGCAAGATGAGAAACTTTGAAACCCTCTTCCTCCAGATATGATTCTCCCTTCTACTACTGAACAGGTATG
TGGTCATTGTTTCATAACGGGCACCGTTGCTATGAGTGATGCAACATTTGGTTTTCTACTGGGACAATAAGAATGACAGCACACATGTTTTACAGAATGA

>chr10:7824762-7824962
TATGCTTTGATGGGAAACTTGAGAGAAGGTTGTTTCCTGTTAAGTGATCATGTGGAGATCCCCTTCTTTTCAAAACGGACTCTGTGTCAAAGCAAATAAC
ACCAGTTATTCTTGCTGGTCTTTATTCCTACGTGTTTATAACCCACCCAGGTCTGGGAAATATGAGTAATGCTAAGAGTTAGCAGTCTTACATTTCGCCT

>chr10:8007328-8007528
AAAAATGTAACTCATCACAATTATTCCTTCCCTTGTTCATGCTGAGATAGAAACATCATGGGGTGAGGAAAGTATGAGGTTACTCATATAAACGTGGGTA
CACCACAGAAAGAGGAAGCTTTAAGCACATAGGAAACCTTGTGGGACTCTCCGTAGGGGGAGGCCAGGAGAAAGCAGTGTAGAACTTTAGGTAATGACTA

>chr10:8007932-8008132
tgtgtgtgtgcatctctctctctctctctctctctctctctctctctctctctctctctgtgtgtgtgtgtgtgtgtgtgtgtgtAGAAGTCTCCAATGG
GACTAGACACTCCTATTCTCCAGTCAGTTACTGACAGAGTGAATGGTTGTGGGATTATCATGATTAACTCACACCAGCTTAGCCAAAGGGAAACAGTTGG

>chr10:8021038-8021238
ttcctggaaacacatgagcaaacatgtactcaccccagatagggaaccaaagtacagataccaccaaagcccacattggtgaaccagtggttatattggg
gttacttaccgaagcagaaatgactcaaggacagctcaaagtccatctcaggatgggtgccaggtcacaaaagctggaaacctaaagtgcattgtacaac

>chr1:43969376-43969576
CCAGGTTACTTACAACTTAGACTTCTGCCTGAAGCCTGTCCTCTTCAAGTCTTACCTCCCACCTGCCTCTTCTAGTTCACTCCTTTTCTGACTCGTGTAA
CTTTCTCCTCTGCCCAGTATGGATGAGTCGTACTGGGGAGTAGTCTGCCTCCATCCCCAGTCAGTAATCACCAGACAGTGAGTCAGACCTCCAGGACAGA

>chr1:51507418-51507618
GTGCTGGAATTGGGGGTTGACGTAAGAAATGGTGAAAATAACTACTGAACCTACAGCAagggcttgcgatgtgccacacacttctaaacattttgtttac
agtgattgactcgactctcacaatagtcctgtggagaacagatttttctttctcctggtttcaagatgcagaaaccaaagtgcatagtagtcaaataact

>chr1:52066238-52066438
TGTGTATAAGCTATAGGTATAAACtattatataaaaatatattacatatattaaaaCTGTTATAACTTCTGAGGCTTAGTCACTATCAGGTTATGAGTGT
TTTTGGGAGAACTTGAAGTTTTGACAACTCAGTTGCTCTTGGATGATAAAGGATGGCATTGTTTCCACTTAAATACTGTGGTTTCTGAATTGCAGGCTGT

>chr10:12874890-12875090
aaacAAAGCatttaaatttaattaattaataaattGATAACATATAAGAAGGAAAAGAAAGTGAAAGTGACCTTCGCCTCTGAGCTAAGGCCGTTGGGCT
TCCTCAGGAAGAGTCTGCCAGGCACCATGACCAGCTTAGTCATCACCCTTGCTGAGTGAGTGAGATCAACACAGGAAATCAAACGCTGAAAGGATACAGA

>chr10:12977071-12977271
CATCACTTAGCCATCACTGGATCTTTGCTTAGAGTGAGGCTTTGGTTTGCCCTTACACACCTGTCAACAGTGGGTGGGAATGATACAACCATACACTTGC
AAATTTGAGCATGCTGCCAACCCCGGATTGTAACTGTCATATCAAAGTGAAAACTCAGTTTTTGCAGATCCCTTAGACCCCTGCAAGCATCAATGCTACT

>chr10:13730875-13731075
ACCACAACATTTCAAACTAGGATAGTCTCTCAAACTTAATGTTACCTGGGCATGATGGGGCACTAGTCTCTACTTGGTTCATTTTGGAGGTTCTTACTCA
TCTTGAAGAGACCAGAGATGACTCTCACTAACCCCATATGACCCGTCTTTGTGATTTATGTGGTACGAGATGAGCAAAGGTGATATCCTTCATTTTCATT

>chr1:52363760-52363960
TTTCTGACACCTACAGATGTATCCACCCACACATCTCCCCACACAGACCTACACTCTGACTCATATTCAGAACCGCTGTCAAAAAAATAATAAACAACAC
TACTCTCTGTCTAACTGTCTTCCTTTCAAATACATACTAAACTGATCTATCTACATGCATTTGTGAATCAACGAGCTTTGTCTGTCGTCCCTAGTAGACA

>chr1:52653507-52653707
ATAAGTGATGTCTTGCATGACAGTTTGCATCACAGGAAGTGGTTTAAAGATAGAAACCCACaaaaataacaggaagtaacaatcacttttccttaacatc
tcttaacatcagtggactcagttccccaatagaaagacattgattaacagactggctacgtaaacaggacccagcattttgctgcatacaggaaatgtac

>chr1:53761850-53762050
GGGCCTCATGTTTTGACTGATGTGTCATCCTAGCTTCCTGAGCAATTTACTTGACTACAGAGTGTGTGTCACTGATACAGGCTGGTTCACTCTTACTCAA
CTGAGATGATCAATGGGAGGGAGTTTCTATTTCTATGTCTCTGGCTCAAGAGCTTACTGAGAAGTAGGTAAAAATTCTTCAATGGTATCTTTTGAATAAA

>chr1:53765360-53765560
AGGCAGAGTGGAGGCCATTGTTTAATAAACACAAGACAGGTTCCTTCAGACTTTAAAGTCTGTGAGTAGTTGTGGAGAAAGACAAGAAAGAACAGCATTA
CCAGAAAGCATCGAGTGGTTCTGGGGACTAGGGTAAGGCCTCTGACTAATCTGCACAAGACAAAGGCCATCACgctttagagaagatgagtgagatctgg

>chr1:53795180-53795380
CACAAAATGCACCTTTCAACTAGCAGCTTTAGAACTAGGAGGAGACAcaggaccttttcagagacaccgatatcaaagttgctttcataatgatgctaag
ataatgatctcttcttattcttagtcgctcagcatactgtggcgcttccagagactgcagaatatgcgatgtagtaacttaacacgatgtacccacaaaa

>chr10:17014774-17014974
tacttcagtgtatcattaagatatcctcctttcctatgtgtgtcacagcatcaaaacaggACTTGAAAGTCTTGAAACAGACATTTACATATGACAGttg
aatatcactaaaggattaggaacttatgacccccgaagagagcctttctatacttgcaaaattctagacactagaaaaaagctgctttatatgagctgaG

>chr10:17549999-17550199
CTAGAATGTGCGCTATTTGTCCAGCATTCCAGTGTTCCCAGTGGCTGGGCACAGCTTATACCTGGAGCTGTCAGCTAGAGCTCATTTATTGCAGTCAGGT
TCTGGCCAACTGTCCAGTCATCTCTgtagacttacagtcaaccccttctttgctttgtttgtgtgtgtggacaagtcagataaggctgagtcataatttc

>chr10:17924286-17924486
accttcctacatcatcactaaccaaaaaaaaaaaaaaaaagtcccacaggcttgcctacaagccaatctgttgaagtcattttctcaattgcggttccct
cttctcaaatgactcgtactttgtgcaaagttgaaaaaaaaaaaaaaaaaaaaaaaccctagccagcacaGTACTTTAAAATTCAAACTGTAAACTTCAC

>chr10:18393865-18394065
TTACTGGTGGTGGCTCTATTGCAGGTGGGTTGTGCGTTCTGCCACCTGCTGGTCATCTACTAAAATACAAATCATGTTTTGAGTCATTCTCCACATATAA
GACAGGCTTTCAAACAGGACTGTTCAATAGACATAAATGAGGCATAATGACTGCTTTAGTACAGCCAACTGCTCTGAGTTGAAAGGTTTACATGTAGTGC

>chr10:18987825-18988025
CAGAGTCTAGAAACTTAGAAATCAAATCCACACAAAGATGTGTTATAGTCATTACCACCACCCATGATTGATTTCATTACAAACTAAAGGAAAAATGTGT
TAAGTGACAGTCCATCTCAGTAAATAGGCTCCTTCCTCTCTCCTTCCAGCATATCTACTTATTCATGCATGACTGCTGCCAAGGTGATGCAATAGTATCA

>chr10:19028436-19028636
ACAAAGAGAAGGCTTATTTCTAAGAACCCTGTATCTCTTTGGGTCCTTGCTGGGATGTTTTAAAAAAGAAGCCCTCTGATTGGTACATAGGATACACTCA
ACTGAGCATTCATTGAATGAATATGTGAGGTATAAGTTGGTCACCCAGTTTCTGAATATAGGGCAGGTGGTGACAGTAGTTCTTTAAGAGGTAATGATTT

>chr1:54822404-54822604
GTACTTGGGTCAAACTTTGCTGCAAATGATAAATATTACATGAATGACGAAATTGGTTTTTGTATAAAATGAGTAAATTAAAATCAACAACTTGTGGACA
ACTCAACTGTTTGAGACTACTAATTAGTATGTATTGAGCATTAAATGATACTGAAGAATACTTGCTAATTTCATTTGCTATACTAATGTATAGCATGTAT

>chr1:55693816-55694016
CTGCAACTGCACACGCAGGGCTGAGGGACTGAATGTGCGCTTAGAGGAACACTGATTCTCCAAGTTCAGTTTCCTGGGAACTGTTGTAGGTTCTACGACT
CTGCTGACAACACTTCTATCTGGAACACGATCTCATATAAAATGTATTTTAAGCTGAAGCTCTCGTTAGTGTAAAAGGCTAGTCAAATGGTTATCTTGAA

>chr1:58651734-58651934
ggcccatgcAAGAGAGTAACACAGAAAATGTATTGACACTTTGTCTCCTCCCACTGGGGCGACTCCACCGGATAAGAAAGGAAGCCCACATGTTCAGAGT
GGTAGtgaaagacccacaacgtgaggactcccacacgttctgactcaggagaggtgacaccccaaatcactcacgagaaacggtcttactgcaaactgca

>chr1:58830914-58831114
ggtctcaacagctgagccatctctttagccGTGAGGATAATCCTCCTTTAAAGACTGTGCCTGAGTAAGAGAGCCAGTTCTTTCTTCCATCCACGCACAC
CTAAGCCTAGCTCTTTCCAACTACCTTCAGGATGTTTGACTCAGTGACTCATCCTGGGCTCACGCTTTTAATCAGTAACCGCCTAGCAAATGAGGCAATG

>chr1:60677429-60677629
gctgagaagaaggtatgttcgttgttatttgggtgaaatgttctatagatgtaatgttaggttcatttgaatcataacctctgttagtttcgttatttct
ctgtttagtttctgtcttgatgacatgtccaatggtaagagtggggtgttgaggtctcccactactaatgtgtggtgttcaatgtgtgatttaagcttta

>chr1:60714428-60714628
aagagatttttaacaaagggacacctttcagaagtgtggaaagggttaatagagataacatgagtatgggaggaccaaggaaactaggcatgttggaaag
ctgttactgctcttagacttgaggggacattggggacaagtggggagaacccagcaagagctagatctgcagagagggccacacagtcagagtgagagct

>chr10:19118892-19119092
CTTGGGTGACATTTTTATCCCCTTTATTCATATCCTCAGCCCTTCCCATTGGCCAGATAAGGAAGAAAGTTTGCAAAACAATGGGAAGCTGGAAAGGGCC
CAGGTTATGAGCAACCAGGAAAGTCGGGTTACTGTACCAGTCATACAGATAATGCTTAGCAAAGGTAGCAGACTCTGGAGAAAGCTGATGAGGTCAAGTT

>chr10:19167989-19168189
GTTGTCCCAGATAGGGAAGGAAGGGCTCAATTAGAAAGGGAGAGGTAGAACTTTAATTGGTAAAAGTGAAAGTGCACTTTCTCTAAAAGCTCAAAGTGAT
CCTGTTACCGTTTTCCCCAGAAGCGCCTCCGCCCTGTATGCAAACAGTCTCTTTTACCAGAAACACAAATCCTAGATGTGGTGCCCTTTAGAAACTTGCT

>chr10:19191568-19191768
TTTCCCCAAGACTTGGCTTCAATACAGTTGGCCACCTAATGTTCTGGGGAACACAACCAACTAAAAATGTGGCTCTAGAGCCATGACTAACATAGGGAGC
AACTATAGTGCCCAGATTATGACACATCTAGGCACAGTCAATATCAATGTCCTGGACAGCATCAGTTGGTGCCAGACTTCCTCTTGACCTCTGTCTCTAA

>chr10:19216424-19216624
agatgacccaaactgaaactaacacaaaccaagaactaccattcaggaagcaccttctagcaaggcgttactgtccattcactacaaacttactaaaatc
tgagtcagacaaatacacttaaacactgttgactaaaacaggaggaaagaaCGTTCTGGGATAACAAGCCCCAACCACCAGGCCCAGCAGCCTGCCTTTA

>chr10:19309026-19309226
gtgtgtgtgtgtgtgtgtgtTGCTAAGAGTATGGTGGTATATGTGAAATGTGGTGTGTGTGTGTGTAGGCTGGTGTATCCAATCTTGATGTCTCTATGGC
CTGGCCTCCTGGCCTTTCTAGAGCTCCCTGAGAGGGTAGCATCCCATGATCTGAATAGTATAGAATGTTTCGTATGTTTTGTGAGCAGAGCCACCACCTT

>chr1:60936960-60937160
TCCTAGCAATACTTTACACATAGTTTTGTTGATTATGGTATATATGATGCCAATACTACGGAATAGGTCTAGTTCTGAGACAGATTATATATTTAGCAAT
AGTCTTCATTTTAGTAACCAGCTTCAGATTttaatttatgactgtaagctttattctgctgggctagtggaaagaaaccttaatctcagtcctttcgggg

>chr1:60938972-60939172
ccgtgtcccttcttttaggcctcaccttctttgtctttaaaacgagaaggttaacatctgactttggcttggggttgcagtgagagtcgattgagaacac
tcaccagaaaatgcattataaaGGCCACACACTTTCCAAACACGGAGAGATAAAAATTATAGTTACTCACATCTACTAAAAATGGAATCGGGCTTTTTTT

>chr1:61046422-61046622
TTACAATTAGCTTACAAAGTGTATGCTTGCTTTGGTGTTGTGAGCAGTTATAAGTTAAGATATGAAGGCTGTCTGCTATCTCTACTTCAGTCTCAAGCCA
CAACATGACTCAGACTAGATTTTGTTCTCTCTGAATTCTGCTAAAGAAGCATATGAGTTACAAATGTGACTAAGTAAGGAATTGTGTTTTCTTGGTAAAG

>chr1:62437828-62438028
cctcatataggagtcttctgactcgttttcattctctggtctgttctgtcttcacctgggtctagcttgttttctctgagacatgtctgtgtaaaactgt
cagagtaaaactgcctcctcctcctctgctctgcgctgcctcttatgtagcttccttttcttctcttgagagttagacatatcctgttttgtcaactctt

>chr1:64077492-64077692
ACCACCATGTCAATATGGCCCCATGCCCCATCCCAAACCCAGGTTGGATGGCTTGGttgtggttttaggcagggtctcactatgtagccctaactgactg
gtactcacttaagtagataagactggcctaaaactcatagagatatagccacttgtttctgccttccaagtcctgggacttaaaggcctgcactatcata

>chr1:64407429-64407629
AAGCACTCTGACTTGAGAACCTACTGTGTGACATACCAGAAACCCAAATGACACGTACTATCTTACTATATAAGCAGCAGAAAATGACTCATCTCTCTAT
CCCCTTATCCCTTCCTACCCTCACCAGGAGATGACTTCATCTCAGTTACTCAAAGTGATATTACAAGAAGCCGCAAAAAAGACAAAAGTTTGTCCTACAG

>chr1:69343674-69343874
TTCGGCCAGTCTTTTGATGATAACGATCTTTGAAGGTTTCCTATCTCTAGAGATGCTCACTATACCCTCTGCAAATGATGGAATACAGCTACAGGCTTAG
CACAGGCTCCTCAGATTGAGTCATGGTTGAAACCACTCAGTCAAGAAACTAGTCAGTCTGTCTGAAAACCAAACGGGCTAGAGAAGAAATGTGAAGATGA

>chr1:74201526-74201726
ctcactttgtagaccagattggacttgaactcacaaagctctgccagtctttgcctcccgagttctgatattaagagagtatgacaccacacccagctca
ctgtggttttaatttgcattcctgttatgactggaggtgttgagtatttttttcatacagcggttgattattcgtgcatccttccttCTCTGTGTGTATG

>chr1:74550935-74551135
GcacacacacacacacactgcacacacactgcacacacacacacactgcacacacacCGAGCTTTTGCCTTGACTCAGAGCTGGAATGTTGAATGAGTGG
TTCCAGCAAGCAGACAGAAACCAGGATGGCCGGATGAGTTTCAGAGAAGCTCAACGGCTGCTGCTTCTGATGAACGTGGAAATGGATGAAGAGTACGCCT

>chr1:78436384-78436584
CAACACCAacacacacacacacacacacaccagacaaacaaacaaacaaacaaaAAATTTCACAGCCCCAGAAGGTAGCAAAGGAATGGAATGAAAGATG
AAACAAAGACTGAATATTATTATCTATATGTACTCACTCCgtaggttatatactacagataaaagaaatggctgtatgtagtgcttaaactattttcagc

>chr1:80764145-80764345
AACAGAGTGATCTTTAAAATCCTTTGCACCATTTCACATTTTTCTTTGTAGCTGCTTAGGTCACTCCTGCATTTTATCATAGATGTGGGATAGATTTGTC
TTTCATGTTTCTTATTTCTGTAGTGGAAAGTCATCCCCCTCAACTTGTGATAACGATAGAGGCTCATTCAGAGAATTAGCCAGCTGTTCCAGTTCTGTAT

>chr1:82832534-82832734
GCAGCCAGGTGATTACCTGTAAGCTTTGGTGGTGAGGAGCTCACATCTTTTGGGTGTCTGGTTTTGACACCCTGGGTGCCGTCTGTACAATACTCAGAAA
GCACCCTATTTCCAGGAAGTGCACACTGACTGCTGGTTCTTAGTCATTTCTCCCCCACCCGCCTTTATAGCTCACTGCTTTTTTGAAAATTGAAAAAGTC

>chr1:85739862-85740062
AAGTCTTAGTGCTTGTCCAGTCTGTAGACCAATCACACTGAAGTTTTGATTTTACTCATAAGTGAGTTTCCTGCCTGACACCTGGAGATGGCAGCTAGTG
GGAGTTTCACCACATCTTGAAACAGAAGATAGATTTTCATCACATAACTCATCTGACTTCCTGCCCCTGAAATGCTCCATTTCCTCCCATGATGCCCTAG

>chr1:85845609-85845809
TCCCAGCAGCAGCACAGCATGTGGCTAAGAAAGCAGCCTCATCAGTGGCTTAAACATTGACAGCACTTTATTTCCGCCATGAGTGTTTGGATGTGGGTGT
TTCCTGTGTGTGTGTCTGGTTTGAGGTGGCAGCTTTTGTTTCTTTGGAGCAACGTAGGCTTTTTAACAGGgtggttctcaaccttttgatatgacccttt

>chr1:87406092-87406292
GAATGAGAGCATTTCACTTTGGCCTCATTTCTTTCTTGTATCCTTTAACAGAGTAAGAGTCAAAACTAGAAAACTCATAGGTTAAAAACCATTTTTCTTT
TTATGACTCTTTTAGATGTGGGTTGGGCAGATGTAGCAAGAACTTCCCTTTTCCTTTCAGAAGAGTACTTCTGAAAAATGAGCAGGGCAGTCCTTTTCTG

>chr1:87435182-87435382
GAAATTATGAGAACTCAGCAAACTTGTGTTTAAATATAAACTCTTTCAAGGGCTGTGATATTGGTAAAATATGAGAGTCACCATTATTCAGACTCCTTCC
TGACCTAAGGCAGCTTTGGAACAGTCATTTTAGGAATAGAAAGAACTTTCAAGTTGAGTCGTTTATTTTGGGGGTGAGGTTTATGAGAGCGGTATTAAGT

>chr1:6454496-6454696
TTGATTGTCTCTTTTCTACTCTTATCATCATCATCATCTTGCTGCCACGTTTTCAGCTGTTCATCTGACACTAAGAACCTCCTGGGACAAGTATCTTGTT
GCCTAGACGTGCAAATGTGCTTGCTTCTCCAAGTCATCCTGACAATTGATATAGAGAGCATTCTTGCAGACCAGTGAAGCAAACAGGGATCTGTAGAAGA

>chr1:13306031-13306231
CTAAGCCCCCCCAGACTGGCTCCATCCCAACCTCTGCTGCCCCTGGCACACATCCGTCAAGGACACATATTCTCAGGATATCACATTCTAAGCTGGTCAC
CATTCCACCTCAAACATCTCTGTTGTCTGTAGCTCTTCAAACATACGATTGCTGCCAAGTGGATATAGCCAACTTGATCTTGTCAATTCGTGCCACAGTC

>chr1:13383619-13383819
GTCgggagttccccaatatgatgacgtgtgtttatgaagaggctgtaacaggtgtcatactaatagtgaaacattgcaacttccttttggggttgggaaa
gaaaattagggactctatgcctagtgttaactatctgatttcatcactgtacaacataccctagccaatacaagaaAAAATGCATATGAATTCATAATGA

>chr10:19596885-19597085
tagtacagttcctcatgttgtggtgatcctagccataagagtgttttctttgctacttcataactgtaattttgctagtgttataagtcacagtgtaact
atttttggagactgagggttaccacaggcgtcacgacccaggggtagagaactgctgacttggagtgacacctcctacatccagggtgggtcttccctcc

>chr10:21158678-21158878
GAAATAACTTTTCCTTTATCTGCTCCGACAAGATCTCAGACCCAACAGTCAAAGGACTTTCAAAGGCTGATTTCAAGCTAGATGCTCTCGACTGCTCCAC
CTGCGAGAGCCGGTGTGGTTACAAGAGTACAACTATGAATGTTACATTCTATCAAGGAAACAAACCGTGCAAAGAAACGAAAAAGAACACTGGGGGGTTG

>chr10:24292808-24293008
ATGGTTTTCTTTAGCCTTGCGGTTTCAAGGTTCCCATCTCTTTTCTTGCTTATTCTGAGGGCTCTGCCCAAAACCTCATCAAACAGATTTGAACCTAGGC
TTTCTTCTCACCATACCACAGCTGAAGGGTTAGATGACTCATTTTCTGTACACATACTTTCATATTTTGAGGGGAAAGGGTTGTGGAGTGGGACTGGATG

>chr10:25178293-25178493
atccagcaatctcacctctagcttgactagaaaaccggtgaatgcaagcatacgctcaccaaattgctcacagcaatatctggagcactactcagaagtg
ccttaaactagaaactacctaagcagcctccgtccgatggatgaactgaaaggctgtgataggtccacgcggtgaaaacacttccaggggaaggaagcac

>chr10:25200818-25201018
CACAAGGTGACTGCCAAATTCAAGGGCAGCAAAACTACTCATTTCAAGACTCATGATATCATCTGAGATTCACGAGAACATAATGGGCTTCCTGGAGTTG
TTTAAAAGCTGTGGTCTGATTCGGGGTGTGGCCATCTACGGTTGACACTATACGAAAGAAAGCCTGCTTCAGCTTCTTCCTTCTCTCCCATATGACCTAG

>chr10:26962604-26962804
ACTTCCTCTGAACTTGCATACACCATGAACTCAACCTTTACCGTGTATTGTGCTGTGGCCAATCTTCTGACCCTTTAGGATGTCCAGTCACCTCTCAGGT
GCAAGGGCTTGTTTTATACACCTAGGCCTGCATCACTTGACCCTCCACTGGCCATGCTGATTGCACTGCTGGTAGCAAAAGTTGATTCATGCCTACCCAA

>chr10:28555872-28556072
CCATTTCGTACAATGATGGCGTTCCTTTCCCCTTTATGGCCCACCCATACATCCACCTGCAGAAGTTTATGCTGTTGGCTGCTTTGATAATGAAAGTCAT
TTACACATCTGTCAAACTCAAGTACTCTCAAAATGAATTGCCTAACTGTCCTGAACTGTGCATTATATATGCTCATTGCTCATGGGAAGACAAAGCATGA

>chr10:28592846-28593046
ATGTTTTCCATGCAGTAAAGACGCTGAGGAACAGCAAGCCAAACATGGTGGAAGCCCCGGTGAGCCACAGAATCTTTCGAGGGTCTCAGTGACTACTCAG
TCATATACCTACTGACTTGTGGGTCTTCACGCACATAGAGGAAATCAGTCAGATGTGCACATGAAACTTGCTGGGACGTTGTGACTAATAGGTAGAGTGT

>chr10:39472339-39472539
AGGCTGTCAGGTGTTGTTGTTGTTTGGCTGCTGGTGGCAGGAGTGACTTGGTGACTTTCTATTTGACTAAACTTGTGGGTGTCTTCTTGGGTTGGCCAGA
GTCCTTTCAGTGTCTCCTGGGGACACTGGTAGACCTGGGTCCAGCATAGCTGTTACCAAGCACTTGACTTTTTATTGGTTTGGACGGTCAGAAAGGGAAT

>chr10:39680291-39680491
CAGTAATAATGTACTTCATGATAATTTACAGCTATATACTCAATGTATTCAGAACTAACCAGCTGCCTTTAAGAACCATCATAACCAATCTTACTGTGTT
TTGGACACCCTATTGTACCATACCCCTATCTTTCCTTCGTGGATCTCTCAGGCTTCTGACTCAGAACAACACAGCCACGTCtgtcttagccactgttgtg

>chr10:40258848-40259048
tcctaagtgctggggtttagggtgttcactacagcctggctGACCTGCCTTTCTTGTTCTTAGTATGAATGTAGTTATAATGTTCACGAGACCATTAACT
GCAAGAAAAATTTTAAGTGCTTATGAACAACAAAACAGGAAAGAATTTTGTCCTATTAGTAGTTGTGTGTGAAGTAAACTTAGGTCTTCTGCAAGCATGA

>chr10:43746623-43746823
CTCTGGGATCATCCATCCCTGGCCAACATAAGGTAGGATCTGACCCCATTTCCCCACCATACTTACCATCAGtggtgaggatcactgtcatctttactgg
atttacaatcacctagaaacatgcctgtgggtgtattggggagggtgtttcaactgatgactaagaaagagaaagctagctgaataccatgagacactgt

>chr10:44704230-44704430
CAGGGATCTTGGCTTGGCTAATATTTTCATGCCCTAATAACAGCAATCAACACTTGGGCTGGTCATATGGTAATAAATAAGCACCCATCTGGGACATGGC
CTTGTAAAACAGGGCAGGAAATGCCACATCATATGGAAAGTTGTACTTTTAGTTTCATAACTCGACTTTTGCCTAACAAAGACACTTACTGAAACAGTCC

>chr10:51452258-51452458
agatatattgagggcagcaagcacttgagataatcagatggcaggacacagtcataagaacagaagcaacagaaaccaagattacttggcatcatcagaa
ccaaactctcctaccctagcaagtcttgcatacaccatcacaccagtaaaagcaagatactgatctaaagtcacctctctagaggatgatggaggactat

>chr10:51454672-51454872
aactccatgcttcacctatttgattgttggtgttattctaactttgctctgtcatcagctccatatctagcatgaatagatgattgtttacaattaccca
gaaatagttctatACAAAGGTTTGACTTACTATTCATATGATGAAATCTGGATTTCCTGAGTGGCTGTGTATAAAGGAGGGGAATTTAAGGTCACCCCTA

>chr10:54117970-54118170
CTAAGCAACTGCTGAAGTCATGGCCACTGAATGAGTCACAGCTTCCTTGAGGGTGAACACGCATACATAGGCAGCCTGTCAAGTACGTGAGGGTGTGAGG
AGACCCTGGTGACTCTCCACCTAGTCTGCTCTCCTCTACATATTTTGTTCTCAGTGTCCTTCCTCTCTCACTTGTTAGTCTGCACCTGGCTCTAGAGCAG

>chr10:58350418-58350618
agagagagagagagagagagagagagagagagagaCATGATGCTGATGCTGATAAGACCCTTGAGGATGGTGAAGCAGGTCGTTCGGAATGGGAAACGTA
CTTGTCTTCCAGATGAAGACTGACAGGGCCTACTCAAAAGTAGAGAAGAAAACAATGCCAGTCATTTCAGCGTGCTCATGCTGTGGAGCACTACACAGCT

>chr10:60171338-60171538
ggtctataagggagaaggttgagcaagtcttggggagcaagccaggaagcagcatcctccatgcctctgcatcagctcctgcctccaggatcctgccctg
tttgagttcctgtcctcactgtttttgatgatgaactgtgagtgaagtaaaccctttcctgctaagctgctgttggttgcggtgttcatcacagccacag

>chr10:60395889-60396089
gtttgtggctttgagtactgtgtttaccggagagttacaaaaggagttgattcaccaagggatggctgtggggcttgggtggctttgccgagctccttgg
tgggatgtgacctttacaaagtaggaagggctctggtgagtcccaaccatttataccagTGGCTGCGCaacgctgtgtccctttaacacaattcttcacg

>chr10:60573395-60573595
TGTCTATAAATAAGTGAAATGAAGAGATGAATGGAAAAAGAATCCAACCGAACAACTGGTGTTttgagtaaaacaggggccacttggtcaggcacagcac
tgtggcagtagctggttagataactgacaagttgagtgactaacagaaaggtggtacagagcgtggctatgctgtgtggagctgagtcacttcctggctg

>chr10:66954398-66954598
GTGTCCTCAGATGACCCCCAAATGGAAGGGAAGAGATCAGAGCTTTGTCCACACTTGACTCAGGAGGTCTAAGTAGAAATCAAATCTGTACTCAGCCAGC
CATTTTTAGTTCAAAGTGTTCATGACATATGTATCTCTTGAGTCACACTGATCCAATCTGGTGGCCTCCGTTCAGGGATTCTTTTCTTTTTCTTTTCATT

>chr10:67193896-67194096
gatctctgtacttgttctgatctgttgcaggaggaagcatctctgatggctgatatattagtatagtagactgtcattacctctcattttactttttatg
tttggactatactgtgtggttttatcttaggtctctggcctatctagtctctggtttttggtaacacagtatcacaatgagtgctggctatgggttccat

>chr10:68050286-68050486
CACCCACCTGACTCTCCAGCCTTTTACATCTCCCAGAATAGCTTGTGATCACTGACTGGTTCAGTGTTAATAGATGAGTCTCACTGAAGGTCTTTCACTA
CTCATTCAGTATAGACACTGGTGGGTTGTACAGTGACTAACTTCACCCTTCAGGTTTCAGAGAACCTTCTAGAACCCCATATCTTGATGACTTAGTACTG

>chr10:68499612-68499812
tgcctttgagtcatttctgctcctgtaagtaacccctcacacacacttctataagcagtcccaatacaactcactgtttgacagagatggactttgctcg
tatccatactttggtttgttgtagccttcctatctgtggttgaatgggcgtgagtactgcatttcctcagaaacagttttgtcacacaacGTAATTGGTG

>chr10:71399490-71399690
CAGAATCTTCCGTTCCCTTATCTGTGACTTTGTTCTCTTATATCATTTCCAGCCGCTCTTATCAGATAAGGTACCTATCTGACTAACACAGCAACCGCAG
TTCTGGTAGTGTAGTCATTTGCACTCAGCCTTGGGGAGGGGAGGTGGGGGGCGGGGGACACAACCGGGACCTGAATGACGCCTGACTGTCACACACCCTC

>chr10:77387440-77387640
GGTTTCCTGGCACTTCTGCAGATAGGTGAATCACATTTCCAGTCCTCTGTCTGCCCACAACCCCCAATCCATTTTCATACAGGAAGCCAGCTCTTGATGA
CAGCTACATTGCAGAGAAACATACTAACTTAAAATCTCTCTCTTCCTTATCTGCACTTTGCATGGTTACAGTTACCTCAACAGTACCACCTTATTTTTAA

>chr10:78063298-78063498
CCGCTGAGAGAGTACTTCAAGTATTTTTCTCAAAACTCACTTCCTCTTTAGAAATGAATCACCATAAGATGAAAGTCTTTCCTAGAACCAGGGCAGATTT
CTTCCTAAGGTCTCTTCCCTCCACAGTTTTCTCTGGTTTGCTTTCAGGCCTTCGGGTTTCTCTCCTGTTTGATTGCCAGGATGCCTCTGTGCAGCTCACT

>chr10:80663766-80663966
GGAGAATCTTCCTCTGGTGGCCTCCATGAACACCATGTTGCCAGTCATGACCATTTGTCACCTCTCCTAAAATATCAGTTTGTCTCATTGATTGCACTAT
GAGTGTCTTTGGTCTGTCATGTGACATTTATCTATTTACTGACCAGTGCAGGCGTTTGAACATGTTTGTGTATTTCAGGCAGGTGCCGGGGACATCAGAG

>chr10:80763558-80763758
ACAACACATCTGCCCCGCTGCTGAGTGTCttctctggggagacctatgtgtagtcattgcttcaccccagacagggcaccaaccacaaaccacagaattg
atcccatagcttaggagaactgtgagttcactggggttacttattgagtgtgggtgaCTCAAAGGCAGCTTGGGGTTCCTTCCACCAGCTGCCTGGTTTA

>chr10:88584466-88584666
TACTTTGACTTGAGCAGAACTTGAACTTGTCAGCAGTGGCCTCCCACGCCCTGGCTCCACACCACACTGCCAACTCCAGTAGCAGACGTGCTGCACTCAC
AGGTGCGCACACCAGTGTAGTCACTGACTGTCGGCTTATTGTTCTGCAGGCTGTTTCATTTTCAATTTGACTGCAAACCAACAATACAGGAAACTGCTAT

>chr10:91029047-91029247
agagtgagagactgtctagttctgatacattctctgactcaaataagcctttaaaacactgggctcaatgaaatgagtcaagcataaataaaccagtatt
atataataccacttgtacaatttccagaacaggcaaattcatgcatcatgttattagtcaccagggagtggggatagagaactgagaattattactggta

>chr10:93124402-93124602
AGAGGAAGCCAGGCAGGTCTCAGCAGAAGGAAACTGCCCAGTGCCTTCGTCAGTTTCCTGTTGCATCTGACTGATAGCAAAGAGAAGAGGATGTGACGTC
ATGTTGCCGCAGTTTGACTCTGAGATGCAGCTGATAAACGCCTCCACCTTCCATTCAGAGGCCGGTGACTTACAGTTTTCTTCTGGCCAAATAGAGGTTT

>chr10:93171132-93171332
AAAGACACACCAGGGTGTCTGTCTGAGTGTCTCCAGAGATGGTTAGATAATGAAGGCTGTGACCCAATGAATAGGTTTAATCCATTGATAGATTTAGgct
attgggctgcagtggaactacggtaagtcgtaccatatggaagaagcaggccactgggggcataattttgggtgctatgatttgccctgaccacttcctg

>chr10:93179882-93180082
AGGGGGTTCTGGTTTGCCGTTGACTTGGGGTTGATCAAGCAGAGTTGAGAGCTAACGTACAGTGTGAAGGCACATTTCAGTTTGCTGACTAAAACTGCTG
CTTTGACTGTCCAGAAAGCTGATGTGAAATGTGCAGATGGAGAGAAAGCTTAAGTAGAGCAGAAGTCATGTAAGTCTCtgttccggctggttttgtggat

>chr10:93225958-93226158
GCTTCTGGGCCCCATAGACTGCCTACCACAGACTAACACCCCTCCCCCTCTTGTTGTTTTTCCAGTTTCACTGTTAAAGGATTTAAAACATGCAAATATA
GTAACCTTGCACGACATCGTTCACACAGACAAATCTTTGACTCTGGTCTTTGAGTACCTGGTAAGTATTTAATACAATTTAGCATTCTATTTTGCTTTAA

>chr10:93343448-93343648
CACATCTACACATATGCATgactggaatgggagctgagtgatgggatgcttgcctcccacaagccaggccattgattcaatctccaacaccTACACCAAG
AACAGCAAGAATAGCAGAGGAAACAAGCCATCAGTGTACCGTGGTTAGACACCGTTGTGCGTTCATAGGCCGGAGGTGGGGTGATCTCTCATCATAGCAT

>chr10:93354132-93354332
AGCACAGGTTAGTCATCACTCTGCATCCTTTACAAGTCAGatcctcctagtgactttgcaatgtaaatattatttccccagtgcgcagatgaggaagctg
gggctcacagaggcatacaccacatctgatacacacaacttgaaatggagaccaggactcaagcctggtctatctgaccttcacagcTAGACCTTTTAGC

>chr10:93499364-93499564
GCCTGTGATTGATTCAAGTGCCTGTTATCTGCATTTTATGATCTTATCTTATCTGCATTTTATGATCAAGTATAAACCAGTCATACATATGTCTCTAACA
CAACTTTAAGTAAGAAATGGGCGCAGCTTTTTTTTTTCCCGTGATCTGACTGATGAGAGATTACAGTCATCTCAAGAAATGATCTGTCAGTCGAGTTCTG

>chr10:93829931-93830131
CTGAAAGACTGGAGGGGTGGAGATGGGACACTAGGGGTGGGTGGATGTTAGGAGGAACTGAACAGGCTAGCTTCATGATTTTGCATCCATTCATACCTAA
ACCAGGGTTTGGTTTCAGTTTCTGGTATGCATATATTGAAAACTTGCCCCCAAAGAATGCAAACTTCCCTCACAGACCACAAAACACACACAGCAGAAAA

>chr10:94021080-94021280
GTAAAAATGTTAAGACAATACTATCTAAATCAAAAATAAAATAAAAAAATCATAAAACTCATCAGGAAAGAGAAAGTTGATCTTTTGTGGCTTATAGATT
AACCAACTGAAAGTAACAGTCAGCAGAGAATTGTTCTTAACCAAGAGGAAAGACACTAGCAAGGGTGAGCTGCTGAGTCTTCCCTGGTCTTGACAGTATT

>chr10:94687820-94688020
TCCCACATACCTCCTTTATATAACCTACCCATAATAGTATGCACCCTCATTTCTAGAAAAAATGGTGACAGCTCAGTTACCACTCTACCCAGAGCCCGGA
TCTAGTCATCTCCTGCATGTTCATGAGAGGTGAAGATAAGCTGTGCTTCATAATGCACTGTGGCGATCCAAGGCCACAGTATGGAGGCACTCAGCAAGCA

>chr10:95299582-95299782
TGAGAGTCAGTCTGAGGTGTGAAATGCGGTTCAGGATGATGAAGAAAGAGGTCTACCCTCTCGATCCCTGAGTGAGTAAAACAAAAACGACATAAATGAC
TTAAGCCACTTGTGAAATGGATCAGAGCGTGACTGTCACAAAAGGTGGGCTCTGTGTAATGGAATGAGGACCGCTGCTCTCAACAGTCTGCAGAGCAGAT

>chr10:96181710-96181910
AGCCAGCGCTGTCTGGCAGCAGGACTACTCTGAAGGTGTACACATTGTTGCGCAGACCCCTTATCCCCACTGGCAGAGCTCTTTTTTTTTTTTTTTTTAA
CATGGAGCAGCCCCATCCACTGTTCCAAATGTGGCTCTTGCCTCACAGCCCAGCTGTATTGGCTCCATTTTGTTCTGGATCAGGCAGACATGATTGGACC

>chr10:96272754-96272954
ACTTATATGTTCTTGACAAATCTAGGTCCAGtatcacagaagcctctacgcaaagcttgcttgtatcacagccatgccttactccagaatgaatgaccca
atagagagtgttagagctgtactcatagtgagagtggtgatgctttcttaatccaactttggagacattgtgtcacttctgccacagtgtattagaaata

>chr10:96605514-96605714
TTTAGTCTGGGATACCTGGCACATCTTTGGGCATTCTTATAGCTTCTCTACAAAGAATAAGACAAAGACAAAGTtatagccagggttgtggtatcagcca
gtaatctcagtacttaggaggtggatgcagaaaatgaattcaaggccttccttgtctctggagtttgaaaccagactagactacaGAACATTacacacac

>chr10:96721151-96721351
TTGACTTCTCAGTCTTGTGCCCCAGTCTCACATTGGGTAATTGTCATCTGCCAGCCTGTGGTCGACAGTCTTTCTGATTCTGAAGTGGCCATCGTATGGA
GTTGTTAGTCCTTAGAAATCACAGAGCCACAATGGGCAGGGTCCTGAGATCTAGTGTGAAGACTCTGTCAGGCCAGATTTAGCTCTCCTTAATGAGGATC

>chr10:99459756-99459956
GTAATATTTGATACCAGATGTGCAAATGTTTCACACTTTCTGCAATTGGTGGTAAGGTTGTGAAACTGTAAGCCCGCCTGAGCAGAAGAGGCAAAGGGCA
GAGTAGGAGAGTTTCAGGAGGTAAAGTCAGAAGCCGACGGGACTGCGGGTTGACTTTGACTGAAGGCAGCAGGATTGCTCAAGAGCAGAATCCGACAAAC

>chr10:100543128-100543328
TAGTTCGTCTTTTCCTCTTCAATTTCAGACTTTATTGACTCATAAAGAAAATTGTAGGATGAGTCATAGTCTCAAATTGACTTTCCCAGTACTAATATGT
TTGTATCTCATAGGATTTACTTAAGCAGTCTCCTGCTCCAGTTCCCACCAACAAACATTTCATTCGTCTGGCCGAGATGGAGCAGACAGTAGCAGAACAA

>chr10:117839094-117839294
cagccagggacactgcactcatgtagtgcacagacattcaagcacgcatacatacatatgtacataTATGGGCAGTTCaggaatgactcagtagttacaa
gtacttgctgctcttgctgaggacccagttcaattcctagcacccagttggtggctcacaaacatctatttcaactccagttacagaagattcaacgccc

>chr10:117865058-117865258
CTGAAGAGTCTTTTTGCAGTGACGCCACAGGCCAGGCAGCAGAGACACATTTTTCTGCTTTCTGGATTTTCTCCTTTTGGTCTTGACTCTTTGTGGCCAC
ATTGGTGATATGACTAAATGGGAgatctcaaagtggagacctgggctttctctgtgtaggccaggctggccttgaactcacaggcatccacctgcccctg

>chr10:118561826-118562026
TTCACCATCTCCTGAGGTTGGTTATCTAGCACTGACTAATATGACCACTTTCATTTTCTGATCTAGTTTTGCTTGCTGAATATGAGAGTTCATTCTGAAT
TTACTTCATGTTTGCCGAGAGAGAATTACAAAACACACATGCTAGAAAGGAGGCTTTGGGCTAGCCAACGTTTAAGACTATGGCTGCCTAGGATTATCTA

>chr10:120616794-120616994
CCCACCCCCAAACCCACAGAAACTATCCACAGCTTCCTGTCACAGGAGATGTGACTCACGTCTCTGGAGGGGTACACATACCTTATTATAGTGGCGGAAG
AAAACGTGTCTCCATCAGATGTCTCCCCCAACACCCTCTGCACAGAGCAGTTCTTTGGTGAAAATCCTTTGAAACTTACAAAGTAATTTCTGTCTTTGTG

>chr10:121264952-121265152
GAAGTTTAGTAGATAAAAGAAATTCTCTTCTTGTGCTTAACTTTGGGAAACAGTGGGTCTCATCATCTGGGGGTGGCATACAAAGTAAGCCCACGCAACC
CCCCACCCACAGCCTTCCCTACAGACAGAGGAAGTGGCCTGCTAACTTCAGATAGAACTCCAGGCCCAAACTGTAACAACTTACCAGCTATTCCATCTTG

>chr10:122755018-122755218
CCATTAAAACTTGAGGGAGATTTAAATGGAACCATTTCAGTTTTCCCTTCAATTGAATGATAGACCCAGTTTTGTTTTTAAATGATTATAAAGCTTTTAA
ACAGATCTAACAGTACAAGTCAGAAAGGTAGTTTTGACTCATACTTTCTGCTGTGTCAGAATTGGTGGGGAGGGGGGGGGCACCCAGGAGATGACATATT

>chr11:3442872-3443072
TGGTTACACTGCAAATGAGTCATTACGTCCCTTTCTGAATGAGCATTCTTCCTTGAAGGCAGCCTGGGTAACTATGCACTGGTAGGAAATGTAGTATGGA
ACAAAGCTTGACCCAGAGAATTAAGATTTCTACCTAAAGTGCTGAAGTCAAGGGCATTTGCATTTCTTACCATAACATCTTCTAAcaccctgctaatctt

>chr11:3482324-3482524
CCTTCTACTTACAGAAAAGATCACTATAAAAGCAGTGTGCCTTGTCATAGGAATAGCAGCCTCATGATCAACTGCTCCCTGCATGCACCCAGAAGTCTCA
CCAAGAAGCTGACTCAACTCTCTCAGTTTGTGTAAGCACACTTTACAATGTTTGCAAAGTGACAAAGCCATCTAACCAGGGATTTACCAGAGCATACCCT

>chr11:4164917-4165117
GACCAGAACTTGCTAGAGGCCAAGGCTTCCACAGTCTCTGCCTCTGGATCTGTGGTGATGGCTAATCTTAACCTTAAAGTTGCCTGCATCTTGTCTGCTG
CTCTGTTTAATTGACAGAACCATGGGTGTGAAAGTCTGGAGAAAGCATAGCCTATCTGTCACTAGTCCCTGGAACCTTGGCTTGGTATATTTGGGGCACC

>chr11:4206053-4206253
ACAGAGAACTCTAGAGTTAAACCAACAGCCCTCACGGGTAACTTTGCTTTACCCCTGCCAGAAGAAGGGCTGAAGATCTTCCTAGTATTGGTGCAGCGAA
TGTGTGAGGGATGATTCATCTCTTGACTACAGTAATCTGGCTAACACCCCAGTGAGATTCATTCTAGCGGTACTCTCGCTTTACCAGTGGCCTAAGATTT

>chr11:4319418-4319618
aaagcagagttccgtTATTGTGCTGGGCCCGTGTCTGTCCCGCCATCAATCCATCATAGGTTCTTCAGGGATGGATATTTACTTGTACCAGGAACATGGC
CGCCTGAGTCAGATGCCCTGCTGAAATAGGAGGCACATCAGAACCCGAACTGATCCACTTCACCTCTGCACAGAATTACAGAAACTATGCAGAAAGACCA

>chr11:4337028-4337228
tgatatgcagggtagctgatatctgacacccagtaaaagggtagtttgaGAACTGCTGACTTAGCATTTAGACCTGTGTTAGCATTTACGCAGCCTGTCC
ACTGGTGTACCGCAGCCTGTCCACTGGTGTACCGCAGCCTGTCCACTGGTGTACTGCATCCTGTCCACTGGTGTACCGGCAGCTGTTACTCTTTTGTTAC

>chr11:4354113-4354313
ATATGACTTTTTATTTAGGAGATGAATGTGTATTCTTTATAGGGCTATAACTAGATTAATTCCATTTAACTCAAGAAGCTATTATATCAATCATCTTTCT
ATGTTCCCTAAGATAAAAGTCTCACAGTGAagtcaggggtggtggtgcacgccttcaattctagcactcccgagcctgagggaggcagatatctgtgagt

>chr11:4661404-4661604
CTTGACTGTCTATAGCCTGCAGCCGGCCCAACCTGTCCCAGCCTGTGCTGCAGACACGAACACCCACACATACAACCCCAGTTCCCACAGAACTGGGTTA
GCGGTCACACTTATCCAAAGGGCTTGCTTCACTTTCCTCTCCCATCCACTCAGCCGAGTGTGCAGTGTCTGCTCTTGGTCATGAGTCAGTAGTACTTTCA

>chr11:5288574-5288774
CCTGAGTAATTTCTAATGTTTTGAGTAATTCTTAACATTCTTATTTGTGAGTCAGGGAATTTCAAGTGAGTAATCTATATGATTGAAAGGAGGAAGTATA
GGTTTTTTCTCATCTCTAGATCAGATGGAGAAAAGGAAACAAAGAAAGCCAAGTGCTACAGTGTCATCCTTCATTTTTCTCGGCTTGTTCCTTAAAAGAA

>chr11:5521790-5521990
GGAGCTTTAAGCGTGTTTACTTGCTAAGCCTTATTCTGTAAAGTCAACGAAAGCACCAGCTGGCCACGTCTACAAATGAAGACACATGAAAGCTGGAGAT
GACTCAGTTATGTTCCCTGTCTCCTCCCCAAGGAAACTGAAAAACAGAGTAGCAGCGCAGACTGCTCGAGATAGAAAGAAAGCCCGGATGAGCGAGCTGG

>chr11:5574025-5574225
CCTTTTATGGCAAATGCTGATAAGAGCTGAGTTCTTAGAATCTGAGAGTACAGGGCTGAGTTTGGAGAACTCTGGCCAGAGATGTGTATGGTGTCTGGTC
ATCTCTAGAAAGGGGTGGTTTTCTTAGTAGGATCTTAGTAGATTTGTAGCTGACTGAGAAACACTGAACTGTGAGTTGGAAATTGCTTTTCATTTCCACA

>chr11:5574990-5575190
GATGGCTCTTTGCTCTGTGTTGCTTTGTTTGAAGAATATTGATGTTAGTTTTTCTCTAAATGACTGTGTGTCGTTAGATGTTACTCAGCTTCCCCCATCT
TTCTATGGttcatattgatgtgttcagctattcactagtctgaacaaagacatttaatggaggggagatttattttgcttcacagtttcacaggcaccaa

>chr11:5722160-5722360
aacagagagctaaggtggctggacaccaaccccaggtcctttgcagaagaaacaagtgctcagcatggagccagctctccagccccAAATAACTGTAATA
TAAGAATAACTAAAAACAGAAGACTGACTGTGTCAGAAGTTCTATATGACTTGGGTTTTCCTGTTATGACTGGATGAAGCCAGGGATATACAGCAACCAT

>chr11:8830597-8830797
GCCTGGGCCACAACAAGTACAGTAGGGACTTTTAAATTGACTATAGGTAAAGATAGCAGAGGGGCAAGGGTGAGTCAAGAATCACAGAATGAGCAACGAG
CCAGGGGCGAGAAGAGGCAGTGGGCCTGGCAGCCACAGCGTTCTCTTGCTATGAGTCACTTAAGCACAAAGAACAATGCAATTTGCAGGTGGTTAGTGAT

>chr11:9112776-9112976
cacgacctcattcttatccacttaggctctatgtcttaaaagttccactacctcaacatcactacactagggactaagcatccagaacatggacACAAGT
CATATCTAAACATGACATCAACTCAGCAGGATTCTTGCTCAAACTGAACCTTGTGGGCAGCTCTGGATCCGCTCATAAAGAGAACTCAAGAAACCAGAGG

>chr11:10276985-10277185
ggagcagagaccatgaagaagatctactggagggctcacaaccagagcaaagctcagctttcttccacagccccagccacctgcctgtggatgttgtatt
ccacatttgactggacccatccatgtcattcTAcccaggtgactcaagatggcaacaagttgataataaaaactaaccagcacTGAGCCAAATGGAAAAG

>chr11:11668992-11669192
GAAGCTCAGGAAGTACTCAGTGCCTTTTCAGACTTTCAAACCAGGGCCAGTGGGCCAGACAGCTCAGTTTCCCTTTCATCTCCATCCCTGTCCCTGCTCA
GGAGGAGGAAGAGGAGAGACTAGACACCACATTCTTTACTTCTGCTAGGATTATGATTCAGTGGGAAGGAAAGTTCTGAGTAATCCAATGGTGTGGTCAA

>chr11:19929224-19929424
GTTTTGTGAAATTAATATAGAACTGTTAGAGTGGTACTCTGGCATGGGTGACTCAGCACCATTCTGACTGTAGTGGCTGAGGTTAGAATTGGGAAGCAGA
AGTTGACTGTTGTGTGATTGGTCGGATTTTATAAATGGGGGTTAGGgagtctcgttgtgttgctgggctggtcttcagctcttaaactccgcattcattc

>chr11:21110779-21110979
GTCAACTACAGCGCTGGGAGGTGTGGGGAGGGGTAGTTAAAATGCCATTCAGTGGAATATATACATATACATATACgtgtgtgtgtgtgtgtgtatatgc
acgtgtgtgtgCGCGCACGTGTATAGATATGGGAGGGAGGGTgaaacagggtttctctgtatggcccttgctgtactgggaactcactttgtagaacagg

>chr11:21175404-21175604
CTCTGAAGTGTAGGACATAAGAGCCATGGACCCAAAACAGAAGAGTTTCATTTATAGGTAAACCCAAAGTTCCTAGACACTGGGCtctctgtctttgtct
ctgtgtctctgtgtttctgtctctttctctgtctctctctatgtctgtttctgtctctctctgtggtgtgtgtgtgtgtgtgtgtgtgtgtgtgtgtgtg

>chr11:21314536-21314736
gtaacacactgtatcagccagaaaagggaggaagtacagctgggtgtcatggcaaggaggggtcaggaaagcatcacctggtagaagccacccacagaag
tcacagatttacgatgctgtttatatgaaatagataggaagtaaggagcttcagtttaaacccaaacagtttgaggttgcaagcagtctgtggtcttagc

>chr11:22278588-22278788
tgccattgctcttggttacctcctcaaaacttgagggtaagattaagatctccatattattcaagataacacatacttgagtcagggaaccatgagaaat
caaactggtactgatctggctagctttcacagcactggaggtggtctatgtatgatgcctgagatgaaagtattcaacagtcttccccagccgtgaaccc

>chr11:22626470-22626670
TTCTTCACCACACAGTGTTTTTCTGGTAGCGATTCTCAGTATCTTGTAGGCATGGATGAGCCCCCCCCCTCCCCATTTGACTTCAGTATCAGCTTCTTCA
GAGACTTCACATTGCAGCTGGTCAGGTTAATTCTAATTTGGTGACTCAACAGCTCTGTTTCCACAGGTGCTTTCCCACTGTCTTTAAAAGCAATAGCATG

>chr11:22813854-22814054
CTAACCATCTATGAGTTCTGTTCTCTACACTACTTGTTGGACTAAAACTAATAGGAAGAAGCATCGTAGGAGGACTTTCTGTTCCTGTTCAGAGAGGCTT
TACTGACCTGCACACAGGGCTGAGATTGAAACCAAAACACTAGTGTTGAGTGCTGCGGGCCACCTCAGAAGAGACTGAGAAAAAGATGTGGTGTTCTCTG

>chr11:31807900-31808100
CATTGCTACATGTTCCTCCGGTCACTGAGCACTTGGGGCCACCAGCCTAGCTTTGTGCTGGGTCCTCTGTGCACCTTCTCACCCAGATGAATCCTGTCAG
CCACACTGAAGGCAGACAGACAGATGTAGTCACTTATTCACTTTCATTTTGACTTTCATTCTGTCCAAAGTTGCCGTCACCATAGCAGGCTCTTATGTTT

>chr11:31834256-31834456
CCATGCAACTGATGCTGGTTTCTTTGAAAACTTGACCATACACATGAAGCATACGTTATATGATATCATAAAAGTCCATAACAAAGTACTTAGAAGTAGT
CAGAATCACAGAGATGATAGGCAGAGTGAGGCAGAAGGTGAGGCAGGGAGGTAGCTACACTTTGGAACATATAGTTTCAATGTGTTTCATGAAATGAGTC

>chr11:32265016-32265216
acataatggaaccctgtcttaagtaaataaGTTCATTTTAAAATGAGACAATAAATGTTCTAAAGAAAAACTTAAAAGAGTTGTCTCTTGTTAATAATCT
TGGAAAAGgcagggcctaggggtgctcacttgaaatcctaccactccaggagcagagaaggtaggcgccaccagtttaaggctaggctacacagtagact

>chr11:34030430-34030630
TGACTCCCAGTCCCTCATACTGTGATCTGCTCAGCCTCTGACTCTCAGTCCCTCTCATACTGTGATCTGCTCAGCCTCTGACTCTCAGTCCCtctcatac
tgtgatctgctcagcctctgactctcagtccctcatactgtgatctgctcagcctctgactctcagctgcttttgagttctgcaggctcacgagttgtcc

>chr11:34034220-34034420
AGGACACTTAACCAAGAGTTCCCCAGTCAGAGAGATTTCTAAATGAAGAGCTGCATGTGAGATGGACTTGTGGGCCTCCATGCTTTATACCCTTGAGctg
gctcactagctgagcagcctctcataggactctttgcttcacctcagctctgtggtcttcccttcacacatagctggtcaagatgactttcacatatgaa

>chr11:34763458-34763658
tataagatagaagaaatcaatggctattctttttaaactctcccacaaaagaaaggagaaaaatacttcacaagatattatgggtagtcttggtgtaata
caaggaatttataagcaaagacagtatctcttgtgaatctagatacatgcatccacaagagattagcaaatggaatctagcagccacattgaaagacacc

>chr11:43377279-43377479
AAAACAGTCAAAAGGAAAGATGCATAATATGGAAAGTCTGATAGGATGTGGCCCACATACTTCTAGATGAGAGCAGACCAAGGGAGGCTCGGGCAAACCA
TCCCGGCCAGCCTTGCCTGGGACCTCAGGGCTCCTCTACAGAATGTGGGGAGAAGTGTGATCTGACTGCATGACTCAAGTATTCCAGCTCAGCTTGATGT

>chr11:44894858-44895058
GTCTGAGGATCGTAGGGCTTTGTAGCTTCCCTGCCCAATGCAAGTTGGCAGGACAGTGGCACAGCTTTTAAGATCCTTCTGTAGCATATGTGCAGGCCAG
TCATAGCAGAAGCGCTGATGTGGGAAGCAGACCAGGGCAGGAAGAGAAAATGAAACACCAAAGTAACACTCTCTACACCATGGGGCACACAAATAGGTCT

>chr11:46135110-46135310
CACTCACTCCTCTGCCCACTACTGTTTCAGATTCACCACATGCAAGGTGCTGAATTGAGTGTCTAGAGCAATGTGGTTAACTGGTGTAACAGTTAACGGC
CTGGAGCATCTTCCCAAGGTGTTCTCTAGCTGAGTTCTAGAGCAGCCATCTAAATGAATGGGGGAGGAGTTGCACTAGTGTGTAAAACAGTGTTTTAGGC

>chr11:46447102-46447302
GCAATGGCTTTAGCTCAGTTTGACTGTACAGCCCATCGCTcattccattcacaggaagcagagagaagggaatgctggtgttcaccgtgtgctcttcttt
ttgttcagtatgggatcccagcccatggagtggttcttgtctacatataggttgagtctttctgcctGCATTTTGTTtagatatttagtttgctttcatt

>chr11:46454841-46455041
ACTGGAGGTCAGACATCCTGGGGAGCAGGCTGGCCTCTGTGGGTGTGGTTAGCACTCGTGATTCTGGGGACTCAGGAGTTAGAGGAAGTACCATTTTAAC
CGAGGAGCTAAAGCTATCCCTACACAGAGCTGTCCTTGGATTTCCCCTGCCAAGTACTCATGTTTTCAGGTCTTACCCTCAACTGTGTCCTGCTGCTGCT

>chr11:46462130-46462330
TGAAGCTCTTGAGAATGCTGAAGTTAAGCTTGTGGCTTTGGAGCCGTGTGAGCCTACATGGGAAGCTGTTCTTACTCATGCAGCAGGGTGTGGCCTCAAT
CTCAGTTTCTTCCCTTGTCCAAATGACTAAGTCTCTACCCTTTAGAACAGTTGCGGTTTTACtttttattttatttttatttaaaGATTTGATTAGTGTC

>chr11:46466820-46467020
CATTGTTAACTACTGTCTACTTTTTCCCCTTTGTATGTGTGTGCATGGCAGAGACACAGACACTGGTGACCCTCCATAATAACAATGGAACAGTAAGTAA
CTTTTGTGTGTATGGCTGCGTCATGCTTGTGTAGGCTTCCTTTCCTATGCCTCCCCATTTGTGGGAAAGCTTTTGCCCTTCTTGGCTTCCTACTCTGTGG

>chr11:46660770-46660970
GGGGGGGGGCTGGGCGGATTGTCTTGTCTCAGTGGTAAGTGACTTCATCAGCAATTTCTAGACCCAGCATGCTCATTTTAGTCAGTCCTGACAGGACCCA
CCACAAGGTGCTGAATCATAACTGAAAGCTAACTAGCTCCACTGACATATGAGAGATCCCATGAAGGCCCAACACAAAGCCTTGCACATTTGGATAGAGA

>chr11:46667186-46667386
cagaaggacctcaaataagaggctcatctactgtacaggaataatctatctcaaaaaagtaaaaCCCCAgctgttgagatgactcagctgttagggccat
tgctattcttacagaagacactagttctattcccagtactcatgtgaggtgattcatagctgtctgtatttctggttccagggaattgaacactaatttt

>chr11:48819916-48820116
GTGTGTTCTTAGGACCATGTGAGGAAATCTGCCTGTTTTACAAGTTCTGACTAATTCTTGTTATGGTCACCCTATTGGGTAATACATCCATTCCTGAACC
CAGCTGCACCTTTGACACATTTTTGAAGGTTGATGTTATCCTTTGTCTAGTACGTGTAATCAGTAACTTGATGTCATTGTCAGATTTGTAGTGGCCTGGT

>chr11:49084830-49085030
TTCAGCATTTCTGACTTTTCTTGGGTCTTGTCTCTGAACAGTGCTTGGCTGATGGAGGTGACTAGTGATCAAGTCATGTTTAGCATGAGAGATTTCACGC
TCAGAAACCTTGACCCACTTCTGTATGTGCCACACACACCCTCTGTGAGTCACACAAAGCTTGAAACACCCAAGACCCTGCTTTCAAAATTGATAGCAGG

>chr11:51760439-51760639
atgagtcataatgtaaatgtctatgttttctgatggtcttaggtgacccctgtgaaggaggttgttagacaacctccaggttgagaaccacCAAGATAAG
ATGACTCACTGGAAAAAATTCTAGTTGCTGGGAGAATAACTGATGGAGGGGTATAGCAATGGTttctagaattttggttcctttaaaaaccacagaaata

>chr11:53589674-53589874
AGTACCTGAGCAGGCAGCAGCATTGTTCTCCAGTTTTCTGTTCTAAAACTTACATTCTTAGAGAGTAGCTACATGAAAGTGGGTTGTGAAATGAGTTGTA
CCTTATTCAATTCAAGACCTTTCTTTCCAATTCAAGAAGCTTTAATTGCTGTTTGCATAGTGAACACTTACTTTCTGTTGTTGTAACATGGATGTGTTGG

>chr11:54428186-54428386
gattacaaatacaaagttcatccagcaagcctgataagtaagtgctctctccactgagtcatctctccaacccAAAAGTTTCTTTCTTTGCATTCTCTTC
CAGTACTGGGTATTGAAACTATGGCTTCCTGTGTACTGGCTATGTGCTCGATCTCTGATCTATAGACCCTGCCCTTTCTTTTTAGAACTGCATTTATGCA

>chr11:55132024-55132224
ttgtggtaaggtaacatcacattttccatttagtcattttacacactgagtatattcactcagacattcatatctctactgttcatcaccagaaatttct
taccaactcaaactgaaactctaattctttgttctctacctcttagcaacccatgtatgtgttctgtttatatgaacatggctgttctaatgcctgtcag

>chr11:59913658-59913858
tacatgtgataaaaataaattagacacagctaagagattaactgtaataagtaaccataaaagagatcaattacatcaatatggtataactcagagcagc
actcctctggtactgagggaacattattaaacaaaacacaggccactgtgcatgacagcttatttggtgatggaggtagctgctgagtgagtgactaaga

>chr11:61920512-61920712
GGTAAACTATTCTGTCCTAGATCTATGAACTTGAAAAGAGTCATTTCAAAGAGTCATTCCAACCTAGGTCACTTAAGAGTCATACCTCTGGTTAAAACCT
CAGACCCTAGAATTACTATGTGTGAAGCATATGGAAATGAATAACTCAAAAGCACTTCCCTGTACAATATACCACAACTAAACATGTAATTCCCTCGCTT

>chr11:62150710-62150910
CACCAGTATCAAGGTCAGTACTGCTGTTCATAGAGGGTGGGGCCAGTGAACTATGGAAACAATAGCGGCTAACCCATGAGATGATCATCGTGTGCAGTGA
TCTGCTTGTATTATTCTGAATGTACCTTTAGTCATCTAAAAACCCTCCCAGCAATCTCCGTGGCACTATTGATGACACATCATTTTCTGGCTAAGGCAGC

>chr11:68447346-68447546
aaatctgcttcctcaaaacctctgcacctagcattgtcttcggtgagtactacaaggtctagggtgatgtggtcatgtcctccctgtttgcctctcactt
ctgttttgtaaaagcttgctctgtggtcagaatcaaagacagcagtttccaccattttctgtgatcttccaggagatgagagaagcaggaagCATGACAG

>chr11:70375797-70375997
AGATGCCGACAAGGTGGTCAGAAAGCTGCATTTCTgagtaggctggaaggctcagtgggtataggtgccagtcctgatgtagagtttgatatataggacc
cacgtgttgaaagaagaaaactgacttcaataaCACTCACATGATTCATCCAGAGAAGAGATGACAGACAGACAGAGGCATGTCATTTCAAACTTTAAAA

>chr11:72843084-72843284
AGAAGGTAGAGATGTGGGAGggagccacatctgctaaagaggtattgtttttctaattgtcacaaaggtaccagataggctggcTACCCTTGCTTTTGTT
GATACTAGATCTTCGGGGCTGTAACCATGACTCAAACGTCCTAACTTTCTCTTTCTTTTCCTTTTTCTTAGGTTTTCTTACAGAGACTGGAAAAACGAGA

>chr11:72954161-72954361
TGGGTCTTTCCCACCTGCTATCTGGCTGTAGGTACAGAGTAGAAGGGGCTTCCCCAGACTCTATAGCCAGCACTGTGTCCAGGAGAACCCAGACTGGCCT
AAGGACTTGACCAACCACCATCTCCAGCCCTAGCCTGGTAGAATCCAGAGAAAGGCCTACCCTGAGCCCCTCTCCAACTCTGCACTCAGGGCCTGACTCT

>chr11:73095480-73095680
GGGAGGCAGCTATCAGGCTTTATTTACACCACCACCTCCTGCCCTGCTTTTCCACCCCTTTAGGGATCCAGCCAGACTCCTCAGTTAAACAGAACAAACA
CGGAGATGGGAAGGGGTGAGAAAGAGGGCTAGCTGACCTATCACGGTATTTTCAGGTGTCTCTTCTGAGCCCATCCCTGAGCTGGGCTCTGTGGTTTGGG

>chr11:74556200-74556400
CAGTTATGTGGCTTTGTGGCCTGCCAGGCGCGGATTTCCGCCCACTCCACCCTCTCAGAATGAGTTGGGTGTGGGGCGGAGGCTCACACAGTGGGTAGCC
TGCCTATTCACAGATCAGCCAGAGGCAGGGAGGCAAGCCACCTGGCCAGGGCAACAAACACTGCAGAAAGCTCCTGCTGGCTCTGACCTCGGGGAATAAG

>chr11:75014665-75014865
AGTTGACTGCCAGTTTCTAATCAGACTTCTTAGCACCAGCCCTGAGGAGGGATGGACTGGCTCATCCTGTGAGTAATATTTCCAGCATTGTGATAAGTGA
TCTGGGATGTGGTATGGGGCACAGTCCAGAACTGACTGTAGTCTGCTTGCCTTCACAACATAGATCTTGTATAATTGTCTGCTTCTGATGACCTTTGTTT

>chr11:75186303-75186503
TTAATTTCTATGCTGTGAGGTTACTAGCAGTCATAAATGGGGGTATGACTCACCCCTCAGGACTAGAGATGACACAAAAAAGACTAAAAAGCAAAGGAGT
CACACAACTCAAGTCCCACTGATTTGGCCCAAGTTGCTTAATCCATACTTTTGTCCCTCTCCTCATTTAAAAGAATAATAAagccaggcatggtatgtac

>chr11:75425791-75425991
ctgatctatacgtgcaatccatggcatacgcagaaacgcaaagacaGACAATGagttgggtgtggtggtgcacatgtaattccatcattcaggagacaga
agcagcagagttgttggaaatctaaggccaacctAAAGACCTACACCCAAAGAAGGACAAACTATAAGGAAAAAGGTGGTCGACCAATGTAACATTAAAG

>chr11:76151062-76151262
ACAGCTGAATGACTTCCTGTGTCAAAACCTGAGACCCAGGAAAGCTCTGCCTGTCGTTAGGTAGAATTATTGCCATTTTTTTTTCCGAAGGCAAAGCCTT
AATCTGAAAGTGGAATTTTCCTTTCAAAGTCTCTAGTTGCTAGCAGTCAAAGCAAGAGTAACAGTTACAATGGTGATGAGTGACACCCTCCTCTTCAGGT

>chr11:76838674-76838874
tgttcttactatcactgaCGTCGTAGTCTCATACCTAGAAAACTGgccaagcattgtggtttaaccctgtaatctcagtactcagaacactggcggcaag
atgataaagagttcaagcctggaatgcttgggctGATgcgataaagaacttgcctaggctgactgggcccctggagtttgattcctcaacaccacaaaaa

>chr11:76845548-76845748
GGTTTCCCCTTATTCCATACTCCCCTAAGCAAAATCAGAAGTAAAGGCAGGAGAATGGGTTTCTATCCAGTAGCAGAGGAAGTGACTGGGGGTGTCGTTT
GCTATTTCTGAACTACATTCTGTCTCCCTGGCAGTGGAGCACTGAGTAACCAGGCTTAGATTCCCCGATGTTAGTCAACCAGTCTGCCCTTCAATTTCCC

>chr11:78670550-78670750
aaatgagtgcttgaaatctgtataAGTCAGGCCTTGCCTCAGATCAACCCCCACCCCAACACAGTGAGCTCAAGGTCAACCTGAGTAATTTAGTACCTTT
CTCAACACAGAAAAAAGGCagagagagagagagagagagagaaagagagagagagagagagagagaTCAagctcttgtttggtaagcagggagccctggg

>chr11:79794002-79794202
CTCTGACTGCATTGTTCCTCACTGAAGCAGGCTCTGGGACACTGTAGATGAGGGGAAAGGCGGGTTCCCCCTGTGCTAAACTGCCACAGTCACACAGCAC
AAACACCTCCTGACTGATGGTCCCCCATTACCAATGGCAGGATACTCTTCTAGAAGACAGGTTTCCCTCCACTAGACTCAGCATCTGAGAGAAGAGGTAC

>chr11:80146198-80146398
CATTCAGAACTGCACTTTGACCAGAGACTGGAGGTGGCAAGGAAAGTGACAGGCTAGTCATCGTGGGTCACTGCAAACCAGAACCAGGGTGCTCAGAATG
AAAGTGGTCATCTTCCTCCTGAAATCAGCTGCTTCTCCTTTCCCTGTTTCTTTTTCCAGATAAATGTCCTTGAAACAAATTAAttttgtttgtagagata

>chr11:83636992-83637192
CTCACCTACATACAGAGTAGGTGTTAACCACTTTGTGATTGTCAGGACTAGGGGAGGCGTGGCACAGACAGTTACAGGAATCTCTTCAGCAAGCAGCTAA
GAACACATAGACATGCTTTAGAAAAATCAGTTAGacaaaaccaggcatagtggcatatctgtggtgcacctagggaggggagacaggaagactgggggtt

>chr11:86101906-86102106
AGAGAAGATTCCAAGACAGCTCTACAGAAGTGACACTGAGTAGTTTCTAAGAAACTTAgtggctcctgagttctaaagaatctcagttctctagccataa
gacactgaattctgtcaattaacctgaatgagcttggaagggaatctcaaactacagctgagaatgcagcctatagaagcctgagaagaagactcagcta

>chr11:86409386-86409586
GCTTCCTCCTCCCAAACACTAAGATAAGAAGAGAAATATACAGAAGTCAGTTGGTGTTATCAGGAAGTGACCGTTAGTTTTTCTGAAAACACGATGCCTT
GGGGGGCTTTCAATGAAAGCACTAATTTAACCATTCCAGTAATGAATAAATATTCAAAAAGAGTAGTGCATAAACTTTCTTGCCTCAGGCTAACAGAAAC

>chr11:86587141-86587341
CATCCTTATCCAAAAAGAATGCATTAGCACATTGGGGAGGCACCTCCCCCCAGCCAGAAGTCAGTGATTAACAAAGGAACAGAGAGGAACTGCGGACCCT
GAATCATTTCATGGCTTATGATGGATGTTTGCCCAGAAACTCCTGTACATTACTAAACAGCTTGTTCCAAGATGTCTGGATAGCTATCTCTGATAAGGCT

>chr11:86628254-86628454
ggtgctggggattgaactggagtcctcttgaaagagcagtctgtgctcttaacaactgagtcatttctctagttcacctgtatttctgtgtgccactttt
gtgtcagatcccttgcaggccagaagcgggtattggatcctcaggaactgcaattaatagactgttatgaaccactgtgtgggtgctagcaattaaacct

>chr11:86652716-86652916
TCAACCAAAGGCCAACAGGCATTTTTTTTTTTCCTAAAAAGAGGCTGCTAATCTTCCAGGATGAGCTCTGACTCAAAGTGATCATGCCACAGTCACCGTG
CCTACAGAAGTCAGTATCAGTGACACCACAACCCAATTTGGGGTAATTTCTTCCTTCTTTGTACTCAAAGATTCACAGATGAGCACTGACGCAATCATCA

>chr11:94098878-94099078
GGCATTTCTGTGTGAGCATTCAATGCTGACTTTTCTGCAGTCTTGGTGTTCGTTCATTGTAGTAAGGTTAAATGTAGAACCGCTCACTTCTTGAACAAGC
TGAATATACTTAGTGTGGGTTTTTTTCCCTTGTGCCTCATTTTCTCAGTAATGACTCAGATGTGTACAAAGATCAAATATCAGTATTGCCAAATGAACAA

>chr11:95748394-95748594
ACCCAGTTGTAGCATGGCTGTGCACCAAGTGTCAACCGCCTCAGCGGTGCTCCCATAGCTGAGGCAAGTTATGGTGACGGTTCATTTATAATTATTAAAG
GCCAGGTCGGTTTCCTTGTGTGGTTGTGCCAGTTAGCTGCTCTAGTTCTGTGGCCTGCAGTGCCCATGTGGCTGCCCTTGTGTGTGGGTTCTCACTCTGG

>chr11:96044817-96045017
GGAGCTAGTGTATTCAAACAGACTTGAGTCAGCTCCTGTAGGGTACCGGAAGAGCATTCACAGGTGTCCTTTCCCTGGCAAGGGCTGTGAACCTCAAGTG
TGCTGGCTGTGTGTGAGCTCTACATGTTTGTGGGTTTTTTTTTTTTTTCTCTAAATGAGTTGCCAACTacaatcagaaaatggcagtaatcagctgctgc

>chr11:96859760-96859960
aggctacacagagaaaccctgtctcgaaaaaccaaaaccaaaaccaaaacaaaaccaaaCCACTACTGCTACTCCCACCCCCTAGTATTCATTTGAGTCA
TCCTAAGCTTTTACTTTGCCAACAAAAACTGAATGGCAAGTTACTCAGCACCTCTAGGGCTCTAGAATAGAATTTACCTGGTAGAGTTATATTAATTACA

>chr11:97159163-97159363
GTCACACTGTAGTCAAGAACTTCCTTGACAGCAGTCTCAACTGAAAGCACACCTGGTTTGTGGCCAATGGCTGTGGCTTGTGACAAATTGCTCTCATACA
GTAATCTCCACAATCATAAGACACAGCTGTTCCTCCTGCACACAGTCATTCCCATTTCTACTTTTGATTATGACATCTGGAGAGAGTAGTATATACAGGC

>chr11:97810048-97810248
CCTTAACTGAGAGTAGGGTAGAGTCTTAGTCAGTGTGTCCGTACATTCATTCTAGCATACTGATCGCAATCGCAGTTTGTTTGGCtttggtttgtgagat
agtgtcaggaagccaggtctggtcttaagctctatgtagccaaggatgaggttgaacttACATAGTattaattaattaattaattaattaattaatttat

>chr11:98556398-98556598
TAGGCTTACTCATTAGTGTAGCTTGTCCCAAAGCCAGATTCACATAGTCAGTTTGAAATACTGACTAAAGCCTTGATTTCTATTTTACTTGGCTCTTTTT
TAATTTttcatttatgtattctgtatatgagtttttgcctgcatgtgtgcctgtgtgccgcacgcatgcttagtgcccgaagaggccagaataggacata

>chr11:99104677-99104877
tctcagccttcccaatgctgatcctcatgttgtggtgacacacaccccaccccccaagcataaaatgattccgttgttacttcataagtgtaactttgct
gttatgaatcataaggtaaatatctgatatgcaggatgtctgatgctcgacccctgtgcaacccacaggttgagagccgctgCTTTGTTGGCTTCTGTGC

>chr11:101544108-101544308
CCAGCTCTGTCTACAGGAGCAGAACAACCTCGAGCCAAGCTGTCTACCTGAACTTAGTCCCCCTTGGCAGTCTTCTGGGGTCACTGTGAGAATCCAATGT
CCACAGAGGAGACTGCTCTGTTACTGCTTCTGAGACAGGCTAGACACCAAAGGAAGTTCTTAGTAAAAGAGAAATTGGATTGAGTCATGATACCAGATGG

>chr11:104622535-104622735
GAGGGGAGCTGCTCAAGGGTGCAGTATGGAGCCTAGACCTTGCATCAGAGCGCCTCAGAAGTGCCACATTCTTCCAGCCCCCATTAGCCTTCCTGATCTC
TAGTTcagtgtcctcagccttcctaatgctgtgaccctttaatacagttcctcctgctgtggtgacctccccccaaccacaaaattattttgttgctact

>chr11:104856306-104856506
gtggtaaattaacagagtttgggtagagtgcgtaatgggtccatgctatgcaatctagggcatacatggagctaaagctctgacatgtaggctgagtcat
tcctttttgttactcatttggtgacaaagagcagagctcagaattaagcatgcagaccgacagatgactagtattctgggcaaggccaacatctctcctt

>chr11:106666622-106666822
GCTgagctgggggtgtgactcagtggacagacatctaactggcaggcctgaggtcctgcgggccgactctccagcactgcaGGCCACCACCATGAAACGA
AACCCCCTAGAGCTCAGGCATATCACAGATTATCCCGCATGAAGTCTGAGGTCAATGGAGTCCAGAGTTAAGTGACAGACAGAAATGTATACAGCCTCGG

>chr11:115747265-115747465
GATCTCGTTGTTTTAACTCAGCTGAATTCAAAGCATTTCAGCATGAGGATCTTTAACATAAACGaagatttgtttttatttatgattgtgtgtctgtgtg
tgtcccagtgcccttgaagagggtgttgggtccccgggggttgaagttataggtggttgggagccaccggatgtggatgccagaagccccgttcaggacc

>chr11:116031336-116031536
CACTCCAGCGTCCAGCCAGGAGCTGGCAGCATCCGAACTAAAGTCAGGCAGAAGCAGCTCTGGTTCAACACTTTTGGGAGTTGGGACAGGGGAACATTGG
TTATAGAAAATGTATTGGTTTCTTCAAATGACTAGTGTTGGCTGACGTCATCCAAACTTGACTGTAACTCAGGTTAGCCTTTCAAGTATGGTGGTCATCA

>chr11:116379672-116379872
CTCTGGGCTAACACAGATTGAAGCTCAGAAAGCCTGACTGTGAAAGACAGACAAGGAAAAAACCTGTGGCAAGACTGAACCCAGATAAACTGCGCGTCAC
TTCCTATTACTAACACGACTGAAAATGATACTGGGCATTAAAACTGTTAAGCAAAATCTTATACAAGGAAATCCTTGTCCTGTACTTCAGACGCCTTAAC

>chr11:116620780-116620980
ACCAGTCACACCCACATGTCCACAGGCCACCTCAATCCTCCGCGGTATAGTGGAGAAACCAAGGTTAGTCTACTTAAATGACTCCACTACACAGCTATGT
AGAAACTGAGGCAAGCCTACTCAAGTGACCCCCACCCTTCTTGCAGACTCAAGTCTGCTGGCCCCAGGACCGTCCCTCCTGGGCCTTGAGCGCGGAATCA

>chr11:118216168-118216368
gccgtctgcttacttagtttgtcttagttagctttagggcccagcccatgaaatggtgagctcacagtggtctatgaactcttacatcaatcaacagcca
accaaggaatccccacagacatgcccagaggccagtatgatctagcaagttctcaattcactcccttcccagatgactgtacttgtgtcgggttgacagt

>chr11:119164608-119164808
AACAGAGCACACTCACTGTTCGATGCCATCTGCACACAAATGTACCCAAATGACTAACCCCAAAACGACAGAAACTGAAgtgtgtgtgctgtgtgtatat
atgcggtatgtgcatagtgtgtgtgcagtgtgtgtgtggtttgtgCAGAGTAtggtgtgtgcagtgtgtatatgtgctgtgtatgtgcgtatgtgtgtcc

>chr11:119165914-119166114
TTTGGGTAGCTTTCCTCAGTGACACCTGCCCTCCTGCTTGCTACCTGTTTGAGTATCTTTGGGGAAACGTCTCATTTGGGGACTTTAGAAAGtctatata
tcctggatatcaatctcttaactagatgtgtgatttctaagtttattttccattgtgcattctgtgggtttcgtttttgcattgtgtttgatgtaccaac

>chr11:119817636-119817836
GTCAGCAATTCATGTGCAAACTGGTCTGGTTCTGGGGGACCCATTTACTGCCTGCTGACTGAAATGACATGGGGCAGGGATATGAATAGTGGATTTGTCA
TCACAGTTGGGTAGATAAGTCACAAAGATTGTGTCTCATTAAATGTGTGTTTGTGGGAGAAACTGATAAGCTAGGCTGTGACTAAGAAAAGACCTTTTAC

>chr11:121027552-121027752
TGAGCTGCGCATAAAGGCTGCTGAGCTTGTAGACGTCATCCTGCCTCTCACAGATCAGGGCCTGATGTGGCTTATGATTAAAATGCAACTTCACACAATC
GGGTGGTAGTGTTGGTATGAATGTGGAATCCCTCTATGACTGCTTCTGTGAATTGGATCTGCAGTGGGGCttaaaaatctccccaaagccaggcgtggtg

>chr12:4454182-4454382
GGACTGATCTAGAAGCAGTCTACCTACTGTGGTGGGAAATGGACATTTTAGTATGGACTTATTGAGGAGTAATCATTAATGAGAATTAATGTGACAATTC
AATATGAGCATGCATTAGAATACAAATCACTCATTTTCATAGTCCAACCCCCAATATTTGAGACAGCTCACAGGGCTGCATTACAGTTtgtgacggtttc

>chr12:12265114-12265314
TAGCCTCGCTTTGTGACTGAAATACAACTAACCAACTACTGTCATCTTGAAAGGCCCTCATTTAGTCTTCACAGAATCGAGTGATTATCAAAGAGAGCCC
CTCCTTAGCTTCTGGTGAGTATATCACAAAGAGGCAGTCCTGTCTGCCTCTGGGAGCTTTGACTCATTCATAGTAGCCTCTGGTTCCTGCTTAACCTTGG

>chr12:15821210-15821410
AAGCCTTAGTTTAAATGGGCCACTTAAAATCTTCCCACAAGTGAGAAAGGTGATTTCCTTTCTCACTGTATTTTTTTAAAATATGGTTCATATTCTGGGA
AGCCACTTCTTATTTACAAGGTGATTCTTAGTATGACTGTTAAAAGGTGACTTTCTGATTAAATATTTGTTGTACCAAGGCTAACTGGGAGATGTTTTCT

>chr12:16133439-16133639
TCTCAAAACAACGCAGTCACAGGACACAGCACCAAGGCAGGAAGTGGAGCTACTCTTGCAGATGGTTGGTTCAGCCTCACACCATCTGTGGAGGAGCACT
AGTTATTAGTCAAGCTAGAAATGCCTTAGACAGCTGGAAGAATGAGCAGTGGGCTGGTTGATGAAAGTTCACCAGTCTTGAAATGGAGGGTCCCAGTGCC

>chr12:17390524-17390724
CACATGTCTAATGTTCTTTCTTGAAATGAATGACTTCCTGTCTGACAGTAGTTTGAGTCTGGTGATGACCCAAGCCTTACCTACCAGCTCTATTCTCCCA
TCTTGGGGCTTTCCTGGCTGATCTCTCTGTCATTCTTCTTTGGAAATGAATCCTATAAGCCAGTTTCCTGTGAGTGACGTCATTCAGATGGCAGCGGGAG

>chr12:17724550-17724750
CGAGTGTAGGAGTTGTTTTGCTTCCTGCCCCTGGCTCCTCTGTACTCTGGAAACTGCTGAGACCACATGTCTGTATGGAACCAGCCATACTGAAGCTGGT
ATGATCAGCGAGGGCTCTGCTGTCCCAGTGTCAAAATGACTGTGGTGGTGGTTGCTAACCATCCCTGTGCATCTTTACTGGGGCCAGACTTCCCTGTGAC

>chr12:21287326-21287526
ATTGATTTCACGCCTTTGGTGAAATTGTAAAGTGGGGAGTGCTGGAATGAGTTTGTGAAAATAGACAGCTACGTTGGTGTCAGACCTGAAACCCAGTCTT
CCTGTTTAATACGGAAGTAGCCTCAATGAACCCACTTCCTCATGTGGAAAAAAGCACTCACTGTGAGGAGTGCTTGCTCTTGGGCAGTGCAGTGATACCA

>chr12:25367411-25367611
gtgagtgttagcacttgccttgtttctcctagtcattcctgggtttcatttttagggtgggtctccccatcttaattaactcagtctagaaactcctata
tagtcatgcccagaggtttatctccatggcgactaaccatccCAGACCTAGTGGTGGGCTTTGGTCTGTGTAGAAATCCTGGCCTGTCACTTAGGCATCT

>chr12:25390410-25390610
TGCTGCATGGTGGGAAAGGATGTAAACCTGCTGCATGATGGGACAGGATGTAAACCCACTGCATGATGGGACAGGATATAAATCTGCTGCATGATGGGAC
AGGATGTAAACTCACTGTATGACTAGCACAAGGGGAAATGGTAGCTGGCAGGTCTGTGGTtgtggtgatctgaatgtgaagcgttccccacaggcttctg

>chr12:25683903-25684103
GTCCTCTCTGACTTATGCTCTTGAGCACCTTGGCTCTCTGCATATGAAGTACCATGAGGTCACTGGACTAGGTGACTGAGTTGTGATTCATATATAGAGC
ATTTGCTCCACACTCTGCTGTGTGGAttagcattttggtgctatgacatatatctgagaggaatggttcaagggaagaatggttggttttggctcctagc

>chr12:25994280-25994480
AATATCCACACTCAGCTTTTCAGAAGTTTGAAGAATGAGTTGACACCTAGTGAGTTGTTCCATCGCCACACACACCAAAGATCACAGCCTCAAAGCAATC
ATGGCAGAGACTACTACATACAAGAAAATGCCAATCTTACTAAAGTTGAGTCCAAAGTTTACTCTGACAAAGACTCCATTGGTTACTGTAGTTGTAAAAT

>chr12:30578250-30578450
CTGCAAGACCAGAATGTCTTCCCAGACCTCTGACTACTGGGGAAATGACAAGTAAATGACTCCTCCCTTTGCAGGAGTGACAGCGATTGTTCTCATACGG
ATACTATTGTAATTACAAAGAGAGAATCGCGGTTTGAACTTCTGGATGTTTTGAgtgtgtgtgtgtgtgtgagtgtgtgtgtgtgtgtgtgtgtgtgtgt

>chr12:33303018-33303218
TCAAACTCACGGGAGCGGTGTCATCTGGTGACCTGCGGCCCTGCCCAGGAGCCAGTTGGCAAGTTTCAGGGTCGTGGGGGATGGGCCAGCGGAAGGATAG
CAGAAGGGAAGTTCGTGGGTTGGAAAGTTTGTTCCCACTGAAATGACTGTAATACTGAGATGTTGACAGCACCGTAAAGAATGGATACCAGCCAGCCATT

>chr12:35463137-35463337
GGCACTCTTGTCGCTCTATCACCACAGTCAAAACACGAATAGCAGTTATTATTTTCCAGTTGGTGAAGAAATAACATTCTAATAGTCCACCGTGAACTTT
GTACAACAAGCATTATGCTGCTCACAACTCTAGCCAGACTGGAGAACATAGGGGAGGGACATTTCTATTAGTATTGATGTGCCTTACATCTAGGTAAAAG

>chr12:35480800-35481000
ACTAACATAGAGAAAGATTCACAGTCAGTGGCAGTCAAAAGGCCACCAAATACCTCCAGTGACACGCAAGTAAGTCATCTCTTACTCTGTAGTGTTCTCT
GGAGATGACAGCATATAAAGAACCATGTTGCAACCACACAGGGATGCAGCTCAATTGATGCTAAGGCTGTAGAGATAAAACAGGAAACTGGTGGAGACTG

>chr12:35687680-35687880
GGTTTTCTTAGAGTTTCTTGCTGTAATAGCAAGCATGGACCACTGCATCAGCAAGCACTCTTTGGGGGGTGTCATACATGAATAGAAAGACATTATCAGA
AAACATGATTCCTCCTGAAGAGAACACAGTCTAGAGTCTATAGATTGTCTAGTTGTGCAGATACAGTGCATTGAAAAGGAGAGTCACGACATTTTTTTTC

>chr12:36067348-36067548
GTCACTGGTAAAGCACCTATGAAATCCTCAATTTGATACCCATCACAGTAAAACAAACAAAAAATTAATTCTTTATGACAGTCGGTGATAAAAAGTAGTG
AGGCCATAGTATACAGAAGAGAAAAGTAAGACAGTCTATATCTTTGGGTTCAGCCTTTTGAACTAGTTAACTATGTCCATAGTTACCTGGGTTCTAGAAT

>chr12:41949800-41950000
ATGGTGTAGAAACTCACTTACTTTAGTGATAGCTGAAAAATATTTTGCTGATACTGgtttccttgcttgtaaatgagacaggatgtctacctgatgagtc
actgtgagaactgagtcatatgtgtaagtcattcataacactgcctTCTGGAGCCAAGTCCTAAGTGTAACATGGAACAAAGCAAAGGGTGGAGGTGGAT

>chr12:54956954-54957154
GACATGATTCAtataatatagatgaatcttgaaaacattatgctaaatgaaaaggccaggcaccaaataaaacaaaatataagagtttatattagtttct
agaacaagaaaactcacagagaaaggaaccagatgagtggatgccaggaagctaggggtggggtgggggtgggagtaggggtggaagtggggtagtggaa

>chr12:55050044-55050244
ATTTTATTTTATTTTTTTGAATAAGGATGACAAAAGAAAATGCAGTCAGTATCTAGAAATCTAGATAGGCAAAATGTTTACCCACAGGAAATAGAACCAC
AGCAACACAGTAGAAATTGGCAAATTTTCCAGTTCCTGAGGGGTGCTGGTAAAGTTACAAGGTCAAAGTACTGATATTAACAAGATGGGGATGTGGGTTA

>chr12:64976182-64976382
tgtttgtttgtttgtttgtttgtttgttGCTAGTCAGGCTTCTCATATGCCTGTAAGCACGTTTTATCACTGAGCACCCCTCTAGCCCCTACTTAACTGG
TTGTAACCAGAGCCCTGTAGTAACATTCTTTACCTTTGCTTGTAGTGGTTTTAGGTGGGCTCCAGGACATTAGTAATCACTAATGCTTGTCTGTTAGGTT

>chr12:69509234-69509434
CAAAGTGAGCTTCTTAAAGATGACCTAACCCCAAGGCAAGAGTAAGATCATGAATAGGAAGCACTCTGAGTGGAAGAAGTGTCAGAGGCCTATGGCCACA
GTCCTCCATTCTGTCCCCACAACCCTGCCTCAAGGCAGCCTTATCTTAGAATATGACATGGGCCTGGCACATGGTAAGGAGCTGGTGACAGCACGGTCTA

>chr12:70078838-70079038
GAAGAGTCTGAGGGAACACAACAGTCTAAGCACATTTCAGAACTCAGAGGGAAACACCCTCCCTTACCTCAGGGTCCCCTGGTTAGCTGCTCCACTTTCT
GATCTACCAGATAAGCAGAGCAACACAAATATGAAACTGACACCGAGAGTTCTAGTCAATTAAGGACAGCTCCTCGAGTCTGAGGAAGCTGGCCTACAGA

>chr12:70853148-70853348
CCTGCACCTGCACTGTCTAGGGAGCAGGAAGGATGGGGTTTGTTTTCTTGAAGAAGTTGGCAGATGGGACAGGATGCGAGGGAGGATGTTCTGGGCAGAG
GAAACAGCTTGGTAAAAGCAAAAGAAAGGCAGTGAAATGAGTCGCAGTGACCCAGAACATGAGTGACGGAGGACCACAGTGCCTAGGCTGTCGTGTGTTC

>chr12:73210564-73210764
TGTCAGGGGTGGGGATGAATTGCAGCTACCATGAAATGATGGTTTAGCAGGAAGTTGTTACTGTGCAGCTGTTACAGTGATGACAGGCTGACATCACCCC
AGAGTGACCGGAACAGCAAAGTACAGAAATTACTCTGCTTGTTCCTAAAATAAATTGAAAGTACCTGAACTGCCACAGAAATGTGACTCTAATAAGTAGC

>chr12:73604708-73604908
CTAAGGGCAGTCAATGTTTGACTTAGTTGGAATCCGACTTACTGGCTCCAGACCCGTCTTTCCACTGGGCTTCATTACCCCCTACTGTTGGGGCGAACTA
GCCTTTGTGTTTTTTTTTTCAAAGACCCGACTTGATCAGAAGCATCGCACTGTAAGTGTTTCCACAGGAACTCTGCCCTTTGTCTGTGTCACTGTGGTGG

>chr12:73780798-73780998
CAGACCCCCACATACTTCATGCCCATCTCATACAGATGTTGAGCCAGCACCAACTTAAGAGGATTCAACTCTTCTGCTTGGCCCCAGAGCCTCCTCAGTT
GACTAAACCTTCTGGGGAGTTTTGAGTCAAGCCCAGATGCCAAATATGGATGAGTTTTAAGTGTAAAATACAGCTCAATCTAAAACAACCAGGCCAAGAA

>chr12:73911003-73911203
CAAGAGAGACCAGGACCTAAGGGAATGTAGGTTTAGAACTGGTAGTAGCTTGCTTTTTTTTTTTCTTGTTCTGATGCTCACATTCTGAGTATTGTCTGCA
GGAATTTAATAGCAATATGGTGCTTAGTACACTTTCTTATCTAGTGTTATTTAGTTGTCAGGATATTTTAACATGTTCCAGTCCACTCCAAAAGCACCTT

>chr12:73974620-73974820
AGCTGATGTTTCCTTCCTGGTAGTTACAGTTCTAAAACACAGTGAATAGTCATAGTGGTGTGGGGATGTGAAACCCATCTTTACCAGTCTGGACCACGTG
GTCATACCTGGAGCTAGGCAAAGCATGGGAGGTACCTCAAGGGAACTTTTCTGAGTCAGACCTGACTTCTGACTCTGTCTGTGATTCATTATCGTTCTTG

>chr12:75495924-75496124
CAAGGAACTCCATAAGAAAAAAAAAAGTTTAGATGTATTTATAAAGTTATGGGATGTGGTTTTGCTTTAACCTAATTTCAATGTAAGTTTCCAGGTGACT
TACACACATTCGTGTTTAATGACTGTACAGTGTTCAAAGTCTCCTGTTTGGTCATTTCTGCTACATCAAAAGAACATCATGGCGTACAGTCATTTGTTTA

>chr12:76903817-76904017
agaaatcagtgcgtggggggttgctttacttcaagagtctaggatacatcacagaacagaagtaagtagagggaacaggaacttgctaggccggagcaga
gagaaatgagtgcgctcttgcttactagtgctcagccctctttccactcttacacagttcaggacctaacgcaggatatggcactgcccatatcagttaa

>chr12:77085512-77085712
gaaatgccaatgactatactaaaatgactacacacgaaccaaaatagttaaacttaagtgatagacaataccaaatgtggatagggatgcgaagcaactg
gaacgctctcacattatttggaagatagcctggcagcttctcataaatgagcacacgctctgtgaccagcaattcaatgataggaattgtcccagagaaa

>chr12:79437042-79437242
GTTTAAAACCATCTGTACACTTTCTGTGGTTTTCAGTATAAAAATGGTACTATTGATACTTGTCAGTGAATCAGACCTGGATACATTCTGTGGTTTTCAG
TTTTAAAATGAGCCTAAGTATTGCAACTTCCCAGTGAGCAGGGTGACATGACACCAAGGCACTGCTTAAGCACAGCATTTATACTAAGTGCATTGCAACT

>chr12:82232863-82233063
CTTTTAGAAACATAGTTTGATTCAAAGATTTTTGGGAATGTTTGAAACATTTATTCCAAATGATTAGGACCATGAATATtggtgaacaccttgaatctaa
gcacttagagacaggcagatgcaggcagatttggttaagttcctgtccaggccagcatattctacatactgagatctaaactagctaaggtttcatagtc

>chr12:82245888-82246088
tgaacgctttaggattgtcttttaaatgttcatctggaaaacgacttagttcaaaccctttctttgtcaggagatttttgttttggtttctgctttctgc
ttttcactagtcacagctcattaaacttatattcttcataatatagctttggtacactttgtggttctagaaacctgtctacgtaatgtaagttatccga

>chr12:84845846-84846046
gtccttctacccagtgtatataccctctaggtgctgtcttccaggaagccatttagtagctgttttggtcatcagattactcagggtgattaccacagtg
tttaaatgatgcttcattttcctaatcctggtcatggtgggggaagaatacatgcaggccattcatagatgacaaagagaagccataaagAtggggagat

>chr12:85825348-85825548
GGCATCCCTGAAGGTTTTAACTTAAAAGACTCTCAAGCATTTTTGGGTAAGGTCGAGAAGTTCCTTTAGGAATCACCCGAAAAGAATCATTGAGGTTGTT
TGGTATTACTCATTTCTGCTGAAGATGTGTAGGGTCGGGGTTAGTCACTGTTGCTGCTTGCTGCAGTTGCTTTGTTTTTGAGAGTCTTATTGTATAAGTC

>chr12:85946722-85946922
AAACCCACCCACTCTCCCACCCAAGTATCCTCTAAAGTATGCATTCCGGACATAGTGGTTAATAAATAGATGAAGAGCACCTGCCACCACAGCCAGAAGT
CTTCCCATTGTGTTCCTGCCTTCAGCCCTTGGCTAGCCACTGTTTAAAGCAGGTGGATGATAGTCATTTCATCTCCTGCCTGTTTGACTGTAAACCACAT

>chr12:86836672-86836872
CAAAGCTGTTCAACCCACCTCCGCAGAAAATTCTCACCCTCGGGGTGGGGGTGGGGAGGATGAGTAATTACATAAGTCCCTCTCTTTTCTGCCAGCTTCT
CATCCCCGCCCATTCGCTCCCCCCTCCTCTCAACTCCCTCCCGTCCAAGGGCAGCTCTAGACTGGGCTGGGCGAACAGACTGGGCTGGGTGAACTTACGC

>chr12:99587412-99587612
ACTTGTACTATCTTTAAATAGGTTAGTGCTGCCTCTAGCATTTTTTCCTAAAACAGTCAAAAGGGACAGTAGTGTGGTTTATTTATGAAGATTCGGAGCG
AGAGCTGAGTAATTTATGTTCATTCACACCATGAGTCAGAAAATCCTTTTTCTATTTAGAAGAGCAAAAATGTTTTGAGCATCTATAGTGAGGAGGGCCA

>chr12:100857690-100857890
TTATGACTGAGCCAGTCCCCCAAGGACACCAGCTCTTCCTGTCAGGAGAGTTGGGCAGGACTCAGCTAATGAAAGCCTGTCTGTCCTTCTGTTATTCTTC
AAGCCTTGAGTGTTTCCCAGACCCATTAGTCCCCTCTGACTTTTGAGGTTTTGAGGAGTGAATGAAAACCTTCTGGGATGATTAGAAAGTTTCTGCAAAG

>chr12:100903760-100903960
ACTTCCTCCCAAGCCTTCAGTGCCAGCTCATTTCTGTGCCACCCTGCCCTATGCTTCCTGTCATCGCGGAACATGTCCCAGGGCTGATCACGCAAGCGGA
TGCAGGTAGACAGCTTCCCTCCTCAGTAGTACCCGCCCTTGCTGAGTCAAGCACCTTCTAGAACAGTCTGGGCGGCAGGAGGCTGGCTGCTCTGAGAATG

>chr12:102456608-102456808
acaagttcccagacagtctgggttacacagagaaacaaaacaacaaCTAAAAAAAAGAGAACAGAGATGATTACTTCGAGATAAGAGTACACTTCTGCTC
TGGCAGGAGAGAGGGAGTGCCTTTGGGTGTCTTCACAGTcacacacacacacacacacacacacacacacacacacaTTTCTGTGTTTTTGAACGTTGCA

>chr12:104076288-104076488
CGATGACAGCATGAGTCTTactcactgggcacctaatgatgtcgtgctaggctccatttgaatcattagaaaagtgtgggtttcctgagccctcatggta
accttgtgagactctgagggccggggattattactcaaactttggctatgaggaagctgaagtacagTAATAACCAGAGGGGAGCCCAGGACTCTGCCCT

>chr12:106871580-106871780
GTTTCAGTTGTGCACATTCGAAACGTACACGGGATAAGTGTGGAACAGTGCTGTGGCAAACAGCCAAGACTCTGCAGCCAGCACAATGCAGGCATGTGAT
GGAGTCCACAGAGTCCTCGCATGAGACGAGACTTCCTGTTACACTCATTCCGAGACCCGGCTTGACTCCTCGTCTGACTGATGGCATGGCTTATCTCACC

>chr12:106880126-106880326
TATGAATGGCTTAGAGGATGTCCTCAGCCAGAGGCTGCCCCCAAACTCAAAATCTCTGGCTTCACACATGCCCTATCAACGCTTTATCTTCTATACCTTC
TATGATTCATCTTTCATCATAAAGTTACAGATGCCAGTCAtgatggttcatctttactgccatctccactggcctttgaatctcgtaggaaacaccccta

>chr12:108601280-108601480
GTGAGGAGACCACCCTGTGCAGCCTCCAGGTTGGCAGCAGTGAGAGGCAGACGAGGTAGAGCAGTGAGGCTGTGCAAGCTGACCGCCCAGCTGCAGAGCT
GAGACTTCACTGAAAAGGCATCACTGAGTGGTGCAGGGGGTGGAGGAGGGCGGGGAGAAGCAGGGTCTTAATTAGAACTAAAAAAGCCTAGAAAGAAGCA

>chr12:110703554-110703754
caatctgatgcaactcatagcagggcctttactcaagctagctcaggccacccaacacaccgctgtcacacaggacagttttggtgggggatgggatgag
atccccgaatgcctatcTAAAGTGTTCAATCACAAGGACAAGCTTACATGTGACAAAACCCACGTTTTCCTGTGGAGAAATACAAACAAAAAACAACAGC

>chr12:119426352-119426552
GGCATGGGCTAAGATGGCATGTAGCCAGGATGAATCAGATTGTCTGTGTGTCAGAGGCTTTTGAAATGAGTAATGGTGGGTAAATACACATTCATATGAG
CAGCTAATCTCAGTCTTCACCATCTATTTACTTTGGTGCTGAGCTATGGAATTCCACCTGAACCACAAGAAATAATGTCATAAAGGAGTCAAGATTTTCC

>chr13:5511349-5511549
TAAGACTGAAAAAGAGTCTAGAACTTAAAGCAATGATAATAGTTTTCTTTTCTTGTTCTCTTTTTCTGTTTTCTTTCACTTACAAAGTAACCTATATTCT
TAAAGATTATACAAGATTATCTTGTGTCATAATGAAATTGGAACAAAGAAATCTCAACATGACTGTGTGTGTGTGTGTGTGTTATCCCCAATTAAATGCA

>chr13:5515485-5515685
TTGTGACTGAACTAAGAAATGATGCTTATTTGAATAACTATCTCTTTTTACTCATTTTGAAGGAGCCAATTCAATTAGAATACCTCAAGTATAAGGTATA
GTTACTGGACTAAAAATTCTGAGAAGATTGGTTTCGCTCAGATCTTCTTGCTAATGACTATAGACTGGTGGAATCAGTTGCTTGGGTGTTGTTTGCATAG

>chr13:5601720-5601920
CCTCTAAGGAGAGCTCAAGCCTTTGTGAAGTAGTTCAGTCAATCTCTTCTTACAGGCTGCAGAGAAAGGGAAAGGTTCCATGCCACATGACTGATGAGAA
CAAGTTGCATCCACTCTGCTTATGAGTCAGCTATGAGGATGGGTACAGCAAAGATCTAGAGAAACAAGGCAGTTGATTCCATGAAGTCACTATAGTTTCA

>chr13:5864382-5864582
AGGGGGAGTGATGTGTGTAAGGCTGGTTTTCTTTGTGTGGCTTACCAGGATCGTCATTAGAAATGTCAACACTTGTAACTATAACAACAAAACAGGCTTA
GTGATCATCACTCACTGTGACCATTGGTCCAACACTGGAGAAACCAAGAGAGGTCTCACCTCTACTTTTCCTTCAGATTCCTAGAAACAGCTTTCCTCTA

>chr13:6127455-6127655
AGAAACAACTCAGTTTCTCAAGTATGTAGAGCCATTCATGTAAAATGCATTTGACTCATCATTGGTTGGAAAGCTATATTTAGTGGTGATGCTGGCAGGG
TATTTTTGGAAATAGTGAAGTGCATAGAAGTTTAAAAATGTTGAATTCATTTAGGAGAGAGCATTTTTCTTTTGGAGATATGCAGAAATGTCCAATACTG

>chr13:6287816-6288016
TCTCTCCCTGCTGTGATGAATGCTACAGAAAACAATGACTAAAAACATGGTTTCTATCTGACAGAAGCTGGCAGCCTGGTGGCACACGGTGGGGACAGAG
GTGGATGTAACCAAGGTTACCATGAAGTCATGGATCTGTACTCATTAAGGACAGTATTACAAACTGTAATGTTTGGCTAATTAAGAGTCAGTTTTATTTC

>chr13:6652759-6652959
ttatggaaaacagtctggaggttccccaaataataaaatagaagtctcatatgagccagtaatctcattactggttcatgtcagaaagaaatgagatcag
tgtgttaaagagacatcttcttttgttcatggaaggaacagtcataaaagccaaaacaaaggttagcctaggtgtcctttggtagatgagtgggtggaga

>chr13:9113861-9114061
GGTCCCAGTCATGAGACTGAGAAGAGACTTGGTAAACGTCATTGTATGAATGCTGATGGTGAAGGACATAGAGTACTTACTTGGTCAGCACTGTAGTGAG
TCATTTGTGTTTGAGTGATAATGAAAGATGCATCAGTGGACTGAGTTGTACTGTTGGATCCTTGCTACAGTGTGTCTATCTGTGCAGTGTGCAAGAAGTG

>chr13:9427780-9427980
GGGGTCATTTATGTATGTGGACTCTTGCAACAGTACTGTATAAGTCTTAAAAGCATAACTGAAAAAAATGACAGGGATACTTTCATAATGACAACTCAAC
TTGAAAAGTTATGTGAAGTGGCAATTTTAAAACTAGAATCAGTTAAGAGCTTCCTTACTCTGCATACTGTAAAGGAAAGCCTCAGTCTGTATAGTCATAT

>chr13:13637727-13637927
CAGTAAAGAAGCAGACTCTGATAGGGAGTCTGCCAATGAGTCAGAAGATACTTCTGGCTATGACAGCACTGCCAGTGAGCCATTAAGTCACATGCTACCA
TGTCTGTCTCTTGAGAACGTTGTCTTACCTTCCCCTGAATGTTTGCACCATGCAGCAGACATTTGGTCCATGTGTCGTTGGATCTACATGTTGAACTCAG

>chr13:14034063-14034263
TTTGGACATATTTTGACTGTCAGAGAATTAGCTGTTATGAATACACAAAAATGCTGAGTCATAATGACTCTGAAGGTTTGGGCTGAACAAGTGTCTCAGT
AGACAACTGAGATAAATACAATAGGCCAGTAAGTCACATGGCAAAGTCCTGCCAGACCcacaggcttataattgcaactactctggggctgaggtaggaa

>chr13:14160338-14160538
CTTGCTTTTGGGAATGAATGTGTTGCAGCTGTGCTCTGTTCTCTTTCTCTACCACTTTGTAACATCTTGGAGGTTTTACTTGGTGTCACTTTGTCATTTC
CTCTGTCAGAATGAAACAGAAGTATAGCTTTACTGCAGAATCATTTGGTGTGTTAGTGAGTAAAGGTCAAAGAAAGCATCATGAAGTAACTGATTAGTAG

>chr13:16651758-16651958
CTCGATTTCTGAGATGACTGCTCAGTGTTTGGCATAACATTAAAGCTGTGAAAAATGTGTGACCTAAGTAAAGTTCTAGTAAAATCATGACACTTTGTTT
CTACTTCTATTTTTTTTTAAAGGCACTTAAATGGAAAACGGCTACCAAAACCATTGCTTTTTGTATGAAATGTGAAGTGAATTGTAGTAttttcaactga

>chr13:16659264-16659464
GCGTTGAGGACAACTTCACTGGAGTGGCTCACCCACACACAGCCCCCAAATCAGGCTGTTCATCATCCGACTGTTTTTTTCTTCAAGCACACAAAGAAGG
TATTTTCTCCTGGGTAGGGGCTTCCCCTGACCTCCCACCCACCTCTGTTAGGTTGAAAGTCATCCCCAAAGAAATGTGTCATTCTTGGAACAGAACATCC

>chr13:17784158-17784358
AGAAAGCCCAGAGTGAAGTTGATGgccatatcaaggacccaatgtctcaaacccaaaggaatggcaagaccttaaccacagaatgaagctgaaagggatg
acaaagccttcctatgtacaagtatgactgttctatgaacactgccgagtgtgtaaaacctaacaactacagatatctactgattacaacctgaaactgc

>chr13:18901428-18901628
TATTTCTGCCCCTGCTAGGAGAGGAGCAAACAAAGGGTGCACATTCAGAGCTGAACCTTCTGTGTTTCTATAAATGAATCATGAGCTGGCACTGGTTGCT
TTCTTAGGCCACAGTTCATTGTTTTACACTGTCCTGTGTTAACAGGGAAATTGAGGGTTCATTtcaatggacagtgatggtgtggttgcatagctaactt

>chr13:20133915-20134115
AGAGACTATTAAAGACAGAGGAAACAGTCTGTGCAAAGGATAGGAGACAGCTGACTTAGGATTGAAACTGTGTCTCACTGGGCTCTGCTGGTCTTTTAGT
CTGAGGTATTCAGAACACCCATGTCCCACTCTTGTGGGTGATTCATCGCAAGAGAATCTTATCGCTCAGAATGATGCTATAACCCATGTCAGTACCCAGC

>chr13:20162875-20163075
TCTGTGTCTGGTTTCCTGCTGTTGGAGGTGGATGGCTCCGTTGTCTGCTTCTTAGAGcagtggtcctcaccctgaagctgtgaccctttaatatatttct
tcgtatcagttttgttgctacttcataactgaaattttgctactgttaggaattgtaatgtaaatgtttttggcgttagatggtGGGAACTGTGGCTCCC

>chr13:20212806-20213006
ATGGTTTTAGTGATCGCTGATCACTGtcactgtaatctagtgaggtaagcatcttcattttcataagggaagtgagaccaagaaaagttatgagacagtt
tgtgtagcctgacacactagaagtgatcaagcccagcctggccttggtaggtctgcttccagagcTGCGGGAATGCCACTGCTCTGCTGTCTGCGCTCCC

>chr4:9641085-9641285
AGCAGCTTCAGGCAATTAAATAATTCCAATGCATTACTCAGAAAGAGAACTGAAACTGTTTGTTAAAAGGATATTCTTTTCTTAGAtttattttatgcgt
tatgagtgttttgtgcaccatatgagtgcttggtgcctataaaggtcagaagaggtcatccggaactggagctatggcaggttgtaagctactacgtggg

>chr4:9682552-9682752
TCTTGGTTCTTAAGGAGTTCCTGCTGTTTGGGAAGGAGAAAGATGAGCATAGAGCACAGCGTGCTACCCCCTGCATTTGCCAACAGATGTTGAGGACAGG
GATTCAGTCACCACGGTCCCATGCGCACCATATGAGTCAAAGAGTCCATGCTTGCAAAGGCATACTAATGAGGATGTTGCTCAACCTCGTTGTTTCACAT

>chr4:11887758-11887958
GGGGTTAAGTGCAGGAAATGACGGGCTGGAGTGGTGACATCTCACCCAGTTACCTTGAAAGCGTAGACAGTGAGTGGGTGGTCCAATTCCCATCCCTGAG
TCTATGATTCAGTCACATTTAAAAAAAGGCCACTTCAATTGTTGAGTCATAAACAACCAAATTTTAAGGTGCAAATTTGAAACACCTTAACATGATTCAT

>chr4:19922496-19922696
TACTGCTCAGGCTGAAGTGGCTCCGAGTCCTGGATAGCAACTGAACACTGGCCCTGGTCCGGGAAAGTGTGGGTGTTGTGGTCGCTCAGCTGATAGTCAG
GGTGCTTCTGACTAGTTTGCTCCAGTTTCAGAGGCAGTCAACACAGTGCCTGGGTCTTGTTTTTACAACAACAGTGAGTCAGTCCAATGGTTTGAGTGCA

>chr4:32149321-32149521
ACACATGGCAAGCAAGAGGTGATAGCCCAGGGGAATCCCCCGCCAAAGGGCAGATCTGACAAGACCATTATCAGATGAGACTGAGGTGTGAGGTGACTCA
GACACTGTGAAATTTAAAAAAAAAAGCATGTTCATGTAGACCGGCTTTTCCTCTATCAGACAGCACGCCCTTAAGATGCTGTGTCTGAAGCAGCTCTGAA

>chr4:32318712-32318912
CCCCCTTCTTCCATTCTAGGCATGACAATAAAAATTGTCCCCCTGTGTTTATTTCCTGGTGTTTATTTCCCAATGTCCCTTGGCACATGTCACCTCTGGT
TGACAATTACAGCAGTGGTGGGCCAGTGGCCATGTATGAGCTCAGTGGTGGAGGGAAGGCCAGCTTTTGGGGCCACAAACCAATGTGAAACAAAAGAGAT

>chr4:32405540-32405740
CGGCGTGGAGCGCACACACAGGGCTCTACTCCTGGGATCTTGTGCCTGAGGGGAGGAGAGATGGTCTCCCAAGTGCAGCGAGTGGCTTGATCTGCTCCTT
CCCATCTCCAATTAGTCAGAGACAAGGCAGAAGCTCTCAGGCTGCCTGTGGTGGAAAATAACTCTCTGAATCAATCAAAGTGTGGTATTTTGATCCTTTC

>chr4:35006708-35006908
TTGTGGTAACTGCTGATCCAATAAGCCGTTTTCAGTACTGTTGTTGTGCTAAGCACCTGATTCATTTAGCTACTGTTTAGTAATCTCACCATTCTTACAG
ACACATCAGTGAAGAATAATTCATCAAGGGCAGAGGAAATGTCTGATAGCAGCAGTTAGTCATGTGGGCGCCAGGTCTGGAAGGAACGCTTGTCAAACTG

>chr4:43116321-43116521
atagattctactgttcctatatcttagaagaggaaaccgatgcatgaagaaactgaataatctgcTGTGAACCTCTTAGAGTGTAAGCAGTGGTCCATGG
GTCATATCTTGAGTCACCACTTCCTGCTTACAGTCAGAGAGAGACCTCCATTCATGAGTTGTTCGTGCTGTGATGTTCTTTCTTGATAAAACTAAGACAA

>chr4:47799314-47799514
tattcagcatctcaccaaaactcagagaaacaaaagtgaaagtaagtatgtagaaccacagagagctaaaaaacaaaggcagaaggaagtgatggtcaaa
acgcaaaggcgcataccagttatgagagtgtgtttgggaaccactaaatctgaagggggcttactacccagagagtcccaaaagaactcatataactcag

>chr4:53880365-53880565
TCTTCAGAGCTGACCACAGACAGGTGTGGAATGAATAGGTTCAGAAGAGCTGGAGGAGAGCATTGGACCATGCCCTGAAAAAGACTTGTGGCTGGAGAGA
GTGACTAAAAGAAGGAGAGAGTGAATGAGTGAGTGAACTTACCTGGAGGCTTAACTTTCCTCCAAATCTCATGATGACTTTCACCAAAGAAGATTGCTTT

>chr4:58888628-58888828
CATCTTTTAGAGACATAATGTACTTTTAAGTAAACGCTAATCAagctgggtgtggttaacatactcctgtaatcctagcatgatgaagactgagtcagga
tgctgagaagttcaaggccaccctactcataccaagaatctagcttaaagagaGGGTAGGGCACACACAgagaaggttctgagggaaaaggtaccaagac

>chr4:59287350-59287550
TGCATATATAAAGATAGCCCAAGGCCTTAAAGGAAACAGACTGAGGAAACTGTATTTCTGCTCTGTGGTAATAGATGGGTTACTTCTTAGGACATATCTG
ACTGTCTGACTAAAGGCCAACACATAGAGAAACTGTGAGCAGAAAGTTCTAGGGAAAGAGACCCTCCCCCCAACTGATCTGTCATTTTGTTGAGCTGTGT

>chr4:62259487-62259687
ctcaccatgaagacaaagctctgggtgtgcctgtgaagggatttctaggtagggttagtcagagtggagaggcccactctaacaatgcatcattctgtgg
gctggggaaagagaaagcaggctgagggccagcactcttctttctctgctttctaaaacgctgatacgatatggcaagcagcctcacactcctgcagtca

>chr4:63639950-63640150
AGAGCTTAGAGCTGTGCTGTAGCCCCGGGCTGTGGGTTCTGTGGGTTATGACCTGCTTCTTTCCCAAGAGCCTTCACTTCTGAGTCATTGTGAAAACTTT
CACACACCTTACCCTGTGACTGGCAAGAATGTACTTTAGAGATGAGAACCCTTCAGAGGCTTTGTGTTCATAGCATGTAAACAGTCATGCTGTTGCCTGC

>chr4:63850854-63851054
ACCCCATCAGGGTCCACAGCTTGGCTACAGCAATGGTGTTAGTGAGACTGTTCCTGGCAGGAGGGAGGGTTGTGTGGATTAGCACAGTGATCAGGGGCTA
CCCAGATGAGTCCGAAGTATCAGCTCATCTCAATCAGCCCCACTTCCACCTGTCCCACTCCTGTTGGGGACAGTCACAGCATTGCCGGTTGATAAGCAGG

>chr4:63875677-63875877
GGTAGTGAAACGActcatcataagaacccctcacttacaacgttatgcaaacttaagtaccttaaaactctacctctggatattaacatattggaatgag
aatttcaacatatcaatttggagaggagataatgatttgcttcgtaacaTATTTTCTTCCATTTTTCTGCCAATCCCTAGGGTAATTCATGATTTGAAAC

>chr4:87434255-87434455
GATTTGTGTGATGGGGCAATTACTCATCACAGAAAGGATGCCTGCTGTCATCGGGGCTTCTCACGAAGCAGCAAGTGCTTGAGTGGTTACAGAGTTACAG
GGCTGACCTCCTGTCTATTGCCCTCCACTTCCTGAGCTAGAGTCACAGAGCCTGGTTATCAGGGAGATCTAGGAGACAAGTGAACACAGTCAGCACCCGT

>chr4:87586706-87586906
TCGGAGGCTTAGGCAGAGATGGGGGACAGTTGTGACTCATCTGCCAGGAGGCCAATCAGTCCCTTACCCAAACCTATCCTTAGCTCTTGTTCTGAGTCAT
GGGGTGTCCACCAAAACAGAAACTTAAAGAAAGCATCTCTGTAAATGATCATTGTATGGACTCATATCACCAAATATCTCAAGAGTTTGGAGAAGTGGGT

>chr4:88010598-88010798
GGGGCATTTGGTGGCTACACAGATAAGCTTCATGGGCACCTTACTTAATCTTAGATCTTGGTCTACCACATCTGTGTTAGGTGAGATTCACACGTCTCAG
CTAACAGAAATGACTCTGCTCTTTCAGCTAGGAACAACTACATCCTACCATGCAGGTCCAGTGAGTTCAGAGGCATCGTGAAAGGAAAAAAATACAGAGA

>chr4:88044752-88044952
CCCTGGAGCAGGGAATAGCGATtgtgatgattaatgttgattgtcagtttgaccggctctagtatcagataggagacaagcttcctggcagactggagga
ttgcataagttaggttaattgaggtgtccaatctactggaaatggattgtgatctacaatgattgtgatctatcctgtggatgctgggaactgaacccag

>chr4:88166855-88167055
GTAATTAATTTGGACCTTTATTCTCGTATATTCTACTCAATCTAATCTTTAGGGATTAACTTTGAGATGCTAACTGGAATTGACTGAATCCAGTAGCTGG
TGAAATAGACCCTTTCATTTCCTGCAACAAAGTGAATGGTTCCTTCTATTCTGAGTGTAACAAAGCTGTGTCAGATGAGAGCTGGTTGCATATGTGTGTA

>chr4:95001550-95001750
CCACCCCCATAGCATTTGTGGACCACACACTGGTGTGTGAGTCACCTCTTAGGATGAGTGAAGGTTGACTCAGCTTCAGAGAGCTTCCTATTGAGCCAGC
AGTTGCTCTAAGTCTTGGAAAGAGAACAAAACAACTCTGGGAGGAAATGATCATCTCTTCATCAGCTCTGAGGTCGCTAAAGCTGGAAGAGGGCCTTGCT

>chr4:97821659-97821859
CGCTTCTACTTTGCACTGAGACAACTGGAAGTTGTGGAGGCAGGAAGAAGAGAAGCGACCACCTCCTTTCCCGTCTGCCTTATGCAGATGTTTAATTTCA
GGCTGCTGATGAAATCAGGAAGACTCATGTTCTGACACTGTCAGAAGTGGCAAGTGAACAATGAAGACAGATGCTATCTTGCTGTCTCTGAGTGATGGAC

>chr4:101254708-101254908
CAACAAGGAGCTTTTACATAAGAAGGGCAGAAAAAAAGGTGTGGATATGTGACCGTGACTGAAGGTGGCTGGTGATCTCAAGGGACCAATCTGGAGTACG
AAGATAGCCGTCTTTTTGCAAAGGGTTAAACCATGAGTGGGTGGAAGGAAATGAAAGATTTCGAGTCATTTGGCAGCAGACTGAGGAAGTGGAGAAAGGA

>chr4:101276842-101277042
CCTGACTGAGCCACAGGCTGAGTAATTGTGGCGACATTGTAGCAATCTGACTAGAATGTGAACTTCAGCTCAGCCCTGACACAGCCTTGCACCCCTGCTG
TTTCCCCCACTCCTCTTCAGTGTCACAAGTCAGATTCTATCCAGCCTGTTTGTCCCATGAGACTATTATGAAACCAGCTTTAAGAATACCCAGAGGCTAG

>chr4:102646756-102646956
ctatctatctatctatctatctatctatcatctatctatttacttgcttacttacttacttacttatttaAACTTCATAATGATCAGAGCAGTTGGAGAT
TAAGCCATCCAGACAGTAATACTCCTTTCTCATTATGACTGCTACCCCCTCCTCCAGTCAATTTTTAGAACAGATTCACTTCTGTTGCCTTATCTCATCA

>chr4:102886950-102887150
GAGTGTGCAGTGGTGGCAATGTTGCCTTTGAATGTTGattgtgtcagatgcttcacacacattctcattcattttcatggcagcctcatggagacagtac
tgtaactagccccactttgcagatgaaagcctgaggcaccaaggaagtgactcacccagcacgtcaccagtgatgaagatgctgggacttaaatctagta

>chr4:103096033-103096233
tgagctgaggagggaagagactctgggactttggagctgcttacaggttctgcagagagctccagagacgtggcttgtggtcaccgtgtgggcgtctgct
tctctgtgatgcggatgctttttttgagtcatccttattcctttaagcaacccatcatccactcttaagtagtgtcattcccttcctggggtgagtaggt

>chr4:107865024-107865224
cAGCAATCCTGGATAAGACTCAGAACCTGGGGTGACTCATTCCCTCCCACTGTGATATTCATACGTGTCCTGTGTATCCGTTTTCTCATGCCTGACTCAT
GCCTTAGCAGTATTTTTGAGTTGGATTGCCCATTTTTAGGTTTAACCCCtgtgctagctagtattactactgctgtgatgaaacaccataaccaaagcaa

>chr4:108350294-108350494
TGGCAGCTGATAGAGACAGAGCAGTTCCTGTGTGAGAAAGTTGAGAAAGTTACTGTACCTCATGGAAAGGAATGCAATAGCAGCTTGCCGCTGCACAATG
GTCTCCACGGgaggttaagtcctatctccaccacttgttagccatgtgtgtgacttggggcaagttatttggcctctctgaccttccattttatcacctc

>chr4:116468778-116468978
cacagaacttacagaatgaatctacatatataaagggaatttattggaatgacttacaggctgcagtctaactaacccaacaatggctatgaatgagaag
tccaagaatctagaaattcctcaatctcatgaggctggatggttcagctggtcttctgtataagcggggatcctgaagaagtaagctccaaaagatgtgc

>chr4:117005526-117005726
GAGACACTTACAGTCCTCACtttggttttgttttgagacatggtcttgcttgtaatcttagctgtcctggcctaaaactccttatgtagcccaggctggc
cacaaacttgcagcagtactatatctgccaccaaaatgctaagGAACCCTTTCATGTGAAGGGTTTTCTGCCACTGCTTGCTCAGGGGCAACCTGTGGAT

>chr4:119594250-119594450
GAACCACAGAAAACTACGCACTCAAATAACTTGAACAGAAAAGTTATGTTACAAGGTGGAGAGCATTTGGACTCTCATCACATTACTCAGACTGGAAAGC
AGCTTACAGATTGAGTCATTTATACACATTTCTAGAAAAGGCAAAACCTAGTGTGTTAATGACTGgtgcgcgcgtgcgtgcgtgcgtgcgtgcgtgcgtg

>chr4:119738894-119739094
ATGCTGAGCAGGGCAGCCGGGCCCTACCAGAATGCTTTTGTAAAGTTCTAGGGACGTTTTCAAAGGTTGTCTTGTTGAGGACATTGAATGTGGTGCTGAG
AAGACACAGCCTTTGCTCCAGCATTGTGACCTTCTAGAAGGCCATGGGTCTGAAGGCCTGTGTACATTCCAAATCGTCCCAAGAAGACAGCCAACAGCAT

>chr4:120077362-120077562
GGTGACTTTTACAAACTGTCCGCTCTCTGACATTTCCCTTTCTTCATCTACCCATTCATTCCCAAACACCTACGCGTGCCTGCTCAGTGTCAGAACAAGA
AGGTGATTCAGACACAGGTCCCTCCAACTTCTGTGAAAATAATGAGACGAGTGCATGAACAGTCACAAGCCACCCCCACGCGTGTGTGCCACCTATCACT

>chr4:126191082-126191282
TCCCCAGTGTAAGCAACTTGTGATAGCTTCTCTGGAGAATTTACTCAAAATAAAGGGTGGACTACGATATATGATCATCTATGCAATTAATTTTTCATCA
GTAGGGAAAGAGAATAACTACTGAGCTGGTAGTGACTCACCCCAGAGGCTCCTCTGTCCCTCAGAGAGTGATGGTAATTTCAGTATGCATTTTAAGTGAG

>chr13:20256732-20256932
CAAATGGTTTTCGCTTCCCTGAACTGGAGCTGCTGCCTCTTCTGAGTACTGTGAGATTGTGGTGGAAATGACTGTGCACGGTGACTGATGGCTCTGTGGC
TTTGGAGTTGTTGACGCGCACACTGAGGAAGCATTTGTAGACCCCATTCCTTTAGTCAAGTATGTGCTCTTTGAGTGTTGCACAgaactcctgacacaga

>chr13:20305852-20306052
GCCGTGCCATTCGGAGTAGAGCCAGCAAGAGGAGAATGCCCTGGTGACCTTATAGAAAGTAGTTTCATGAGTTCATAGCGCTGAGATCATGCCCCACTGG
TCCATCTGGTATGAATCAGTTAGAAATATGAAGACTTTCTGGATGGCTCAACAACTTTCTCAGGAAAAGAATGGTTTTTGTCTGTAGTTATGTTATGAAA

>chr13:21417711-21417911
atcagcgaatacacagcagagagaagcactaccagtgtaatgagtgttgcaaagcctttattcagaatgcagggcgttccaggcatcgtcatagtcacac
tggtgagaaaccttcccagtgtagtcagtgcaataaaagctttagtagccagacactccttatgaatcaccagagaaaccacattagagagagactggta

>chr13:24467952-24468152
CCCTCTGCCCTCTCTCAGGATGACTCTTGATAAAGGGCTGTGTCTTCCTGGCCTATATCTCTGCATACCCACACTTCTGTGGATATAACGTCTTCAAAAA
CTTGTCACCTATTGCTGGGGGTGGGGGCAGATGATACCACAGTGTCTCAGTGCCACACAAGTATAGACAATCTGCTTCTTACCATTTGAAACAGTGGTTG

>chr13:24621850-24622050
GGGTGATGATGGTTGTTTTCATAATGGTCAtgatggtatggtaatgatgatgatcatggtggtggtggtaatgatgatagtggtgatagtcataatgata
gtggtagtcaggatgatgacagcggttagccatgatggtagtggtagtgatggtggtggtggtggtagtggtggtggtggtaatggtagtagtaatgatt

>chr13:24802369-24802569
AGGGCTAAGGGTGCTTGGATCCCGGGCATTAATCAGGGCTAATCACAGAGCCGGAATAACTATTAATACCGTTTAATAGACCCCCCTTTCCCTCTGCCAT
CATGGTTCTCCTTGGCAGCAGCGTTCGCAGCCGCCTGAGGGTGAAAACGTGGGTGATGGGGAAGTTGGTAATGACTCCGCTGTTTTTTCTCATGACTCCT

>chr13:28749927-28750127
gcccagactgagtgttcattcttgacatgggaaagtcatcaatgcatcagacccacaagaggcaaagccttccccatgtgaggctcagagatcaagaaaa
gacttcctctggttcaagtattgatgctgacatcgtgtgcagagattatcaaccacagcttcttcctcccaggatgactgtggcctgagactgttcacct

>chr13:30551877-30552077
ACTGCTTCTCCCTTAGAGATTGTTaaatgagagcaagttctgacaggagttccaggatgaatgaaccacaaagtcaccacactaagggaaagaagctaat
caaagggggcagtgttgtgagttctttcactttcatgaactccctagagtagtcaaatGGGCAAAGAGGGTGGGAAAAGGGCAACATTTAATGAGTATAT

>chr13:30565315-30565515
GAGTGCCTACCCTGAGCCTCTCCTGGGCTTCCCAATAAGTCATACACCAGGACCTTTTTGCCCTGTGTTTTATCCTCTCAAGACCCTGTGCTGATCTGTG
ACTAAGAATGCTTATCTCTTTATCACAGAAGCTAAATGGTTGTCGTTTCTTAATAATTCCCTTCTCCCAGGGGAACTCATGCCTCAGCCcttttcttttc

>chr13:30825528-30825728
CATTGTATGACAATGCAGGTCGCTGTGGCACACTAGGTGGCAGCTTGTTTTCCAGTGTGCCTCAGAATGACTCCCACTCCTAGGATGTCCAGGAAGAATG
AAACCTCAGATGACAACTGTGTGGGACAGGTGTGGGAACCATGGGCAGTAACATCACACATACCAAAGCGacacacacacacacacactcatacccatgt

>chr13:30863283-30863483
CTTGACACCATGAAAATGAGAGCTTCGGCACACGGCACACAGTACAGCCAGTGGGTGTCCACATCGCTTTACTCTAGTCACTGCAGCCACAACTGAATAG
TTTCAAGACACTCAAGAAATAATTTTTTTAAAGCTCATACTGCTGAGTGGTCAAAAAGCCTACTGCTTATTCTGCGCTCTCCCCGGGCCTTCATATTACC

>chr13:30880454-30880654
GCAGTATTATTAGCCATTTCGTTAATTAAGGCCTCAGTTCTTTCCTGCACAATCAGACCAAAACCAGTTTGTGGTGAGCCCAACGGCAGATTTCACTGTT
CTGATTCACATGGGCCCAAATAGTTTAAAGAAGTGACTATTGTTTTAACTGTTAGAAGCTTGTAACGAATGAGCTCTTAATAAGACAGTTCTACAATTTA

>chr13:32993366-32993566
agaacatgacccgagaatcataaactgaagcaaaccactctccccaacatgagctgctttaagtcatggagttttcccacagccttaaaagccataCAGA
GGCACTGTCCTTTAATGAAGACAGAGAGTAATCCAGAAACAGAACAAAAAGGACACAGAGAAGACTTGCTGAGAAGTCATGCTTTCAGTGTACTGCGAGT

>chr13:35131516-35131716
TTGTGGAAGTGGGTCAGGCAGGTGGCTGGTAAGGTGTGTTCTGTGCAGAAGTGGCAGATCAGGAGCCTGCCAAGATTTCTCAGTTCCCCTTTCGATTTCA
CTGCATCAGCAGCTGCAGCCTGTTCCCAGATACATGCTTGATGATTCTAGATGCCAGAATAAAGAAGCAGAGGAAGGGCGCTGTGAGTCAGGTCTGGAGA

>chr13:36399635-36399835
TCAGCCACTAGATGGGGAATCATCAGAGTTTATGCCTCATCTCAGAGTTTGGGACACTATGAGTCAGCCACTACTGGGTTGACAACTTCTgagcatctag
cccatgcctctattctagcctctgatggttctctccatcgatggcattctcttgcttgcagacatgtggtcccaatctctgttgctattatcctatgatt

>chr13:37148633-37148833
CCCTGGAAGAAGCAGTTTCCCCATTACTGCTTcaggaggatcgtgagttcaggatcaccctgggctacaaacccagatcctgtttaaaacacaacaaaaC
AAAAAATTGGCTGGTCTCAGTTCCACTGTAGTTTTGCTTTGAGAGTTTCTTCCTTCAGTCAGTCCCTGTTTGTCTCTGCCCACCCAGTATACCACTTCCT

>chr13:37658006-37658206
TGACCCATCCAAAAATAGACCATAGCCATCAAGCCAGCTTTAAGCCAATCCCAGCAAATAGTTTTGATGCACCATTTCCAGGAAGACAGTGGCTCTCTCT
TTTGTTCTGTGTGCTTGAAGGTCGAGTTTCCCGGGCCACTTTCTGCTTTCTGTTACTTGAATAGGGACAAAGCTTCAtaaggcagaaatgacagagtaga

>chr13:37793234-37793434
GGTTTTTTTTTTTTTTCTTAGTTAATATTTGTCAATTCACTTAGGACCTGTGTTCgcctcactcggggaattcacctaaaacacaaattcctgggcccat
tctagaccaagggaattaCTTAGACAGCATGGAAGGCAGAGACATTCCAGCCTATTGAAAGGTTCCTGGGCATAGTGTCCATCAATCAGGACTTGCTACT

>chr13:37801770-37801970
TCAGAAATGCAGCTTACTTTCCAGGATCCTTTACAGCCTGTCTGTGACACAGCTGCCCCTCAGCTCTGGTGGCTGCACCTGCTTGGCTCCCCTGCAATGT
CAGAGACTGAGAACCCAGCATCAAGCCTCCTTTCGCTTCCGGTGTGCCTCTTCCTGAATGAGTCGGATCTTCTTCTTTAGTTCCCTCTCTCATCTCAAGG

>chr13:38028090-38028290
AGGGATACTTACCACCTAACAAACTGCCTTCTGTGCTATAAATATCCTCAGAGAACGTGTGTGTAGACTCATTTCCCCTTTTCACATTCTTTGTTTCACT
CTGTGTAATAATTTAAAGAGCATTAGTAACATTTCAAGAAAACAGCTTCTCCTAAAGGCGTACATAATTTGCTGTGTAGTTTCTTGTGAGATTTCGTTTG

>chr13:41521251-41521451
ttccactatactcatagatcagtgtctaactcatcatcagaaaagctttctcatgcagcagatgagaacgaatgcagagagagacccacgacaggacaat
gtgcagagagAGGGTACCAAGACAGTGGTCCCATACTCTGTGCACcataataggactagtgaccctgtaaggagaggaagagactggagttcttactatg

>chr13:41607722-41607922
TAAACTGCCCTAAGCCAGATAGTGAGCAAGTGGGCCTTCCGAACCAGTCTGCCTCCGAGTGTCTTCCCGTTACCACTGTACAGCTCTTCATTCAGCTTTG
CCCTCTGCTCCATCAGACAGGGTGAATTTCTTGCTTCATCCTGCTACTTCTGCTCTTTGTACCTACTTCTGTTTTTAATCACATTATAATTtttatctct

>chr13:41683051-41683251
catcttatctctatcttcctttcgtgaaacagcagcctttggctttaccctaggtccccaggacatctagtatcaggttcttggttacccaagcagcatt
ggggtgtgtgctccatctcatggagtgggtcttgtttaaatcagatattgactggttacttgcacatgctatgtgccgccattgcacttgtataggatga

>chr13:43456826-43457026
AAACAAATTCATACTCTTCCTAAACTACCTTAGCCATTTACCACCTTCAGTGGTATTTTCCTCCAACTGTCTCTCAACTTCTTACTAATCTTAAAGGACT
AGCACATACTATTTCCTTGATGTGTGTGTTTTCTTGAGTCAGAACTACCCCTCGGTTCCCCCATATATGATCTCAATCTTCATTCAAAACACTTAATCCA

>chr13:43773909-43774109
acacgcacacaaacacaaacatgcatacacatgctattgcacacacatatctgcacacatatacacacacaccctcaCTcatacacacacctgcacacac
accctgcacacacgcacgcacagacacacCAAGAGCCAGCTTTGTTACCATGCAAACATGAAGAGGGTGAGCACCTGGGGTGGCGCTCTATTGGGGAGAG

>chr13:43788918-43789118
CCTTTATGGAGTGTCACCATGTCTGTGCTGAAGGTCTGAGGAGAGGACAAAGCTCCAGATGGACAGCTTTGGTCATGGTTGGGGTTCTTCTCTGCTGAGA
AAGAGGACTCATTTACTCCGCAGATGTAGCGCCTTCCTGCATCACACTAGTAGCCCTGACAACCTATAGTGAGGCAAAGTGAAAGAGGATATTTGATGTG

>chr13:44372569-44372769
TTTGGGTCTCTCAGCTTTTCTGAGTCCTAGGCTCCAAGTTCCAAGCTCATAAGTAGTTTCTCATGAGAGCTTTTGTTTTGACTATGTGTAGGGCTTATCT
CAAGTGTACACGACTTCCTTGTAACACTTCCTTAGCTTAGAGTCCTAAAATAGACTGACACTTAGACCAAGTTTTATGGATGCTAACTTAAAGGTTTCTC

>chr13:44781172-44781372
GCAATGGTGATATGGTGTTCTTTTACAAAGGATTAGTTATATGAGAAATAATATCTGTTGAACTTAGCATTAACTGATTGCCTTCTTCCAGTCAAAACAG
AAACAATAATTTAAAGAGCACTAGGTGAGTCAAGATGTGGTCATAAGCTGGCATAGTTGCTACAGCTGCTTTTGATTCTTGTCTGTCCTTTCTGCTTCAC

>chr13:45685836-45686036
TATACTTATAGAAACCACAGGTTATTCTCACTCTCACTTTTGAATTTGAATTTAGTGAAATGAAACACTCATTTCCATTCTAGTATGCTTAAGAGCTAAC
ACTGAAATGTATATTATGGGTCATATTTGGAAATGAGTGGGTGAGCACTGGTCCAATCCAAGTTTAGAGAGGTTTTTGAGAAAGAGAGCCCTCAGACCAC

>chr13:45924620-45924820
CTGTGAGCTTCTAAAGGAGTCAAAACAGCCAAAGAAAAGCTTGAACTATACACAGAAAAAAAAAAAAAAAAGGCTAGAAAAATGCCTCAACAACATGGGA
AATGACTCACCGCTAAAGAGATGGAGGCTCAGGAAACCGCTTTCCCGTTCAAGTCGGGGCAAATATGTACAGATGAAAGCAGCCCCAAAGCAGCTCAATC

>chr13:49283812-49284012
GGCTGTGAGGAGACAGTGCTGTGACAGTCGTGTGGGGTTCCTGATTTCAGTCACCACGTGGGCGTGTGGGAGACACTCTCCATCACACTTGGTGATGAGG
GCGGCAGTGTCTGCAGATGAGTTTCCAAAGACAACGGCCATCGTATGTGCTTAGAGATAAAGGTAAGTGGGGCAGAATGTGATGTCTGTAGGCTTTCTTT

>chr13:51814755-51814955
AATACATCATCTGTGAAAGGCAGCCTGGGCTTAATGAGAAATCTCCACAGCCTGTGAAGAAGAAACTGAGACATTGCCCCAGAGGATGGAGTCAGCCTTG
GAAATGACTTGACTGGGGCTTTCCAACAGCACCCATCTATACTTTATCGCTCTGGATCTACCTGTAAAGCGCGCCCTCTCTAAGCCAACTGAATCTGGAT

>chr13:52824958-52825158
CCTGAGGGCCGATTCCTGGGCAGAAATCTGCATTGACAAGACAGAGAGATGGCAGCTTGCACACAGCCCACTGGATCCTGCAGACGCAGGCTGTCCTCCC
GTCAGAGGGGCTGGCTGTAAAGACACCTTGGGGGATGAGGACTTACACATATCCCAGCTCAAGGGATGAGTCGTGTGGTGTTTTTATTAGTAATTTTATT

>chr13:52879220-52879420
AGACCCTGTCCCTTATTTTTTCTACAGTATTTTCTACTTTGAGGGACAGGCCCCTGCTCTGCTCCTGGGCTGCGAAAGAAGTTCTGTGGCGACTCTGTAG
CTTGTTCCTTCACAGCTATAGCCACCTCCTACAAGATCACAGGCAGGACCTGAGAGCTATGTTAGTGAGTTGAATAAATATGCCCCTGACTCAGAACAGG

>chr13:54209492-54209692
catacaggacaaggaagggatggagagccagcttgccaggcagtaggaacagcacacacagaggcacacagtcagaatggcactCTTCAGAACCAAGAGA
AAGTGAAACTGCCACAACCGGATTCCTCAGACTGCTGTGAGGCACAGTCGGCATTCAGCAGGCAGGAGCTGACACAGAAGGTGGAGGATAGGACCATTCA

>chr13:60895779-60895979
ATACTACTCTGACATATATTGCCTTCATGTTCACAATGTTCAATGCCAAAATACAGTATATCAATCAGGAAGAAAAGGTTGTCAGCCACAACACAGTAAA
AACTCTCCCCACATTTCAAAGAGCTGAACACTTAGTCAAACAGTGAACTGCATGTTGTTTCACACCTGAAGCAAGTGAGGACTTCAGTTCCTTCTCAGCT

>chr13:63285976-63286176
gggggagagagagagagagagagtgaaagtgagtgaaagagtgagtgagagagtgagtgaaagagagagagtgagtgagtgagagagagaatgagagaga
gagaggatgagagagagagagaACACAGAGTGTGAAGCTCTGTACCGTGAAAGGAAGGCTGTCATCTtcaggacacaggagcaggaacatcaggacaagt

>chr13:63558082-63558282
CTTTTCAGATCTGACTCACTTGGGAGGAAATGAACTTGAGCAGTTTAGGAGTGAGTGGGTAGAAGCAAGGGGGCTAAGGGTGGGCGACAAAAGATAGGAG
GGAAGAGGAAGCAGTCTGTCAGAGCCTATAGACACTGGAAACAATAGCACAATATGAGAATACTAGGGATATAGCGATTTTTACAGATAATCTCCTCATT

>chr4:127115062-127115262
ttctgatcccTGTTGTCATCAGTGCCACCACTAAAAAGTAAAGAAAAAAATCAGCCAACCAAACACCCACCACCGTATGAggacagaacggtgcagcatg
tcagaatgctactcagaatggcatgtagcttaaagtctctgaattacttgtttctgaaatttcctgtttagtttttttcagaccacaggtgatgtaagta

>chr4:128713202-128713402
CCACTGAGAATCCAGTAGACGCCACACGGTCTCTGAAGTTTTCTTGAGAATCTATGACTACATTAAAACCAAGGTGATCAggctggggtgtaacttggtg
atacaacaatacttacctagaatatgtgaagccctggctttgatgcccactgtcaccaaaaaaGGTTAAAAAAAAAAAGTCAACTTATGCTTTCTTACCT

>chr4:129008414-129008614
TCtatgtgtgtgtgtgggtgggtgggtggtgtgagtgtgtgCTCACTCTTACATTCTGAATCTTGTTTTACCTGCTGTTTACTTTTCTTTTTATTGTTTT
AAAATAATTAGCACACAGGGCATTAGATATCAGATATATATATCATTATGACTtttttttttcttgagctggtttctgtgtacctccatctgtcctggaa

>chr4:129032770-129032970
CTACAGTGTCTGCCCCCACATCCCACTATGAGAACACGGTAGGAGTTGGGGGTTTCCACTCAGATCCTAGCAAGTTGCTCCATCATTCTGTCTGACCACA
ACCACTTCCTCCTCTAAAAACTCCCTTCCCGCAGGCCCTGACACCAGCCAGGCCCTCAGCGAAGAGAATCCCCCCCACGATCTGGTTTGTTAGCTGTGGC

>chr4:129305482-129305682
ctcccTGCTCACCTTTTCACCCTTGTCAAGATTTAAGTCATCAAGTGATTGGTAATGAAGTTTTGGAAGTGTAtttgtttttttttcaagacaggtttct
ctgtgtagccctggctgttctaaaactcaagagatctgcttgcctctgcctcccaagtgctaggattaaaggtgcctgtcaccaGTGCTATATTCAGGGA

>chr4:132511322-132511522
AGATCTCAGCACTTTACCCTTGATTCACCCATTCACTTCTACTCATCTCCTTCGCGGTTTTTCTTCAGGCCTCTCCCGTTTCAAGTTTCTCTTTATTCTG
GTTAAGGAGTCCTAGACAGAGCTGGAGCTGATTAATCCTCTCAGTTCCTGCCTGAAATAGTCTTGAGTTTAGGCTTATGATACCAAAGGTGATCTCCTGA

>chr4:133264655-133264855
gaagagggcactggatcccttgagccagggtaccgatgggatgaggtactatgtgggagttgggagtcatacctgcaaccgtggcagaacatgcaacttc
tgctcttgactgctgagtcattttgtccagtcccAGGCCTCtcttgtttaattgatggttgtgaggcaccatgtcaggactgggggttccccaccccctg

>chr4:133398789-133398989
acccagtgtgtggtaatctagaaactgcgacccaggtttccgctcaccagtgtgggcctgtctctAGCCCTCTCTCCCTCTGACTGTAGCTGTAGTCTCT
CAAGGCATCTGAATGGGGGGTTAGGGCCTCCTTCCTCGATCTGGTATCATGCAGGGGCCATTGCTGGTTTCCCTGGAGCCCAGACTTCATGACCATGTGA

>chr4:133843152-133843352
ACTCACCTCTCCAGAGTCCTCCCACAGTTTAGTTCCACCCCTTTGCCCATGGCTGTGGCCGCTTCCATCCCTGAAGGTGCAGCACCCAATGAGGCCTCTC
TCTTTGTTGAGTCATTTCCCCCCCACCTCCCCAGAGTTCATGGGGAACCCCTCTCTCTGTTTCTAGAAATAAAGTATTGCTATTCTGACTCTCTCAGCTC

>chr4:136031342-136031542
ATGTGTTGTATGCTTGTGTGTGTGTTGTGTGCATCAGCAGCACGGTCCCTGACTCACACAACTTAAGTGGAATGAACAGGAAGATCATGAAGAAGAAATG
AAAGTAAGGAAATTACTCAGCATCTGAGACAAAAAGCTTAGGGAAACCCTGGGCTGCTAGAAAGTCGGTAGAGACCCAGGCTGCTCAAGTCAGAAGCTGT

>chr4:138864386-138864586
GTAGAATTGATCACAGGCTTAAATGACTTCCTGGATGCTGGTTCATTCCCACTGTGTTGAGCATCCTCCAAGATAAGGAAACTCTAGAGCATTGATTTCA
ACCAGGGGTGACTAACTGCCCTGGGACACTTAACAGAAGAGCATATATACGGTGACTAAgaggatgctcctgatatgactgggtgagggccgtgaatatt

>chr4:143214494-143214694
ttcatctttacatcactttctcctctgtaggtagtgaaatttccctctgttctttcataatctatacagttgcactgaggatacccagctaaaccacagt
taatctcttcattgctgagtcatagcaacagaagttctgcaagaggtaatgcttgagaattcaagggattgagttgaggtcagatgcttagtaacgatta

>chr4:148604290-148604490
CCCACCCCAGTGAGTCAGATACCAGTCAGTACATGCCCACACGATGCTGCTCTGTCAGGCTGGAATGACTGCCAGCTACAGCACCCATTCACCTTAACCA
TGACAATAATAAACCTGCCTCCGTTTCCACTGTGGCTGTGTGTCTCTTGCCGGGGTTGGGGTGACGGGTTTGGAGGGCAGTAGAGTAACCTCAGTCCCTT

>chr4:149663996-149664196
TCACCAAATCcctccccgtcgccaccagcttcccccttccaggtcactgcaacctggaatctagccacttaatcaactgtaggcatgttttcatactctt
attactagtgtgcgttcatgagcaattcctagtattttcagtgagctttgaaaACCTGCCTGCCTAGTGACTCTTCAGAGCCGagctgtgggacacccac

>chr4:150905390-150905590
GTGCCTGGGGTGGGGGCGGAGCTACatgtacctctgtggcagagcccattcttagcaagcatgaggccctgcgtttgactctaacaccaaaaatgactaa
gtgctagtcatagtagtgcacacccatagaaagaggtagaagcaggaaggtcaagggttcaaggctgccctcagctacttactcagtgtaaggccagcca

>chr4:150915419-150915619
TCATTAAGCGAGCACCTTCTGGGACCAGGCTGGTGTGTGTGGTCTGTTGCTATTATATGCAGCACTTCACTCtgtgtgtgtgtgtgtgtgtgtgtgtAGT
ATGTATTATTTATTCCATGAAGGACCCCAGAGGATGAACAGGTGAATGTGTGTGTGTGCATCTGTAGCAGTCAAGAGTTTATTTTTTCTGTTCTGAGATG

>chr4:155508784-155508984
CTAGTTGGATGATGTGAAATGAAAGATAGGTGCTTATGTAACTGCAGCCTGTGTTACAGGACCCCACAGTTGCTTGGCCTTCTTGTACCTCCTTCCCAGT
TATCCTTTCCATTCCAGTGCCTGCCCTGGGGATAACACAGACCTTTCCTAGAGACAGACTGATAGTTGGAGGTTGATTGTATGGAGGACGATAGGCTTGT

>chr4:156200824-156201024
AGTATGAGCTGTGGGTGTGAAGAGGCGGAGTTTCCAGAAACCAGAGCTATTTTCTGTTTCGGTTTCCTTTTCCTACGGCATACCTTAAATGAGTGGGAAA
ACCAAAACTGAATGAAAAGAAACTGTAGTTGGGAAGGAAAGGGACTGGCTCTCAAGGGTCAAAGCTGTAACCAGGCCTGTGTGCTCTAAAACTCCCTAAA

>chr4_GL456216_random:25750-25950
TAGTAAATAAAAAAATAGTCATAATGTAAGTAACACATAATAAGATAGTAATAAAGTTTTTATATTGTGAGAGGaaatttaaattttgaaaaaaaatatt
ttttttCGATGGACGCGGCATTGTCCAggtggtggtggtggtgttggtggtggtggGGGAGCGGCTTTGCCAATTCGGACCTCAGAACTTTTTTAAACAA

>chr5:3800246-3800446
AGTAGTATTAATGATCTGTTCCATGACACCAAGGACAGAAAAGCATGGAATTAGTAAAGGGCACTGGCCAAAAGAAGAGCAAGCTCTTAACAGATTTTGA
TTTTTAAAAATAAACGAAATGTTTAGGGTACAAATGAAGCACAGGGAGAAGAGTGTTAGTAGTCATAAGCTATGCTTCTAAAAAAGCTAGGGGCTCCGAG

>chr5:8355726-8355926
GTGGGTGGAGAGATGCACTgagatggctcagagcataaagctgactgattccaagcctggtgacctcagatctgtccctgggacttccactatctaccaa
taatgaaaggagagaactgactcccacaagtgttcttctgaccttcacgtatccacatggcacgtgtttgtgtacacacatatacGTacacgcatacaca

>chr5:8542590-8542790
AAATGTCACAGAACCATACACTAAAACCAGGCCAACAAAATAATTCTTGTTAGGGAGGAAGTAACTGAGTAAGAACTCAGTGAGGGAGAAACCTGACTGG
ATCCAGAGTCTGGAGGGGAATATAGACTCAGACTACAAGCAGCAACAGTCACAACAAAACTTATGAACCCAAGATTAACTTCCATGACTCAACCCTACAA

>chr5:8681206-8681406
acagtgataccagaggggctcatgaagccccacccctacccgagggaatgctacataattgatggcttctgggtaagaggcctcaatgctcatcaggaat
gcaagccacaagaggctacctatgctccagtagatggccctacacacacagtcatacaggcatcacgaagtgactcagtgggtttttaaaaagagcacat

>chr5:21019778-21019978
gagaaagagagagagagagagagagagagagagagagTTAACTATAGCAGAAACACAAAAGTACAGTTTGAATCTAAGAATACGAAACTAGTTAGCAGCT
TTTCCCATGACCACCTTAAGAATTTACTCAAAGTGAGAGCATACTCAGAACCATATGGGTTTGAAATTAGTAAGCTAAGAACAGATAAAACAAGATATCT

>chr5:23894180-23894380
CCAACTGAAGCGATACAAAGGTAGTTTCTGTGGAGGGTGAGTTTCTATTTGATTACGTTCAAGAGACCACACACAGTCAGAAAACCCAAGTCTCCTTTTG
AGCCCCTGTTATCTGCAGTCAGGCATCGACAGGGTCACTGTGCATAATGAGTTTAGGTTTTGGTTTCGTTTAATACACTTCACTATCTAGTGAAGTAACA

>chr5:24971171-24971371
CACTACTATGGAGTCATATGGGCAATGTTACTGGGTGGCCACCGATGTGGTGCTACAGCTCTGACCACCATCCTTATTCTGCCTTCCACATGCATTATGC
TCCCCAAAGGGCTTCCCAGTTCAGGAGGGCCTGGTGGGTGACTCTGGGAAGCTGCTGCCTGTGACCTTCCAAGGGCATTCCATAAGCAACACAGTTCTCT

>chr5:28397271-28397471
tgcaatctgtttgtcctgtataatgttacttgtatttttcagggctgaccattGGAGAACGTTTTATTATAAGGCAGAAGTTAGCTCATGCTTCCTAAGA
GAGCTGCCTCCTTTATGGCTATCTAACAGAAAATCTATGTAACTAAATTGAAAGCGCTCAATAGTTCCTTTTGGCAGTCATTCTCTAGCCAGGCTTTTTG

>chr5:31177524-31177724
tgcatacaatacacacaagcaaaacacccaCGGTCAGGAATAAAGCAAAGGCTTACTGTACAAAAAAGAAATAAAATCAACAAACAATTACTATAGCAAA
AAATATCTGAGTGAAAACACTACATTTCAAAAGGAAACATCTCTGCTCATCTCAGCACTTTTGGTATGAGTCGCCTACAGAGGAAAAGGCACCAGAGCTG

>chr5:33822346-33822546
CCTCTTTTGGCCTCTGATTCTAAGAGTCAGCATATAGTGAATTTTTAAAAAAGTAATGGACAATTCTCATGTGTTCACAGATGTGATATATTCATTGTAA
TGTTATAAACTGGCATAACTCGAAGTTTGTAGGGACAAAGAGAAAAACAGTAAGACTACAAGTGAGAGTACTAGGTTATTTTTGTGCAACCACGCTATAC

>chr5:34701878-34702078
GAAAGTACTGTTAATTTAAAGAAGCCATACTCCAGTGCTAGAGACAGGCCATAAGTCAGGGGCAGAAATGAGAAGGGTAGTCAGTTCAGAAGGATGATCT
ATTTTCAGTAGCTGTGGAACAAGTGTAAGAACTTTTGACTCATGCTGGGATAGTCATATGTCATGTAGGGTTTTCTGTTAGTGACAGACTACACATATGA

>chr5:35207542-35207742
CCTCGAGGTTACAGATGTGGAGCCCAAACATGAGTCAAAAATTCAGCCTCATTCCACAGAAGTCACCTGACTCCATGACAAATGATGACACGCTGCAAAG
TCAGTGGCTATGAACCATGCTACAAGGTGTGAAGAGTGTGATAAGGAACCAAggggctgtggagatgctcgggtgaatgtgtgtttgtgtgcaagcatga

>chr5:35869982-35870182
CAAGCTATGTAACTTTCATAGTCTTTATTTCCTAGAACTAACGAGGGTGGGAAGCCTGGTTCTTATATCTGAGTGATTATGAGAACACATTTGACTATGA
GATCTTTCCATGAGCTCTGAATGGATAATAGTTTCCAAATGAGTCATGACTTCAAAAGCAAGCCCCCAGCCCCTCTTCCACACCAGCGTCTGCTGAGTCA

>chr5:41664449-41664649
CAAATATAGCACACGGTATTACTCGCTCAGCATGAAACCCCAGTGGTCTAGCTCATAAATGCAATATGCTCTATGAAGTTGAAATAATAAACATGTGGGT
TTACACCAAAAAGAAGCTAAAGAAAGCTGTCAGCTTACTTGGGATAGACAGGAAGTTAAACTTCTGAAAACCACAGTTCTTTCAGTCAGTAGCTTTCTTA

>chr5:43978704-43978904
AAAATATAGGTTGGATGGCCGCAGGAGATAATTTTGGATAGGGAAACCCTGAAGTCAACCATGTGTGTCTCATCTACTCAGATCTGGAAGCTTGTTAAAC
ATGAATGAGCCACGTGCTCTTTCAGAATGAGAAGTATCAGAAGGAAACAGTGGTATTTCTGAGAATGCCCAGAACTTTATTATCCTGGTAAATACAGCCA

>chr5:53413938-53414138
TCAAAGGTTAACAATAACTTGTGACTTAAATAGAAAATTCTGGGAAGCAGTGAGTGAATTGAAGATTGCCTTATAAATAAGAAAAGTGAATTCAGGCCAA
CTAAGTACTGCCCTGTGTGAATCATTATCATGAATAATAATAACTCATGTTTACCTTCTCTATCCAGGTGCCGGGCACTGCTTTAAATATATGTGTTCTA

>chr5:53441374-53441574
AGTGCACTGGTTGGTCTACTCTGACTCAGAAAAGATTTTTAGGTTAACCTTTCCACGGAGGACGTGTGCTGCATGTGTCAGAGACAACAGTCAAAGCAGT
ATATGAAACTGGGGAGAGCAGCCCCCTCCTTAGGGAGTCCTCAGGCTGGGTCAGAGAGCACTGAGGACACCAGCCTTCTAGTGGCAGAGTAGCAGAAGCT

>chr5:53492202-53492402
GTTCTTGTGACGTTGGAGATCTTAGTGTCTTTGAGAGAGGGGGAGAGCTtatattcattgtgtgtctcgttgccgtaacagaatacctgacaTAGATTCT
CAGTCGTTAGACCAGAAGCCAGGATGGTATGACTGTGAGGTAACCCAAGGGCAGTAGAGGTGGGGGAGGGGCCTCAAGTGGAGCTGTAGGAAATGGGGGA

>chr5:62723578-62723778
CCCTTACACTGTAAACAACACATTTTGTTCTCTTGCTATTACAGGTGATAAGTAATTTGCAAAATGCACAGCTGTTTCACCAGTATAAAAGTGATCATTT
TAATCAAATATTTTCATTCAACTTCCAGTTCAACCAGGTAATTATTACTTAACAGAAAAATAAATGGGCCAGCTTCCCAAAGTAGCCTTCCACTGCCAGC

>chr5:64765936-64766136
aagtcagctatgtagtacatttatagaaggtgaaagttctgtgggaaaagtgactcagagtgagcagagtgggaagAAGAAAGAAGTGTGAGACTTGGCA
CATGGTCTCTGTATGTCAGAAATGAGGTCAGgccaggtagtagagatggcggatgcctataataccagcacttgggaggcagaggcaggaggatcaaagt

>chr13:75784220-75784420
GTACTGACAGTTCTGATGTCCCAAGTTCAAGGCCTGTGATGGCCACACAAGTGCTGTGATACATGTTTTCCACATCCCCAATAAAGATATGTAATAGAAA
GATTTAAGAGTTTATCCATCATATTTTAACTACAGAGTTTCTTCAGCATTCGTGTTGCGGGCTCTATTTTTGTTTGAGGTTGGTGTTTGTAAGTACATGT

>chr13:89324308-89324508
TTGCAGAAGTCGAATGAGTCATTTGAAACCACAATTTCTATAGAAAGATGGTGTAGTCACACCAGCAAATGGTTAGCACATCTCACTGTTAAGCATGGCA
TATGGTGATTGCCTCTGATATAATTTTGTTCTTAAAGATATGAGTCATATTCTTTCATATTTATATAAGCCCCCATGACACCCTTCCTCTGCCTACATAT

>chr13:91936114-91936314
TAATGAATTGCCCATGCAAAATTCATAGTGgtgtgtgtgtgtgtgtgtgtgtgtgtgtgtgtgtgtgtgtgtgtatgtgtACATATTCACCCAAGCACAT
AAGTGAGTCACATGGAGATACAAGAGTAAATGAGTCATGGCAAAATACATTGATTTAAGCTCAGCACTTTGTCAGGAAGATGGAGTCTAGACATCCATAG

>chr13:93771152-93771352
TCCTTCAGGCAGCGCACATTTTTTCTCTCTCCACCTAACAGTTATCACTCATCTCTAGACATTGAGTAAGCAAGTAGACAGTCTTAGGTGGGCATACCCC
GAATGTCTTGAAATGAAACTTCACCATTTCATTTTAGATTCTGGGCAGACAGAATGAATGTGTTTGGCCCACTGATGATGGGAAGGAAGTGGCTTCATGG

>chr13:94153842-94154042
GTAGAACTGAGAGCTGATAATCTTACTACATCAGAGAGCCGTGTTAGGAAATGAATAAACATGAAAATGGTGTAGGCAGGGAGGTGTCTGCCTGCCTCCC
CGTGCCACACACACATGGACTCCTTAGAATGGGCAGTCATGGGCAGCCTTGACTTCCTGTGGCCCACTTACTGAACACGTTGAAGAACCAAAATAGCTAC

>chr13:97678526-97678726
GGCCCTCCTTCTCACACACATATTTTCCAACATCCCGCAGTGTATACTCAGCTCCTACACTGCTGTTGGCCTCCCTGGCTACTGCCCTTTCAAAGTCCCT
TTCTGGTGCCTGCTATGAGTTCTGGAAATGTGgtgaggggaacttttttgagtcagcatgactagtacacccaggtcatgagggaaacatctcctggtgt

>chr13:97928186-97928386
GACAACGCTATAGTAGTGACTAAGCAGTGTCAAAAGTCGGCCAGGGCTGAGGCTCAGCGTTCCCGGGATCAGTCATAAATCAACTCACAGGCAGTGTCAG
AATGACTGCTCCCTAATTGGAAGGAACCGAATGCCTTTAAAACTTTTTGTTGCTGAAAAATGATCCTCCCCACTGAGAAACTAAGAATATATGTTAAGCC

>chr13:98832564-98832764
CAACAGCTTGCTGCTTCCTGGAAAATCAGTGAATTTGCACCACTTCTTACTCAAATCGGCCCCCTCAGCTTTTTGCTCAGTTCCCACTAACACCTCAGAC
CACTAGGCCAAGAATGGGACTACTTCCtgtttgtctgagacagggcctttctaggttatcctggttgttctaaaactccctatgtagatcaggctagcct

>chr13:99385093-99385293
TGGGTAATGCAAAGAGTATTTCCCAGGCCGCCAGTGTTCAACCACAGGATGTTCTAAAGTTGAGTCAGCCTGCATTCTTCCCCTATCATCCCTTCCTTGG
ATTTTATTTATCCTTTTATTAAATACCTGTAAGGATTTAAATTGTGGACTGGCTCCACCTGCTCCTACTTCTATGGTGCTCTTACTCTATGTAATAGCAG

>chr13:102075950-102076150
GTGCTTCAGCAGCTCTGGTACCCAGGTCCATCCCATAGCAATGGAAATTCTCGCTCTACCAGTAGTCACTTTGAGAGTTCAGATAACACCGCCCTGAGGT
CTCATGGGATGCTGTATGACTAAAACCGAAGTAGAGGGAAAAGCCTCTTTTACTCACTTCCTAGGACTTCTGCAAGTCATAGTGATTGTTTGCAATATCT

>chr13:103848162-103848362
CAAATCTGAATGCTGAGACACATTCATTTAACACTCTAGTATCTGACTACAGGGCTTCTCTTTAAAGACGTGCTCATATCCTGGATGATTCAAATGTGTG
ATGCCACTCGACTGTATAATTTTACAGTTCCTAGACATCTTTAATTCTAATGTTAATGTTCATATCACCTAAGGGATTCATAACTATGGTCACACTCAAA

>chr13:110044032-110044232
AAAGAATGTTACAGTGTTTTCAAAATTACTATTGAGTTTCAGACACATCATATATGGATAAAGCCAGCCAACATCTAAACATCTCTGGCTAGAAACGTCA
ACAAAATGCCTTATTTAGGGACTAGAAAGGAAAGGATGTGGTGGCGGCGGGGGAGGGGGGATGACAGACAAAAGCATATACAATGTTTCCTGATATGACA

>chr13:111569238-111569438
Gcagaactggtgtgatgactctgtggctaaaggggcttgcccctgagcctatgatctgagtttagtccctgggacttgaacagtgggaaagaattgattc
tatcaagttgtcctttgacctctacacgtgcacagtggcacatgcacacacTCCAAATCAATCAATAAAAGAATGTAAAAAAAAAATGTTAGCAACAACA

>chr13:111867446-111867646
AATAGAAAAAGCATATGATTTCTGGAAGTTGTTCACTGGCTGTGACTAAAACCCAAACTCCCTTACAACCAACACTTCCCACACAAGATGAAAACATGAA
AAATTTGGTTTTGCTAACTGTTCTCCATTAAACCCCAACCATACCTGGGATTTTGATATGCTACTGAAGGATCTGTTATATATATacacacacacacaca

>chr13:113033939-113034139
CATTCTCCAACTGGCCATTAAACAATATACCTGACTCATGCAAAGATGGTTCACTTTGAGTCTTAATGCTTGCAGAAGGGATTTCCTGGGGCTTGGAATG
AGTAAGCATTTGATCACACTGCAAGAAAAGTAGCATTCTTGTGGGGTAAGAAAGATATTCTAATACAAGCATTCTGACAAATCTCATGTGGGGTTACCAG

>chr13:113582528-113582728
gggccccgtgtagcctcaagggccttctaaatgggaacaaggatgacagaggggtcatgccagagtgattcaaaataggagagactcagtcagtgtgaac
tgtcaagatgaaagagacctggagccaggaaatgaagtcatcatcatgactctagaaaagacaggaaaagagcctccctttttgtagtctccaaagaaaa

>chr13:114915064-114915264
ATTCTGTGAACCTTCTCAGGAAGCCACACTGGCAGGAAGTGGGTGATGCAGACCCTACTATGGAATTGAGCAAACAGACTTCAATTCCAAGTGCAGGTAA
TCATTATCCAGAGTACACATAGCTATCATCGGTAAAGGTCATAGGTCACATAAGATCTACACACACACAACGGCAGGAAGTCCGGTTTTCAGTTGCATTG

>chr14:14607126-14607326
atgaatacactgtagctgtcttcagaaacaccagaaaagggcatcggatacccgctacagatggttgtgagccaccatgtggttgctgggaattgaactc
agacctctggaagatgagtcagtgctcttaactgctgagtcatctctccagtccTTGATCGTGACTAAATCCTAAATATGGTAGCTTTCTTTCTTCAGAC

>chr14:15131991-15132191
agcaTGGTCCCAGGAGGAGAAGAAGGAATCAAGATGTTTCCTgctgtcccagagcaatcaaggctcagccagtgtaaagattcaagagagtaattgaaag
tatgttcttttgagtcactgagttttgggtagctcattacacacccataCTTGACATGGCTGGTCTTCTTATGAATCAAACCCACGTTGTGTGGTGCACA

>chr14:16251593-16251793
AGCTACAGTGTAACATCAAAGAACAATTCCAAGACAGTGTTAATGTCTCTGTCTTTATATTTTTATGTTAGGAGGTAGTAGGGAGACCAAACATGAGACA
TTTAGTGAAGGGATAGGCAAAGGTGACTCACAGTTTCTACAGTGGAGTTTCCGGGAGGAAACCATTAGAAGAAACAGGCATTGATTATGAAGTCACTGCA

>chr14:16301834-16302034
GTCACTTAACAAACATGCAGAATGTGCTTGGTATTCAGGATGGAATGACAGAAGTAGTAACCCTCAAGGGGCCTATGACtgtgctggctagtttcatgtt
tacttgacacaagctaaagtcatctgagaagagttaacctcaaataagaactgttccataagatcagactatatacaagctgtagggcattttcttgatg

>chr14:21013920-21014120
gcatgtgtcaaccaacactgcttggctAGGAAGCTGAATCAAAACAAAAGATCAGAATGAGTCAAGGGACCTCAGGTGGTGGATGTAGAACATTGGAACG
AGAGTGGAGCTTGCTATCAAACTACAAAACCTTTACAGATTGTCTGACTTGAGTCAGAGTTAGACACCAAGTATGGAAGTGGCACTCTCAATTATCGTCA

>chr14:21278886-21279086
GATATCTTTCTAATGATTTTCTTCTTCAGTGTATCCTGATTGTGTAGCACTTAACCAGTCAGTGGTATAAGCACAGATTTCTTTGTTTAAAGAGAGAGAG
CAAAACATATTCCATCCCAGTAGCTTTATAGTGATTTCATTACTAGAAAGCTAAACATTACCTTATTGTTTGTTTTAGCCGGTAAAATTATCTGCAAACC

>chr14:21302351-21302551
GAAAAATATTTAATTGGCCTCCAAAACTTTGAGTGTCATGAAGTGAAAAGCTGGTTTGCTAGGTTTTCTGTCAAATGTCAAGAGTGTGTGCTGGCTTTCT
GTGCTACTGTTTTGAGTAGGTTGAGACTAACACAGCCACAGTCAGCAATAAAGAAATTATTCATGTCTAAGAACACCTTCTCTCTATGACATTCTGGCAG

>chr14:21507159-21507359
TGGTTGTAATTACTAATCAGTGCTGGCTTCAAAGGCCCACCGACCCGAGCTGACTTCTTCATGTTTCGTCACATCCTCCCTATTACAAGGGATCAGATTT
CCTGTGATGTTTCTAACAGTGTGATTAAACTTTAGAGACGGAAACTATTGAGCACTCAGATGCAGGAATGACTGTGCAAACCTAATTCATGGCTTCAACC

>chr14:25530050-25530250
acacacacacaaatacacacacacatacacacacgagagagagagagagagagagagagagagagagagagagagagagaATGAACAATTCTGCAATTCT
GACTCGGCCTCTGGTCTTGGGCCTCCCCCATACATCTGTGTTCCTGGGTAAGATGGCAGGTTCAGACCAAGGCACTGATCTCTGAGCTTCTACCAGGTGG

>chr14:25839677-25839877
aactcaaagatctacctgcctctgcctcctaggtgctgggattaaagatatgcacccccacCCATCCACCTGCATCACCTCTGGTGATGTGtcatgtcct
ggtgacctcaaccacaaaattattttctttgctacgtcataacagtaattttgctactattatgaatcataatgtaaatatctgatatgcagatcgcctt

>chr14:26919365-26919565
ttgggagacagaggcaagcgggtatgtgatctaggccaacctggtctagagttccagagctcccaggactacacagaaaaaccctatctcagaaagaATG
AGTCATCTTTCATGTCTCAGCTCACCAGTGACACACCACATCAGAAGGAGTACCATTCAATTCTGGAGCGAAACAGGGTTAACTGGATAGCAGAAATGCA

>chr14:27249354-27249554
GTGACAGATTTTAGACACAAGCCTGATTGGGCATTTGGCAGATTGAAGTTTGTGAGTCATAGGTGGTTTGAAGGAAGTGGAAGCAACATGTTTATATCTG
TGAGAAAGCTCTTCAGGACAGTGAAAAGATTGTGCTCTGAGGACTCCTGGGGACTGCCAAACCCTAGAGcagtggttctcaaccttcctcacactgcggt

>chr14:31367926-31368126
AAGGTTTATTTAGTTCTACATTAGGGGTGGGTAATGTTAATAATGTGTTTATATGCTTTTTTGTATCTTAAAAAGACAAAGCTAATCCTGACTTTGAAAA
TCTTTTCTGTAAACATGATATCTGTGCAGCTGACCCACCTCCATACATTGATGGGATTCGAATTAACAGCCCTCATTACTTGACTAAGATAAAGCTGACC

>chr14:31398102-31398302
AGACTGAAGGACAACTCAAAGTTACAGAAGCAACACAACTAACTGGGTGAAAGGTGGCCAGAGCCCAAGAGCTCAGGACAGTCAAGTCTAGTACATGCCA
GCCCCTAATTCATTCACAGCAGGGCACACTTTCGTTTTGACATGCGCTCACCCGCAGgtgtgtgtgtgtgtgtgtgtgtgtgtgtgtgtgtgtgtgtTag

>chr14:34449088-34449288
GGAATGGGTCACAAAATCCCTCCAAAGCTCAAGTCCTGTGTAACAGTGTTCTTGCCATTAGATATTATTCATAAGGGGCTTATTTCATGCATCAGCCCCT
TGATATGAATGAGGGAGGCTTCCTTACAGAACAAAATCACTTGGCAATGAAATACATATCACACACCAAAACTATAGTCATAATAGAAAAACAGACTCAT

>chr14:40949996-40950196
acacaaattataagtggctccataaaataagggacctCAAGTCAAAACACATTCTGTAGTCTTTTTCTCTTCTGAAAAAAAAAAGGAGGAAGAGGGTGGT
GGTAAGCGGGGGAGCAGGGGAAGATGTGCCCCAGCAGACAGAACACTAAGGCAACAAGAGTGTGGGCCAAGCAGAGGCTTTCAGAATGATTCATCTCACT

>chr14:45049726-45049926
TGGCCTGGACTTCGTGGGGCATTCTCCTGGAGTGCCTCTTAATGACTTCCCTAATCGCTCACCCTGGTGCTCTCTGTGATGTCACAGGGCTGAAATGACC
CTGCCACCTTCACCCTAGACAGAACCAAGGACAAGAGGAGCCCATTGTGTACCCAAAATTTATGAAGAAGCGAAAGGCGGGTTGGAAAGTATCACACACT

>chr5:64992574-64992774
CTGTTTTATTCACTAGCCAATTACCAGCTGTCAGGGCACAGTCAATATTGTAGATCTGAGTCAGAAGCCATCACCCCTGAGTGCATTGTTCTTTCTAATC
ACAGGCAGTGATCGGCCCAGTGAAAGAATTACATTAGTCATCAACTCACACCCGTCCTCCTGGTGGTACAAAGTTGCTACTGGATTCCATTGCCGAATGG

>chr5:65108223-65108423
GGCCTTAACCTCAAAAATAGAGAATATGATTGTAGTTTCCTGGGTTTGGTTTTGACTGGTCACAACTTTGGCATTTAGACAGTTGCTTCAGTGCGTGTTC
CGCAATTAGAAGCTGCTGGGGGAACTTGGCTGTCAGAGACTCTACATGGTTGCCATTATGACTATCTCATCTGAGTTTTGAGACTTTTACTAAAAGGGAT

>chr5:65483982-65484182
AAGCTTACCTACATGTCACAAGGCTGGGGATGCAGCTCGGTTGTACAGCGCCTGCTGAGAATGGGGCCCACTCCTGAATGActgactgtcatctaaccag
ggtcagactcaggatatgactcatcctaaggcaacatgttctacagataggaacctgGGCCGGGCAGTGTGCAGCTACCAGGATTTACTGTTGTCTGTGA

>chr5:65867354-65867554
TTTCCAGAGCATAACTGATGTGTGATGGCTTCTTCTAGTGTAAGCTGGGACCTTCTTATCTTGCCATTTGGTTTCTGGTAAAACTGAAGTCAGCAGTGGC
TTCTTCCCCATTTCCTAGAAAAGAAAACCAAGGTCGAGTCTGGTGAGGTAACAGGCGCCAGGCTTCTCACTGTATCCCTGGTGAGGTAACAGGATGCGGG

>chr5:65986582-65986782
ggcacggtgactcatatctagatgaagtgatgagaatacgtgaccactgaatggttagccatagacaccacccacaaggctcagggactgtagaagagag
tgtggggagagcctaagagccagaggaaggagtgttctactgtggaacccatggctgttgcgcctctgaattcacagtggctatgaccaccttcacaggg

>chr5:72656134-72656334
GCTATTTTTTTACTTCATATTTAAAGAACAATAGCAACAAAGAAGTTAAGCAAGCTCTCTGCTGACAGAAATACACCCTTGTATTCACTTTCAAAGTGAC
TGTCTAGTACAATCTTTAAATGACTGTTACAGACTTTCAGTGTGGAGTAAAGTCTAGCTTCAAGTCCTTTAATACTTTGCTTCTTGAAATCATGAGACAC

>chr5:77217836-77218036
cttggcatgctctttgtgctaacacactcacagtagctgtggttagctctgcaagagtaggatgcagtggaaaccctgaaagagtgaaaccgtgagtgaa
tgtgtgttgctgccatggttacagccatgacaaagaccaaagccatcccccatatgggccaggcaatgtctcatttcctccagtccagcatcagtgttta

>chr5:90677872-90678072
GGGTCAGGGTCATCAGTCTACTTATGATGTATATTTTTTATGTTGTGTGCAAAGTTCATCTCCTCGATTCTCATTTCCTGTTGACCTAGAACTGTCCTAC
TTCTGAGAATGTGAATTTCTTTTCTTACCCTTTCCCCCTCAGATTATAATCATCTTGATGAAAGACAAAGATGGGAGAAATGGACAAAACAAAGCACCTA

>chr5:100585200-100585400
ttttttggagcccaatagcccattgagagacctctgtagacaggaactgaaacacagatcatagccataagccagaccagccaacggtaagaaccaactt
acaggtcatattgaagctatctACACAGAATCAAAAGAAAACATCAAACCACAGTTTCCTCCCAGGGCCATACAAATTACAGGGCAAAACAAGTGGTTAC

>chr5:101254200-101254400
gaagtgtgactccaggaaataattgtaagccaagtaaagcctttcttccccaagttggttttggtcatagtgattagtcataacaacaaaaTGCAGAGTC
GAAAAAGACAAGTCAGATCTTTACAAggaagagaaagccacaaagcttttggaatcgcagagaatatattgtcattgtgaggcattgatgtcttagtgtg

>chr5:105145156-105145356
AGGAAGACTGTGCGCAAACATAGACAGCTGAAAATCACACAGCCACACTGACTTTGGAAGCACTGTGGGAGGCTTTAACTGTGGAGGTCAGGGAGACAGC
AGACACTGAAGAGTCACAATGACAGTTATGAGACTTCAGTGAAGTTTTCAACCAAAACCACCACCCATGCCAGGAAGCCTTTCTAGATGTGACACATAGG

>chr5:105354724-105354924
gtgatccatccaatagctgactgtgagcttctgtgtttgctagCAGACTCACAATTTCATAGCAAGTATATGCTTGGCACTCTTAAAGTCTTTCTATACT
TCAACCGAATGTATACAGGCCTGCTGCACACATGAGCATGAACATGCACACACATGTGcacacatatgcacatatattacagtgcacagacatgcacaag

>chr5:106904525-106904725
ACACATTTTCTCATACTGTACGATTCTGTCAAAAAGATATGCTGGCCCTAAGACAAAGTCATCCCTTTACCCTTCAATGAAATTCTTATAAATTTAATAA
ATACAAGCCAACTCCCTATATGACTCATGCACTCACTTAAGTATTTTCTAATCTCTTAAGGCATACAAGACCACAGCTAGTGAGAAGAGGAAGATAATTA

>chr5:107648930-107649130
TCAGATGTGTGAGCTGCTGTGGTCTCGTGGTTAGAAGTGCAGACTGTGGGGATGCTTCTGGGGTTATCTGCTCGTCTGTTCCCCACTTACATGACCTTAA
GAGAGTCGCTTGGGCCTCATCTTGGAGTTGACACCTGCTGCAACTTCACAGAAAGACCAACAAGTTAGTCTCATTTTAAAAAGAATCTTTTTAGAAAGTC

>chr5:107756338-107756538
TTCAGTCTGCACTTTTAAGGCTAGATCAAAGCACTATGAATATTTCATTTGATTTAACCTTTAGATGAAGCATTAAAAAAACCCTCAGACTGTTAGCAAG
ATGACCTCATGAAGTCTTTCTCTTCTGACTGGACTGAATTATGTTAACAGGAATTGCTGGAGCTATATGATGGGCTTTTATCAATCAGATCAAGCCAATG

>chr5:112264278-112264478
CTCTTCTTAGCCACGCATGTCTGACTCAGATGGCAGTGACTCTCGCCTCCTGAGGTGGCAACACCCGTGAAGAAAGTTCATTAATGAAGGCTCACTGGGG
ACCGTGAGGTGTTACTAATGTACCACTGTGGGTCAGGCAGCCAGGGTGCTCATGGCACATTGACAATACCAGGCTGGATTTCAGCCTTCACACTGGGGAC

>chr5:116009446-116009646
TCAACATAACAAGGTAATCAGATGTAGTTAAAAATTGACTTTGACAGTCAAATCTGATGGGAGGCTACAGTGGATTTTCCCCTGTGACTGTAAGAAAGAA
AATGACTCACAAGGACTTGGGAGATGTTGCAACTTCTTCCCATAGAACAAACATTAGAAAAATGTCCATTCACCATCAGCCAACCAGTTCAGCGATTAGC

>chr5:121106938-121107138
acacacacacacacacacacacacacacacgcacacacaGAGTCCCTtgtaacaggtccccagaccttagcatggctgatgccatcagggaagtaccatt
cagaccatgggacccagcacataggcagtatcatctgtcaaaaggagaacaaagacctattccatcggcatcgatggttctgggaaagtccctacatgtg

>chr5:121229409-121229609
ACAAATGACCACACATCTGGAAACCTCTGTATAGTTTCTGTGGTAGGAAATGTTACTTTTCTGTAAACTTTCTATGACCTGTTGATGTTGAGCAGACCTG
GTTTTCTTGTATGATCTGTCTGACTTCCTCCCATTTGCAAAACATTGTACCATTAGTAAGGAAGCTGGTTGTGTCTGTTTCTTTTGTCCCTTTGAGTCAG

>chr5:121341244-121341444
gaggagctgcattaaaggagcagcatcaggaaggtggagaaccacCACTGCGGAGGCAGCAGATGCTCTCGAGCACTTTGAAAGGGTGGGGTCAGGGCTG
AGTCAAAGCTTGCTCCTCTAGTCAGAGCTTCCTGTGGCCTCTCAAATTACAGGCTTAAGACCTGTCTGTGCCTCACTCTCAGCACCCTGTGAGCCTCTGA

>chr5:121740304-121740504
TCTGACTTGTAGGTCAGTTTTGGTTGGTGGGTGTCAGCTCTTTGACACTTTGCTGCTGTGTAACAACTGGGACTTTTTGTTTTCCTTTTGAACTGTCTGG
TTCTGAGTAAACTGGGTTGCCCAGCAATTGCTATGTAGTACTCAAAGCTGTAGTTATAGGCAGCAAAGAGATGATATGTGTGCCTTCTGTCAGGGCCTTG

>chr5:124035528-124035728
AATGTGCTAAGGTGTTGCCTGGCCCAGGCTGTGCAGCTGTTTGCGTAGGTGCTGGAGGAATGATTCCCCAAGGCATCAGGTGTGGGAGCCGCACCCTTTG
AAGACTCAGCCTGACACGCCATCGTGCACACACACCTAGATACCCAGAGTTACCTTCACACTAGTCATCCGCAAGGATAAAAGTGTGGATACAGTTTTGG

>chr5:124411750-124411950
GGGTATGTGTGGGCCTTCAGGACTAGAAGTACAAGATAGCCCTCATGCTAGACCTACAGGCATGTGTCAGCTGCCTACTATAGACACTCTATAACACCAA
CAGCTCTGAAGTACTGAGTCATTTGAGCCCTTTGAGGCCAGGTTTGTGGTTTTAACATTGTATTTCAttcttttctttttaaagatttattttatgtatg

>chr5:134304039-134304239
CATGCACCAGGGCCCAGGGtcatgtcctccaccggcagctcagtgccttctccatctacaccaggcccctgtcccacactgtgcccatggcattggcatt
tgttagagccacaaacacacggtgtgggtttccacctcctccttcatcagttcaattgccagaatgacagagctgctcctcctgtagtcggactttcatt

>chr5:135702418-135702618
atggtctctcattgacctggcacttagactggctgaccaatgagctctaggcatcctccagccttcTTCAAGTGAGCTGACAACCTCTTTTGGCCTTGAA
CATCCGAACTCACACGCACGTAAGCACATACACATATACACTATTGAACACGAAATACATATTTTTAGGAATAACTACTTTAAAGTGGGATGCACAGGCT

>chr5:147063382-147063582
TTTACTTCTGCCTCTGGGGAAGTCTACTATCACCCCCTTTGTTTCTAAAACTGCACCAGGACGTCAGCTGATGAGTCATGGATCACACTCTAAATCCTTA
TCATCAAAGAGAGCAGAGCTCAAAAGTTTTGCACATCAATTTTCAGACTAAGTTACATATTGCAGCTTCTATGATGTGACAGAGATGAGCTTTAAGAAGT

>chr5:148397504-148397704
agtggcaaaaattacacttgtgcagtagtaacgaaatcattttatggttggcggtgaccacagcaagaggaactgtattaaagggttgcagcactagaaa
ggttgagagccaccgCTCTAAGGTCTTATCTATAGGTCCTGCCTGGAGTGATGACTAAGAACCAGATGAAATACCAAGACATTTCAGGAGATGCCTGTAG

>chr5:148547686-148547886
CAAAATGTCTCTCAGCAGTTATAAAACACCAATTCTGATTTTAAAACCATGGAGGACATAGCAGATCTAGGACACTTGTCCTCACATCTCACAAGTGTAA
GACCATCACCCAAGCACTGAAGAAAAGGATTCAGAGAAAGGCAAGTCGACTTGGGCCTAAAACAAACTAAAATCCATTTCAGCTCAAACTCTGGCCATCA

>chr5:148626210-148626410
ATAAGCAGTTAACAGGAAGTGGATGATAAGCTCTGAGATCTGGTGAGCTGCCCCACCATTTTCCTCCCTGGTTCATGTCTCAGTGCTTCTATGACTCTAG
GTCTCTGAGAGCAGCATATTGAAATCAGGAACTGCCTAACAGGTGACTAATCTATTTTAACTGCTGTGAGTTAATGGGACTGGGAAAGACAACGCACGGA

>chr5:150519726-150519926
GCAGTCACCAGTAGAGGGTGGTATTGGTCAAAAGGCATAAAGGAGCAAATCCAGAGTCTAAGGCACAGTAGGATGACTATAAATAGTAACTGTTGTaaaa
cacagctctcacctcaaaaggagtcagagtcaaacccagaggcaaatttgagcagtcatggccctaaaaccacagatttaggtttacccaaaattctatg

>chr5:150759202-150759402
CTCCTCTGGGACTGACGTGATAGTTCCATAGCCAtgcttctgactctgcttctgactctgcttctgactctgcttctgactctgcttctgactctgcttc
tgactctgcttctgactctgctcctgactctgcttctgactctgcttctgactctgctcctgactctgctcctgactctgcttctgactctgcttctgac

>chr5:151374944-151375144
AGTGCTTTTGGTGCTACATAGATGGTTTTATGACATTAGTCAGACAACTCCAAAGGTATCACCATTTAGCAATAACTCTACCCTAGGGCTGTTATTGTAC
CACACACTGTGACTAATTATACTGTCATTTCTGTCTGCTTAAACCACAGCCACATTTGAAAACTAACGTAAATTCTCCTTCCAGATTTCTCAGCCAGCCA

>chr5:151376510-151376710
ATTACCCAGAAATAGTCTATTTCTTTGAATCATTTAGTGCTCTTGATATACTTTCAGTATTACGTGCTTACTAATTACATCCATCTTGGCATAAACACAC
CATTAAATTCTGACAGCTCAGGAATCCTGACTCATTTGCCTTTCTGGGGCAAGTAAAATCATAAATAATTGAGTTAGAAGAATCTTTAGTTAATTTTATG

>chr6:13021654-13021854
AAGTAGAGTGGGATGATGCACTAATGATTTGAATCCCGTCACTCTCCCTGCCTCTTCCTGTCTGAGTCAGTGCTCTGCTGCCAGACAAGTGTGtagctca
gatgattgataacaaaatccacaacctttcaccttcaagtcactggtttgaaatgaagcttgttgaacaaggggagacatttctttccattggcagctca

>chr6:13674573-13674773
gtgttctgatccccaacaccatataaaagaccaggcAccagtctgcctagcctaattagtgagttctaggttcagagagagacctctgATGAAGACACTG
ATGCTGACATCTAGCCATCACAGGtatatgcacatatacatacctgtacaatcacaaacatacatcatacacacacacaCCCCCAAACTACAAAGAAAGC

>chr6:15751396-15751596
TTGTGCATCTCAGTCCTGAATTCTTAGTGTTGGAGATTCCCGGATGACAATGGAAAGGAGAGGGCTGATGCTTAGTGAATCAAAGTGTATGTTATGTGAC
TGTGACCCTTTACCCAGCATGCATACCTCTGGCTTAACCCAAAGGTGACATCTGAACTCTGACTAGAATCTTGACTTCTGAGTCATGATTCCGCAGTGTT

>chr6:15780622-15780822
tgtttcggcgagaggaaggatgaagctgccactaactaaatgtgatactagagatagaagaaaatttagttttggtgctgttggacttgagttcccataa
tttatatgactggtggtttgcaatatgtggtagttcagaaagatggagttcagaagaaaggcctgcagtttgagatattttctatggaacatgagggtgt

>chr6:17066310-17066510
GATTAAAATCAACACTCAGAAGGGAAGGGAAGAACAGGAAATAGAAGATTCTTTCTAGTCTCTTCCTGTTTGATATTTATTCTTTTAACGTGTGTTTTGG
TTACCTGTGCTTGCCACTTAGAAAGCAGCGGATGTGCTGTGTAGTCTTCTGTTGATGAACACACACTGAACTTACTGAGTTTTTATATAAGAACGTCTTT

>chr6:17668062-17668262
GGTAAGGAAATGACCCAAGAGAGAAAGTATGAGCAACATGGTGTTTGCTGTGAAGGACTACCACAGTGGTTCTCAACCTGTGGTCcaaaaatatctatac
tacaattcataataatagcaaaattacagttatgaaagtaacagcgaaaataactttatagttaggagtcaccacagcacgaagtgtataaagagaccgt

>chr6:24662543-24662743
TGATGTAAAGAAATTGAGCACTGACTACTTGTAACCATTTCAGTAACCCACTTATGCTTACAGTGAGCCGTGTTATCTTTGTCTATCGAAATATACTCCC
ACATCTGTCATTTCCTTGAAACCCTGGGTAAACACTACAGTAAGCTCTGAGCAACGCATATACTAGAACACAAATGAATGTCTGCCATGCCTGAAGTTCA

>chr6:28582204-28582404
CACAGCTATTTAAGGGTGTTTTATTTGACCTTAATACCATTCAGTTTTGAGCTTTTCTTCTTTTTGCCTAGAACAGTCATTATGTTCCTCAGTAGTAATA
GAAAAATTAGTCATGAATTAGTCAATGGATAGCTTGACAAGTATCTCAGAAGGATTCTTTCACTACATGCTTGCCCCTGGCATCCtgtgtgtgtgtgtgt

>chr6:29246893-29247093
CCAGTCACATACATACACTGCCTCCTTGTTGGCCTGGGGGAAATTAGACAAGACTGTACTACACTGTAGGAGTTTGTAACCTTCACTAACCTTAGGGGCT
GTACCAGCATCAAGAACAGGTTGCCTGTGGCTGTCCTTGGGAAAAGTGGAGTCTCCCTGAATTTTGAGACTAATGGAGATAATATTTAAGGGAGCCCTAT

>chr6:29838434-29838634
TTATAcattatagtaatgacattatcaaatattttacagcttctagaaagccccatctgtattagtgagagaatgaaaagggaaaaaaagacaaatgaca
ttctagtactttgtgaaaatgttttggctttgaaaagccccagaaaTAAAGGGGAAGGTGGAATGGAAATCCCCTTGCAGTGGTAGATTATGAGTAGGTA

>chr6:30132148-30132348
TCTTAGCAAGAAGGTTAACAGAAAAGATGAGTCAGAACACGCAGAAGGCTCTGAGAAAGGAGCAGGGCTGTTGGGTGACATCCTCACAGGAGAAGGTGGG
ACATGCATTTCAATTCAAGTCATTGAAGAGGTTCTAAGGCCTGCCTCTAAGCCTCCTTCATGTGTATTATAAGAGCGTTAGAATATCTTTAATATGAGGT

>chr6:30507617-30507817
CTCTAATAAGACTAGAAACAAACTCAAAGTTATTTTTATGTGTATGAGTGTTTTGATGACATgtattggacctcctagaactggagttgattgagtcacc
ttgggggtaccaggaaccaaacctggtactgtgcaaaagtcatagtgctcttaacctctgagtcatctctctattccTGGATGATAGAAACCCCTTCACC

>chr6:30551144-30551344
ATCTCTGAGTGTGTGAGTGTCTGTGTGTGAGATAGAAAAGAAGAGGCAGATATTACCTTCTGACAGTTAGATTGCTACAGGGTTTAAGTAGGCAGCACAA
TGCATCCTAGCATTTTTACTTACAATTTGTCAAAGTACTCCTCTGTAATATCAGTAAAAGGAGCTCTATAGGCTCCCTCCCCCTAAGACACCATTACAAA

>chr6:31088410-31088610
AGCTCGACACACAGGGCTAGGTCAGCTGTGACAGCTCTTCAGTGGGAGACTTTTGCTTTCTGAATCCACAGGGCTTACTTACTTTCTTTTCTTTTTAAAG
ACAAGGTCTCATTTTCATCTTGAGAAAATGTCTGATCAAGCCACCAACTGAAAACCTGCCATTATAAACGAGAGATTTCACAATGCTCATTCCAAAATCT

>chr6:33702604-33702804
ATATAAAGTATTTCTGATACCTGTGATGCCTGACTAGCCAGAATGTGAAGTCTCACTCTTGCTGTACAGGAAGCCTCAAGGATGTTTCATTGAACATCTC
TAAGTCAAGGAAAACCCATTTTACCCCTTGATAAAGGTTCTAGTTTGTGAGTCATCTAGTGTGCGGTGACAGGGTTTGGCCTAGGACTGTAATGTTTTTC

>chr6:34475349-34475549
AAATGCATAAATGGGACATACAGCTTGCTACAAGCAGGCCATCATGACACCAGTTCATGGTGTGTCAAGATTTTCATCCTAAATAACTGATCTGAGCACC
CATTAGCTGGTCACAAACTTATTGGACTTGTTTATAGAATTAACTAGGTGAGTTCAGAAGACACTAAGTGGAACAGCTTTCAGAAACCAAGAAGGGGAAT

>chr6:37400812-37401012
AGCAGGCAGCCAGACAACCAAGTAAAGGAGAGGTCTTCATGGCTAGTCAAACAAAGAGGACCTTTGCAGAGTGGAAAAACATCATGACTTTCACACCAGC
CAGAGATATCACACAGACATGCAACCTCGTCAGGAGGAAAACCAGAGGGCtgcgtgtgtgtgtgtgtgtgtgtgtgtgcgcgcgtgtgCGCGCGCGCTTG

>chr6:38805622-38805822
GCACAAGGAGCCAGATGAACGCATCCCACTGGTCCTTGATGTCATTTGGGAATCCCAAAGTCTGGGCATTTCAGTGTTGAGTTTCTGCCTCTCTCCTATG
GTGATCACTATCCTGACTCTGTGAGTACAAGCCTGTGACCTTCTCATGGAACAGCACTGAGAGAAGCTGCCTACTTTCGTCAGCAGCAGCTATTTATCCC

>chr6:39379724-39379924
aggattaaTTAATTGATTGAAAAAAAATAAAAATGAAGTAGAAAGGCCTCGGATGGGTCTTTGATTTCCACCTCTAGGTGCTCTCCCAGTGTGTGATGCG
GGCTGGGTCTGAGACAGTTGCCTTAAACAGCGATCAAAAACAAAACAAGAAACCGTTTGCAGCTCCCCTCTCTGACACTGACGTTGCAAGTCTTCGTTTC

>chr6:42389804-42390004
CCTGGGCGTATTTATTCATTGCCACCTGGTGGTAAATAAGAAATATTATGAGGAACAGGAGAAGAGAGAAGGTGAGAAAACAGTTGTTAGTGACTCAGAA
TGGCAGTCTCAGTTCAGAAAAGCAAAATGGAGTTAGTCACTAAAACATGGCAACACGATAAAGCCTGTTTGCTTTGGCCAGGATAGACAGCAGGGAATAC

>chr6:48657251-48657451
GATCCCAGCTCTTTCCTGTGGAGAAAGAACTGCTCATTTCTCAGTACCCCCTATTGACATCTAAGATCTTTCCCATTTCTACTCATCTGTTCTCTTCTGA
CTCAGATGTTCTTATGCAGAAAGATCAGTACTCCAAGTGGGTATTACTGTTTATTGCCCTTTCACATTCCCCAAGGAGGGCCAGGTTCCGGGGAGCCACC

>chr6:48715206-48715406
ccattatacaaactggccttgtatttccatgtaacctccaaacagccttcctgtacttcagtcatctctaaatgactcagtatctaacacagtgtagtga
ctatgtcaatagtttccacactgtgttatctagagaataaccatgagaaacaatgaccatatgagctcagtatagatcaagtgttggaagctagagcata

>chr6:49128366-49128566
AAATCAGGATGTATAAGCAAAGGAGTGTGTGAGATCAACATGCATACACACTCTAGAAAGTTCTTTTTCATACACACAAACCCTTCAGGAAGCCACATCT
GAATGTTCTGACTCAGCTTCCCTGAGACAGGAAGATAGAGAGGAGCCAGAGCCCTAAGCCTCTCTGTACTGAGCAGTTTTTAAAATATCTTTTGAACTTT

>chr6:50193040-50193240
TGCTTCCTCCCTCCTTTTTGATGTGTCCAGTAGAGAGTGGAGATATAGTCAGAAATCACTGGTATACATTTTGCTATGAAGAGGGAGTCTATGACTGAAC
TGGGAAGTGATGTGTGCATTTACATATTCAGTTCAAACATCACATTGATGGTTTCAAAGCAGGCTTTCACCAGAAGATGTGATTTTTAAGTTAAGTTGCA

>chr6:52556892-52557092
ATGGTAAAGTACGTGGTAGAGCAGACAGCAGGGTTCAGGAAGAATGAGTGAATGTGAGTATGTGTTAGGAGTGGGCAGGAAGAACTGAGTCAATCTTAGA
GTTCAGTACTCGTAATTTCATCGCTAAAAGCAGGGAGGCACAGAGGAGGTAGAACCAGAAATCATCTCTCTAAAGGTTAGGACATAATGTAAACAGGCAA

>chr6:52682719-52682919
ctgggctccagagtgaaattcagtTAGAAAAGAGTCATTTGGATATGTGCAAATGTGGTTGTGTACAGCTATTGTGAAACTATGtgctatttatggtgcc
ggtgtgattgtgagtcagtaataagtgcttccttgatgttctttttttcatttaaccttcacacagattccaagaggaagaaagataatccaatccccac

>chr6:53507286-53507486
TAGCCTCTGGTCCAAGGTCAGCAGATTGAATTCAACTTCATTCATTTAAAAGACTGATAAATTCATGCCAGCACATGATCTCACCCCCTTGAGTAACACA
ATGTGTCTACGCTGGACTGTGAAGTCAACCTCTAGATTTGAGTGTTCTATGTGACCCTGGAACCACACCTGGGCAGCAGAGTGGTGTCATCATACCACAT

>chr6:56785304-56785504
CACCCCATTAGAACAGTGGCATAAAGCAAGGATGGCAGTGAGAATGGTTATCAAATATTGTCACGAGAACACACTACTTCAGTCAAGTAACTGTTTCCTG
AACACTAAAAACAGCGCAAGCCTAACCAATGTGACCACAGTCATTTTAAAAATGTACCTTTATTGACCAACTGATTGACTGATtgcatgtgtgcctatat

>chr6:61225546-61225746
TTCTGAGTCATGCCCCAGCCATGTCACAGGTTGGATGAAATCTCACCTTACCTCTTAGGATTCATTTAGAAAGTGTAGTGTTTGTGCCAAGTTTCCTGAT
TTTAAAGGATATTAGTAAAATCTGGCATGCAGTGCTCCAAGGAGTAAGTTTCAGAGGCAGAAAGCAGAGCAATATTGTATCTGTGGTTTTGATCTCTTAA

>chr6:65465331-65465531
TGTATTTGAGGATCAGCCAAAAAGGCATTACTGTCACATGATTTGTTTCAGTACTAAGTAGTCCCAGTCTCAGCTTCAGGCAGATGACTAAGAACAAAAG
TCTGGAGATATCATCTGGAGATGACACAGCTGATTATACCTGGTGGCAGGCCTGACAGGACCAAGAGATGCCATTTCCGGCAATCATTAGTATCTTGCTA

>chr6:66495100-66495300
TTCTTGAAAGTGTCTCAGATATGCTCATAATCTGTCACTACAGCACACTTCTCTGCCTGAGCCACAGAGCAGGGACTGACAAGAAATCCACGTTCTGTGT
GTTTCATAATGACTTCCATCTAGGGGAGAGTGATCATGCCTAACCATGACAGGATGCTTCTCTTACAGCAACCACATGTTGCGTTTTCACACTGACAGTT

>chr6:72881590-72881790
GATTAGAATAAACTAATTCCCATAGCTAGATCTCCAAGCAGGGCCTGTACAGTTCTGCATAGCCTTCTGTAGAGTCCCCTTGCCAATGAACCAAAGAAGG
GCAACAGTAACAGACCAATCTTGGaccatccaaaactgccaggccctccctcaatcaagaaaatgagcccacaggtttgcctacaggccacgtgggtggg

>chr6:82769780-82769980
GTGCACACTTCCCACCTGCCCTGGACATCCTCTGCCCTTTCACTCCTGGGAAAGGGAGTTACTGGAAGTCAGCTACTTCAAAGGATGCTTCAACCTGGGG
TGCCCCAGCTGACAGTCAAGTCGAGACCTTTGAGTATGACTGTCACTTCCCCCAGAAAGAACACAAGTGAAAGAACGTTTCCTAATTGGCCCAAACTGCC

>chr6:82872572-82872772
TGTTTCAACCATAGTTAAGGGCCCGGTGGCTGCTGATCACGCCACAGCAGCCTTACCAGGGCTGTATGTAGACTTCGTGCCAAGGAAGAGTGTGTCACTT
GAATCCAGGACTTGGTGAGAAACACCATTCCTACCTCAGTCACGCGTGCCTTGTGCATCTCAGCTTCTGACTGCACTAATGTTTTGACTATAGAATGTGT

>chr6:82956678-82956878
CCAGCATGAGTGTGTCCTCCCATTTGTGGTAAGTCTATCTCTACTGTTGGTATCCTGAAAGCAAATGAGATTTCCATAGCAGAACTCACAGTTGGTATTT
CTTACAGTAAAAACCACATTGGTTCTTCATATCTGATTAGCCCACATGAACCAGAAGTTATCAGGTGTATGTGGGAGTTTGTGCTGCAAGAGGGAGCCTC

>chr6:83582224-83582424
GGGGACACTTTCTTCAGATCTGCCAGCTGCCCTCATCGGGAGTTCCCCATCAGCGTGAACTCTCTAGTAGCTAGCGCAGGAGTGGAGTTGCAGAGCTGAA
GATGGCAAGTCATAAGGAGAAAGCGAGTGGGAAGATGCCCGTGAGAGAGCACTGCATGCTGTTCTCAGgctgcttccacccgccatgggttaccacagaa

>chr6:87436310-87436510
AGAAGCATCCATGTTAGCCTCTTTCTAACACCATGTGTTTGAGTGCATGCATGAATCTGTACATGTATAGCTGGCATTGGCTAGCCGTGCCAGCAACCCT
GAGGAACTGGTACAGCCTTCACACTCTATGGTACACTACACATACTCATACTCCAAGGTACTGCAGATCCTTTCTCAAGGAGACTATCATGGACATAATA

>chr6:87436841-87437041
TTTACTATGCACTTGCTCATGTAAGCGGTGCTTTTTGCTTTCGTGATGGTCTTCTTGGAGAAAGGCATGCGCATAGCATAGCTGCGTGTTGGATAGTCAA
GTGTTACTGTTTTCACTATTGTTATGAATTTGCTTCCTTATCAGAAAGTGGAGTGACGAAAGCCATAAATAGAAACATTCTTCTCTCTCCTTCCAACAGC

>chr6:87447378-87447578
gtcctagtgccacaatgcttgactcaaacatacggaaccaagaaaccacagactagtcctgttaaaaccatgagtcaaatagatcttacctccctgagtt
gtcaGTTTTCTTGGTCTCAGCTATGCAAATGCAGCTAATAGTTCTCATAGACCTCGCAAATGCAGCTAATAGCTGTCTTAGACCTCCCAAGTAAGCAGTA

>chr6:94635358-94635558
CCTATAACCCACAGGCTGATATGACCTAACATGTTCTAGCAGTTGCTCAATAAAATGAGTACTTGTTTTATTAGTCACATTGCATCCTCAGAAGCAATCT
GTGAATCTAGCTCATAGGAAGTGCTTTGAAATAAAAAGTGAGAACAATGACTGACTGACTGGCTCCCTCCTGTTCCATTGCACATTCAATGCAAATAGGC

>chr6:94683883-94684083
AATAACCACAAGGGGAAGGGTGTCTAGACAGCCTTAGTCAAAGTGAAAAGCAACCCTCCCCAAAACAGACTCCACCGGGCAGCTCCGGCAAAGGAGCAGA
TGAGAGACCATGTCAACAGTTCAGAAATATGCCATGGGTGCCCTGGCCAAACACAACTCAGAGGAAAGCTGTACAGTCTGGCCCACCTGCCAAGGACAGC

>chr6:97315930-97316130
TCCCCCCTCATAGGGAGCACTTTGGACAGAAAGGACCCAGTTCTCTTTTACATCATGACAAACTGCAACTACATATCACCCAGGTCTGAGAGTAAGGTGG
GATAGGAAAAGATAGCACAAGGAGTTGGGACTTTTCATTGGCTCCTGTATTATAGGTTAATCATTTAACTACAAATTCAAATGGAAATGACTAAATTCAG

>chr6:99238180-99238380
TGAAATCAATCAGCAATCTTATCTGATTCTCGCTTTTACTAAAAGCAAGAATTTAAAAGAGACATCATCAAAACCAGTATCTGATCGATTTCAGCAGAGA
ATGCTGCCCTTTTGGATATTAACAGTTTGTTCTTAGATACACTGAAACTCTTCTTAAATGGGATTACACTCCCGCATGTGTTCAAGCTAAAATAGCAGAG

>chr6:99261610-99261810
CTCCCACCCCCAAAGCTTTGGGTTGTTGTTGTTTTTAGCCAAAACAATTCAAACTGAAAATGAAAATCGCGTGCTTTCCTGCTGATGCATGCCCTCAGGA
CTGCCTTCTTGTTTCACAGTGAATGGGTAAGAGAGAGCAATGGCCATCAACGTGCATGGCAGACCAGAGAGACCTGGGAGGTACCCCCAGTCCACTCAAG

>chr6:99273510-99273710
CACGAAGCTTTATCAGTGACAGATatgatgatgatgatgataatgatgatgatggtggtggtggtggtgatgatgatggtgatggtggtagtgataatga
tgatgatggtggtgatgatgatggtggtggtggtggtggtgatgatgatggtggtgatgatggtggtgatgatgatggtggtgatgatgatggtggtggt

>chr6:99309326-99309526
CTGCCTGTCAAAGGCTCCCATGAAACCTTGAGGTGATCATAATACCACCTCCACTGCTGTGGAGCCTACAGAAGGAACGAATGCTCTAGGAGAACAAATC
GAAGCAGAATCAGGGTGCGGTGTGAGCACTTCAAGGATATATATGTGTTCTCCCCTTCCCACAGGATGCTCAGTACGTTCAAGTAACATCTGATGACTGG

>chr6:100280549-100280749
GTTCACTGCAATGACAAAGTGATTACTCAATTTGCATTAAGAGTGATTTTGAAAACCTCCAGCTCTGAATGGCACATCAGCTTCAGAGACTGGGTAAGGT
TTGATGATCTGGAACACAGGAGTGTTTTTACTAAAGAAAAAACACAAAGAAGCCAATATGACTCAAGGTGCAAAACCACAGTTGTGGATTCTTGGGAAAT

>chr6:108164972-108165172
aaattcacatcttcatgttctcagacaagcagcttactgagtgggccgtctctccagcccAGGCTTGCCCTTTTATAACAAGGCTTATAAGGTCATCAAT
CCCGTCGGTAGGCTGTCTCCCCAGTGACCTAATTACCTCCTCATATTGAAAGTGAAAGTGCGTCTCAATAGTCTACTTAAACTCTACCACTTCTCCACAT

>chr6:108448276-108448476
AGAAATGAGTCCCAGCCGGTCTGGGATATGACATCGTACGCTATCTGGACCTATCACTGCAGAGCACAGCGTGGGAGGAACTCATTGCTTTGACTGTCTG
CGACCCCCTTCCTCCCTCCCCCCCCCCCCCATCACAGAAAGATAGATGCATGTAGAATAGTGTGATTTGAATCTCTGGTAATGAACAGAAGGGCAGCTTG

>chr6:108549660-108549860
CCCATAACCACAGAGGTAAACCTATGGTTCAGTGTGTGACCTGACGCACAGGAAGTGTCTGAGTGTAATGATGAAACTTTTTAACTTTCCAGATGACAGA
ACAGAGGAAGCAGAAACAAAGAATCGGCCTTCTAGGACATCCTCCTCACATGAATGTCAACCCACAGCAGCCGGCCTAGGCAAATGAGGCAGAGGGACTC

>chr6:108554392-108554592
TCTGGCCTCCACAGGCCACAGGGTAGAATAAAAAGACAGGGCCCTTGACAATGAGAATCTTTGTGCTAGCTCAACCACCTACATGTTTTGACTCTGAGAG
AGTTAGTCATTTCAATTTTTAATTCTCCCCATTCTAAGAGTAGAGCGCTCTTTCCACTTCCTCCCACAGGTGGTAATGAGCGCAGAGATGCTATGCGGAC

>chr6:113070736-113070936
agttttgctttctaaaacacgaacaagtctgcatttaaaatgttcaataacattcaaaacaatctgacactcattgaaatgactcctttcaaaatgacta
cacaatattgctcgcaccaacacaaaagttagtatgttgcaaaagacatgctatattaaactctctaaagACAGTATACATTTAAGAAATGTTCTGGACA

>chr6:113329566-113329766
AACTTGTCCTCAGATTTGATCTCTGAAACAGCAGCACCTCATTAGTTGGCTGTTTGCCAGTATATGCAGTACCTCACTAGAGGAATGTCTATACACAGTG
TTCAGTAGTTTAGACTTACAGGCAGATAATCTGAGACAGACTGCCTAGATCTGACTGAATCCTAGTTCTGACACTAACATGTTCACTTCTGTTTTGAGTC

>chr6:115652168-115652368
ggaaacacaaatgacacagagaagccaaaacagtctCAACTTTTGGTTCGGGTTTTTTGTCATTGTTGTTTTGACTCAGGATCTAGACTATAGACTAGAC
TGGAATTTTTAGATTAACACAAGCTAACCTTGaaccacctgtaactccagaggaacccagaatcctcttctggcctgagagcatttgtattcatgtggta

>chr6:115684903-115685103
ctatgcctggatgtgaggcttgctttgtcacaggctgaccttgaactcagagatctccttgcctcagtctcctgagatgaaaggcatgtactactgttgc
aggaatattttaaaagactggcaagcttcccgcaccagcaactctctgcctgtggggctggctggcaatggctgacctgttattatctcatggagactct

>chr6:115944122-115944322
ccagtgtgggaacaagaacaagccacAGTCATATATGCTGTAGCATGTTTTACAGCGATGGAGTCATTTACTCATGCCCATGTGGCTTCACTGAGAAGTC
ACTTCTGTCTTTCATCTTGATGACTCAACCCTTCCTAGGAAACAGGCAGAATGACCAGGCTCGGGAGATCCCTTCCCAAGTCATAGCCCTGTTGGGGGTG

>chr6:119924324-119924524
TGTGAAGGGGGAACAGACCTCACTCAGAATGACTAAACCAAACACCACATGCTGCATTTGGCTCCCTCTACTGCTGGTATGAAGCACTCAGTCATCCTGT
AACCTGCTTCACTCCCACAGTACCTCTTACCGCTCCCAAAAGGAATAAATGAGTCAACACTTTGGTAGCACGACCTGAAACAAAAGCCCTGCTCATTACA

>chr6:120083034-120083234
acgtgactatcagtggctttgtgacgaagttcaggaaaccacacttccatttcgtaccctGATCACCCTGGTCTGCGTTAGTTACCAGTAGTTTTTATAA
CACGAATCTTCTGAGCATCAGTTTTGTCTGGGAACTCTGACTGTTCTGTGAAGAAGGAAGTGTTCCTTCAAAGCCGGGGATCAGTTACGTATACTCTTCA

>chr6:120466813-120467013
TGGTTTTGACTTGTGGTAGAATGACTGTTTGGCATCGCCCCTGTGTCTTGTGGTCGCCGGAAGCTGTGCTCAGCCCTTCTACTCTTCCCTAAGTTAAAAA
GTTGTGTTCTGCGGGTGCTCCCCTGGTGGACTTTAGCATCAATTACCAACGAGCAAACCAAAGCCTGGTGTTCAGTCAGAGAAGACCTGGACCTAGGCAA

>chr6:122527662-122527862
CATTTCTCACCTTCCCCGCGGACAGCCCCGAGCGGCTGCTGTGGTTAGTGTCAACAACCACAGCCAGGGACATCTTTGACTCAGCCCCCGGCTTTGCTCT
GGGTTCCTGAGTAAGAGCTGTAGTTGACTTCGCAGAAGGAAACTCGCTGCTTTTCCCCATTGGCTCTGTGCAAGCCACCTGCGAGGGAAGCACCTTGCCT

>chr6:122811624-122811824
AATCAGGATGTAAAATGAACGCATAAACTGAAAAAGAAAAAAAAGTCAAGAAGATGCAAACTACTCAGAGAACTTTTATTATACTTGTGTTCTTTATTCC
AGGGACTACAATCTTTAAGTGGTAGGTTTTTTTGTTTGTTTGTTTTTTTCCTTCCTCTTTCGGATGTTCAAATAAGAACTCACATTTTGCCTGATGAACA

>chr6:127245718-127245918
ATCAATTCTCCAAACAGAATAATTGTTTCTTATCTAATTAGTAGAGTCAGTCCTGTAAAAAGGAATGAATGTAGATTAGTCATAGGAGTGCCATCTCTTC
CAGAAGTGCCTAGGGACTCCTGCCTGTGGCTTCTATGAGGCAGTGGAGGGTGGATGGGGTGTGGGGAGGGAACGTGCAAAGGTCTGTGGCACTGCACAGT

>chr6:128888804-128889004
CCTCACAGCACAGGCCAAGGGACATAAAGCAACTGAATTTGGTGAAAGTTACTGTATCTGCTGTCTCACAGTGGTCTCTCTAGAAGCCACCGCAGCTTCT
CTAATGTTTTCACCTCCTCTGACTCATACCCAAAGAGAAAGGTCGTGAGTAATACTACTGTTTCTCAGATAAGCCATGTGCTTCTGAGGGCTAGTAGTCT

>chr6:129221126-129221326
caataagacaactaaaggagattaagagaatacaaattggaaaggaagaagtcaaagtatcactacttgcagatgtatatactcacagacggtatacata
agtgactcaaaatgttctaccaaggaactcatacagctgataaacacctttagcaaagtggctggatacaaaactcaaagatatcagtgacccctccttt

>chr6:129545236-129545436
TAAACACACATGACCAGAGCAGTTCCCGTGAGTGAATGAAGTAGCAGGAAGTGGTCACCCTGAAAAGGGACTGTATGATGCATTTTACCATATCCTTGAC
AGGCATGTAGTTTCACCTGTGACTGGTGACCTATGGCATTGTGCATGTTCAGCATCATGGGCCTTATAAACCGCAGTCCAGTTTATAACTGCAGCTTATT

>chr6:129687104-129687304
TCAACTTTATATTTCATAGTAAGATCATAGATTCAGAGGGAAAACTTGATTCAAAATATCAACTCCAGTAGCCTTATATGTTGAAAGTAAGACTAGCAGT
ATTGCCTCATGCCCTTTACATGTTGGTCTGAGTCATAGGAAATTGGAGATATTGTTATGTCTTGGTATGATGTGTTATACCATTGACTGGGCACATTTAG

>chr6:129747674-129747874
AAAAATATCTTGTCAACTATTTGTAGCTTTTCGGGAGCCTATGGAAAACACTGAAATGTGTCTTTGAACTCAGTGTCTTGTTGGATATATTCATTTCCCA
CTCTTCATGAGTCATTAAATAGTCAACAACTTGCCACCGTTCTGGGTGAGGCCACTTTAAACACCCCCCACACCCCACTGACATAAACGACCACACTCTT

>chr6:133985862-133986062
TAAATACATATAAATAAGGAAATATTTTTCTTCTTTTATAGCACATCGggagaaatggctcagagattaagggcacttcctgctttccaggaggaccgga
gttcgcttcccagcccccatatcaggggtttcacaactgtgttagctctagctccatgagatctgccccccttcttctggcctctcagggcatctgtaca

>chr6:134067602-134067802
GCAATGCTATTAGCCTGGCTGGGAGTCGAGCCTCGCTGTGCCCTTGGTTAAGCCATTTCCCGGTGTCTTAGACTTTATTTGTAAAGTTGAGAGATGAGCC
TCCCAGTTCTCTGGCTGTAAGGGCATTTTGACCTCTGAAAGGATGTGGGTGAAGTTTTAATCTTTCATACCTTCCTTCAAAGGAACATCCAGGTCATGTC

>chr6:134343090-134343290
TTTTTTTCACTTTCACATCTAAGAAATCTCAAACGTACCCTGTTGACAATAAATAGAACCAGTCTTTTGGTGATAGAGTGTGGGTGGCAAGGGTGGAGAT
TAGTCACTTTTGAAAGTGAACATGTGTGCATGTGTTGACGGCAATCTACTCCCGTTCTATAGATTCAGGTTGGTTTCAGCATGCAGCTTATTAAGATTTG

>chr6:134668942-134669142
GGTAGTCACTGTAGTTTTCTAATGATACACTGATCAAAGTCATGGCTGAGTTAGGGCCGGTAGAAGAGCAAATCTGAGTTGTCTCAAAGAAGAGAGGAGG
GTGAGAACTGAAAGCAGAGGGCAGTATGCCTGACTGGGGAGGCAGGATAATGGCCGAACTGAAAGCAGATTAATTTCTTAAACTGGCTCCTCTGAACCAC

>chr6:140514948-140515148
TCAGCAGGGCTCACCGCGAGCTGCAGAGACAAAGGAATTGACTCTTTCCACCCCAGGCCTCCTGTGCCTGCAACTGAGTCCTGAAGGGTGTGGTGTGGGT
GTGACTGAGGAGGTGAGTGAGGCTCCTGCCCTAGTCCCACGCAGGCAGGGTGCATAAATAGTTCTAAACTATTAGAGTCATAGACATGACTTTCAGATGA

>chr6:140722661-140722861
caggagatcatgggtctgagttcagcgtgagccacagaagttcaagttcaTGTCAGTTATGCTAATTTTAGCACTGCACATTCCACAGATGTATAAACTA
TACTGCATCCCATAATATGTGCTGCTACAATAATAACTGCACTGTGTGAGTCATATTCTCGTACTTGGTATTGGCTTGGGTATTTGGGTATTTGACTAAA

>chr6:142802251-142802451
GTCTCCcatggaacccagccccttcctctgctagaacacacatcagaacacagttactatggcatatgtgtgtgtTCACCTCCCCCTTCACCTTTTGAAG
AGTGACACATAGATCTCTCTGTATGAGTAGAACAGTATCTGTGCAGACCAAGCACTTAAATCATAAATGTGCGTCGTATTCAGAGAGATAAAAGGCTGAT

>chr6:142815990-142816190
cctgtggttgcgaggccagcactttactgactgaaccaccatcccctagcccatgttgccagtgcctttttaatatgtttatacagctctctctctctct
ctctctctctctctctctctctctctctctctctctctagtggtaggtgattaatttggagagatgataaaatctagacagagatttctcagtcacattg

>chr6:142867410-142867610
CTTGTACATTCTGAAGACATTGCTGTCTTGATGCATGCGTGTGGTAAATTGGTCATTTCTTTGTTTTTGTTTCAACATGTCAGTTCACAGTGGCTGATCA
CAAAGTAGGACCAGTGCCAGCGCATGACATAGGAGTAGTAATGAGTGGGCAGGATGCTGTGCTGTGCTCTGAGCAAAATATTCAACCCCCTGTCATTCAC

>chr6:142939523-142939723
GAAAGTCCTAGCTTGAGGTAGTAACTGCCACCAGCACTTGGTGTGGTCTGTAGGCACAGTTCACGTGGTAAACAAGCATGTAGTCATTTACAAAGCAGAT
TTAACTTGGCAAGTAGACAGGGGTTCAGTTATGACTGGTGCAGTAggttggaaaaaaaaaggcccctaagagcccacagggaatggcactattaaatggt

>chr6:142945614-142945814
CTGCCTCCTATCTCTGCCAACCTATCACACCgacagacagacagacagacagacaCACCCCACAGACCACAGAAACACACAAAGAGACAGTCAGACAGAA
ACACACACCACATACagagaaagagggagggagggagagagagagagagagaaagagagagagagagaCCACAGATAGATACATGGTCCTGGTACCATGA

>chr6:144640428-144640628
agactagcctcttactgtgtagcctaaactggcccaaacttatggtggtcctcctatctcagcctctgaaaggcagggataacagatatgagaccacagg
cctagcATATTTCATGAATTCCAATGCATTACTTGCTCTGAGTTTTGCCATTTTCTGCAAACATGGGGCAAGCACAGCTCTTTAAAATGAGTTTAGGTGT

>chr6:146184133-146184333
TGATGTCTTTAGAAATTCCTCTATACTTTTGAAGATCTCAGAAGTAAGAAGTTGGTCCTTTATAAAAGAAAATTCAATGTCAGTCATCTTGGAACTCAGC
TTGGTCTCATGATGATTTGTCTGTGGCTTCCTGTCCAGCATGGCTGCTTCTTACTCTAGGCTCTCCCCAACCCTCTGCTTCCTGGGCAGGCTCATTAGAC

>chr6:146185652-146185852
AATGTGGCCACGCATATCTGCCCACTCTGCCCATATATGCAGTGTGTGGTCAAGACTTAGAGGTTGTGGTGACTTTGATCAAGACTTTAACCTTAGTCAT
AAAGTTGTCATGAGCTGACTCACACAGACTGTAGTCATGTGACTCAGACTCATCATGGGGTTTTATGGTGCCCTATGTGTATGCTCTGCCTTCCCTAAGA

>chr6:146734358-146734558
ACCCACTCCTTGTGGTCCAAGTGGGTGTTAACTAAATTTTTAAGTCATGAGAACACTTATTCTATGTATGCCTGACTATGGGGGCTGGCAGAGTGGTGAG
TACTTCCTCAAGTGTAAATTGACCTATTACAATGTGGTTCCCAGGTGTGAACTTTGTAGATGTTGTATGGAAAGGTTGGACACATACTAGGTATGATACT

>chr7:3444903-3445103
GCTAAAATGTGAGGTGTGAGAAGCCACAGGATGTGGGGACAGAGGAAGGTGTTGGGCTCCCTATCAGTGtttttaaaattataattattattaCACTTGG
GACCTGGAGAGAtggctgctcatctagaggtcctgagttcatatcccagcccttacacagtggctcacaaccagctgtcattccggtttcagggctccaa

>chr7:4861426-4861626
ataaaaacaatattactgggcctctgagaccacttggtgggcgtgtactagtggtttgactaaatgtgcctcttacaatgctcttcaaactaagtacaga
gattgatcaggacttagaggtgttaaaagtttcagtttctgaattaaaataagttagattcccttataaaaatggtcctacaaaattggaaaggcttaga

>chr7:6291078-6291278
tcataactgtatggccttttctcatttagtataatgttttgaggctcacaactgatgttgcacatatcagtactttattctgatgtattattgaatcatt
acattgtatggctagagttcatctcgtttatctttcattaaccaatgggtgtttatgttgctctacttttaatgaattactgctgtgagctttcatgaat

>chr7:16003136-16003336
TGCACCACACGTAGATAGATCAGAGAAAgggtggagagatgactcagcagtcaagagcactgactgatcttccaaacgaccaaggttcaattcctggcac
ccacactgcagctgataaccatctgtgactccaggcttacatgcatgtggtgcgcagtcacacacacaggcaaaacactcatacacgtaagatgtaaaaa

>chr7:16344016-16344216
TGCTCAATGAATCACACACAACAGCTAATAAACACCAATACGATCCAAGCTCTAGGATCACTGTAAGCTACGAGTGGGGCCAGGAGTTCAGCAAACTCTC
AGGAAAAGGATTCCTCACAGCAGGTTAAGCCATAGCTTTGGCTGGTTACACAGTGCTCACTACCATGTTATCTACACCGTAGCGAACCTCAGTAACTAAG

>chr7:16405604-16405804
ATAGAGATAATTTTTCATTAGGATTGGAGGCTGTCTGCTAGGAGTAAGTAGCTTGTTTCTCCTGGCCACATTGCTCCTCCCAATAGAGAATTACTCTCAT
TTTCCCTGCTTCGGTTTTGTTGATTGGTGACTCAGCTCCCTGTTTGTCAGGCAAGTGGTGACATCTCTGAACGCTGGAGATAGCAACAGGATGTGAAGGA

>chr7:29499150-29499350
ACTGCAAATTCACCACAGGAAGACTTCGTGTCCGTTACACTAGGAAAGCTTTACCCAACCGACTGAGACAAGACACAGATCAAAGGAAACTCAAACCCCT
CATACGTCCTTGGTGAAAACGTATAGTGGGCAAAGAGATTATATCTAACATGCCCAGCAATCTCAAACTTCCTGTCCATGTACACCTAGTAATAAGTTGA

>chr7:30420336-30420536
gAGATACACACACATGCACACTGCCAGAGAGTGCAAGGGAAGCTGAGGGCAGGGCAGAAGCAAGGGAGGGGAGACCCAACCCCCGGCAGTGTTGTAAGAG
AGAAGGAGAGATTTGGTCATCACAGTTCAATGCCAAGGAAGGTCACCAAGTGGGAACTGAGAATTGTTGGTTGCCTGGTGGACTGGGAATTCCTGTTTGG

>chr7:31002636-31002836
ATCGTAAGGAGGATATGGATGCTTGAGAAGTGAGGCCAAGCACAAACAGGGGGCCCTGCAGGTTCCAGGCCTCACGACCTCGGCCTTCTGTCCTTATCAC
AGTGCATGCCACTCCATCTCTTCCCTAACCACCCCTTCCTTCCTCCCAGGCCCGGCTTCTGTGGTGAGTGATTTTTGTAGCAAGATGTTTACGCCTTTGG

>chr7:37977756-37977956
agtgcttatgttttgaaaatttctaattttctaatatataccagtttacattcttaccagtagcatacaaaggttgtaaattttccacaCACACACACAA
ATTCTAACTACCCTGGTAGGGCACTTCCTGTGGTTTCAAGTTGCCACTTCGTTTCATCAAAGTGGAAAGTCAATTGTGGAGAAAGGATGCTACTTTCAAA

>chr7:43791042-43791242
TTTATCAGAACAAGAAGGATGTGGAGAAAGACACTCATTCAGTCATTGACATCTTTGGAGGACTCCAGAGAGCCCCACCCAGAACAGGGTGATATTGGGG
ACAGGGATGAGTCAGACCTAGGCTGGGCTCTCCCAGGGGATTCACCCCATGCTGGGAGGGAGACACATGAACAATGGGCAAAATAGAAGTGGGGGAGATG

>chr7:51840880-51841080
CCTTCCCCCATAGGATGACTGTATCAGAGAATTGGTGCAGTAAAGTGCAGTAAGACTCATGCTTATGCAGTTATATTTTGATTAACCATAGCTTTCACTA
TGACTATTTCTCTTTCTTTCTCACGTGCCTGTTtgtatatgtgcatgcatttgaggagcaaaggtcaacaatgagtgctctcttccacaatcactctcta

>chr7:51865493-51865693
GCCCTTATTTTCTGACAAGACCTCAACAGAGTCAATTGCTCAAATTCTCAGTCATTTTTATAAGTCATGTGAGTTCATGAGTCATAACATTTTCCCTCCA
CATTCATCTAGCTAGTGATGAGTACTTTAATGAATGTATTCTGAAATACCTAACATTGACATATGAGCTGCCAGTCTGTGACAGAAGTCATCATTACAGC

>chr7:58249500-58249700
CAGCACATGCCCTCATCCTTTTGACTCATTGCTTACATAGCTTTCTCATCCTAGTAGCTGCAAGGCTAAACTACTTTCTCTATGAAACATAAGATTACAA
AAGTACATAAATATTGCTGAAATTGATGACTTCTTTGGTAGTAATGTGAAAAAAAAATCCATTTTCTTCCTTAGTTTCTCACAAGACAGAAATGCCTCAA

>chr7:58474726-58474926
TTACCACGTGGGGAAGTGGCAGGTATTCGAGGTGACAGAAATGCCAGTTATGGTGACCTGACTGTTCCACGATACACTTGTGTACACCACCACCACAGTG
CATGTGTGATTACTGTATATCAAGTAAAAATCAAAATGAAAGTCAAAAGTAAAGAAACATACTAAAGCCTGCCGTATTCCCTATTATACTAGGGGGAGTA

>chr7:58475306-58475506
GAAATCAAAGTGGAGTTAATAGAACTTTTTCTATTGTTAGGCAATAGGCAACCCTAGACAGGATGTGATTTGACAGTTATACGGTTTGGGAGATGACTGT
ACAGCTAATTCTCTCTGAGAAACCCTTGTTCAGTTCACTAACAATAACACAGCAGAGACCTGAGGTGACATTAAGGAAATAAAAGTCAATGACTTCCTCC

>chr7:58676874-58677074
ATTTCACTATTGTTAAGCATTTTGTGTTTGTACTTCTAATAATTGTTAAGAACACGCATTCAGAAGTTATGTTTTGGTTCCTGGTAGGACCGTTTGTCAC
ATTATGACTCTTAGGGAACCTTGTACTGAGTTCCGTGTGTTAGCAGATTTTCTGAGTCACTGTGTGCTGGAGACGACTAAGTTATTAAGTCTGGTATCCG

>chr7:63825636-63825836
GCATAATGTATATGTGGCACACgtatgcacatgcatatggagaccaggggttgatgacagaagttatttccaactctttacattactcattgagtcagta
cctcttagtcaaacccagagctcaccaatagagctattcttgctagccagctagctgtggggatcctctatccctgccttcagagtctggaataacaggc

>chr7:63930986-63931186
AGATGCATGCAGGAGCACTTTCATTATGAGTAATGCTCTAATGTATTTGCTTGGGGGTGGGGAGGGGATGCCTAACGTTCCTTCTGGATACTCTGTTGAC
TTTAAAAGCCATCAAAAGTGGAGACCCCAAACTTCCCACACTTGTGCAGTCAAGGATGTTAGAAGATAATAAAGACAccggccgtggtggcgcacgcctt

>chr7:63940523-63940723
ACTGTGTCCTGACCAAGTGATGACTCAGATTGCTCCTCTGTTCCCACCACATGCCACAGACAGTCATCTCATTGGGAAAGAGCTGGCCCCTACACTGCCT
TTCAGTCCATGCATGTCTTTCTGTCCCTCTGCAGCCAGGGGCATTCTGCAGTACATAAAATACTTTTTGgttgggcgtggtggcgcacgcctttaatccc

>chr7:66147296-66147496
GTGAGTATTATTGTGTGTGTAGCAGTTGGCACTAGACCCTTGAAGCAGTCTCAGCCATGGCTGTGACCTACCCTGGAAACTCAACACAGGAAGTACACAG
TCCCTTACCACTTTTCCCTCCTCTCTGTGACTCAGCCATGTCTTACTCTTACATAGCGCCTCACTTGTACCAGTTGGTTTGGTTTAGTAATTTCTCCCTA

>chr7:66180140-66180340
GGACTGTCACGCCATTCCCCTTACACAAGAGCCACAGGCTCGGAACCAAACAGAACTGAGTTTGGGTCAGCAGTGTTCTGGGCCAGCTCAGACTGGAGAA
CACGCCTCATTTCCAGCCCTGCCTGTGATATCACAATGCGAGTCAGTAATCATTTACACTTCAGGAAATGGCCAGTGCTTCAAAGCAGGCTTAATTTTTT

>chr7:74415656-74415856
ttgttggctttgtggccttagccacattggttaatctgagtttcatttgctcattatctatacgtaaatcagtgatggtactttcttcatgtagttgatt
agaggatcttatgggaggagatagggacttgcaatgtgtcagacacaccacatatctctcaggaaatgacagTAACATGCTGCAAGTTGACATGGTCCTA

>chr7:74647804-74648004
caggtaaaatgtgtgtgtgtgtgtgtgtgtgtgtgtgtgtgtgagagagagagagagagagagagagagagggagggagagagagagagaactttataga
atttatgccacacactgctgtatgtacctcatgcctgaatggatctatatacctcttccatagggtgcatcccagctgtcttgcacttagcaacactgga

>chr7:75634336-75634536
GCTGAATCATTTCTTGGCTTCTCTTACAGAATGACTGTACCAGAGTTATTCCTTCTTGCTGTGAAGAGAAAAATCAGAGGAACAAGTCATCTCCTAAAGT
AATACGCACTGCTTTTATATTGGGATTCAATTTTTCCTAAACTTACGGTTATTTTGAAGTTTTTATTTCAGGGGAGGGGTTGTCTGTTCATACCTTTCAA

>chr7:75656616-75656816
tgaagcaaagttctaaaccacaaattcagtggcttgaatgaataCTGAAGTTATTTATGTCATTGTGAGCAGATTTGATCATTTCTTTAGAGTTAGTGAA
CTCAACACAGAAGTTGTTTATAGTCAGTCTTTAATATCCTTCCTGTGTGTAGACCCTGTGGTTTCCCTCTTAGACTTGTGGTACCACTGTGTAGCTCGGG

>chr7:75686538-75686738
tcaaaatgaaagacacatgagacccttatcaccagaagtaaaaaatggttgcttccgggatgttaaaaggagcctctgcttttgcttgggctacatggct
tttaaaatGCTATGGATTTAAATTGCCAGTAACTACTGAGGAAGTTAAGTTACTAAATTGCAGTCACCCTGTGTTCATGTACAGTCAATCTAAGAGGAAG

>chr7:81921736-81921936
AGATGGTTTTATATGTGTACTGTACCATGATTTCTAATTGTCAAAACCAGAGTTACCTCATTTACTTTCACTTCCTCCTCTCCCTTACACGGGTATATAA
GAGCATCAAGTTTAGCAAAGCACTTTCTATTAACTGAGTGTAATCTAAGCAACTTAGTTGGTTGCCTAGAGTAATACATTTAAATTTTCTCATCTTCTCT

>chr7:83597206-83597406
TGACTCAGCATATTCAAATGGGTACAGCACTGGGAAGGTTGTCAGTGTTTGAGTCAACCAGAGCTGTATACAGAACCAGGGACCAGGCACAGGATGCTGA
CCCAGCTAAGCAGCCAACAGTGGGGGTGGGGGGCACCATATGACATCACTCTTCCTGTGTTTGCTGCTGCTGAAGGTGAGTGAGAAGGCTCTCTGTGCTG

>chr7:84734197-84734397
AGATGAAGGATGTTTGCACTAGAGCAAAGGCAGAATGAAGGCCAGTTAAAAGACTGATCTAGTATCAAGTTAGAGCTAGTTGAGGATTAGGAAATAGGCC
CCAGTGGAAAAGAAGCAAAGCCAAGGAAGGTTTAGCAGGAGATGGTCTGCCCGATTTGGTCTGTGGTTGCAGGATGTGGCCTGCTTCAGGAGTGAAAGAG

>chr7:89250986-89251186
tccataattaaaccattatttctctgccacagcagaaaactttgtacagtgaaaacagtatgattcaaaacacaatacacttgaatacgagcacactcat
ttcatgaggcatctgttagtgttgtgagccatgacatgtacagtgcatagtctatatgtttacaatcagaaagtcatgacaggcaacacagacaaaaact

>chr7:90002942-90003142
tgctttcaatcatttccttctattgagtaataatgtgctattgtctgactgtagcacactttaattattcattctcctgaagggcatcttggtagtttcc
aattatgaataaaatactgtaaatgtctgtaggcaggatctggaggagacattaatttccaactcattttcggtaaacttaaaggagtgttgattcagtt

>chr7:90067932-90068132
AAAGATACAGGCAATGTTAAGAAGTCTCTTCTGCATAGCGTGGGACCGGGAGGCTTACTAAAAGTGATCTTACATGTCATTCTTGCATGTTGAATGAGGA
ACATCTTTTCAGATAAGTCACTCTGCTTTACTGGAAAATGTAGGGTGCTTCCTGCTAAATACTTGCACACTTCTGACACAGATGGTGACATCTGTGGCCA

>chr7:90159200-90159400
TACTTGTCTAAATTCAGTTGCTTAGCAAATGTTACCAGCTGGATCTACTAAAGCAAGTATTTTAAAGTTTATTGCAAGTATATAACTATTCTTAGTTATA
TTGTCATTTCTTGTAAGGAGTCAAGGCCAAGTTAGGTTTTCTGAATTTCTATTTAGTCATTTTCAACGAAACAGTAAAAGTGAAAACATTACTAATTTTG

>chr7:90309935-90310135
TTTCTAGAATTGGTATTATTTACTGACTACACGCTTGGTGTCAGTCTGTCAGTCTCTTATTTATCGAGTTGGAAGGAGAGGTCTCAGAAGAAACCTCACA
TCATCTTCATAGTCATTGTGAGAGAGGTCACATCATCTTCATAATCATTGTGGCCTTCCTAGATTCCCAGGACACTTTGCTAACTAATGGTTTAAAACAG

>chr7:92197757-92197957
CAGAGTAAGTAGAAAATACACCAGGAAACTTGCAGGACTCCCACAGGGTGAGCTTGATCTGCACCATATGCCTGCTGCAGGATGACAGTCAAATGACTCA
CAATGTCAAGTCACAGAGAGACGTCATCCAGTTACCTGGGAAGACTTCCTTCTGTGGTAAATGAGGCCACAGAGGCATCCAAAGGAGAGACTTGAAAAGG

>chr7:92642189-92642389
CACCCATGTCAACTAAGTTTAATTTCAGTAGTAGCTCTTATGTCTTCCTACTTCCTGTCAACCCAATCAGTTGTACCTAGCCTAGGTACCCATATTATAT
CCGGGAACAGttttgtattttgagacaggattccactggcctttattagtcataatgtatcatgcaggctctgcctcccaagtactgagattaatgcatg

>chr7:97507000-97507200
GTTTTTGGTAGACTAGGGGGAAGAGTAAGGAAGGACGTGTGGTGAATGAGAGGAGATGAGCAACTCTGGTTTCCAAGACACATTGCAAGGTGCAGCCTGT
GATGTGGGACATGACCCACGTCCTTATAGACTGATACTTGGATCCATTGTTGCTTCTGAAATGACCATCCATGAGTCATGGGCTCGTTTCTAAGATGTTT

>chr7:98696028-98696228
ACTCTAGAAGTACAGTCAGAATCACACGACGTGTAAGAATTTGTCTTGATAAAAGTGGCTTAGGTAGTAACTAGTCAGAGACTGAATGCTGTAATGAATG
AGGCACACTTTTTGCTGCTTTTCTACCGTGGTGTAGAGTACCTAGGAGCTGTAAGACAATGGAGCACTGAACTACATGCCAGGCTTTCTGCCCTGCGCCT

>chr7:99310622-99310822
TAACATTCATTATCTCATCAGTTCCTTATCTGAGGTCTTCGTTTGGTTTACTTCTTGTTCTGTTTTTGAGTCTTACTGTGGTGTTCAGGTTGATCCGATT
CGCTCATGTCTCGGTCTCTGCGTACTAGAATCACAGGGTTTGGCTATTATCACACCTGGCCTTTTTTTTTTAATGAtttctttttttttaagatttatta

>chr7:99435964-99436164
ACCCATGAACCTGCAGCGGACCAGACTTTTAAAAACTGTCACATCCTTGTTTACAGGCAGAGTGGGGTTAGGCCAAGCAGCCTGGCTCTGCATATGACTG
TGAGTGGTGGCAACTGCTCACTTAAACACGGGTCACCAACGTGAGTGACTCACCCTGGCAGGAAGGTGCCAGTGTGCACCGAGCCATGGTTTTTCTGGGT

>chr7:101058598-101058798
tgtgggggttttttgtgtggTTTTTTTTTTTTTTTTGAAGTTCAAGCAATGATCTAAAATTGAATGTAGTGATGATTCTGTATGACGATGGATATTTTGA
AAGCAGTGACagccagacacagtacaacacaactgttgtcccagatgctagaaagctgagacaagagaattgagtgggcctaggaTATTTACCCATTTAC

>chr7:101580958-101581158
ACACAGCTCTGTGATATTATCTCTATATTACCTCTTCAAAGGTTCATGCTCTCCAACATCCGCTACCACAGACTCAACTGTGGGAACTGTCATATTGCAA
AGAGGTGGGCAGGGGAAAGAGAGGTCAACAGGATGTGGGTTGAGAATATTACCTGCTGGGTTAGCCACCAAGTTAGGAAGAACTTGAAAATTTTTGATGT

>chr7:113391606-113391806
TAGCTTATTTATAGAAAAGAAAGTCATACTAAAAGCAACAACATTATTAAGCTATTTTTACAGAAACATAAGGCAATTTTGACAGTGACTCTCAAAATGC
ATTGAATATATCCTCCCTTCTAGGGGCTATGCTTAGTCAAAAGATGACTAAGGCAGTAGCCCTGACTTTAAATTCACCATAGAGTTGTGACATGATGTGT

>chr7:113419420-113419620
GGAGTAGGGTATGTAATGGATCTTAAGAATTCAGGTGGAAAGGTCTAATTGGTGATAACACAGTGACTAATTATCATATGGGTGGGAAGAGTTGATTGGT
CATAACACAGCACCTAATCATCATACAGGCAGGAAGCTAGCTGAGTCATGCACTCGGTcattcttcagataagatcagacatctgtgttcagacacacta

>chr7:114301748-114301948
atgattacgtttcctgctttgtgctggctgctacaaactcagaacggaaatttagcctcccagttgcagtaatgtaccctgggcctggaattactcttga
cttagcttagtgttttctcctctaatatttttatctctcttatttcccataacctgaatttttaaCTAACAAACTGCATATAAGTACATAATTAAAAGTC

>chr7:114466368-114466568
atataagccagtctcagaaatacaaacatcacgtattttctgtgaaatctatattaactgtacacatacagacagaacataaaagtagaatgggagagaa
ggaagctgactaatgggggtgggataaaagggTGTTCAGAGTGAGTATGAGTACAGTGCCATACGTGGATCACAATGTCATAATGAAACTTGTTATTTTA

>chr7:119863636-119863836
GACAGCTCTCCTGCTTTAGCTCTGTGGCACAAATGAGTCAAACAGAGCCAAGAACAAAAGAGAGGTGGGAAAGGGGTGACTGAAAACCTCAGTAGGGGAG
GGGGAACTACTCATGCACACATACAATAACTGGGGTACCTATTCTAAGCCTGCATACTCCTTTGAATATGTATTTACTGTCAGGAACTTTGTTCCACTTA

>chr7:119912010-119912210
gaattcacaaatacaacaggtctgtcacatccagaagacactattttaAACCGTGTCACTCATCTGGCTTCTTCTATGCCTTTTTGGTGTTCAAGAGGTG
TTCTGTTCAGATGGTATCTTTGGTAGCTGAAAGCGGTGATATGACTCCATGAGTCAGGGCCATGAGTATGGCCTGGCTGTGGCATATACCCAGTAAACCT

>chr7:123346812-123347012
GGGGTGAACAGGAAGACCCTGGGTGTGGAACACTATAAATCTTACTCACTTTTTCTAAAGGTCGGGTAGTGCTTGGTAGATGAATACTACTACAGACACT
CAAAACAGAAAACTCATTTCAAACCCACGGCTTGTTCTCAAAAGGACCTACAGAATAATTAATGGAAACTGAGTGGGGCCATGCAGAGGCACTGACTTCA

>chr7:125488600-125488800
CCCTTCTAGCCGGGTCTGGTGTGCAGGGCCTCATGAACCCAGCCCGAGGAAGGGTTGAAGCAGGGGAGAAGGAAAGAAAGGACGAGCCATAAGTCATCCA
TCGGTTCCAGGATTGGCATCCGTCAATCAATGCAGCGGAAGTCAGAAGAAAGGGGGGAAAGCAAGTATTGAGTCAGTACACACAGAAAACATGTTGATAA

>chr14:47165350-47165550
AACCACAGGGTTCACAGGGGATAGAAATCCTATGATGTGTATGAGTGACTTTCCAATACATAATTGAGTGTGCGGTAGAGAGAAACCTTATTATACAGCA
ATGTGTGAAACCCTTCGCTTTCTTTCTGTCCCCTTGTAAACATGAATGTACTCACAGAGGAGAGAAAGCTTATCTATGTCAGTAATGTTGGGAAACACTG

>chr14:47565797-47565997
gtggtacatgtctctgcaggtcaatctctaagttccaggccagcctggtctacaaagtgagttccaggacagccagggatgttatacagagaaaccctga
ctcacagaaacaataacaaaacaaagtaagattgcagctttcactttgagtaaaacagaaccatcagaaagtatgaacagaagagtggcgtggcattacc

>chr14:48236374-48236574
AGATATGTATAGTAACAGGCAAACTTGGTTTTGTTTTGAAGAAAGTGAATTCTGCTTCCCTGAACTTGAAAATCAGATACTTAAGGTACACACGCTCACC
AGCGCTGTATTCTCTTGACTGTCGTTAATGGGGTGTGAATGCTTCCATTTAAGAGAGGAGGAGCCGGAACCATTTTGGGTATTGAGTCTAGAGCCCTGAA

>chr14:54225132-54225332
CCTCCCTCCTGTGAGCTTCAGGGTCACCAGCCATGAAATGTCAGTTTCGACTGGAGACTACAGCAAAAACCCATGTTCCCTCTCCCGGCCACCCCTGATT
AGAGTGACCGCAGAACCCCGTCATTTCTAAACTGCCTCATCTCTAGCCCACAATGAAGCCTTCTGAGACCAGTGACGGGGACGGCCTCAGGAAACACCAC

>chr14:54227380-54227580
TGGTCAGATAGTGAATCAATAGCCAGAAGTAGAACAGGAAATGGAAAAAGTTTCCCACTTCCCTCCAGGTGTTTGGGTCTGAACAGCCTCCCACTTCCAT
GACGTCACGGCTGCTGACATGGGCAAACAGGTCCCCCTTTGAAGCTCTCCCGCAGAAGCCACATCCTCTGGAAAGAGGAGTTAAAAATACAGAGTTAGAG

>chr14:55437076-55437276
gggtaacctaaatgtgtcctcataccatgctcattcatatttggctccagaatgaatcttatttcctgttaaggtgaggtctgtggttttgcactgacaG
TGGTATCAGCAGACATCCATATACACTCAAGTGTACCCCCCTTTCTTCATAAGCGTACTTAGAAGCCGAATTTCCGAGACAAAGGACCTGAGTCATCCTG

>chr7:127094851-127095051
TACAGAGTGGCCTGGTCCGGCCTCAGCTCGGGTTAAGCTTCTCCCTCTTTCATTTGTACAAACCACACACAGACACACGGCATATAAGTAACTAAAATCA
AACAACTCTTTAAAAATATGGATGCAAATATgggtggtggtggtgcagatctttaatcccagcaggggcaggcagatctctgaagccagcctggtctgca

>chr7:127188809-127189009
CTGGAATTAGCTGAGTGTAGGTAGACTGTATATAGGGCCCCAAAGTATTGGTGGTGGCCTGGGGTTGCTGAAACCCTGTTTAACACCATAACCTTGATCC
CCAAAAGGACCAAGGACAGCCTGTCCTCCAGGGGGAGTTCAGAAATGACTTCACACTCCCCAGAGCATCAACACCTCCCATTTTGCACACACCTGTTTAT

>chr7:128023008-128023208
gagtcatcgaggcggctcagtgggtaaaggctctttgccatacaagcttggtgacttgagtttaatccccagagcccacttgcagtttgactaagcaata
gacttcatgtgttcatgaaaatacacctactccccagtagatggcgctgttttgggcggttctggaacctatgtggcgccatgttgaagaaagtatgtca

>chr7:128382234-128382434
CTTGGGAGTGTTGTTAGCTCACCAATCAAGTTAGCATCCTGTCGTACAGAGAAGCCTATACTGCCGTGTGTGAGAACATAGGCCCCGCGTGTTTCAGCCC
CAGATCACTGTGCTGTGGTTAAGTTTCAGTACCGTTGTCTCTCCCTCcctgctttctgccatccagccagccccctgttggtacttcacttcagatctgc

>chr7:128450610-128450810
agtaagatcctgtctcaTTTTAATACAATGATATATAAAACCATCACACAGATTTTAGGAAACCAGTATATTCATTCAGAGTAATACCAATTTCATCTAA
GCAGGAACAGGCCAGTTCCTATATGTTCATATTGATACTTTCATATTCTGTGTGCGCATGTCTTGTGGctctccttatctgtgggtaatgtgttctaaga

>chr14:56296976-56297176
ATGTGGGGTGTGGTGGCTTCCTGTTAGTCATTTCACACACCTCCACAGCAAGCACGTTTTTTTTTTGGGGGGGGGAGGGTTGGGTTTTGGGTTTTCTATT
TTCAGCCAGATCACGATCACTATACCTGTCTACTGGATTTTTAAGAATAATTTTGGGGAGAGTCACCATTTTCAAAGCACTTCAGACCTCTTACAGTATT

>chr14:56325131-56325331
TTTGATGATTTAAAATGTAAGAGTTACATAATACCAATTAAACTGGCATAGTCATAAAAGGTCTGAGTCATTTCTCAGTAAGCTAAAGCATTGAATCATC
ATTTGCCAAATATAGTTTCAAGTTTGCTCTTGACACCTTAAGTTCCTTAGAAAAGATACTATGTACATATACTGGGGTTTATTAATAAACTGTTGTTATA

>chr14:57850470-57850670
CTGGGTTCTTAGTGGTTCTAGAAATGAGACCTGATGACTCAGCAACTTCACTGCTGCCTGTCTCACTGGGGAGACAGTGGCAGCCTCTGACTCAGCTCAG
CAACCAGAAGCTTTTACAAGTCATAGCATGTCACTTTTTCCCACTTTTCTGGAGACAGACAGACACAAGACGCACACTCACTCTTCTAACACCAGAGATC

>chr7:132765296-132765496
TCAAAACCCCAGGAAGCAAAGCCACCAGCCAGCCCTGTGGCTGACTCACTCCTGGATTTCGTACCTGTCTACTTGTGCTGACAGTGAGGTGCAGTTATGT
ATTGGCTCCCCCACCCCAAGGCTGTGGTGTGCTAACTTGGCCCCAGGGCTGCAAAGACCGTCTGTTTTGGGCAGAAGCTCACCAGCCCTTTAAGTGTGAG

>chr7:140329568-140329768
TAGTACtcttttttgaaatttggactctttgtgaattcacatcaggcctctcagtctgactcatctccccatcacttggtatctgtcctctgtccttgca
acctccctccacacatcaggaaaaaaaaaacaagacaaaaaatcttgccatggaaacttcagtgtgttatagtgtggcacacagtgcacccctttgttca

>chr7:140529854-140530054
TGTATAAACAACAAAATATCTAGCTTCTAGTCATGATCAGGTTTTCATATCAGACATTTTTACCTTATGTTCCTAAACAGCCTTACTCATTCCTCACCCA
CAGTGCCCACACTAGTTTTGAAATGAAACCAACATATTTAGAAGAGTCTAAGTTATATGCAGATGACTAGATAGGGTCTAAATATTGTCCTGTCTTGCCT

>chr7:141058720-141058920
AATTCTGACCCGGTTTCTCGGGAGATGCAGCCTGTTTTGGTTAGAGAGTTTAACCATGGCTCTGCTTTGGTTAAACATAGTTGCAggaggcaaagagatg
actcagcagttaaaagcgctgcagatgactcaggttgagttcccagcaccagcacggcggtttaaaagcagttccaggagatgcaacaccattttctggc

>chr7:141096452-141096652
cacacacacacacacacacacacacacacacttcacacacacacacacacaccccagtgtgctttcatgcacctCAGGGCCACGGCCCTCTCCTTAGGCA
AGCCTACCTCCCAGGGCAGACCACAAGGCCACAGGATCACTCAGAGCAATAGGGAGAGCACAGTCACCTGGTTCCGGATCTTTCCTTTAGAAGGGAGATG

>chr7:142115288-142115488
catctcctcgcctcCTCTGTCTCTTTTCTCTTTTAAAGTTTTGTTTTGAAAGATCAtctatttgatgtgtatgagtgttttgcctgtgtattagtcaggg
ttttctagaaacacagaactgatagaatgaacctatatgaggtggtttgactattccaacaatggctgtctcccgacaggaagtccagaaatccagtatt

>chr14:60946910-60947110
TACTCTGTGTGATCTTTACACTTACACTGAAACAATCACAATCATATGCCTTCATAATAATCTGTTTGACATTCACAATGATTCTCTGTGACGTTTTCAC
CACAATTACTTTCTATACCTTCATAATATCTTGTATGCCCTCATTGTGGCTCTGTGACATTAAGAATGATTCTGTGTGACCTTCACTCTATGATATCGTG

>chr14:61327082-61327282
agccttcatctggttgttgggaattgaatttaggacctctgCTCTCTCAGGTTGGCCTCACTCGCTCATTATTATcactgtagctgtcttcagacgcacc
agaagagggcgtcagatctcattatgagtagttgtgagtcaccacgcggttgctaggatttACCCGCTGAGCCATCTCACCAGCCCCAAGGTTTCAGTTT

>chr14:61739634-61739834
agtcaccaagaacacatcagtgtagcattaaggaagaaatgactccagtgtgtctccctggagtcatttaaccaagaatgagtccagatttgaattatct
actttatgtttgctgtgtcttcgctccactgtctgttgtacagtctgaatctgtacttgcctggatcttgtgaatctgtccctgtgtctgtgttaatgtc

>chr14:64666739-64666939
CACTGCCTTTGTGGTGGGCGGTGAGATTGTGGGTTCTGAGTCAGTGCTTCCGGAGCTTTAGTGATGTGTTCGTGTAATAGAGATCTGTGTGAGGGGCCAG
CTCCTGCAGTGTGGTCAGATACCACTGGGCAAGCCTATTAGCGAATCTCCATGCCTGCAGGTGCTCAAGCTCAACCCACAGAAGCAGGGCTCACTCGTGC

>chr8:4404245-4404445
gtctcaaaaaCAGATTGCAGAGTGAAAACTGGACCTTGAGATGAAGTGAAAGTCTGATGAGACGTTACTAAACTGTTGTTAACTCAGAACAGTGGTTCTC
AATCTTCCttgtggtgaccgcaaccattacattatttttgttgctacgttttaactgcaattttgctactgttatgaatcataatggaagtGGAAATTTG

>chr8:11464150-11464350
ccctggGCTACTCGGGCCTAGACTGGAGGCCGCCACCTTTCACCCTCATCAGGAAGTCAGAAACCATGAACCCATCGACAATCATACTTCCTTTTCCTCC
GTGCACAGGGGTGAGACGGGCAAGGGGTGTTCCTTCCATCCAGGCCAGCCATCCCTTGTCCCACCTTCAAAACCAAGACAAGCCAATCACAAACTTCAGT

>chr8:13382822-13383022
gatatgagaaatggaatctctactggtagggataggaaatggagtcacctcagtgggaaacacaggagggctgcccctgaaagggttaaaaataggaatt
tggtgtgtgtgcaaagctgtgcaagcaggtcttgaagactgagttgaacactcatgatctaagcaccatcggtcaccaataaaaacgaaggtaaaacaac

>chr8:15014408-15014608
AAGAAAGAGTCCTGCAGAATCTGCGCCACTTTTCCCGGAGGAGCCTTTAAAGTCACTGTGCATTCTCACCACAGTCCTGGCCTGCTGACTGATGGAGGAG
ATAAAGCTCACCACTCGAGGTGCTCTGTCATCTCATACACCAGGGAGAGTAAGAAGTGGGCCACATCTAAGAGGTATCTTTGGAAAGTATCGCTTGTCAC

>chr8:22391132-22391332
TCCACCCGTGTGGTGGGAGACAGAAGTGGCAGGCACCGGAGACGATTCATTTACTCACTGTTGTGCAAGGTGATATTTCCAAAGACTCTGACCTGACCTG
TTAATCAAAATGACACTGGGATATGATTCACTAAGCTGTTACagctgagtgagcagtgtatgcctgcaataccggtactcaggaggtagaaacagaggaa

>chr14:66869473-66869673
GGGTTATGAAGGAGCAATAACAAGAGATAGGAGAGGTTATATCCCACAGAAAGAGGAAACTGAGTCATGGAGAAACAGAACCTCTAGTCACTAAGGGTGT
ACCAGGCCTCCCCTAATGATCCTAGTGGTAAAATAGACCTGAAAGCCTTTGACTGTCAAACCAGGCTAAAGATCTAACAGTGCGGTAGACAGAAGGAAGG

>chr14:67019695-67019895
TAGCCAGTTTCTTTCCTTACCTGTCAGACCCATTCCAACAACATTCAAATTTGTCAAATATGCAGTCGTTTTCATACAGTGAGCAAAGTTTACTTCTGAG
GTATTCATGTACCTGCAGAGAAAATATATACTAAGTTTATATCATTCTCTTCTCAAATCAGGAACATGACTAAAATTCCATAGACTTACTGTTTATACAG

>chr14:69978860-69979060
attacagatggttgtgagccaccatgtggttgctgggaatttaactcagaacctcaggaagaatagtcagtgctcttaacacctgagccatttctccagT
ACCGCCCCCGCCCCCACTTCCTTCCtttcaagggcatccaggtcataatttataggcatggcgtggaaagatcaattccactgagagaagtttttattac

>chr14:70798688-70798888
acaagagagcagtgtagtcagcagggccaggattgaccaatcagcaaaaacagtagagagggtgtgacctgcaatatgagagaaggacagtgAGATGCAC
AGAAGATGTAATCCTTCTGCTCATTGGCTGTTGGTGCTGAGTCATTTCAACAGGAAGAGAGGCAGAGTGCAGAGCCACAGAAAAACATCATGGGCTGAGG

>chr14:71120522-71120722
GACAACACCCTTAGAGAGGGGGCTGTTAGGAATAAGTTCATGATGggttcagagatgttagaacatctgccttaggccacacagctgataggtgtcaaag
ccagatgcaaactcaTTTAGCACTTTACACAGCTCATTTGACACTTACCTCAGAGTGCTTTACTGTCTTATCTGATATGTGACCTCATTCGGTGGTAAAG

>chr8:25269354-25269554
tgtaatgtaaatatctgacatgcaggatatctgatatgtgacccctgtgaaaaggttatttgatcctgaaggggtctcaacctataggtcaagaactgct
AGTATATATAGGAAGCCCCTGGTATTATGATTAATGACCTTGGAGCCTTCTGTTGAGCCTATTCCACATTTATGGGATAAACTAAGGAGCTCTATGTTGC

>chr8:25614632-25614832
TTTAATCTCCACATCTCAGACAGTAAATGAGTTCGATAGCTCCGTGGTTACgacctgggtgtgattcccagcacgcacttggtgagcctcagctgtctgt
agctccagttccagggaacccaataccttctggtttctgagggtaccaggcatgcacatgatgcacagacacccatgcaggcaagtcacccatacaagcc

>chr8:34123313-34123513
GCTATTCTAAAATATTATAACCAggaggtggagagatagctcaatggctaagagcactgactgctcttccagaggtcctgagttcaattcccagcaacca
catgacagcATAAATATGAGTCAGATGGGTTGGGGTAaggttttctctgtgtagttctgactgtgtagttcttgctctgaaaaccatgctagcctcgaac

>chr8:34736184-34736384
catacaacatttgttgtagaatttttgaaaatGTGCATAATGTTAAAACAATATCCATTCATAAATAACATACctaagatgctcttagataatttttttc
ctcctggtattctgctctttagataatacttctccttcactgaatcatggctgaactgtatattcaaaagagtgtggcagaaatgaggtgtgactgccaa

>chr14:73379738-73379938
GAACTTGGTACTTCAAGTTGCTAGCATTAATGAACCAAACCATAGGTGTGATTTCACTCTTAACCTCTCTCCAGTCATATTCATATTAGCACCGCGCCGT
GAGTCACTCCAGGAGATCTGTCAGCATTAGACAATAAAGACAGTTAAGTTCAAAGTTAGGAGATTCATTCCCCCACTAACAATTTTTTCACTTTTATAGC

>chr14:73797637-73797837
AGAAGTCAACCTGAGGCAATGGTTCTCACATTGACTGTCAGATGTAAATGAAGAATTAAGATATGGATAGAGGAGGAATGAGTGAGCAAGAGCAAGTTTG
TTAGAGGAGTAGGAAAAATTAAGATCTTGTGGTTGGAGGGGACCCAAAGGGTAGTCTAGGTAGGAGTTTTTGTATGACTCGAGGCAGAAATGGTGCAAAG

>chr14:74358790-74358990
ccaccataagttttctaggagaattcctatttctttatggtctgtagtttcaacagtctcatagtcaaattgagagacatagtcatgcctttagaatatc
ttcattctggcaaatcagttacaGTGAGTCACCAAACAAAACTGCGTTTGAAAATACATGCTAACCAAGGGAGATTAATGATTAATGTTCACACCAAGAA

>chr14:74944146-74944346
TCCATCTGAACTGGTGCTATGTGATAAATCAACGCTAGCGGGGACGGGGGTGCTTCACTGACATGCCTTTGTCTATTTCTTCTCATCAGACCCAGTGTTG
TGTTTCTGTCTACACTTATGATGGTCATCACGTACTCTTGTTATGAGCAACCTCAAGTCCATGAGAATCAGTGCCTGTGTTTGGAAAACAAAGGTATTGC

>chr8:34764803-34765003
gtgtgtgtgtgtgtgtgtgtgtgtgtgtgtgtgtgagtgagagagagagagagagagagaACACTCAGCTTACCCATGGCACTGATAACTCTACTCATTC
GTACTGAAGATAGACCATGCTAATCTTACATATAACACTTTTTGGTTTTATTGAGGTAATGAAAACATGGATTCACTCAGTATGAGAGAAGTTCTCCAGG

>chr8:36028826-36029026
AGGAAGTGAAATTAAGGAGCAGAATTACTCAAACCGGTCTTTCTCTCTCTCTCACTCTCTCTTTTTAAGCTATAATCTGTTAATTGTATAGTACACAAAC
CATAGGACATACGTCAGTCTTGACAACTGTGTACACTGTAGAACTGGATTCAGGTAGTCATTATTTTTAAGTTCTCAGGTGTCTAGCGGAAGAGGTAACT

>chr8:36165126-36165326
TGGCCCCAGCAGAGGAGCAGAGATGAGTCATTGGGCCATGTGTGCTAGAGCCCAAGGTGGAACTCAACTCAAGTTCCGTCCAACTAGACACATTCTCTTT
TAACAAACTGCAACCATCTCCTACTTCATGAATGACTTCACTCATCTCTAGGTGTCCTGGAAACCAATGGGAGGAAGCCTCTCGTCTCCACCAGATGTCT

>chr8:36172941-36173141
GGCAGTAACTTACATTTAGAGTGACAGTCATGGAACTGTAGGTAGCCTAGTGGCCTCCCAGCTCAGTTCTCATTTATGGCAGAGACTCCCTCTGTGGAAA
GTCACACAGAGCAGCTATTCCCATGATGTCACTAGTATTTTGAGCAAATCATGACCCAACTAGACATGTCATTGTACCAGCAAACATGTCTAATTATTAT

>chr8:40595031-40595231
ACAACAGAGATGACCACGGCAAACCGGCTGCAGGCCGCTCACACTCAGCTGACATCTTCTGTGTTGACTCGCAAGTTCTTCCCACTCCACCCACTTGAAA
GGACTTGTGCAAAGTGTAAAATAACTCATAAAGCAAGAGAAGAAAATACCTATTTGTCTCAGTCTTAAACTCAAGGTTCACAGGAAGCGGGCTGAGATGA

>chr8:46590661-46590861
GATGAGAACCGCCCACTTCTGTGAGGCTATACTGAAACTATGTAGGACTccagtggttcgcaacctgggagtcacaaccctttcataggagtcacacatt
acatatcctgcatatcagatatttacattatgattcatgacagtatcacattctagttatgaagtagcaacaaaatactttgatggctgtggtcaccaca

>chr8:46640060-46640260
TAACAGGGGATAGggtggtggagaaatgactcagcagttaagagcgtcggctgttcttcagaagaactggatttgaacccaagcacccacatggcagctc
acaattttttgtaactagctccaggggacccaactgcctctttttgcctccttgggaattttatgcacatggtgcagaggcatacacgtgggctaaatac

>chr14:75819218-75819418
ccccccccccccccacacacacacgcacacacatacacacagtgatacacttcctccaacacagccacacctactccaacaaggccaaacctcctaagag
tgtcactccctaaatcaatcatattgaaaccaccacaACCACTATAATAAAAGTCAGTCTGTCAAGAAAGGGGTATAGCAAATGTATTTGCTTATAGTAT

>chr8:60893686-60893886
TATGCCAATTTCAGTGTGAAAAGACAGTTGAGGTGAAGAAGAGTAAGTTTTCTGAGGCTGATGTCTCCAGTGACCTTCGAAAAGAAGTGGAAAATCTTTA
TAAGCTTTCACTGCCTGAAGATTTCTATCATTTCTGGAAGTTCTGTGAAGAGCTTGATCCTGAAAAGCCAGCTGGTGAGTCTGTCTAGTCTCTCTCTGCT

>chr8:61277274-61277474
ACTAAGGAGCTGCTGCGTGGAGGCTTCTTGGAATGATAGACCAGAGGGACCACGTGGTGTTTTAGAGGAGGagtggttctcaacctgtgggtcgtgaccc
cctttagggattgaatgaacttttcacgagggtcacatatagacatcctgcttatcagaaatttacattacgattcataagagtagcgaaattagttatg

>chr8:61450876-61451076
CAAGCActggggatgtagctctgtggtatagcactagttaaacacgaacaaggtttgatctccagcGGCACACGAGTAAGCTAGGATGAAGGAAGAGAAA
GTGAGGAAATACCAAAAATCCCTCAGCATAAGAGAGACTCAACATCTCTGTGACAGAGGGTTTAGGTTGTGCATAGTTCAAATCGAAAGAGAGCTTGCTA

>chr8:61462147-61462347
ccactatgagatattttctatgcttgctttgttgttgttgtttgtgtgtttatttgtttgtgtcttgttttcagggggaatttgcatggacaaagggcag
atatttaaagacctggagatgagcgggactggggtgcatggtgtgaaactcacaaagaatcaataaaacatgttttaaaagaGagaaagaaactcaagtt

>chr8:67998544-67998744
TATGATTCTCCCTTTTCAAGTGCTTTGTTTTGTAGTTTTCAAGGACAAATCTCAAAGGACTAAGGAAGAGACTGCAGCATATACTATATACTGAATCAAA
GACAATTACTGTTAAGGCAGAAATGACAAGTTTTGGAAAGTACCACACAGTCATCTACCATTACCTATCATTCATTTCAGTCTTCTGTTGTTACTTTTAA

>chr14:103619626-103619826
acacacacacacacacacagagagagagagagagagagagagagagagagagaCCCATACAGAAAATGGAGCATGCTGCCCGAGTGAATGGGGGGGGGGG
GGGGACAACTTCAAATAAGACCTTACTGGCATTAACCCACATAGAAAAAGCTTGGATGACACCCTATCTTGGATTTGACAATAAATAGATCACGTtctaa

>chr14:121865296-121865496
CATGAGTTTCTTGACCACTGCAAGGAGCTCTGCTGGAGAGAGACAAGATTAGACAAGGGGTTCCGCTAGGGGGCAATAGAGTCCTGTGTCTAAAGGCACA
GGTTCTGCCTCAGCTGGTTTCAGACTCATTTTCTCCACTTTACAAAGGTGACCTCAAAACCTTTCTTTCTTAGGCTCtaactttcttgggctctaggctc

>chr14:121921974-121922174
tcagtctctctctcactcactcagtctctctctcactcactcagtctctctctcactcactcagtctctctctcactcactcactcactcactcactcac
tcagtctctctctcactcactcagtctctcactcactcactcactcactcactcactcactcacccacccacccactcacccgtatgtccaagcgtgatg

>chr14:121954766-121954966
CCTGCGTACGTGTTGATGTAGAACACCAGAGCAGTTACCCGGCACAGGGCATCACCTATCCTCCAATCAAAGCCCAGCGCATAGTAGGCTATCCGAGTGG
GTAAAGCTGTGGTAAACAGGATGTCAGAAATGACCAAGTTCATTGAATAGAGAGTGGTTGAGTTGATTTTTTTTCTGTTTTGAACAATGACAACCAAGGC

>chr8:70674064-70674264
cctgatcctcttgcttcagtcactggagtatggaaaggacacgtgtatactccacATTTGAGTCAGGATGtgaggcagggtctcatatagcccaggctgc
ctttgaactccatttgtatacatgcatcactgtgaactcctgaccctgcctttactccagaatgaccctgggttttgtggtgcaggaactctaggcctaa

>chr8:77209292-77209492
CACTTAGTGTTCCCACTACTAAAATAGACACCTTTCATACTTACATGTTGAGTGGAAATTAGTTACTGAGGGATGTTATCTCTAGTGTCAAATCTCAGTA
TGAAAATTCAGGAGTGTGTCATTTTACACACGCACAGTTAACACACACATTTGAGAACAAAGGTTAGTCCATCAAGCTTGTTGTTCCTATCTTAGATGAG

>chr8:77422894-77423094
TACAAGTCTCTGCGCTCTTTAGGGTCTACATGATGAACAAGAGAGCTGTTTTCAAGTGGGCATCTGTACGACTGTGAAGAGTAGAGAGAGCAAAACAGAA
ATGAAACTGGAAGTGCCGTCTTCAGCGCCTCTTCAAGCTCAGGACTTGCAGTTTACTCATCTCTGAGACTGATGACACTGCCAAAGCCATACCTCACTGT

>chr15:5218093-5218293
TGAAGGTTTCGTTGTTCTTGTTGTTGTGCTAATGTTCTAATTTGTGCTTCTGTTTTGACTTTAAAGTTAAAAAGTGCTAACTGTCTTCTTCAGGACTTGA
TAACTGGATACTGGTGTGTCAGAGATGGATTCATTTTACTGTCAAGATTGAGTCATCTTTACCACAAGTCAGTCCTTTGTCAAGATGAATGGCATTTGCA

>chr15:6492460-6492660
CAAGTATTATTGAGGACTTATTATAATTGTTCAGAGTCTATAGCACAGGTGGGCACAAGACAGTCACCAAGAATGGATAGTTCTCTTCGGTCAACTTTTG
ACTCTCTTGTCTTCCCTGGGTATCATGTATCATCTCCACCCAGGCATCATGACTCATCTAAGAGTCATGAAATGGATGCTCATAACACTCTGACAAACAT

>chr15:6568560-6568760
AAAGGATGTGGGGGTAAAGACCCTCACAGGAACCCTATGGAAGGATGGGCTTCAGCCCCAAGCCTCTACTTTCAGTTTCCTTAGGGAGGAAAAAGAGGCA
TCCTGATTGACAGCTGGTGAGGGATGCAGAGGGAGGAGCTGAGGTTCATAGTAACTTCTTTTGTTTGTCCATTTCACAGCCCTTATCAAAATATAGGAAT

>chr8:81597544-81597744
TGAGGAAGCTGGGGTCCAAGGTGTGAGGAGGTGATGAGATGTAATACACAGAATGTCAGCCTGAAATGAAAGGGCAGGGGAGGAAAAGTCATTACAACTA
GGCCGTGCATGATGAAATCATTCTTTGGATGGTAAAACTGATGATTAGTTTGTCTGAGGTCCACAGAGTCATTTGGTTAGCATGCATATGTGCTGAGATG

>chr15:6570467-6570667
gtggggataaagttgtatattaaaTACTAATGCATAACACTACATTATTGGTACTTGCTATGTGAAATATATTGGCACCGGGTACAGACTAATTCATATA
GAGAACCAAAAGAGTGTGCAGTCCCATAAGCAAAGTCATAACTAGATATAGCCTTTCTCTTCCTGCTAGGAGGGGAACTTACTGAACAGATATATATACA

>chr15:8278020-8278220
attgaacaacagagtcttgtaatgagtcacctgagccttagtcagccatcggtcaggggggctgacagaccacactttctagggcatgtgccaagttttg
tcccagagtcaatttatctgcgtccttgaccagaagccactatgtgcagacaagcaggccatcttacagccacaaggtctaattttttagaagtatgcca

>chr15:8278862-8279062
atctctgattctgactctggtctctgtctttgtcagcctcatgtttcttcaactcttctttttgcctgtctcttacttactggttcctcttctaaatatt
tctcattcagggtatctctctcatctcaaacctctctaatctccttcatctctatttccacctcttctcactgttaacctctctatttgccactgtcatc

>chr15:9462882-9463082
AGCTCAACATGTTGACACCATAACTGTTACAAACAGAAGAAAACATGTCTTTGGGGCCACATGAACTGTTGAAAGCTAAAGTGATAAAATATTCATTTCA
ACGTGTAATGAGACAGGCGTCTCTTTCTTGGTAGGGGAATCTGTGAGCTACTAATTACTCACCATGGAAAATGTCTTGTTTTGAACATCAGCCCATCTCA

>chr15:9520472-9520672
TCACCAACAACCGTTTAATAGAAATACTGCCAGGATTTGCTGAGTTAGAACAGAAGTGACAGAGAACATTGGGGGAAATACCAATTTCTGAGCTCAAGGT
ACCTGTGCAATGTAGAGAGAACAGAGGCTAGTGGGCTTTATGCCAATACTTAAATTTAAAACATCTTTTAAGTAAATGAGTATACTATTCAGTTATATGT

>chr15:9529722-9529922
GCTCTACCCAGAGCCATCATTCTgagagagagagagagagagagagagagagagagagagagagagaaagaATAGAGAAGAAGCACGCTTGTATGTGCAA
GTGAATGAGAGAGAGGGAGACCCAAACCAGCTCTGTGCCTGCTAAACCACAGACAGGGAACTATGAACATCACAGAAGAAGGCAAGTGCCAGAAACAGGA

>chr15:9535156-9535356
TCAGGTCTGTACTAACTGCACCCCTCTACCTGCCTTAGTCAGTAGATTCTGTAGTTAAGATATGAAAGAAGCCTGGGCACCTGCTTTCTTCTGGGAAGAT
AATTACATCTGCTTAGCAGAGCAGGTGGTAAGTGAGGTGAAAACTCTCATGGGGATCAGGTAGGCGAGGGTGGTTAAAGGAACCCATGTACTTCAACTCC

>chr8:81861400-81861600
ACTATCAACAAAGTAACACTCACATCACTATTACCTGAGAACAGCACATCAGGACGCTGCTCGGGAAATGAGCATTCAGGAATCAGGGATGAGTCACCTT
CAACTCCACAGCAGGGTGAGCCAGAGAAATGAGCATGCAGGAATAGGTATGAGTCAACAGCAGCCCCACAACAAGGTGAACCAGAGCCTGGGCTTGGAAG

>chr8:85648736-85648936
cactttatatgttaatcacacattactcattgtcttctcagttatcaactgtcagtgtatcacagcacttagtcatggtccttactttatagcacagtgc
ttgcaaactatgagaacaatggtttggcactttagacatgcaaagggcagccacatggaactttttccaagtgaaaagttgaaaTATAATACAAAGTATA

>chr8:86772932-86773132
gacacgcgtgcacatgtttgtggatgcttgtggaaacattgctcataatagccagaaagtggtaaacccatcagctgatgtagagataaaatgtggtcca
cacatgcaatgggatattattcatcacccaaaaagaacacagagctgtcacattctaaggcgcagataaactctggagacactatgctgagggaagaagc

>chr8:91395766-91395966
TGGGAGTTGTCCTCTGATGGACATGTGAATTGATACCAGGAGGGCAGTTTCACTGTATGAGTCAGAACCCTTCAAAGTCCTGTGAGTCACTGTAGCCTGG
GTAATCCCCTGCTGAGAAACTGTCCTGAAGAATCCTGTGCCTTCCTGCATCACACTACGTGCGTGCCCTTTGCCCCCAACCACAGAGATGGCAGGAATGA

>chr15:9880676-9880876
ataaaaatgtcccataaactcatatctctccatggatcagtgctactttcagaaaccatcatagatgtttctttgtgccataaatgagtggtcaaagcct
aagaatctctctctctctctctctctctctctctctctctctctctctctctctctctgtgtgtgtgtgtgtgtgtgtgtgtgtgtgtgtgtgtgtgaag

>chr15:9885708-9885908
cataacagtagcaaagttacggttataaagtaacagtgacagtaatttcatggttggtatcaccacaatatgagaaactgtattgaaagttcacagcatt
cagaagattaagatccactgGTTTAAAAGGTTAAGGCTACTAGACTGTATCCACAGTGAAGGCGATATACAGTCTTTTCCCATGAATGTACCTTCTTATT

>chr8:94803564-94803764
cccccttcctcaacctcttagatataacaggtatAGCCTTGTATACAGGCTAGGTAGCAGTAGGAGAAAGTTCCCAGGAGGAAGTGGGCCCCATGGGTTG
GATTGTGTGGGTGGAAAGGAAAAGATTGAGGTAGTGGAATGAGGAGGAGGTGAGGACAAGTGACTGAGCAGAGCCTCTGTCTGATGACGTGTGGGGGAAG

>chr8:104570466-104570666
agacagacagagatagacagaaagacagagagacagacaaagatagacagacggacacacacacaCAAAGAGGAACTCAGAGACAGAATCAGACAGAGAC
AGAGTCCCCATCCCCAGGGCCAGGGGGCGCTCTCAGCCCCCTCCTGAGCCATTTCCTCGGTGCAAGCTTAGGGAAGTAGTCAGTGTTCCACCGTATCTCC

>chr8:107255266-107255466
TGTGCAGGGGCCACCACAAGGCCACGCATGTGGTTCAGAGGAGAAAGGTGACGGAGAGGAGCAGCCATATGGAACAATACCAAGAATGAAAACAGGGTGG
TGGGTCTGACTCACACGGTGACTCACTTCCTTGCCCAGGGATGCTCTGAGCCAGGGCTGCTTCTCCCAGGTTCGCTCTCTGGGGAGAAGATATCCCTGCC

>chr8:109773253-109773453
CTGACATTCAGGCTTATTTATAGACTCTTGTGACTCAACCAATAACAAAACCAGCCAGCAATGGGAGCCTCTCCGATTGACTCACTGTGTCCCCTGTCAC
TCGCCTCTCTCAGTTGAAGTCATTCAGAGAAACAGGAAATGTTCTTGGTCAAACTGCCTGACTGCCTTTCTTCAGAGAAAGAAAGTCTGGTCTAAAGGGC

>chr15:12010874-12011074
CTCAGTTGTTGCTGAATAAACAGGGACTTTTATTCTTTAACCCAGCAAGATCAAGTCAGTAGCTACTGAGGTTGACTGACTCAGAAAGGTGCCATACCAG
CCGCTTGGAAACGAAAGCAAagtgactgctagcgggtgtgaagtttctttccccggaaataaaaactgggccagatctgtgatcagagcatgctaaagcc

>chr15:25443282-25443482
GGGGATGGGCGGTAGGCAGATGTAACCATGGTCCCATGAGAGGCAGTGAAGCTGAAAAATTCCTCTGTCTGGTGTTGTTTGTCTATCCTCTTAGGACCAC
ACACCCCATTGGATGGTTCCCAGATCATGGTTCACTTAGTTGCATCACAGTTGCAACCTAGAAGCTGAAGGTTGTATCATATAGCCTGTGTGTGAAGTAG

>chr15:25993426-25993626
AAACTGGTTTCAAAAGCATCAGTTGTGGTACCTTAAGTGTAGATAATACTCATATTGTGTCATAGTCAAATCAGCAGCTCTACGGTTCCAGAAACAGTGA
AGAAAATAACCAGTAGAGGGCGCTCGGAGCATTTCTTTGGAAGACTGGCTTGGGTCAGTTCCTTTGCACTTCCTTCATTCTTCAGTTCATATGGTGGAAA

>chr15:27596980-27597180
GATGTAGTGGAAATCTCAAGAAAGGCCTGGGTGCCCTGCTCAAAGGCTGGTGACTAAAATTAACACACCAAAGCTAAACAAGAGGCAAACAGGACTGTAA
TCAACAACCCGAACCCCACTTTACAAGTCAGGAAACAACTCACTGCATTGTTTACTGTCTGATCTCAAAGGGGAAAATAATGAGAAGACAAGGAAACCTT

>chr15:27826116-27826316
GAATCAGAATAGCAACACAACACAGACCACTCCTCTGTGCAGGCTCCTTAGGGAGGTACTAGCTACAAGCTACCACACATCTCCAGGGTATCTATGTGTG
TCATGCTACTTCCTGACTTCCTGGAAGCTCCTCAGCTCCCCCGTGAGTAGGACAGCAGGAAACACAAGCTTACATCCTGATGGGTCTCTCTCAGGTATTC

>chr15:27850040-27850240
gtttcatctcagcaatggtaatcACAGGCTGTGGCTGGCTCCAGCGGGAGGTTGTGGGACACCAGCCACAATCTCAGCCTGGTGTGTCATAGGGCCATGG
GGTGAGTAAACACCACGGCTGACTCATTACAGGGGTAGAATGGCTTCTGAAAGCCATCTTCACAGTCTAAGCAAAGACAGCCTGTAAGGTGTATAACTAC

>chr8:114351952-114352152
TTTCTTCACCTGTCAACATTGCCCTCAGGAAAGTCTTCCTGATTCCCTCACCGCACCTCACTACTCCTCACAGAGCCGCCCCTGCATGCTTCAACGGTGC
CCCCCACCCCCTCCAGGAAGCAAGGCGCCACCCCCACTCCCATTTCCCTGACTGAGCCACCTACTCCTCTTCAGAACTCAGGTCTGACCGTACACAGCTT

>chr8:115250966-115251166
CTGCATACTTCCCAACTTGCTATTCATGGTCAGAAAATGGAAGTGGTGAATCGGGCCTGGTAGCACACATGTGTCATGCCTGATTCATTACTAGCTCACG
GACTGAGTGACTTAAAGGCCAGCATAAGACATTCAAAGGTGCcacgtctcaatataaacctatacaatggctgggggcatagctcaatgagagagtgctt

>chr8:115726905-115727105
TCCTGCGGAAGGTGTATACATGCTGATCTCTAAGGGGTGGGTGTGCAAGGGAGTACTACCTGGGTGAAAAACCTGGGGCTCACACCAACTTGTGGTGAGC
ATCCACCCACACTGAGGATTCAAAATGACTGTGCTGTGTGAGGGCGGTAGTACAGGTTTCATAAACAAAACTTGCCTCCTCACTGGTGTGCCTGCTGGGA

>chr8:115826616-115826816
CATTTTGGGAAGGGAACAGGCTTCAGGCCAAGATACCACAAGCTTAAGGGGGTGGGGGTGGGGTGATCTGAGCTCTGAAGGACAACATCCTGTGCAGAGT
CATTCTTCAAGCAGGGTTTGACTTTAACAGTAGTATTCAACCAACAACAGACCTCTGGTTGTCTTGGGCTCCCCCACACAATGATAGACAGCAGGAGGAA

>chr8:119548618-119548818
TGGGGGCCGAAGTGCCACAGGGTGACCAGCTCACCCTCATACCTGTGGGGAACAACCCAGCTGGGGTGGGGGCAGGTGAACACAGAACAAGTGAGGCCCG
TGTACTGTTTAAAAAAAAAAAAATCAAAGAATGAGCCACCAACAACCAAGATGAGTCACTTCAACTCAATTCTTCTGACAGAAACTGGTACTTAGAGTAA

>chr15:34172432-34172632
tctctagcctggaccatggactcctgctagctggtctacctcctgatttcagactTGCCCGTCCCCATCATGACTTtgactcatgtctgtagcctcagta
ctcctacaacacagtgaaaatctgagacaggaggattcccccaaagcctgtgggccagtcagtctacccagatcagtagtagataacaagagaccttatc

>chr15:34571147-34571347
ttctgtaccttctgctcaatgttcaagaagcaaaatcaaaactgctctaaaaaaCCCACTAAACCAAATACTAAAATAGTAGGCAATCAATTTTGACCTA
GTGACCTCCTGAGTAATTGCCAATTTGAGTCATGTGGTATTTGGGTGAGTAGTCTATAATCATGCAACTCTCCTAAGGTTTGAGTCTCTAGATGAGGCAC

>chr15:35305752-35305952
GACACTCTCATAAGACACTGTAAGGACAAGGCACATCTTGTGTCTTAGGAAATAGATTTTTTTTTTTTGAGTTCAGGGAAGACTCATTATTTATGTTTTA
GATTAGTCCGTGTTTCCTTACACCCTCGATCATAGTTAACTTATGAATCAATTGCCTTGGCTAAAGGTTCAGAGGAGGAAAGATCACCAGTCATAGCCAC

>chr15:36215062-36215262
CCATCTTGATTGGCCCTGTGGTATCTTGAGCAATGAAAGCAGCCTGGGATGGAGGTGATGCAGGTGTGGCGGGGAACACCTCCACACTCTCTGGCCTCGC
AGATAAAATTTATATGTAGTGATACTGAAAGTGCAAGATGAAAACTCATGACTCATAAACAGTTGTATGCTTAGTCCCAGGTTCTCTTCTGGTTTGTTGC

>chr15:36360518-36360718
TTCACACAATACCCATGTGTTGCACACTATCTGGGTGGCAAACCCCAGCCTTGGGAGTTTGCACAAAGACAAAAGAAAGCTTATGACTCCAGCCAAGGTT
TTATTTCCAGTCTAAACAAGAATTCACAGAATGGGTCAGGCAAACACTTTAAGAAGCATGGACTTTAAGAAGCTTTCTTTCTACCAACACTCGATGCTTT

>chr8:120728160-120728360
TAGACTTGCTGTGTGTCTGGTCACTTGTACACAGGTGGGGATACATCGTTCTGAATTCATTGAAATTTCTGAGTGTGTGGCTCCCCTGGCCCTGCCCGAA
ATATGTTAGGTACATCTTCCTGGGGGTTTGTGTGTGTCATAAGCACACTGGTATGAGTCATGTGTGGTTTATATTAAACACACAAACGTGTAttctttac

>chr8:122359503-122359703
ggcacggtggcgcatttgtaactccaggactcaggagactgaagcagtggggtgactatgaatttgagtcagcctcagctacaaagagacttcaaggaca
gtttgacattcaagtacatattcaaaatgaaaccccgtctcacaaaaTGAACAAGCAAGGAAGCAAGCAAATAAGAAAATCAAGCAGAGgctgtgtgtgg

>chr8:124085612-124085812
GCCAGGCTAATGGATTGTTGCTGCCCAGGTAGCTCTCAGAGCCAAGGCCATGTCCTTACCAAGTCTGACCTGGAGCCAGCCTGTTGGCCAGAGGACATAG
AGCAAGTCACATTGAGTCCACGGTCTGCAGTCCCCTGCTCTGAAGAATCATCTCAACTGTGTGACAAATTCAGGAATTTCCCAGCTGGGCTCCTCCCACT

>chr8:125727488-125727688
AGAAGCCACTGTAGAGGCCCAGGAACAGAGAAAGCTGTGGCCATGTGGGTGTGTTGTGAACGTTTCTGTGTCATTCCCATACCAAGCCAGAGCCCAGGGT
GTTAGCCTAGGCCGTGCCCCCCCACCTCCCCCCCCCCCACCCCGTCACGAGGGTGCCGTGCCTTGCTGGGCTCCACAGAGCAGGGCAGTCCGACAGCCAC

>chr15:37656612-37656812
TTACTATTGTCATTGTTAACTGTGTCAGAGACAAATGTGTCACTGTGTGACCATGGAAACCCCCTCCTCTCCTCCAGAGGAAGCCAGACACTTGTTCATC
AGCTCAGCATTGACATTtgtattagttccatctccactgctgtataaaacaccatggccaaggcaagggatagaaggaaaggttcatttggggtttagga

>chr15:38245012-38245212
tcacgtggtgccccaggtttgaggaattctgggaaatgtagttcctggccgggccactctataaactggaaaaggaaccccaggaaatgtggctttgtgt
ttcagtttgcaatctttgccacaCCCTCGATGActcaattctagctagcaaccacaattcctggttcactggaaaacagagccattgagacatcctgtta

>chr8:128524362-128524562
CATAACTAACAATGACTGAGTGCCAGGCTGAGTAGTAATTAAAGAAAAAGACTCAGGGTACCACGGTTCCCAATCACTCATCTGGTGAGGCTACTTCTCC
TGAACTGAGGTGTTTTGCTTTGTTTCCAAGACCCTGCAGCACACACACATTACTCATAGattcactatgtatccaaaactagtgtctaactcattcttat

>chr8:128549919-128550119
TCCGATTGCCCCAAGCCTGGCATAGGGCTTAGTCAGAGTGAAAGTAGCACTTGTGCCTCTGGGGCCAACAGTCTTTACTAGTTGGGTAAGTGAGGTGCCA
GACAGAGAAGAACTTTTCACAGACCTAAACCAGATGCTCTACCACACAACAAGATACACGTCTAAACAGAATGTGTGTACATCACCAGGTCATACTGACA

>chr9:3326498-3326698
gcacaggggtggcaccaaccggaaTGAGCCATCAGTGTCTCTTATACACATTAACAATCTAATATCATATCCCCAATCTATGTCAATATAAGATAATAGC
AATTCCAGACTTTAATTTTGTTTATTGCTTGAACTTGTATACATGTTAAATATGCAAGCAGTTATAAGTTTAGTAAATTTTTTAGAATTTCACTGACACT

>chr9:5309460-5309660
TTGGCACATATTTGAAGTCACCACCTATTTCCCAAGCATAGAGTTACTCTCTTCTTCCATTTTAAATGATTCCATTTTTCTTGCTAGATCTCTGCGTCTG
CTAAAATCACCACTGTTGTAACTCATTCATGGACTCCTGTCACAATGTTTTGACTCATGTCTTCCTTTCCAGGTCTTAGCCTTCTGTTCTATCCTTAACA

>chr15:50987212-50987412
ctgactcattctgtcaaatctttctctgattcatccctttgcccatcagctataagtcactttcaaatgtagctgcttccttctacaaactaacctcatc
ttcactgttatggaataaatgtgtgtactaagggtgtgtatgtattccacccagatcatatttttggatgtgaatccttgccagagaagccatgttactg

>chr15:50988368-50988568
tcagtgtgattgctaactcagtgactcaaccgtaccatgcccagtcaaaagaagtaaagtaatcactagttgcatcaataagaagcatttccacagaAAC
AGCATCAAATTCTTAGTCTGGGTCTGGAATATAGGGTTCATTCTTGCCAGAGTGTTTTCATAAGAAAGTTTGTTCAAAGAAAGTAACCAATATTTTAAGA

>chr15:55863458-55863658
GAGCTTGCTCTACAGAGGGAAGTTAGGGCCTAGAGGTATATCTAGCCAGGGCCCTTTCACTTTTAATCATTTATGATCACACATACAAGTTTAAAAAAAC
TTATAACACTTTCTTCATTTATATATCTGTGTGAGGGTTATGGGCatctacctatctatctatctatctatctatctatctatctCtatgaatgaatata

>chr9:7501122-7501322
TATTCGGTACATTTAATAAATAATAACTTACTTAAAAATAAACAGGACTCCATTACCCCCAAGTTATTAATCTCCTTCAGGTGTGGTGGCCTAAAGTAGA
GTTCTTTTATCCACCAAAATCACTCCTGCAAGGCACACCCTTTCATGGTTAGTCAACCACAGTCAAAATCATAACTCTGATCAACAAGAACCATCAGCAG

>chr9:13509563-13509763
GGCTCTGCTAAGAGGGCATTAAACACGCCTTTAGAAATTTAAGTGTGAAACTCTGACTCAGAATGTACATTAATTACCTTAGCCCTAAATGACTCGTTTC
CCAGAGCTGTCTATATGTTATGCTTTGTTGTGTGTATTTGTGAAGAGTGTTTGGGTCCCTGTGGGGTCTGACCCTGGAAAGCCTGGAAGGCATTCTCATT

>chr9:13554655-13554855
GAGAGAGAACACCAATGTGGGAAATATTTAAGATAGAATTCTCCCAAGTCTACCTAACTGCCATGGAGATGACTGGTGTCCACACAGTCTTGTGTTGTAC
ATGATATGTCTAAGCAAAGATATCTTACTTAGAACAGAACAGTATACAAGATTAAAAACATGAATGCCGAATAAGTATAAGATAGAGATAGACAACTTCA

>chr9:14160275-14160475
tctattcttaaagagtcactctaacctaagcatgaactaagcatgctcaaaagtaagtttgcttctggagtgttttcctgtgagaccatgtatcacctcc
ccgaatgacatcatagttgtggtgatttgaatatgctcagcccatgggaagtgacacttttaggaggtgtgcccttactagaagaggtgtagccttgtta

>chr15:58534325-58534525
TGGCTTCCCAGGCCACAAAGTGGATAGTTTACTGTCTCTCCACAGTTCCAGGGTGAGCAATGGGCCAAGGCTCAGCCAACCACTGACAGTTTAGGTTGTT
TTCTTCTGCTCCCAGTCTCACACTGACTTTAACTCTTTCTGACTCATATAACTGTAAGTTCTATTGAGTCATTCATCTCTTCCTAACACAACATACCAAA

>chr15:59091072-59091272
ACAGCTGACACCAGCATTATCAAAAGAGACATCTTTCCCCTGCCAGCCCCAGCTGGTCTCTGGAGTCATAGTAACCTCTCCATTACCCAGTCTTCCGCCC
ACATCAAGTTGTGAATTGATTCTTTCACCAACATGACTttgttgttgttgttgttgttgttgttgttgttgttgAGGAGTTggtactaggaagggatcca

>chr15:59410276-59410476
agtcataactctacgtttattaactccatgacctgcccgatgatttcacctctccgggagttaatttccttatctttaTTGTATGCTTAATAGTGCCCAA
ATTATGTTGGAGCAGAGGTAGTGTGTTCACAGGTCCTCGTACTTAGTACTCATTCAAGGTTGTTCATTTTTTCCATCCATGGCTTTCTTTGTTCATCATC

>chr15:59416448-59416648
TAACTCAGACCAGGTTTACTTACTCATTCTCTAGCTTTAACTAATATGCATCTCTTGCAAAATTTTTAGAATCAGATAATTTGGAAGCATTTATAGTAAC
TTTAAAAATAAAGTTGGCATTTCAGTTGTTTCAGAAGGCAGACTTACCTCTGTTGACTCCAGCTGTCACAGGAACAACACATAAGGCAGTTAAGGTGGGA

>chr15:59728462-59728662
TCATAGCAAACACACGTGGCTCTAGCAGGGGACAGTCCTTCCTTATGCTGCTGTGGAAAGCAAAGTTTCTTAAAATGAATCAGCAGTGCCTGTACCCCAG
GCTGTGGGAGGAGAATGAGGGTTCGAGTTACAGATTTCCAGAGTATTTGGGTGTGGTCCCCAAGGTCTGACAGTTGAGACTGCAGGGACCTAGGTCTCTG

>chr9:14498556-14498756
ATAACATGTTAGtcattcacttaactagtatttactcaagctctgtcatgtatggtgtactgctctatatgtagaggccactagtgaagagaggcagggt
tcctgctttactggaatttaggttctaaggttagtcagaccgtaaTAGTATTAGTAACAGCCAAATCTGACTCAACAAAGTCACTTGCTGAGATAgttct

>chr9:14499452-14499652
AACTAGGAAAGTCCCTATGAAAGCAATTACAAATCAAGAGGAAATGACAGTGGCCTGAAGGAGTGTGGTGACAAGCAAAGGAACTTCAGGGTAATTTTCA
CAATACTGGACAAGAGTGGCAGGTGAACAGGATGTGACGAGGGAAGGAAGAGGGTCTCCATCTTTGGGTTTGAGTCACTAATGTGAAAGCGGTGTCCTTT

>chr9:15516072-15516272
CATGTCTCTGTAACAAGGATAATGGTGCTAAGATTTTAGAATAATTGCATGTGGCTTTGGCTTTGAGGTTAAGTGGGTTCAGTGCTGGCATGACTCAACT
GCATTGTTCTGAGTGTCACTGTGTCACCAGCACAGTGGAAGTGGCTGAGGATGACAGGCACTGACATAGGTCCTTAGCTGTGAGGCAATGTGACAGTTGT

>chr9:21347372-21347572
gcgagttctaggacagccagagcaatgaagtgaacccctgAGAAGAGTGAACTGAGTTGCTCAGAGTTCTGGGTGTCTAGGGGCGGGGTGGATCCAGGAA
GGGCAGCTCTGACTAACAAAGCTGTCttgttttgaggcagctttttactaagtaggcctagctgacctgaaactctgatatgagatccacctgcctctgt

>chr15:60188140-60188340
ctggttatttcaagtgctgcaatgagtcacacgggaaatattgtcaaatccaaagacgttcacaggcagtatgttagatttgtatgagtaaacattggta
atgtgaatgttttaaacattgtactctgcatgagaaagatgaagatgatggtaagcgtttctactgcccgtgatagagctttctgcatcagactcctgca

>chr15:61413173-61413373
TTCCTTCTATCTCCAACAATTCTATCCTTCAAGAATTTCTTATCATCTCATAATGGACTCAGAAAGCAAATCTAATATTTGAGTCATCTCTGCTATGGAT
GCATCATCTCTGCTTATGTATGTGTGAGTTTCACTGAGTAATTTACACATACAAAATGAAAGTTACAAAGACAGGAATGTATATAATATGAGTTCTAATG

>chr15:61441799-61441999
ACTGCCCATGGAAATGAATCTTTTTTTTCCATTGCTTCACATTGCCCCTCCACTTGTGTGTAAGGGACATGTCATGTGTACTTTGGTCAAGCCTCCAGAA
GCTGCGGAAAACACAGGGATTCCCCAGCTACACACCCACCTTCGAAGGGCCTGCTTCAAAGCTGTAGCAGATCATTACCCCTGGGACTTTAGAACTTCCT

>chr15:61864636-61864836
CCACCATGTCATTACCCAAGATGGAACCCTGAACATTCTTGCCTTGGGATGTAAATATTGCGTGGGGTCTGAGtcttcttgagggttctcaggactgcca
catgactcacctgctgagcgaaaagcacaatggcccaaattagtcacacagccacagtctgctggagagactgagaaatgaagtgttcatgttcccatca

>chr15:62079465-62079665
GGCATTCCTCTGGACTGAGCTGTGCTGGTAGCTTGGCACACCCCCCCCCCCCCCTTCTAGAAGTGACTCAAAAGCTTTTCTGCATGCTCTTCTAGTGGAC
TGCTGAGTCATTCTCTGAGTCACAAGTGGTACAGCTGTGTACTCAACAGTGAGCCCTTGTGTGGGACCCAGATGGGCTGTCCTGACTCTTGGGGCATTTA

>chr15:62146916-62147116
AAAAATACAGATGTTAAATATTTCATCTTCCACCACACTCTAGAAAATGCTGGCTCTCTGTTTTTGAGTAACAGCATCTTCAGGAAAATGACTCGACTCT
TGTATGAGATTCAGTTGACATTTTCTGTTTAGCCATAGAGAAGAGATTCAGGTCCTGAGATCTGTATCTGTCATAAAACCACCTTGGCTCAGAGCCTGAG

>chr9:25230318-25230518
CACTGTCTGTACCGATGGGTGACCCTGTGCTGAAAGTAAAAAGTAGACAGTGGTTTCCTTGAGTAATGGAAAAAAATAATATAGAAAGGCTAAATCTAGT
CATTGTGAAACAGCACCTTACAGTGAAACAAATAGTTGAACTAAGTAAATTATAGTGATACTTCAGAAATTGCGTGTGTTCATCATGAAATCGCCAGTCA

>chr9:32734870-32735070
TAAGATGTACCTGATGTTGAACCCATGGCCTTGAACATCGCACTCTGAGAAGGAGCCTGTTCTGATGATCTTGTTGCTGAGAAAAGTGAAGTCTGATAGA
AGGAGGGCCTTCTTCACCCAGGAAAAGCCTAGTAGTTTCTGAAAAGCCTAGAAATGACTTTCCTGGTGGGAAAGTATTAAGACAGGAAGAGGAGAGTAGT

>chr9:32759693-32759893
ACCTAAAGAGAGATTGTGGTCTGTGTTTGGGGGGAAATGAGGGAGAGACCATGGAAGATAGTGGTAACAAAACAACATTCCTTCTCTGAGATGATTCGAT
TGTCCTTCAGAGTATGGAACCCACTTACATGGCCCAAATGAGTAACCTCCTGACATATGCCATGACACTGAATAAGCTCTCTCCTGGATGAATAAGACTC

>chr15:62358530-62358730
AGAGGAAGAGAGTGCCTTATTCAGAGAGTACTAGTTGTTATCTTGGGTTCTACGCCGAATCCTATGCAGGAATGAATCAAACTTTACCCTCAGGCATCTG
AGCATGAAAAATGAAGCCGATGAGACACGGCACCATCCTCCCCCAAACTACTCAACCTTGTTAACCTTTCAGGGGGAAGATTCGGTGCTTTGAGGCaaaa

>chr15:62388252-62388452
gagcgagcctgttccaaaaacaaagtgactgtacctaaggggtaacagtcaatgttatcctctggactccaccaacacacatatgcaTGTATACATGCAC
CCACATTTTGGAGAAAAAAAAAAAGATTTGCCATCTAGATACAGTGGAGAGATGACTCCACTTAGCCTGAGCAGTGTTGAGTGACTGTGTTTGGCTGAGT

>chr15:62455858-62456058
CTACATTATACTAGGTGCTTCTACTGTAAAGGTTTCCTACCATTCTCTCATTCTCTGACCCCAGTTTCATAGCCAGTCCAAAGAAGACTCAAGCATTGTC
CTCTCTCTGGCCACAATACATGCTGAGGCATGGGACTATCAGTATTACACTCACATATGTTGGTCCCCTTTGCTGGCTGTAAGTCATCTCTATATTGTAA

>chr15:62483824-62484024
TTGTTCTGTCAGTGATTTCAAATGGATGCCTTCCTCCCTACTCCAGCCAGGACTCCTTCAGGTGTGAGCCCTCTTTAGGACGATGCTCCTAGAGATGGAG
AAACACTTTCACCATTAGATGAACAGCTCTTATTGATAAGGGTGAAACTGCTCTCTTCTCTCTAAGTTTTGGCTATGTCGTAATTTTCCTTCTAAACAAC

>chr15:62586918-62587118
TTTCCCTGTTTATTGAACACAGCTGATATGCCAGATGTCGTCATAGGTTGAGAAAGTTTTCTAAAGACTATACAAAGTGAAACAGACTTGGTTCTCATGT
TATGATTTCAGTCGAGAAGCTATCTACAAATCATGTGGCCATCACATATTCATAGTTGGGGATTTGGGTAAAACATGCAAAGAAAATAATGTTAAGAGAA

>chr9:35495774-35495974
aagccagtctggtctgcagagtgagttccaggacaaccaggactatgttgagacagctagacccaaacaaacaaaTGAACAAACAAGCAGCAATAACAAC
AAAAAAATCCTGAACAAGCAAGATGAACAGCATGTCCAGCAGTCTAGGGGGAATTGTTACCTCCCAGGGCAGCCTAGGGTATGTAAATGACTATCAGGCT

>chr15:62825488-62825688
ACTTGCAGGGAACATCAAAAAGGTGCTGTTTCCTCTGCAGAGAAAGTTTAACCTTCCAAGTGAGAGATGGAAAATGTGGGACTAGTGTCTAGCTGCATCT
GATAATCACCACCCCAAGTAAACTTTCCTCAGCAACAACTCTGATTCATTCTCTTGTTTTGATGTTAAGCCTGGTATTTTGAAGTGAAATGAGGGTCCTG

>chr15:62829378-62829578
tggcttttctctggattctggatatcttagctcaagtccacatacttgtgttgcaagcacttttaccccctgagccatctccctgcccTACATATGACTA
TTTTCTATATCAAATTATGACTgtctctctcccataccatataattaaggcaggtcctaagatttctgtgaacagctgaatgtgtcagaagtgacatctt

>chr15:62837036-62837236
AACATTGTCTTTTAAGTCATTTCTCTTCCTCACAGGGTAACTATGAATGTGCATTTCCTACTTCATATCAAAGATGAACAAATGGTGGGAAGAGACACCA
CACTGTGGGCATTAATCAGTAGTGGAATCAATACAGGAACTGAGGAAATGAAGAATCCACTACCTTTTACAGGAACCTTGAACAGCAAAGTTGGATAGTC

>chr9:40423651-40423851
AACATCCTGTGCGCCCTCCTGTAGAAAAGCCCTTGCTCATCTCAGCTAGTACGCTCACACAGGAAAGGCTCAAAATGAAAGCAAGTAGAAGCCACAATAC
GCCACCTCACAACCTTCATTTGAGACAAACACACTGATCCTGAGGTTCCCTAATCTGAAAGAGGAGGTCAAGTTGCTTTTCCATCTGTTTTCTCTCACGG

>chr9:40424264-40424464
acttcctgttgccttttctggctgtatcaattggagactgtttgaaaaatcatttcctaactccttactcATGCTGGCTTCTGACCCACCGGGTCCCAAG
TATGACCTGAATGGCATATGTTATCGCTTCTTTGGTTTGGTTTTGATTGTTTGGTTTTTGAAGAGGCAAAACTCCGGTTTGCAAATGACTGAGCCCCACT

>chr9:40448096-40448296
ctgaataaaatagttgaggctataaaacaagaccctatctGAagatagatagatagatagatagatagatagatagatagatagatagatagatagatag
atagatagatagatagaGCGAGCGAGCGAGAAGCTAGGCATACTTTGTACTTTCTGAtgtaatcccagcactcaggaagtgactccagggacatcaggag

>chr9:42209197-42209397
ATTTTCAGTGAGCACTGAGGCTGAGAGGTTTtgttgacttaactagatctagaatcaccatggaaacacacttctaggtgtgtcgggggagggggggatt
gtaatagattaggttgaggtagcaagtttccccgtagatgcaggcagttccatttcctggagtcctatagaagtggggagctagctagctgctcatcagc

>chr9:44411754-44411954
AAGTGTATACACCCCAGCATTACAGTAATCTCCACCTTGCATAACTGGCAAGCAGCTGGTACATGCAGTTAGTATTTTAGTCACCTTCTGTTGTAAGTTT
CTCAAATTGATTAATggtttcactatacctcaacctggcttcaaaatgaaggcctccctgccttagggtcccaagtgctggagttacagctagggttgct

>chr9:44417142-44417342
CTCTTTCATCTGGGCATTGGCCTTGTTCTCCCACCAGAATTTGTTGGTGGCTTTCTTGTGCTCTGGGCTGAGAATGGAGAGAAAGAGTAATCGTAGCTAG
TCATTAAGAGAGTAAAACTGTACCGAATGTCAGAGCACTAGGTAAGTAATGCAGATTGGCCATTGGGTTGCTTCTGTGGGCTTGGCAGAGAGAAGAGGAT

>chr15:66704341-66704541
CACTGTTAGTGACTGACCCACAGGGACATTGGCCATAGCAGTCAAATGAGATGGCACTAAGTTTTAGAATTACTGGGATTGACTCATTGAGAAAGTAGCA
TTTGCACAGAGTTGGCTACAAAGAAGGATGACCTTAAAAGTAAAAGTAATTGTTACTTGCTGAGGGCACGCATGAGTCTGGCAGTAGGTTAGATTCTGTA

>chr15:66787862-66788062
GCTCTTCAGTCCTAGTTTTGGAATCACTCATTATGTGACTTCTTGTCACATTGACAAGAACTAGAAGTGTGGCAAACAGGTCTGAATTGGCAAGCAGAAA
CTAATCAGAACTGTGCATAGCCAATGGGAGGGGTCTTCTACCTGGTTCTACCCTCTGCAGGACTGAATATGGGGTGATTTGGGCATGAACTGTGACACCC

>chr15:66798566-66798766
GCAACACCTGTGGCTAGTGGGTGCAGGGCTAAATGGCTGCATTATTTCAACTTCTGCTTTCATCCTGTTTTGACTCATATCCAAACACATTGCCTCTGAA
AGGTCACCTTTAGGCCTGACTTTCAGTAAGTTTATCAGTAAGCAAAGCAGCACATATGAACATAGCCAACCAGATGGAGCTGCAGGCTGGCTTGGAGGAA

>chr15:66818995-66819195
aacctaacacttgtgaccattttacacagttcctcatgctgtggtggcccccaaccataaaattatttttgttgatatctcataactgtaatcttgttac
tgttatgaatcataatgtaaatatcagtccttagccttagcacagacttagtcttggtcttaggcaagccctatgaaagcatcattcggctctcaatgta

>chr15:66854970-66855170
TCTCTTAGCTCCTTGCTTTGCTAACAGTTTCCTGTGTAAAGATGAGTTGTTCAACTCCTTCAACCACAGCCCCGCCCTACCTCACTTATTTCCCGTCCCT
TGCCTTGTCCCTAGCAACCCTCTCATTTTGACGAGCCACACTCTATTTGACCTTGTCCTAAAAATCTCAGCTAAGTCTTCCAGGGTCTGCCCATAAGATC

>chr9:44563097-44563297
tttctgccttccagatctgacgaaaattcctctcttggtcaatgctcacctgaaaccattcagggggaggggattctgggaaacagctctgatgtagcaa
tgttcaaacacggcaaaccacAGGGCTGTGTAAAATGTGAACCTCAACGGACCGTGAGAAAACCTACAAAGATGGGAGGggtccttttgtaagtctaaag

>chr9:44873798-44873998
ACATCTGGGGAAATCCCTCCAGGCTCTTCGTCAAATAGAAAAACAACTACTCATTTCAAAGAAGGGGGAATTTTCATGTGCTGTGCACAAAACTGCCAAC
TAACAACTACATCGATACCACTGTTAAACTAAAATCTAAGAGGGTGCTTGCTATATTCTAAACGTAAAAGGTTAACCCAAGCCAGGCCTCCAGGAAGCCA

>chr9:45023862-45024062
aatcactttagaaatgtttgaaatgactcagccttgttagaatgaaccaagtatggaccaaaagtggccgcttAAATAACGTTTCTTACCCTTGATGGAT
GATTAAAAATCCATTTGTATTTATTTtgtgtgtgtgtgtgtgtgtgtgtgtgtgtgtgtgACCTTgtgagtgtgtaggtcagaggacaactttgcaggtc

>chr9:45229403-45229603
AACAATACTAGCCCAAACCTAAGTATTTTTTTCTCTCTAAACTTAAGCACCTTCAAAATGACTCTTGCCTGCTTCCTCCCCAGAGTGATACAATCAGGGC
TATTTTCTTTGGGGAACTCCCTACATGAACTCTCATCTGAACCGACTTTGGTGGTTCAGACCCACCGGATACATGACTCCAGCCACAGACGAGCCAGTCG

>chr9:46057295-46057495
TCTTCACTGCAGTCATTTTGTGAACACCATGGGGGCACTGGGAGGCTGAAAGGTCACTGGACTCTGACCTGGAATTCCATCTTCTCTCTCACTTTCTTTA
TTCTCTGTCCAAACCAGAAACACCAGCTTTTGAATCAGGTTGAATCAGTTTCTATTTGAAAGATGTGGGCTGATTTACCTCATCTCTGTGGTGTTTCTCT

>chr9:50547843-50548043
GACAATGGCTCCTGAAGTCAGGGCTGGTCTCTGTTCACCCAGGCTCCAGTCAACATTACTCACAAGAACCAAAAGACAGAAGCAGTTTGATGTAGCTACT
GATGACTAAAACTGAACCAACTGTGgaggttcatacatgtcaccccaaaatatgccacttcaagaggctcctctgagtctgaaacacttgaagattagca

>chr15:66973522-66973722
TTACTGTGTGCAAAGTCTGGGAAGGAATGCTTTTGGAGGTTACTGTCCAACTCAGCATATGGTTAACATGGGTTTAGCAAGGGTGCACATTGGATTCCAG
GGAGACATGCTCAATAGCCTGCGCAGGCAACCTTGAGGTGCTCAGAGCCCATGGCCAGTTGTCACTCAAAGAATAGCTCCTGCCTTACACATGCTTCGTA

>chr15:66994532-66994732
tgtgcaccatcacacctagattGCAAAGTTAGAATCTTTATCATAATAATCACTTTCTTATTTATACTTCCGTCTTCTCTGTTCACACCCAGATGTCAGA
ATGAAACTCACGTGTGCCTCTTCTTTTGACTACAGATTTTATCTGAGGTTAGTATCTATCTCAGGCCACTACCTTTAGTCAGATATTCTGAAATCATTCT

>chr15:67277348-67277548
TTACCTATGAGGTGTCTTCTTTGGAACAGTTTGACTCATTTCCTAGTACCCTGAAATCATAGAAGGAAGTAGAATCTGCAAGCATCCTGGCATGATGCTG
GGGTGCAGAGCACTGATGATAAAGGAGTGTAGTTCCTTTGTAtccctccttttctctttcctccctctttgctccgcctttcctccttctctctgtacct

>chr15:67313642-67313842
tgtctctgtctctctctctgtctctctctgtctctctctctctctctctctctctctctctctctctctctcacacacacacacacatacacatacacac
acacacacCCCAACATTTACTCAGTATTAAAGACATGCCAGAACTAATTGCAGTAGCACTTTATATATCACTCACTTAATTGTTGCAACACCATAGATCA

>chr15:73161978-73162178
CTCATTCTTCAGAACACTGAAGAACAGCAGTCCTAGATGCAGGTGGCTTCCATTCTGGGCTGCACAGGAAGTAGGGCCTGGTTGCTGTCCTTTAAAGGAC
TGTTATGGAGTTCCCCCAGTTGGCTCTATCAGAGGCACATCTTCACAATTTCATACGAGTACTATATTTACATCATGTTACCACATCCTCTTTCCACTCC

>chr9:53567768-53567968
ttgaacgtatttacaggaatttgggtgagagattactaacagcagaaatgactgcagcatgactttaaaaaaccacccaagcctggatgacagctcacaa
aatctagaaacctggagtgtactgtacagctcagctggtttgaggcctttccaggtagctctgttgatctgagactcttccaggcaagtgggctagtttc

>chr9:54873084-54873284
GTCTCACAGAATTAGAAAGATTTCGGCTGTTAAATTTTAAGAAATCAACACTCAGCTTCAATGACATCCTTACTGGTCTTTTGAGTGATAAGTCATTGAT
AAGTCATTTGGTGCCACTGCCTTGAGTCATCAGGCACTCGGTTTTGAGTTTTGTTCTAttactgttttgagatggggtgggtgggtctctagttcaggct

>chr9:55129947-55130147
TAGGATCTGGGCTCAGATACGGGCTCAGCACACACAGGCTGTAAAATACACAACAGCTTATGGTCTTAGTTGCTTAGTGTGTAGCAGGGATTATTAACTG
AGACAGGTGTGAAAAATCAGCACACTCCCTGGTTCAGAAAGCCACAAGCATGATCACTACCATTCTGACAACACATACATTAGTGAGACAGAAAAGTACT

>chr9:55793090-55793290
CTGCAGCATGAAATAGTTCAATTGTAATGATAAATAAACAAAAGGGATTTTCCTAGGATGCTCATATCTAGGAATATTGTTACCACCATCCTTAGAAATC
ATTTCAATAACAGAGTAACAATGATAGCACTTATCAAAAAAAGAATCACACTCTAGACTCAAAGGCAAAGTGAAGATAATGATCAGAGCTGGTACTGCTC

>chr15:73249376-73249576
AGTAAGCAGTAGCCACGACATGGTCTGGAGcatcagttcgcaacctgtgggttgcaatcccattagggattgcatatcagatatcatacattatgactca
taacagtagcaaaacagagctctgaagtagcaactaaatgattttatggtttggggggggggagtcaccacaacatgaggaactgaattaaatggttaca

>chr15:77807374-77807574
CTAGCCAGGAAGTGGCCTAGGGTGTGGCCTGGAGGAGAGGGAATTAGTGAGCAAACATCCGCCTGAAGCACTCCACTGTGATGGGACGGAGAACATGGAG
GGGTGCAGCCCCCAGCGGAGCCCTCGCATCTGTTCTCTAAAGAGGGAAGGCACACCTGCACATCACCAACTGCACACAAGGAACGCGGGAGGGAGAGCAC

>chr15:78607692-78607892
CTGTGAGTCACCAGCCTTCCTCAAACACTGCTGAGTGACAGACTCCTGACCTGAGAGCTGGGGAGAGGGAGGAAGTAGAAAGGTCTGTGTCTGCCTCTGA
TGAAGAAACAGGGAGGTGGGGGTAAGGGGGGGGGGGATGTGCAGAGGCTGGAGTAGGGTCACCAGGCAGGAAGTGACCAAGGAAGAAACTTGACTCAGTG

>chr15:78895172-78895372
gttcctaaaccaaggttggctactaaaaccctttccttaaatcctgtggacaccTGGATATGACACAGCTCTCCCAGTCCCACAGGACTGACACCCTGTC
AGGCCTACATTGGACAGTGACGGAATCTCAGCGTGGACTGTAAAGCAAAAAGACGGGAGGCCCCACTCCTTCCAACCAGACCCTGCGCATGCTCCCCCCT

>chr15:80582756-80582956
acgactgcattagccctgtgatggttatgtcacagcgctgactcataccgaaaccatggtcagctagagcccagagttctcatgtgCCTAGCGctcgctc
tctctctctctctctctctctctctctctcctttctcccgcctctctcCCCCtgtgtgtttgtgtgtgtgtgtgtgtgtgtgAGAGAGAGAGAGAGAATG

>chr9:56082952-56083152
caggagatctatgcacagagaagcacagcttcctggatgtggtgtaccacctcacacccatcagcagaacccaatcacaagggaaagactacacataaag
tcaaagtgagagatggtttacaaaatagctgacctgagaccttccaaagtatcacagtcctgaatgtcaaaaaagcatgggagaaccgacatatactgaa

>chr9:56273700-56273900
AATACCAACTCCTACAAAAAGCAGATGAATCAGATGCACACGGGGAACAAGTGTGGTCTAAGTGTGATGTTTAACATAGTTGTGGTTGGAAACCCAAATC
CTGCTTCTGTCTTTAAGATGCAACTCTGAATTAGTCATTCATGTCTTTGGCTAAATGTCAGGCTACTTCCAAGGTACCTGATGTTCTTGGAAAGGGGCCA

>chr9:56296373-56296573
acttactaccaccaccatcatcatcaccaccacaaccactcactaccacaaccactcactaccacaaccactcactaccacaaccactcactaccacaac
caccagcagcaccgccagtcattaccaccactgtcaccacTCGAATGCTGTTGATTACTACTTAGAATATCTTACTCAAAAGAGAATATAACCCATTGTT

>chr9:57031793-57031993
tcttttcaaggactcagggctacctgactggactaggcctctggccactgagccttaggatccatctctttgtctcacttgtgctgctgacttcatgtgc
ctactggagattgagctcaggttctctgtacttgtgtgggatgcactttttgagtcatttgagtcatgcaccgattgagtcatccctccagccccCTGAT

>chr9:59388249-59388449
CAATGTATAGTGATTTAATAGTATTTTATTAGAATTCAGCTAATAGGTGCAGTCTAACCCTATTTACCTGACTTGTATATATGCTTTTGAGTTTGGTATC
CCTAGATCCCACATGGATTCATTTTTAGAGATGCTAAGTGCCAAAGTGACTGATTTGTAAACTGGCAACTACCCTGAAAACCACCACAATCATTATCAGT

>chr15:80801128-80801328
GACCCTTTCCCAGAGACAGTGCAGAGGTGAGATAAACAAGACCCACTCTCTTGAAGGGTGAGCATGGTGCTCTGGGGAGGTTTTAAAGCTCAGCTGCCAT
TTTGGGTCCAAGTTTTTTCGGAGCCAATTCTTACTCTCACCAAATTGTGATAATTCAGAGCAAATAAATGAGTAGCACACGAGTGCGCAAATGACTAAGT

>chr15:80812722-80812922
AAGTTCTAGGACTCCTTTCATTCTTTCTTAGTGACTAAAATAGTGATTTCATTGAGTCACACTTAAAAAAAGTTTTTTTGAAGGAAATTACAAGCCATAG
ATGTAACTGTAGAACAGTGACTGCTAAGAGTACACAGTCCTCAGTGCCACAAGAACAATGCTATAGGTTTTTTTAAATTACTTTGCTCTGTCTTAAATAA

>chr15:81669405-81669605
atttcataactgtaatcttactactgttttgaatcataatgtaagtatctgattcacaggatatccgatatatgacctctttgaaagggtcgcatattca
atcaaaggggttgagactcacTTCCTTAAGGTCAGACTTTACGCAGCTGTGCCTCCACTTGGCTGGTGTGTTGCCTTGACTCCTGGCCTTGGCCTTTATC

>chr9:61364862-61365062
TACTGCTGAATGCAAGCAAACAGACTCTTTATGTGTGAAGAGAGCACAAGGGCTGGTGATGTGGAGCACCCAGGACACATCGCCACTCGTGGAACTACAG
CCCTGCTCATACCAAGACTACAGCAGTCATACCAAGAACCTCTACACTGATGCTAGGAAGTTCAGAAACCCAAGCCCCAGGAATCCACCTGGCCCCCCAA

>chr9:61933500-61933700
CTGAATAAACCAAGATAGTTATCACTTAAGATGACATCACTTAGAACAAGCCAAACAAACTGCAAACGTAAAAAAAAAAAAAAAAAAAGACCACAAAAAT
AATTGATAGTGGGGAGATTGGTAActggagagatgactcagaggttaagagcactgactgctcttccagaggtactgagttcaattcccagcaaccacat

>chr9:62932670-62932870
GCCACTCAGTGATCTGTAATGTTATATAACTTGCTCTCGGCTCTCAAGTGTAAATAGAAGACATGAAAATTCCCAACACATCTTCTGTGTCATTTTGAAA
CCTTGATGGTTTCATATTCTGGTGGTGTGCATCACTAAGGGCTGATGATGTTTGCAGGGAGTACTTATGGCCCTTAGGGGAGATGACTTTTCAACACTCT

>chr9:63674726-63674926
TTAGTCTTCTTAGTCGACTTGCAAGCGCCCATTCCATCTTCTTGTGAGAGGCTGACAAACTTCCCTCCGGCTGCCTGAGTTCACAGAAAGCCTGTGTGAC
TCACTCCTACACCCTGCCCTGATCTCAGCTGCATGACCCGAGCAGGCTGTAGTCATTTCACAAGGCCTTATCTTTAGTGTGTGGAGAATGTCTTTCCTCT

>chr15:96854380-96854580
AAAGTATGTGTCCCTTCTGGAAGGATGACACCTTTGGGGAGGTACACCAATCAATTTTGTCTTCCTGAGAGAGCCTTGCACGTACTTGGTGAGCTTTGTG
GGTCTCTGGGAGAGTGAGCCAGATGTGTGTTGGCTACTCTCTGAGATCACCCACCCTCACACTCACTGTTTTGACGTGTGAAAGGCTGAGATGACTGTGG

>chr15:98503492-98503692
TTTGGGTTTTTTTTGGGGGGGGAGGGGgggactggtgaaatgactcaacctgctgccaagcctgaagactggagttgaatcacagggacccacaaggcag
aaggagaaaactgaccttcctttgatcttcacCcacacatgcacacacataccacactcacacataccacacacacacatcacacactcacacataccac

>chr15:102743364-102743564
GGAGAGAGCCCTGTGGGCAGGCAACTCTGGAGGCGCAGTGGCTGCTGCTGAGCAGTGCCTGGCTGACTGCGGTTGAAGCTGGGGTTTCATAATGACTGCG
ATGTTTGAAGGGGAAAATCTCCCCAGACCAATCCTGAGATACTGGGGGTGGAAAGAAAGTGAATTCACTGAACCAGGCACTAGTTTGAGTGCCTACTGTG

>chr15:103241816-103242016
aaaaaAGGGGGGGGTGGGCCACCACACCTTCCCAGTCATTTAGAAACTGCTACTACTAAATAACTGAAGTCATTTTTCCTTTTTAGGATTCTCAGCGACC
AGGTGCCCACTTAACTGTGAAAAAGATCTTTGTTGGTGGTATTAAAGAAGACACTGAAGAACATCACCTACGAGATTATTTTGAGCAGTATGGGAAGATT

>chr16:4201814-4202014
gaattttgcacctatcagaatgactaagatcaataacacaagtaacagctcatgctggcaaggatgtagagtaaagggaacattcacgcactgctggtag
aactacgaacttgtatatccactatggaaatcagtgaggtggttcctcaggaagatgagaattaatctagtcaagatatagttgtaccactcgggcatat

>chr9:66503986-66504186
TGGCCTTGGTGGGTTGGCTTTGACAATCTGTAGCATGGATAGTCCCTTAGTCCCTTAGGGGTTCTATGGGCAGTCCCTCAGCCCAGGCAGTCACCAGAGC
ACCAGGTACAACCCCAGGGCCTTTCCTCGCTGTTGCTTCTGTTCTGAGGCGTGTGGTTTGCTTTATCAGGGGTGGTTTTAAGCTGCCCTAAAGAGAAGTG

>chr9:66606035-66606235
CTCAAATCTAGAGGCCAACAACCCAGAGATACTCATTCCATGCCAGCCTTTTTATCCTGTTTTCTGTCACAGTCTCACAAAGACATCTTTCTGTAGTGTG
ATGCAGGTGCGCCTATGCAAATAAATCCAGCCTTAACTAGAAAGTGTGAGTCCTGCTTGCCTAATGTCAGATTAGAGTTCTACCCTCACATCTTGCCTGG

>chr9:66882064-66882264
CAGCACAGTCATTAGGGTGGGAAACACACATGACCATGATGCAAAGGCATTAAGAAACACAGCACAATGATGGTGTGGCTAGAGCTGTAAATGGTCTGCA
AGCAGAAAGAGCATGAAGGAAAATGGTACTGGGCGTGTGGGCAACAGGAGAGCACCAACATAGGACGGCAGGAATTCTGAGGATGACAGAAGAATGCAAa

>chr9:74142030-74142230
gcggcacttctgctctctggccactagatgtcagcagtgtgttccTAGTAGCAATGAGGTTCCTGGAAAGTGGTTGATTGTGGGGAACCAAAACCACTCA
GATTTCAGAATGACTGGTTTAGAATATTGACTCCTAGTGTTCTGTTATCAAAACAAACCCCTGGAAATCATCGAATGTATGCAATGCTTAATAGCATTAA

>chr9:77601456-77601656
GCTCTCGTTTCCTCTCTCTCCCCCCACCCCCTCTCTATTCTAAAGAGCATAGACAAGCCAAGGTCTCTGTGCTGGTCTCCTGGGCTTCAGCTGCTCTGTT
ATCTGATAGAATGACTTTGTTATCAGTGTCCTCTATTTCATGATTAGTCAGTCCTCAATCGTGATGGTATTTTCATGGTGAGTCTACCCCTGGTTATGAC

>chr16:5297327-5297527
GGACTGTCCCCACCTCAGGCAATTCTGACTATGCTCTTTCCAGCACCCATTTCCTCACTCAGATCTGCTCTGGAGTAAGGCAGAAGGCTGACACCATCCA
TCAATGCACTGTACACTTAAAACAGAGAGTCCCACAAAGACTTATGAGTCACTGGAAAATGACAAATAAGCCAACTCTGCTTCAGTTATTTTTGACCATT

>chr16:10725407-10725607
AAGGGAGAAATGAATAATAGAAATAAGCTAGCTATCTCAGAAACACGTCCACAGGGTTCTTGCTGCTTAAGTAGTGAAAGCTGTTACCCAGAACACTAGT
CATCTTTGCAGTTGGGTTTCTCATACACTGCCTGAGCAGGACAGACTTGGTGGGGTATTGGGGGGAAACCTTTGCCCAAGCTGGCAGCTAGCACTCAGGC

>chr16:11284924-11285124
acaaacctcaggtgacctgacttagtaacaattgcttctaccttctcagtcatcttgctggcccTCAAAACACTGTGGACTAAATGAACCATATCCTCTC
TCTGTCTTAGTTGTGGCAAACATGGTTTCCCCATTTAGCCTATCACTGCGGTGATCTTCAGTGGTAAACCTGTGAGTAGCTCCACTTGCTTTCCTGAGAT

>chr16:11868385-11868585
tggattacaagattagcattctagttgttgcacccactgattgagttatcattgactctgagctaagtttgagtggtgttttccttcagagagaaaggta
cagcagcaaagcatgggtctatcagaagtgcaccccaaagggcactggaaattttgaagcatggggctggagtggtaacgacccgatggtgggaacttag

>chr16:14350752-14350952
atgatgcccttaagtttcatccatgtcatagcatggtcagcattctctttttctgtgtggttcaattgctcatagatgctacatttcattgtctatttat
catctatagccactcactgctggcttccctttttgctctgaagaaatatgctgatgtaaaatgagtgtacaaatgtctgcccacactcatttctgggcat

>chr9:82840005-82840205
ACCAACTGTCAGTGGAAACCATGATAATACACTCATAAGATACAGAGTGTGCTAACTAGTCATAAAGAAAGGTGTGTGGCTCTATGGAGATGACTGTAGC
AACTTCCACTTGGCCAGCAAACATCTAACACATTCTAGTCATCTCCTGGGCTATTAAACATGTAACATGGTTAGATGGTAGTTAGACATGTAAaacacaa

>chr9:83375555-83375755
gagtttactctttggatgctaagttcacaggcacaactagaaaataacagggcaaggaagcgttcattgctttcagcaagagagctctggagataacagc
agggcatccctgagcagagaaCTCAAGAGGCTGTCACCAGGTACAGTCACAGTGAGTCATATAGAAAGTCCCAACACCACTCACAAATGCAGGCTCTTTC

>chr9:83883192-83883392
CGGTTCCTGTCAGTCATTTCATGTCACCTCCAACCCAGACATTTCCACCCTTACTCATATCCTGTGCATCCTTAGCAGTGTAAGCCATGCTTTACTCGTG
AGCCCAGCCCAGAGCTTCTTCCTCCCTCTGCAGCTATTCTGGGCCCGTGTGTCCACCTGGTCTAATGGATTGTACAACACCTGCCCATTGTGTCTAGCAT

>chr9:83967717-83967917
GGGCATTATGAGGTTTGGGAAGTTCAGGAAAATGGGGAAGGACGAGGCGAGGGAATAGTGAGGGGTGAAATAATGGATGGAGGGCAGGCGGAGGCATTTC
CAGCGAGCCCACTGATGACAGGCTGACTGAAATGAAGGCAATTTTTCATAGAAAAGCGTGGTCAGAAATAGGTTAGATGACTAAGGCTTCAAGACACAAT

>chr9:84116112-84116312
ACTGCATACATTGGTGAAGTTGTATTTATTTAGTTCGGTAATTTGCAGTTGCTGGCACATGACCCTCTGCAGGTCTCCATGACTCATGTGCTGAGAAAGT
GTGATTCAAGATATCCGAGTCACTCTTTCTCATTTGCAGAAACTCATGTTTTGACTGTGGGCAAGTTTTCATGGCAGATTTAAAACAAATATTCTGTGAT

>chr9:85011529-85011729
TTGACGTAAGCAGAAACTCAGACATCCTGCAGGGTTCAGAAAAGGAGATGATCAAAGCAGCCCTTGCAGGAATGACTCATTCACATTGTGTAGGACTGAA
TGAATAGATACACAAAGATATGTGAAACTAGTTAAGTAGCTGTGGCTATCTAGTTTCACTGCAATTAGGAATAAAATCCATGCTCAATTTTATCTGGGTT

>chr9:85293784-85293984
GCAATCACATATAATTATGGATGATTATGCTTATAGATGACAAAACTGTGCGGACAAATGACTAAGAACCAGAAGCTTGTGTTTCCACAGGTGAGTCAAA
CCATCAGTTTATGAGGATTTTACTTCTAAGAAAATTTACTAAGGCTTTTACTAGGGATTTTACTTCCACGTAAATGGCATTTTGAAGTATACTACAGAGG

>chr9:85295092-85295292
acttgagccacttgttcatcccctctgaggagatggcagcttcagtcacactgttgtgaacactcagtcattcttgaattctcttatctcactcctcaca
tccactccatcaccaagttctgttgggtctaccttggaggactgtcaagagtctggccactctcttcactgccaccatgctgtgtctaggtattatcata

>chr16:17031480-17031680
gacacccaaggttATACACCAGTACTTGTGTCAACCTTAGTACACAGCTGTGTATACCTGCACTCACACCACACTGGAGGGGTGTGATTGAAACAGCAAG
TGGGAAGGAAAGGTTTGACATGGAAACTGGAGGCAGAAATGACTGGCACAACTTCGTGGTGCTGAAGCACTGGTGATTATGACCGTCATTACTAAGATGA

>chr16:17162362-17162562
CTGGCAATGActgttgcttcagtcttgccagcatttaaagctgccaatatattttactgtcaccatactaagagatgtggagcagcatctcactattgtt
tcaaGATTCTCTCAATATTGTTTGTCATCTGTATATTTCTCTCTTTAGTTTTTTGTAACATtgtgtgggtgtttatgtgtgggcacacatgtggagcaga

>chr16:17628590-17628790
GTGTTTGGCAGGGTGGGTGCAGGCTCTCTTTCCTTGACTGTCTGCTCATGCCTAGGCCCAGCTTGGGCTGAGTAAGTAGGAAAGGGTTAGTCACCACAGT
AGTAACTCCAAGCAGTGAGTTGTTCCTGGACTGCAGTGGTGGTGATAGGTGCTTAATCACCAGTGACCAGGTTTTCCTAATGTAAATTCAGATCTGTGCT

>chr16:19981519-19981719
TTTTCTTAAAATCCTCAACCAGAACTGAAAGGTAGGAAAATCTCACTAAAAATAAAGTGATTTTTTTCCCCCTACTTTCCAAAACACCTCCCTTATCCAC
ACCATCCTTACTCACTGGTTCTCTGTCATTACCACACTAATGTTGACAATGCTGGTCCAGCTGTATTCATACAAGGTTTCAACAAAGATTTTATGAGCAA

>chr16:20191994-20192194
GCTTTAGGAATATAAAGCCAAATACAACCCCTGTCCTCTACCATCTGGCAAAAGATCAGACATACATAAAGAATCAAATATTAggaatggacataaagat
cagttggtgttgtgtgaaaagacttcctagggagatgcagtgctcatatctattcactccagatagggaaccaacaacagatcaaagtccactgtggtaa

>chr16:20464804-20465004
acctctgtggagtcaaaacctggaggctgagaaccactgTAGCTCTCTCTACTCTGCTTCCTACCTTGGGCCTCTGAGTCATTTCTTCCCACTCCCTTCA
GCACATTCTAAGATGGTTCCTCCACTCTGCAAGTTCCTTTCACATTCTAGGTATGACTCTTCTCCCTCTATAAGCAAAAAGCAATTAAAACTGCATGAAA

>chr16:21519870-21520070
GAAGATAGAACTGAAATGTTCTTGCCCATCTTCTTGTCTCCAGGCAGGTTCATATTTAACTCATCTAAGTACAAAAATATCTCCTGGTTGAACTTGTCAG
ATTAGTAAGCCTTCCTGTGGTCTCCTTGGCAACTCATTTCATCTAGCTGACTGCAGAGCACACTAGTGGAGATAACACTGGGTATTTTTCAGTGTAAATA

>chr16:21606766-21606966
TTAGATACAGTACTCTTACTCTTATTCTGTGTGCTATGAAAAGTTAGGCTATGACTTCCGTACCTCAAACATGAGATTCTGAGTCATAGGTTCACACCTA
CACATCTCAGAAGTTACAATGTAGAGCTTGTGTGTGCTCCTATTGCATTGTTTTAGGAGCCTAACTTCAAGAATTCATTGTCGAGCAAGCCGATAGCCAC

>chr9:86628888-86629088
CATCAGCGGTATCTCAGCTCCTCCGCTCACTGTCACACAGCCCCGGCAGTTACTCAGCTTCCCTGTCCTTTAGCTTCGTCTCTAAAGTGAACTATTCCAG
TACTGCATCACAGTTAGAGAGGTGAACACTCCTGACACATACACATCATTACGGTTTGCTCAGTGTGATCTTATTCATCTTGAGAGTTGTCATTAAGTGT

>chr9:92384460-92384660
tgtggtccactgctccaaggagtaattctctcgttcacatctgatgatttaaggaacacgttttgtttggcttcagctgccatagagagtgaaacttctt
agagctttgggtagcagactagaatcttctggaaatgactcactgctcttgacgctgttttaaaacagttgtggtttgtggtgtatcaaaataattggta

>chr16:21793478-21793678
AGGAAATGAAACCATGCCTAGTCAGTGGTAGTACATTCATAGCCTGCTAACCTTCTGGAACTGCAGAGGTCTGTAGTTTTGTTCCTATTAACCAGTTAAA
AACAAAGACAGCTCCCTGCTTTTCTGGGTCAGTATGAGGTTTGTGGACACACACACACACAGAGACTTTCTTATTGATGAGTATGTCTACTTTCAGGGAC

>chr16:22526380-22526580
GGTCGTGTGTTCAGCTCCATCAACCACACCGAGCTCTCAGGGCTTTTTTCTGAGAATCAAGGAAGTTTTTAGGGCAACAGGCTTTTGAAGTCATCAAAAG
TCAAAACATGAAAACATTTCTTTGGGCTTAGAAGTCTACACAGAGACCGTTACAGTTATTTCTAGAAATAGAGCCCTTGAACTGAAGGCATCCCTTCTTG

>chr9:94952460-94952660
ctttggttttgacctagagtagacacttagtgagttgttttcagtttcatccacttacccacaagtttcctttttctgagcagctgagtaatatagtcca
ttgtgtaaacagatcatgttttccttacccattcttcagttgatgggcatctagactgtttccatattcagctattgtggatagagcaaccatgaaTTGA

>chr9:95311904-95312104
GAGCAAGCTAAAACAGCCAGTTATCTTAACGGCATCTGATAGGCACCATCTTCTTTGCAACTACTTATTCTAGATGCCTCAGTTTGCAACTTTGCTGAAG
GAAATTTCTCTGCTCTTGACAGAGCTAATTTCTCACAGATCCTGCAGTGCTTAGGGCATCGTGTGGTGTCTGGCTTTTTCCCTCAGAATCATCAGAGTAG

>chr9:95350560-95350760
CGAGGTAAAGGTTTCAAAATATTAATCACTAATTTTATAGtatacatataacatatatatgtacatatacatatgcatatgcatatCCACGTGCTCTCTA
TCTGTACACATCAACTGGAGAGATCAGTTCCCTCTGAAGCAGTCAGTTTCCCTTCTGTCAGATATGACTCATGAGTAAGACTCCACCATCATCAGTGAGA

>chr9:96350706-96350906
AACAAAAGCAGACTTGGGCACACGCCCTTAGCACATTTTGAGCCTTGTGGTTTGACTCATCTTTGTAAATGTTCTAGTTACCCACAGGAACCTGACATGA
AAGTTTTCTTCACATGATTCTGGGCCCAGAAACTTTTCTTGGTAAATAAACATTCTGTTTATAGTTTAAAATGTTTTAAAGGCAGAGGCATGTATACTTA

>chr9:96583286-96583486
GGCACCATATCCTCTGCTAAAGCATGAATGACACACAAGGAAATGGTTGTGGTTTTACTTAAAATCTGATTCATAAATATAGGGCAAGCCTCACATAGTT
CTCCAGACTCTCATGCTGAGTCTCAACAGCAGCTCCTATATCACTCTGTACAAAATGAACTGCACTACAAACCCAAGGCCATCCAATCTACTGTACGGAC

>chr9:100690056-100690256
gggttgtagtatacggcagattgagaaAAACAggcaggtttagaatgtcaagcagaaattccttcctgttgtatgggccttacttctaattagacagctg
ttatcactaagctaaaagtgtcatagtttcacctttgtgggtatcatgttttgctggtctttgtggcttctgggtgtcacagctaagaaggactattgat

>chr16:24659599-24659799
GAGTCACCCTATATGATAGGGATACCAAGAGTTCAGGCAGGTTTGAGAATGTCTGATGGTCTGATAATTTGAAATGCCACATAGAATCTGGTCAATTACA
CATTCCCCTCCATACTGCGTTATAGAGGGTGGGAGAAGACAGAGTGATTGCTAGAATCTAAACTTAGGTTGTGAACAACCACCTAGTCATGGCTTCATGG

>chr9:107312230-107312430
cacatgtactcacacagtacacatactcatacacatgtacacacaTACAATACACACACACACACACACTCATACAGAGAGATCTGACCCAGTTTCCAGA
GCTTAGTGCTCCTCCACCCAAGGGAGGGTGTGTATAGATACCTATGATCATAAATACCAGCCAGTGTTCAAGTCCCACACCCATGCATATGCATGTACAT

>chr9:108120238-108120438
GGGCAGAGGACTGGCCAAAGCCTCCTCCTGGGTATGGGTGAAAGGCAGGCCATGTGCAACGCCCACACCTAGGAGTCTGAGCACAGCTGTTGAGGTATCA
ACTCATTCATTCAATCTACCTCCATCTCAGCCCCACCCCAATGTGCCCCCACCTCCACCCCTGATCCTTCCGTTTCTGGATCGTCCACCCATTCATTCTC

>chr9:113792354-113792554
GTCTGATGTGCTTGTAGGACCAAGTACAGTTTCCCTTATAATCACAGTAGAGTCATTTCCAGGTTCTCTGAGTCAGTTACCAGGAAGAGAATTATTTATC
TCAGAGGCTGACAGTAAAGGAAAGCATAGGACTTAGACTTTAAAATTACTGTAGCATTCAGTTTATGTGAGTCTGCAGCATAACTCCCAATCTAGTTTTG

>chr9:114455465-114455665
atggcatgaagccctgagcttaatccccaaaattacaaccagacatggttatatgacgcctcatcacttgggaggtggttgagggcagcctgggctacct
gagtccctgtcttaaaaatcaataaaTATTACTCCTGATTTGGTGGCAGAACCCACCTACCCCCCAACTCTCTCTCTCTCTCTTTCCTCTTTGCTTTAAA

>chr16:27401772-27401972
GTCTTGATAATGAAGTAAGTGGCTTGCGATAGTAAAGTAGTACTTCTGATTTGATGACTTGTATCATCTCAGCATTTTCAGAACTGCTGGCCTATAATCT
GCTATGTCTGTGGTTAGTTATAGTGCTGCTTGCCAAATAAGTGGTTTAAGTTACTGGTTTTACACTTAGCTTTGAATTTGGCCGTAGGAGACATTAGTGG

>chr16:32059980-32060180
GAAGACCAGAAGTAGCTAAATACACGACAGAAATAAGGAAGTGGTGTCTGGACTCAGTCAGTCTAACTAGTGGAAATGAATTTATATTATCTACTGGGAT
CAGCTATGACACAGAAGTGAAAAACACATTACCAGAAAACATGGTTCATGATGCAAAATTTTACTTTATGTTTTCAGGAACTTACTAATATAACAACACT

>chr16:36477012-36477212
GTCAGATCGGGGAACCTCCTCCCACACAGTAGGAAGCCAAGACCCTGAAAGGGTAAGTGTCATGGTTTCCTGTTGTTGCTGTAGTGTGTTACCACAGACC
CTGAGACCCAGACCTCACATGACCCGGAAGCATCATTTCACGTATCTGGAGATCTGCTTGATTACATCATAGTGCCGGCAGACTGGAGGCCGGCAAACCA

>chr16:36602736-36602936
AGGACAACAAATGGCAGGCAGAGGAAGCCGTGGGAGGCTTTCAGGATCAGTAATGAATATGATGTGCAGACTCCTCTACGTTTCACTTTCCCTATGACAG
AATCTCCTAATACTTATCTCCTCACGTGCCTCCTTAGCCACAGCCTCTGACTTCATGGTTACCTCCTCTGGGAACTTGGAGTGGGTAGCACAGGATGTGG

>chr16:36684632-36684832
gcttggtgactggaagcaatgcatctgtgttcctgctgtctgtgttcctgctgtttctgtgtgtcaggactgtgttagaggctcagcggcatgctgatga
tctctcatgagttttcagtagatacctgctctctgcagacttgaatagagttggagaccttcctttcgagatgactcagtcacacgactgtccccagaag

>chr9:114480330-114480530
ACGGTCTATCTTCTTCCAAACAGATTCAGTTCATGAAAGACAGAACCATCCCACACAGTCTTGTAAAGTATCATGACTCAAATGTGGAGCGGCGCGTCTT
GAGCTCCACACACCGTCAACCACACTGGACCTCGTTAACCTGTAAGCATACAGAAATCTTGAGTTTGTAGCATCCATCCACCCTGAGCCTGTACAAATGC

>chr9:114738388-114738588
tctcagcctctgagatttgctgctgaataagatcaccctttctagttctttctgaactctgttggcaggtttaactcagctcttctggctctgacacctc
agcaagctgattcaagtctggcttcttctggtttctgaattgctctgcttggcctttgtggcattctgttctaatcttctgactccttctcattctctgg

>chr9:116332778-116332978
GCCACCAACCCTCACTTACTGCTAATCAATGGCAGCTGTTAACAGCTGCCTTAAAGGCTTGATCACCATGAATGACACTTGGGTCAAGGATATGGGCTTA
ATGCAGATACAATATAATTTGGGAATCTAGCTATGAGTCAGAATTGGCCACAAGAAAAGACTGTTTCCATCTAACCTGTGAGAGATTTTCCCTAGTAAGG

>chr9:117902374-117902574
AACCTGCAGGGGCAGAACGCCGACACAGCAATCAGGGGTACGCTGTACGGGAGTTCCAATCATGGCTTCCGGGTGGAGGGAGAGGAACCAGAAGCCACAT
CCTGTAAGTCAGGTGGCGCTTGGTGACGAGATACAGATCGCTCAACCTACAGGAAGAGCCACAGCTCTCTCTAACAATGAATCCACTTGAGGATCTTGGT

>chr16:37877096-37877296
AGAATTAGCAAATCTGCCTTCTCTGAATTACTTGGTGTTGTGTGACAACAAGATCCAAAGTGTGCCTCCCCAGCTCTCACAGTGAGTAGTCTTGGCCGTA
GACAGCCATCTGTGGTTAGGAACCACTGAGAGGAATGAAAgtacgccagtaatctcagcactggggaggtgaaacaggaaaaccttgagttcaagaccag

>chr16:45124334-45124534
TACTTAGAGCACTGAAGGTTTAGTCACAGTAGAAATGTAAGTCAAAACAAATCCCACTTtggtggcacatatgtgtcatctcagcaccaagagactccaa
ctaggggtttttgaggcccaggccagcctgggctgtggagtgtgacacatgttaaagagacaaCGACACCAAATAATTATCATGGTTTGCTATCTTTCTG

>chr16:45142077-45142277
AAAAGACAATTGCCACAATTGAAAATGTGCAAACACAGTTTGTGTGAGTTGTCCACCAACCAGGTACCATTATAAAGTGTCGTCATCTGAGTCATCACTC
TTGAGTTTGGTAAGTCTTTCCAGCTCTTCTCCATCCTAAAAGGAAACATGAAATGAGTAGCTAGTTAGAGTTTGAGATCTTATTGGATACATGAATCAAA

>chr9:123310007-123310207
ccaaatatgaactctcaatcatgtggggcaccctgcttttagatagcctgttctgtttgcttcatgtccacaacccctaatcagaggctgtatgaagcta
tttcctactggccagccttcccactctgcttgtctttgagtttatgtcagatatagatagttgttgctgactcacatctatagcaagttctgaataagca

>chr9:123599002-123599202
CCTAAAGTCAAATGTTTTTTGACACCAGTGAAGGGTCCTGAGTGGGTGGGTTCAGACTAACCATAGGACTGCTAGAATATTAAACCACGAATTCACTAGA
AGTTTACCAAGCTGCAAGAAGGTGAATCACCATGAGTAAGAATGCAAACACCTAGCACGTTCCTCTCTTCAAATGGATATGTTTGTCAGAATGAGAGGTG

>chr16:45198574-45198774
tgttatgtcaccctgatcttccagaactctgactttcaatctctctgtgtcttctttcatgatggtctctagccttggaaggagggaagaggtgtggtga
tgcagatgttctgtttccagatgatgctctatagacactcatgctttgcaatttcaccagttgtgagtttctgtgttaatcactgttccctgcacaaaga

>chr16:45361012-45361212
taggatggtttataatccatagactctgagtaatcaaacaacagtcatttaatgctggaggggcagagaagatgatgactgctcatttcacaatgaaaga
taccaaacaatttggaggtgggtcctccatataatccttcttggaaatggcctcacagctgcatgcagaggtgtgcctctcagtggattctCGATAAAGG

>chr16:45389198-45389398
GGTAGAAAATTTCCCCAGGAAACTTTGAATTCTTTCTCACTTTCTATTTCAATAATAAAATACTGATTCATGGAAACAAAACAAAGTAAGCATATTCCTG
AAAGCCGTCTTAGTTTTATAAGGGTAGACTCCAGGGAAATAACTGTGGTGATCCTGCTAGGAGTTGGATATAAGTGGCCTAATAGTTATCATAAGTTCCT

>chr16:48788923-48789123
AAAAATTAAGCACCTACATTTAGTGGGGGAGGGGAGAGTACGTAGGGGAGGAACACATGCGCTGTGCACCTGCAGCTGCCTGCTTAGGTCTTACTGGATG
ACTGTGCACACATTGCAACAAACCCTTTAACTTGAGTGTCTGACTCAAAACATTATCCCTATATTGATTTCCATATTTGAGAGTCTTGCCTTGCTAACTT

>chr16:49771808-49772008
ATATGTAGTGTGGGtcaacgaacatttgacagataaccacttgttttgctgcagtgtgagatattaagggagccaaatgcaaatgaggtgtaatcgcttc
ctttaccagctcacagtccagtgggaaagaTacacacacacacacacacacacacacacataaacacacacacacatacacacacacacacacacacata

>chr16:49774122-49774322
CCATTATCAAACGGCGCATGCCCCTCAGAAACCCCATATCAGCATGAGCTTTCCAGATGACACAGCCGGCCTAAAAATGCTACGTTAGTAATATTCTGAC
CTCTTGGTTTAAATAGATGCTATTTGGTCAAATCTCACTGGGACTGACTCCAGCACACACGAGTTACCCATGAGCAATTACGAAGCACACATTTGAAAGT

>chr16:49790797-49790997
ccatcaatcactaaataagaaaactccctccagccttgtttaccgagatggagcttatggaacaatttttctcaattgaggctcccttctttcagatgac
tctcgctgtgtcaagctgacatgaaagcaggctgcacaGTGTATGTGTGAAGCATGTACTGAAAGAGAGTTACCGTTAAGAGGTTTTGACTGGTTTTATG

>chr9:123814510-123814710
CAAGATTACCATATCCTGTCCTTGTTTTGTTTCTAAGATAGCAGGCATCAAATCTCTCGGCTGCTGACCACAGTTTTCCTGTTAAGCATTCTGGCCACAA
AGCCCTGGTTTTGAAGTGATTGGCAAGCAGGCTCTGAGGGAAGGTTTTAGATCATTTAGTGTAATCTGGGTACCTGAGGAGGAAGGCTTTTTTTTTTTTT

>chr9:123924378-123924578
GGCAGGGGGATGACTGTGAGTGATATTCTGAGGCAGGGGGATGACAGTGAGTGAATCTGTGATGCAGGGGGGTGACGCTAAATGACTGTCTGAGGCAGGG
GGATGACTGTGAGTGATATTCTGAGGCAGGGGGATGACAGTGAGTGATTTTCTGAGGCAGGGGGATGACTGTGAGTGAATTTCTGAGGCAGGGGGATGAC

>chr9:124076298-124076498
agaaagcctacatattcttggaaactgagtaactctctactcaatgatcactgagtcatggaaaaaaataaataaattaagactttctagaatttagtaa
aaatgagggcactatatacccaaacttatgggacactatgaaagtggtgctaagaggaaagttcatagtactaagtaccctcctaaagaaattggattgt

>chr16:49848576-49848776
ACTCATTTCAGTAGCTATGATTAGTTAGGAGGCAAATTCATTTCCAcctagaaccttagaatatggtttcaattgtggaacaggtccattgcagttgtat
atggttaagggttttgacttagactggtcctaacaccagtgactggtaccttgatgtgaggaagagaagacatggggacagagggcatgtgcagacaggg

>chr16:49951838-49952038
GAGTTGGTTTCTGTTGTTGTTTGTTGTTGTTATTTTCTGTTTAATCCTCCTGACCTAACACTAGAGGCATCTGGACATCTGCAGAAGGGGAGTTGGTAAG
TATGGTGCTTAGCAAAAGGCTACTGTTTCATTTTCAGAAGATGTGTCATCAGTAACCACAAGATCTGAAAATGAGACTAGACTCTGGCTTGACACGGCTC

>chr16:50289836-50290036
TGGCCTCACATTTCCACAGAACTCTGCAGTCTGAGGTTGGTCTTCAGTGCTTACCTATAAATGAATCACTTACTTGTCTTATCAGCCCCAGTGTGCTCCA
CGGAAAGTGCACGTCTCCTCAGTTCCTGTTAATGTTAGGAGCATGAGTAATaatgataaagacagcggtttgaatgcttcctatgcgccatatactaaga

>chr16:50633172-50633372
gtagataggcacagaggagtgaaaaatctgtcagctcacaggcacagaccccacgaaagctaagcaaggcgattttctgccttttccgttttcgtcgtca
tattgtaaacaggttcccttctgtggtcttgttagctccccactttaagcatttttggcctggttctttttctgtgcataaatgtctctttgtagagctg

>chrX:19166332-19166532
CCATTCACAATCAGATTTTTTTGGTACACTGCTTCTACTTTCATTTTGTAAAGATCTAGATAAAATCTGACACAATGGGGAAGCAAAGGAACCGACTAAT
TCTGAAAGTATTTCTTCACATTTCGACTCGCTACTCAGACTGAATGCAAATCTCTATCCATGGAAAGTTAGTGTAGCAACTCAAGCAAACAGCCCATTTG

>chrX:20924229-20924429
GCTTCTATTTTCTTCCAAGCAAGTATCTCTTACATCCTGAGCAGCGACTAAAAACCCTCACTTTGACTCATTCTTCTCAAGATGACTAAATCCTCATCGA
CTTGTCTCCATGTCTATCCATCAAGTGCTTTACATGTTCTGATAAGACTCTGGGTCTCACAAATCTCCTATGGAAACACTCCCACACAGAAGGGTCCCTT

>chrX:23810521-23810721
CTCCCAGTTGCTCTCATCTTTCCATCACTTCTGAAAGTTTTTTGTTTTGTTTGATTCTTGAGTCATCTAGTTTCCCCTGTTCACCACAGCCACTTTTTGT
CAGTAGATCTGAGTGCAGGAAGTACATTCATACTGTTCTAACAGGAACAATATTAGTATTAAGATTCGTGTCAAAGGGAAGACTTGACCACAGAATCCTA

>chrX:42401230-42401430
CTATACAGCTCTCTCTTCCAGTTAAGTTCCTCCTATTCCAGTTCCTCCCTCTGACCCCCTTAACTcctgcatcttgctagtctcatctctagagttcctc
ttatttccaatggtcccttgttactctttctagtttctgagattactcaggataatgtactcaaatctgaagaattggggctaggagcctcacttaagtg

>chr16:52082941-52083141
GTTCAGAAACACAGACTTTTAAAAATTAGGCCATCGCTTGCCTCAGGTGATGAATGAAGTTCTCTGACCTGTGCTTTAGAAAGATAGTCCTGAAAGAATT
TTGAAAACTGTATTATAGTTAATAGAATGTAGCCAGAGGGATGACTATAGATGGCTATATGACTGCGGTTTACATAAATGACCATGGACTCTGAATCACC

>chrX:77632339-77632539
ACATGACTATAGGAATGATTTGCTTGCATTTCCTGAAAACACTTTATGATGGTAATAAGCAGAAACTTTACCCACAGTTTCACTGGTGGCTTTGAGTTAC
AGTAAACCTGCACCTTTTAGCTATTACTCAAGATGATTAAGAACTTGAGAAGCAGTAATTCAGTGTCCTTGGTTCTTGTATTTTCTGATGGTTTTGGATA

>chrX:95077029-95077229
TGCTGTTATTTAAACACAGAAAGTTCTACTTGAGTTGAAGGCCATATGGAAAGGTACTGGATCTACTTCTCTACTCTCACCACACCGTTTTTAAATGCCA
CTTCCTTCCTGCTGACATTTTCCATCTTGGTTATGTCAGCCTACGTGCTATCAGGTCACACAACCTGGGCCTGAGAGATGAGGAAGAAGTGTCATCACTC

>chrX:107260708-107260908
TAAACATTAGCAAAACTGAAAAGAAAAATCTACCTAGATGAAGCAGTATGAGTATGACAGTCTAGTTTTGAAGTGGCAAGTCTAGATAAGTAATATAGGA
TTGGAACATACAGTATTCTGAGCAGGTTCCCATACCTTGGGTTTAGGGCTTCCTTCCTTGTCTCTGACAATCTGGTAAAATGGTATTTTTGGTTGTAGAA

>chrX:151975809-151976009
CTTGTTCTGCCTGCTTCTTCCCCACTCCCTTTGTCCACCCTCACCTCCAAGCTCCCTTCCTCTCCTTCCCACTTGCCTGCCTTCTGGTTCCTCGCCCCTG
TTGTCTGATAATGTAGGGAGTCAGTAagtctgagctctgttaccttgtgaccttggggcaagtcataccactctcaggttcttggtttcttcttcAATCC

>chr16:52105874-52106074
TATGGAGTGTGTACTACAGTCTTCCTAAAGTGTGCACAATACTTTATGGCTGTTGGTTGTGTAGATGAAATCTATATTACAAAGGGAAGAAAAGCAGCCC
ACCTCAATGACTGTAATTTCTTTATTGATCATAACTTCTCCTTATGACTCCTCTAGACCTTTGGCTCCATACCTCACTTACTCATTAGAACATCTCAAGG

>chr16:55754407-55754607
CCGATTCTCAGACAAGGGAGGAGGATAGACAGGTGTGAACTGATGATAAAACAGTGTGATGACACCAAAGCCTATCCTGTAAGGATGCGCGGTAAGACCG
AAGCACAGGGTGTAAGGATGGCTGAGCAACAACTTGGTACAATATGTGTATTTCAACCCGACTTCCCAATATGGGCTCATTTCCTTTTTGCATCAACACG

>chr16:58498571-58498771
GCTTGCACCATTGCTATTTTAGGAGGAAAAAACTGAAGGGCTGAGAGAAGTTTCCCACCTGACATATAGCAGAACCATGACTCAAACTGTATCTGTCATA
ACAGGATCTTTATACGCATCGCCTCTCCCAGAGGCACGCTTCACAGATGACCAGTTCTGTGCTTCTAACACCAGATCAAACATTACAGAGTGTTTCTATA

>chrX:159189365-159189565
gggaatattcatatcagccttgtattcataacagcagaaatgtataagtcaagagctgaggatgtagctcagttgtagagcactttcctagaatgagtaa
tatcttcccccagccccacaacaaaaaagaaacaactcaaatattcaccaacacacaaatgaataaatataatatagtctaccatacagtagaatatgat

>chrX:166183270-166183470
ATATGTCATCATTTCCTCTTAACATACTTCCTCAAAATGTTAGTGATAACAGCACTTCTTAGAAAATAGACAGTTGTAACATTTTAAAGGTTAGCTGTGA
TTTCAATTCTTAGGAAACATGGTTAGCATTCAGCGGGATACATTTTAGTCATAAATAGCCATCAATTGAAACTGCATGATACTTACAAGGAACATGAATG

>chrX:166261314-166261514
AGACATATTATGAATGCTGGAGAATGAGCTTTGACAAGAGAATATTGAAGTCAGGACAAAAAGACACTACTGTTATGAGTCGACTTGATTCTCACAGAAA
GAGTATGCGTGTATATCAGTTAAGAAATGAACGTATGTCCATACATACACATAACCCCCATCATCTAGGAAAGGAGTATATGTTAGCTATTATACATAGA

>chr16:58703287-58703487
AGGGGAGTGGTGGAAATCCCGATTGTTCATTACTAGTGTTACATTTTTATAAAAAGATGTTTATTCTCTTCTTCTTGACCATGTTTTCATTTGACACCTG
TCTTCTTGGGTGGAAATAGCCTTTCTATGAAGCCCCTGGGAGTAGAGGAGTGGGGAGTTTCTGCTCCTTGCGTGTGATTGCTTTCCTTTGTTAAGTAATG

>chr16:75709800-75710000
tatactttAAACCCCTTCACCTACATACATTTGGTGACTGAAAAATAAAATCAAAGACAATGAAACTCATTAGGAGTCTTGCTTTTCTCTGCTCCTCTCC
CCTGTTCGTAATGGGTAACTGTGGAACCACTGATGAGTGATTTAACACGAAGGTAAAAAAATAACACACTGTGGGACAAATGTGTCATTCTGTTGTCATT

>chr16:75837986-75838186
TCctggcgtctctctcttaacacagtgtttacaaggttcacctgcttgtagtaccggtaccagactccttccacagccttcgtaattttccattgcaaga
ttttggcccattcataggtggatagagatttgggttgttcttcattttcacaaaggtgaataatgttactaagaacttgtgtgactatgctttgtcatgg

>chr16:75921086-75921286
CTATCTTTACTGCTACCTTGATATTCTTGTATTGTCACGTGCTGTCATGGTATTTGACTGTGATGTTTATGCCTAACCAGGGGAAATTTCTATAAGAACA
GTAAGTTCTGCTTTCACTTATATTTCAGGCTAGTACTTCATTGTGGGTTTGCCGCTGAACTTCACAGTCATTCCTGTAACTTGGAAAGCCTTAACATCTG

>chr16:91072614-91072814
CAGCCCTCACTATGATACATTGTTCATCTCAGACATCACTATGATACATTGCTTATCCCAGACCTCACTATGATACATTGTTCATCTCAGACCTCACTAC
GATACATTGTTCATCTCAGACctcactatgatacattgttcatctcagacctcaaaggtcaagggttaaaaaccatgaacagaaacctccaatcctgaac

>chr16:91658023-91658223
CCTGCTAATTATTCAATGTCAGAATCAGAAACTTCAATGTTAGCATCAGAGGCTGTTATGACTGTTCCAGAACCTGCACGAGAGCCCGAGTCTTCAGTTA
CATCAGCACCAGTTGAGTCTGCTGTAGTAGCAGAACATGAAATGGTTCCAGAGAGACCGATGACTTACATGGTTTCTGAGACTACCATGTCAGTCGAGCC

>chr16:93057390-93057590
GTAGGTGTCAGTGTGGACTCAtatttacattagtatgggcttagataattatcttatgaatgggtttgactcaataccatcttctgttcttcctcaggtt
gttctctttctgacagaaggagcaggttcaggggttccagtgtcccttccatgcctcactctttgttcttctagttcttcttaggaactttaactataag

>chr16:93798792-93798992
ATTGGATACCAGAGCAGATACTGAAACTACTGACTGCAGTCAGAGTGAAAGTGCTTAGGGAAGGAGGCAGTCACTCCCCTCAGGGCTAAACAGACTCTTC
TTTCTGTCAGCAGGTGCTGCTGAAGCCTCCACCATGGTATCTGCTTCTGCCCCCTCCGTTTACAGTGTGCAAGCGCTCTCTCTCTTGGCAGAGGTAAAGA

>chr16:94596242-94596442
tagaagtaagcgtggatgagcaagtgctctctctgtagtgggtacagtcttcttagtacatgcccaagagtaggtgagctggattttgtggcagatcttt
catcttttcgaggaactaccacactaattttcatagtgctgtagcagtttgcattctaccagcaatgaataagtgttcctcttttgtcacactcttgcca

>chr16:95150776-95150976
CTCGGCGTGAGTCATCTGAGGACACCCTCACTGTGCTGTTTTTGTTTTGTTTGTCTAAACTATTATATGGCTTTCGTCACATGCTTGCCTGTCTTGAGTC
TAAGCTCTCAGAGTGGGCAGGAACCTGAGGGTCTGCTTCGTGCTATTAGGATCCTCTCTGAGCTTAGGGGAACTAAGGCCAAACCTGTTTAACAGTGGGC

>chr16:96387756-96387956
aacaatcgaatgcacagaaataaagcagaatggtggtttctagaggtggggatgaggaactgggacagaggagtggaggtttctagaggtgggGATGAGG
AACCGGgacagtggagtggaggtttctagaggtggggtgaggaaccgggacatgctggttgaagggcacaaggctttggttagaGCAAGTGTGTTCTGGA

>chr17:5756154-5756354
AAGAAATGAATGTATTCAGGTTGTAGTGGGTGTCCGGGGTACAGGGCTTGGTGGCATCTCCAGGAATAAGTCAGAATGAAACTTTTCAAGGGCTTCTAAG
AACTCGCCCATACAGCCTTAGCACCTGTTCCATTCAGAGCCGAGCCTACCCAGCATCCTCTTGGGGCCTTGAACCAGCTGCCTCCCAGCCGTGGCTTCGG

>chr17:6835178-6835378
GGCTCTCCTCTAAAAAAGACACCAGTAGTCTGGAAAAAGTTGATCTCTTGTGGTCTTAATCAGCCACAAAAGATCAACTATGGTGTCAGCTTTGTATCAG
TTCCTTGAGTTCCACCAAGAGGAGACAAACCAACACCTGCATGTAATAGTTCATTGTAGGGGAGGACTCCTGGGACTAGGGAGCCCATACAAACTTTTAT

>chr17:17234718-17234918
ATCACGGCATTGAGGAGGATCTGCCAGTCATAAGAGGAGGGTGGTTTTTCCGGATGCATTTTGCTGGTTCCCTGTGAGATCTGCCAGTCAAAAGCGGAGG
GTGGTTCTTCCGGAACGCATTTTCCTGATTCCCTGGGGGATCTGCCAGTCATAAGAGGAGGGCGGTTTTTCCGGAATCCATTTCGCTGGTTCCCTGTAAT

>chr17:17294094-17294294
TAGCCTGGCGTATAGGCTATCGGAAACCTGGGACAATTGCTACCAAAATACATATCTCTGCTGATCTGGAATAGGTGTGCGTCTATATTGGAAGCCTGTG
CACTGAACCACTGAACCACTATTCCGAGTTGCGTTTGCACCCTCTCACCCTGAGAGAGTTGCTCCTGTCACTCAAGATTTACTGGCCAATCACAGCATCA

>chr17:21464422-21464622
tggagagaaaccttacaaatgtagagaatgtgacaaatcttttattcatagttcacatcttagaagacatcagaatgttcatactggagagagaccttac
agatgtaaggaatgtgacaaatcttttcatgagagcgccactcttagagaacatgagaaaagtcatactggagagaaaacttacaaatgtagagaatgtg

>chr17:21475198-21475398
ccaacaatctgaacaaggtaacagaaagttaCAAAAGTTAAGAGAAGAACAGGGTAAGTTGGTAAGAAAGTTAGTGTAAGTAGATAAGAAAGTGCAGAGG
AGGAGAAACAAAGGAAAGatagaggtctgcaaagaagtgagctaaaagcaaatcttcagcagacccagaagagataggttaacagtgaagagaggtaaaa

>chr17:24922687-24922887
TGACTTCAAAAGGTTTAGTTGCAGGAATTTGGAACCACAAAGCAATAAGGTGATGCCTGATTCAAAAATCTGTGGTTGTGTGTTCTGTCTCCTACTCCTC
CACACACTTGACTAATGTCTCTAATTGCTCATCTCTAGAGCTGGTGATGACGCCCCATGAGACCTCTGATACTTGCTCTATAGATACCCTGACTCAGACA

>chr17:26284893-26285093
atgtgtccagtgttgtgaagtgatcactgatacaaagttgcaggatgttcgatccagacagaaacttcagcccaccagttgaaactgactagcttctcct
gagccccctggcaaccaggaacccgttttctctctatagtttgctcatttggatatttcacaaaaatggactcatgcactgggtggcctttggtgtgttg

>chr17:26572113-26572313
actctgggcatgtgatcttagcccttggaaggctgagtcaggaggagtactcctggtctgaggtcagcatggcctatagagtaaggccctggcttagaac
aaaaCCATCTGTAACCGTGTCTTATTTAGCACTGGAAAGTGTTCTAAGGAGCATGAGACGGCAGCTCTTACAGAAAACATCACCTCGAGGCATCACCCAG

>chr17:28488277-28488477
TGTAGATACAGCTGCAGGCTTCCCCCCCCCCACCCCCCTTCTAGGCCTGTGTCTGTGGGGAACAGTCAGTTCTTCAGTTTTGACTACAACCTAGCTAGCT
CCACCCACTCCTCCAGAAAAACCACTCTGACCACCAAATCCACCTTCCTCGATCATTTCCCCTAAGCGTTGATGCCTTTAGAACACAAAGACACCTGGCT

>chr17:28701338-28701538
TCATCATTTTGCATCATGACTCATTTTTAAGTTTTCTTTTTCTATATATATCCATTTTGGGCACATTGCCGTACAAAAGTACTCTTGGTGGTTGGCACTC
CTCTGTTGTgctaggagtggtggtacagaccagtaattccagtagtcaagaggttgaggcaggatgattttgagtttgaggtcagcgtggggcaccttgt

>chr17:31914462-31914662
CCACCAGGTCTCCTGCATCTGTTTTTTTTTTTTTCCCCATGTGTTTGTTGAGGAAGCGTCATGCTCTCCTAGTTCCCAGATTACTCATGGCCTGTGGTAC
TGTTCAGCATGGTCTCtgtctgagtcagggtttctattactgcgacaaaacaccatgaccaaacagcaggttgggaaggaaagtgtttacctggcttata

>chr17:32976174-32976374
GAAAATGTGATTTTGAATAAGCTTTGAATAATTTCTTTGGGTTTGCTTTTAGGGAAAACAGAAGAAGAAGATACTGAAGAAGAGTACCAAAATCCTAAGG
GAAACCTGAGGTAAATTACCCTCTGGAAAAGATTTGGACCAAGTATTTGGTGGGGATAGGAAATCTGAGCATCTTTGGTAAATACATTGAGCTTGAGCAC

>chr17:36001244-36001444
gcctcccgagtgctggggttaaagatgtgcgccaccgtgcccagcAAGAGCTTGAATCTTGTCATCTCTCTGCCAAGTTCACTTAGTCATTTCTACCACA
TCTGGGACTGCTTGCTAGGGTGGGGAATTCCACACTGGGGCTTGGTCAGAGCACTTGGCTTTCCCAGCCTCTTTAAAGGTCTTGACATAGtctcgtctcg

>chr17:44599879-44600079
TGCTTGCTTGCTTTTGCTTTTTAAAAATGGCAGGTGGGATACTTCACTTCCTAGTGTCTCAGAGTAGGACCAAATGAGCTGGTAAGAGCACATAGCCTTT
AAAAAGTgagctgtggggatggctgggtggataaagtccctgactcagaatcataaagactgacttgagtttgcatgcccaaaacccacatgaaagcatg

>chr17:44612163-44612363
atctcaaaacaaaaTCAAAGTTTCAAAATGGCATCTGGCTGTGCCTGGGGGCTGGCGGGAGTTAGTGAAACCCCAAGAGGATGCTAGTTTGACTCAACAT
GGAGACAAGAGTGACGCTGTACAGTAAATTTGAAAAACCATGACAGGGAGAGGACTGTGACACTTTGGTGAATTTTTGGATAAATTAAAAATGACTACCA

>chr17:44731830-44732030
TAACTTAAAACAGTGATATGGGCCTATACTACTTTGACTCATAAGATATACATCTGGATGTCAACATAGTgtttcagcttgaagctatttaaggcagctt
agttatgaaccctgaacacccggcttcacagtgaagatgctgacaggaccctataactcaaagggcgctactaGATGCAGGGTCAATGTGTTCTATACAG

>chr17:47768800-47769000
GCCACCCTCTCCTGCCCCCACCAGGCGTGAGTCAGATCGAAAGCAGAAGCAGCCAGACACTGTGTCGGGTGAAGCAAGGCAAAACCAACTGTGCTATTTT
GGAACCTGGTTAATTCCCCCCTCGAGCCCCACTACCTCCTCGTTCTCAGGGCACTTGTCCTCTCCCGGTCTTCAGTACATTGCCTTCCCCAAGGGGACAG

>chr17:50165892-50166092
TCCAGAGAAACATGTCAAGGAGTTGAGTCAGACGCGTGTCTTACTCAAACAGGCAGCATCAGTGGCTCCTCCTGAGACtgggggtgggggtgggggtgTT
GATCAAAAGGTTACAGTCTGGGAAagagaaaactttgactcaaagttctccagctttataaaagcagcaaacaccgctagaccaagagactccaaccagc

>chr17:50180864-50181064
GCTATCTGGTGCTTCATGGACTTTTCCTAGAGCAATATAAACCTCTGCTGTTCCCAGGCACTGCAGTAACTCACCCACACCCAGCTCGGTGAAGCAATGA
GTGTACTGGGCCTCCTTAAGGGAGCACAGGTGACCTCCAATCAGCTGCAATTCTGAAGAATCCCCTATCGCCAGGGGTGGAATCCCTGACCACTTAACCT

>chr17:50512949-50513149
CTGTAAATGACAGTGTGCTCCTGAGATCATCTGCAAAGGCACAGCCCTGGAGTTTTAGGGACGAACTTACATTAGTCGTTTTTAGTCATCTAGTCAACGA
AAACACCACTTTCATTTTCTCTTTCCGCGATTCTGGTCACACTGCTCAATATAGTCTACATTATTTCCAAATAGATCCCTTGGTGCATATTTTCAGATGG

>chr17:52036370-52036570
AGTTTATGAATTATTCAGGGGTAGATTAGACAGATAATAGATTACTCAGGCCTCAGTTCCTTTCCTACTTCTCTTACCACATCTGACTCTTGCTCATTTC
GTTCTAAACTGGCTGCTCCCAAAGATGTAGAGAGACAGAAGAAAGGAAGATATGGTATCTAGAATTTCTCAGCAATGTTCAGAGGAGTGAAAAATTGCCT

>chr17:52116152-52116352
CAGGGCAGTCATTAGTCACTTGCTCAATGACTTGTTCTTCATATAATAAAGGGCAAAGTCAAATGAAAAAATGAACACCAAAAAGCATACCTTTTCTTCT
TCCTATATGAGTTGTGATTTTTTTTTTTTTTTTAGGATGGAAGCTCTTTGTTACCAGACATCATGCCTTTCTGTGCATTTTGCTGCTCACGGAGAAAAAA

>chr17:52168398-52168598
AGCACGGGTGAAGCAGCCAAGAATTGCACTCTCATGCACAGTCTGTCTCTGCAGCATGTAGGTGGGCCCCAGATCCTGTATTCTCAAAAAGCTCCAGTGG
TTGCCACATTTCTGTGGTGATGGTTTCATCATGAGGAGCAATGCATGATGTGTAAGGAATGTGGTTGGCTTTATGTTCACGTCACTCCTCCTTTCTGTGC

>chr17:52452374-52452574
tgcgcatagatctgcacatcactcgtgtgcctggtatccatggagaccagaagagggagtaagatcccctggaactgtatttacagatatgagttgtcat
gtgcatgctacgagtcactcttcctctgaaagagcagcctatactcttaaccactgagcagtctttccagccACCTATTGTATTGTTTTTTTTTCTGTTT

>chr17:55702372-55702572
ttcccatccacccttggctatatggtgagttccaggctagcctgggctacataagaccatgtctaaaaatgaaaaCCAGAAACAAACAAACACACAGAAA
AGAAAAGGAAAACTTAGGAAGAGCCATTTTGTTGAGCTTGGCTAAATGTCAGTGGGGGAATGTGTTTCCTGAAGACCAAAATCATTCACTCAAGTCATTC

>chr17:65719824-65720024
TCACAACTTCTGTGGGGAAGAAACACCTACTCACAGAGCTGCTGCATACATGATCGTGTGTGCAGGCTGTGCAGGAAGCTCAAGGGATGCAGCTTTCATG
CCTGGACATAGCCCGTGGCATAGCTGCCTCTGAGTCAGTGCACTTCACAATCAGTGTGTCACTGCGGTGATGTGGGTTAATGCCGCTGATGAGAAATGAG

>chr17:78271258-78271458
TATTCTCATCTATCTTTAGGCCTAATCTTATTCCTAGAGTTTTTTTAAAGACAGATTGTAACATTTTGGAATTCATGATGGAGTATGAATATGTATAACT
ATAATTGCTTGAATGGCAAAATCCGCCTGGCAGTAAATCGAATATATTTTCTTGGTATGAATTAGCAGATGATGCAATGAAGTTTCTCTGGGCTCAGAAT

>chr17:80167942-80168142
TATGTGGGTTAACCATGAAGAATTGCCCTCTCATCTGAAAGTGACCTGCGGCTCAGCTCAGCTCTTCCTGCTGTGGATGTCACGTCATATCTGGAAGCGA
CACCCTCCTTCCTTTGAGTCAGAGTCAAAAAAATCAGAAAGCCCTCAGTGGAGTGAGAAAGAGATTGGGGAGAGCGGGACCCACCCACATGGTATCGGAA

>chr17:80501036-80501236
TTAGATTGTCATGACTTTCAGTTGACACCTTAAAATAAGGCTTAGATACTTACTGTCTAATCCTAGGGCCtttgacagtgtatataacactgtgtatagt
cacctctccaagcaagatagaaagtattttttctcacttagcgtgttcctttgtactcatttccaattaatcttactcaccccagcacagctcccagaaa

>chr17:80730092-80730292
TCTTCCAGtactgagtgcttacgaggagccaagaactttccacatattatctcatttaattcacagagcagcctgatagctgagagcgtattatctcctt
tttataacatcccaggctaattaagctactcaaggtcacataAGAAAGCTCAGCTTTTACAGAGGCTGCTTAATAGCAAAGGCTAGGTCCAGTCTGCTCT

>chr17:84056426-84056626
caatcaccagaagagccaaaatgaaacaggttgacattactaagtgtcggcaaagatgtggcagccggagccctcattatctgggtgtgggtgtgtgcaa
tagagcaagcatcacttctcagcattgactcaaaatgagcatacactcctttgaacccagcaattcatctattcccaagagagagacagcttatgtcagc

>chr17:84329312-84329512
ctctatgcagtcctggctgtcctggagctctctatgtagaccaggctagcctcaaactcgcagagattctcctgtctctgtctcccaaatgatagggtta
aggtgttaaatgatgtgcaccaccacCTGCAGCCTTAAAATTATCCTTCTCTATTCTTTTCCTATAAAAGACTGTCAACCTCCTGGGCTCTGTTACACAT

>chr17:86835922-86836122
CTTTGTTAACATTACTATGGTATAGATGGCAGGATGGATGAGTCAACATGAGTACAGTATTTAAAGTTTGTACTGTAGGAGTAAGCATgagatgactaag
tagttataagcactgactgcccttccagcgggtttaggttcaattcccagcatccacatgggctcataactctataactccagacacagatggtctgatg

>chr17:87979764-87979964
gacttccttggtgatgaacagcaatgtggaagtgtaagctgaataaaccctttcctccccaccttgcttcttggtcatgatgttggtgcaggaatagaag
ccctgactaagacCTATGACTCATACTGTAAGTCTGTTTTGTGACTGACAGGATACAGTCTGAATTTTGTCATCATTTTAAGACCGAGAAACAGATGTTC

>chr18:4303294-4303494
AGCAAAACCACTTCCTAAGTGCGAGAAACGAGCTGGTTTTCTCCTCAGATGAGTCACACTGAACACACATGCCCTCCCCTCCCTCCCCACGGCACCCTCG
AAAAAAAGAGCTAACTGAAGAAGTTCCAGCAAATCAAGAGCTGCTTAACTAAAATCTTCTTCCCAACAGCTGGGCATCTTTATGTTCCATCTTAGTCAAA

>chr18:4311980-4312180
CTCTCCTTTGTGAGCTCCACTTAAAACATTCAAATCTTGCCAGAATGAAGCAGTCATTTAGCCTGCATGATACGTTCATGTCTTTTGGGTCATGTGTACT
GCAGGTCTCTGACTGTCCCCTAGACCAGCTAAAGTTCTGCTTTAAAAGTCAAGCTCCCAGAATGAGTGGTTAAGTCTGGGGTGTCATCACAGGCAAGACC

>chr18:4592666-4592866
agccaccactaatctttctattcctctgggctttcttcctttgagtaggatccttccttatctgcctctgtgtctgattgatttgacttaacTCTTCATT
TCTGTAGTGCTGGGACGGAAGTAGGAGCCTCACACATGGCAGGCAAGAGGCCTCCCACTAAGTGACACCCCAGACTGCTTGCTGTATTTCTAACCttcat

>chr18:4931146-4931346
CATGAATCCAATCCTTTggtttaggaggcgtagccttgctggaggaagtccatcatggagatggggctggggaaggggtgcttttgttcattgccttgtg
ccacttcaggtcagctcttggcttttctgtttttacagttgaagatggctgactcatatccctctggagccatgagtcaaagtaaactctttcttctgta

>chr18:4938114-4938314
gtgtgttggttccatccctaAACCCCATGCCTCATCCTTAGGATAGCTGCAGATAAATTTCATTCATTTGCCAATTCAAACTGGAGAACTTCTTGCACCT
TATGATTTACAGTGAATGGTTTATCAATACATCATGACTAAGCTCTCATTCTGACTTCGTCCTGTTGCAGATAACTCCCTTAAGGCTGGCACATACTTTA

>chr18:5391348-5391548
TGTGGTGTGAGTGATGCCATTGGTTTCAAGCACCATGAACGCTGCCTTGTGAGAAGGGCTGACTGGCCTGTGGGGAGTGCTGATGGGATTCAGAGAAAAC
ACCTTCCAGAAGAGCTTAGGTAATCTAATGTTCCTGACTGATGTGGACCACAATAACAATGACAGACTCAAGTCTAGAATTTCAAATAACAGTACATGAC

>chr18:9398125-9398325
TCTCCCTCCAGCACCACAACTGAGGTCACCCACAAGTCCTACACTGactactctgctaaaggaacacaggaataaaatgacacctaatggcattctgcta
gactccacagatcagtgtctgctcagtcattatcagagaagctccctgttgctgtagaccggaactaacacagagagccacaactgggcattgtgcagag

>chr18:20932490-20932690
gaagtgctgcctggtggtcagctttgactcaagatattttagacataacagttcacattgacctttaactcaatgagtcctacacgaagctttgtggaat
ttcttaagattaacaaaccttaaacattcagaacaaaacagggtatgtggtcagcatgatcctgctctaaattgagtcatttctctgtatcaatgactgg

>chr18:23913052-23913252
ACTCATTTCCCCCATTACTCAATTTGCACAGGTCTAAATGAGTAAGTAAAGCTTAAATATACCTGTCAGATAGTGACTATTTTCCAGTGAATGAAGAACC
ACAGTTAGTATATTCAGATATGCAAATAAGCTGCTGGTACAGAAATTACaataataattctagcatgtgctgggctgctttactgacgtaccagacgttt

>chr18:31706258-31706458
cttgtttagtgtacttttacaaaatcaagttttGTAAAATCCATTTATAAGAAGACAGACACGTAGAGCAAGATGATGTGCAATTGATTCCTACCACGGT
CTTGTTATGACTCAGCACCTCCAGGTGGCTCACCCATCACAAGGCTAGGAAGACATAATGACTAGATATGCAATTGTAAGTCAGCTAGCATGAGTTAGAA

>chr18:32162380-32162580
AATGGTACAGGGATTGTAAAGGGTATTGGAGATGAGATGGGGCAGGAAGGGTGTTTTGTGGGTTTGAGTCATGTAAAAACCTCAGGATGTGGTCGCATCA
CAGAGAGCCTCCAGGGCTAGCTAGCCCACTGATTAATCTGTATTTTATCTCCTGGGCCAAAGGGAGCAAGATAAGGCGTTGGTAAAAGAGACTTCACATC

>chr18:32563867-32564067
TCAGTTTCCATTGCTGTTAGAAGTGACCAGGGTTCTATCTTTTCAATATTTAGTAGTTTGGTTCTTTTACATATACTGACTCTTGGTTATTGGTCTTAAC
TTGGCATAAATGGATATGTGTCATAACATGGCTAGTGAACTGAAGGACTTGAAATCAATCAGATGGACTGGGCAGTGTAGGCTTTGGCACtgtggtggcc

>chr18:32992424-32992624
aggaggtgtggccttgttggaggaagtgtgtcactgtgggagtgggctttgagagaccattctcctagctgcctggaagacagttttctcctactggcct
tcaaaatgtagacctctcagctcctcctgcaccatgcctgcctggatgctgccatgcttctgcctagataatggactgaactctgaacctgtgagccagc

>chr18:35785207-35785407
atgtatatgagtacactgtagctgtcttcagacacaccagaagagggcatcagatcctgttacagatggttgtgagctaccatgtatgtggttgctggga
attgaactcaggacctctgggaagagcagtcagtgcttaaactttgagctatctctccagccccGCCCATATTTTTCTTGTTTTGAGTCAGTCTTGTTAT

>chr18:36364950-36365150
GGATTAGAAGAGCTATAGAAGTAGTTTAGGTTAGGCCAGTAGGTTAGGTTAGTTCAGTCTTTCGTAATACCCACTGTATCTTAAGGCTAACAGTTGCTGA
TTGGCTAGTAGCAATTTGGTAGGCCATAGCTTTCATAGACCTTTATGTGCCTGTGTTAATGGCAAGGGAAGCTTGGGTTGTTAGAACCAGCTACTGAAAG

>chr18:36371453-36371653
GGACTTCCCCAAGCCACGTCTCCTCACAGTGCAGTCATCTGTTATGTTCTTACTCTCAATAAGCCAAGAATGATATTGTTCTACCATACtctttgatgtg
ggatcttgctatgtatgtgtagctcaggctggtcttcagcctagtctttctcacctttctgagtgctaggatttcagacatgcatcCCTGACTCTCTTAG

>chr18:36404808-36405008
GGTGTACAGAGCAGACAGCATGCACCACACTATCCGTGAGCCCAGTCTACTGCACGTCTCACTCAGGCAGGCAGATGAGTCAGGCTGCAATCTGCTTTTC
TAATGAGTCTGCTGCTGCCACAACCCAGAACAGTGACACATGGGAAAAGCAGGCTGGTGGAAGTTGATCTTCTCTCCTAAAGTAAAACTCTCAACTTCCA

>chr18:36739745-36739945
ACACCTCTTCCTGTCTCTCAGCTTTAGCTTGTTCACCAATTATTGCCAAAGATGCTCTGTAAATAAAACTCTATTGAAGCTTCGGTCAGAAGCATCTTCC
AGATGAAGTGCACTTCTTGTAGACCCAGTTAGCCAAAGGTCTCCTCTTTTGACCTAGTCATTCTGAAAATGCTGGGGCATGTGGCCACCCTAGGCTTCAA

>chr18:38441664-38441864
GTGCTTAAGAGCTGGTGTGTTTCACAAGCACCTCAGTTGGCTTCCTGTGTGGTAATACTGAAACAGGAGCAGGTCTTACTGCTTACACCAGTAAATTCCC
TTTATAGTTAACTCCTGTCTAGAACAGCTCATTTAAAAACTACAATCTATTGGGACATCTCTGTTTTATGACAGTGACTTGGGTGGGCCATCCATAGCAG

>chr18:39492145-39492345
TTGCTGGCTAATTTCTCAACTACTGGGATGAGATATCTTCTGAATTTGGTCCCCAGACTTCAAAGAGATTCTTTTGTATTTGTGCGTGTTGGGGGATACT
CAATTCTAAATAAAACTCATACTTACCCTTGAAGATGATCACTTTTTAAAAGGAACTAAGAATTGTGCACATATATCATTTTTATGTATACTTTCACACC

>chr18:39718746-39718946
TTCTCTTTCTAGATCAGAAGAATTTAGAGAAAACCCAGTAAAGTCATTCACAGAACCACTCAGATTCTCACAATTATTGAGAAGTTCTTGTTCTAGTTCA
GGCAGTGTTGCAGATTCAGTGTGCTAGGTGTAAACTGAACAAAACAGACATGACTTATTTGTTATGAAAACTTGCAATCTCTTTAACTATGTTAGAATAT

>chr18:46450294-46450494
CCTGAATCTTTTAGAACTTTCTGAAATTTTGGCACAAGATGTGTCCATGTCTCTTGGACTTATCAGCAGAGGAGTGTGAAGGAATGGTAAGAACTCACAC
AAGGTCACAGTCAGAAACAGAAATGACAAGATCTCCCACGCCCTTGAGTCAGAGTGCACAGTAACCCCTGAACTGACAATTCAAATTCATCCACAAATCT

>chr18:46598932-46599132
GAAAAGAAATAAGATTAAAATCTCAGTGTAATATGGAGGGTCTGAGAGGGAGGGTAATGTAACTAAAGTCCCCGAAACTAAAAGTAATAATAAAAGAATC
ACAGTGCAGTATCACTTTCAATATTACAATTAAATATCACCAAACAGGCAAGATTTCAAAGTTCAGCTGTTCTACGACGTTCACTGTTCTTAGAAATGTA

>chr18:50065968-50066168
CCTCCCCTCTCTCTCCTGTGAAATAGTCAGTCCTCAGTTTTCATTGTATATCTATCCATAGATTTACTCAGCCAGATTTTTTTTCTTTCAATCTATGGTG
CTTTTTTTTCTTCTAGTTCATGAATGAGTCAATTGACCGAATGTAGGCAGCTACTGAACTTGGCAGTTGGTTGCCATCAGCCTGCCTGTGGACAGGAAGT

>chr18:56726022-56726222
CCAAAAAAGGAGAACATGTTTCTAGTTTCTGATTGCCTGCCTAGTTTGCAGTCCTGTGAATCCTGTAAGCCCTTGTTAGAGCACATCCCGGCAGTGTGGG
AAGGATGTCAGTGCTTTAAGAACTTGACCTTAAGAGACAGACACCGTCAGCATCTCCTTCATTTTTCTATTTTATGTCTTACTTGGTTTTGGTTTTGGTG

>chr18:60499899-60500099
ATTCTCTCCCTTCCAGGGAAGGAGGGGAAACCCCCAGACTTTTTTGTGCAACAGACCCAAAGTTCTGATGTTCTGAGGGGTCAGCTTCAGAGCCTCCGTA
GAGCATGACATGTCGCCCTACAGTGTGACTCACAACCCCAGTATGATTGGAACAGAGAAGCACTGTGGCTTTTTCAGTTCTCACCACAGAAGTCTGTAAT

>chr18:62091828-62092028
gttccctatttggggtgagtagatgtgtgctgcatcttcccaggaaaagctttgtcacacagcaGTTCTTTCATTTAGCAACTAGTGAGTTGATTTTGAA
GTACTTCTTGTGTAGTTTAGAAATTAGAATAATATTGTCACTTGAGGTTAGCACCCCAAATTGGTGTTTAAAACTGAGAACACTGAGCCTCATCTAATGG

>chr18:62192029-62192229
GCTGTTCATGCACGTTGATGCTGCTGCCTCTCAGATCCTCTTTCACGTCTATGATGTAGGTGCTGAGATCTGTAAACTCCATTTCTGAGGATTTCTTGCT
GGGTGTCTTGATGATCTCACTGGCAGCCAGGGATAGTTGGTACTCACTGCCAGCTCATCTCAGCGCCCCTGGGTAAGCTGTCCCCCTGCTCTGAAACCCA

>chr18:62193338-62193538
TCTCCGGTACTCTTTTGAGGCAACAGTGATACAAACCAAGAGCATAAGCTAGGGAGCAGTGGTGAAGCAGGCTCCATGGCTTGGTAGCTACTGTTTTCAT
TCAGCCAAGATCTGGGCTCATAGGTATTAGCTTATTTATCCCATGACCACTAGAAGAGGCACATACTATCTATTATCTAAAATGAAGAGAGAGAATCTCC

>chr18:65415852-65416052
TCCTGAGAGGAAGGCGATAGTCGTTGCTACACAAGGGTGATGGTGTGTGAGCTTGAGGATTTACTCTTTGTCAACATCAATGAGCTCGGGTAAATGCCAA
GGTAGCGCAGATGAAAGTACCAGGATGCTAAAAAGACATTGTTCAGTCCTCTAAACTAAACACCAAGTTCTAAATCACTGTCTTCTTTTTATTCCTTATC

>chr18:65788794-65788994
CTTCCTTTCCCAGCTTCTGACTCAGCCTCAGTCCTGGGCGCAGCATCACCCCAGTTAAAGGCAGGAGAAGCCCCATCCTGTGGACTGGTGCCGACTGATC
TGGGGCTCAAGTTCTGACTACTGTTTCCTGCCTTAGATCTGAGTTGCAACTGGTTCTTTAGGTGGGAATCAGTTTAAATTCCTGCTCCCAAATCAATCTC

>chr18:70433474-70433674
TTATGAGTGTGCTCTTCAATCATTGCTGTCATTGTTAGTCAAACTGTGGCTCTATGACAATGGCTAGACCTTAGAAACACTGATGGTTACTCTCTCCGTG
CCTGTGTCATACATACCTTCATGATTTTACAAATATTGCATACCTTAAGTGACCTGGAAGCCATGTCTTCCTTCAGGTGTAGAAAAAAAACACACCATCG

>chr18:70632003-70632203
gtttttatgatttggttctctgcctccctaatgggatcttggagttgaattaaggtcTTAAACCCCCTTCTCCTTCCCCTCCTCTGTCTTCAATAAGCAT
AGGGTCACATGGGAAACTACAGCATTGTGGCTATGACTATAAGAAACAAAACCACTAATGTTACTAGAATTTTGTCACCACTGTGAGAAGGGGACAGATT

>chr18:74991200-74991400
AGGAGCACCTAGTTCATCAGAACGAAATCAGCAGGTTTACAAGTCCGGACAGTTGCTGAATGTTTGCTGACTGTTTTCCGTACAAATGAAGGCGAAAGCG
GTCCTGACGCCAAGCTGGCGCCATCTAGTGGTCCAGTGGCTGCTCGCCCACCTGAACAGGAACTTGGTCGTCCCAGAAAATAATCCTAGAGTTTCTAGGC

>chr18:76255440-76255640
AAAAGAACGGTTGAATACTGCATAAAAGAGGAATCATGGTTCGATAAAGTATGTAGATAATGCTGTTTGCTAGAGTTAGGAGGGAACAATTAATAATTAG
AAGACTGCTAGAAACTCAGGATAGTTAGACCTTACCTGATCGAAACTTTCCAGTGAGTAATCTGGGACTCTTAGTTTTACTAAGATAGTTTTTAAACTGT

>chr18:79247488-79247688
CAGCATGCAATGACAAGGCCATGATTTTGTCTATCACTTATGACACATTTCCTTCAGGGTTAGATGATTCTTTCAGTAGGAGATTTAGGGAGCTTACTCT
CATAATGAAATGGAACCATGAAATGACTGTGATCTCATGCTCTTATCATTCTTAGTCACGTTTTGTAGGACCAGTAAAGAAGCGGTCTGCCAGGAGGACT

>chr18:80811004-80811204
CCACACCAGTGTCCCAGGCTGCACAGGGCAGTGAGCAGAGCAGAGCCTAGCACATCTGCAGCATGCTCTCTCTCACTCAGGGGCTTCCAACCCTGCCATG
ACTATGCAAGAGGCCTAAACAAGAACTCTCAAACAGTAACTACACGTCTGACTCACACAGCATCACCTCACTTTGATGGTGACAAACGGGACAGACATGG

>chr18:89332612-89332812
CTCCTTTATACTATAATCTACAGAACAGGGGCTGTCTCCCATCATGTCCTGTGCAACTTCTGACTTACTCATGGTCCTTAGTCATAATAGTTGTTAGTGA
GTAGGTGTCTAACTTCTCCTTCATGCAACTCCATTTTCACCATGAAACTATATTAATCATAGCTTGCTCACATATCTTATACTGCATTCCTTAACTTTCA

>chr18:89435485-89435685
gatacaataggcatatctactcacctcaggtagggatcatatgacagccaaagtacagatactaccaaagtccaactacctgagccagtgagtcttatta
gagttacttacaggaatgtgtttgaggagttactaacaagagcagaaatgactcacagaactgaatcatcaaatccctgccccccacagcatggatgaca

>chr18:90586192-90586392
catggattcttcctttgtggtttcagttcagcactattgtagtcatctgtttgtcagagtcagagccccagtgagggaggaaactgtgagagtgcattgc
atgaacctgtgagaatgaaacctgagtttcattttgagaccacacgaagttgagatacataagctatgagacacctatcatggagagctgcatataggga

>chr19:4052510-4052710
TTGAAATTTTGCTAAACTTCTGTGAGTCATTTCAGTAAATCGATGAACCACTGGAACCCCCAGTTTGGTAGCAAATTTGTCAGGGTACACGAGGTTTAAg
catgctttaatcccaccactggggaggtggagacaggtgggtctctgttgaattgaggccagcctgatctacatagtgatttccaggctagctagggcca

>chr19:4052935-4053135
TTTGAACCCCTAGTACATAGACAGCCCACTCTCTGTCCTAGGCACTGCTGCACCAGCCTGTTACTGAAGATCTAGGTAGGCTAAAATGGAGCTGCCTGGG
GCACAGCCCAGGCTCCCTCTCCTCCCACTAGTACCATCTATTCCTGCCTGCTTGGGCTCAGGAAGTGCTGTCTATGACATCCAGACATAGACATATACAT

>chr19:5018500-5018700
gtatgtcagaaatgtatattacaattcatatcagtagtaaaattagttataaagtagcaacaaaaataattttctagttgggggtcaccacagcatgagg
aactatattacaggagtctcagatgtaggaaggttgagaaccgctgCCCTAATAGAAAAACAAAAGCAACAAAGTAACAAACAGCCAACATTCCAAGCAC

>chr19:10173846-10174046
TACAGGAGCCAATGAGTGACATGGGACAGAATATGAGGAGATAGCATCAAAGTTGTGAGGTCAGACCAGGACAGAGGCCCTAGGCTGATATCATATCGGC
AAGGCATATCTTCAACATCTGTATTGTTTCAGTAATGTTAGGGGAACAGATAAAAAGAAAACTAGAACTAGATTCTATGACATTTTGAGTAATGCTGCTA

>chr19:11093754-11093954
TGGATGACCAATCAAGTCTTCAACACATGAACCCATAGAAACAAGTCATGTTCAAACCACAACTTCCTTCAAGGATGCTCACATTTCTGCTAAACATTTT
CAGGAATAGAGAATTTGCTGACTATATATGTGATAGTCTTTGGAGGCATTGTGTGATAGATCCTGGAGATAGTACCACAGTAAAACTGAGAAATAACAAG

>chr19:11543620-11543820
ATGAGGATAAATTGTGGCATCAAGGAAACCTGGGGCCTTGCTCACTCTTTCTATTTCACCATGCAACAGTAACCTCTCTCATTTCCAGTATTAACTGTCT
TTCATTGTGACTTAGCCAGATAACCTTAAGTAGAGCTGTCAATTTCTGTGATCATGCTTTTTGTTATGCCAAAAATGGGTTAAGTAAATCCCCTTTCTTT

>chr19:11967056-11967256
ATTTTGGTATGGTTAATGTATACTTACTGTGACTCATAGCATGGTCATAACATGTCACACTTCGGGGCTTATATTACTAGACAGAGGTGTTGAGAGGTGA
TTGGAGGACAGGTTATAAGCTTTCCCAACAGCCTTGCATTGTGGCTGGATGTCTTACATGCAACTGTTCATTTAGTGCGCATAGATCTCCTATCTCCCTG

>chr19:12800904-12801104
cttgttagttccaggtcagcttgggctagaatgagaccctgccttaacaaaCAGCAACAGGACTAAAATCCAAACCCAAGACTTGGGGTGGATTTCTCTT
TCTACTTGTGTAGAAATTTTATCAAGGACAGGCTGGCTCAAGTGGGCAAATATTTCCTTTATGCAATACTGCCTTGGATGTTAGTAGCATGTATTCACCT

>chr19:12831606-12831806
GGTTTGACATTCAGTTTCCCTTAAACAAACTCTAAATATCTTTTCAATGAGTCAGAAAAGAAAGAGAGATAAAAGTAAATTGCTCTTTCTGAGTCTGCAG
GGTTCAGAGGAATAACACAGGACAGGTATGAAATGAGTTGTTTGGAGTCCTAGGTCCATAGGTCTTGCAATTTTTGCAACTCACCCATTTCTGAAAAGAA

>chr19:14684800-14685000
CTTTACAGTACCATGTCACCCAGGCTGTTGAAGAAATCCAGCTCTGGTGATAATATGTGTACTCATTCTCTGTAAATGATTAAGTTCAAAGCCACGCAGT
GAATCATAGTAGCAAGGCTAGACTTGCTTTGATTAACTATACTGGTATAATGGAACTCAACAAAGCAATCACTGAGACATTTAACTCCAAATGTAAATCT

>chr19:16329160-16329360
ccatgtacaagcctagtactgacaacatgacagaggagggcatcaagatgccctggaagtggaattagagatagttatgagctgctatacagtgacttaa
acccagccctctgcttaatcaatgagtcatgtctgtagtcTGCATGGAACATTTTAAATGACTATTTCCCTGTCATGATGGTGACAATATTGAAATAGAA

>chr19:16329819-16330019
CTTTGTACAtgtgtgcgtgcatacgtgtgtgtgtgtgtgtgtgtgtgtACTCGCGCTTTTGAGTGCGTGGTCATAACTAGAATGGAAGTATATTTCTTAG
TTTCATTTTTATCTTGCCACTGTAAATGCAAACTTCTTTGATTTTTCTGAAATTTCTGAGTTCTTGTATATAAAATGATGGTCACATACATTTTAGAATA

>chr19:23380606-23380806
GAATCATGAAATTAAGCTCTAGATACCAAGGGGTTGGTTAGTAAAGATTTGGATCACTGAGATCTCAGGGGATGTGTTCATGCCACCCTGTTTTCACCGC
TCTTTGTTCAGGATATCTCAGTAGGCAGGAAGTGAAGTGGAGTGGGGAAGGGACTGtgtgctggttagatttttgttgatttgagtcaaactggagtcat

>chr19:24166664-24166864
AACAGGGGCAGGTGTACACCAGCCAATCCCACACAGCCGAGCAGCTGACTCCTCACTGAAGAGGGCTAAAGAGGAAGAAGCCTGCTCCTCGGTCGGAAAC
TGAGCTCACCAGGAAGTCCTTTAGTTTTGCTAAGAACCTCCCTCACTAATCTCATCGATTCTACTCCGCTGAATCCTCCGGAGACTGAGAGTGGCCGGTG

>chr19:25078502-25078702
AGGCCTTTCTTAGTGATCCCTCGGCTCCATCATTAACCTCTCTGGGTTTTAGTTTTCTTCCCTGGAAAACACTAAGTGTTTTCCCAAGGATGACACTAAG
TATCTCATGAGATGACATGAGTATGGAGTGAGTGAGTCAGAATGTGTAAAGATAATAAATGCCTAGTGTCCAATAAATCCTAGCTACTATGACTGCTGTT

>chr19:29317372-29317572
aacaaggacctaactgtaaagccttagtcactgcaactgccagagaaaacacaacaaaatgcaggcttaggcaagtgagttatggtagcacagtgaatac
cccaagagtctggaattgggaaattaaaacaaacaaaacctacatagcaaacaagactagcagcatagtgaaaagacagcatacacaattgaagggaatc

>chr19:29670470-29670670
tggcatggtggaaggagaaacatcacaaattcaactcatttctggctacacagtaagtgtgaggccagTTCTATCTCAGTAATACAAAGTTTCTCCAAAA
CGGTCAGATCGTCTTTAACAGAGCAGAGTTTCTGACTATAAAATAAGAAACCTCCCCTCGTTTGTTAATAAGCTTCCTTAGACGACTTGTTAAGTAATGT

>chr19:30955964-30956164
ACCTCTCAGATGAATCCCTCACTCATACTGTGACATCTCTGTAATTAGACACTGACTTACAGTCACTGAGTGAGTCTCGATTCCTTCTTCATGTCCTCAA
CTCAGTCACTCGGTGACAGCTCATCACCCTTGACACTATTGCACAAAGTTGGAAATGAACCACTCCTAATTGGTCTTTATTTCCAGCAAATGGTCAATTG

>chr19:32120982-32121182
CTTACTACCTATGTGCCTCTGGTCTTAGTCACTGGCTGGTTTACTCATAAAATGGGGACAGTTGTGGTTAGATGAGGGTTACCAAGATAACACATGTAGC
ATGCTTAACTCACAAGTAAAATAACTGTAGCAGTTTTCTAGGGATTCAGCTCATCAAACAGGGCAGAAACTGCAGGTGGTTATCCTGTCTTTATCCTGTA

>chr19:32988878-32989078
GTCACACAGAGAGCCCCATTTGGAGTCAGTTCTGTTTTGAGTAATCACTTTTACATATTGAAGAGGTTTGAACAGGGCTCTTGTGTCCCCATTGGCCACC
CATCCAGTCTGATGTGGAGCCTGACAGCTGGAACAGGAGGCCTTGACCCCTCGAACTCAGATTTCTCCTCAAACCCTCCGCTCTTTGTCACAGTGTTTTT

>chr19:33159369-33159569
CAATGTGACTCTATGCAGAGTGGTTATTCTTTCTGATTGACTATATGGAAACTTGCTGAAGGATGACAgtgcctcagaatccattacagtgactaacaca
cagttagacctcaacagatgttgaatgaaAACATGGATTTATATTACCAATTTTCAATGTAGTATAATTAGATGTTATTAACTGAACTTGTTAGTTGTAT

>chr19:34194591-34194791
AATAGACTTTTTTCTCCCTCTTGGGTCTGCTTTTCACTTTCATATCCCCCACACCCCCCCCTCTCTacacacacacacacacacacacacacacacacac
TGAACtctggaatctgcacacaagagaaaatgtgctgtttgtctttctgagtctagctcatttcatttaatacagcgacccatttattttattgttataa

>chr19:34299312-34299512
TGCACTATCGTCTTACTGAAGAAGATGCCCTTGTGGCTTTGACTAGGAGTAAGATTTTACTGATTACAATGGAGACAAGGCTTCACTGTGTCACTACAGA
GACACTGTGTCACCGCAGTCTGCCTTCAGTCTATGCTGGTGTCAGAACAGTGTGGAAGAGTGTGGCTGAGCCAGGCATCTAGCAACTCATTCTTGCCATT

>chr19:38322134-38322334
TTGTCCTTAAAAGGCCCTTGAGTTGGAACAACCGCAATATGTGGTACAAGATGAAAAGATACCACTGCCTGACAACAAATCGAATAAGAACCAGATCATA
GTTGATGATCTCAGACATCTTTCTGACTGTACTTTCGGGTTCTTCCCAGAAACAAACCATTAGCTGTTATGATAAATGCCAGAATCATTCATCCAGGCAC

>chr19:38745927-38746127
GGAAGTGCTCACGTGATTGGTTTTTGTTTTTTTGTTTTTCTTCCCAAATAAGTCTGGAACTCCATAGATAAGCAATACAGATGATTTTAATAATGTCTAG
GGGTTTGAGAATCCAGACACATAGTGAGGACAGAGGAAGAACAGGGTTCTATTAAGTATCACAGCCACACTCTAGGAAGACAAGAACCGCTTGGAAAGCA

>chr19:42023057-42023257
ATTGTACTTGACACCCTCAAGACACTAGGTTACTCAGAGCAAGGCCACGGAGTCTGCCATGCCCTTCCTGTGTTTCTGAGAACTCCTGTTCTACATAGTC
ATTCTGACTTAGGCAGTCTGAGTCAGGTGCTGGGAGTGACcacacacacacacacacacacacacacacacacacacacacacacacacGCGAGCGCGCG

>chr19:42563841-42564041
ATAGAGCTAAGAGTGAGAACGACTCTGAAAACATTAGCAGCCTAAGTGCTTGCTCAGATATTTATGCTGAGAGTATTGCATCTGGTTTTACAGAGTCAAC
AGGAAAGTTGATAGAAAGTGTGTCAGATGGTGCTTCCTCTTTACCCATAAAGAAGACTGCTGATAGTAATATTGCCACTTGTCTGGACTCTGAACTGAGT

>chr19:53199258-53199458
AACAATAGGCTATTAACATTTTAGAACAACAAGTGTCATAACTAAGCCAATATTTGCTTTGTTTTGAGTATTCTTCTAAAAAAAGCTTTGGCTGAGCTTC
AGAGTACATCGGACCATCAATAACTGCTGAACATGAGAAGAGTCTGACAGATACCAAGAGCGGAGCAGAGAAGGCTGGAAGTATCAGGAGGGGCCTGTGC

>chr19:53565950-53566150
ACTCCTTCCTAAATTTGTTGGTAAGTGCCCCCCCCGCCCCCCCGGTCTTCCCTCTGCTctccagtgtccacacagtgactttccccaaagactgagtcac
tctcactagtgacactgcaggaacggttccatagttgaatcacagtgaccacttcctgtcccagttagggtcccctgTTCTCCAGCGCCTTGACATTGCC

>chr19:57803236-57803436
TCACTATGAGATGTGTGGCTGACAGCAGAATGAAGTACAGATGTGTTAATCATACCGTTCTTTCTTCCTGTAACTTCCTGGAGTTTCGTTCTAGGTCTCT
TGTTCAGGAAATGCAGAGGCCAATCAGTCAGGCCAAATCTTAGCCTCAGACACGTGTGCATTTTAAAGCAGTCATTGTCTGGGGCATACACAGCATGCTC

>chr19:58357948-58358148
TTTCCAAGAAGGTTGGGTTCTTTGATAAATTCCGTGCCTCGAAGATCTTCATCAATACTGACTCTCAGTCTTAGTATTCCAACACTAAGTGAAGAGTGCT
AGTAACAGTGTCACTGACAACAGATGTAATTCAGGGACCGTATCAGCACTCACTCTCGACAACCTCTGTCACCAAATTCGTAACTTTTCTGGTAATAAGA

>chr2:3657612-3657812
ttcgtcaccccTCTTTCCCAGTACCCGGGGGCATAGTGGGGTAGAGGTCtgggggtgggggtgggggtgAGAAATAGGAGagagacagagacagaggcag
agaGGGAATTTTACTTATCGAATTAAACTTGTATCCAGATCTCAACTACTTCTGGTCAGTGTTGCAAAGATTCCCAGGGTCAGCCGTGTAACTTAGAGCT

>chr2:6715510-6715710
GAGCAGGCCAAAGCTAGATTGCATTAATGGATAACTCTCAAACAGTGAGTGAGGTCTATGAGATGGAAAGAAAGGCCTTGCCATCACATCCTAAGATCAA
TGGGGCCAGTCTCCCAGTCACCCAAACAGCAGCCTGACTCAAAGCAAGAAGATACTGTAGCAGTCAGTGTCCTAAGTATCATGGAAGGTGCTCTTTTGAA

>chr2:8965005-8965205
CATGACACACAGCAATAATGAACTTGGTTTAAAAAAAATTTGAGCCTGTGGTTTAAACTATGTAGAGCAATGAGTTGACTGACTTTAGGGGATTTTCCCC
ATGTTTGAAGCAGATATGCTGATATCCTGTATGCATATCCAGAAATGATTATTCAAGTGCAAATTAATGTCATACCCCACACATTCAAACCTACTCTGAC

>chr2:9294624-9294824
CAAGTTTCCAGTCTGTTGAGTGACACAAGCCAGTGACAACTGTGTGAAGGGTGACAAACACACTGAGCAGAGAAGTGATGTGTGCTTACATGGCACATGA
CTGGGTTCTCTGTTCTAACCTACCTTCATGGAAAAAGTGACACTAAATTAAGGTTAAGAATTGTTGGTTTTAAGAAGAGAACAGAAAAAATACTCTGGGT

>chr2:9360156-9360356
TCAACAACAAGCCTGCCACCCACACAACTCTGCCACTCAAACGCCTTGCTAGCTTTTCTCGTTAGCTTATTATGATGGGCCTCTTAGTCAAGTCTCAGTT
TGACTAACCTATATTGCCACAGGCAACTGGTTAGTCAACTTTCATCTTATTTAACAAAAGCAATGAAGTGGCCCTGAACGATCCTCCTGCCCCCAGTCTC

>chr2:9570955-9571155
TTCTCTGTGTAGCGTTCTGAGGGCTGAGAACCAGGCAATGATGATGCTAGACAAGTGCCCTGATGCTGAGCTCCAGCCTCAGCCCCACTGTCATGAACTT
ATTCTAGGAGCCATCAAAATGTATTAAAATGACTAAGAATTTTAACAGTggtaaaatagctcagtgagtaaagatactggtgcccaaacctatgaccagt

>chr2:9571472-9571672
CTCCACCACTTCCCTACCACCACCAATTTGTTCATCCATCATATGAAGAACTAAATTATTCATTTCTGCCATGTTCAGTAAAGTTGAGTAAGGTTTGAGT
CAATGAGTGCCAATATTATTCCACATGTAGGGTTTCGGTGTTTCTGGCTGAAATATGATGATGTTTCAAAGATGCTTATTATGAAAGCATTTTATACCCA

>chr2:10143360-10143560
ggcactatgttcattgtccaattgagtaggaagacccagcctgaaagcaggtggtgcagctctctgccttgagaccctggaccgtataagagtaaaagcc
agctaggtctttctagtgcatgggttcatttctctctgcttctgactgtgaatgtgaggtgactcacatggtgcttttgccagtgtgacttcactacaat

>chr2:12977405-12977605
cctttaggttgcgtcgtgttgacattcagcttttaaccatcacaGATAACATCGTAGTCACTTTCATTGTAACAGTGAAGTTTTCCTTTTATGTATTGAA
AGGTCACTTTCAGTTTGCACTATGCAATAAACCCCCTTGAAAGTGAAAGGGCTTGTTTCTTCTTATTTTTGACATTAATAAACCTACTTATGCATTTCTT

>chr2:13413590-13413790
GTGGCAGGTGCTCTACTGTAAGCAGGGCTATTAGCAGACAGCTAACGTTGTGGAAGCCCACTTCCTCTAAAGGACTGTTCCAGGAAACATGACTCATCTG
CTCAGGAAATGAGCAAGGAGGCGCGCCCTGATCAAAGAGTCAAACCCACTGTGGCTCACACACACAAAACCTCTTCTGCTTCTCTGCTTTGTTCTAACCA

>chr2:13557422-13557622
TCTTATTcttcttaaaacacagattactgccccacccaggcttgctgactGACAGGATACCACTCTTGAGAACCACTCTACTGGCATCTCCTCGGGGTAC
CATTTTTTTGAGAACCACTGTACTAGCATCCCCCACCCCCTAAGCGTGCTTTCGTAGCTCTCTCCAGAAAGTGCTTCAGATGGCAAGACTCAGGCACGTA

>chr2:14312688-14312888
AGCAGGGAAACACAGTAATGGATTTCCTCTCTTCACCACAAAGTGCTGATTCCTGGCATAGCAGAATTAAAACCGGAGCAGTGAGATGTGCAGAGGGAAA
CAATTTTCAGATAAAATAACATTATTCCTGGCAAAGCAGGCACACGCTGTTGAATTCGTAATGTGGTTACTGGCAGTGGGGAAGTTGGTGCTGTATGCCA

>chr2:15050976-15051176
ACTCCCTGAATGACTAATCAAACCTTTGTGAAATAGAAAAGGAAACTGTTGTTAAATATGCATTTGATATAAAGTAGTTCACTACTTCAGAACACTTGAA
CAGTGACCAGAAAACATGTGGTAAATCTGCAGTTAGTAGAGTGGAGATGTTCTGTCTAAGCAATGGAAGACTCCTATATAAACATGCAAATGTCACAGAG

>chr2:17845010-17845210
TCTGCGGAGACCTTACAACTAAAATGTCCTCAATGAAGTGAACATAAATATATAGTTCCTTAAGCCTGGGGTAGACGGGTAAGCGCGTCAAACTTCAGCT
AGCAGAAAGCAACTGAATGCAGAATTCTATGTCTGGTGCAAAGGAAGTGGGAAGCAATTAGAAGTTCAACACCTAGTAAGTTTTCACAGTGTCTTTTCAT

>chr2:17889632-17889832
TGAGCCTTCCTGATCCAAGGTCTGATAAAGTCACAGGGAGACCAGAGAACAGTCATACTGAGGAGTAAAATAACCTCTTTTCTAGACAAGTGTTAAAATC
CATGTCCTTTGgcaaggtgtgctggttcacacctgtaatcccagtgttaggagatgtacacaagaagatccgatccagaccaacctaagctatatagaag

>chr2:18019236-18019436
aggaattcaaatgtcaagttaggcaacatagccagactctgactcaaaacaaaaggacaagagagatgactcagcagttttgaaaaggacccaggtttgg
ttcccaggactacatgatgtcccacaactctcctcaatgagctcccacactaactctgggtgacaggcacacgtgtagtgcacacacatacttgcaggca

>chr2:19628386-19628586
agtaatctctccccacttccacattctccctccagacttaggcacttaaccactaaatttacatttctctatttgcctgttctgagcatagggtaagtag
gatcctgcaaatgttatctgtgacttcagtcatttagcagttttctgggattcatctacatagcacattgactcatgtcccattgtgaggcatgctcata

>chr2:19647122-19647322
CAAAGCTGGGCATGGGGACAAAAATGCAAACCATGTCATTTAAGCCTCCCTGTGACTAACAGTCCTGACTTCTCTCAGTTCTCAGTTGAATTTACCATAT
GACAAATGCCACCTATGAGCAGGATTTCAAACTTGCTAGTCAGTAGTTAGCAACTCCAAGTATTTACCAGGTGCTGGTCATTTTATCAAGCCCAAGCATA

>chr2:26502767-26502967
TCTCCTTCGATTACTGGGAGAAGAGTGCAGTTGGTTACTACAACAGGAGTACCCCGTTCTGTGAAGCCGGAAGGGAAATAAGGGCTCCCCTCTCCGGCTC
CCGTTCCAATCAGCACAGGATTTTCAAACTTCCGAAATGAGTCAGTCCCACGCCCACCCTAGGCAGCAAGCCGCCTGCACATCGCCCCTCTTCGAAAGTT

>chr2:34982294-34982494
TCAGAAGGTGTCGGGTAGAGGAGGAGATGACACACGCTATCAACAGTTCAGCTGCATTTATGGCTTCATCTGGTGACTGTGGTCTGGCCTATTTGCCACC
ACAGTTGGGGACAGAAGCCTAATAGCCTGGAGGCCTGTGCCATGGAAGCAGGGCCCCCGCTACCCTCAGCAAGGAGAGGCAGGGGCCAGGCGCAGGCACA

>chr2:35329179-35329379
CATAGGTCTAGATTTTATGTGAACTGGATTCCAAAGATGAGCAGACAGGCCACAAGATGTTTATCTGGTAACATTTGGTGATCTCAAAAACATCACTGTA
AGTCCCTCCCACCGTGGGCAAATTGCTGAGCTCCTGATCACAGTGCACCACAAAACCTCCAAAGCAGGGACGGTTCTTAATCATGTTttttagtttatgg

>chr2:38471976-38472176
TGATTGTCAGGGTCGGTTCCTAGAAGTTGAAAGTCATTCTTCTACAGTCATTGCCACAACTTCGTACCACGAGGCAAGTTCTAATTCTGTCTCTCCGCCA
CAGAATTGGGAGGACGAAGGTGACAATGCTTGGGGTTTTCCAGGAAAAGTCTGGGCTGTAAGTCTGAGGGCCAGGCAAGACACCAAACAGTGAGAGACCA

>chr2:38507212-38507412
AATATGGGAGTATGGGAGGGTGTGTTCAAAATGGCACTCCTGTGTTCACAGGCTCTGCAGAGGGTCCTCAAAGCAGCGCTGAACAGATCAGTCCAGGGCA
TCCATGAAAGGCTTAGTTTTGGGTGCTCAACTGGGAGCCCATTATGACTCAGCAGGATTTGAATCTGTGAGCTGaaaactgggtgtggtggtagtgtttt

>chr2:38536630-38536830
CCTCTGTGGGCACCAGGGTGTCAGGACTGAGTAGCTTTCTTGTTTCTGCTGTACACCCAGCCACAAGCTCTGACAACTCCAGCCCAGGGTGTGCGTATGA
CTCTTATGGGGTGGGATAGGGGTGTGGGGGTGATGGTGCCCGCAGActttccaagccacagtctccacatctgtgaaatgtgaggatGGAGAAGCCAGTA

>chr2:43748604-43748804
CTTGAAAACTGACTATAACATTGATAAATAATGATATTATTGACTGACTGTGCAAGGCAAACTCTAAGGGGAATAATGTGGTTAACTACATGTACCCAGG
AAGTGGGTTGTTTTTTAAAGTCTCTGCTCACCCTTTGCCCCCGCCTTTTTTTTTTTTTTCTTAAGTACTGAAATTAAGCAGCAACGAACACAGGCCTCCC

>chr2:43975736-43975936
TAGCATCTACCCTCACTGTCTCACCGCATCTCTACAGGAATTGAGTCACGAACACAAGTTTAGGGCTCTGATGCTTCCTTGAGAGTGAATGACATCTTAA
TCTGACTCAAAAATAGCATAGATGATTTAGAATTGTTTCTTTTGAAGCTAAATATTATTATTGTATTTACAACTAATGGAAACTTATTAGAAGTTGTCTC

>chr2:44818785-44818985
TGGAGGAAAGGGGAAAAAGAATCACTATGACTAGACGTTGAGTCTCTAAGCCACCCTTCTCACTCAGACTCTTATTCCATGTGTCTTGTGTCATATGCTT
TCAGAAATGCTTCCCTGCTATGCCAGGTCACTGAGGAAGACCTCGTTTCTCTGTACTGTCTTCTGAGTACATCAGACACTGACTCACTCATCGGTCATGG

>chr2:44978516-44978716
TGAGATTAGGATCAAGCACTTTTTCCTTTCCAGTCATTTCTCCCACTTTGACTGCTTTTCATGTATGAATGCTTCTTGCTGCTCTCCCTTCAAGCCTCTG
AACGCCCTCTTGGACGAATGCACCCATCTTTTAGAGCTCAACCCCCAGCTGTAGCAAAGGTAAGCTAGCGGAAAGAAATGCAGTAACGCAAATGTCCCTC

>chr2:48249588-48249788
ACTTGCTTCTGTCATGCCTGAGCTATGAATAAGAACTGTTAAGTCACACATCTTCTATCTATACACCCAAGCTTCAGTACTAGTTTTGGTTTAAAATTTA
GCAAGCTCAGTTACTCATAATGAAATGGGTGTGTTTTTGTTATCCAGGATGTAGATACTGATCCACATGCAAAGATGCTTTAACTAGAGACAGAAAAACC

>chr2:50249794-50249994
TACTGGGCTCACTGGATTCTCATTATACAGATGCACAGTTTGAGTTTTCATTTAGCACAGTTTTGGGGGGACTGTCATTTCCTATGCTTGTACCTCTCAC
TCTGTTGCCAGCTTCTTGAGAGTAAGAAGGGGCCAGATGACTGAATGAGCTATCCTGAGTACTTGGCACAGGGTTTCCACCGTGGCAGATAACTAACACT

>chr2:50324802-50325002
AAGATTATCTGACATGATCCTCTTCACATACTCCTTCTCTGTCATTTTCAGTGCACGTATGCACATGTGTTTGCCTGTGCATGTCTGAGGTCTTTGTTGA
GGTTATCGCCCAGTCATAAGAAAAGTGTAAGTTCTCATTTTAAGAGTGTATGCAAAGTGACAGCCAACACTCCCGATTTCAGTTGGCACTTAACATTTAC

>chr2:52597534-52597734
ATCTACTCAAAAGTAGAAAGTTGCTACTAGAAATAGGTTGACTTGCTAACCTGGGAACTGTGTACAGTTGCTCTCTTTTCTTACTAATTACTATACTATT
AGTCAGTGCATCTGTTATGAGCAACAAGGCAAACACTAGCTATTCATAGCCAAGTGAGCACTGTAGGGCAGCTTGCAACTCTCATTGAGAGATACAGGAA

>chr17:44675061-44675261
TCCTGGGAGCTCCCAAAATGAAAGTGGAGTGCTCCTGAGTGTCCCCCGCCCACTTCAGCCCTTAGGTTCTTATGGCCTTTTCCAGTTTCTGAGGCTTTCT
GTCATTCGGTCTCATAGTCATTAATATCCACAGCTTATGTCTCAAGGTAAATTTCGTGAGTCTCTTTCTTCTTCACTTTCTTTCTGAGTCAAGTGATAGG

>chr17:44718477-44718677
TATGGAACAGGTTCTACGCCAGGCTTAATGGGGAACAGGTCTTTGGCTGTCAAGTCTACTGAATGGCTTTTCTTTTCAAACCAGACCATGTAAGTTGCTA
AAATCTGGTTAAGAAACACATCATTTGTTACTGTGTGTGGATAGTCTTAAGACCCCTTGACTGCCATCCGTGGCTACAGGGGTTAAGAGGCAGAGGGCAT

>chr17:52463190-52463390
tccctctgctctatgcatcccggggacagaatccagaccctcagtcttagcagcagacacactgacctactgacccatttcgcagacAAATGCAGGTGTA
ATTGCTCATATACTACTTTTTCTCTTGAGGGCAAACAAAGCTTTCTGATGCTCTCACATTCACTTGCAATATGAGTCATGTCAGAAGCACAGCTAGGTCA

>chr17:57108948-57109148
TTCCTAGCTCTGACTTCAGGTGATTTACCTCGCTGCCTATGAGAGGGTAGTGGAAATCCCTTTGTCCCTCCCACCCAATCTGGATTCCGTGTTTAGTCAC
ATCACAGCCTGAGGTCAGGCCCAAAGGAAACAGTAGTGTTGAAGTTGGTTTTACTGTATTCTTCAGGGGTGACAGTGGAACAGCTTGAGAAACCTGTCAT

>chr17:63324252-63324452
CTAGGAAGCAGGTGAAAGTGAGCACACTGCTGTTGACACAACCTTAGTGCTAAGCCTGCTCTGTCCTTCCTGTGACTTCTCATAACTGAAGCAAAACAAG
AGCTTCCTGCTTTGGTGATGATGAATCCAGAACTCAACTATTATAACTAAGGATTCTAATTCTCTCTTCTTCCCATAGTGTCACATGCATTGACTATGAC

>chr17:64603120-64603320
CAACCCCATTTTCAGAGTTTTCTCTTTGCACGAAATATATAAATGGAACTCCTCTTGCCCAGTGACGTCTTAATAGTGTCCTCTAGCTTTGGCTGGGTGA
TCGCTTGAACATGATTTATGCGAACATCTGCATGGGGTTCTCTGGCAACCTTGACATTTCCCTCTGTTTCTAAAGCAGCGAGTGACTCATTCTGTTACTG

>chr17:64751370-64751570
GTTGACTCATTTGGAGAAATAAATGTGTCTGAGTCTCCTGATTGATCTAGATTTGTGTATGAGTCATCACTGTGGAGATCAGATAACCCTTGAGTCTGCA
CCCTGCTGGCTGGTTGCCTGTTCTTGATTTTTCTCCTCAAGTTCTTCTGGCGGTTCATCAGCATCTTCTTGGAAGGATGAACATCCAGTCTCCTGCCTCT

>chr17:70924874-70925074
CCTTCTTTTACCTGATGCCTCCAGAACACAGTCCAGGCAGATGTAGGTCCTGGAGCTCCAGCAGCCTCTCTCCGCACGGGTTCACGGGCTGTTTTCTCTT
AGGTCAGCTCCTGCCTCAAGTCCCGTCAGCCCTCCCCTTCCTGTTCCTGTTGTTACTATCACCCACCCACATTCTTGAAATAACTATTTTGGTTTTGGTT

>chr17:73271499-73271699
TCCCATTCCCTAGGCAGAATCTGAAGTTTGATGGAGACGGCTTGCAGCACACAGGCGGCATATGGCCTGGCACACAGCACAGCTATTCATTTCCACTCTT
CCAGCATCCTCACGGTATGACTGCAGCCTATGATAGCAGGGTCTGTCAGCTGTGAATGAGAGCCTCCATCCATGGATGGAGCTAGTGGAGCAAGGACCAC

>chr17:73818320-73818520
GCAAGGCTCGAGGTTAGCCTTCCTTCAGGATAACTGCTTACAGTGATAATAGTATCTATATGTAATGGCATGTGGTCAGTTGTGATAACAGATTTGTGTA
ATTACCATAGTAGCCAGCACATTCCTGACAGAGGAGTGCCTTTATGTCATTAACCAAACCCAGCAGGTCCCACTAACTCTATGATTAGACTTTTTGAAAC

>chr17:74590040-74590240
CCACTGTTTCAGACACTAGTGTTTCGAAAGTCATATTTTAGTGAGCATCAAACAGTGAACAGGTATATCCTATTGTATATAGTCATAGTGCCCAGATGGC
TGTGGTTAGATTAACCTAGAGCTTGGGGAGGAGAGAGCAATGGTAGAGAGCTCTGTATAGAGATTCTGATTCATGGGCAGTGCAAGTATGAAGCCTCTGA

>chr17:78665158-78665358
AAAGCAAGCAGCTGCTTCGACACAGCCTCACCACAATCCCAACCAGACATGGACTGAAACGCAAGTAAGCCTTCTGCCTACCACGCACTTATCTCAGATT
GTTATGTCACAGTGACAGTGACAGACTGAATAGTTATTAGAACTAACTCAACTCAAACTGAAAGACAGAAGTGTGACTGGGATAGGAAAAACTGAGTTTT

>chr17:79739209-79739409
GCCTACTTAGATCAGCAGTCTAGAAGTGACTCAGTGTATTTGCTGAGTCAAATGAGCCCTTCCCAGGCCAGACAATTTGACACTAGCACTGCAGAGTTTT
CAAGTTGGAAGGAAACTTAATACCCAGCAATTATGATCTCAGTTTGTAGAGGAGGGATCAAAGGCTCAGGGAGGCATCATTGAGCACAAAACCATGCACT

>chr17:80175126-80175326
TGTAGCCACAAGAACAGCACATGAGGGATCCTTACTGCTGTGTGTCCTCAGGCTTTGCTGGAATGAGGAAGCCGGATCAGTCAAATCACTCCTGTGCCCT
TGAGCTGAGCCGCCACGTCTTTGGGTCAGAGGTCACCAGCTGCCAGGCTTTAGGTTTTAACACACACCCAGCCATATCGGGAGGATATAGAGCCTCTTCA

>chr17:80632474-80632674
TTCACGGCCTCTGTGAGACAATGAATGTTTTACAGTACAGAACCTTTAGTCTCTGATGTTCTACTGCACACAGTGGTTTACCACCATTACGTTAGAGCTC
TCTGCTTTTATAGTCAGGGTGAAGTGTCAAAGACCACGGAGATGAAATGAGTCACAAGTGTAAAGATTTCTGAGGTGACTAAGGCAGAAGACTCAATCCC

>chr17:80772532-80772732
AACGAGTGTGCAAAGACCATTGTAAGAATGTCTTTTCCCACTGAGGGCTCTGTTTATTATGAATAAAATGTCACATGCATGACGGGTGTCTGGTTTCATT
TCTCCAAAACATCTTTCCGGTAGTAGATCTGAGGCAGCTGTGGTTAACCAAAGTATAAACCCTGTGAGGTCTACCAAAACTAGTGTGTATTTACATTCTG

>chr17:84291386-84291586
taggaaatgcgagcttgttcattctgacaactcctactcaagactgaatgctctccctctatgattaggaaatgcgagcttgttcattctgacaactcct
actcaatattacactgaaagtgactgactaaaacaaGTGCTTTCGTTTGTACATGATAGAGTCACGTAGGTTTTAAAGGGACACTGATCTAGTAAACTTG

>chr17:84334352-84334552
cagtgctcttagctgctgagtcatttctccagccccACATTTTGTCACGTTTTCCTGTTTCACTTTAACGTGCACAAGGAGAAGCCTCTGGCAAAGCAAG
GGTCCTGCACGCAACCCTCTTCTAAAGCCAGTGACTCTCTGGAGTCACACTTTCTGTACTGTGCTGTCCAGAGCTTTCAGGAAATGGGAAGCTCTCCCTG

>chr17:84419949-84420149
CACTAGGTGGAATCTACAGAGAAATTGATATTCAACACAGAAGTTATTTTAAAACCTCAGTAGGCATTTAAAGATCAGTATCAGCATCACACTGGAAAGA
GGGCCAACAAAATATCCAGCAGGTCTGTCAGCAGAGCAGCAAGCTCGAAACCTAGACACACACCAGTGAGTCAGGAAACACTGAGATAAGCTTGTGTGCA

>chr17:86852756-86852956
tgatgccgctgcgaagggttttccccacagaccaaccaaacagttccccagaagacaccgactcaattcatttctgacactatctgctggagatagcatc
ataccccacctgctgagaactccgtcccacaagaatgcctccacttccgactccggcggcaagtcatagatactcacctctatttGGCTAACACATCAAA

>chr17:87571690-87571890
TGTTTATATAAGCCGGCACATTCTTGCCGTTCAGTAAATGCTAGGCAAGAGTCATCCTGTGAGCCTGATTGCATCACCGGCATGGCATCATCTGGTTGTC
CCCTGTGGAGCAATACTGCCGCTCAGTGGATGAATGTGGGATGGCAGGTAGCAAAATGTTTCTGCCCCACCCTTCATTCCACAAGGACAGGGAAACTCCG

>chr17:88213666-88213866
GGGCAAAGGGGTGGAGTTGACCAGTCAGTTTCTATTTGAATCAGAGAGGCAGCCTTTGGGTGTCACCCCTACCTACATACCCACCCTGAGTCTCCTCTGG
TGAGCAAGCAAAAAAAGGATATGTATAATCTCTGTGTAATAAAGGATCCAATGGACTGAGTCATTTCCAATTCTGTGTGGGCTCCTCACAAAGGCAGTCC

>chr18:3280882-3281082
CTCTCCGAAGGTAATGCAAGCATTACAGGTGCCCTAATACGTGCCTATCTTCAAGCAGATACTTACCACAAGAGAAATGCTAAAGTCAGACTTGTTATTC
GATCTAAAGACGTCCCCGCAGCCAAAAGCGGTGGTGAACTAGTTAACAAACTTGCAATCTGTCCGCCAAGCTTGACAAAGCAGAAAGGAACTGACTAAAT

>chr18:5020618-5020818
ACATAGTTTTGCTTTGAGTTTGTATGTGTCATTGCCCTTTCTCCATCCTGAGACTGGGTAGTGGGTTGAGTGGAGCTGAAGTGATTGCCTGTGTGTTCAA
GCCTTTATAACTTACTAGTTTTCACTGCTGTTGCAATCTGGGGCTGACATCTGGCAGCCTCACCATCCCTGCCAGGATCTCAGCCAAGCTCGTCTTGACA

>chr18:5077947-5078147
cctgggcaatattcacgtgtctgaatggactaagcttatttagccattcaccttctcgatggcatcttggttgttttcaaatttgggtaattgtgggtaa
agtagctataaataaaagcccatgtgcaattttttttttgttaaaacacaagtttcaggtgactcaggtgtgaaaggacatgactgagaaagtaagcgtg

>chr18:5688515-5688715
tgactaaaatcaagcttgggagaacaaggctgatttcagtttagaactctcaggtggtagtcagtcataagggaagtcagggcagaaacacaagccaaac
ccagggcagaaacagaagcagaagtggagacaatagaggagcattgcttactgacttgttccccatggcttgctcagctagcttccttaaacaagcccag

>chr18:7905524-7905724
TTTCACCTAGTAATACTCCCTACTTACTTCTGAGGTAGGCATTCAGCCTTAGCTTTTGTACAGGAAATCCCTTTAGCTTTCAGTTTTAGTCAGGGTATTT
CTGTATCTTCCCTTCTTATAAAAGTATTTCTTGGACATAGAGCAACCATGTAGTGGCCTGGGAACGCGCATTGGACTGTGGGATTTGTAGGATGAATAGC

>chr18:9394044-9394244
CTGGAATCATGTGTGAATACACTTTCTTGTTACAGGCTTCACTCATCCTCTAAGCACTCTTAGCATTGTGGAAAGCCATAAGCAGAGGAGGGAAATACCC
ACGGTCAGTGGAGAGGCTGCCTGCGGCACAGCCTTAAGCAGGCAGCATACTACCAGGTTCTTTCCTTTTCTTGGGGTGGGGGAAGTGGGGCTgagacagg

>chr18:14511473-14511673
tttgtgtttgattacagccgcagagaagctaccgatacagcttagggaacagacaggttttctgggtctggtgcttggggctggctctttgaccttcagt
actttgatctacaccacccactgcctccaggctcacataggtttcagagtgagtcagctattggctcactggggttccctagcacaccatgcatctttca

>chr18:20973354-20973554
cctgtgggccatgcatactcaaaccagaacttgatggctcatacttttgattctagcatttgggaggcaaattcaggtagattctgtgagattgaagcca
tcctcatctatatagtgtgttttaggcaaaccaagagtacacaatgaaaccctttctaaaaagcaaacaaaCAAAATAAGAAAATACTTTAAGCCAGGTT

>chr18:23845070-23845270
CAGGAGCATGCAGCACACAAGGGGCCTCTCTGACATAAACCACAACAAAAGATGGTGATGTCAGAAGTAACTAACGTGCTAGTGAGAACCTGAGACATGA
CCAGGTGGCTCTAATTAGCAGAGAACCTCAAGTAGCCTTTGAATGAGAAGTTGGTGGCAGCCTGAGAATCAGATCATCATCTGAGATTAGAGCTGAGCAC

>chr18:25172104-25172304
tagggagaggtaccacacttggagggaattgtgcagttttaagtaactatgtggttaaccactaaaggccgcagtcaaaaaggatgtatgactaaagata
atgactaagtaagtctaaagattttgagaaagctatttagctgaggaaattataaatgaaaagtctgacacaggaacttgtatagtcactaacaaaggat

>chr18:32052628-32052828
ctctgtacatgggtgctgagatccaaactcaagacgctgtgtttgcacaacaaacactttactgattgaaccattgccccagccccAGCCCCATAGTCTG
CTAACTTTTGAGACATTTCTGAGATGAGTCAAAAAGAGCCATGAGGCAAACTATGCAACGCTGACGCATTCTGGCATCGCCACAGCAGCTAAGACAACAC

>chr18:32335762-32335962
acatactcaaaatggtgaaagGGGAAGAGAGGGAGTGATAgtgagatgactcagtgggcgaaacacttagcacctagcctgatgacctgagtatgatcca
tgggacccacacagtggaaggagagaactgagtcccacaaggtatcctctgacctctgtacCATATGAGTcacacacatacacacaaatacacacacacT

>chr18:32970273-32970473
GAGCTGAGGAGTTGTTTATGGTAAATTTTTGTCTGCATCTTCACAGAGCCGTGTGTCACTGACCACCTGTGTTATTTCAGGCACGAGGCAGACAAAAATG
AAGCTAACCAAGTGCGTCGATCTTTGGGTAATGACGACGTTGCTGTTGAGTGTCAGGGTTTCCCCCATGGTTGCTGTGGTTTGGCAAGGGCCTGTTCCGT

>chr18:33193149-33193349
TAGTCTATTTCTCCCCTGACAAATTACCATTCCAAAATATCTGCCTTAAGGGAACCAAGTAGCCCAGTTATCAAGGGAACTTTAGACATTTGTGACTTTC
CTTTCAGTTTGACTGTCAACTTTGTAACCACAAAGGTCACAAAAGATATACTGAGTAGGAGACCTTTATTCGACCTACCACTGGGAATAGTTACAATAAC

>chr18:33216892-33217092
CTGAATCTAAGCAGATCCTCCTATTACCAAGTACAGTAGTGTAAACTCATGTTTTCCCTTTGACTGTCTTGTGGAGCTTCAGTGATTAGCACACTTTCAA
GCCTTTGTGGTTAGGATAGACAGTTGTTTCCTATGACCTCTTTGGGGTTAAAGCCTCCTGCTGACTGTCCCTCAATGTCTGAACACAGCTGTTTACTACA

>chr18:35065568-35065768
ctgttctgactcaaactcctctccaagctgagtcaacctggtttctctccattttgccagaattgttctgtttggcctcaaactaactctgacaacctgt
tctaatcctatggctcctggttccaacggcctccttgacctgcagtgacctgcatgaactcacaaactccactgcactgcactgcactgcattgcactca

>chr18:36709033-36709233
gttacctaagctcagttgtggtcaggaaacagctaatggaaaatttcagcaatcattcgtaagttctcaattgcgccctgttttgggcaggatgaagaaa
ctttgtgctgttgaatgtagtcctgacctagtatgtgactcattgctttgttcaggatattgacaccacacaccactaccTCTGAGTGTCTTGGTAGTCA

>chr18:38420201-38420401
CAGCGTTGCGTTGTAATCCGCCCTTCTTcccgcccccgcccccgcctccgcctctgcctctgctccGACTCCTGAAATGACTAGTTAAGAATTTAGCCTC
TTGGTTTCATAAACGCCCCAAATTCTGGCCTTGCAGACTGATCTTTATGTCTTCACAGCCTTTATTCTATGACCTTGCATGAGGTTCCGGGTGCTTCCTT

>chr18:39017752-39017952
CTCTAAGAATTTTTGCATTATGATTCTTCTTTCTCTTTTGATACTCCCCTTTTGTCTCTCCTGGGCAATTCTTCACCAGGTTTGGGTACGTTGGTCTTAG
TTTCATTTCTGGTGTTTTCAGGAAATGACTCACATTTTAATCTGTATTTGGCAGCAACTCAAATTAATTGGCTTGCTCCATTTTCAGAGTGTAGACTATG

>chr18:39519558-39519758
AGGATTCTGTTTCTTGGGTCTAACTTTGTTCAGAGACCCTGACTAATACAGTGACTCCTCTTTGGGGGTGAATTTCTTGGTTCTGCTCAGAGATACTGAT
TCAGCAGATAGTCCCCAAGTCAGACCCAAATAGAAACCATAGCAAGAGGGTTAAAGTCAGGTGTTGCATCATGCACGAGAGGGATCAGCAGAGCAGATAA

>chr18:39653994-39654194
GACACCACACGCAGTATTTAGATGGATGAAGATGGGTTGAGGCTGAGTCCCAGTGAGCTTCAGGGTGATACCATGAGTGACTCAGAATGCTCTGGGAAGA
AGTGGGAGGTCTAGGATAAGTAGACATTCTAGAAGCACAGGCCATAGGGTTGCAAAGCAGCAATTCACATTTAGCTGATTCTCTACCAGATATTCTAAGT

>chr18:41947124-41947324
tccatgctagaatgctgtctACcagctctctgacatcatcagggaaatgttttgtgaagtagatagtgagtaatagagaaactcacaactagtcaaagtg
cagagcataagggactatggagtacacatcaatattacacacacacacacacacacacacacacacacacacacacacacaccatgactcagaggaacca

>chr18:42280472-42280672
TGTTGGGTGCCACTACTATCTAACAAATGTTCATTTGTCACAGCCAGTGACTCATTGCCATCCTATAAGAACAGGAGTTGCTAGTGAAAGTCCTGGGCTT
GTATTTTCTTTGAGTTCTAGCAACTCATTGCTATTCTGTAAGTAAGAACAGGAGTTGCTGGTGATAGGGACTTTATATGTAGTTTCAGTGCATTCTGACC

>chr18:46477168-46477368
AGGGATGACTGGCTCCAAACACCAGGTTCTGAAGGGACAAACCCAACCTGTACTGCCAAGATCCTAAGACACTTCCTGACTCTTATGATCTGAATTATGA
TCTGTCTCTTGCTGCCCAAGCTTCCTTGGTTTTTTGCCCACAACTTTCCCATTCTGTCATTCTTTGCCTTAATCTCTGTGATCTGTTTTCCCAGAAATTA

>chr18:50009018-50009218
atgctttctccatagtggttctcgtaatttacattcccactgacgtcatttgtgagtaactttctctccgatctttatcagcatttgctgtttttttatt
ttaggtagtagtcgtcattctagttggggtTTCATGGAACTTTCTGTACATCTTGATTACCTGTGGTTTTCCTGGTTGCTGAGTGTTTCAGATGCTGCAG

>chr18:50117142-50117342
TACAAAAACCACAGAAAATAGTCATATAGGTGGAAAAGAATGACTAAGCTCATCTTCCTGCCCAGTGCCAAGTACATCCAGGCTGCCCCTTATGGCTTAA
GTGATAATCTGGACCTAGTTGTTATACTAGAAAAAGGGAATGACTGAGCCTCTGGCCATCTGAGAAACAGTCTTGGTAGTCAATCGGTCTACATGTTACC

>chr18:53802523-53802723
cagctttgtggctcatcacccacactggagcaggttttgtgatatagctataagcaagtaaccccagcaaggagaggaaatgactcactagctatactcg
gggagaattgtttctttgctctttgagtaatctatctgaggtgaatagatgcttgttcatgtcttctcaggaaaagtAACATAACCATGTCCAGTTGTTA

>chr18:54972846-54973046
atataaatatatgtgtatgtttaagtatatatgagtgtgtgtttataaatataaaatatacatatattctatatTTGGTGATTTATCGTTACTTTTAATT
CTTTCTTGCTGTTTACTCATTTCCCACACTCCCCCAAAGGGTACTTTGAAATCTTTCCAGTTTTTACAATTAAACCTAACCATCTGGACAAAAATCTTCA

>chr18:57056978-57057178
gtctggagatgacttgacgattgcagtgataaacacggagcagctgtggctacatgcacaagacctgcataaaaCGAGAAAGCAAAAGCCATGCAGGCAG
GATGGGGACTAGGTTGGAAAAAGGGGGATTGGCCAAAGTAAGAAAGGGACGAGAGGGGCATAAATATCCCAATGCATTGAATAGGCATAAGAATGTTAAT

>chr18:57307536-57307736
gccacatacatttccgctgtatttgtgaagcacattttcttacactgtgtgtatggaaacacagttgctcatctgttgacagatgtctatgctgggtcag
tttcctggccattgacaataacgaggctataaacaaggatgtgaaagtacctttgtggtgtgctggtatgtgtcaaagcatggtgcagtggagtcatgtg

>chr18:60744742-60744942
AGAAAGAACAGTGGGGCTGGATGTGGGCTGAGTACTCCCCTACTTCTGGGTTCTCAGGCAAAAAGGGAACTGAAAGCAGCCACCCAATCCTGACCCTGTG
AGTTCATCCTCCCACATCCTCAACAGGCTCTCCCTCCTGTTGACACTTAGCAATGAGGCTCTCCCCTTGTCCTTGGGCAGTCTCTTTCCAGGTTAGATGC

>chr18:62169332-62169532
CCAGGTAAGAACACTTATGTACATCAAGAGAACTGATTCATATAGACCGTAATGTGGTTTGACTTAGCGCAAGGCAGGCTAAGGACAAGGAGCCAAACTG
TGCTGCTTCCTCCCAGGCTCATGCAGAGAGAGAGCGTTGGTGACTCAGCAACAGTGGTGGTGCCTAATGTCACTTTGTGATTAATCAGGGTTGTATTAAA

>chr18:66429302-66429502
ACATGACAATGAATCAAGGCCCTGGGGAAGCTCCAGGTTGGGTTGTTGTTTTGTGTAGTGATTCAACCTCATTCTTCCCGGAAGTGCCTCTCACACCACA
GGCCCTCTAGTAAACAACATTTACATCACAGATTAGATTACTCCTTTAAAACCACCTCATTAAAGGCTTATATTTTATGCCAAAGGTTTACTGACATGAA

>chr18:66453392-66453592
ttctatagacttgacctggcctcaaacatttggcaaacttcctgcctcagccccctgggagctgtaatacaggcacatgtgacTTCTTTGTTGTTttagt
tttcttttgctgcgataaaacaccatgaccaaggcaagatcatttatagaagactttatttggaccaaaagtcccagagggttagagtctatgaatgagt

>chr18:70436530-70436730
TAGTTATATCTCAGTTTTCAAATTGGAAAATTAAGTCAAAGAAAGACGCCACCCAAATTCCAAGCCAATTTCAGTGCTGGAAAATTTCAGCACCTAACAT
TCTCCTGTGACATCAGGTCTCTAGGGTATTGATGATGGACATGTAATTGAGTAAAATCTCTTCATATGCAAATCAGCTGTGCCTCCGAATCTTGAGAGTT

>chr18:73643147-73643347
CCACAAATCATTAAAATCAACTGAGTCGTCTTCACGTGTGGGAACAGTACAATGATGTCAGTGATCTCACACACTGCTGAGCACAGTGGTTACATTACAC
GGAACCACAAAAGGGAGAACTGAGGACTTCAATCTGGAGATGAATAAGAACGACGTACCAGATACCGCAGGAAACCTTCCTTCCACACATCATTCATGTC

>chr18:77118406-77118606
TTGGTGTGGTTTGGTTTTTGGTTtgtttggttttgtttagtcattttgacacaaggtagagtcatctgagaggagagaacctcaatggagaaaatgcctt
tataagactaggctgtagacaaacgtgtagaccattttcttaactagtgacactcttccctggtctctgtatcagatcctgcctccaggttcctgctcag

>chr18:81319668-81319868
taacaGGAGCTCTGGAATTTCCCACTGTGCATTTCTGAGAATGACTCCCAGTGGCCCAAGGAGAAAGGATGAGTCAGACTTTATGACAGCAGGAGGCAAA
GGTCGGCTGTCTCTACCAGGAAACCCACTGTCAGAATCACGTGTCAATGTTAGGtcttgggttattgagatgaggactcactgtgtagccctggctggcc

>chr19:4119892-4120092
ACAGGATATGGTTAGCTGAACCCACACTCTTAACTGCTACATGGCTGTGCTGcctctctgaagtcagttttcacatcagtaaaattgaatcaacaatatc
tgtctagcattgtgggagataaaCCTATGAACACGTACCACAGGGCTCAATGGTAGCTGGGCTTTTTCTTTTACTTTTCTGCTTGAAAATCCAAGGCCTC

>chr19:7456840-7457040
ACCATCTGTATCTTCAACATATTTTCCAAGCAAAGATTCCAACTTGGCAGAAGCTGGCACAGTTAGTGAGAATCCTGTCTCATTAAGAACACTTGGAGGT
GCTGCTGAGCAAACTTTGGGGTTGTTAGTCATATCAAGCTTTTCAGGTGTGACTTCATTCAGGGTATTAGGTACTTGTGAAGCCACCTCACCTTCCAGAC

>chr19:7493792-7493992
gtccaggaactcactttgtagaccaggctggcctcgaactcagaaatcctcctgcctctgcctcccaagtgctgggattaaaggcgtgcgccaccacgac
cggcGTTACTTTAGCTTTTAGTAAGCCTTGGTCAGATCAGAGATTAGGGGTGATGGTGATGATAATGAAGTCACGATGGTCTGTCCTTGTGAAGTCAAAG

>chr19:8903514-8903714
taaatatagtgtgttgagaaccatggcttcagagaagttgggcgatgtaacatgggtgagcacggctaggaaaagcttaggttcattatgagtttgattt
tcggttttgtttatttttgtatcatgtagtttcaggctgtcgtcatactaactttgtagctcagaatgactttgaatttctaaccttcttattttcattt

>chr19:11362033-11362233
CATGCCAAGCAATCACTACAAGTTACCATCACCATGTCAGTGAATACTCTAGGCCTCCAAAGTGTCAGATACTGAAGCCAGTTGAGAAATAAACAATCTT
CTCTGACAGAACATATGCAGGAACCTAACCTCTTGGCTTTTCTGATCTCATTTTGACTTCCCTCTCCTGACCACAGAATTGGGTGTTTCCAATCTGTCAC

>chr1:88587472-88587672
AGAGGAGAGCTGACTTCCCTTTTTGAAAATGGAGGAAACCACAGACCAGAGCTAGCACAGACAGCAGCCACATCTGTCTGGATTCTGTGGAAAGATTAGT
CAACCCAGGATGACGGAGGCAGCTCAGGCTTGCTCAGACCCATGAGGAAATCTCTGTGTTGCAAACCCAAACACGGAGTGTCAGAACCCCCATGCACACA

>chr1:92042474-92042674
AGTCGCCACTCTGTAACTATGAGCACAAGACAAAGCTAGAAAAAACCATCTTCCATAAAGCCCTAGCAAGCAGAGATTTTGGGCTGAGGAAAGCAGTAGA
CATACTCCCAGGAAGCTGACAGGTTCCACCGGAGGTTCCTGTGAGAAAGACAACAGACTTACTGAGGTACCAGCACAGACAGTCATTTCTGTGACTAGGG

>chr1:95268218-95268418
TGGCACCTGTCAATGCAATGTGGTTCCCACAGTTTCGCTTTTACTCACTGTGGACTCTCTCCCACACCACCACATATTCAAAAGCTCTTCTGCAGCTGTC
AAAGCAGCCAGCTGCTTTTCCCCTTCTGTAGCTTGGCTCTCCAACCTTCCCTCACTCACTGCTACTGCTGCTACCACAGCTCTGTCATCTCCGCTCTACT

>chr1:106647418-106647618
AAAATGACTTTGGTAAGATTTGCCCAGGTACATCACTTTATGGAGAAAAAAAAAGTGAAAGAAAAAAGAAATACACACAGGAAAGTGTGAGTCACTGAAG
CACCACACAGGAAAAGGTGACAGACTCAACTCCGAACTCAACTAAGGCTCACATCTAACACCATACTTCAGAAATGCCAGCTGTCAAGCATTAGGGCACA

>chr1:119836245-119836445
TCCATTTTTCCTGTAAGTAACTATAAAACAAACATTGACACCGAAACAAAAATGTAAAGCCAGAAAGCCACAAATGACTGTGCTTAACATTTTACAAAAC
CCCACAAACACCGATCTGTTCTTGACTACATACTCACGCTGAATCTAAACATCATGAAGGTAGGGACGATTCCAAAGCAGCATGAAAAATCTAAGTTCAG

>chr1:127233334-127233534
AGAGAGCCTTGACTAAGCTTTCTCCTAGGCTCTTTCACAGGCTGTTTAGGTGTCTTTGATGTTGGCTCCTTAACCTTTGTCTTTTAAGTTCCTCCCCCCC
AGTCGTAATGCTTTAAGGGCAGGTTAGTCTGTTCTTAGTCATATCCTGGTGTCTGATCATAAAACAACTCATTAATGTGTGTGCCTATCCTGTCCCAGCA

>chr1:127627587-127627787
TAATAACtgtcttagtcagggtttctattcctgcacaaaacatcctgaccaagaagcaagttggggaggaaagggtttactcagcttacacttcccacac
tgctgttcatcactgaaggaagtcaggactggaactcaagcaggtcaggaagcaggagctgatgcagaggccatggaggaatgttctttactggcttgcc

>chr1:128447403-128447603
TTCCTCTGTACTGCCACCAACTGCCAGCAGCAGCCTGTGCACCTCCCTTTCCAAGGCCGAGTCAGATCTAGTGTGAAGCTCTTGAGGAAGAAGTGGTTTA
AGGAGATGGATAGTTCTGTCTCCCTTGTTCTACATTTATAGTTCTGGGCCACAGAGCGAGCAGAGGAGCATGTTCTAACTTGGAATTCTTGAGAAGGTCT

>chr1:128548822-128549022
gaagctgcttatgtgagctacgtgaagcagtcaaattcacagaaacagaaagtagaaggtggtttccagggaccgaggagaagagaaaaagggtgagtca
ttgtttaaagagtgtggcacttcagattttcaagatgagaaagttctagaaaccctatcctatgctcatctactgaactatagacaagaatgctgtgatg

>chr1:128611883-128612083
CTCATTTGTTTGTAAAGGCAACACACACACAGGAGTCATAGCGAACATCCTCTCCATAGCAAAAGGGTTTCCGGAGTCCCAGATTCACCACATTAAATGC
TCTCCCTGCTCCGTGGTTGGTATGCGTCAGTGGTCCTCTCAGAACCCCTTCCTGGGCTGGTTCAGAGAAATCGCTGATGGATATGACGGCTTTTTACTTC

>chr1:128825050-128825250
acacacacacacacacacacactcttatctCCGTTGTTgggctctccttggtctggagatgactcagacaggagtgactggccagtaagtcgcaggcatc
cctctgttcccacttcctcagggctgggagtacagatgcatgccactgtgtctgacttttcttttctttttaaaatgtttctgggaattaaattcagatc

>chr1:130879812-130880012
AAGTCCCTTACAAAGGATGCTTCCTGCATTCAGAGGACTGCCCTTCTAGTTCTTAGAACTTTCATTTAGATGACTGATTGAAGTCTCTGTGGTGGCATTC
TTCTGTGGGGATCACAGTCCTGTGCCATGTTAGTCTTGACGTAGCCTGGTCTTCTGAGAATTGCCATGAAGGGGAAGTCTTGGAGTGTCTCACTGGGGAA

>chr1:130904350-130904550
taggtatgacctggcctccgtttgcatatcaatttctcaTCAGCGATTAAAAGCAGAGAAGAGGTGGGTTTCATCTCCAGTATAATGGCTCACGGTAACC
AGAGTTGATAGGTCATTCTCAGTTGAGCATATTTCTCCTATGATCTTCTACAGAAAAACCCATGTCAGCCCTGTTGGTTGAGGAGGCTTAGAAATATGAG

>chr1:131188873-131189073
AGGGACATCTGAATTGTGTCAGCAGCTGTGGTCCAGAGGAACAAGAGCTACCCCTCCCCTCTACCGCTCTGCTCTCCTTGGTGCTTGCTCGCTCACCAAC
CTGCTCTCTCTTTGTGTCAGCAAGACCTTGTCTCCTCCAAGCTCAAGTAGGTCTTGGTTTCCTTTCTCACTCTTAGCACAGCTGTCAGCAGCAACTCTTG

>chr1:136136186-136136386
acccctttagttaatacagttccttatgttgtggtgaatcccacccatgaaactgtttttttttgctactccacagctgtaattttgctactgttatgaa
tcataaGAAGATTGGGGGTTGGGGCTCTGAGGGCTCTGTAGCCCTGGGGCAGGCGGTGACCTATTGGATGCATTGTCCCCATCTCTGGTGGGCTCCTTCA

>chr1:136898248-136898448
ACCTACCTAGTTCCTGTTCGTCATTCAGAAGAACAAGCAGGAAATAAATTCATTTTAAGGAGATGCgttttatgtcatttcgaaacaagtagagtcattt
tgaaaaaaggagcctccgttgagaaagtgtacacactagatgcataactgtgggcaagccagtggcacactttcttgattgatggctgatgtgggagggt

>chr1:138172524-138172724
TCCCCACAGCATAGGCTCCCCAGTTATTTTTAAAGTATAATAGGAGTGCTTATCAAATTTGACAAATAATTTGTGCCAAAAGTTTATGATGTGCAAGGCC
AAGTGCATATTTATTACTTGAGATGGTTTTAATGGTGATGGAAAAATGAAGAATTGTGCCCAGGAAATGAGTTCTCACTGTTTTGACTCAGAACCTAGCT

>chr1:138615582-138615782
AATGATAACAGTCATACCAAGAGTCTTACCAACAGTGAGCTAAGATGAACACTAATGAATGAAGCATGTCAGAATTCACTCGTGTGGTGACTATCACTAA
TTTAAAAGCAGATAAATGGCTGGCATCGGCTCCTACCTGAATTTCCAAAGGAGAAAGCAAGACACAGCATCCACTCACACTAAGTCCATGTCACAGGATG

>chr1:138975976-138976176
CAATGTAAAAGACTGAAGGGTTGCAGATCTTGATCATCACATCAAATGGGTGCTCCATTTAAGACATTTTAAAGTAGGACTGTGATAAACCACAGACTGT
GACTTGGTAGGCAGAAATGATAAAGATCAGACAAGGCCCTTCCTCTTTCAGTTCCTTCTTATTTGCCACTCGAACCTGTAAAAAAAAAAAGCATATAGCT

>chr1:144215361-144215561
AAGCATGGGCTGTAGAAACAGAAAGCATGGGTTGTAGAAACAGAAAGCATGGGCTGTAGAAACAGAAAGCATGGGTTGTAAGAAGTAGGAAGAATGTGAA
AGGAAGAGGCTGCATTCTGACCACAAGAGGAGTCATCAGAATCTCCCTTTGCACTGTTTCCATGGAGCTTTCCTGGAGAAATGACTGGCAAAAGGCACTT

>chr1:144256680-144256880
ATTACACATATCATGATTGTGAAAGAATGGATCCTGGATGTAAACACAGGAAGTTAAATGAACTCTGACATATACTTTTTGTTTAGTATAGTCACTTGGT
TAAAGTGATCGTCTTTTATGGCTCCTTTTGACCTGACTAACTATTTCCACTCATTGTCTGGGTCCTGGGCATCAGAAGAATCTCCCAGCAGATGCTACCA

>chr1:144264066-144264266
tgaaccataatgctcatatggtgagtggagcctggcatgacaagatttatctctgatgtgtcttgtgtcagcatctctaattctcacttatctctaccca
cactggtctcctggctgaacttgacacactcattttcaccttaactgggacatccccttgaggtgtgactttactggtggctcttttttccgcttggaat

>chr1:151172078-151172278
GTGCTGGACTGGAAGTGAGAAGCTGAGATTCCCATCTCTCCCATGGGGTATTCATTTCAGAACCATTGAAATGACATGCATTAAACCTGCTGTTGTCATG
GGACCCTGCTCACAGCAAATGTTCAACCCTGTGACTCAGGGCTCTCTACTCTCCCAAGGCTAATGACCTTACATTCAAGTGAGTCAGGAGACCACAAAAC

>chr1:154046120-154046320
CATGTTTCTGATCTCTGGCCAATGATATAAGTTTCAGAACACTGCTGAGAAGATAACCATGACAATGACTCATGCTCTTGTAGTCATCTTGACTCTTACA
TTGACCTCAAAACTGGAAGATGATATAGATGATATTAGATGTTATTATCCAGACCACTCTCTTGGAGTCCTTTTATGAAGCCTAATAAATAAAAAACTAT

>chr1:155091346-155091546
gtatttttcttgacagtttactttttaatCACAACTATAAAGCAAACACACACACCATAAATAGAAACCAAGAGAAATGAGCTACTTCCTGAATTGAGTC
ACATTCTTCAGTTTCTGGTTCCTCATCTTGTCCTCAGAAGGGTCTCGTGGCAGCCGGTGAAGGTGACTTTGAGTACTTCTTTTGAGTCATCACCATACTA

>chr1:155108792-155108992
GATGAACAAATATCATTTTCAGAAAGTCCCTGTTTTCCCATTACTGTGAGTATTCTGTGAGGCTGGGTTTGCTCTGTTCTGTGTTTGTTTTGAGTCTTTT
AAGTGATTTTAAAGatttttttttaattatctgtatatggggaagtagatgggtctgtaacaatcagtgcaggtgcctgcagagtccagacgaggatgtc

>chr1:155140143-155140343
ACTAAATTAAGCACAACCTTAAAAGCCACAGTGAAGGAACCAGAAATCAAAAGCTGAACTCTCACATCGGGAGCTTCTCTACCTATGACTACTCAACTCT
GCTTGAGAGACTCTTCCAGAGCCTGGATTAAAGTGCTCTCTCCTGCCCCCTTGTGTCAGACATGTTTCAGTCTTTGATCTTCCAGTCCCTAGAGCCCAAG

>chr1:156011018-156011218
ACCCCTGGCTGCATATACTGCTTCAAAGATGAAGTCTCACTCTGTAGTCAGGTATGACTCCCCTACTTCAGATTCCCACCATGCCCAGTgaaaatctgat
accttagtgaatcagtattttctaatgactaatgcatgaCACTTTATTCAAATTCTAAGAATTTAAGCAAGATGCCTTTACCAgcatgcctgtaacctca

>chr1:156513810-156514010
TGACTACAGCCCATTATGACTACAGCCCATGAAAGAAGGGtgtcttagttagggttttactgctgtgaacagacatcacaaccaatgcaactcttacaaa
ggacaacatttaattgacttacaggttcagaggttcactccattaccatcaaggtaggaacatggcagtgtccaggcagaggtgagagttctacatcttc

>chr19:11516962-11517162
cagactcttaccttaaactgtgagcactgcttttagaccataaaccccgccctcatgagggacgttacctgtaccttaccacagcctttaccacaggagg
ctgatgttatcttagggcgaggcaatgctgaaacccacaggcatcacttatccctcagtcaagctccctagagcctaagtcttgggcactatctcttagt

>chr19:12780582-12780782
ATTTGCTCCAAGTTAAATGAAGAAAGTGATCTCAgactggagagatgactcagcagttaaaagcactgactgctcatctagaagtcctgagttcagttcc
cagtaaccacatggtggctcacaaacatctgcaatgggatccaataccctcttctgatgtgcctgaagacaattactgtgtactcatatagataaaataa

>chr19:16204946-16205146
AACTGAAGGCATATGACTCATTCCTAGCCATTGCCCGCATTAACAGAATACTTAGAAATGTACTTCTTGCCCAGTGGAGCTTCTGAGGCGAAAACAGTGG
TCTTTGTCGTACAAGATGCATATGATATGTGTCAGTATTGGGCTTTCTCAGACAGCCCTCAACAGCCCTTTACTGCATTAGGAGTGCATAGGACACTTGA

>chr19:16284700-16284900
GGGTTAAACCAGAGTTTTACTGTAGATTCCAGCCTCACCGAAGTATTAAGGCTGTAGGTATAGTCTCTGATAGAAATATTCTTAAAGCAGTTTTAGGATG
TTTGTTTTGAGCGTCGTGTTTTAATTTACTCATTCCTGAAGTGAGATATTCTTGTTCTTTCCGTTAAAACCTTGGGAGCCATCAGTAATCTTCTCTTGCA

>chr19:16645206-16645406
AAGACATGTTACCTGGAAAGGCCATTCTTTTGTAAAGCAGTCTTTACTCAGCCTCTTTGAATCACTGGTAGCCATGAGCTTCTATTCTGACTCACATTCA
AATAGAAATGGGTTTtgtctgattctgggatgagtcaatatgttgttcgtgctcatcttgaactcctgaactcaagccaccttcccacctgagatctctg

>chr19:16898674-16898874
TATACTAAACACATATTTTTAAAAAAGAACTCGCCCGATTGGCCCTGAGTCACCAGGGTGACTAATACTCTCAATTCTCTGTGACTCATTGTGGCTCATG
CCTTCTGCGGCTGCCTGAGTCACATATTATCttatgcttgtccccaaagttctttgtacagattgcccttgctcttgtatttacatggttttgtcaaata

>chr19:17268698-17268898
atatgagttttgtttttgttttgttttgtttttccctttgttccagtttccagtacaggactctgggtatttgactctttgtcctcaagtgttttactta
atctctgcttctgacgtctcaccgcctactcctcttgctttgactcgtcctgtgtactttgggtaaggatcattatacctctttctcagtcatctcatct

>chr19:17295383-17295583
TCAGAAACCTGAGGTATAGGACCATCACTCTGCATATTAGCAGGAAACTCTCCTTTTTTACAAGTGGAATGACTATACACAAAGATGCTGATTAAAAAAA
AAAACAATTAGTAATTACGTAAACCAGAGACATAGTAGCTGAGCCCCATTGCTACACATTGTGTGCTGTGCATCACTGTGGATGTAGCACACTCTGGTAT

>chr19:18646524-18646724
CTAGCTCTAACTGCTGCTAGATTTGAATCATAAGAATGAAAATGggagttagagaatgactcagcagctaagaactgttgctgctctcgaagaggactgg
agcccagtttcctgcTTACAGCTGCCTGGAAATCTGACACTTTCTTCTAGCCACTGGTGGCACCTGTGTGCATATGTACACctctctctctctctctctc

>chr19:20384815-20385015
TCCACAAACACTACGCTTAACACTCAAGACACTACAATAGAAAGCAAACTTGTCCTTATTTTGCTGTGATTATTCTTTGGTGCAGCATAAAATGTGTGGT
GTTTATATTTCTTTAAAGACTATTCTTACCGTGAAAATGAAACTCACAGCCTCTACTCAGAAATGAATCATTTTCTTGTTCTTTCTAGTCTTGCCCTCTA

>chr19:21863655-21863855
GTGAAAGTGCAGCCATCTCAGTGTGGAGAGAATTATAAACGGAGAAGAGCCACAACTTACAGAATGAGTCACTGAGTCATTGAGTCAACCCCAGCAACAG
GATGTGAGCACTTGGCTTTGAAAGGAGTCCTTTCTGTTGATCAGGCGTGTTGTGAATAATAGCTGATTTTCCTCCTGTTTTAGGTAATGTTCCAAAAACA

>chr19:23328973-23329173
TGATGCATTTTCAGATGGGGATCTTGTAGTATTTTTAGAATCATTAGTCATACCAAAAGTCGACATCTGGTTTACCTTTGGCCAGTATTGAATCTCTTCA
ATAGCATCATGCCCTGAGGAAATACTTGTCCTGCATCTGCCAAAGCAGCATGGGGAAATGGTAGCTGTAGGACCAGGTAGCACATTTTAGGTGAGAGTGC

>chr19:23366963-23367163
TTACTGACAAACTGAGTAACATGAGGTTTCTTACCAGAAAAAAAGATGGCTCATCACAAGTTTGTCATCTGATTTAACAGGGCTAGGATGACTCAAACCA
CCGTTCAGGTGTCTGCTACAGGAGGCCAGGCTGGGAAGTGACAACATCCTGGCTGAGCATATTTCTAGTGAAATCTTCTCTGAGGAAGAGCAGCTGGGGA

>chr19:27140906-27141106
CATAGCCAAGCTCCAGGCCAAGCTAAGTCCAAGTTTCAGAACTTTGGCTTCAATCTCATTTGACACACATAGACAAGGCCCATGCCATCTGCCAGCTCAG
GATGCTAAGGTTCTGTACAGTCACAAGTCAGAACACTTCTGGGGTTTCCACTCCGGTAGCTGATGTGAGCTTAACCAAGCACGGAGGCTGCAGGGCTGCC

>chr19:28991472-28991672
GGTCCAATATTATAATAGCTTTTCTTAAAGATGACTGGTTTAAATTGTCTGCCCGCAAGTCAGTCAGCTGAGTTGATTGGGCTCACCCACAGTATGCTGT
TTCATAACCACAGACTATGGTCAGCCAACTAGTCATAGGGAAAGTAAGGCAAAATGAGAATTGATGGGTCAGTAGTCACCTAGTTACGGATCACTAGTAT

>chr19:29271200-29271400
CAGATTGTGTTATGTAAATGTTCTGCCCTTTGCATCTGCAGTCAGTTCCTTATGACTCACCGGCTAGGTATCACGTCACGCAGATTGTGCATGTTATGTA
AATGCTCTGCTAGCTAGCTATAATCAGTCCCTTTTATGCTTCCTTTCTAGGTATTACGCCTGTGTATCATAATATGTTTGCGTTAATGAGTGAAACCGAA

>chr19:29365180-29365380
AAAAGTCACATCCTCACTTTCTATTTCTGGAGGATACCAAAACTTCATTAAGGGGGCATGGACAACTTCATGGGAGAATAAATGTCGGAGGAGTAGAAAC
AGGTGGAGGAGTGGGGGTGGGGCGACTCTTCAGATTACTCATATGCAAATCAGCGAAAGCAGCAGGCCCCAGTTCCCATGGAGAGCTTCAGAGAGACCAG

>chr19:29391358-29391558
CAAACATAAAACCTATTTGTACAAGCCAGGACCCTGACTACTCATTGTGAAAGAAAAACCCATCGGTACTGAGAAACCTACTTGTATTTGGGAAGGACAG
GAAGTTGACTTAACGCCCATGACCTCAGGCATGACGTCAGAGGCTCTCTGACTTCTCTGAACCTGTTTCATATGGTAAGTGGAGTCAGGACGACCCACTT

>chr19:29422232-29422432
GTCTTTGCTCCTCCATTGTCACTTGCATCTCCCATAAGATTGGATTCTGAGTCATTACCCTGCTCTTGGGATGAGTTAAACTCTCAGAGACTGAAAAAGC
GCGCGCGGAGCCCTGAGACTCTCAATTGTCTGTTTCAGATTGACACAGACCATGCTGCTCCTGCTGCCGATACTGAACCTGAGCTTACAACTTCATCCTG

>chr19:29477175-29477375
TTCATAGAGCCATTCCCCACCAGGATTCCCGTGGGTTGACACATTCTGAATGCTAGATGATAGCTCGTCATTTCTATTGAAATCAGCAAGTCCAACTCCG
TGGTGATGTTTCCCACCACACCATGCTTAGAGCCTGTTCACACTGCTCTGAATCAGCTCACTGACTGAATTCTCAGTACTTCAGAGAAGCCACTACTCCC

>chr19:32147682-32147882
gcaatatggaagtgtgagccaagtaaaaccctttcttccccagtttgctttttggtcacggtgtttcttcacagcaacagaacctgtgactaagacaCCT
TATTCCACAATAACTATGAAACCACTGATAATCTAGCACTTTCACGAAGGCTTCAAACAATACATGTGTCATGTCCTGTTTATTCAATCACCCTTACACC

>chr19:32183024-32183224
CTGAGGGCTTTCCATTGCCCTGtcattctgaaaataatgttcttaaagttgcagaaaactgaggtatacccttcgttagctttgtgtcaacttaagagaa
ccagggtacaatgactaaaaccaggaactgaacattagtgtctcaaccagggctgtatagcccttgttctttcaatctccttacctcctctatgctcgct

>chr19:32465394-32465594
ggggaggatgtgggccagcttatctcagtaggaggagcagtttcaggctgcagtcatcagaggctgtgggtgatagtttctgcatatgccactttagcta
aatgtcaatcctccttaacatccgtggaccaggaggctctgccactgaagcctgacccaaagaaggctttgccacccccgtgggtgtgaagcactgagag

>chr19:34119988-34120188
ACCTTTTCTGACTCCTTTGAGATCACCCTTGACCTTCTTCAAAATCATGCCTTTAGAGAAAACATATCAGACTCTAAGACTAGGTGTGAGAAAAATGGTA
ACGAAGAGAAGAGCAAACAAATGTGTGGGAAGATGCCATTCAATAGTGTCAGCTGGAGCTGGGTGGAGTTTAGCTCAGACTTTTCGTCCAGAAGATGAGA

>chr19:34306869-34307069
TATGGATTCTCAGACCTCCCCTCCACCACCCATGTATGGAACAATTATGTAGAGTCAACGCTGTGTTTCTAGTGTGGGCTAGAAAAACCTGCGGTTGAAC
CTGCCAAGCCACAGGGTACTCATCTCCTGGCAACCACCAACATGCCTTGGTTTAGCCTGTACACAGATCTAGTCACTTCCAGGTGTGTGACACGTATTTC

>chr19:34654054-34654254
TAACTAACAAAAGCTACTTCTGTGGGGCTGCAGGCATCATTCACCATCAGCACTCCTAGGGAGCTTATAGACCTTTGCAGAGAGGCCTCTGTAATCTCCA
ACCACTCCTGAGCCTTGTTAAGTTCTGTTGGCTTCTGACTCATATGAACACTCCTTTCTCTGGGAGGGACTGATTCAATTCAGAGGGAAACTATGAAACA

>chr19:38746240-38746440
CCTGTGAGTTTCTGAAGTGGTAAAAGCTCTTGGCAGATGGTTCAGtctctctctctctttctctctctctctctctctctctcATGCCACCTGCAAGGGA
CAGTGTCATTACTGTTCTGCTGTCTCTCTGGGGATCTGGCACCAGAAAGAGGCTCGTTCTCCTTCCTCCCTGTTCTCGGATTACTAACCCAACAAGTCAT

>chr19:43771600-43771800
taccatctttagtcactagggaaccacaagtcaaaaccacaataacttcccctttttatacacacaaggatgactgtacacccagtgctgaaaagatgtg
gggtagctagaaccttcatgcgctgataatggtgatgtaaacagactgggaactcttcagagtattaaacacaaaggtgcagtatgactcagcaattata

>chr19:43851775-43851975
GCATTCATTTCATAAGGCAAGTTATGATTACAAATTCTTTCTTGTTACTCAGTTCAGGTTTTGATAAGAAGGTTCTGAAAAAGCCCTGTTCTTCTCAGCT
TGCTGCATTTTAGAATTCTGGGGAAATGGGTTACACTGAAGTCCAGAATCCTCCTTCAAAAAAAGAAAGCTACGAGCTGTTTGATTTTGAGTCACTCTCT

>chr19:43896317-43896517
caacagtgagctctaggctcagtgagaaaccgactcaaacagagaaagcagaaagtgacacagccacccaacatcctccgatcttgacatacatgtgcct
gggcacacatgagtatacatatgccacacatgcacacatgttccaagccaaccaggattattcagtgagaccctgtctcaattaaacaGTCTCGTGCCTC

>chr19:44218176-44218376
GTGGGTTACAAAATTCTGCCTTCAGCATCTTGGTCTCAGATGGAGTTCTCTCCTACTTTTCAGTTTTAGAGGCTTTTCTGGTTTTATCCCAAAGCAATAA
AGGTGCATCATTAGCACCTGGCTGTACATGCTCCGTTTTCCTGACTTGGGGATTTTGAAAAGCTTTTCTCTCATTTGAGAGCCACTCAGTAGAGCCCTCT

>chr19:44618396-44618596
GATGaaaatactccaggagcaggaaacagcttgggcagaggctctgacgcaagaaCAAGGGCACCAGTGGAGTCAGAACCCAGGAGGACCTGGGAATGAA
CAAAAGCCATATCATGCTGGCCTCAAAGGTCAAAGGTCAAGCCAACGTGTTGACTTTTATCCTAGGGGCAGAGGGAGTTGCTAACCTACAGAGAATGGAG

>chr19:47507300-47507500
ACTCCACAAACCGGCACTATTTTTCTAAGCCATTTCATTTATAACTCAAGGGTTTCTTGAGATGACTGGATTTCGTTATTCATGAACTGTAATGTCTAAG
AGCCGTCCTGCCTGAAACTGAAAAGCCTTGATGTTTGAGAAGAGAGTGAATGTTGACATTACATTCAGAGGCAGTGGTAAACATGGGCGACAAACCAGGG

>chr19:53060256-53060456
gcctctgtatcagctcctgcctccaggttcctgccctgtgtgagttccagacctgacttcctttggtgataaacagcagtgtggaagtgtaagctgaata
aaccctttcctccccaacttgcttcttggtcatgatgtttgtacaggaatagaaaccctgactaagacaGACACTTTGGGGCAGTTCTGAGTCACCCCTT

>chr19:53168366-53168566
ATCATTTCAGGGTTGAAACTTGTGTCATTTTGTGAGTAATAGAAAATCCTAAGTATAGATAAGCTAAGGGTAAACCAGCGTATAAAGTAAGTAGGTTAAA
AACAAGCCTCTCTGTCAGCTTTTGAGACGTGTGGTTTATAACCAGCTTCCTAACAGAAAAGATTATCCACCACACCAAATACTGAGATGGTGTCTCATTT

>chr19:53217572-53217772
cttacggaacgctgtggcgctttcatacagttctttatgttgtggtgaccccaaccaaaaaattaattttgttgctacttcataactgtgatcttgctac
tgtcatgagtcataatgtaagtacctatgttttccagtactcttaggcaacccctgtgaacccaaagagtcacaacctacagattgagagccactgCCTT

>chr19:53461240-53461440
TGGGAAGGTAGACGGCTCAGTTTCTAGTGTGTTCTGACAGAGCCAGGCCTCAGAGTATAGCTACTGGGGCTTACCCCTGATGTGAGGGCTGAGGGTAGGG
GAAGGAGGGGTGAAGAGCAGAGGAAAATCCCTGGGGCTCATGTTCCTTCCTGGGTATAATCTTCATTTCTCACTGCCCCAAGCAGAGGAATGAAAATTGA

>chr19:53491061-53491261
CTGTGTATATGACTCGTGCTTGGTGTGTTTGTTTGAGTGTCTGCTGTGCGTGAGTCACATCCCTGTGCACATATGAATGTGGCTCGTGTATCTGCTGGCG
TGGACATTTGATGGAGCAAGTCCACAAATGTGACCTCTCAGCAGGCTAGCAGGCTTCTTACAGAGGGCTCTGTGTGCTCTGTGAACCCCTGCCTCAGAGT

>chr19:53889506-53889706
AAAAGTGTCAAGAAGGTGCTTTTATAACCAGGACTTCCCGTTAGCCTAGCTGCCTTGGCAAGATAGCTGGAGGCTGTCCGGGATAGCCCTGGGCAGTTTG
GTACTTTTTGCTCTCAAACACTGACTGGGCTTGATACACAGGAGAGACACATGCTCAGTTGGTTCCATTTCTCTAAAGCCCACAGGATTCACACAGATGA

>chr19:57168336-57168536
ACCGACCCCTCCCCCTTCACGGTCTAGTCATTCTGTGATACTGTTGTGGCGATGGATACATTGTTTCCATTCCCCCCCCCCCCCCCCCATTGCTCCCGGG
TTGTAGCCAATGCCTACAAGAGAATCAGAAACCTGGAAACTCCTCCAGGGCATTCACCTCCACTTGGGTATGAACTTGCTGGCATTTGTGCAGCTTGCTT

>chr19:57970885-57971085
TTATGACGTTGGTGTTGGTGGTGAGCTCTAGATTTGAGTAAGGGAAATGTTTCCTTGAAGATCACCTAAACattttaatttatatttaaatttttCAAAG
GTAGGTGAGTGCTTTAAAAATCACTAAGTTCTCTGTCTACATGTATCTGACTCGTTATGTGGATGGATAGGACTCTTTTAAGACTAGtttttctgctttt

>chr2:5379164-5379364
ttcatccattcatgcgcgtcactaattagatgacgaggcatttggctaccttaagggagtcagtttctcccgccgtttacacgcgcttcattgaatttct
tcactttgacattcagagcactgggcagaaatcacatcgcgtcaacacccgccgcgggccttcgcgaagctttgttttaattaaacagtcggattcccct

>chr2:5716378-5716578
AGTAAGAGTCATTTACTATCAAGCATTGTCTACCTAAGGAATGATATCTACAGTATTTCTAGGCAAAGCACACCATCGTAGGTCTGTTTACATCACCAAT
ACCACAGACCCATGAGTAATGGGTCACACTGATGTTATGACTGGCTAAGAGGTCACTGGGCCATAGGAATTTTGCAGCTCCATTATAATCTTATGGGATT

>chr2:6592950-6593150
CTAAGTGGACCAGGGACCATTTCAAACCCTGTGCTCCATCATCTTTCTGAATCAGTGTTTCATTTCTTAATTTCATCTCTTTATACCCATCTTCCCCTCT
TCTTCTACTCATCTCAGACAAAACAGATAACTGGCTATAGTTGCCTCAGTGAACTGATGGGTCACTATGGCTCTTTCTCAAAACTAAAGCCTTTATCCTT

>chr2:6733474-6733674
CTCTCTTCCAGCACCACTTACAGTATTTCTCCTGCTTAGAATGCTCTGTGTTAGGCCTGCACGCCTCATGTAGGTTGCACAGTGCAGCTTCCTTTTCAGA
TGTGTGCTGTGTGAGCAGTGAGATTCAGCAGGAAGTAGGGAAAGGACGAATGATGTCACCTGGAGTCCCCACTTACCCTTCCTAGTTAGACTTAGATCTA

>chr2:9658942-9659142
ATGTCTTCATCCTCCTGGGTAGTACTGGATGGCTTTGTAGAATTTCAAGGAAACAGAAACATCATGTgggctttgtagtcaaagccagcctgagtttgaa
ttcagatttgtgtaatttaacagatacgtgatcacagaaatatcacttcctgttatgaattttgattcttgtcactcagctgggatgagtcataactgta

>chr2:9681638-9681838
acagagagagagagagagagagagagagagagagagagagagagGAAGTCATGACACCCACATGCTCAAAAGAGGAATCCCAGGACCAAAACCCATTTCC
TGCCTGCAAGCCTGGAGAAACGTTTCTTCTTTATCTAAAATCCGCTTCCTGTGCCCCCTCAGAATCAAGAGCTCAGTCAAAACGCTGCTTCCGGGTTGGC

>chr2:9970228-9970428
ttcaagagtctaattcttctgggctactctgtagtcctgagctgtcaaaatctacactttctcacatctgcacgccatcaagagtgtctgaaaggcagtg
ttctgtgctcagcgaatgtctctgggactctcctgcaaaccaatgacactcattctgcaaCTCTGGTCTGTGGTGTGCGTGATGACAGCTACATTGTGAC

>chr2:11146784-11146984
ccatacagtccattgatgagtagtttccattgtaaatgtgaacacacagatttctttcttgtgagccctttgttgtactgatacagtggaatgactcaca
cgttggcagttgctcatcatgtccccaaattatcagaaatgtctataggtctacacgcagacgttgcctctttcttctcatatcttattttgaaaagtct

>chr2:11192630-11192830
TGCTCCCCTTGGGTCCTCTAGAAGGGCTCAAAGCACACGTGACTCTCTTTTTCTACCCTGGATTCTTTTGTTACTACATAGCGCCTGGGTCTTGGTAGTG
GGCAGTGAATGCCAGCTCCTAGGTGAATCTTCTCTTACCTAAGCCGACAGCTGTAATCCTTATTCATAAGGTTCATCTCTGCTTTCACTTTTGATCCTTA

>chr2:11197218-11197418
AAAATAATtgtgagatgatcttgatttcattaatagagatggggaacctgtccactgcaggtggcatcaccccctagatgggatcttgaactgcataagc
agagtggaaatgagcagcattattcattcattgccttcttcctcttTCTTCTCCCCCTACCCCCCTTCACATACCTCgtgcgtgcaattatcatggtcct

>chr1:160799944-160800144
ttatctactcattcatcaacggctatctccactggttctgtttccttggccagcatgcgcagagcacagcatggatggacagtatgtctgtggtatgact
tggcatcctttgggtaactgcccaggagtgacatagctgggtcatatggtagttgtaattttagttttctgagaaacctccatactgatttccataatgt

>chr1:160812444-160812644
gacaaggaaagatatggattaattaaaagagaaaaaaaaacaaaacaaaaactaaggcccaaagcacaggaagacagttatgtctatgtcttgttatgaa
acaggaacagttcagctttcataacataagggcagataagaagtaagtaggtggggcagaggtggtgagaggatggaatttctctgttctttctcattga

>chr1:161478349-161478549
CCTCAGTTGTTCCTACCCTGGAGCTCCTGACTATGCTGTGAACATGTATCACTTTCAGTCTTAGCATACACATAGCAGATTGTATGTCATAGGGTACTTC
TGTTTTTATTAGTAGGCACTGACATAGTTTCCATATCAGCCACACTATTTTATGTTCTGTCAGCTGTGCACAGAGATTAGAACTGCCTAtgtccttgtga

>chr1:161734887-161735087
CCCAGAAACCAGCGACTGCTCTAACGCAAGCACTCCGGCACCGGTGGCCTCAGCTGCTTCGTCTTTCTAGTCATAGTGCCCTTTTGAGCAAGGGTCACTC
TTACTCCTAAGAGGAAAGTCGATCTGACTCACTTTCAGAAACTGAAAGCACACTGTGTCCACAAGAGCCGGGACGCTTACTGTAAAACCACAAAACCACA

>chr1:161774743-161774943
CAACAAGGCCCAAGAGCACAACTCTAAAGGGAGCTTCAGCAGAATCAAGCCTTGCTGGTTTCTTCTTTTCATCACCCTATCCAGACCTCTGCAGAAGTCT
TCTGAATTTCGTAGAAACCAGAATAAGGCCACCTAAACGACGCAAAAAGGATGCTGAGGTTGAGATAATTCTTCCATTCCAGCTCACACTTCAGAGTTCT

>chr1:165195723-165195923
tgggggaaggtctcctatgctttgacggctcctatgctcaagctctgcctactgtggtacatagtctcctgctgtctttagatcaagatgtagaactctc
gggttggagagatgactcagtggttaagagacactcagatcagtagtgttcataacagagcacacaaaggttgagggatattggatcatgtgacattgtt

>chr1:165200886-165201086
AATTGTCGAGAACAACATGTGAGCATGGCTTGAGAACAGCTGTCTGTGGCTTTCTGTACTGTTCTGAGTCAGAGAAACAAGTTCTTCCATTGTGAGACTC
CTATAAAAAAAACACTGAGCAAGAGTTCCGTATTCATTATCCATTTCATAACTGCTGTTCAACAAATAGAGAGGACTCTTCAGAAAAAGCCCATCAGGCC

>chr1:165845113-165845313
AGATCACTGGCGATAACCCGGCCCGGGATGGCGACGCTCGACAGGAAACCTCGAGCAAGCAGGGAGCCAGCTGCGGGCCAAGGAGGAGGGGTGACTTTCG
GTAACCGCACAGCAGCCGGCGGGACAGCAGCGGAGTGTAGGGCAGCGCCCCCCCCCCCCATGTCCCTGCTCACTGATCTTCACTTTTGACTATGCACTCC

>chr1:165990622-165990822
taaaaagttaaaaAAAGAGAACATGACTTGGTACCATCCCCAAACTCCTGACACTAACATCTTTAAATGTGTATGATTCTACTGGACACaacttatgaga
agccattgtttgggaccagtccctaagaatcagatcaaatcagaatgaagtcattcataccaagagtcacttactcaaactCAACTCTCAAACAGGCAGT

>chr1:170228662-170228862
gctactacatgatcatggttttgctactcttatgaatcataatgtgaatatctgatgtgTGACCCACAGCACACAAGGTTGagaaccactgctccagaat
gaataaagatctaacccatcaaagtccacagatctagtgaagtctccaaaaggtactaaccttgcctactgccctctgcggttctgcttcaagctagctg

>chr1:171184446-171184646
cgtgttgtggtgacccagccataaagttatttctgttgctattgcataactataattgtgctactgttatgaatcataacgtaaatatctgtttcctgat
catgtcattcagctgcccgcctcaaggggtcacgagtcacaggttgagaaccactTCCTTACAGGCTCCAGCTAGGAGAACTGATAGAAATCAAGGACTT

>chr1:174041064-174041264
GGGGATTCTGACTCACACTTTTCTTCTTTGAAAATTCATGTCATCTGTCTCTCATGAAGCTCAACTTTTAGAAGGTACGGTATGAATGTTGGGTGAACAA
TCAGTAGATATCGTGAGCCTGAGAGTGAACACTCATAGAAGATTGTGGGACTGATAGTAAATACTCATAGGAGATCATAGGACTGATAGGGAATAATCAG

>chr1:176827262-176827462
GCTATAAATATTGAATATACGAGTGAAGTGAATTTCTGTAAAGTAAGAATTAAGCATAAAAGTACGTGCTTGGAAGGATGCAGTGCCCCTATGAGGGTGC
CATTATGACACTGTGTGAGTCGAGGGACGCCACTCATTTCTGGAGTGCAGCATGCAGGTTTCATGCTCAGTTGTTCTGGATCAGAGACCAGGAAATGGGG

>chr1:176947058-176947258
ACTTTGAAAATAGGCAGTTTGATGTGTGCAGTCAGGGCGTTATGTAGTTCCTTTCGCTTTTGAGTTGTGTGTTCACAGACAGTGTTAGTCAAAACAAGAC
AGTGTCAGCCATTATAATTCTACACCACATACTCCACGCTGATTGTACCATTAAAACAAAAGTTTAATTGATCCTGTCTCTTCCACAAAAAATGTTGCTT

>chr1:177792884-177793084
AAATATAAAGGCATCTGCATTACTTTTTAGGAAAGATGTACAAGACAAGCTTTGGAAGATTAAAAACATCCACTTGGCCTTTCACCGTTATGGCTGCTTT
CAGTTTCAAATACACAGATGTGGAAAGGATGAGTCTCAGGGTTTGTTTCTTACCTGAAATTTCCATTATGAAACAACTCTCGATGAAAGCAGCACTTGTC

>chr1:179169917-179170117
CATACAGTTCCCAGAAGCGGTTACGACAGCTTGAGtactgatggactttcagatactatctcagcgcttttcctattgcaaagtaaggtgtggttgatac
cacatacatctgccacattgtgtatttgataaatgactataggaaatattcatctatgcataactgctgagtcaaagagcatttacatctgcaGCTGGAG

>chr1:179575902-179576102
atcaacattttacccactgagctatcttcctagcccTTACCAGTAGTTCCAACCACTCATTTCTAGATATCTTAGTCACCTGAAAAAGGACACTCAGAAG
AGACATGTAAGTACTTCAGGGGCTGACTGAGAATTTGCCATAGTAAATTGGTATCTCAGGGTTCTGTAATGAAGCTGGTTAGCATTATTTACCATCCAGA

>chr1:180199442-180199642
cccagcctgtcttcgagctgactgctgagtcaaccagttcttacctcagcatcacagatgccctgagctaagccagcatcatttagcacctgcatcatta
agcagctctctggtcctctgtctattcacatccacctacagtgatcctttgttttattctaaagcaaaaaggcagaccataccatgtaaattctcttcct

>chr1:180392229-180392429
ACAAACTGCCACTTTTTGCTTCCTTAGAATTTACCAGTAATATTGAAACCAAGATGGCTGACTCACTATGCCAAACTTAGCCTGTACAGTGCTAAAGTGA
AATGAAATAGAATGGGGTTATCTGTGATTGCATTTTTTTTCTGGATTGCTTTAGACATCAGGATCTCCCTGCAGGTAATTCTGAGTTAGAAGGTTCTGTG

>chr1:180484068-180484268
CACATAGAAACGAAAATGGAAAGGAATGCTTGCTTGAGGGAGCCACGGAGCTGGTAGTGGGAACCATGCCCTGACCAGTGTGCTGCTGCGGGACATCTGG
GCCAGTTATGACTACCTGGTGAAGATGCGGTGCGCCCACAGCGCCCCCTGGTGTTAACGATGCACCGGTGGGAATAAGCGAATAGACTTGGCAAGAGTCC

>chr1:182356746-182356946
tctgagttaggaagtaagtttgtagtcacagtgagtaggctcaacagcatctgtgttaactaagggactgactcatttcaggtctatacagtttcagagt
ctggggtactatactagaaagaccaacggtgtgactgattacaggtttagagctttcaacttgaccttcaggaaatagacaaggttagtgcttggagtca

>chr1:183139979-183140179
agtgagtgtgagagtatgagtgagagtgtgaatgtgagtatgtgtgtgtgagtgtgagagtgtaagtgtgtggttgtgagtgagagtgagagtgaatgtg
agtgtgtgtgagagtataagtatgtgtgtatgtgtatgtatgtgtgtgtgtgtACAGTTGTTTAGGGTCACCACAGTTTGTGTGCTTAGAATTCCATCCT

>chr1:191384928-191385128
AGTTAAGAATGATCTTTCTCACTGTGTATCCTTTTTTAAAAGACTTTATTTCAGAAAACAACGAAACCGAGACCCATTTATGACTCACACCAAGTATTAC
ATCCTAAAATAGTCATTACTGCTCTAGAACTAAAAACAAGTTTCCAAGTGTGCGCAGGGTTATCCAGGTGATCACAGAAACGCCAGAGATCAGCCACACC

>chr1:191662199-191662399
ggtcagccagggctacacagagaaactctgtctgcaaaacccaaaacagtgaataaatcaaaacaagaaagtttcgtgtcagtaacgaagcagctgaaca
cacatccctcgtcacagagctcagctaccttgcaacagcagagctaaattagcagtgaatcatatctggaagcaagagcggcagcagctggaaactgact

>chr1:192116310-192116510
CTTAAGTGCACTGTTTACTTGCTTAGCATTCTGAACCTTCACAAAATGACAAAACGTGAGTCAGATCATGCACTCAGTAAAGCCTTGTGAGTAAGTACTA
CGTAAGTCAACAGGGCATGCATCAACACCATCACAGGTTTCAGTTCAGGAGGACAGACACAATTGTCCCACGTAAGACGTGCCATTCTGTCAATCGATTA

>chr1:193337183-193337383
ctgacacatttgcccttctctgagatgcccctcaggtttcccaaccctccaggaagcctccctggtcctggggaagtgctccacggctgggcaggtgcag
tgtcctctgcaggtcactcagggttatgcttcatctcttatggaccgctcacttccactgcagtgaagctccacaagggctgggcaaactctgactgtac

>chr10:6953250-6953450
CCACAGACCAGAGCCATCCATATGAACctcaccagtgactcaccagtgactcaGTGATTAGCATTCACCATCTTTGGGTTCTAAGTAAGTACTTCTAAGC
AAAAGCATTACCCTCCTCTGGATGCTTGCAGATGGTGTCATTTCAAATCAGCTGGATTGAGTCACCAAGTGCCATTCAGCAATGAGTATTGATCTTTGAG

>chr10:7725951-7726151
GCTCGGCCACGCCCCTCCGCAGGTTCCGCCTGCGCGCGCACGCCCGTAGAGCACGCACTTCCGGGGCGTGTCCCCGCCGGTGCGGGAACTATCCTTTTAA
GAGGGGCTTTCCCGGTTTCATTTCAACTTGGTCCCGACCCGGAGCTGCGGCGGGTAGCCTGGGCTGCGCTAGGTGAGTGCTCGGGCCTCCAGGCTCCCTG

>chr10:7847454-7847654
GGAAAGGAAGACTTTGTAGTGACAGACTGAGTGATCACCGGGTCAGAGAGCTGGGCATGTTTTTTGCTTTAGTTTCCATAAGGGTAAAATGGGGTGAAAG
TCATTTCCTCAAGGGAGTCATGTAATGACAAAGTGAGTCGCATGACTGTTAAATAGAGCTCTCTACAGTTATTTAAATGAGCGTTATGCCTCCCTACTTG

>chr10:8055436-8055636
GTCGCTCTCTACCTCCATATGCGCATGCTGAAAGCCCAGGTCCATGGGGCTGTTTAGGATGTGGTTTACACCCATCTGAGGATGCTGCTGCGCTGGGTGG
AAGCAGAAGACAGAAACAGAAAGTGCCTGGCTGAGTTAAAAGATGAGACAGTCTTAGTCAGCGGAGACCAGAATCTGGATAAACTTTGTTCTCAGATAAA

>chr10:8340260-8340460
CAGTAGTGACGCTGGGGATTCTACAGTTTCCTTCCTGCTTAGATCCCATGTTGTCAAGTGACGGCTATACGGTGCTGACAACGATCCTGGGATGTGTTGC
GTGATATCTTGCATTCTAAATGTCTACGTCTTCATCTCTGCCTTTTATGGCTTCATTACCTTACCACAGCCGTCAAAGAGGAGCCATCCTCACAAGGAGA

>chr10:8506300-8506500
ACAGGAAATGACTTATCTCAAAATACTTGTAGTTTTCTTTTCACTGCGGTCATAAAAGTCATCCGTACTGAACTAGTAAAACAAAAACTCAGTGGGACTC
cagacagatagacagacagacagCACAGCTGAGTCTGAATGCTGCTTCGAACCTCTGTCTGTCAGGGCTGAAGATGTGACTCAGTGACCAAACACAGACC

>chr10:8517042-8517242
CCAAACACCCTTTGTTGGTGTGGTTTTGTGGTTTTCTTGTTTTTCCTTCCAAACAGGCCTGCTGTTACTAGACCTGAGACTTCTGTGAGACCTCTTTCTT
TTTCAGCCACGAACCAAAAGGGAAGGGACCTTTGAGGTAACTGTATGAGTCTTGGGCAGCCCATTCTGGTCCCAGCACTTTGATGGAGTCTCCACCTGAA

>chr10:9801510-9801710
GCCTGCAACTACACTGAGTTGCAGGGGTTTTGAATTTTGCTGGTACCTCTGAAGTGAGAAGGACTAAGACACTTCTTAGTAATGTGCTGACCAAGAAGAG
GCCATAGCTCTGGGAGAATGAGTCACTGTGCATACAGTACTAGGAACTAGACTGCAGTCACCCTGGTTAATCTGTAGGTCCTCAAAGCTGTACTCTGCTG

>chr10:11229648-11229848
CATCAGTCAGATTCTGACTCTGAAAAGGCCAGAAGTTAACCAAGATGAAAGAAAATGTAAATGTCTgtaccgctgcctttttcttgagatctcatttgca
tcagacttccaagagttcgatgtctagctgactcatcctcctatctctgtctccccagaactggatctctgatgtgtagctttttttttttcttgagtgc

>chr10:12860780-12860980
CCCAGCTTAAAAAGGCCATGCTTGCTCAAAAATATCTCCCCTTTGAGCCTGTCTCGgaaccatgtttgaagctcttttaaaaatacagaaattttcattc
agtgggtttggagcagagccaacacatctgcatttgtaaaaaaactcccagttgatTCATTTGGAGAGCCAGAATTGAAAAGCAGTGGTTATATAATAAG

>chr10:12963394-12963594
GTATTAACAAAGCCTTGCAATTGTAGTAGACTTGTGACTCATTTGTGGATACCCGTGTAGAAACAACAGCTCCTCCCTCTGCTGAGAAATGGCTCTAATA
AGTGTGAGAGTCACAGGAAGTAAAACGCAGGTCTCAGCTGATGTTCGCGGAGCCAAAGAAGCCAACAGAATTCCGTGGTGTGGTTCTCTAAGCAAAGCCA

>chr10:13970287-13970487
CTCTCCTGTTAGCTATCATACAGTTTTCACACATTACTTCACACCAATGCAGGGAGAACTTTTTGTTACTTTAGTCCTTTATATCAGACCTGCAGGTGGA
GAAGTGGCTCTCTTGTATACCTCTACTTGAACATTTCAGAATTAGACTTCTCATTTACGAAGTTGCATGTGAATTCACTGTGGGTCTGTGGTTTGACTAA

>chr10:19066985-19067185
TCAAGGACCTGGTTCTTCAGCTCTAAACTTTGTGGTTTTTTTTGGTGTTGACTTACTCCTAAGTCATACTTCCTTTGCAGTTCCTAGCTGCCTCTTACTC
TTTATCTTGTTAGTCAATATGGTAGAAGGGACATAGGGACTTTATCTTACATTCCAAACAAATAGCTTGAGACTAACTCCATTACAGCCACGATAGCATG

>chr10:19176505-19176705
ACCCCTTACTTCCCTCAGTCTATAGTAGAAAAGGCAGGCTGAATTCTGAGTCTTCTATTTCCTGGCAGACAGGCCCATTGTCACATACTATACAGGAAGG
CAATCTAGATCCCAAATTTCCATACATGGTACTCATTTGCATAATGATGATACATACTGAGAAACATTGTAGCACCTTCTCTAACTTGAGACATATCACA

>chr10:21119206-21119406
TGGGCACCTACCTGAGACTGGGTCAGACAGTAGAGACATAAGCTGGTTCCCCAGAAGAGCTCTCATATCTAACTCATGAGTCAGAATTTAGCACATGGCT
CAGATGTGCCTGGACAGTCTTTACAGAACCCTTCTTTGTTTCCCTATGAATGTAAAGAAAGGAAGAGATCTTCTCTAGATTATCTGCTGGGATGATCCAA

>chr10:21268923-21269123
AGGAGCTGTGATAAGACAAATGTGGTAGAGAAAGATATGATGATGGCCAGGGCACTCACCTCACAATGGAGGCGGGGAGGGACAGGGGACATGATACACA
CTTCAGGGCCATGCACAAGTGATCATTTCCTTTAAGTAGGTCACACATCCTGATTGTTGATTCAGCAATGACTATATGAGTCTATTCACCAGTTGGTGTC

>chr2:11226260-11226460
TGGTCAATGGCTTAGAGGTTTTTAAGTGGCTCATAGCATTCAGTAGCTTAATTGCTTGTATCTGTTTGAGTGTGTTTGTCGCTGACAAGAACAAACCATA
ATGAAAATATCCAAAACAAATACGGATCAGCTGCTCATTGCTGGGAGCCAATTCCATGACACACATAAATAGACTATGTAAGAATGTTGTGGTGTCATAT

>chr2:11312751-11312951
gaatctctgaacctgtaacccagccccaattaagtataaatcctttataagagttgccttggtcacagtgtctgttcacagcagtaaaaccctaaGGCAA
GCCTGTTTGTTGCTTTCACGTTGACTCTTTACTTCCCACCAGATGCACACATTCCTTCCTGCTTCTCACTCTGTTTCTGCTCACTTTGACCAGTGTCTAT

>chr2:11618799-11618999
AGCAGCTCCTGGCCAAAGGAGACTAGAGTAGTTTGCCAAAGACATCATTGCAATTCTGACTCAGAAGTGGTTGTCTATAGTATTGTCTtatgtgtgctgc
aggtggcagggtcacaggggcatggctacccaaacctatgtattctagacactagacatagagctttgggtttggtatctgcctgtggttcagtcttgct

>chr2:12969618-12969818
agtctccttccagtgggcctggctttcatgaccacatggcttcttcaaagctcaccatacccaaataccaccactggtgatgaggactccagtatttaag
tttggtctggagatcacatgattcaagattcagtccacagcaCTACCTTAAGGCAGAGGCTTCATACAATAGTCATTTTATAATCTCACACAACTCTCTG

>chr2:13409866-13410066
ATATGAGTCTAGACAGCTGAGTCTGACTCATGTTTAACTCTTTACAGAATGATCACTGGTTGAGCAGGCAGGGAAGAAGTGACTCAAGCCTGGAGATGGA
GTGCCCTTGCTTGCTTACTTGCATCCCGTTGCTGTGGTAACCTTGGTTTGAGTTGTGACTGCAGCCATTCCTCACATTCTGGGTGAGAGCCAGATGCAAA

>chr2:13560372-13560572
acaaagtgctgaaattaagcaactgttgaatgcacagtcccaaatgggacattcatatcatctgtatcacctaaggcccagggacatcacagaacaggaa
actgaaagaattaacagctaggagatggagaactccatgaagtgctgtcactcagatatgatattgtgaccatgaataccaggcagctatggttacctga

>chr2:18107676-18107876
agagcaagaagtgctctcaaccactgaaccattgctccagGCTTTGTGCTTTGTGCTCTGTTTTAGAGCTgtctcatagtttcaggctgactggcctgaa
actcagtttgtagaccagactggtcttcagatcacagagagccatctgcctgcctctctcccatgtgctgggattaaaggcatgcaccaacacacccagc

>chr2:18519296-18519496
CCACTCGAGGATGCAAAAGTCCCACCTCCTGTCAGGTCATCTGTATTCAGAGTGAGTTAGCAAAAGCCCTCTCAGAATTGTCTTCACTAAGTCATGACTG
TAAACTCTTTACTGGAAGCCATTATGACTAAAAGCACATCTCTGCTGACTGCTGATGACAACATTATGTCTGTGGTTCAAAGCTCCTCTGGTTTATTTCA

>chr2:18928340-18928540
CAGCTGGCACACGGCAGGGTGGGAGGGTAGACGGGGACGGGGAGAGTGAGTAGTGACTGAGAATGTTTAAACCTCAGACAGGAAACGGGAAGCTTTGCTA
AACAGGAGAGGGGCTGACGTGGAGTATGTATGTGACTCATTACTTTGGGGTGTGCATAGACAGGTCTTGAGATGTCTAATCAATTACAAATGTTATTCTG

>chr2:19528924-19529124
CATGAGCTGGGAGAAGTAACGACACCCTTAACTGGTCTCTAGGGGGCAGCAAAGAGCTGGTTACTCTTGTAGGTGGTTAAAATGTCAAGGCTCACCTGTT
TCCATATGACTAAGCCTGAGCAAAGTAGGTGGCCAGGAATAACAAGGCTTGTGAGGTCATGAGTCAAATCAAAGCTAACAAGCCCAAGAGAAGATTCAAA

>chr2:21299735-21299935
TCTACCCATCAGTTGTTTCTCTCTAGAAACTGAAGCATGGTAAGCTTTTGGAAAGCTTGACAAAGCAGGCTTTTCTAGAATGAAGGGGGGATATGACTCA
GATGAGGTGAGGGTGACAGGATCCTGGAGGGTGTTCTGAATAGTTCTGGGACTTTCTGCCCATAAGCATCACTGCATGACAATGCCCTTGGGTGGCTGCC

>chr2:25549440-25549640
CTACTTGGAGATTTTATGTGCACTCTTTGGGGGAGGGGATGAGAGGGGCTGGTCTGTAGAGTGTGTACCAGAATTAGACCAGATCAAGAGAATGGGAGGT
GCTCTCACTGCCCCACCCACCAGTACAGAATTGGGTGACATCCTGGGGACTCATTTCACTCACTGGCTGGGAAATGGGTGAGTCACTGTGATTGTTGGGG

>chr2:30063314-30063514
AGACCTGCCCAATGTCTCCAAGTGGTAAAGACAGGGTCTCGATATGACTCTCCTGGTACTCCCACCTTTAACATGCTGGGATTAAAGGCACCGCCCCACC
CAGAGttttcttttctaaagggagggcttcatgtagatcacgcaggcctccaatttgccagtgaggatgaccttgaactttctgattcagagctgggatt

>chr2:30723406-30723606
gaggagcttgctcacagtcacgcagacagaagtagagaagccaagatctgaaaccccagacactggcgtcaggagcccAGTAATGACTCATAAACAGAGT
Gagacagctccagcaagagagctgcgagtttgaagccagcctaggctacctagtgagactgcatctcaggaaagcaagggctgaggagttgtttctctca

>chr2:31061692-31061892
CAGATAAAGCGGTTGCCTGTTTATTTCAGAGAAATAGTCCTAAAACAGAATATGTATGTGTGGATGTcacacatgcgcgcgcgcgcacacacacacacac
acacacacacacacacacacacacacacCAGAAAGGGGAGGGTGGTGGTGATCTAAATCTACTCATGGCGATTTAACTGCTAATAGCTGTGGCTATGGTC

>chr2:32493692-32493892
GTGGCATGGCAGGGTGTGTCCCCTCCAACAGCTGGTGGCACACCTGACAGCTACCTTtgtgtgttttgtgtgtgtgtgtctgtgtgtgtgtctgtatgtg
tgtctatatctgtgtctatGTCTCTATGTCTCTCTCTCTCTCTCTCCTTGTGAGTGTGTGTGTCCGTCCCCCTGTGAAGAgtgtggaaacaagaagacaa

>chr2:32772968-32773168
TGttttgtggcactggtgcttggactcagaccctttcctaggcaaatggtctaccactgTTGCACTCAACTCAACTTCTAGCCAATATCTGACTTTCAAA
AGAACTTTCAAAAGACACTGACGGTACTgagatgactcagtgggtacaggcacttcatcatcaggcctgccgatgcccagggcccacccacatagtacaa

>chr2:34798860-34799060
TAGCAATATACATCACATACACCCTCGGCAGGAAGGCTTAATCAGGACTTGGGTTTAGACCACAATATATATGACTGTATCCATTTAACCACCATATTAC
AGGAGTCATTCTGAACGTAATTATCTTTTCTTTTAAACTCATTACTCAtttagagacacggtcttatgtaccttaggctagcccccactcattatgtagc

>chr2:34963654-34963854
CACCTGTTCCTTTGGATCTCAGAGCCACTGAACCACAAAGGTTTCAGTCTCAAGTTCTGTCTCAGTTCCGCAGCAGTCAGACCTTTGACATTGAAGGGTA
CCGCCTGGCTTTCTACAGTTTATATGGAGTTTGTGGTAGCTGCCATGCAGTTGTGGGCGGGCTGAATGACAAGGAGGATGCTGGGTAATTAACACAGGAC

>chr2:35039128-35039328
TCCACAGGATGTGGGATTGCACTGGAGGGTTTGCGAGTAACTCTTGCTCATCACGTAACCAAGGTCTGAGCAAACATCTTACCTTTGCGGCTTGTGTGGC
TTTGTGCATCATCTGCTTCTCCTCATCTTTTATGTCCTCTCTCAATCCAAAAAAGGCATACACTTCAGCATCAGGTACCACTTTATTATAAAAATATCTG

>chr2:35412032-35412232
CCATCCCGTCTCCTCCCTTCTTTCCTGTCTTCTTTCGATATTAgtccttgggatcaacccagggtcgcatgcatgctaactacatactccgctactgagc
taagaaaccccagttcTGAGATGAGGAACTTCTTAAACGTATCATAGTGTCCCCAACACAGTGCCTAACACAGTATCTTTTAAAGCTTTAATTTGAAAGA

>chr2:35981850-35982050
TGATAAATTTCAAACATTAGTTGTCTCTTTCTACCCTCTtttctggaatcacatcctctctttgcttctgtgactttgtacacactgttccctctgccta
gatgtacccttccttagtgtctctgcctaggaaactcagagtcatcttGGTAGCTGTCTTTTGGGGAACTTTACTCAGTGCCCTCCGGCAGAAGTAGCTA

>chr2:44136656-44136856
AAGACTTTACCATAATGATCTGGTTTCCATTGTTATGACTCTCCTCTCCTAAGATGACTTTCTTTACAACCACCCATATCTTAAAAGTTGTCAGAAGCCA
CAGACAGCCTCTCATGTTTGTCTCCATCACCATTCTGCTGCATCTAAAACCCTTAATTTCACTCTCAAGTTCCTATCCCTGTTCTCCAACTTCTCATGCT

>chr2:44166887-44167087
AATATGTTTTACTTCACTCCCCCTCACTCTCTGGTTTCTAGCTGAAGCCACAAACAGTTTCTCAGCTATGACTCAGTTACCCAACCGCAGAAGTGGCACA
GGTCTGAATTATCCTCTCCATCTCTATCACCAACACACCCTGCTTTTGTCCCAAAGGAAAATGGGTCATTCATTTAGGATAAGTCTGCTTTCTTTAAACA

>chr2:44503171-44503371
cagaagagagaaggatggcttcaaagaaaaccaagttgaaagtgtatacttgaaaattaaggtgactaagataaaaacatcctcagcattctacctcaga
agggatcacagaagagagtgaggaaagctgaaggtgagtcattctagaagcagaaagagtgaggagaaatgaacaagtgatcagaccttcaccaccatca

>chr2:44918318-44918518
acaagtgtattctcatatccgcttctacactgattctgctgtgaaatatagttttgactaagctatgtgaaaaaatggcttcacaaacaggaaggaaaat
gttaatacaaataatctatttatataataatagataatctttatgatactataccaaaacttagcaccctaggagtttcttaagggttagatataatgca

>chr2:50250888-50251088
ACAAGAGACAACTCAATGATTTGAACCCATGGGAAGTTGCCATGGATCCAGACACTGGCTTTGTAGTTCTTGCAGAAATGAGTCAAAGTCTTGCAATCAC
TCATTCACCCTCCACTCATGTGTTAGTTATCTGCTATGGTGGAAACCCTGTGCCAAGTACTCAGTATGGCGCatgtgtgtgtatgtgtgtgtgtgtgtgt

>chr2:52420014-52420214
TGTCCACAAACAGAATTCACTTCCAACTACTAGATGGAAATGTGCTTACAAGAAAGTATCAATGACTGTTTTGGTGGCTTCCTAAATCAAAGATAGGGTG
TATGAGTCAAAATGAGAACTGTAACATTAAAACAGAGTTGTGTAAGAGGTTAAGAGATAAAGGTGCCAACGCAATAGTCACAAGTCAGTTTATCCCCATG

>chr2:57256538-57256738
tttgaaacacaaatttcatctgagtgctgtagcttaaagccctccactgacttcctgtctcccgcattgtcagaatgaaagccttgctaggaggaggtcg
tgtgtgacttggcacctgtctctccttctgacctcagctgggaccaactgcagaggccacttgatgcagccacagtggccttttggcATACCAGAGATGT

>chr2:59244989-59245189
GCAAGCAGCAGCCACTCTTGACACAGTCATCTGAGCGGTACTTCAGACATGACTTTCTTTTTGTGGTTTCCTGATAAAATTGGATCTCCTTATGAGTATT
AGGAGCAGAGAACAAAAATGGCAAAGTCGGGCCATTGAAGGCTGAATATGAGAGGATGAAAATAAATTATTTAAGTGAGCAATCTTAACAGCTGTGCAGT

>chr2:62526987-62527187
TAGCCTCAAGCAGATACTAAAAGAGAGGTGATATAAAATGTAAAAGCATGCTTTTCCAGAGAGCTATAGCATTACTCAAATAGAGAGTACATAGCAGTAT
GAACGCATGTATGCTAACATGACCCTGGTGACTTTATCAGCCTTATGGAACAGGAAAAAAAAAACCTGACTATCTTGGTAGAGTTTTCAGATGACAGTAA

>chr2:66148836-66149036
CCCTAACACTACCGCAAACACCTGAGCACATCTTTCTGATCGTCTGCTCAGGTTTCCTTTTTACAGTTTACTCGCTATCCATATTTAAGATCTCTGCACT
GTCTTCTCAACATGAAAATGTTAATATCGTTAAAGATTAGTTCACATTTCACCCAGAAGTTACTCAGACATTTTAAGTGGAGGAAGTGGTAAGGGAGACC

>chr2:70790416-70790616
acactgacaaccataggctttgaacatctgacattttttatcagttttcagaatctgcacagcttttatgtgttccacacatacttatcactacccactg
tagcacagcttaatgagttctacttccatttgtacttaggtgctccctcaactttgaaaatacttgtctgcaagtattctacacggttactttttctgcc

>chr2:70826830-70827030
AAACTGTACTCCCAGAATAGAGCCTTGGTTGTCAGCTATGCCAGAAGTCACTGGGGTGTTCCTGTGCTTCAGATTCTTGTTTTCAGTCACATTCTGCTTT
TGAAACCTAAGAACTCACAAATTGAACAACTTTATTGACATAGAACTCACTGTAAAGTGTGTGGCTTTAGTTCACACTGTAGGGTGTATACAGCTCTGAT

>chr2:71327121-71327321
AAGCAAGCACTCCATCACGGAGCTGAACGAGCCCTGTAATAAAAACTTAAATGGGAAGTTCTTTCTTACTAACTTCCTAGCTGTCTCAGAACTTAGACGC
TGTTCGAGCCATTAAGATAATGATCTAAATTAGTCATAGCAGGCTCTCAAATACAGAAGTAGCATTTTTCTCAAATTGTACTCGGACATTTTCTACTTCT

>chr2:76223673-76223873
tgagtttttgagttaggatatattcaatttataataactatcaggacataaccaaactatccaccgcggagcaAGTGCACATTGTCCAATAACTACTGTG
GCTACAGACAATATTATACTTTTGTGACTCACTGAAGTCTGCTCAGGGTTCTTTATGAGCACTGGGAATGTTCTACCCTGTGTCAGTCATTGGTGTGACA

>chr2:79965360-79965560
TCAGTACAGCTTTGTTGAATACTCTGAATTCAAAAGCAAAGTGATAAGAATCAACGTGGTTACTAACACGAAGAGCGAGAGTTACGCAGAGGCAGAACCA
GGTAAAGAAATTACTTCCTGAAGGAGGGAACATTAGTCATCTCAGTAACAATAAGAATGTTCATACATGGACTAAGATGTGGTTATTAGGTTCAGTAGCA

>chr2:80579428-80579628
AAACCATCATAACCATTTCCTCTAACCACAAAACCACAGGTCTGGTAGCTTTTAGGAACATTTGACTTGCTGGGGTTTCGCATATAGAACTTAATTTCCA
AATTTCTTAAGCAGTGAAATTCAAAGGCTCTCATCACTGCAACGTATACAAGCTTAATTCTTCCAACCCCCATGAAGTTACGATCAAGGGGTGGATGTCA

>chr2:83723056-83723256
TACATAGGTATTAGCCTGTGGCTGATAAGATCTCCCAACAGTTTTGCTGCTTATTTTTTACATTTTAAAAATCAACTTGCTTAACCCAACTAAGGCTATC
CACACCCCCACACATGATTACTTATGTTATGAGATGAATGCATGCTGACACTGAGGTGTTTTTTCTGCTGTGTGAGACAGGGATCTTCTTATGTTGACTG

>chr2:84068359-84068559
tcatgagctagcagccgttgcctgcataagcatgagccagtgacatttagtcatagatgggagagtgactcaggagctcccctcattcagagacaaagtc
attacctccagtgatgtggccacctatgaggtactcatggtctaatgcatagccttacattcatgtccatgtgaatatcttgttaaacctagtggaacat

>chr2:94142514-94142714
aacacagtatcaaacacaggatggaagtgtctctgtggtacaatgacttattggtgggttatttgatagttctatgtttagtttctctgagagatttctg
tagtggcgtcatgcatttgcccatctactagcagtgactaagagctctctcctttatacaaactagcctgcgtttcgtatttgctttcttgatggtaagc

>chr10:21318257-21318457
AAATAGTGTATTAAATGTTATCTTTCTTAATTTTGATAACTCTGTTAACATATATGTTAAAACATGCTGGTAGAAAATGCACATAGCCTAAGAATGGGTC
ACCCATACAGTTCGTATGAGTGAGTTGTTAAATGAGTGTATGAGAGAAGATTTAAGTCAGCACAACCCGTCAGTTCTCTGATGTGCTCACCTTGTCACCT

>chr10:22298160-22298360
TTAGAAAAACAAACTGAAAGGCAAGAGACGTCAGTTGGGGCAGAATTGAGGAGAGTCTAGGCAGAAGTAGGGAGTGTGGAGGCAGAGTCTGTTGTGGGAC
AAGCCAGAAACTCTGAAGGAGCAGCAAGTTTTATTTTGAGTCAGAGCTATTTGAGTCAGAGCTATTTGAGCCTTGATTTTTTTGGCAGCTCAAGTCAGCT

>chr10:26799598-26799798
CAGTTAAATTTTAACCCAGCTGCAGAATGCAGAATGTCTCAGCAGGCATTTTCTGCTAGGGAAACCACAGATATGTCAGGATGTGTATGTTGCTAAGCCA
CCACAACATCATTTCCTTTCCTACTTCCCCTTGACCCCTGCAGTCCCATTGCTGGCTTGTCACTCCTGGCATCTGAGTCATCCCGGACTTGTGTCTCAGG

>chr10:28262388-28262588
GTGTCATTTACCTCACAAGATCCAGAATGAGTTAATGGTTACTCAGTCAATGTGACCTCGTGCTTGCTTATGTCCTGCTTTAGAGGAGCATGGTGGTCAG
TGTTAACTGCGGGGGTCAGAAGTAATCTTACCAAGATGACAGTTTTGAGTCAACAGTGCACCAGCTATGTACTAGAGTCAAATTAAGAATAGTTGGACAT

>chr10:28519896-28520096
TAAGTATGAGACTGGCATATTTTTGAGAACTCTTTTTGTGGAAGCTCCCTTAGGTTAATAAAAGGCAAACCTGATGGGGCTTTGCTTTTCAGGGGAAACC
CCCAGCTGCTACCTGATCAACTTCACTCATTCTGTGAAAGCCAAGCAGCCCTCTCCTTTCTGTGTGAGTCACACACAAGGCTTTGATGAGATAAAGGGAT

>chr10:28676124-28676324
AAGATGAGGTAGAGATGAGGTGAACATATTCAGCCAGATGAGTAGCCCACAGAAATCCTCTTGTGAATCATAACTGTGATTACCACTACATAAATAGTGA
TCCGTGATATGAAAACCTTATCAACCATTTCTAAACAAAACAAAACAAAACCCAGATAATTTGAATCTTAATGCTTCATACACAGTACAGGTGGAACACA

>chr10:33951400-33951600
AATGTCTGATTCTGCGGCAAACACCTGTTCCTGTTTACACAGTATCTGAGCTCTAAATTATGTTCTGCGGGTTAATTAAGACAAGTTCCTTTGTCAATAT
TACAAAGTTGCTTATCCAGTGTTAACAGTCTGTTTCTCCCTCTGGGGGATTGATCTACGAGGCAACTACGGACGTGTTTAAATATGAGGATGACATAATC

>chr10:34172772-34172972
GAGTCCTAGTCATTTCCTGCAATGGTGTACAACTGCCCACTATCTAACACCACTAAGCACTCTCTGCATAGATGGGAGGAAGTGGTTTTAAAGTGAACAC
ACTAAAGCTTTTCAGTGGGAACACAGTATAAGATGATAAGAAACTAAGGCTCAGGGGTTCTGGAAAGAGAGAATATGGGCTGGGAAAAGAGCACTACAAA

>chr10:40152675-40152875
TACATGAGCCTATCTGCTCATGAGTGCTGAGGCCCAAACAAGTGTTCAGTATCTGTTTCTCTCTGTCTAGTTTTAGAGTGTGAGTCAACCATGTTACTCA
CACCAGGCAAGCTCCCTTCCACTAGGTCATAGCCACAGCCCCCTCCTCTGTAAAAACATAtttttatgttgaggacggtacattgtccaggctggccttg

>chr10:40372480-40372680
CATTTCTCAGACTTAGCTGCACTGTGGTTTCTTCTGGGAACTTGTCCAAGTCATTATTCATGTTGTATTCTTCCCTACTGCTCCTTTTACTGAAAGATTG
CTTCACAATAAATAGAGAGGCAGCCTAATCCATGACTCATGACTGGAGGATAGACATTCTTGTGTTAGGTTCCGTGTGCCAGAAACGTTAGTCTCCAATA

>chr10:43538232-43538432
gaaccaaacacgtgatatcagacctgctgaacctggaaccttcttcattttagttaatgtaacagcatctgcctggtgactcaaaacagaagcTAGTGGC
TTTCCTttctttcttttcaaggcaaggtcttgttatatagccctgttgtccttcagttcacagcctccccggggctcccacactttgggattacaagcac

>chr10:43996410-43996610
AACTACACATATGACGATTATGGAGAGCGAGTGAAACCTCAGAGCAAAGAGGAAGGAGAAGGGGGATCCTTGGGCTGGGCGGGGCCTTTGCAAGTAGAGG
AAGCTGTTTCACACATCTTGAAAATTCTAAATATAGCACTGAGTGTTTTTACAGAGAATACAAAGAATACGAGTCTCCTAGGTTTTCTGATCGCTCAAAG

>chr10:43998546-43998746
TTTTCTGACACTTCTAGAGCAGTGCAGGGAACACTGCATATGGGAACTTGAACACAGCCATCTTGGGGAGCGTCCACAGAAATGGGTGCAGAAGGCGGGA
GAGATGACTCCCTAGCTGACTCAGCCGCTGAAGCTGGCTGTGAGTCAGAAAATGCATCCTGTGGCTTTGGGGGAGCCTCTCTGGCATCACAAATGGCAGC

>chr10:44448614-44448814
ACCCCAAGAAACTAGCATCATGCTTTTGTAAAAGGCACACTGATACCAGCCTTTCCATCCAGTATCAAGAAGACTAAACACAAGCTGATTCATACTACAG
TTACAAGAAATGTCACTGCTTTCTCAACCTGAGCATCTCTGACTGTGTAATTTGCATGACAACCTTTCATTCCTCACAACACAGAGATGTTCCTATTCCT

>chr10:51422391-51422591
caccaaacctatatagtcattatagaagaaaacagggaagttaggtgatacatcagccaagatacattgaggtcataatgactacacagaacagaaaaat
gcatacacaaaagctgcaagaaccagtcagttgttacaactgagataaaatcagccctatcttaagtcagcttattcttaggagccaggtgcaagggctt

>chr10:53992646-53992846
ctggggtcatgagcacctcctcaaatattatgtcccatgttggagaccttccaagtttttccttTGTACATTCTGTACATATATGTACAGTCATTCTGAG
ATGCACAATTCACTCATGTCTCTCATTGCTCTATGGTGCTGTCAATGATAGAAAATTAATATTTTTCCATTGAGTTCAATGGTATCCATCACTTGTCCCT

>chr10:54040282-54040482
GTACTGTGCAGACTTCTCGGCAATTCTCCGTGCTGTGGATGAGTAGCAGTTTCACAGTTTAGATAGCATTTAGGGTTTTAAACAGTCTGTTCTACAAATA
AACCCTCCAGAGCCGTCATCACTGTGGGTTTTAGAGTTGGAGAGCTGTAAAGGAGGAAGTGAATAAGCTTTGTCACACACCTACCACCCTGAACTGAGAG

>chr10:58351508-58351708
GACCTGCTACTCTTTTGTGCTGTGTTTGTCTAGGGTGTCTGCAGTAGGAAGAAAAAAAACAAAAACAGTTTCTGTTGTTGAGCTAGCCTGTGCCCAGCAT
CCTGGTCTCTAAGCTACAGGTGGCACTGATAGAGTTGTCATGAGCATCCAACCTCACCTGTGCTGATTAGTTACTGACCGTTGTTTTAAAATATTTGCCT

>chr10:61297380-61297580
GTCTTCATGTCCCCTCTCATGGGACACTGTGATTAGCCACACTTTTGAATGAGGAGCTGAGATGTGAAGCGGCTGAAACCCCTTGCCCAGCCACTCAAGC
CCAGGCCACTCTTCAGCAACTCTTCCTGACAGCGCATCCCATCCCAAACACTCAACTCAGAAGCAGGGAGCAGTCAGTTGGCCTGCTGGTCCACACCAGA

>chr10:66864654-66864854
GGCTGTGTGTCTCTTCAGGAAGTGGCTGCTCTACAGATGGCCACAGGCTTCCTGCTTCAGTCAAGGCTTTTGAATCACACTACTCCCTGTCTGTGGTTTT
GAATGTTTTTGTTTGTTTGCTGGGGAGGAATGAATAACTGACCTTGAATGGGGTTGTAGGGGGGAAGGTAGACTGTGTGACACAGAGCCACGCTGGATTC

>chr10:66955520-66955720
TACATAGAGAAACCCTATCTCAGGGGGGGAAATGTCAACCAACAACCTGAGTCTCTACGTGGAAAGTCTGGGCTGAAATGAGTGTCAAGGTGACAGGAGG
GACCAGGGTGACAGTTTCAGTTCTCCTTTTGGCTAATCTGTCTCACTCAGGTGATGAGGTTAGTGGCTGTCGACAATTTATCAAGAAGGTCCAGGGTGAT

>chr10:67100246-67100446
TCATGGTGCTGTGCCAGGACCACTGTGGATATTGAGCTCAGCCTTGGTGGGAAGCAGTGTAGGTAGGCTGGAGGACGTTTTCTCTGGAGACCTCTTGCTC
TTCCTCGTAATGAGATGAATGGTGAGTCACTGCTAGTTTTGTTTTGAATGACTATGTTAATGGGTGGTGATCAAATGTAAAGGGCTTTAGGACTCATTTA

>chr10:67104996-67105196
cagattcaaacataacGCCATTCATTCCAGCAGATGTTAAGCTTCTTGATGGCAGGATGTGCCTTACACACCCCAGTTTGCCTTGTTTCCTGGTCGTCCC
AGTAATCTCGAGACCACTTCACTTTCTGCAGATGAAAGTCAAAACCTCTGTCACTTGTGTAACAGTCATTTGGGGTTCCAGGAAGCTTATTTCAGAGGTC

>chr10:67189092-67189292
ATTTAATTTTGACTGACTCTGACTCTGCTAAGAATGAGAGTGTGGTGATAGTCATTTAAGAAAACAAACACTGTGCCCTTGTTTCCTTCCTCTAACTTTC
CCACCTCACTGCCTGCTGTGTGATCTCAGACTTGCTTTGTGACAGTGCTAGCTAGAGACAGGACAGGGCTGGTGGGGACTGCTCTTCCTCACTGGTCTCT

>chr10:67586354-67586554
AAATTTACATGAGACCACAAAGAGTTCCTGACAGGATGTTATTGATCGCACTCACCCAGCTGGGGCTTGAAAGATGGGTCTTCCTGCCGCGTCACGGGGC
ACCCTCTTCCTCCCATCCCAGCCTGTGAGTCAAATCTGAGATCTGATTCTCGCACAGAAGTAGATGCTTAAGGCAGACATCTCAGGGCCTTGGGCAGATT

>chr10:67717611-67717811
GTCCTGCACAATGTAGCAGCCCACTCTAATTTGTCACACCAAAGGCTTCCTTTTGAGTAAACAGCGGTCCACACTTCTGTTGGCTCTGAGTCACCGCTTA
GTGTTCAAGCTGAAATGCCAGCACTGTCTTCAGCACAGTATACAGTGTGAAACCAAGTGGGCGGGGCGAGATGGGTACTTCCCATGGAAACTTCCATGTC

>chr10:68039950-68040150
GTACTGATATTGGTAGAAAATGAAACACATAGCTTCCCATTTATCTTTCAAACTAGCCTGCGTCTTCCTTTCTTTCTTAGGCCAATGGAAGCATTGTTGT
GAAGAACTTATGAGAATTGAGATTATGTCACCACGAAAACCACCTTTGTTCCTGGCAAAGGAGGCGACCTCAGTGTATTATGATATGAGTAAGTGGGTGG

>chr10:68445368-68445568
AACACTGTCAGTCAGTGAGTCTGAAAGAAGAGGTAAGGTATTATCATAGTGGAAAGCCTGTTTTGAATCATCAGATATAAACTTAAAAGGTGAATTTTAC
CCTTTCTCCTTTTGCATTTCCGTTGGCCCTGCGGAAGGCTTGCCTGCAGATGAAGCTATCTTGTGGAGAATAATATTCTCTCTTTCCCTGAACAACTACC

>chr10:75133036-75133236
GTTCCTGAAGATGACCCATAGCTACATACCTTATTGAGTACCATACATCCAGAtatcgtgtgacaaaatttttcctggggagacacacacacatgcacac
acacgccctactcaccctatttgcctcacttgttccagatagagatcccacaacaaaccaaagtatagatatcaccaaagtccatcttggtgaaccaggg

>chr10:77388476-77388676
GAAGGCTAACAGGAAGGCCACTTATGAAGAAAAGCCAAAAATACTGCAAGTATTACTCATCTCCACACTAGCAAATGTTACCCAACTCATTTCTAGTGGC
TGTACTCAGAATCTGAGAACTTCATTTGGGAAAATTAGACTTTCTACTCATGTCACTAAAGCTTAGACCCTCTGGAAGATGGCAGTCATCCAGAAAACCT

>chr10:77531792-77531992
GCCCTGGTGGGGTGACTCTGTAGGGAGGTGCAGGTTCTGACTCAGCTACTTTATTCACATCTCTCCCCCTTTGGACATGAGTCAGACCTGCCTGAGGTTC
CCAAATGCTTCCAAGTGCACTCGGTCACTCAGAGGTTACATACAGTTCAAGCCTTGGGGGGGAAAAAACAGCTCAGGGCATCCTCTGCCTGGCTGTTGGA

>chr10:77540592-77540792
GGTCACAGGCCACTTTTAGAAGGGTCAGAAATGAGGCTACATGGAGCCCGTACCCACAGGTTGGGGTAGCCCTAGAATGGTGTCATATCTACCACAGAGC
CTCAGTGTGGACGTTGGGCTTCAGGAAGCAAAGATGGTGTCAGGGGCCACCAGTATTCTGAGGCCACAACACAGCACTAAGAGTCATCCTGAAAGCAGTG

>chr10:77556842-77557042
CATCTTGAAGACTGGCAGTACATATTGTGTGGGAAGCCTCTCAATATGACTGTTCCTTATTAGAAAACAATCCCGGGGCTTGGGTGGGGAATCCTGTTTT
CTTCTCTGGCCCTGTGAACCCTGGGTGCTGCAGGCAGACTGCTGTACCTGGCCACTGCCCAGTCATGACTAGCTCTATCTTCACAGGGATGACTTAGGTG

>chr10:78247190-78247390
gtccctgTCCTCCAACAAAGCAATGACTTGATATGATCTGATCAAGTTTGGAGATGGAGTCCTGGCAGTCAGAGGGACTGGTGAGGGGGCACCTTGAATA
GTCTCTAACACAAACAAACCTACAGGAGCTCATGACGGGGAAAGGCTAGTGGAGCTGTGAGCTAGAATGGAAGACAAGGCCTAGATAATCCAGAAACTGT

>chr10:80024234-80024434
TGAGCTCTTCCTCTGAGACCCTGGAGTATCCCCTACAGTCCCTATTCTTCATGTCTAGGTTCTGACTTTCAGACTGTGGGGTGTGGGCTCTCCCCACCCA
GACCAGTTACTTTGTGACTCAGTGCTTCCTGTCACCCCAGGGTGCTAGGCTTCCTGCCTGGGCGGCTCTCTGTTTTCATCTGTAAGACAGGAAGTGAAAC

>chr10:80751275-80751475
ctatgtggttgctgggaattgaactcagcaactctggaagagcagcaagtgctctttatagatcttctcagtcatctctTAACTGCTctgcctccacctc
ccagtgcagtggtgggtgagaggctagttcaccacaccccgtttatgagagttgttccggcgatgcagctcagggtttcccacgttccaggtcagctctc

>chr10:84727076-84727276
GACTTTGCAGATCTCACTCCAggctcatccggatgagtcacgacttaaagactcaaccctgtttgttttcttcacaataaagatgtggcAGTCAGAACGG
TACTCAGTCTGAGAGGTGATGTGAGTGGGCAGCCTTCCGTGCATCTTCAGAGACTCATGGGCATTGTGAGTCAGAGGAGGCGTCCACATCCTCCCTGCAG

>chr10:88380526-88380726
CAGTTATTTGATTCTTGGGTAGTCTAGTACAGTCTTCGCCATCTTAAGTGTGCAAAGGGGTATGAGCAGGTCAGAAATGAATGGGCACAAGTGTGCCATT
CAACAGAACACTGCCCCTGGAGACAGGAAGAAAACATGCGCTTTCAAAGAGTTTGGAATGGTCTCCCTGTTTTATTTATTTGCTTATATTTTAGTAAGAG

>chr10:89434054-89434254
TACACAGAACTCATGACAAAACATGAGCCTTTTCCTCTATACAATAATGCAAAGGGGATGTAAATATAAGCCCCACCCCCACCCCAGCAAAACCGATCCT
GAAACTCAGGCATCTTTCTTCTCTTATGAGTCACATGGACTTTATGAATCGCATGCTAAGCCATAAGCTCTTGCTGCTAGATAAGAAGAGGGTAGAGTTA

>chr10:93138832-93139032
TACTTTCTGGCTTACAATTTACTTACAGTGAATGTTGAGTCATGGCTGATTCAGGCCATGGTCAGCTCCCATGATGAACCTCTTCCTCCTGTCCCTGCCC
TCACTGATTCATCTCATTCTCCTGGTTCTGTCTTTGGcacacacacacacacacacacacacacacacacacacacacacacatacacacacacaTTTCA

>chr10:93227872-93228072
AGTTCTCAGAACATAGCAATGCCAACTCTGGAAACTGCTTCTGAGAATTCATTCAGGCCTCTCCACATCCTCCGCCGTGACCTAAAGACACTCGGCATCT
TCTGTATGCAGCCTCTCTTTTTCTAACCACAAAGACTCAAAACGCTTTCCTTCTTCTAAAATACACAGAAGCCCTTAGCCATTAACCTTACAGGAGTCCC

>chr10:93345392-93345592
CCATAAAGACTTTGCTGTGGCTCCGAGTAGGAGCTAGCACACTCTCTGACTCACTGGTACTTCAAAGAAACTAATTATGAGTCTACTCACTCCAGGTACG
TCAGAATCTTAGAAGTCATTGATCATTCCCCAATCTGTGATATGCAAATGCATAAAAAGGACTGTTTGGGAACATGCCCAGCCATTACTCTTTCTTGAAA

>chr10:96660394-96660594
AAGGAGCTGGAGGACTTAGAAAGCAGAAAAGTATACACAGAAGCTGGGGGGATAGCTCAGGCAGGAAAGTACTTGACTTATAAACACGAAAGTTTAAAAA
gtgaaaaaggcacgtgttatgactcacagttgtaatgttagcaatagggagatggagagtggtagatctctgtgagtcttttactagtcagcttggccta

>chr10:96970018-96970218
TGTCTCAAGGTTAGACTTCAGTAAGGTGTACATAGTTGTGTCTATGTCTGTCTCTCTTGCTTTGACTGGCCACCCCTCAGAGAGAGTGAGTCACGAACAC
CTGAAACCCAGATAGGCAACAGTCTTAAACTATTTTGGTTTAGCTGTGAATGTCACTTCAGAGTCAATTAATATTTTTCCTCTTAAGAAGTTTGATAATT

>chr10:98745516-98745716
AGATAAATGCTGTTCCTTTCTTGTTACAGAGATTAAAAAACCAAAGTCTTCTCTCAGATGCCTCCTCTTGATCTTACCCTTCTCCCCTCAGTAAAGGCAG
GACGTGAGATGACTCAGTGACACTTCCTGTCAGTTCTGACAACCCAAGTTCTAAGAAGTGAGTCCTTAGacacacacacacacaaacacaatcatacaca

>chr10:98745928-98746128
GGCTTTGCTTGCTGGGTTTTGTTGCTGTCATTCTTCTTGTTTCTAGATTCGTTTCTGTCCTTTCTGCTCTGCTTTTTTTTTTTTTTTCCTCTTAAACCCA
TACCTCTTCATTTAGTCATTACTAGACACAGTTTAGATGCCACAGGCATGTCTTTAAGTTCTTGTTTCCTTTCATGAGGTAAGTTGTGAGGCTAGTGATC

>chr10:98841958-98842158
TGGAACTGGGCAGTCCTAGCTACACCTACTTTCAACTCCCCTTCCTAACCAGTTAATGTCCCCTCCCTTCTACCACTTCCTGAACTGTTTGCAACGCTTC
CGTGGAAGATGATATATTCATTCTAAGAGTGTTTAGAAGCTCCCCCTCAAGGGTTGAGATGTTAACTGCTCAAATCTTTCTTTCTTCTTTAGATGCACCT

>chr10:99194812-99195012
TGTTACCTTCAAAGAAGGAAGGAAGGACAGTCACTTCCTTATCTTGACATTTATCTTGTTTGCCTTTCCTGTATGAACCCTATTACTAGATGACTAAGTA
GTCCATCAATAAGCGAATTctccctccctccccctctcttccctccctccctccttcctcttcccctctttctcctccaccccctctgtctctcccCCTT

>chr2:101761934-101762134
aacacatatacacacagacagacatacagagacatacacaccacacacaaacacaagtcatacacacacacacacatcacacacacacacacacacacac
acacaGTCCCACACATACAATCAAGGCATCAGAGATACTGGTCTAAATCAGTCAAAGGTAATTCCCCTCCCACCCTCACTGGCTCACAGTGTTTATCTAA

>chr2:102378976-102379176
AGGAATGTAACCTTTAAAACAAAGCCTACCAGAGCAACACATGCATACATTACATGATTCCTCCCATCTTGTGCAATTTCTAACCCACCACTGGCTGATT
CCTGTTCTCAAGGTCACTGCTGGCTGCATGAGCTGTTCCCTATGTTTCCTCTAGTTTTAGAACTATTCTTAGAACCACAGCACAGTCCTTACTTATCCTC

>chr2:102733152-102733352
TAGTTCTAAGCAAGCAAGTGGGAGACCTTCTAAGTAAGCGCTGTGGATGCAGGACATCTTGATGCTGCCACTTTGATGTGGCTGTTTTGACTCAGGGTTT
CCGGGACATTTTTGACACAGCCTAAAAAGCAAATGATTAAGCAAGCTGCAATTTTGTATAGCAAAAGAAATGTGTGCAACAGGCACGCAAACCCTTCTGG

>chr2:102812828-102813028
TTTGAGGGGTTCCCCAGGGAACTGATTCTAAGTACCAACTCGCTTGTGAAAGCACCAACAAACACAGCCATGGCTAGAGTGAGATGGGGGTTGTACATCA
CACCTCCTCCTCGTGGCAAGCTACTGCTGGATGTTTACACTTTCATTTCTGTTGGCTTCTCCTTTTATGAGAAGGCGCCACAAGTCCCCACCACAATGTT

>chr2:102853314-102853514
TAACATGACATTAAAGCTACTTTCTTTTTGCTTTAAAAAGAAATCTGTCTGTCTAATGCTCATATAGAGTGTGTGAGATGTTGAAATAGTCCACCCCCTT
CACCCACATACTCTAGAAATGAGGAGAAAGTTGAAGTACTGGGAAGTCCCCACATTTAAATCTGAGTTTCGAATAGctttagacaaggtaagcctgtgag

>chr2:103632603-103632803
TAGTCATACCACTGCAAACGCAGATGAAAGGTGATCCCAAAAGGGAGGTGTGGAGCTAGGGGCCACCTAAGTGGAGGTGACTTGGGGTAGACAGGGTGTT
GATGGGAGCTGTGATTGTGGTTCATAGCTTTTCATCTATGACTGGTTCTAGGCAGGAAATCGAAGATCGGATTGCTGTGTCAGCCCCTCTTAGGGCAGGG

>chr2:103635644-103635844
CTCACTAGTCAAATCCTCTGCTGAAGTTTGGCTCATGAGATGTTGGTGATATGAAGACAAGTACAGTATGGTGCCCTCTCGAGGAGCAGGAGTGGAGGGA
GGTGTCTTCTGTGGGAGCAAGACATGTTATATGTACATTCACATATAAGTACCTGGTATAGGATCTGAGCAGTATGCCCTTTAGATTTTATCTATGACCT

>chr2:103640138-103640338
ACACCACTGTTTTCCTGCAGGCTAAAGAAGTACACAGCACCAGGGGTAGAAGGGCTCAGTCTCATACGCCAACTCAGCTCACAGAAGAGGAAATGAAGGC
CAGGAAGGATAAGGCTACTCTGAAATCCCATGATGAATGAGTGGTAGAAATGAGACCAGACTGTTTCATGCTTTTTCTTACCTGCCCCCACAGAGACTTT

>chr2:104338295-104338495
TCCCTTGGCTATCTTCAATTATATTTATAATGTAATCGGATTTTTCTCACCCACTGACAGTTTGTGCTTTTGAACCTAGAAACATGATTCACAGAGACTC
TAGAATTCACTAAGCGAAACAGAACCAGGCTGGTGACAGAACTGAAGTATGAGGGAGCACCCAGAGCTCTGGGTCTAGGTGCTGCATTCCAGCTCGTTCA

>chr2:116972165-116972365
TCAGCAAGATCTCCCTCAATGGGCACAAAATTTCCCCTGGAATTTACAGAGCAGAAACCTTAAACACATATCACCAGAAGAACCAGATTACATAATGTCT
CCATCACCCTCCTGACAGCTACAATTATGAGTCAATTCTGGTTTAAATATGAAACCGGAAGCTCCGCATTTCCCCTCTGACTATGTGGCAGGCTAAGTTA

>chr2:116998997-116999197
TCATTGCCACCCTCCCCACAAGCCCACCACACTGAGTCTGACTCAAAGCAGCATGAACATCCTGTTTCCCAGAGATAAGGTCTGGGACAACCCTACCATG
GTCAAGGTTGGAGTGTGAAAGTGAGTCTGTCCTTCAGCATAGTCTCTCATTTTTGCTCAGCTTTTCCTGTGTGACAGCAGCAGTGATGGTCCCCATGGCC

>chr2:120599331-120599531
TGATAGTTAAAGCCCTGCTGTACTTCTTTACCTGTTAACTCAGTTCTCTAGCTCCGCTGAGTCATTTCTTATTCAGAGTTTGAAAGGCTGTGAGAAGGAG
CAGAGGAGGAATGCCTCGCTACTTTCTTACTTTGTCTTTAGGGGGTAGGTTCTTGCTCAGGCTTCCTTACAGTCTTTCTCAGTCACTCTCATAGGCTTCT

>chr2:125777264-125777464
GGTTTCCAAAGCTGTTCACTGTGACTTTGAAGCCTTCAGTTATCTACCATACATCTAGCAGCCCAAAAACCAAGCTGAAGGCAAACTAATACTTTAAAAT
CCAAATGTAAATGTTGGCAGCTTTTAATATTAGTACAGAAATCAAAGAAAAATATCTGAAAATATTGAAAAATTAGAATAGTTACTCTATATATTACTAC

>chr2:127310108-127310308
TTAACCACTTATATATCCTTGGGAGGGGCAAGACTTTGTACAAACATAGCAGCCCTCTAAGACTCCATAAGGGAACATTAATAGGTGCAAACTTGTGTCA
CTTGAGAGTGAGCACAGCTGTTCTGACTTCATCTCtcttaatcactatcttttcattgctgtgaagagacaccacgaccacagcagctcttagaaaggaa

>chr2:127774852-127775052
acctatacactttcccctaagcaccactttggctataactcacaagatatattcattttcttattcataacatgttctgtcagtgcagtattttctttga
ctcatgagttatacaaaagtgtatgatttaatttgcaaatactggtgacttctattttttattattgaattttaatgtaattccaAAATTTCAAACAGTA

>chr2:128367880-128368080
tggaccacgagcttttgggaagaacgtggtggtctctgggaggcaacacaagttctctgagagaaagtcattccatgctaacctcatttcctgttttgac
gagcttcaccagcacaggcgattaggggaatgccccagaaagtgtgtcttactttcagtaaagcatttgaaaacctctcctcctggcctatctatgtatg

>chr2:128430833-128431033
GCCTCTGACAATGTGTGTGGTTTGCTGTTGAAAGTTTTCCTACCAGTATAGTATTTGAGTCACGGGCCACAACCAAAAGTCTAGGCTCAAAGAGACGACT
TGCACACTAAAGAGGTAACCTCTTGTTAAAATTCAGAGCCTATGAATAAAATGCACGACCACAAACGGTTATTTAACAATGCGGACAGTAGTGAAGACAA

>chr2:128449361-128449561
tgttgaaaagtcacactgtgccctgtaaatatgcacaataattatctgtcaatttaaaaaaaCGTGCTGCAGCTTTTTCTCCACACCCTACGTCATGTGG
TAACACATTCAGCCTGGAAGTTTGAGCATTCATTCTGGAAGTTTCCTTTTGAGTCTCAGTCCCAGGGGTAACTTTAAAAAGCAAAGGCCTGAGACACCAT

>chr2:129185748-129185948
ACTTAGGAAGTCTTATAAAAAGGCTGAAGTGTTTGGGCGTGGAAGGTGACATGGAGATGGAGAGGCAGGAAGCCAGTGGAGAGGCAGGAAGTCCAGTGGG
TAGGAACTACTATCAGCGAACCTGTGGTACAAAGGTGTTACAGTCAGAGCACAGGCCACTGAGAGACGTTTAGAggtgacatagatgacagtgagagtga

>chr2:130539104-130539304
AGATGAATCCTCATTTATGACTTTCTCAAGGAGGGCCCTCTGTCACCTCAATCCATTGTGGATTGTTGAGCGCTTAGAAGGGTAGTTTGGGACCAGGGTC
TATGATAGTATGCTCTAAGGCGACCAAGCAAACTGTTAGCTCTTGGAAGCTGCTGAGTCAGCAGGAAGACCTTGGGTAGACAACAAGCCAATAGTTTGTA

>chr2:131423720-131423920
ctcagacttgctatttcctggatgccatgtaaggagcaggcctcctttatgacgctctcctgctgtgatacaaggatctgactcacccaccccaacagag
ttaagcaaccctgaactgaaattgctgaagtcacgcaacaaaccaaccaaaaaaccgctttcttccttccgcgtgatttattccaggtattggttattga

>chr2:135651644-135651844
TCTGAATGTCCAGGACGACTTAAGGGGTATTTATAAAATGGTGTCAATCAGTACTACTTAATGAGTGACTCAGTATAATGTGTGGAATGACTTGTTGGTT
CTGGTTTCAGCCACATAGTAGATTCCGAGGCCAGTGGGGTTTTTGttgtttgtttgtttgtttgttcagcaaatattcattaagcccccactttgtccta

>chr2:139671906-139672106
aagaggcattcttagccccaatttacagtcagggaaaccaagactcaaaAGTAGAGTATGGCTGTGGATAGAGTGAACTCCACTGTAATATAATGCCTTC
AAGGAACCTAAGAGGAAGTGGTGAGACACACTAGTCTCCCACAACAATAGtggctgctttcgaactgaaacagtgaagctgcatatgtgacaggaacctt

>chr2:142740436-142740636
GGAGAGGACACGGTGTAGATTTCTTTCCTTCTCATTCAATGTTCCTCCCCCATCAAGCACTATGAGATCTCTGAATGGCCCTATCCAACCAAGCCTGTCT
GTCTGTCTCAATGGTCCTACTTCCCCCGACTTGGCCTGCTACCCAGGGGAAAAACCCAATTTACTGTGGTTGACTTAAAATAAGAGTGATTCAGTTCTGA

>chr2:144167330-144167530
aaccactgagctacaacaaccccAAATAtggcttccagtcacccagctagtaatgataaatctgagattcaaacctgagctgcctcccttgctccagaga
ccacactttactcttgggccatgctaccACAAAACAGAAAAGAGACTATTGGGTTGAGAGGAAGAAGGCAGGGCTTATGAAATTCTTGATTTAACCAGTA

>chr2:144213896-144214096
gaacagtcaaatatagagagacagaaaataggatgtggtcaccagggcctgggcaaggaggaactggggaattgttccacagtgtggagagtttcagttt
tacaaggtgacacattctggaaaccTAGACACGTGGTGTACCTCATTAACAGTGTCGTGTGCACTCAGCAATGTAAAGGCTATAAAGTCATTGCTTCATG

>chr2:152787606-152787806
GACCTTGAAACCTAGCTCACCTAATCAGGTGTAGACTGACTTTTAGACAGATTTCTGCCCAAAGGCAGCTAACTGAATGACTCAACTTCCCTCCTCAACT
AACTACGACACCAAAGACGTCATGGTGACATGATGTCTGGGAGGGCAGGGGCTCACCAGAGGCTGCGTATAGTCCCAACCTGAATGCAGCTCTCTTCCCT

>chr2:153237926-153238126
AGCTAGAGGAAATCAAGTCACATAACCCCGGCTGATGTGAGAGGGGAGCCTAACTCTGGAAATTCCGCACAAACTCAGAAAGAGACTGGTACATCCCCAC
CTCCCACACGTCCACCTCATCTGTTCTGTTGAACATGCACAAACAAGACACAGCAGTTTAGCATGTTGCTACTGAAAGAGTGAGTAATGGGCTTCTAGGA

>chr2:158156446-158156646
AAGCTCAAAGATTGGCAGAAATTAATTCATTCCAAGTAACTGCACCGTGGTGAGTGGACTTACAGGTGACATTCTTTAAGCTTGGCCTTTCTAGTTTTGA
TTCTTAATTATATTTACTTCCAGTTCACCCATCCTGATTCCATATAGCGCAGTTCACGCAGGTCAGATATGACTCAGTCATAGTGCGAATTCTTAGTCAC

>chr2:158798778-158798978
GTCAACAAGACAGTAACCACTTAAAACTGTTTAGTCATAGTGTAAATGGAGAGCTTAAATGACTGGTTTGTGATCTCTAACTTAGTAGTGTGGTATACTG
GTCTTGTGTGTTCTGCCTGAGGTTTTCCCAGAAAAGAATGTTCACTTTATTCTCTGACACACATGGGTCAGAGGGGCCTGTCCCTTTTCATTTTCTCACT

>chr2:163103278-163103478
GGAGAACACATTGTTTTCTTTAACTAGGCCATGATGACTAATTATTAAACTCACATCAAAAGGTTACCCTGTGCAGACAGGCAATTAGGTGGAGAGGAGA
GCTGGAACCTCGATTCATTCCGAAACCCCGGTAGATAGAACTCGTGTGTGTGGTTTCTGAGCACAATGACTGTGAACATTCTCTTCAACTCAGCTGTCAC

>chr2:166000378-166000578
TAAAACGTGATCAGAGGAAATGAGACTCCAGGTCGGCAGGCCATTGCTGGTAATCTGTTCTGTTCTCGGAAACTTTAAGATGCGTAAATGCCTTTCATTC
TGGTGTAAAATGTCTAAGAAGGGACGCCTTGGCCTTTTCATAGTTTGAGACACTTGGTAGTTCCCCCTTTTAAAATGTGATGGTGATATTTCAGTGTTTA

>chr2:166647070-166647270
TGAGTGGCCACATCTCCCATCCTGGTCGCCCCTGCCAGCAGGACAGGGGTTCAATGCTGGCCAGGACCTGAAAGGTTGCGCAGTCAGGTACAGGGGCAAG
GACTTAAAAGCTCCCCTGCTGACAGACTTTTTTCCTGGGCTGCCCGCCCCCAACTGCTTGCTCAGCCAAAGGCTCACAGAGCATCTACAATGCCTGACCC

>chr2:167633608-167633808
TGCCTTTGCTTCACATGTCACATGACACAAAGCGTCCTTTGGACGCACAGACAACATTCGCTCCGGGTTTCGAGCCACTCTAAAGCACTGGGACCTAGAG
CAAGCATTTGTCTCTGGAGGCTGACTCACTTCAGAAGTGAGAGTCTCTAGATTTGGGTCTTCATTGTGAATCTTTTTGGGTGGCTTCTGCTGAGAGGTTT

>chr2:167649286-167649486
CACGCGGCTTCCTCTTCATGTGGAGCTTAAGGGGCCAGCAAACCTTCTATAACAAAGCTAGACACGGAGGCAGCCAGCTCTGTGGCCACATAGTCTCTGT
TGTTATGACTCAACCCTGCCAACATCACAGGGTGACCACAGGCAACGTGTCAGTCAGCACAGGGGGTGAGGGATGATGCGATGGTATTGTTGTAATACCT

>chr2:168579539-168579739
ACAGGAAGGTGGCAGATTTCCACCTGGCTACCTTCACAGCCTACAGGGAGAAGTACTTTCAAAAGTCACCAATGGCCTTTAAGTAATGAAAGGAGCGCTC
AACAAACTTCCCCCAAGCCTTTAGTCCCGTCCCCTCCCTCACTGCACGAAGAGGGCAGTGGTGACTGGATTCCCCATAAATGAGTCATGTGTGCGAAGGA

>chr2:168590730-168590930
AGATCATCACCCCTTTTGATAACCAGGAGAGAAACCAGCAGAAGCTGCGAAGGCTTTGGCGCCAGAGGGAAGTGACACGCGAAGTTTGATTCATGATGAT
CTGGGGACCCTGTCCTGGTAGTGAGAACAGGAAGTGGTCTGGTGTGTGGGAGGCAGGGCTGACAGGTAACCTGTACTTCCGGCTGACGGAAGATGTAGAT

>chr2:172401188-172401388
TCATCTTGAGCAGTGGTGAGTAAGAGGGGAAATGACAGCGGCCCAGAGGGGAAATCACTCAGAAAAGGAGGAAGGTGGAGGCTGCTAAGAAAGCTGCCTC
TGAGGAGGAGGCCACTCTCCAACATGAGTTGCAAAAAAGGGGAACTACAGTTTCTTTGTTTTTTTGTTTTTTCTTACTCATGAGCCATGTACTCAGCCCA

>chr2:173385832-173386032
GTTCTTAGTGTTCTGTGAGGCACCAGTGAGCAGCTTGGGGAGAGGCCCTACAGCTTCCTGCTTTTCTCATGCTGATGAATTCTGAGGCACTTGGTTCTAA
AACGGATGACAACTGTTTCTTACAGAGGTGACTGCAGGGTAAGGGGTGAGAGCAGGCCGAGCCTGGCTCTCTTCCACCGGCTTGTGAAGTGACTCATGAG

>chr2:173452582-173452782
ACGACAGTATCTTGAACATAGACACGGATTAAAATTTAACTTTGCCTTTTAAAGGttttcttttttatcatgacaagatcttcctgcgtagccaaggcca
cccttgaacttgtaatcctcctgcctccgcttctcaagtgctgagattcaatgtgtgtgtggtgaccatcaagcttgaggctttgcctgtggCTTGTCTT

>chr2:180474978-180475178
TTGGGGTGGGCATCCCCACTGCCTTTGTGACCAGAAGCAAGACAATAATAGTACAGGCTCCCACTCACTGGCCCCAAGTAGACAGGCCTTAACCAGACCT
CTAAACCTCCCCTACTTTCTGAATGACTCAGACCCTATCAGCAAACCTTGAGGCTGGGTAGCCAGACACTTCTTTCAGTAAGGTATGAGCTGTGTATGTG

>chr2:180729533-180729733
cagagaaaccttgtcaaaaaacaaaaACAAAAAACAAACACACACAAAAAAAAAAAAAAACCCGAAAATACAAAAGAGAATCTACTTTCAAGTGACCATA
CACAGAGCCAAGAGAGCAAACCTGAAATCTACCTACCActagggatatgactcaatgactgcaatgactgactgagtacttccctagcaagagtgagtga

>chr10:99470450-99470650
CACATATAAAATTGTCAAAGGACAAATTTAATAGATGTTTTacacacacacacacacacacacacacCCTCATACAAATAGTCCAGGCTCTCTAAGATCA
AAGTGAGACATTGGGCAAATATGACTCAAACCCTCTCAACTTTTGCATATGAACTTTCAGACACAGATAGCTATCAACCATAATGTGAATGCCTATAGCA

>chr10:105572906-105573106
GCAAAACGCCCAAACAGAACTGAAAGCCCACGTTTTTATAAAGGAATTCCCCATGATGCGTGAGCAAGGTTGGGGGAGCGAGAGATACAACCAGCAGCGA
GATACAGCTCAAAGTTTACTATCATACACGTCAAAGAGAAAGTTGACTCAGAGTACGCGCGCTCTTTCCTCTATTTGGCAACTGTCATATGTGCGTTTAA

>chr10:107923380-107923580
CTGACTCAGCTATCATGTTTTTCTATGGCTTCTTGCTTGTAGTATTTTGCCATCTTGGAGTTTCTTTCTCCCTCATTTATAACAGGAAAACATACAAGTT
TCACATAGTTTTTAAGACACCGGGGGAAACTGGGATATACGTAAAATATGATTTTAGCATTATTTTCTGGTATAATAGTAAATGCTTTTCACTTATTCAA

>chr10:111544002-111544202
AGCTTGTCTCTCCTGACCCGAGTCTCCAGCTCTCCCAGCCAATGCATTTGCATCATTTCTGTGTGTGCCTTGTTTGACCTGCCTCTTCTCCAGCACTGTG
AGCCGGTCTGTGGGTGGTTCCCCCTCCCAGCCCCCACTGCCATGAAGAATGACAAGGGCAAAGGTCAGAAACTCCTATGATTCATTTCCTCTTTGCTGCA

>chr10:111619942-111620142
ggggtgtgcagaagagaaaagaatgacgaagttgtggggtggatcaggaaggctcttgtagattcttgtaaggaattctacttcagctctgagtaagaaa
gcaagccatttgtggcttttgatcaggagagtgacataatctggcttttgaaaggaccagtctgatgactaagttggagaatagctttggtgacgcatgc

>chr10:112000560-112000760
gctgatgccgtgtttaattctagaattttctatgtaatacttccagatggtggttgaccacaagtaactgaagcttcagaaaatagagccatgagtaaga
gggggctTTTCTCTGTGGTGAACGAGATGACTGTGCAGAATTCAAAGGGGGTAGTGAAacacacacagacacacagacacacagacacacacacagacac

>chr10:116397058-116397258
agactggtccacaaggtcagttttatggttcctacaaatgaatgaacgagggcatgcggcatcgttgactctgagttcctccagcttcgtgagtgcggtt
gcgaatggcaggactttgttcgtttctctttcggttgacacactattctgtgcgcgcactgatgggcatctagtctgagtcaaaatcttagctactgtaa

>chr10:116487444-116487644
GCTTCAAGTTTTAAGATTTAAGAATACAAGTTTTCACGATCACCACTAGAAATGCAAATTTAAGTGTATACTTAAAACAAAACCAATACCCTGTAACCAC
AGAAAGGAAATGCTCTAAAATTACTCATTCTGACCCGAATCTAACTAGCACAAGCTATTCTGAAATCTCACTCAAGTTTTTAACCCTCAACATACACTGG

>chr10:117721485-117721685
agagagagacagacagagagagacagacagagacagagagagagagagagacagacagagacagagagagagCAGCCTGGCTGATGAACAATTGGATGAA
GACATTATGAGTCATGTTCCTTTGGTGAGTCAGAGTCACAGCATATGGTACAGTCAGTGTCATCTCTCATGTGTCATCATGTAGCCGTTTAGTGTGTGGC

>chr10:117843789-117843989
CTTACAACTTGGTAGAACAGAGAAACACACACAACAGTAACAGAAGACAGGAAGTGATACAAGCCACGGAAAGAACAGTGGTAAGACAGACAGAAAAAGA
AGAAAGACACGTTCATCATTTCTGTGTCCCAGACCACAGACTAAAAATTAAGCCGGCTTAGCATGGGGCCCTTCAGATGTTAATCTGAGGTTCGATACAT

>chr10:117864798-117864998
TAAGAAGTACCAGTGggggctggagggacggctggctcagcagctaggagtgcttcttgttcttagagacaactggagtttccttttctagtactcatgt
gaggcagcttacaacctgtaaatccagttacaggagatctgaaacctctagtctctgtgggcacatgcactcacacgcacacacccacatacacaCACAC

>chr10:117898606-117898806
tcggaaccacagaaaccaaactgcaaggttactacatgaagagactctcccagaactatggacttgcatggattaggtctctgttcttgcattggcaggc
gtactgcctatgtgcaggttggaccagagagaatggcctgaaggtggcttccatcatgatgtctgctgtgctcatgtccaggggcctgtcaTGGTGTCAC

>chr10:117985278-117985478
GTCTCCACAGAGCATGCCCTAAATAGTTATAGCCTTCTGTTGAAATGAAACATAATGTAAGCTTAGAGGGTTTTGTTAAGTATTTTCAACACTGGAAGAA
AGAAACAAACCGAGAAAACGGGTTTCTCAGAATGACTGAATGCCATACGATATGAAACAATGGCTCTTGATGTGGTCAGTAAAACCTCACAGGTATCAGG

>chr10:118470719-118470919
CAAGCCTTGTACTTCCGACGAGTGACCAAGATGCCTGGCTGTGTGCTGACTCATTCGAGAAGAGCTTTAGAGAGCCGCTGGGGTGTGGGTGGTAAAACTG
GCTGTGGTTGATTTTCCAGCATGCTATAGGAAAGCAAAGGATGGAAGTGGCAAGAGACAAAGTCAAAACACTGTGACCGTATCGCTCAGTATACAGCCAG

>chr10:121263944-121264144
GCCTGCTCTTCTGTCCCCTTCTGGGCAAATGAAAAGGTGCCCTGCACCCAGTGGTAAGAGCAGGAATGAACAGGGCCCTGAGGAGCCTCAATGAGTCTCC
CTCGCTCCTGTGATCAAGCGGGATACAGGAGAGAGCGTTGAGAAATGACTAGGAGGAAGGAACGCTAAGCTTCCTGCACATTCAGACAGGAAATGACTCC

>chr10:121443920-121444120
GGAGTTTTGATTAAACGTTAGGAGAATGGCAAGGTTCTGGTGCCCGGGTGAGGTGACTCACGTATGTGTTTCCGTACTGACTCTAGGCAGATCTGAGTAA
GCGAAGAGCTGGCAAGCAGCAAGGGGCCGCACCTCCTCCCGAGACAGGCTTGCTCCATGGCCTCCATGCAAGAAGGGACTCAACCCTGCAGCTCTCCACC

>chr10:128344822-128345022
gagatcctgcctcaaatacaatgagcaaactcaaggcAACTGAATATGATAGGAGGTTTGAAAAAGCTTCTTAATGGTTGTGGTACTTGCATTTTTACGC
TGTAGGGAAGGAATCCTGGCTGTCAGCCATTATTCACCAAGCTGTGGTAGCAGCTCTTCCCAGGAAGGAACTAATCTATTGAGTGAAGTGGCTGCCTGAT

>chr10:128746212-128746412
GTCAGTTGTTGGTGGGGGTGGTGGAAGAAAAGCAAAGAACCATCTACGGAAGAGGTGTTTGATGTCTATAGTTCCAGGTGCTCATCTCTTTAATCAACCA
CATCATACAAGTCAGAAAGAAAGAAACCACAGTGAACAAAGGGAAAGGAAAAAACAAGCCTGTTTTCCCAGCCTCTTCTTCCTCTGGGTGGGGTTATACA

>chr10:128779586-128779786
AGCCCCTCCCACTTCCTTGGACACTAAGCAGTTCCAGCTGTGCAACGTCCCGGGCTATCACTTCCCATATGACTTCTAGAAACTTATGAGTAATTAAAGG
AGTGTGTTTGGGGGCGGGTAAGGTGGGGAAATACTCCCATAAACACAGGTTTCCAGGGTAACAGACTGGCAAACAACCTCACTAGCCTTGGAAGACTCCT

>chr10:130345156-130345356
GTCTAGAGGCATTATATATTTTGGGAAAGAGTGTAAAGGTGTCAAATTAACTAGCAATTTGTGGAGTGACAGTTACATTAACAGGCTGAGTAAGCAACTC
ATAGTCAATGTGAAAACTGACAAATTAGAAAGTGACTGTGGGAAGGTGTGATCTGCTGGTTACTTGAGGCAGTAAGTTACGTGTCCTGTTTCTATTATAG

>chr11:3193834-3194034
TCCAGACTCCCAATACCCACACGGTGGCTCTTAAAACAGCCGTGACTCCCAAGTCGCGCTCCCGTTTGACCTATATGCAAGCAAAACATTCATACTCAAA
ATTTTTAAAAAGATTAAACCCAAGAAATATGGGTTTTGCCCTTTTACAAATGGTAATTTTGTAATCCAAAGATTTAAAAGCAATTATTGGTAACAGTCAT

>chr11:4199160-4199360
taaatgacatcatctcttggacctctgtgacttcccaggtaaaatgagggtgatcttgtcctacatacctccaggaactgtgtttggggactagtcagat
gaggaaatgagtgaacactgtgtctgcaaaTATAAGTTGTGAACTGGCTGCCGTTTTCTGACTAGCCACAGAATGTGTTTACCCGTCATTGTAGTCCTGT

>chr11:4203372-4203572
GGGCTCAATCAGATGTTATCACCTTCATGACTACTAAAACTTCCTGTTGCCTCTTGCGAGCGCCCTACCCTCTGTTTAGTTAACCAGAAGGCTCATCCCT
CACTTGTTGCATACTCGGATACTGTTTTTGATATAAATGTCATCATGTCTGGGGGTGTAGTGTCCTTTGGTTTCTGCTTCTTGGGTATTCGGGGGTTGCC

>chr11:4429878-4430078
tgtttgtttgtttgtttgtttgtttgAATTCTGGCTCTGGGACCAGCAGAAATATTTTAAGGGACGGTAAGCCCTACCAAGATCATGAGCAGCAACATAC
TAATCCTAAAAGCACAAAATTCTTAAGGCCAAGTCATTCTTAGAACTTTTGTTGTCCCCAAGTCTCAAAATGATAGAGTGGTTAAGGTAGGGAAACTGTA

>chr11:5296700-5296900
AGGCTCTTGCGTATTCTGCACAGCCCTGTGCCCTAAAGTGTGAGTCATACTAGGCAAAGGGGCTCAAAGACACTCACCAAGGGCCCTGTTTTCCGACAGA
AACTTTTCATTACATAGGAAATGAGGTCACACACTAGGGCACACAGGGAACCAGTGAGAAAAACTTGGTGCCAAGAAACAAGGTGGGGGTGGTGGTGGTG

>chr11:5506140-5506340
gtagagtgctttcctacatcgggagaggccctggctcctatctccaactctgtaaagaaaagattaatactatgaaacgaaaataaaccaggctttaaag
aaaacaaAAGCATGAGAAGAAGAAATCGCTTTCCCTGGGGTCTGGTTCCGTCGTCGTCCCCACCCCCGCCCCGCCCCCATGACTGAGTCAAAAGATTTCA

>chr11:17001028-17001228
tgggattccctgtgcttcactggctgtgaaacccttcactggtctttactggtcttcactccgaagagagaaatgagccaaagaacttcccatggtgttc
tggctgaattcttaccacttccgttgactcatgctgatttgacagagccttgtggttcctgctggatagagccactgctactgatttatgtttggtgttt

>chr11:20204416-20204616
CCTTAGttttaagacaagatctcattgtgatgtcatcccagctctactgaaacaccctgtgtgtaaatgaggctgactttatattttcagcagtcttcct
gtttctgcctcccaagtgctgacattacagatacgagtcaccatgtccTGAATGGACAGTCATTTAGTCATTCTTTCTGAGTTCTCAAGTATGCCAGTAT

>chr11:21082740-21082940
CCTGTGTGCTAACCTGAGATTTTGATTTTATCAGAAATAGAGACAGGGCCTATGACAGGAGCCCTGGCTATTAACAGCAGAAGCAGGGGGTGCAATGACT
CAGGTCAGTGGGAAGGATGGGAGCTTTCTACGTGGCTCAGTGGGTGGAGTTGTGCAGCAACTTATCTCAGCAGTAACTGGAGGCAGCACTTCTAAGAGAC

>chr11:21158636-21158836
tgtgcaattgtgatcatagatcctatggtgagatggggggcagagataggaaaatcagcagaaacctacaggcccctagcccagtatatgtagtgacaga
gacctgactcaaagtggaagtgagtattgacagcttaaagtgacctctgatctccataagagcaccatgacacatacacacacacaAACACGTGAGAGAG

>chr11:21221346-21221546
CTAAAGCTGCTGAGAGAGAGCACAGCCTATGGAAACTGAAGGAGTGAAGAATGGAATAATCATTTATATCATTCTGGGTCATAGTCAGTGGAAAACAAGA
GTTGCCATGTCAAAAAGGCACCACAAGGATACCATGAGTTCACTCAGTGATGTTTTTGTAAAGTTGACTTCATGCAAGCTTTTGTACCTGGGGCCACAGA

>chr11:21226134-21226334
ttcagaactgtcagaaacacattacaatgtttaggccatcaacactacagttttaggacaggtcaagctgactaCACGGCTGCCTATTCTTACAGCTGCC
ACCCTCTTGCCTGACTTGTGGACTACTGCACCTTCTACCCACCAGTACTATACTTCTTAGTCACCTCACTAATGCATTCTTCAGAGAGTAGTCAAACGAA

>chr11:22855883-22856083
cttatatatctgagagagagagagagagagagagagagagagagagagagagagagagagagagaaaagaagcacagaaacctAGTGAAACAGCTCAGGG
TCTGACTGTGTAACATAAACAGAACCTCACACTGTGCCTCATCAACTAAAAGGAAAAGCTTAGCTAACAGACTCCAAGTTCATGCTCCTAACTATCTTAC

>chr11:26586786-26586986
tgacaccaccacaggagttcctgtttgactttcaaaattaatcaacctctaagctagagtagaaatggcatgtcctttaaccttaagcacaaaaagctct
taacagactgcagtttttagatccctggatgggagtttgggcccctgatacttaaacttgattcacatactgggtttctggcatgcctttgcccataccc

>chr11:29879678-29879878
ACAGAGTAAAGTAGGAACCAAATTCTACAACTTTCTAAGAAGCCCGGTGTTAGGTATCCACAACTCCCTAAGATAGAATCAGTGCAGTCTCCAGAAGAGC
TGTGAGGCATTTTTTATAGTGAATGGCAGAAGGAAGGATGTAGCCTGTGGTGTGACATGAGTCACTATGTGAATGGCAGAAGGAAGAAGGTAGCTTGTGG

>chr11:32011977-32012177
CATAGTAGCCTGACTCTGGTAACGTCATGGGTGGAGCTTTTGGGGTGTCCCCCCACCACAGCTTCCTCCCAGTCCCCGGGCTGCTGGGCAGCTTCTCCAG
CATTGAAGGTCTAGAAGCCTGTTCCAGTGTTTACCGTCCCTTCAGCTCCCTGTGCCCTTCTGGCCATTTCTCAGTGGTGCTTACGACTGGCCTTTTCAGA

>chr11:34063917-34064117
GTGCAGAGAGAGAGAGGCTGTGTCATCTCTGCCATTCACTGTCATTTGATCCACTGGGGGTGGGGTGCAACTTGGTAGGTCTGGGCAAAGCTGACAGCCA
CTTCCCTGCCCTCTGGCTAGCAAAACAACTCAACAGTCTACCTGCTTCCCTTTGCCCCCACCCTGTCTGCCCCCCACCTGGGTGAGGGGGTCCCCACAGT

>chr11:34762244-34762444
gtccctcctctcaacatgcagggaccgctgcagcatggatcacagattgggcagcacagcaaatcgttggcagttaaatgactaagatcatgactggtat
cttctgtgaccacagagaattaaagctatacatccgtatcagaatcgaaactgaaaaaaaaatcacaaaagagggtcaaaagcacaaacaaaataaaatg

>chr11:35521326-35521526
CAGATTTCACTGTAATCGAATGAGGTGACAAATGGGAGGAACTTAGGCCAGGCTGAGGCTCCAAGAGTCGCAGAATGAGTGTGGATGCTCTACCCCCGCT
CCCAAGTCATCTCCTTCCCCTGACTCAAAGCGCATCACCCCACAGGTGAGCAGTCGACCTCCGGGCTTGGGCTTTTCCTCTGAAGTGAGGTGTCAAAGTG

>chr11:44633484-44633684
CTGAAGTGTCATCTGAGACCACAGTGCCCCTTGGTGGCCTCAGCCAGGCCTATGCAGCAGAGGGATAAGGGCAGCCTTTTAACTTACACTCTTATTCCTT
GTAAAATAACCCAGCATTTTGCTCTCAACATCTCCCAAGTAATTAGATAAAGCAGGGAGATGCCACACTTGACATCAGAGGAGAGTTCCTAATTGCTTTG

>chr11:44717788-44717988
gccttgtggtgtggggggtgctacttttacagataagaaacctggggctcaagggggaaaatgactcgtacaGCCGCTTTGTACGTGACCAAGTCACACT
AGTGACTCGCTCTCAACTACAGATATCAGTGTTTAACTAATTTAGcagtgcttctcaaacattttggccgtagaacccgttcaccatgttagaaataatt

>chr11:45840524-45840724
cttgctgagtcagaattcacgcaaatgatgtaagccaggcagttcattgaaaccctgttgctgcacatttcgggtttctgctattatgagtaaagctgct
aagaacatttttttccacaatatttttatgtatctttttgatcttttggctaaatactaagagttgaatctctgagttaaaggatagatgGAGGACACAT

>chr11:45856113-45856313
TTCAGAGAACAGCATCTTCAGTTGTTGGAACAGATCGCACATTTGCTGAGACTTAGATTCCTTCTGTGGACCTCGCACAGTGAGGCCCACACTTGGCAGA
GCACTTTGCTCCATCCACTGCAATGTGAACGAACACTCTTGGTTTTGCTTCCTTTCATCCCCGACTCTTGTTCTGCCTCATCTTGACCGGAAGTCTTTAC

>chr11:45883680-45883880
ACATGCACATGTGCATTTTCCCTCTGCAGCACCAATGTGGTTATGAATTACTCAGAGATTGAGTCTAAGGTTCGAGAAGCAACGAATGATGATCCCTGGG
GACCTTCTGGGCAGCTCATGGGAGAGATTGCCAAGTAAGTGGTAATTTGACTCAACAGTACAGAAAGAATCAAAGTGTCTTTACACAGAAAGTGAAGTTT

>chr11:46083934-46084134
AGACATCAGTGTCAAGTCCCAGGGTTTGTCCTTACCTTCTGGTGGGACCTGAAATAGGTCAAATTCTTACTCAGATCTTGTTTTCTCTCGTTTGATGAAG
TAATGACTGTCTTCATTCTGAGAGTCACGACCTCTGTGGGATCGAAGCAAGATCTGCTAAGGAAATTGCTGTAAAAACTCAACCTGTGTCCCCATCACCC

>chr3:19611053-19611253
TGAGAAGGAATTTGTGTTTGCGGAGCTCTTTGTTGATATTTAAAGTGGTTACAGAAATATGATCTAAAGGAGACATGACATTTACTGAAAAATGTTGAGT
AAGAACGGGAGTGGCTTGGTTTAGTGCATGCTGTTAGATTGGCTTTAAAATGACAAAAACATTCAACCTTAGTTAATTCTTAGAACTGAGCCAGGTAGAT

>chr3:20137024-20137224
CATTACTGTGGTACAGGATGCACAGCGAGGACTTCGGATGATAAAGCAGGGATGTGCATGCCACACAGGGACGGGAGAGAGTAGATTAACTCCCAAAAGG
GCCTTGTTCTTATGTCTATGTCCTAGCATCACCCTGCCAGCTAGCCCGCGGCTCAGGAAGTCAGAATCATCTCAGTTGAACACAAATGACTCAGAAGCTA

>chr3:21884460-21884660
agacacatcctgtccaattcaaactatgtgaccttctggaaggttaaaaggtcaagtgataccactgcttaggctggtagaggaaaggaactcgtgaaca
tagatgagttttgacctgccaagatgagtttgtgtggttccttatagttgggtctgcattactgtacttttgtttaaagccacaggttgtataagagtga

>chr3:28261700-28261900
TCATGGTATGGTTTAGAGAGCACATGACCCACCCCAATGAGTCCAAGACTAAACAGTCCAGCTAACACTAATTTCATTAGTGTTGGTCCGTTCATTCATT
CTTTCAACTTGTTCTGAAGCTCATAATTAGTTTATTCTTCATGACTTTAAAAAGAAGTGGCAACAGCCCAAgtgttggtgtccatgtgtaatctgagtac

>chr3:32421752-32421952
GGCTAAATTGATGGGATTTAAATACTAAGATTCATATTCTGATCAATGAAAAGAGTGTTTCTCTCATTTTTTTTAACTCTGGGCTAATGACTCATGCTCT
TCTCAGAACTGTGCTTTTGTGGAAACTAAAGCACAGTTGTAAATCAGCCCTGTCATTTGGGCTGTTGTGATAGCATTGTTGTGGGTAGACTAGTGATGGG

>chr3:32437434-32437634
CTGCACCCTGAGAGCTGAGTGTGGAGTAATGACTTCTGGATAGCAGTCACTCCTTCTTACTGACTCACCCCTTGGTAAATGCTTATCTCACTGACACTCA
AGAACTGAGTTTAGAATTCACTGTTGCATAGAATACTAACAGAATTAGAGCTGATTCTCCTTTTAAAGTTTAATGTGGCGTTAAGCTCAGCCATGGGTCC

>chr3:35763822-35764022
gtaacttgtcgttcaagggtagtttatacatatcatggcagagaggccatagaacaggagcgtgaggcagctagtcatgtgtgcatttaggaagcagtac
agtgcatactagtgaccagctttctgttttactcagtctatctaggacttcagtctaagcctggcgctggcccatattaagggtgggtcttcttacatca

>chr3:35764702-35764902
CATTTTGATGTCTGATATATATGTTTGCCTTCTCCGTGATGAATGACATTTTCAACTTCCCTCTATGTTCTCTTTTTTTTCTGTTTCACTCATCTATTGG
CATACCCGTAGTGAGTCATTTTAATTATAGTTTTTGCATGATGAGTCATTTGTGAGGTAGAATCTCCCACATGTCTTGGTTTCTCTTTCTCAGAATTGCA

>chr3:36349054-36349254
TCATCTTCAAGAGTTACAGGGATGCTTGGAATGAATTGTAATCAGAGAGGTGAAATCTCATTTCACTTTGTGTTTTATATACCACTGTGAGTGACCTTGA
CTTAGTGTGGACATTATGATGATAATGAGTGGAAAGAAGAGTTCTGAGAGCAGCCGACACTCAGACAGAGAGAGAAAGTGTGAGTCATTTCGAGTCATCC

>chr3:37456164-37456364
TAACAGTGGGTGGTCCTGGGACTCCTGGCAAAGGAAGTGACTAAGAAGTTCCTACATGGCCTAGTTGTATTGAGTGTAGTGTTGACAGTGGAAAGCACTT
AAGGACTTTAAAGAAACATCGTGCATTACATGAATCTTGCTCTGTCTGCTTAGTTTTTAGAATTTATCATAGAACTGTTTAAGAATATTTTTGATGTCTT

>chr3:38184378-38184578
GTCACCACCCAATGGCCCAGTATGACTGCTGCACTGTGCCTTTACTTGAAACATTCAAAAAGAGAGTATTGTGGAAGTGTGAATACACAGCAGTATAAAA
AAGAAAAAACAACAAAGAAACCCTACTGATATTTCTTTAAAAACAAAACCAAATATTTAAGGAGTTCTTGCTGCCTGATGAGACAAATAGAGCTGAAGTC

>chr1:14499182-14499382
TTTTTGTACAGTCTTTCAaaaccatctagactcacaagctttattgctgtttctgtcagtcaccacaggaGTACCTATTGACTGTGTTAGACACCACTCT
GACTCAGAACAGTGAGAACTAACCCTTCAAAGACCACAGATTAGAGATAGGGCCAGACACCACACCAGAGGGGGGCGGGGGTGCAGAAATCTAAGCAAAG

>chr1:14858816-14859016
CAATTTTAATTTCTGACTAATCTTCCTATTTTGACATGATGTTTAGTAATCTTTGTATTTTCAGGTGTCAGAGTGGTCAGACTTTCAGCAATACAAAGTA
TGGAGATAGTTTAAGAATTATCAGAGGAGAATTTGTTCTGGCCTGGAGAAATCTGCTGATGTGGTCAGCTACCACACATTCTGAGAGTGTCTTGCAATCT

>chr1:20759910-20760110
AAGTGGCCTACTTCAGGCAGATGGTGAGAAGCCAGCGTCGGGTCCCAGAATGCTTCTCATCGGCTCCCACACAGAGCATGCCGCACTCAAACTGAAACAG
CTTCGGTACTGCCGCCTTTCAGAACCTACCACATGGGTGAGTCAGAGAGACTTCCCAGCCTGCACTGCCAGCTGTCATCAGAGATGGTATTCAACTGCAC

>chr3:52634505-52634705
CTGTCTGTTTCCTACTTTGTGTCTGCGCAGTTTTCCCCATGAGCAAACACACATTCATCCAGTGTGACACACATGGCAGGGTAGGCGAGAGGAACTAAAG
CAACAGGAAATGGTGTCACCCTTTTGGCTGTGAGCCATTCTATATAGTGTCAAGTGCACTGTATATCAGGGGGAGAACCTGTCTGTCTAATTTACTCTAG

>chr3:52797903-52798103
TCAAATGGGCAAGTGATTCCTGCCCTCAGAGGAGTGCCAGCAAGGTGGTAATCAGTCAAAGAAACTGGAAAGGAACTAGCgtgtgtgtgtgtgtgtgtgt
gtgtgtgtgtgtgtgtgtttgtTCCTAGTCTGGTGCTGACTCATTGTGTGATCTCGTCCCCAAGAGCTTCAAGTTCTCTGGAAGAGAAGCAGCACACACA

>chr3:59296490-59296690
TTTTTTCCTCCCCAAAAGGATTTTTTTTTTTTATTAAAAGTATCTGAGAAAACTATCGATCATGGTTAGCAGCGCCTTACTAGGATTTGTTGATCAAGCC
AGTTTCTGTTGTAGAGCTAATTGTACATGGTGCTTTGCAAAGTTTTGTTATGACTTAGTTTTTATTTTTCCCACCTCAGAGATGACTCATGGCCGACTCT

>chr3:60567206-60567406
CACAGTACTCGGTATCTAGGTTCAAGAGTTTCCAATAGCTCTTCATTGCATTTTGAGTCAGCGTGACACACAGCGTATTGCGGATCATTTGATTCACAAA
TACTTCGGTGAATGTATAGATGACTAAGATTTCTTCCAAACTTGGCGGAAAAACACTATCATTGTACATTCCTGTACACATAATGTATAAATGTCAATTA

>chr3:61034550-61034750
ACTTCTGACTGTGAAAGAGTGCCATATCCTTTAAGCcaggggttctcatctcattggtcataacccttgttggtatcaaagtgccctttcacaggggtca
tctaagaccattagaaaacagataacttaatatgagtcataactgtaataaaattatagttatgaagtagcaataagaaaactattacagttggggaaca

>chr3:65435212-65435412
CCACTGGGTAGAAACCCAGAGTGGGTTCGTTGAGTTAGCAGGAAAGTAATCGGATATGAGAGACTGAATCATACCCTAGCGAACTGTGCCAAGCCCAAAA
TAAAGCATAAAAAATAAATTCTAGTCACAAACTGTGTTCAAAGAAACCACTGGGCACTCAGAAAACCACAATGGCTTTGACTAACTTCCCTACCTTCCAA

>chr3:65515894-65516094
CCACAATGTGTATAACCACCAAACCCTCTCCAGTCACCACCACACCCCTTTCATTTTCTGTTTCCAGACACACTGGCTCTCTTGTATGTGCCATACCTTC
ACCATTCTGACTTTCACTTCCCGTATTTGTCTCTTGCCCACTATGTACTACTCCCACATTGACCTTTGACCTACTTGCTGTTTAATCATCAGAGTTTACT

>chr3:65533173-65533373
CTGATGAAGCAGATTTCAGTCCACTGAGTACTGGAACATTTTGGTACATGAAGTTTCTGTTTGATTTAGTCATAAGGAAACTAGCAGAGTCATTGTCTTA
CACATTACACTGTTACTGTAAGCAAGTCAAGACAATCATTTTGGTCCCAGAAGGTCCAACAATTCTTTGATCAATAACATATTGGACATTTATATCTTTA

>chr3:65603658-65603858
ACCTCACGTTGTGAAAGTTTCGGTTCTCAGTGAATGAGACCCTTGTGAATGAATGATTTTCTACTCCTGTGACTCATACTACATAAGACTATCTGTCATA
GTTCTATTAACAGTCATACTGTGTTCTCTGGGATAAATATATATCCATTTAATGAGGGCATGGAGGAATGTGCAGCATTAAACAAATCTTATAGTAAAAA

>chr3:65922484-65922684
ACTTAACTACAAAGCACCTTACCCCAGATATCACACAGTCCTGGCAAGAGAACATCTGCCCCGTTTGCACCCCTCTAAAAAGCATATCTTAGTCAAATGT
ACTACTGCTCTGAGTCACTCACAGCGCCTGCTCTCTTTTATTAGCAGGTGCTGACTCAGTCACAGCACCCCTTCCGGCTCTGAAAGCCCCGGTCCAGCCT

>chr3:75910450-75910650
CGTCTTTAATGCTCTGAAACTTTATTATCCACTAGATGGCTCTATAAAAACACTCTGCAATGGAAGACCTGGCAAAGACAAGTCTGAAAGCATTTCTCAG
AATGATTAAGTCTGTGCATCCTATGAGTCAGGAGAGGGTTACATAGTACCCAGCACCCACCCCACACTCACCAAAGGAGCCAAGGGTTTACATTCCAAGA

>chr3:79153120-79153320
CAAGGTGTGGAGCTGCAGAGAAACAGGAACAAAGCCCGTGAGTCACCAGAAATTGCGACACTGGACTTTCAGAAAGGCACTTATTTGAAAAGTGAGCAGA
CTCTAATAGCAGATTGAATAGGGCTTACTTCATTTCCTTGAACCTATTTTAAGAAAAGGCCAGACCTCAACCTTGCAGTGTTCAAGGATTCAGAGATGGA

>chr3:79242219-79242419
ACACCCTCTATACCTTGCAACCATAAAAAGAAAAGAACATATATTGCTTTTCAAAAATGGCACGGTGCTTCAGGAATGAGTGTCCTGTGAGACACAGGGT
GCGTTTACTAATCAGCTGTGGCCCCGGCCTGCCAGCCTGCACCCGGTCGTCGTGGTTTCAGTCCCTGAAAAGTAGAACGTTCCTGCCTCATGCAGGATCA

>chr3:84946481-84946681
TTAATAATGGTTGGGAAATTTCTCTGGACTGTTCCCCCACTACTGTGTTCAAGAGCACAACTTGCTTGTATGTATCAGTTCTGGTATGAGTGTATGTTGT
AACAGGAAGACCTCTTACTAGTCATTACTAAAGTGAAACAAACAAACAAAAAAACCAAAGCAGTCCTCATGCCTACTTATACATTCCTGTAAGTTCTCCT

>chr3:85888425-85888625
TGTGCTTGGACGGTCTGTCCAGGCTCTGCTTCCTGTACTTTAAATCCCATAGGAGGAATTTGAATCTTGGTTAGCGGCTCTCTTGCTATTTGCATTGCCC
TGTGGTTAGTGTGGCTGAAACTTGAATTGAGTCCTCCTCCCAGCGGATGGGGCTACACCACAGTCTGAGAAAACGGATGTGGAGGTTTTCCACCACAGCA

>chr3:86641536-86641736
GATTTGAGTCATGGGAAGATGATCAAGTTCCAAAGTTCCACTATGGTACTCATTACTCAACTGCAAGTTTTGTTCTTGCGTGGCTTCTAAGAATAGTAAG
TTCAATTTGAATAATAGACCGTGACTAAATAAATCCAATGTTTCAGAGACTGGGGAATGATTGGAAATCATCAGCATGTTTTTTGAATATTGAAAATAGT

>chr3:89686107-89686307
CAGGAGTAGCAGGAACAAGCCTCCAAAAGgaaacctctgagactgtgagtcaacatgacccttcactttgtctgcattatctcagctcttctgtAGGTGT
GACTCAAAACCAGCCACACGCCTGATGCAATCTTTACAGTTTCTTGTCCTTCTCTTATCACATTATCCTCTCGAAAGTCCTACCCACTTCCCCTCCTGGA

>chr3:90309522-90309722
GGAGAAAAGGAAACTAAGATTTCAGGGTTtctctctctctctctctctctctctctctctctctctgtgtgtgtgtgtgtgtgtgtgtgtgtgtgtgtgt
gtgtgtgtgtTCATACACACATATGAGTATAGCTGTATGAGTGCCATGACCTTTGTTGGGGCTTTTAAGTACCTCTCTTATGGGTTCTAGAAAGCAAACT

>chr3:95028756-95028956
GTAAGAATTAATCTTTGCAGGGCAGAGTGTTgaaatgactcagctgataaaggcacctgccaacaagtacaacatcctgtgttcctttcctgggacccac
aaggtaggaggaaaccaacactcacaaatcactactgagctccacccacatttgcaccactgccatacacacatgcatgcatgcacaCACGAACGAacac

>chr3:95232984-95233184
gtgctcggggactggggagcagaggctcaaggtcagcctctgctgcggagtttgaggccagtctggccaaggaaccctatctcaGGGCCGAAGGAAAGGA
AAGAAATCCCTTTAAATCAGTGTTAGAGTGAATCAGTTGTCAGTCTAGGGCTCTGTTCGAAATAATGTCTCCTGCATTTCTGCTCTCAGTAAGGGAAGTA

>chr3:95664310-95664510
AGAGATGGCTCTGAGTTAAGTTCGCAACATCTGTGTAAGGCAACCCAAAATACCTGATTAAAGCTGCAGGAATTGGGATGGCCTCTTCTACCTTGATCTC
TGTTCACAAATTCTCAACAGACATAAAAGTGAAAGGAATGACTCACTTGTTGGGAATGTGTGTGGTTCAGTGGTTGGACACAAACACAAGGTCAGCACAA

>chr3:95707537-95707737
tgctggcaagatacccatacCATGGTGGGTAGGCCGTAAGATGCTTCAGGATCATAAGGGCTTCGTGACCCTAAAGTGGAATTTCTTGTCAGGGAATGCC
ATGATGAAGGGACAGGATAGGGCCCTGGGTTTAGTCACTTCCTCTCTCTGTGGTTCAGTTCTTCAGTCTGCGGGCTGTGGTGAGAGACACATGTAAGAGA

>chr3:95930574-95930774
AGATTCTAGAAAAACTCAAAAGTTGAAAGCTGTCAGCAGGACGTGGTGAGTGATATCTGTAATTCTGTATATCTGTAAATCTGTACTTCTCATATCAAGA
AATTCCCAGCCCTTGGGAGGGAGGCCGAGGTAGGACGCTGGTTGCAAGTGGGACTCTGTCAAACAAGGCAAAGCAAATCAAAACAAGCAGTTTCTCAGAA

>chr3:96778352-96778552
CAAAAAGTAGCTGTTGAAGATCATCAGTGTGTTCTAACCAGGAGTTCCTCTGAAATATGCATTTCCTGTGGCTGTTCACTGACGTAGAGCACtgtcttag
tcagggtttctattcctgcacaaacatcatgactaagaagcaagttggggaggaaagggtttatttggcttacacttccatgctgctgttcatcaccaaa

>chr3:97934930-97935130
GTTTGATGCTCTCATCTGGCAGGAGCAGGGATGGTTGAGTTTCTATTAAAATTAAAACCATATGCCCCAATGTGGCTTTTACAAAGGTTAAGATTACATG
AAACCTTTACGCGTGTTATATTTCTAGCTGTCACCATCTAGTAACTGTACAGATGAGTAAGCCCTAGCCACAGCTGTTCTGTCTCCTCTACCCAGTGTCA

>chr3:100485412-100485612
CCTCAGGGATGGGCAGATCCTAGGCGCTGAGTGCTCCAAGTACACAGGACTGAGCACTGGCCAGAGCCAGGGAGGCGGGCTGATGCTCTCATCTAGCTCC
TGTCCACAGTCCCCTCTAAACCAGGTCAGCGAGGACAGTGAGAAACAAAAAAGTCAAAACGAAAGAGTCAGCAGAGCAAGCAGCTGAGTGAACACAGGGG

>chr3:100785980-100786180
tgaaaggatgttttgatacagcagacatgtgaaaggatgcttgatataggagtagaaatatgactccacagatggtgggggacgagcactgagcattggt
ttacatgtattggttaaccttacaaagcattgatgagctcaacttgtggtaatgatgacaccattgagagaaactcaaagaactacttgtgaggcttctg

>chr3:101600324-101600524
gtgtgtgtgtgtgtgtgtgtgGTTTCCTCTTTTCTAATTCACAGAATCTGCTATCCCATACACCCAACAAATACATGTTAAGAATGTCTTATGGATTCCC
GACACCAGATTTCAGCACGGCTAATGAGGTGAGTCATATGCAGAGAACACTCTCTCTGACTCCAGCCAAAGAACACACTTCCTCTCATACTCTCAATTCA

>chr11:49203953-49204153
CTCTGGAAGCAGACCGTTCTCCACTTCCTGGCCCTCTCCTAGGAGAAACTCATCTGTAGAGCAGTGGGTGCAACCGGAGGCCGCCATCTGCCCTACCCCA
CCCCCACCCCACCGCAAACTGAGAAAGTGTTGGCCTAGGGAAAAGCCAGCGAAGGCACTTGAACCCAAGTGATCGCTTGGGGAAGTCCTGGGGCAGCGGT

>chr11:52029410-52029610
AGCCAGTCTCAGACAAGTCTAAAAATGCAGAACTCCAGAAGTTAAATGGTCCGAGTTTAGAATAGGTACAGGGAACAAATGGGCCCCAAGAGTCATTTCC
TGACGTCTTCACCAGCAGTTAGTCACGCAATGCTTGTCCTGGTCTAGAGTTCTCAGAACTTCAGACTCAAAAGTGTTTTCTGAGACTCAGTGTTCTAATA

>chr11:52046500-52046700
AGAAGGCATGCCCTACTGCATTAATTAGTAAAGTGAAATTTGGCCTGTTAACTAACTAGGCCTGGCTCCTGATTCAGCAGTCCTGAAAGCCTGCTCTGGC
TGGGCTCCACCCATCTCCTAAATCAGTCAGCTCTGTGGCTTTCTTCAGTCTCCCCCCCTCCCTTTGTGACCTTTGTGTAAGGTTTGACACTGTGAATCAC

>chr11:52262026-52262226
GTCTGTCCAGATATCATTCTTCTGGTTTCCTTAGCACTGCAAGACTCTTACTTTTCACAGTCAAATGGTTCTATGTCAAGAGATGACTCAGCAGGCCGAG
AGAGCTCCCAGCTCAGCCACAAGGAGTCGCTGCCAGGCCTGGTGTGCATGCCCTTGCAGGCCAGAGGTCTGTGGATATCTACAACAGGGGCTCAGCTTCC

>chr11:53347315-53347515
atgcatactggtgccccaacaaggctagaaaagggtgtcagatcccctggaattagagtgacagtagtgaggggccatgtgggtgtttgaaaccaaacct
gaaccctctaaaaagagcacctagtgatattaatggttggctgagtcatttctgcagctcAAGTCTATAGTTTTAGCTCATCAGCCTCTACCCATATCTG

>chr11:53605356-53605556
tcatcttgactctctacccaccccctcctgagtgctgagatcacaggcagaggccaccaAAGCTAGTCACCTTACTGTTTCCTGTCCTCGTCTTTTCCAG
TGAATCTCTCAAAGTCATTTGTAAAACTAGGTAGTATCTGAATGAATGGTGATCACAGTCCAAGTCCAGGAAGAGCAGGTCTGGAGACTGAGACCCCGGC

>chr11:53651109-53651309
AATTCTTCCTCCCCCAGTCACTAGATGCCTCAGTGCAGTGACACACAGGGCCTGAGTGGGTGTATGGGGACATTTTTGCTCATCCTCAGCATGCTGAGGT
ATCGGCTATGAGTGAGATGCAACAAGGGTTTTAACTCAAACTTGTTTATCACTTGCCCGGGACTAGATGCACTTCATGTTTCAATACCACAACCCTCTTG

>chr11:54802234-54802434
GTGATGAGAGTTAGTGACTGAGTGCACGGTGTGAAGTGTAAAgtgtgtgtgtgtgtgtgtgtgtgtgtgtgtgtATACAGGAAACAACGCTGGGGCTTCT
GAGACAGAGATCAGATTATACTAAGGTGCCTGAAGTTAGCTGGAGAGAATAAATGAGTCAGGCACAAAGACCAAGTGAGTCAATGATGTAGCTTGGAGGT

>chr11:54952646-54952846
ataagggctcagtgtgagaacaggctgagaacacacacggctgggaaaaagcaggtagcagggcctgccaaatcacagtgggcacagaagggagCCAGCA
CCCAGGGGAGGGAGGCATACAAATAACCTTTCAGAGCACCACCATACTCAAACCAGGTCCGTCTGACCCAGCCGGGACATCCGGGCCAGAGACACAGTAC

>chr11:57911716-57911916
GCCTATGTCCTGCCTGAGCATCTATCTGGACATGAAGCAGACACTCCTGCATTCCCTACTAGGGCTGTAAAGAGAGGGCCTTTCCACGTAAGCAGGCCAT
AGCTGCTGTGACCTTGTGACTCACACAGACCATACACAGTGATTCAGCTCCATCTCTGTGGCTAAACGGCACCCACAGGCAAAACCACAAGCCAAGGCAC

>chr11:60111872-60112072
TAAAGTCAGAAGTGTTTTCTAGTTGAGTCACCATCCATTCCCAGAGGCTACCAGACTGTTAGTATGTGACTTTACGGAGGTCCGTCAAATTCCTACAACT
TCTGCATCCTCACTTATTAAATGGCCAAAGCATCTATGGTATATTTTTTAAAATATCTGTGATCCAGATCTAGAGTGGGGAAGTTACACATTGTGTGCAG

>chr11:61122803-61123003
GACTGAGTCACATGGGAAACACCAAGTCTGAGCTGTCCCAGTGTATGCAAGCATGATATAAGCGAAGGGGGCCACAAAAGCGGTCACGTTCCCAGAGACA
CTGCAGGTGTCTAGAGGGGCCTGGGGTTTGTTCTCTGGAGCTGTCCCAATGCCTGTGCGTTCTAGTTGTTGGACCCCACTGGTGTAAACGAGCCAGCTCT

>chr11:62005598-62005798
GTGTGGGGACTGCGGAAGCCAACATTGCTTGCTTTGGGGGCTGACCGTGCATTTGATCCTCATATACTATCTTGGGAGGAAAACAGTCTTCTTGTGAGTC
ATTTTTCCCCCCATCATGCAAAGTCAGAATGACTCATGCTCAAGTTACTGTATAAACTTCTGCCAAAAAGCCTTCTCCCTGGGTGCTAGTCACTAGAAAT

>chr11:63148392-63148592
CTCTTAGGCGATTCACTAGAATGATTTAACTCAAAGAGCTGTTCCCTGAGTGATTTGAACTCATCCCACATCCTGTGGTTGAGGCTAGAGTTGCTCTCAC
TATGAGAAGCGAATGTGTTTTATCTGTTGTACTCATGGTTGAAAACCACACTCTTCATCTTCTCATCCCCACAGCCAGTGTGGATGCTCAGCAAGTGCTC

>chr11:69260238-69260438
AAAGTCATAAACCAAgagccagagagatgactcagtggttaagagcactggctgctgctctcccagagactctgggtttgactcagcacccacatggcat
ctcccaacagtctgtgactccagtcccagggaacccaataccctcctctggtctctgcagcaccagggtcatatgtggtacacatatctacatgcagaca

>chr11:69268182-69268382
AGACCAGAGCGGAAGTCCTGGCTTGCTCAAAAGCAAGTTCAGAGATGAGTACAATGTACAATGTCGTCTGGCTTCTAGGAAGTCGGCGACTTAAACTTTT
CTTCTTCTCCTTCAGTGTTCCTGGTATGACTCAGTAACGCAAAGGCAAGTGAGGGAAATGTGGGGGCTGCTGGGCTGTCGATCGCACGGCACTAAGTTCC

>chr11:71996124-71996324
TGGCTGGAGCCCAACTCAAAAACTCTTCTCCTATCTGAGTCATAGCAAGACAAAGGCTGCTGTTGCCCAGCAACAGAAGCCCCAGCTCCGGGCTTGGATT
CCAGCTGGCTAACCCTTCCCCTTCGGAGGAGGGGAATCTGATTTCCAGCTTTCTTTCTCACCTTCCTAAACTCACCTGCACCAAGCTACCTGACATTCAG

>chr11:76239838-76240038
TTCTTTGCCTAGCAGTCAGCAAGCATGCAAATTCCAGGGACCTTGAAAGTTTCCAACTTGCCATAGATACTAAGCTCAGTATTACTATTACTCAGTATAC
TGTTGCTCAGTATTACTATTACTCAGTATACTGTTGCTCAGTATTACTATTACTCAGTATTCTGTTGCTCAGTATTACTATTACTCAGTATGCTATTGCT

>chr11:77497209-77497409
CTGTGTCATCCAGAACTGAGCTGGCACCAGTGTGACTAAGATCAGCAGTGTCCCCTGCCCTCCCTTCCTGTTGGAGGTCACAGCAGGGGAAAGGAGGACC
CTTCTCAAGCAGGGAGAAGGTGCCAGGAAGGCTTTAGAGCTTGAGGCTCTGGGACCACTGGCCCAGAATGTCAAGCTGGTTCCTGTAGGCCTGGCTTCTC

>chr11:78177152-78177352
GACAAACTGATTCACCTGAAGAGTACATGACGTGGTCTCTTGGTTGTAACAACTACTGAGCACAGTGCTCTCGGTTTCTCAGAATCCGCACAAAACGCTG
CCGTAGGGGGACTCGGAGCTTTACTCAAAACTTATAGCGTCGCGGTAGGGGGAAACCCAGAGAAGGTTCTATGCTTCTGTCCAGAAATAGTGGGCTGGTT

>chr11:79245887-79246087
tatgactcctggtgtCCTTCATGAGTCAGGGCAGGGCAAGGGCAATCCCCACATCTCTCTGAAAACTAGTCATAAAGAGATGTGgccatgtgtggctgaa
cacatctttaactctaacactcaagaggcagaggcaggtggatttcttgtgaggatagtctggtctacatagcaatttccaggccagctaaggctacaga

>chr11:79485034-79485234
TGTATTTTCTCTACCTTCTAGCATAGTAAGTATTATTAAGACTAGGAGACACTGGGATTTATTGAAAAGCTGTCAGTTTATTTCTGTCTCTCCAATGATA
TGATTAGTAATGTCTGAAGTAGCAACTATTGGTCATTTGACTTATTTCCTCTGTGTCATAAACATACGTTCACGAATCATCAGCCTAAATTTAAGAGCCC

>chr11:79654600-79654800
GACAGAAGCAACTCGCTCATGTGACTCAGTGTGACTGATATTGACAGTTCTAGTTAATGACTGATGTCTATCATGGAGAGAACTGGACTGGAGGGGGAGG
AGATGCCTGGCTAAGATCCTGCCTGTCACAGGTAGACTGGACAGCAGGAAGGAGTGAGGCCATTCCTGACTTGGAGCTGCTTTTGGGTGTGGTTACACTG

>chr11:80078168-80078368
CAAAAGCCATCTATCTGGTGGTTCACGATCTACAAATGACTGGAACTCTAAGAATATCCTAGCCACCACGCAAAGGCTCCTGCTTATTTGATAACGTTTT
TTGTAGCACAGACCTTTCTTTAAACCCGACTGGACAGGGGCCTAATTCTACAAATCTGAACAAGCACAATGGGCTAGAAGTAGCTGTGGTAACTTGAAAC

>chr11:80634029-80634229
aggtattgctgcacattggctggtgctggaatagcttggataccgcaatgtgggcatgttaggtgttctgagtcaaagctgcagtaacgtttacaatgta
acatgagtgagccttgcctcaaacacctcagagtgattctgagttcatttttggtcactgcatgttcagaaaccttttagtgtcaccaaaggttttgcac

>chr11:82763772-82763972
aagataatggaacttgaatttgaacctatgcctgcctagctccaaagccagtaccactccaccacgTCAAAACAATACTGCCTGCGGCGGAGCTGCAGCC
CAACGTCTGCTGAGCGCGCGCACAAGGCTAACAGTTTCTATTGACGGAGTCTTTTCTTCGGGGAGGCGCTCTCTTCCTCGGCTAGAGAATCCTAAGAGCA

>chr11:85003500-85003700
atttcccaaggaaaattcctagatgggaaaccactgaaataaaAAAAGTAATGCAAGTGAGTAATAACCCCAATTGTGTAGTACACTCTTACATGACCTT
CTAAGCTGGGGCAGGAACCACATTTAGTAAGAACCCAGATTAGTCATGTTTCCATTCCCCAGTAAGATGAGAAATCTCAATAGCTCCAGAGTTCCCACTG

>chr11:86429114-86429314
CATTATTACTAGGCTATGCTAAATATCTAAAAATAACCCCCCTTGGTGCCCTTGAAGCCTTATTTAAACATGTTTCCACATCAACACGAGGCAAATGTTT
AGATCCATTAGAAAAGGAAATTCGAGAATTAGGTGTTGTGTTTTTAAGTTTTCAACTAATGAAGTATTTCAAATTCGAAGACAATAACAAAAGAAATCCA

>chr11:86487247-86487447
GAGTAGTATAATATCATTTTAAAAGCTGATTGATGCTGCATGAGACTGGCAGGAAATAAAAGCAAGCACTGACTACATTGGCCCTGGTGTTTTACGTGGG
TGtttgatacaggatttcactatgactttctggttggcttggaactcactgtgtagaccaggctggcctcagactcaagagctacgcctgcctcctgagt

>chr11:86828448-86828648
gTCTCAAAACTCGAGACTGCAGCACCGTGTCTGTGAACTTCTTTTTCTAAGCTTTGTTCGTGACAATGTTTGGAAAGAATTCAAGTATGTGTTTCCAGGG
GCAAGTCATCTTAACACACTGTGGGGGTAGGCTGCATCCTGTAACCCGGCAGAGTGAAGTAGGTTTTTATCACCAGGCACTTAAAAGAATGCCACAATAA

>chr11:87967908-87968108
TAAAGCGAAACACAACGGAGGATGTGACCTCGTTTTCGAGAACCTTACATTGGAGTCATTACGAAATATGAAACTAGAACTTCTCCGGGTAGAAACGTCA
GAAAGTGCTAGCTGCTGTAAAAACTTTCCTTCCAAAAGCCTAAGCTACTTTCCACAAGGCACACAGAGACCAAAACATTTTTTTTTTCAggagctggagg

>chr11:88107452-88107652
gccttttccaaagCTAGATTTGGAGCTTGCTCAGGCAAAGACGCTTTTGTGGTTGAGTAGGGGAACCGGGCACAGGAAATGATTTCACTTGCTTTGGGTC
GGAGATTGGTTTCAGTTCCAGGCTGTACCAGGAGCTGAGTGCTGTGAGTGTCAGGGAGAGGCCCACTGGGAGGGAATTCCCCTGTTGTCTATGTACAGAA

>chr11:88430404-88430604
atactaagttagactcagcacatcctccctgggaccacgaatccctttgattctgagtcaaaacaaccttgcccagcttacatcattttcgcttacatca
tttCCTTCATGTGTTTGGTTACCGTGAGGGGAGAAGCTGCTATAGGAGCGTTAAAGATCTCAGACTCACAGACCAGCAACCTCTGTTTTCTTGTCCACAG

>chr11:90254242-90254442
TTGAAGTTCTGGGGTGGGGTAAAAGAACGCATAAGAGTAACCCAAAAGCCAGAGGCAAAAGAGAGCATTGCATGAGAAAGGAAGTGAATAAGCCCTGCCT
CACTAACCATCTTGCTAAATGTGGTTGCCATACTCAGACCTAGATCAGAGCCCCTGTAGGTGTGTCTCTCAAATCCATGGCCCTCATGTTTCAGGGTAGT

>chr11:96467068-96467268
TGGTTATACGCCTCCTCCCACCACACACTTCTTAAGGTTCACCGTTAGCAGTTAAGAAATCTGTAGGTCCTTGATCTCTATATAGTCACTCAGTGGGAGG
GAGTCACAGGATATGAGCTGTGACTGTGGCTGCCACACAGCACGGGGGTGGAGTTTCCCCAGTGAGTTACTGCTTTCATAAACCAAGTCAGACGCATTTG

>chr11:96648029-96648229
AGGGTCCATTTGATTTGTTACTATTCACTAGCAAAGAAATTCAGAAGTAGAGCCTGCTGAGTCTGGTTCTGAGTCACCGAGTCATTATCTTTTGTCTACA
GCTTTTCTGGGTAACTGAAGGTTTTCTTCTTCCTAGTCAATGTTAATTCCTCTTGGATGTCTTTCAGTGAAAGATCTCAAAGCACTTCATAACATCATCT

>chr11:98027082-98027282
GATGGCAGAGGGGAGAGGGGAGGCGAGCGTGGTGCGGCCGCACCCGGAGCGCGGAGAGCGCGCACGGCCTGGGCCTAGGGAGGGTGGAACGCGGGACGCC
GAGGCCCGAAGATCTCCCGCGGGCGCCGCTCTCTGCCTGTCACGCGTTGTGAGGCAGGGCGCGGGGAGAGCAGCGGCGACAGGGCCCTGAGTGGCTCCTC

>chr11:98900734-98900934
GCTCTTCCTGTTTTCTCTGCCACCCACCCATACCTTACTGAGACTGCAGGGTTTAAGGCCACAGCGTAGAAAAGGGAGCTTCAGGAGGAATACAGAGTCC
TGTAAGCCAAGCACAAAGACATAGGGAGGCATGCCGCCCGCCATCTAGGAGGTGGGTCTTCCCTGGCGGCCAGCAATACATCGTTTCTCAGTCTTCCAAG

>chr11:98948108-98948308
taaccacaaatctatgcaggcagatctgcttctcctgggcattcttagaagtcgagtcatacaacatacggtcttcgggaaccgtgttcttctcagggct
ggggcatgttactgtgtcagcgccgtgttctctcgtgtgttctctctctctctctcacagaaagagtctagtgcattgggtatctgacattttgttatct

>chr11:99200268-99200468
ATTTGTTTGCCTTGAATCTTTTGAGTTATTGACTCATATCTTACGTCCCACTTAGCACCTTGTGCTATAGCCCGAGGCCATTTTCCTCTTTCTCCAGGAA
ATGGGTTTTATGGGAGTTTATTTATTCAACTCAGGCCAAAGATCACAAACATAGATTGCCTCGGTAGAGTGATTCATTTTAATACTCACTTTAGGATTTA

>chr11:100931532-100931732
CACCTAAGCAGGTGCAGAGTCCAGACTCAAAGCACAGACTCTCATACCGAGAACAAGAGGTCGGGACACCGCAAACTAATAAAATCAATCAGCCGTCGGG
AAAGCAGATGGCTACACAGACAGGCAGGGTTTTTCTTTCCTAATCCCAAGCAGTTTTCAGAAATGGCATCTACAAAAACTACCCAAACATCCCCGTAATA

>chr11:101442076-101442276
CCCGCAAAGCCCGGTCTTACAAAGCAAAACTGTGAATTTCAGACTCTGTCCTCCTCCTAGTGGCAGAGTAGGGGACTACAGCAATGAAGGGGACAGAACA
GAGCTCACATTCAGGTGTCATCCTCGCTCCTCCCTCCACACGCCGGAACCGGAACGCTCTGTTCCTGTCTGCTGCTCGTGCTGCTAATAAAGCTTGGTTC

>chr11:103174896-103175096
GTGAGTGAGGGGAGCTGTCCGGTGCCTCCCCAAGGCCCCGTGCCCCTCCCCCACAAGAACATCCTAGGTTGCCAGGCATGACTGAGTCACCTCCAGATCT
CAGCTAACACAGGCCAGGCAGCCTCCTTTGTCATTACACAGGTTAGAAGCCATGAGGCCCAGACTGAAAACTGCCTGAGGCCGGAAACCACGAGAGGGAG

>chr11:103685116-103685316
ACTTGGTATCTTGGTGTTAACTCTAGTGTTTTAAGAGAACCACGACTCCCCTTTTCTGACAAGCACTTACTGAATGGCTTTACACAGAAACCTGAGAAGG
GAAGGGTGCTAGTCTGCTCTCTTTAGAATGGGGAAAGTGACTTGGAGGAAGTTTCATTTGGTGAGTCAGTGCTTATGAGCAGCCTGGTGAGTGTGGTGCC

>chr11:103952436-103952636
CAGTTCTGTAGAGGATGGATGAAAGCTTGAGCACCTCAGGCATACAGACAGTTGTAGCTTTGGCTCAGAAGGGATTAGCTGAGGAGAGGAGATAAAACAG
AGTGTGGGAATTGAATGACAGGGAGGAGGAAGGTGACTCCGAAAGAGAGATGAGTCAAAACATTAGCCCAGCATTACTgaagccatggaagaatgtcttc

>chr11:103964149-103964349
AAGGAGGGGCTCTGGTAGGAGATTACTGGAACTCAGGgttccagtttcctctctgttactatgataaagaacattctgaccaaagggcaactgacagcag
gaaaggtttttaggttacacttctgagtcacagtttatcactgacagaagtcaagggaaggacctcagggcaggccctgttatgccacacagcatcATCT

>chr1:21309237-21309437
agtagtttgcatcactaacacctacgacctacacagccatgacaaccatttttcacagtggtcaaccctgaattcacccattagagtgactctcaaatgc
agttggttatgcttataacagtcatatcattactgatcagtgagtacagcttgcctagtcatatcagttgtgtagcatgtggggtacacagctgggtaaa

>chr1:21419392-21419592
tgtcactgggcccTGACTCATACTTCTATAGTGATTGTAATATCAATACAAGCATGAGATATAACTGTAACTTGACTTAAGAAACTCCTGAATgggctgg
agagatggctcagcagttaagagcattgactgctcttctgaaggtcctgagttaaaatcccagcaaccacaaggtggctcccaaccatccttagtgagat

>chr1:21425718-21425918
TCTTGATTTCCCCCTCCTGGAACAGTACATGGGAATTGTCCCAGAACAGTGCATGGGGATTGTCACAGGACAGTACATGGGGATTGTCACAATTACCACA
AGGTGCAGATAGTGAAACCAGTGCTCACGGCTGACTCAAAATGGAACTGAAACTCCATCAAGTGATCAAATGACAGTGATCTCTTGGATTACTGCTGTAC

>chr1:21837462-21837662
GTCAACTCAATCTCTATTCTTCATCATAAACTAATTTCTCAGCCCTCTCTTTGTTGTTCTTTCACGTCCAGCAAGATTACCTACATCTCATGTGGTCAGC
CCACATCCTCCCACATCACTTGCTTATTTAATGTTCATACTAtgacttggttactgttccattgctgtgaagagacaccatgagcaaagcaaatagtata

>chr1:23842070-23842270
GACTCTCTTGGAGAGTCTATCATATGTGTTTCACCCCAAATGACTAAACACTCTTCCTGTTGTTATGAAACCGTATGTCTTTTGTTAAATagtattctgc
ctgtatgtacatacatgctcccaagtgcatgccaggtgcccacagaagtcagacagtgccgaaagcctgggagctggggttacagacgattgtgagatat

>chr1:30793046-30793246
GCAGTTTGCTGAACTCTTCTTCAACCATCCTGTGTTCATGACGAAGCTCTTTAAGGATGATTCACTGCAAGAGTGAGATCACAGGTTACTCAGAAACCTG
AACCTTTCCGGAGTTTCTCTCAGCGAGCAACAGAGGAAACACCTGGCAGCTACTTTCAAGATGACAGATCTGCCTTACTCAGCTGGGGTCCTGTCGCATC

>chr1:32782364-32782564
catacctaccaaccagcataacatggaaaatatctgccagttatcatagtacctgaactctttgggatcatggctactttagtgactaaccctaagaaaa
tccttctttagttggtcctaagtgaccagcatgctctaacaatggtcttttttcaagggaacaccttctttccaaagagtctttgcttttgtacccttga

>chr1:39196832-39197032
GAGGCCACTTGAGTGTCTGCAGGTCAGAGTGTCTAGTTCCATTTGGTGATTCAGAACAGGAATGAGAGTTTCTCTTTTATTCGGGTGTGAAATAAACAGT
GTGTACAGAGAGGTGGAAGGGGAGGGGCAATCGGAGCGCAGTGAGTCACTGGGGGTTGGGGGTGGGGCCGAAGCTTCAGTGCCACACACAAGCAGACTCT

>chr1:40393288-40393488
GATGAAGAAATAGAGTTACTCCGAATTTGTGGGTCTGGAGAGGTTTGCTTACACATTTAAGGAGGCTGGTGACGTCATGCTGTGTCACTTTCTCTGTGAG
GGTTCAGCTCCCCGCTGCCCCGGGGCACTGGGGTGGAGACAGATGATTCATGATGACTAAGGTAGCATGTTTCTGTGGTGAGCTTGTGAGAATTTGGACA

>chr1:43541196-43541396
GGTTACGTTTATATGGATGGTAGATATCCTGACCCTAGTCTTCAGGCTAGGACAACAGAGGACGGTGTCTGTTTTTAGAGGCTGGAAACAGGGCCTCAAC
ATGACCCATGCATGACTTTCCAAGCCCTGAGCTCAGTAGTGAGAATGGAGAAGCTCATTTACAGTGAAATTTACAGTGGTGCTTTCCAGACCTTGCGGCT

>chr1:46925162-46925362
CAAGGAACACTGCACAATGCCCTCTAGTGATGAGTGGCCATGGATGACTATTTGCATAGAAATGACTGGGTGACAATGGGAAATGATTCCCAGAGTATTA
TGCATAAGACAGAAAATCTTTCTGAGAGGACTAAGGTTAACAGAGATAAGTTGATTGACAGAGAGGTGTTAAATTGATAGTGTTGAGATATATTAATAGA

>chr1:51476432-51476632
ATTAGTATTAGTATTGTAGTTCTCCCCATAACCTCCAAAAGAAGTGATTTTTGGGGGGGAAAAGACATGGACGTTAAAAAGATGTAATTTAGTGTCACAA
TGACTCAATGTCTGAGAATAAGATGCCTAAATTCTGACTCTCACTTCCTGCTTTGATGATACCTTACCTCACTTCCTGAAAATGTTGTAAGGCCTGTGAG

>chr1:51584930-51585130
cccagctataatggtacaacgtaagcaagtcgcagatggtgttgtggtttggatctggaatgcctcccagaggtatatgtgtgaaagcttggtctctagc
tgtggcagctagcaggaaatgacagaaacgttaggaagcaaggtctggttggagtaaataggtcattggggttgggccttttgaagcatgctggagctcc

>chr1:52419596-52419796
AGCCAGAGTATGAGCTGCAGCCCATCTCCCCTGTGGGTGCATGGCAGGATGCACATGGTGGCTAGTGACGCTCAGCTTGTGTTCACAGTCATTGTGGAAG
CTATACCTTTTTAAAGGCTTTCAGTGTAGTGGGTTCCACTAATACTTGTCTGATAAACTGTGCTTCAGAAGTAGACAGAGTACATTAGTACAGGTTTTAT

>chr1:52442772-52442972
TTCCTGTATTCTTACAAACTAACCTTGAAAATGTCCTTAGTCTTGCTCAAGTCAGCTTCAATTTTTAGTAACCACAGCATTGCTAATTAATAGAGTTTTG
TAGTTTCCAAGTTATACCACATTTCCCCAACTGTCTTTGGAAATAAAACCTACTATAGAGATGAGCATTGCAAGTGGCTCAATGGTCTAAAGCTCTTGTT

>chr1:53852404-53852604
CATCCTCTACAGATATCAATCTAACCTCATCTCAACAGTAATGACAAAGAAATGACTGGGAGCTGGAATTTACAGAAGAAGATCTTAGTAATTCAAGTAT
GAGAAAAAGCCCAGTTCAGAGAGATGGAATTTGGGCTGGGCCGATGTCTTTGGAGGTCCATGAAAGTTGAATTGACTTTCCTGTGCCTGGGGCAGTGAGC

>chr1:54093409-54093609
GGTTCTGTCAGGACAtgttctgctgtgacagagcattgagactctataaatgacaaggaacagaccaagctttctttcactttgttctgatgactaagaa
gaagatgaagatagaggtaggactgactgctactggggccttgctctctctgctcccaaggtggcaacttgctgctgtgttctctcacagcagagcagaa

>chr1:54279776-54279976
GTACCAAGAAAGCAGCCTGACAGGAAGTGTAGAGAAAAGAGAAAGTTGGTGACTTAACTGTAGTCAGACTGTGGTTTTGCAAGGTCCACTGTCCCACATT
AGACGCCTTCACTTAGGGCTGCTGATTTGAGTCACTGTGTCAGCTCTCACTGGCAGGGCCCAGAAATAACCTTCTGTCTTCTGGTTGTTATATTTTATGT

>chr1:54606196-54606396
aaggagtacctgaaggtctaccgccaggctctgttggcaggtgtatcaagggggctgcacaatagctcacaaatttgaccaagatatgtgaggttaagca
gaaacctaactagtcgcccacagcctttctagaatgactcatggaggcattctgtcagtaaacactctatgactccagcagcgaggatcacaatgctact

>chr1:55049348-55049548
ATGAAACTCTAAAGGCCTCCAGCTTTTCCACTTAAGCTTTAGTTAGTGATTAGTCACCTCCAACCTTTTGAGTCTTTCTCCAAGGTCACAGGGAAACTGT
GACTCAAAAAAGAAAAACAATAAATGAAACATAAAcacaaaccaggatgtttggcctcagaggaatgacacctgaggttgtcctttggcctctacGGGCA

>chr1:55528981-55529181
CCCACTTCCTGCTCGTGGTCCCGGGAACCCTCAGAACAGCCTCTGCAGAGATGAATCAAGGCAGTGCCTAATTTCCTGAGTCATAGCCAGAGGCTCCCCA
GTTACTCTGAGAATGGGATCTGTTTACCTCAGAGTTCCCTCTCTGGGAGGGTATTTGGAATTTTGGATGGTGGCCTGGAATTTTGGAGAGAGGAGTTCTC

>chr1:58719628-58719828
TGACATGCCAGATTATTCTTTTGCTCCAGCCAATGGTCTGTCTCCTAGGCTATGTTTTAGTGCACGTCCACAGCACCGCAAGCCAGGAGCCACAAGATGG
TTATTGCACATCCTCCTTTGACTAACTTGAGAAGGGGTGGGAGTTGCCGTTTGAGGTATATATCTTACATTTAAAATGCACACGGCATGGGGAGAAATGG

>chr1:58722404-58722604
TTCAGCACTTCCAGCCATTTTGGAGATACAGATATCAAGTGGATTACCACTGACAGGCCCGGAGTGATTCTGTCTCCAGACCCATCTCCTTTCCTGAGAC
TGTGTTGCTATTTTAAGCAATTACTTCGATGTTCTCATGACTTGCTCCAGAAATGAAACTGAGACTGGTTTTAGGTTTTCGGTACTCAGTCAAGGTTAAA

>chr1:59180192-59180392
GAAGCAAAACACAAGTCACAAGACAGACCACAGAAGACCTGAAAGTGCATGCAGCCACACCCACAAAGCCTCCCACCATCTGCAAAGTAGGAAATTGTTC
TAAGAAAGTCACACAGGAccaggcacggtggctcaggcctggggtcccaggatcaagagagaggcagaagcagtttttccatgagttccaagccaggtag

>chr1:59966352-59966552
CATCTCAAGATGTCTGTGTGCTTCACTGCAGGCCAGTGAGTCATTGGTTTCCTTTCTCTCTATCATTTCAGTTGTTTCCTCTCCAGTCTTTGTTTTACCG
TCCATGAGTCCTCAGAAGCAAAGCAGCATTAGCTTTGTCCTTCCCCTACCTTGTTCCTAAAGTGCCTATAGTTTTTACAGCTTTATTTggggctggaaag

>chr1:60016302-60016502
CAAGACCAGCATGGGCCCTGAGGAAATAGTCCAGGGGTGCTGCCAGATGTTGAGAAGAAACTGAGGAAAAACAAAGAGAGTTTGACTAATTTCACTACTT
TCATATCTATCATAGATTTAAAAACAAAACAAAACAGAAGGGCTTGGCTAAGAGGAAGTGGAGCTTGGAACATGCTGTGCTCCACAAGGGTGAAGCCCCA

>chr1:60776948-60777148
GGATAAAAAGTTGTAAAGGATAGCCTGGATTTCACTCATACTTCATTATGTAAAGGCATCTCAATGACAGATAATCTCCTTTGTCTCCAAAGGGCAAGCT
GTGAACTGGGTGGAAATGTCAGTTGAGACAGAAGAGCAGCAAACAGCTCTGTTTTCCTATAGTTGTGGTTTTGCATGGTGACGATGACACATGAAGATGA

>chr1:60805629-60805829
TAAGGGCAAGGGAATTAGATTTGGCCCAAGAACTTATGATCTGAGTCATAGAGACGAGAAAACATTTGACAGAAGGGAAGAGGgtgtgtgtgtgtgtgtg
tgtgtgtgtgtgtgtgtgtgtAAGATATGAGTGTATAAACAGAAGATAGCAAATCTGTGAGTTTGAGGGAGTATGGGGAGCCTTTTCATACCCTGAGTAA

>chr1:60875490-60875690
CTCACTCAGCAATACGACAAGGAGAAGGTGATGGTGCAGCCAGTCATTACCATTTGAACCTAATGACCCCGGTGAGAATAAGAGTCATTTCCCAGCTGTA
TGAGGTCACACCTATTAGCCATGCCCACATCTCTTACTCCCAAAGGACTTCATAGTCAGGGATTCCATTATGAGCAACATCTGATATTCTTAATAGGAAA

>chr1:61026768-61026968
GGCAGCTCTGGTTCTTGTCACGGACGTGGAGAGATGATCTGTTTGCTTCATCTGCAAATTTATGTTGTTTTCCTTCAGAAGATTTTCTGTTATAGGCCAC
ATGGTCTCTGACTGAGTCAAGTTGCAGATTCTTAGTCATTCAGAAACTTTCAACTCAGCCAGACAAAGTTAAATCGTGTGCAGAGTGTCCTCCACTCTCC

>chr1:64508550-64508750
attggagaggccagtacactgtccctaggcaggtgaacctgggctatataagagaaggagctgaacaagagattgacagcttcagtcagaagagtcctct
gcggtttctgcttcaaccacagagctcctgcattgagttcttgccctggcttcctttgttaaatgactgtaacctataaatggaaataaaccctttcctc

>chr1:74178638-74178838
tatgtgcacaggtatgaatgttgtttgtattatatgtTGAGAGAAGCCCCTGAAGAAATCTAGTCATTTCCGACATGGGAAAGAGCCCTGTTGCCCAACT
GAAACCTAAGAGACCACATCCGTAGCTCTTCCTCAGTTCCCATTCTGTAAACAAGACTGTCTTCCTGAAAGAGCTGGCTTTGCTCCAGCTCTGAAGGTGT

>chr1:74249024-74249224
CACATTGTGGTTGGGTCTCAAAGCAGGAAGTATGACTCAGTTCCTGAATCCATTTTAACAAACTAGACTCTCcttaatctgctacgtgaagatgcagcca
tttctcattctgaaagtggtagcttttgaacagcTTCAGATTTCTGAAAGGCTGTGTATTGAGGAATGTGATGTAGAACTTTGTAAAGTTTGCTCTAAAA

>chr1:80613223-80613423
ctatgggtagagtagagaatagacagagatgactctcaataccaagtttaggttcccatgtgcacttgaacacacacaAACGTTCATGAGCACTGCACAG
ACACATGCAAAACTAACGGGAGTTGAATGTAGCTGCCTAAGTCCATCATGGAAGCCATGGTCTTTCAAGCATGAATACAACTTCTAAGTTATGACTGATT

>chr1:80665357-80665557
CACAAGTCACCACTTCCTGTGAGCAGCTAACTACCAGCTGTTGAACCGCTGCTCTCATGCAGAAGTTCTCTCTAGCCACCTTCTTTAGCATAAGACAGTG
AGATAGACCATTGAGCATCTGTGTGAATGACTCTAAACAGAACTCCGTCTCTGTGTAACCTTTGATATCTAGCACGCGGGCAGACCCATGTTAGGATGTG

>chr1:83077285-83077485
GGGTGGCTTGGGTGCTTTTGAAATATTTTGCAAAAGCAAGAAGAGCAAGTGGAACAAAACACAGACTGTCTGGCTTGTGGTGAAGTGTTATTCCTCTCTG
TCAAGAAATACCAGTATTTCCCTCCGCTTCCACTGCTCTCCCTGCTACATGATGCTATTTTTCTTTTCTTTAGATAGAGAGGAGGAACTCTGTAAGCACT

>chr1:85698152-85698352
GGCTTTTGGTAAGAGACTGCTGGTAGGTGGCTTCATGACAAGAGAACGTGTAGGAGGAAGAGATCATATCATAAGACAGGAAGCCAGCAATTGGGGTCCC
ATGAGAGTTACCATCATCCCTCCTGAGGGCAGCTCCCTCTATGATCGAGAATATCTTATTCTCATATACCAAGTGAAGGACCAGGTTGTCAATGTGAGAA

>chr1:87637153-87637353
CTGGTGGCTTGGTGTCCTTGGCAAGTGGCTTCCTGCTAGGAGTCAACTCTCTTAAGTTAAAAGTTAGTCGGCATCTTTGATCTTTCTCCCCTTTTGTGGT
TTCTTCTGTTCCTTCAAAGTGATGAAGACTTTAAGTATGACTGGAAAAGAGGTGACTCTGCGGCTTCTTGTTGAGGGTTTGTGCCCACAGCTTGTGAACC

>chr11:105625836-105626036
GAATGATCAACTTTTGTGTTTTGAATGTTTTCAACATGATTATCTTGAGCTTATTATACGTTTACAATGGTAGAATACTCATTATCACTGTTTCAGATGT
GGTGATTCACATGGTGACTCTTGAACTTCACATGGTTACAGTTACTCATTTCCAAGTACTTGTTGGTTTTCTGGTTATTGTTATTTTGAGTGACACTTCT

>chr11:106475198-106475398
ACACAGTAAAACTTCAGGGGAAAGCTTAAATAAAGGGGCCTTGTAGTAGACCCCAACTCAAGGTCTGCTTTCTAAGACCCCATGTCTAAGAGTCTTCTCT
GGTCAGTCACCTCACTGTGATCAGAATGATTGTTAACCCTGCCCCTTTCTTCTGAATCACCCCATGTGTCTCTATGGTACTTGCACCCATTCTAGGATGG

>chr11:106789914-106790114
ATAGGCATCGGGAAGAGGGCATACTGGGCATGACATATTCAGACTATTGTCTCCAGAGCGTGTGTCAGTACTGGAAATGTGGCCAGTTCCAGTCATTTCA
AGATTCAGGGGTTTCAAGTTTTGGAATTATTGCTGAAATCCTTAACCTTAGTCCTGCACTATCTAGGGAAGGGCAAGAGCTGGTTTTGGAAAACAATTAA

>chr11:106958490-106958690
TAAGGTCATAAAACACATACCAGGAAACCTGTGGTGAAAAAATAAGTTGGTTGTTTAAGGACAGCACAGAAAACACAGTGCTCAGGTGGAAACAGGCAGA
GACATCAATTCATTTCCAGAAGAACAGAAAACCACCCTGTGTAACCACACTGATCTACCTACAGACAAGCCCTGGGCTTTATGTTTATGATGAAGCGCAG

>chr11:107287472-107287672
TAGACTACGTGGCTGGTTACTTGTTTTTATGAAACTGGTAGCAGCCAGCAGAGGCGGGGGCTTTTCAGATCTATCACAACATGGTTGACACAGGTCAAAG
GAAAACCAAGCACTACTTGAAGCGCAGTAAGGATGAGTAATAATTCTGGTTGGCATTGTGACTGCACCTCTGGTTCAGAGGGCTGGCCTTTACCCTGGAC

>chr11:107394050-107394250
CGAAAAAAGCAAAACAACCCCCCACCATGAATCAGAGAGGCTACACACACAGAAGCACTTTTTGGAATCACTTCACACCGTCTGTGAGTTAGAACGTGTC
TCCCCGTTTGGTTGGATGAAGGCTATGAGAACCATCAACTGTCCCCCCCAAGAAATCAAGGTCTTTCATGAGGGAGTGgatggctcagttggtaaattgc

>chr11:107451134-107451334
GGTGTAACTCATGCCCCAGTAACCAAAAGCAACTCAAGTTGCCAAGCTTTCTGCCCGTGGGAGGGTTAGATAACCACTTCCTTATCTCTCACCCATGTCA
TTAAGCTAAAGGGCTATTTTCGAAGCGTGCTTTGAGTACTGAGAAAACCACACTCAGCAAACGGGGATCGTGAAAGAAGGTGGTGTGTATGTATGTGGTC

>chr11:108178888-108179088
cttaagttgtttttgtaagggttttctatggcagcaaaacaggaagtgaaactaagaaagtccgtacctgggtgagcccaacctaagccctgaaagtctg
aatagaaggaaagactgactaaaggctttgaacgtgggcttgtttcttgctcccagaagctcctcccaggctcctgggcttaccagtgttcatactgggg

>chr11:109369094-109369294
TCCCTTGAGCTGCTCAGCTGAGGGTGGCTGGGGCATGTGGTAATGTGGGTGACTGTCTAGGTGAGGTTGGCTGGGTGGGTGGAGGGCTGGCTGGATATGA
CACAGCTGGCAACACAGTCAGACCAACCAGTGCCTGGGAGTCACCGCCCACTAGTCTCTTAGTTCAGTTTACAGTTACAGTTGAGCAGTATAAGCAACAC

>chr11:115163004-115163204
TCTAAATCCCCCTCCACAACGTGGAAACCAGAGCGGAGCCCGTGGGGCCTCTGGGCTCAGTACCTGGAACCCCGCCCCAGCCCCGGCCTCGGCCCCGCCC
GATCAGCCCAACTCCGCACTTGGTAACAAACACTTCCACTTCCTGGGCTCTCTTTTCTTCTCCCGCTGCGGGGTGCCGCGCCGAGTGCAGGCCACGCCCC

>chr11:115173193-115173393
actgtaatgctgccactgttatgagtcatgagtatgctacgtaggtgtgctggttatgtcatatgacccctgccaaagggttgttcaactcccccaagag
agacccacaggttagggactgGTCTGGAGAATTCTGAAAGGGACCCATTAGTACTGAAAGTCTATGAGTGCTAGGTGGAGTGGGGCTTTCTGGGTAATAC

>chr11:115746216-115746416
CTATAGCTGTCACCCTGCATGGACCAGATATTTCACTGACAAGGAGCACACTGTGGCAGGATGTTTCATTGTTCCTTTGATGTCCTCCATCCTGTTGTGA
CTAGCATGTCTCCCTTTATAGATGACTCAGTGTTGCACTGAACTGGGAGGAAGCTGGCTACCTCTTCCAATGAACACATCCACCAAGTTAGAGGACCAAC

>chr11:115746802-115747002
CAAATACACCCGGCACCCACATGTTCACACAGAGCTTTGAAATTCTTTCCTGAGTTGTATACCGTAAGGAATGATAGTCATAACAAAGACTTGATCACCG
CGTGCGTTTTGTTATCTGATGTGGGCTTGTGCAGCACAGAGATTCTCACCCTGCACACTGCCCTTGCTGAGTCACCCGTTTTCACCCTGGCCTCGGCATT

>chr11:117991838-117992038
GTAGCCGGCAGCTCTTCAGTCCCCAGTGTCACTGACTTCCCTTTAGCTTGTGGTCAGTGTATAGCTGGAGCGGTGCTTGCTGGGGAGTCCAGTGGCCACA
GTGTTGAGTAACCGAGAGCATCACTTCCCTTCCTGGGCTCAGACGGCAGAAGTCAGGAAGGGCCTCTGCTGCCAGGGCTGCAGGAAGTACAGACTTCTCA

>chr11:120426752-120426952
CAGTTATACTCCATTTCTCGTCTTTATCTACTCATGAGAACAGTTTTTACACACACCCATGACCCCAGCACTGAGAGGAAGGGGGCAGAACAGTCAGCTC
AAGGCAGGAAAACCCTGACTCAAAACCAAACAAACTAGACTTTAGCTTGGCAGCATCTTACATCAGACAGCCCACAACCACCTATGACACGCACGTGGGC

>chr12:3834456-3834656
GCCATGGCCTTGGGCCTCATCCGTTGGCACCCAGAGAGCACAGCAAACCCGGCATCCCAGACCAGCCTGGGTCCGGGCCTCAGCTTTATCAGTAGGGTGC
CGGTCCTGGGCAGGCTGAGCAAAATGACATTCATTTCACTACATCCTGTGGCTGCTGCTCACTTCCTCCTCCACTCGAGGAGCTGTGTGGGGGTGGGGGG

>chr12:3846373-3846573
TTAGTCATGTTGGAGCCTGCTGAGTCAAAAGGGACTTGTGGGTGGTTTGTGGCCAGGCTGGAGCAGTGAGGCAGGACTTTCTAGGTATGCAGCTCTGCCC
CAGAAGATGTGCCTGGAGGTCTCAGCCCTGAGCAGGTTTTGTTGAGTAGGAGCAAAGCAGAGGTTCCATAGTCTCCAAGACACTTCTGTGGTGTGGTGAT

>chr12:4406410-4406610
CTCTTGAAAAGCCTGCCCATAGCAAATACTCTTCTGGCATCCTGGTGTACTCGTGTTATTAGTCAACCTTTGCCAGAATCAAAGATGATTTTTTTTTTTT
TAGTTCTTTACACAGAACATAACAGTTATGCATTAAAATCACTATCATATCTTCACAGTTTCCCCATATGCCCAAGCCTTGGACTTCCTAACTCATCAAG

>chr12:8636882-8637082
AGGGTTTGTATAAAAACTGATAAATATAAAAAGACAAATGTTTACCTATAAACCATACATTATAATCCATAGACATAATATAGATTCAGGAAGTGACTCC
ACCGTGACAGGACGTGGCCATACCATGACCAGACATGAGAATACTGGGATAGGAAGTGGCTGCACAGTGACAGGAAGTGATTATACCCTGACCGGAAGTG

>chr12:15716328-15716528
gattaaacgtaaacatgtgtctttttaacagctgaagctctgcgaattatgaacctgagcagtatgaatgaatattctcacaacatttgagaacaattac
ccagtcggcaaagagaatgctcatgctgtaaacaaatgggtgcagttctgactcacttcttcactgtttggctttcatcttccatgttaagatgagcaaa

>chr12:15717519-15717719
GTAAATAGAAGCCCGGGGTTGTGGGAGAGGCTTCTGCAGGGTGGAATCTACCTCTTGAGTCATATGTGAACTTGGCCATGCAGGATGTGGCTGTCTTTGA
ATCTGATGGATGGTTGATATTTAACATTATCGGTTTATACACTTATGTGTACCTCAACTATCATATTTTGAGAGATTCAGATATAATTAGCATTTTCTAC

>chr12:15720234-15720434
TAATAGCCAGTCATTGACCATGGCAAAAGAAACGTTGGTTTATTCAAGGATCTGGCACACCATACAGTAAGTTACTCTAAGCCACCCTAGTACACACAGA
CCAGAGTGAGAAACAGCCCTAGCGGCCTCCAGTTCAACTCTCTTTCTGTGTAAGCACAAGAGGAAGTTGAACTCCATGAAATTAATGACTCATTGGGCCC

>chr12:15930076-15930276
TGAATGTACCTGAGAGCTTTAGGCTTTGCTGgtgtgtgtgtgtgtgtgtgtgtgtgtgtgtgtgtgtgtgtgtgtgtgcctgatgtgtgtgtgatatgtg
tgtgGTGCCTGATGTGTGTAGACAGTAGGTATTCAAGAGTTTCTACCCTCACCGTTTAGAACCTACTGGAGCAACTTTTCATTAAAGGCAAACAGTTTTC

>chr12:16393044-16393244
tgtatttctctctaaactgtgagtcaacataagccagacctcccttgagtcacttctttttgggtactgagtcacaacCAGCCTTTCTATATGAATTCAA
ATCACCCTAAATGTAATATCAAAAATAAGATTCATAGGGGACCaaggagttgcagggacaaagtttggagctaagatgaaaggatggaccatccagagac

>chr12:17373682-17373882
ACTTGGATTGCTCAGGACAGTTCTTGAGTTTTTCATCTACTTGGAAGAAGAAAGGACAGGAAGTGGTATGGATGATTCAGAAAGGCGCTCATGACTCAGT
ACTCAGCCCGCCTAGCTATTAGTAGAAACTAGTAACAAATGTAGGTAGGTGGCAGGTGAAATGCTATTTTGGTGTATTCTTTTATGTGATTAGTAATGGC

>chr12:17549588-17549788
ATGTGGTGGCAGGGTGAGTCATGTAGGGTAACTGGAAGTTGATATGCTGGGTGGTAATTAGGGTGATCTGTTTTTCTAGATGAAGATGAGTCAAATGAAC
AAACCTTCATGTATTATGTGAATGATGGAGTATATGGATCATTTAACTGCATTCTTTATGATCATGCCCATGTGAAGGCCCTGCTGCAGAAGGTAAGTTC

>chr12:17610502-17610702
CCtgtgtgtgtgtgcgtgtgtgtgtgtTGACCCCCTTCCCCCAGAGAACCACTGACTACCATAACCTCTGCCCACAACTTCCTGCCCAGTCAGTCAGGGA
CTGACATACAATCTGGGCTCAGTGGTATGAGTATATCTGCTGAGAGATGATTCCCAGAGCAAGGGAGGAGGCATAGCATCTTTGCAGGTGGAGATACAGA

>chr12:17688951-17689151
atttatGTGCTTACCCtgtgtgtatgtgtgtgtgcgcgcacgtgtgtgtgtgtgtgtgtgtgtgtgtatgtgtgtgtgtgtgtTCAggcatccaataaag
ccataactccctgagccccttacaaccaagtaggttcatatgactaattctggaccaagaatgtgggcagagatgactcagactacttccaggcccagct

>chr12:25189392-25189592
GGGGCCCAGCATAGGGGACCACCTGCTCCCAGGGCAGGTGTTCCCTGCAACCTCTCCACACAGGGAAGGAATCTCACCCTGAGCTTCATGGGGCACTCAG
ACCCGCCTTCCAGATGTGCCCCTTCCCTTTCCAAGGGACTGCAGCCAGCCACAAGTTCAAGCGCAGCTGCTACAGCTCCTGGCCCTGGCAGCTTGTCACA

>chr12:25608942-25609142
ACACCAGTCATTTTGTCTGTGGACTTTCTTACAGACTCAATGTGTGAAGTGATTCCGTAGCCTTTGAAATACGATTACTAGGTATTAGGTATTGACTCAT
TTAACCTTCCCTTTTACAAAAGGGCTCAGTGTCTGCCATCCTTCCTTCAAACTTCCCCCTTAAGAATGATTTAAAAGTTAGATGCAGAGAAAGGGAAAAA

>chr12:25784304-25784504
CAACTGATTCATTCTCACGCCAGAAACAAAGAGGGAAGCAGTTACAGATGGGGGTTGGGGAGAGGAACAGCCTGGGAAAACCGACTTGCTCCAACAGCCA
GTGACAGGTAACACGTAGAACATGTAGTCAGAAAGACCACAGGGAGTCAAAACCTCTACTCCCTACACAACAGACCTGTTCTAGTTTCTCAGCCATGGTT

>chr12:25989775-25989975
TCACTGTTTTAGAGGAGAATGGGCCAGAGATGGCTGATACCATATAGATTCTAATCTTCCAAGAACATAGTCCTCTGTTCACCCACATCTGCATTGGTTC
CTGTGATTAACCCAAGGTGGTAACAATGACACATACTCCTTTCCTAACTTGCTCATCTGTCTTGGTTTCATAATGGTGCAACTCCAATGAGTACTTAGTG

>chr12:31656990-31657190
ATCTTTTACTGTCGCGTCTATGGGAGATTGTACTCACCATTTCCTTTACACAGTTAGCTCTTTTGATTTAGTCATTCTTTCCAGTTTCTTTTTCTCTAAG
CATTCTTCAGGAGTTTCTTTACCCAACTCCCCAGGTTCTGGTGTCTTCCTGGGTTCTCAGACCTATGTTGTCCACTTTCTAAGTCATATAATCACTGTGT

>chr12:32343654-32343854
tttcttggaagagtgactcatagtttcattactgaaagatctgggccctttgtcatccagcctggattaggtcattgtagtgttacattgactttagtca
taggacatggtagtaccaaaagacaccctaaagaattctatgcactctagacataacttttcatatctctattgtacaagatctaatccattaattccca

>chr12:34059688-34059888
TAAGAATTAAGGTAGGTTGGAAAATGTGTTGGTAGTACAAATACAGAAAACAAAACAAAACAAAAACAAAGAAACCCTGAGTTATAGCCTCTATCTTAAA
TGCTACCCATGTAAGCCCTTTACCACAGAAAGTCTTGCTCAGTTTTagtcagaaggactgagatgactgaagataggttgctaccgactttcaagagaaa

>chr12:35046704-35046904
CAGGCTTGAGCAGGTTCTGGCCAATCAGCAAAGCAGTAGCCCTTAACTCTGCCAGGATCGGGGTGAAGGCGATCTGCCCTGATCGCGTCTACAACCTGTC
GCGCACCCAGCACAGGACTTACTGAGCGCTGGGAGCAACAGAGGCAAGTTTCGGCCGAAGTTTCGGAATGAGGCGCGGCGCGGGCGGCAGTTTCAGGTCA

>chr12:35051036-35051236
TAGGACTTTTAGCTGTCCCAGCTTGTTAAGAAATTAAAAGGCTCTGTGGCTCAGATGAGTTAGGAGGATACTTGTTCAACGAAAATGAAATCAGTTTCCT
CTCTGGAGGACTGCTCATTGCTTCCTATGGGTGACTGACTCAGAAAGAAAGCAATACAGTTATAGCTTATTGCAAAGTTATGTGACCATGGAGACGTCCA

>chr12:35652838-35653038
actgctgctctcttctcctcatacctgattctcatcctcacccccctgctgaccttctctctcatccagttccccacatctagccactttcaatgactat
tttgtttcccattctgagtgagattcacgcgtcctcccttgaaccttctttattacagagtttctttgggtctgtggattgtaacatggctatcctgtac

>chr12:35750094-35750294
CAAACTGATGTCAAGTACTACAGTATCATGTTTGGGGTTTTGTGTGGGGTTTCAAATAGTAAAAGGGAAAGCAATCAGCCACATTCAGAAGTCTGAATCA
ACGTTTCTTTACCAGCAGTAAACCAGCCTAGACCTACTAAACCCCCAAGGAGAACAGCTGCCTTCTTGGTAACACCCAGCTGCGTCCTCATTTTCTAATT

>chr12:35833390-35833590
TTACAGGAGAAGATTTTTCAAGAAGTAAAAGATTCATAACCCTATGATTCAAGAATCTGGAAGTGAGTGTGACTCATTCTGGTTGCAAGGCAGAGAAAAG
GCTGTTCTGACTGAGTAACTAGCAATCTCTAGAGAGGAGCAGGGAAATGAGGAAGCTGAAGAATGCTCTGTGGATACACAGACCACAGGAACAAAAACAA

>chr12:40248868-40249068
CCCTTTAACTCCACTTCCTGTTTCTTCTTTTGTGAAATACAGAGTGGTTAGAGGTCTCAAAGGGTGTTTAGACCAAGCTGTCAGAAAGGCCTCCTCTGTC
ACCACTTTTCTTGCAACCTTGGCCACAAGCCTGTGAAATGACAGAGCACAGTAGGGGCTTAGTGATTGTGAAAAGAGCAACCACCACCTCAGCCACTTCC

>chr12:41588533-41588733
TTCCAGCAGTGGTTACTCATTTGTACTTCCCACACTTGTGTCTTATGTCAAGAGAATGTTCTACATTGTaaaaaaaaaaaaaaaaaaaaCCTGTAATGAG
GCAGAGCCTGCATAGAGTCATTACTGTGGTCCAGGGATGAGCAGCTTGGAGTACAGTTTTGTTCACATCCCTCAGGTTTGTTTCCTGCTATGGCCACTAA

>chr12:51937968-51938168
AATCAAGTCTATCAGCTTGCATTATGAGTACACCTAAGGGATTACAGAGCGGTAGCTAACTGCTCTTAGAAAGCTCTTCCAGTCTAAAGAACTGATCCTT
ACTGAGTCAGCAGATCCACAGCACAGGGAAGCGGCGGCAGGAGTCGCTGGATGACTTCCTCAGTAAGGAGATCACCACAGTGCGAAATGAAACTCTTGAC

>chr12:54144410-54144610
AGACTGATGAAGCCCAATCAACTATCTTGGATGTTGGATAAGGGGCTTTTCTACATTTTCTACAAATTTATTTAATGATGTGTACAACACACACAGATCA
TGATGAAAAAGATTCCTTGCTAAATGACTGGGCAACTGAGAGACCTGAATAAGCATGACAAATCAAACTTAGAGAGGGGAAACCCATTTCATTTGCTGTA

>chr12:55343770-55343970
ACACTGATGTTACAATAGTCAAGCTAGAAATGAGTTTTAAAGTAGCCATAACGTAGCAGTGTAGACTGTCTGCTTACATTCTGCTTCCCCCCACCCACCC
CCAAAGTCCAGGTCCTTCCTTGCAGTTGTGTATGTGATACTTTTGTTGATTCTTCTTAGAATAACAGGGGAGGGAATTCTAAGTCTCTATGACTCATTCT

>chr12:57194918-57195118
TAGACAGGATGAAGAGACGTTGCATCCTGCTTTCTAGTTGAGTGTTCTAATTGCTCAATGGAATGAATGACACTAGACCCCGAATACCATGAGACACTTT
TATCTTTCCGACAAACCACTCCCATTTCTTTACTTTTTTTCCTTAAGAGAACTTTCTTTTAGAGGCCTTTGCAACCTGAAGACCATTATAATTCACAGAA

>chr12:69416851-69417051
AACACAGTTGGTGGGGCTGTTCACGGTCTGGTTTCAGACTGGAGGATGTCTCTGCCTGGATCAATGAGGGTGGAGGAGCTGTGAGTCACCCTGGTTAACA
CTGTGAAGCTTAGCACTGCGACCTGCCTGTTCTGAATCATGAGGGCAGGGCACCTCCAAAGGAAGCAATGTGGGCTTTCCAGGAAGTCATTCACCAGGTC

>chr12:69510930-69511130
gggtcatgcattcaaatacctgagtctatggggcccaaactgattcaaagcactacaAAGAGTCTCTGTATTCAGCCAGACACCAGTTTCCGCCAAGCAA
AAGAGACAAAGATGAAATAGATAAATTGATTAGTCACACACAGGCCTTGCTCATCATTGTTTCCTTGTTTCTGGGGAAAGACCCTTGTCTTACATGACTC

>chr12:69680866-69681066
TCGTCGCTGTGAAGAAACTGACCACATTTTGTGAGGCAATCTTTGTATTCAGGTAAGACTTCTGCAGGAAGTGGGGAGGCGCTTTAGATTCACCCCAAGA
GCTGGAGAACGAATACTATGACTCACTGACACTTCACACATGGGAAACACACATCCATATTAGCGAAAACAGCACAGCCTCAACAGGCGAATGGGCGAGC

>chr12:73593246-73593446
TGAAAAGGTACCTTGTGGAGGCAGAAGTGGACGAATTTTTAGGAGGTGAGTAGCAAGCAGTTAGGGAGGGAAGTCCCTGAAGTCTTTCTTCTACAGTTTT
TTTTTTTCTATTTTATGCAACAGCTGGCTATCGCATATCTCATTGTGTATCGATGGCTAAGTTCTCTTTTATTAGGATGTAATAAAAGATCGAGCCTGCG

>chr12:73594402-73594602
GAATTATGTTTTGATATCTGTAAATAGCCTGCGAATATTTGTGACTTCCACGGGCAGAAAGCAGTTAACTCTGTGTTTGACTCACACAGCACCTCAAGTT
CTGTATCTTCTTGAACCAGGAGCCAGTTAGTGTTGTGACACTCCAGTTTGCCACGGTCTCCACCGCTCCCTGTTACACAAGCAGACCCTTTGACTCAGGG

>chr12:73603746-73603946
CTCAACACGTGCTTTAGGCTTTCCTATGACAGGAGAACAGATCAGGTGCTCTTTGGAGGTTGTTGTCCTGTGGTTGGAGGGCAGAACCACTCATGATGTC
ATCAGAGATGACTGAGTTCAGGATAGAAGTGTCAGTAGGGAACTAGAGAGTTGTACCTCTGAGTATGCAGCGGGCACGTCTTGTAGGAAGTGGGTCCCGG

>chr12:73904658-73904858
TCCAggctggtcacatggagcaggggtaagatcactggccgtgccaacccagtggcctgagctccatctctggatggaaggcaaaactgactcctgaaag
ttgtcctctgatctccatgggtgtgtcACTTTCAGAATGAGAAAGTGCTACTTTCAAATTTTCTATTTGTATTTTGCATACACTCAGACAATCATCTTTA

>chr12:79671990-79672190
cagctgtgtaggacaattgattccttttctcccttggtaacttaagaggacctttcagcactaagaaatctagttgatggtgtcagataggagtggggat
gacgtccaggttggtaccagtttgatttgtctatgtcctgtgactcaggtatgtagtatcttcagcagtaggatcttaccatcaagttccactgggtaac

>chr12:80118692-80118892
cttccactgggggtggggaggaatggtttttaacttgagtgaagtctgatgtttcagttttatctctgtgaatcatgcctttggtgtcacagctgagtac
tctctaacccaagTCATTAAGGTCTTGTTTCTgccaggcctgggtgacacagatctgtagtccagctaatgtggaggctaagcaaggaggatcaaaagct

>chr12:80432118-80432318
ttttaagtaaggctcttgctaaattactcacattgaccactttatcctgctctaacctcccaagtagatgaaacttcaaatgtgtgtcaccatggccagt
tTTCACAACTTGAAAGTATCAAATAAAActagagagatgtctcagcagttaagagtactgcctgttcttccaggagacctgggttcaattcccagtacca

>chr12:80839744-80839944
acctaaatgagagtagcaccattttgtaaggctgaggttccccaaactgaaaaaaaaaaaaaaaaaggagaaaggaaactaactgagcagcatggctcac
ggctctctgcttctgactagctgcctgatgtgactgtttctgcaactgcctagatgcagtataagcagcttcacattcttgccaacagccacagtggact

>chr12:84515468-84515668
gtgggatGGCACAAAGActtactggtttgctccctgaagcttattcttacagaacccaggaccacctgcccaggggcagcaccacccacagtaggctgag
ccctcttcatcaatcaagaaaatgtgccacaggcttgcccacaggtcagcctggtagaggcattttcacagtcaactatccttctttcaaaatgactagc

>chr12:85362556-85362756
attaatggactgtaatctcaagtacacagtagctatgactctgtacaggcactgcatgatcaaacaagtaactgagggagaagagacaaatctctttcag
acgactaataccacaccctaggaagtgaatctaactcaccactccttgtgtgtgggctggctgcactaaatgacttcatcccaaagagcactgtgtgaaa

>chr12:98324228-98324428
ctttcatctcagctccaaactttgtctctgtaactccttccatgggtgttttgttcccaaatctaaggaggggcataAATCTCTCATTTGTAGTCATTAC
AGGAGTGATTCTGGAACCTTCCACTAGAGGGCTTCTACTTACATGTTTTGGAGTCACCAAGTAGACAATCCCCCAAAGCTTCTGGGAGCCTTATGTTTTC

>chr12:98444938-98445138
CGCCATGGTAGAGACACTCTAACCACACTACTGAGATCACGTAGAAAACTCGTCATGGAGAGCACATGCAAGAAACAAGAGTTGAAATATACAAATGGAC
TATCTGTGTATGACACATATGAGTTACAACCAGTCTGACTCATATCATCGGCTGATCAAACACTGAGGTTTTGTCATGCAAAGCTTTTTCCATAGATGAA

>chr12:100747142-100747342
ttcttgagacccttctgggacccaggactacagaggttagagtaatggatcataagcagcacttggtcttgaggagatcCTGACCAGGCAGGAATGGAGC
CCTCCTAGTCATGATGATACCTGGGTGAAAGATTAAAGGCTGAGTCCATAGAGGCAAGGCATAGAGTCAGCATTTCGTGCACAGGAACAATCAGAACAAA

>chr12:100871853-100872053
ACAGTTATATCTTTGAAATGCTTTTTTCCCCCATACAGTCATAATTTGCTGTTTGATGGGGTTCTTCCAGCCATGACATCCCACTGTCCCTCACCCCCAT
TCACCCCTGACATTTCTTACACACACTTTCCATCAGCTCACTCCTACACCTAGCCTGACTCTTTCCCCGTTTTGAGGGGGAAGGAAGCCATATTTACCAG

>chr12:102725738-102725938
GGGTGCCAGGAGGACAGGGGACACCCATCCTCCAGAACATGGACTTCAGCCCCAAGGACCTTGGCATTTATGGCCTGGGTGAGTCTGTGCCCACCCACGG
CTATGACACAGAAGCCTCGGGACTCTGGGCTGGTTCAGGATGTCCTCCTGGCCCTGAGATGACTATGCATCAAACTGGCTTCCTGCCAGCATTACAGAAG

>chr12:106313300-106313500
CAATTGGGGGTGATAAACAGATGTGTCAGCTCCTTCATATAAGGCCATTCAGCCAAGAGCAACTCTGCTGCAGGAATTGAAACCTGCCCCCCCCCCCCTT
TCTGATTCATCTGACAGCATCTTTTTTGGTATATCTTGTTCCAGTACAGAGTTACCATGTCCAGGACCTTAAGCTCCAGAGCCATGCCTGCAGAAGCCTA

>chr12:107127713-107127913
ATACTGATCATTGGCTGAAGACTCAGAAACCGAACGTGAGTCATGTCCTGGGGCTGGAAAGCCCCTACCCCAGTTCCTTCTCAGAGGTTCAGCCAAAACA
CTGGAAACAGACTGGGGGCCCAGTCTCACAGTCACCCAGCAAAGTTTTCTGTTCTGACCAAGCATGCTGGTAGGCCCTTGAAGAGGTGGCATGATTGTCA

>chr12:107970083-107970283
TTTTTCTCCCTACTGGTGCCTTTCAACGGATACATTTTTTTTTAAGGCGAGAACTCCTACTGATAGTGCAGAAATGAGTCAGAGATCAAAGAAGGAGACA
GACATCCACGCCAGCGCGTGTGAGCGAGGGACTCTGGCGAGGGAACCTGACAGTCCCCGCGCCCCTTCCCCCCCTCGTGCCAAGACATTAATTCTCACAA

>chr12:107993523-107993723
ACAGAGAGAAGAGACAGATGAATGCAGCCATTCCAAGCTCAAACTCTAGATACTGGCCCCCTCCCTCAACCTCATCCTGTAAATTCAGCCTTAACAAGTA
AGGCCGAAAAGCGTTCCCCTGAAAAGATACGTGCTTTCCTGAAAAGCTCCAAGCGTCAGGCAGCCTGCAAACCATGACTACCCTCAACACACCTCGATCA

>chr12:110558292-110558492
GCTAGCTCTACACCCTGTCACCACTGTCATCTGTGGTGGAGAGGGAGGTGCTGCCAGCAGCCTGGGACTATATGCACGCACCCACACACGCACAGAGTCC
ATTAGTAATACTGTGAAAAGGCATTTCAGGATGAGTCAGTGACACAAAGACAGTAAGTTTCagccgggcatggtggcgcatgcctttaatttcagcactt

>chr12:112702456-112702656
ctgtgataaacaccatgactaaaaacaactcagcttacacttccaggtcacaatccacccttgagagaagtcagggcagtaactcaagcagaaaccacag
acaaacgctgcttcctggcttgctcactctctgactcatacctagctggcttcctcatgcaatgcatacccacctgtcctgggatagtgctgccaacagt

>chr12:113207776-113207976
attcaagatgtgaaaatagaattaagtgaggaggtagcattcattgctgatgaaaacccaagctatagtgatgctggaagtgaaaaagtcagtaagccaa
gtgaaagcctcattcaggagactcaccaacaggacgactcacggggaaagaaagcagcgagcatatcagggctgcatgacgaagcagaggaactggctta

>chr12:117431070-117431270
CCTTGCCAAGATGACGCAACTTTTAGTCTTCAGTTAGATTTCATTGTCTCCTGTTCTTAGAAGTAAGCCTTTCCAAACAAGCTCTCAGAACACGTCATCC
AGACTTGTTACAAACTGAGCCCCCAACTGACTAAATGAGTGTGGCGATGGGGGTGGTTTCTCTACCTGGTTCTTTGGAATGAGTGTGGCTATGCAGAGCT

>chr12:117447180-117447380
TTCCAGTTCATCAAGGGGAAAGAAGCTTCACTGATGATGAGTGGTTGTTTCATTCCACCCCAACAGAGTGAAATCAGGAGAGTGACGCCATTTCCCGAAA
GCCACGCCCCTTCCTCTGTACCCCTCCCTCTTTTACCCTCTGCTGCTTTGGTTCCTTGGCCCTAGGAATCGGGAGTTGGGGGGGGGGGGGGAGCTACAGG

>chr12:118373246-118373446
AACTTAATACTGCAGAGACTACAAGATGTGGCTCCTCCAAGTGTCTCTTTAGATATGACACAGGCACACTGAACATCAAAAGGAAACAGTTCTGTTTGGA
AGAGGCTACTCTCTGTTCTTTGTGGTTTATGTTTTAGGCAGAGACATGTTAGTGAGTGAGTGCTTCACACCCACTTGGTTCTATCTCATCCGTTTGTCCC

>chr13:3773303-3773503
GAGCCTGCAtgtgggtgtggatgtgcgtgcacatagaggcccatggttgacatcaggtttcactctgaatcatcttctagtttacatatttaggcaggat
ttctcacttgaacctagagctcaatgatttggctaatccagctacccaacttggtctctgcctcctgaatcctgagttggatatgggccattatgccccc

>chr13:5845367-5845567
CCCTCTTGTGATTCTAGGAAAAGAATCTTAGAACCTTTAGACAAAGAAATCAGAGAGGAGTGTGGCTGCTGTGTGGGTCACACCAGCAAATCCAGGCAAC
ATCCGGACCTTACCATTCTCAGTTCTGATATCCGCTGGCACTGGAGCCCAGAGCTCAACATTTGGGTAAACATTCCACACTGGAGTGAACTACCTTGGTG

>chr13:5892720-5892920
AGATAAGTGTGGATTGTGTATATGAAGGACCCTCACCTCGCTCATCATATGTAGGCTGTTTATTTGAACAGCCAGACAGCACTTGCCAGTACCTCTGGGC
TGTCTCCTGGTGGCTGGGTATCTGTATGCATTCTGTGTTTCTGCACAGCTCAGCTGTGTGAGTCACAATGATCCCGTCTCAGACAGACAGTGATTAGGTC

>chr13:5939654-5939854
CATCTACTTAGTCACTCAAGAATATGCATTCTTTAGATTTTTGAACATGTGTCATTTTTAAATTTGGATATATAAATATTAAAATACCCATTTACTATAG
TGTTCATAATATATATGATAGTACTGATAAACAGCATACATTGTTTCAATATCTGATTAAAATATATGTGCTAAATATTATGACAAAAAAGGAGAGTTCA

>chr13:6089804-6090004
CACTCTATGAGAGTCAGCTATGTTACTCTCAGCAAGAAGGCAGTCAGCCCTAACAGTGGCCTATCTCCATCCTGATGAGTCAAGTCATAATGCTCTCTTT
ACCCtcttaggcatgagtcaaagagcattcactatgttcccaaatcactagggatatgactcaagatcttggagtttttctggaagctcctatagtgatc

>chr13:6255935-6256135
CACTTAGGTTAAAGTCAATATAACCACACTACCATTGAGTCATGTCCTGCTTTCTATCCAACAAGATAAGAATAAGACTCCTGAAAGGCAGGAAATGAGG
TAAGCAAGTATGTGTTAACCTTCACATTAGTTAACTGTTCTCATCATGACCAATATATGTCAGAAACAACTTTTCATAAAAATCtgtatgtgtgtggtgc

>chr13:6618716-6618916
AGAGCCTAAAGTCCCCACACAATGAGGAAAGGAATGTCATAACACCTCACACCTTATTTGGGGGCTGGGGCGGGGGGAGGCAAGATTTAAAAACAAAAGG
CCGACACATGTCTGTCTGAGTCCTGTGATGACTCAAATAGCAACCAAGAGTTTTCTCTGTAATCCTGACTTCATTTAACCACCATGATCTCATCTCATGG

>chr13:6649198-6649398
CGGCAGGGCTCTTTCCTGGCCTGACAGTCAGAACAGTAGGGCGCTTCAGCATTTCTGTTCAATGTCCAGGATCCATAGGATCCTCCAGGTTTCACTTCTC
CTTCGAAATTGAGGAAAGATGTGTGAGTAGATCAAGTTGTGTCACTGACTGTAGAGAAAGGATTGGAAGTAGAATGTCGGGGAAAGCCATTCGTAGACAC

>chr13:9626810-9627010
TGACCTGTCACTTGACAATGAAGAGACTCCCACCCTTCTTTCTTTTATCTCTTCTGCTGAAGTGTTGAATGCAAGAGTTGGATTTCCTTGCTTGTTTTCT
TTACTGGTTCTCTTTGTAGATTAGCACTGTGGTAGTATGCTTAGTTTGTGACACATTTCACTTTTGACATATTTCAATCATATCTGATATAGCTCTCCTT

>chr13:14069028-14069228
ggccagtcaaatcatattggtgtattccaggttcaaaaaaaaaaaaaaagaccctatttgaaaatacagggtggagTACAGGGTGGAGAgaagctggcaa
gatggcgcagaaggcaaaggcacttgctgccaagcccgacaacctgagtctgatcccagacccTTCCGACTTCCACATAGTCATCTTCCTCTCCCAACCA

>chr13:15807070-15807270
TTGAGCAAGACTCCAGCCTGATATTTATTCGACAGCCTTCTTTAAATCATGAAGCCTTGAGAAAAAGGCAAGACTTTGTATGGTCAGCTTTGAGAAAGAT
CACAAACACCTGAGTCACACAGTAAGGTCAGGTCTGACTGTACTTGCTCAGTCATCACTGGCCAGTTGAGTCAGATCTGAGAAGACAGCAGAGGATGTCG

>chr13:16012816-16013016
[truncated: 553,524 more chars]
