# Supplementary material for: Genome-wide CRISPR Screens in T Helper Cells Reveal Pervasive Crosstalk between Activation and Differentiation
Source: Cell. 2019 Feb 7;176(4):882–896.e18. doi: 10.1016/j.cell.2018.11.044 (PMC6370901; doi:10.1016/j.cell.2018.11.044)
Supplement: Data S2. Processed Data from All the Steps of the Analysis, Related to Figure 1 [file mmc2.zip › supplemental data/motif analysis/irf4_meme/background]

# 1-order Markov frequencies from file ./chip_total_irf4.200.fa
# seqs: 4184    min: 200    max: 200    avg: 200.0    sum: 836800    alph: DNA
# order 0
A 2.780e-01
C 2.220e-01
G 2.220e-01
T 2.780e-01
# order 1
AA 7.786e-02
AC 6.074e-02
AG 7.851e-02
AT 6.093e-02
CA 8.121e-02
CC 5.150e-02
CG 1.074e-02
CT 7.851e-02
GA 6.602e-02
GC 4.370e-02
GG 5.150e-02
GT 6.074e-02
TA 5.296e-02
TC 6.602e-02
TG 8.121e-02
TT 7.786e-02
