# Supplementary material for: Genome-wide CRISPR Screens in T Helper Cells Reveal Pervasive Crosstalk between Activation and Differentiation
Source: Cell. 2019 Feb 7;176(4):882–896.e18. doi: 10.1016/j.cell.2018.11.044 (PMC6370901; doi:10.1016/j.cell.2018.11.044)
Supplement: Data S2. Processed Data from All the Steps of the Analysis, Related to Figure 1 [file mmc2.zip › supplemental data/motif analysis/irf4_meme/seqs-centered]

>chr2:58139541-58139741
GATCCCTGATTTTCTAGTCTAGCCTAGTCACCTAAGTGTGATATGACTTATACTAAGGAAACTTGAGTGTAAAGAGCAGAGGTAACAAAGTGACTGTTTA
>chr2:58170330-58170530
AAGACAGTGGTTTAGTGGTAGAACTCTCAGTACATCACACAGTCTCCTTCAACAGAACTCTATAAGCATTTCCTACTTGAATACTCATAACAAGAGGCAG
>chr2:65160478-65160678
TGTTTCACGCCTGCCAAAGCTCTCCATTCTTATATAAAACTTCCCCTAATGCTGTGACTCAAACTAAACCTACAGTGAActcaagcaagactccccagcc
>chr2:68398394-68398594
CCAGCCACAGCTCATCTTTGACCACAAAGGAGGTGTAATAAGTCACTACGTTGGGATGGCTGCATTGGCTCATGGCTTGAATTTCTTTCTGTAAGGGAAA
>chr2:70091403-70091603
gtgccacagttcagcTATCATGGCAGTGAGGTGCTGAGTTCAACAGGTGGTTTCCTGTTAGTGCTCTGATTATGACTCATGTCTGGTTACTAATGTTCAT
>chr2:70845049-70845249
TGCTGGTTCTGTTGTTTTCGCAGAAACTGGGAGGATTAATGTCTGCAGTAAAATTTGCTGCTGCTTTCATGATCTTGAAACAAGACTTCAAAGTCTGTGA
>chr2:75683008-75683208
CACTCAGCATTTCCTGTAAGGAACCCCGTGACTGGCGCATGACTTACACCACAAAGACCTATCCCCGAACCACTGCTTTGTGAAACCTGAACAGCATCTC
>chr2:77271837-77272037
ccagaagaggggcagtaagtggaaaaggagatgatgcctaagtaaagtctggagtttagtcaccagtaagatgccaatgttggtttggttttgactaatg
>chr2:78976230-78976430
GTGTATCTTTAAGTCCAGTGCCTACAAAATGGTTGTATTTGTATGCATGTGTTGGCAGTACTGTTTCAAAATGAGAGTTCTGGAATCATGTCAGCATGCT
>chr2:80461952-80462152
TGACAACATCTCTGGTTTTCTCTGCTGTGACTCATTTCTAACTTGGGTTGTCAGAATGAACGTTTCCAGAAAGTGGTTACATATTCAACCTGAAACCTca
>chr2:80745776-80745976
CACTCCAGACTTCTGCAAGGCGATTGTTTATCCTCCTTGCTTTGAAGGTCTTATAAAGATAAGTCATCTCATGAGTTCTATGATTGAGTTATACTGAAGT
>chr2:90752545-90752745
TTGTTTTTTGTGTTTTGACTTTTTTGTGGTTTTGTGTGTGTGTGTTGCAGTGCACAGGAGTTTCTCTTCAGTGGTAAAGGCTAGGGGTGTTGTTAAACAC
>chr2:93978833-93979033
CCTGCAGGGAACCAAAACTCACAGAGGATGACTAAAACCAAACCTGTGCACTGCTGTTTCATGTACTTTGAGTCAGCACAGTTTTGTCAGTTCCTGGGAA
>chr2:102312992-102313192
GATGACTGTGAGTTAAGGTCTGAAATATATAGACCACTATATGTTGGAAGAACTACAACTCTTAATAAACTAGTGCTACTTgtatgactaagagttaaga
>chr2:102701369-102701569
GGGAGAGAAGAATGCCATTCTCGCTTCTAGTTTGTTAAGAAGTGAAGCAAGCCTTTTGTGGGCTGGATAACACTAATCTTTGCACCGAAACTATGGGTGT
>chr2:103938768-103938968
GTACCAACTCAAAGCAGAAGCATCATAGGATTGTCAGTACATTATCAGGCTGGTCCTGACCTAGAGATGACACTAAAGCCAACATCATTAATGGAGAGAA
>chr2:104173035-104173235
aaagcagagaaggaataacagacactggcttgttctctatggatggtgctcagcctgctattgttgtaaccagggccatctgcccaagctgtcaccacac
>chr2:104763103-104763303
ATAATATGTCCTCAGTTTTTGAGCAACAGTACACCATGCTGAAGGAACTCCTAAGCTATTATTAGTAATCCCTCTCTGATTGGAAAGTAGGAACATATTC
>chr2:117081856-117082056
gagagagagagagagagagagagagagagagagagagagaatgagagagagagagaTTTCCAGATTTGCTGATTGTTTCAATATGACTATTCTGAGCATG
>chr2:120125116-120125316
CCAGCTGGCAGGCTTGAGCCATATGTCCTATTTCTGTGCATAGGATGTGAGTGTTCATACAGTAAATCAGGCCAGGATGTGAGTCAGATCACGTCAAGTG
>chr2:122611796-122611996
TCAAATAGACACATCACTTCCTAGCAGAAGGGGCAGATTTGAGTACTTCTTGCCTGGCTGTGTCGTCCAGTCTGGCTTCCGGCCCTCCATTCTCCTGGAT
>chr2:126030552-126030752
TAGTGCAAGGAGTGATCTCTGACTTGGGTTTCAATCATAGTCATAGCAGTGGGTGGCTTACATTTTAGTCATTCTCCAGATGACCAAAAGGTACGTCTCG
>chr2:126515254-126515454
TCAGAATGACTCTATGGGGTACTGAATCATGTAGGCAGCAGAGGCATCCAGTTTCAGTATTTACTCACACGACTTCTTTCACATCTGCATTTGAGTCCTC
>chr2:127331976-127332176
GACAGAGTCCCAGGAGTCCTCTTGTCACCCTGGAACTCAGTTTGGTGACATTTCTGAGAATGAGTTGCTTGTGAGGTTGTACATTGGTGGCAGCTTTTCC
>chr2:127346380-127346580
GGTTATATCCTACCTTCATTGGGGCCTGATGTGGTGTGGACAGAAGCTGTGACTCAGGCTTATGACATAGGTCTACTCATGTAATGACCTGCTTCTGTTA
>chr2:128381036-128381236
CAATTATTTGACATGTAACCTAGCTGACTTCTTGTTATTTTTTCCACACACACAACTTGAACTTGTTAACACCAAAACTTTTTAAACTTTGTTTTGTTTT
>chr2:128457782-128457982
cctctctctgtctctctctctctctctcagtataCCCATTTTAGGTTGTGTTGTGTGGTATTAAACTTTTCTGCCGGTAAGTAGAAAAGACCTTTTTTGT
>chr2:131200776-131200976
cctgggaggggtctagtgaatctgctcagtttcagggacttccttaagctattttgagttgtttatttcctgcttaagaagtttctgagcaagatggaaa
>chr2:131744298-131744498
ACTTATCCTCTCTGGGTCCTCATCTTACGGTGACACCAATATCCAACAACTGTTATGAGAAGTCCTCTGTTCACAGGCTTTACACAAGTATGGACCAAAT
>chr2:135089788-135089988
ttgaatagtctgaaagatagaacccaagtgtctctttagggcagcctcatctccgctaCTTTCTTTCTTATTCTCTTTGCTCATATATAAAGTCAGTTAT
>chr2:136980552-136980752
AGACATCCCACAGAGTCCTGTTATGCATGATACTTCTTCTGCAGTCCTGTTTGATTTTTGCTTCCTTGATCTGACATGATATAAAGTGAGGTAGTCATAA
>chr2:142758090-142758290
CACTGCAAAGGCAAAGTGCTCAGAAAGTGAAAGCTCTACAGTCAGATCCGGGCAGCCATTTCAAGGGTGACTCAGATCAGTGGACAAGGGCTTCCTTGTG
>chr2:144210970-144211170
CCTGCTGAGAGAGCCTGAAAGTACTGCTTTTACAAGAATGTGGTAGAGGTAACCCCGTGCTATTCCAAAAGAATCCTTTAGCAGGCTCTTGTCCTGCCTG
>chr2:154656184-154656384
CTTTGGAAAGCAAGAGGAAGTAAGTATCTAAATGAATATTCGAGGCTGATTTTGAAGCTTTGCTGTTGAATTACACTGCCAAGGTGGTTAGTCTATTTTA
>chr2:154658056-154658256
CCAGTCCTGTTGTTGATTGGAACTTGAAAGCTTCTTTGCTTCCTGTCTAGGAATCGAAACTGTCTAGGAAGTACCTTGTAGTTTTCTTCAGTGAGATGGA
>chr2:155046979-155047179
atgagtcaccactgtgagtctgtgaagaaacaaaccagaaacaaacaccaagtaatctcaactgctgagccacctctccagccccACTCAGACTTTTTGT
>chr2:157129838-157130038
GGCAGAAACGAGCCGGCGATTTTATTGTCTTGGAAAAGGAAAAGGTAAACAAGATATTTATAGCATGTATTTTCCTGTGCCTTTCAGTTTGAATCTATCA
>chr2:157147886-157148086
ttgtggtaaggcctaccaatccatgttGTGTTTATTTAgtgtgtgtgtgtgtgtgtatgtgtgtgtgtgtgtgtgtgtgtgtgtAGGGTGCATTACAgct
>chr2:158109148-158109348
tcctctctctctgtctctatctctgtttgtctctgtctgtatctgtgtctctgtctctgtctctctctgtctctctcttgtgggttctgggattcaaacc
>chr2:158167680-158167880
AGATACGCAGTTCCCAGCTGATGTCACAATTAGAAAGTGCACCCCTAGCTCAGAGATGCCTCATGTCTGCACCAAGCCTCATGTGACCACATCCCTTATT
>chr2:158175275-158175475
GGAGCAGTCAGCAACCTGCATGTCCTCCTGGCCTCTCAGCCCTGGCGCCTCCAGTTCTCGAGGCTTGGTGGGATCCATTCACCGAGCCTCAGTTTGCTGT
>chr2:163622988-163623188
ATCAAGTGGACTCATCTGGCATGAGATAACTCAAAACTATGTCCAGTTCTGAAGTATACCCACAGGCTTACTCAAAACGCCGGTATTTCACGCCTGTGTA
>chr2:166331244-166331444
CAACCTACCTCTGTGTGGATACGAACTTTTGTTAAGTTTTCTTGCTTGGCTCCAAGTCAGCTCTGTACTTTCGTTATTACAATCCTATGTATGAGAACAC
>chr2:167817238-167817438
ACCCATGAGTCAGCACAGGGATGGGACAGTTAGTGGGTGTGTCTCTAGACTCTGAAGGATGAGGAGATAGAAGCCCAGATAAAGTCCACGAGGTAGGtgg
>chr2:167940386-167940586
TTTAGTCTGTGACTGGAGCTTTCTGGACCCCAACACTCAACTAGCTAGCAACTGCTTTAAGACCTGAGCCCTGCAGTGTGTACCAGGAGTCAGCATTAGC
>chr2:170316507-170316707
CATTTGACTACATGTCACGATGAGTCAGGAGCTGCTCTCTCCAGAGTGTGACAAAGCGAGGGGATGCTGACGGTAGCTGTTCTAGCTTTGAAGGTAAGCC
>chr2:170322164-170322364
AAACTCTCACTTTGACTGTTGAGTCATTTGCAGTGGGCCCTGAGGTCAGGCTGGCCCTCAGCTCAAAAACAAGCGAGGAACTGAAGCAATTACTCAGATA
>chr2:172394089-172394289
CCAGTTGTTGGTTTCAAGATGACTGGAAATGATGGGGTGAAATCGGCAGGAGGCAGACAGCCCAAGCCCCCACTGTGTGTCTCTTCACCACTCAGCAAAC
>chr2:174521006-174521206
TATCACTACTCACAGTGATATCACTAGTCACAGGGAAATCACTAGTCACAGTGATATCACTAATTACAGTAATATCAGTAGTCACACTGATATCACTAGT
>chr2:180966114-180966314
ctgtctgcctccccagtgctgcaattaaggaatttgccacttatgttcttagtaagcttCCTGTCCCCTGCATTTGGCCACTACGTTAGCCTGCAGAGGG
>chr2:181377406-181377606
gtggttaacttttcatgcctttatttggcaaagtttatggctgcaatcttatgtgtccccacatttcctcttgaTTTCTGTCAGCCTTAGTTTTGGTTTT
>chr2:181410777-181410977
TTCTCACTCATGCTGAGTACCAGACAAACAGGAAGTTCTGGGGCTAGATCGGTACCCAGGGTAGTCATACTACTCTCCCAGCATCACATAATTGGCTGCT
>chr3:9754538-9754738
agttgaaacataagagatgaaaccacagaaactactaaaaagggaaacggtaagtctccatgagctcagatctggccaaagaagctactgatatgatgcc
>chr3:9755148-9755348
atgatttaaatagctaaaacccagaaataacctaggcgtccatcaactggtgaacagaaactaaactgtcaaacgcatacagagtatattagtcacaccc
>chr3:10259569-10259769
tgaaaagtgccaacgttgtaacaaagaaaatctgagaaattgttacaaaatggaggaaaccaaaaaAGATGTTACCAAATGGGGTCTATATGTAGCTGGG
>chr3:19419932-19420132
CGTGACCATCCATCCCTTTACTTGCTAACCCACTGTTCATAACTAATGCAGTTTCTGACTAAGGAGTTTAACCCCACACTTCCACCCCCAGACCACGCTT
>chr3:21952438-21952638
AATTAGGCTGACTTCTGAAGCCAAACCACTTAGAAACTTACTGCCAGCACTAGCATAGATAGCAGGGTAATATTCATTTATATCCTTTGCACAGTAATCT
>chr3:27153048-27153248
ACAGTGCAATTAGCGATTCTCATTTACTTAGAGCTCAATATTTTAGTCACTATCTTAAATCTTTCCCTTGCCACTTTTTAACGCTTGCAGCCATCCTAAA
>chr3:35721068-35721268
AGGGTGGGGGAGCTTCCTGAGACAAGAGTACACATCACACAGCACATTGTGAAATTGACTTCACCCTCAATTAAGTCTGTACTTTGACTCTATAAGTGAC
>chr3:37231356-37231556
GTGCCCTCATTACTGGCAATACTCTCCTTGTTTTCCCGATTTATGCAATTAAAGGCCTAGCTGTGCGAGCATTTCCCCAGTTTCATTTACATTGGTACCA
>chr3:37316084-37316284
agaagatatacaaatgtctaataggcccatgaaaagatgtttaatattattagtcattaggaaagtggaagtcaaaaccacaacagtctatcttttctca
>chr3:40761474-40761674
cagcactatgaagcccacagcagtgtgatgactcatagcagctacatccctgcaacctgctgctgcagagacctgtgagctgccaggcctgtgggagagt
>chr3:41318884-41319084
GAGCTGACGTACCTGCTTTATGACTCATAGTCTGGCAATGACAGTGCTAGGCCCTGAGTCAtcctcctcctccttgttgtcctcttccttttctttgtcc
>chr3:52881224-52881424
AAGACTTGTTGTGTCTAGAGGTTTCGAGAGGGAGGTTAAGAGAGCCACACAACCTCACCCTTGGCTCCACATTGCATAACTGGTTCCTGCTTTGAAGACA
>chr3:59079476-59079676
TGCAAGAGAGGTTTAATGGTGATTTGAATATTGATTGCATTCTGGGAAGAGATGTGAGTGGCTTTGTGGTTAATGTGGTGCCTTTGAGTAAAACAAAGAC
>chr3:59089461-59089661
tctttcttatccctaagatctccaaaagttccagtctttgtaaatacaaacacattaagattttagtccctttgaaatagcctctctcttaaaatttaaa
>chr3:59114438-59114638
AGTTGGATGTTTCCCATTTCTGTGTGAGCACCTTTCTTGCATTGTGGTGTGTGACTAAGCTTACTGTACTGACCCATTGTGCGGAAACCGGGAGCTGCTC
>chr3:60603277-60603477
TTACACAGTGTGTTTCTCAGACACATTTCTAGGATTGAGTCACAAAGGTGGAGACTGGGTGAGCACAAACAAGTGTCTGTACTAAGATATTTAAGACGTT
>chr3:60788092-60788292
GTTAAAACTGTACCTTTTTTCTCCCCTTGAGAAATTGAAAGTTGGGGGAAGTAATGACTCAAGCTGCTTCCACTGGGTGGTGGAGCAGAAGACTGAGAGC
>chr3:61035594-61035794
TTCAAAATAATTCCTCATTCAGTGTGGTTGCTTGAACATACTTTGTTGACTAGGGGCAGGCAGACTGATAGCAAACTGGCAAGGGGACAAGAACATGGTT
>chr3:65816358-65816558
AAATTACAGAAGCACACAACCAAGCTCTGTATGCATCTGCTTTCTTCTGACATCAGCTTAAACTGACTACACTGCGTGACTCATAACTGGCATGGCTACA
>chr3:69159620-69159820
AGTCCTCTTGTCTCCACCCAGCCCTCTCTCACACTGTGTTTGTGGCTGGATGTGTGGCCCGGCCTGTTTGTTGTTGTTTTGGGGTTTTCAGCTCAGTTCC
>chr3:69525178-69525378
GTGTTTCATGTCCCAAGCACACTATTATTTGCCCCAGTAGCTGGTGAATATGTCTTTAGAAACACCATCCTGAGACATCCAGAATGGCAGGAGTGCAGAG
>chr3:79172398-79172598
CTTAATTAAAAGCCAGATATATCAGTCATTGAGACAGGTGCACGGCAGAAAGCTAAACTCTTGAACTAAGGGAAGGAAACTTACAAAATACCAACTCAAA
>chr3:84678957-84679157
CACTCTAGCACTAGCTTAACAGCACAGCAGCAACCACAAAACCTAGAGATCTCGATTACACATTTGTTCCACTTTCAAAAAAAAAAAAAGAGAGAAGTTA
>chr3:84835295-84835495
ATTCTTGTATTTTCTCAAGATAGTTGCAGTATGCTCTTGTTCTCTGTTAGATCTCCAAAGCTAGATAGATTTAAATAGGTAGCTTCCTCATCTACTGTTC
>chr3:86214391-86214591
TCATAGAATTTTCTTTCTTTTAAGCATTTACAGTTTGAGTCATGTAACTAGAAATAGATCATCAGTACTTCTAAATGTTACTTTCTGTATTAGTATTTTC
>chr3:89526798-89526998
AGAAGTAGGTGGTGCTGGAGGCATCCTATGCagatgaaatcactcactaagctaacactgccagtgggcgtggtactgagataagaatcctgcccttttg
>chr3:93504960-93505160
aagttttgcactatgaatatgacagtgccctggagagtgaagttcctttttcatgagatattttcacctcagggctttttggaggctctgtctgggtgaa
>chr3:93552126-93552326
gatgactagtcacatagtcccagccagatgcaagaggtgctaggaaattaatccttggttgagtggctatttcccagaaacagttctaccccgtggaaga
>chr3:95542325-95542525
CAGTCAGCACCCAGTCACCTCAGTCAACACCCAGGCACCTCAGACAGCTCCCACAGTCACCTCAGTCAACACCCAGGCACCTCAGACAGCTCCCACAGTC
>chr3:95704593-95704793
ATAAGTTCCCAGTAACCCTGACTCTGACCCCCACTTAAAAATGTACAGCTATGACTTTCTACCTGTTATGATATGAGTACTTAGCTTCTGTAACTGTTTA
>chr3:96009586-96009786
aacactgttcataggagccaaaagagggaaactattcagatatcaagaaaatgtggtacatgcatacagtgaaatattcagtcataaagaatgatgaagt
>chr3:101224034-101224234
ttcactgttgttcatggcaggttctgtgtcagtgtggtgtcattcttgttacaatggttctttaccataatctcagatcaagtattaagataccAGTGGA
>chr3:103857491-103857691
cggacgtgatgcgcctgtctaactgccttctagataactttctgtctatagagtagtggtgctttcagttttggtcagagaacgtactgtctgcagtgat
>chr3:105000885-105001085
CTTTTGCATATAGACACATCCACTTTTCTGGAACTACAATATATAGCTCTTCTAAGATTTTCAAAAGGTCCAGAACCCTGAAAGGGTTGTAAAGTTATTA
>chr3:105958305-105958505
TGCTGTAACAATGGTAGTGAAAGTAGTCAGACTCAAAGCATCCTCACGAGTTGAGTCTTACTGACGGATTAGAGGATGGAGCTACTGTGTAGCTGTCTCT
>chr3:106464975-106465175
CCCCAGTTGTTCTTTCAGATACTTCTAGGGCTGGGCAGGGGCAAGAAGGTGAGAGAAAGAAAATTGCTGGAACATAGGTTTAATCCTTTCTTGAGTTTTG
>chr3:106790363-106790563
accatactgaccaagccagcatggtactggaatgaaaccatacttgtagatcaatatagcatagtagaggacacagagataaacttgtgtaggattgaat
>chr3:106809200-106809400
TTTTGCTAATTTTTACTGTCATTTTGAGAATGAACTTGATATAGACTTCTAGAAGCTTACAAGACTACAATCTTAATTGCctttgctattatgaataatg
>chr3:106872372-106872572
ctaatccattctgacagttgtaagatagaatctgggttattttgattcatatttccatgatgactaagaacactgaacatttctttaaacatttctcagc
>chr3:115675994-115676194
CGTGCAGTATGTGTGATTTCTTCTTCCCCTTGGCTCACATTAGCAACTGTTCTACAGTGCAGAAATGACTCATCAAGAACTTGATGTTTCTTAACACATA
>chr3:116434821-116435021
GAAGAGGAGGACAAGCCAAACCAGAAGTGGATAAAGTGCTAGGGGGTGGCTAGGTCAACTTAGTGACTCAGCATGAAAGTGCAACCCATCATGACAGGAA
>chr3:121584834-121585034
TGGAGTGCCCACATCTTCAGCTTTGAGTCTTCATAGTGATCCTCTGGCACTGGTAGTTTTTCTCCATCCCCATATGACTCACTTTGGTTTACTTTTGAGG
>chr3:129657338-129657538
CTGAAAAGCCCTTGTGAAGCCTCGTGATGAATAGACTCACCACAAGCATGGCACGGATCCCGTATAATTCAGCCCTCCAGATGCTCATGGCTCCCCTGGA
>chr3:129893188-129893388
ggctggaaagtaccggttgtactgaaagtcccaccctagagcaggtgatgattcacaaaagctaagtcactggagccccaactgcCAGTTAACCGTGTCA
>chr3:129904822-129905022
TAACAGTGTCTTCATTGGAAATAGGTGACTCAGAAAACCAAAATCTGAGCCTTGCAATGCAGGCCTTGCCCTCTTCCAGTTAAGTAGATTTCATGTGCTG
>chr3:131208578-131208778
GCCCAGACTGCTTCTGTGTGACAGTCAATTGCCTGTGTGGTTCTTCACTTCCTGTGCAGATCCCCTCCGAGGCCTCTTCCCCTCCCCAGAGTGGTTTTCT
>chr3:133506264-133506464
ttcccatagcttctatacccgggtagaacatctggtgccaggggaagagcccaggcctaagacagtcccctattagatgccagttgaaagccttactatg
>chr3:133760272-133760472
TAGGAAATTTTGACTAGTACTTATGGTATGGGAATAGAAGTTCCAGACAGCTTTGCTGACTAAGATTCTGACAGAATGCTTTTTTTTTTTTTTTTACCAT
>chr3:135620977-135621177
GAGAAAGCCCTGTTAGGCTAAGGGAAAGAGCTACTATTCTCATAAACAGGAAGCCTCGGAATACATGAGGCATCAGATTGACTATTCAGAAGGTATTCTC
>chr3:136742882-136743082
CCAGGGCAAAGATGAAGAGGGCCTACCTGTTATCTGGATGCAATCAACGACTCAAACCCAGAAACCAGTGTGGCTTTTGCATGCTAGGCTTTCCTGTATG
>chr3:136941231-136941431
CTTGCCACAGGGCTGTGAGACCTTTTCTGAGCTTCATAAAATCCTATTCCAGTCTTGGCCAAATGACTGATGAATTTTTAAGCTCTCTGCCTGAATTAAA
>chr3:142577597-142577797
CATGGTCATGCACACAATGAATGTAACATATTGGTACTACTGTAATTAGTATGCCATAATATATTCAAAATAAAAACAACATATCTGaaaataagaggga
>chr3:158156065-158156265
CAGAAAAGCATTAGTCAGTCTAAGCAGATGAAATGGGCATTCCCAGTACTGACTGAACAAGAAAAATGTATCCTTAACAACGGGAATTCTTCCTCTCATT
>chr4:3892978-3893178
GGGGGGGGTGAGCTAGTAGGTTTTTGTGACTCAATATGATAATTTTTTATGTCGTGGAATTTTCAGTATTGATCACTACTGAACCACTGAACTCTGTGCA
>chr4:6895990-6896190
GTCTGAGCCATGTTCTGAGTTTCCTGGCGGGTGAGTGGAGAGGCAAATGTGTCACTCTCATCAGGCTGCTGAGTGCAGTCATTTCCAGATGCCTTAGTTT
>chr4:6924866-6925066
CCTACCAAATCCTCTCTGTACACAGCTATTTCCTTGAGCTGATATTGGCTGAACACTTAGAAACCACAGAATTATGTTGAGAGGTTAACACTCATTCCAC
>chr4:7199244-7199444
GCAGGAATAGCTTACTGTAGCCAACTTGACTTCCTGTGTTCTAGATCTTTTTGTGAAGACAGTCATAGCTGACAAGgagagagagagagagagagagaga
>chr4:8805994-8806194
AGGGACTGTGCTTCTCTCCGTAATTAACCACACAGTCAGGAAGTCATAAGCACAGCCCTTCCTTTGCCTTGCTGTATGTAGTGTGAGGTTTTTCTTGTTT
>chr4:8812224-8812424
CTCTGCTTTTGTCCCTTTGGTCTGCATTGTGTAAATACAGGGTCACTCTTCTGAGGAGGTAAGCAAAACATTAAGTAAAAAGTCTCTCTCAGTCTTACTG
>chr4:8853836-8854036
TAGTTTATACATCCTCTCCACTTTTACTGCTTGTCTGCATTTTCAGATCTGAGTATAGCGGGGTGGCCTCTCTCACCCTGTCCTCTGAGATCTAACGAGT
>chr4:9116082-9116282
GCCCCTCCCCCACATCTGTTGCCCTTTCTGAAAAAGACTCTGACAGTTCGAAGCACCAAAACGTTACTGTCTTCCCTATTAACGTTTGTGGTTTCTTCTA
>chr4:9263994-9264194
tatcagaagtgactcataaagtcttgctgacatgactacataaacatgaaaaacaagaatagacatgccaaggtggatgaagtaagaagcatgaggcctc
>chr1:91086422-91086622
ACTCGGGGCAATCTGGAGGAAAGTGTGAGTGGGATGGAGGAGCTTGGCAGATGTGAAAGAAGCAGACACTTGCCTGATAAGAGCCTGGGAATGTCTGTCT
>chr1:91278464-91278664
AAAAAGCCTCTCGGTCTTACTCATTCAACAGGGCTGTCTTGAGCCTTTCTGGGTGTGTGGAAGAGCTGCAGTGTGTATAGTTACTTCCTGGTCAGAAGGT
>chr1:91945028-91945228
aggaactgcataaaagagttcctttaatagggcattaggaaggttgagaaccattgGCCTAGACAGATTCAGATTTGGGAATTCTTCAATGAAGGTTATG
>chr1:95590308-95590508
AAGTTCATGTTGTTTTAAAAAATGCAGTCATAATGGAACTGTACTTAACTACAGAAAAATCCTTGTTAACTGAATTCATTTGACGTATTGTTGATGTGTT
>chr1:95657460-95657660
CTCACCAGAGGCATTGAGTAACACATCATATCACAGGAACACATGAAAAGTTGAAAGTCAAACTAGGACtgtgtgtgtgtgtgtgtgtgtgtgtgtgtgt
>chr1:105386918-105387118
GGACACTGCAAAGGATATACTCATAATGTTATCTTTGGTTACTGAGTAAGCATTTTAGTTTACTGGAGACAACTGTCATATGtagctttaactgtcaact
>chr1:105434963-105435163
GCATGCTTAATGAGTTCCAGGCATGCACACCAGCAACTACACCTCGCTGGCCCCACAACAACACTTCCTGAATCTTTTCAGGGACTGGCCCCAAAGAATG
>chr1:105565078-105565278
AAGTTTTAATAGTATACACAGTCACACTGAAAAAAACCACACTGGGCACTGTGATCTTTTAGACACAGGAAACCCAACATTACTAATACCAATAATGAGC
>chr1:106323005-106323205
TATGAGTAATTTCTGGAAACTCATTTTAGTGGTGAGAGTGCTCTTAGTAAACTGGAACAAGAAGTGGCCTGGTGATGTTTTTGCAGCTCATCTGCCAGAC
>chr1:106567576-106567776
ATTCTTAAAGACTCGTGTACCATAAAAGGGGAATTTCCAGAACTTCTGATATTAGCAATTCAGCCTTCCATTCCCTTCCTCTCTAGTTTCAAGATGAGAC
>chr1:106612718-106612918
ATAGGTATTCACACAGTAACCACGGCTGATGAACTCACGAGAAAGACCTTAGTTCATGAGCCCAGCCTTTTCTGAGAAAAGGAAGAAAAAGGAAGCAATT
>chr1:128518626-128518826
agttggcttgcatgagtcagaagctctctctttccatcatgtggatgaaactcagaccaccaggcttggcggcaagcgtctttacccactgagtcatttc
>chr1:130903358-130903558
CTTTACGCCATGGACAGCAGTGATGGCAGCAGACATGTCTGATACCCGGAGACATGATAGAATCCAGTTTCTAGAAACAACTCCAGAACCACTCATACTA
>chr1:131010335-131010535
tcattctgtagtccagataggccttatctagaaatcctcctgcctcaaattcctgagtgcaaagatcacaggaaggctccaccaagtccTACCGTGTATA
>chr1:131022798-131022998
TACCTTGTTGGGAAACAGGCTGAACCCACAAGTACAGAAAGCAGACATGAATTAATTTACTCAGGTACATCATTGGGGCTCAGCCTGGATGCCCCTCCCC
>chr1:131094582-131094782
tcaagtgatggcatgaattaccacttgccttgggcaagttgttccttccttctgggccttggtttctcatcaactaaatgaatgtgttgaatggtgatga
>chr1:131196905-131197105
TTTTAGTACATATGGCCCAGAAAATACAAACTCTGCTCAGTCAACAGGAAGGTATCCAGAGGGTACCCACTTCAACATCCTGAAACTGGCCAGCGTGACT
>chr1:135598540-135598740
ACAGTGGACATACTGTGTAAGTCATAACAGCTTTCTTAGAATGAGTGCTCTGGGCCCCAAACCACAAGCCATGAACTGTGGCTTAAAGACAGTCAGCTCA
>chr1:136521604-136521804
CACATCAAGATACAGAACTAGTGATGATGTCAGTGCCTTCTAAGGGTGCTCTGCCTCTGCAGATGACTAGCCCTGACTCATAAGCCGTGCTAGCTGTAGG
>chr1:136600888-136601088
CCTGGTAGTTTTTCAATTTCACACGTTGAAATGACTTCCAGGCAAACATGGTTTAGCATCGGTATTATCAAAGTAAAAAAGCTGCGCAAACAACCATTCC
>chr1:136696770-136696970
AACCCCAAATTATATGTGTTTTGTGTTTTCTTTGCCTTTTTTGAATTTGTGGTGTAAGAATTCTCCATATTTCTCACAGATAGGATGTTAGATGTTTCTA
>chr1:138418750-138418950
agatggttcagtagtgaaactgcccactatgaaaacattcagacccgagttgaaatccccagaacccacattgagggtggggttgaggtggcacagtgac
>chr1:138549130-138549330
tacattatgattcataacagtagcaaattacagttatgaagtagcaatgaaataaatttatggtgggggtttgccacaacatgaggaactgtattaaaga
>chr1:138596482-138596682
ACTGACATTCTGAGTCAGGCTGGGATATAGAGGTAATGTGGTTTAGTTTCCACCCAGAGTACAGCCTTCAAAGCGATGTGTGGTTCATTCCAAAGGTACC
>chr1:138955080-138955280
GGAGTAAACAGGCCTTAAATAGACCAAGGAAAGCTCATtccttgacttacaatggtttgatacatgacttttgatttgactgtggtatgaagtgacaacg
>chr1:138976280-138976480
TTAATACTTTGTTTCCCGAGCAGCTGTGAAATATAGCCAACTACTATTTATTTATGTGCCTTCTAGGCCTTAACATTAGCTAGATTTAGACTCCACCTAT
>chr1:144086242-144086442
TACAATATACTGGATGATGTCTATACCCTGTGGCTTGTGGCATGACCTTTGTGGCTTGCTGAGTCATGCCAGCATGATGTGTTTTTGGTAAGACATTCTT
>chr1:144205026-144205226
TCTCGCCAAGCTTTTGGGACTATCCAGTACCTTTTTGTTTTCTGTAAGGTTGATGAACTTCTTCTGATTCAAATCTGTTTAAATGGCAAAATATGTACAT
>chr1:144238322-144238522
GTGAGTTGTCTTTGGTAGCTGTATTGCCTATCTCTTGATATGTAACTTAGATTTTAGCTTCGTTTTATATCTTTGATTTGTGCTTTTAAACTTGGAACCA
>chr1:144241443-144241643
TCACTTTTTTTCTTGGTTCTTTCTGTTCATACTTTTAAGTTAAGGAGCTACTGTGAAATACGTAGTCACATACTGAGAAATATTCTGCACAGAAAGTTCT
>chr1:144313463-144313663
GTAAAATGGAAACTGGCCAGGGGCAAGGGCCCTACCGCTTAACTGGAGATGGAAGAGCTAGTTCTTAATGTTATGTACTTTCATTTCAGTCATGTGAGGC
>chr1:144334990-144335190
tcattctttggcaaatcatggacctttacaTTTGGGGGCTCACTTAGGATTCACTGGCGATTTCCTGACTCAAATAGTTGAGTCATTTGGTAAGTGTGGG
>chr1:156456650-156456850
acaggagtcagacatcaggtattgacactatgattcataacagtagcaaaactatagttatgaagtagcaaagagactatgttatggttgaaggtcacca
>chr1:156753100-156753300
ctgttcctcttgaagagcatcaagcgatcataaccgcgatctaaccgctgagtcatttctctagtcccACAAAGGCAGTCTCTAAGGCGGGTATGGGGTA
>chr1:160052906-160053106
TCATGGCCAGTGGCTGGGAGGGTTGGGGGTGTCAATGGATACTTCATGTTCAGATAACTAGAGTTGGGGCTGGCCGGGCTGACCCAGGCTGTCCTCACTG
>chr1:160244833-160245033
CTAGTAGGACAGCTTTCGCTTTTACAGTGAGTGCTCAGGCATGGCGAAATCTCAGAGGTTTGAAATGAATGTCCTACTACTGGATACATCAAGAAGCATT
>chr1:160702060-160702260
AGCACAAGTCAATGCTTCTCACATATCAGATATGAGCAACCAATGTGACTTTCAAAGGATTTGTTTGAACTAATAGTTTTCTCCACAAAAGCATGAAAAA
>chr1:161379196-161379396
TGTCGTTTGCTTTTTATGGCTCCTTTGCTTAGTCAGACTTTATTTCAGGTTTCAATCAGTACCTACCCGGAGAGAACGCTCATCACAGGTACTCAGACTC
>chr1:161767214-161767414
AGTCTGTCCTTATCTCTCACTCCCTAACCTCAGAATCACTTCCTAATCCTAAATACTAATTCTCCATCTACGCCCTCTTACTGAAACTATCTCGTAGAAC
>chr1:161808945-161809145
TTTAAGACCAACACTGTATATAAACAGGGAAATGTCATAAAACAAGTGTCCAGTGACCTCTTGATATGAATCGTGAGCTTCTGGGTAAACTGTAATTGGT
>chr1:161875875-161876075
AAAATCACAGGTCCGGAACACATCACACCTGACTCGCCCCTGCCCTTACCTCATAACGAAAGCAAATGAACTGACAGCAAAACTGAGTAACTCACTCACT
>chr1:165879852-165880052
ATAATGATGAATTCTGAGCATTTTCCTGGTTCTCTCACTGAGTTACTCAGTGACTCAGTTCTGTGTCATCATGTGGAAATGACAATGTGGCTACTTAGAA
>chr1:170163606-170163806
TGATATGACTGTGCAAACACACAGCAATTTCTGGCTAAGTGAGAAGGATATAAAATCAGTTACTAACCCCCCTCCACCCTACTGTTAAGCCACAAATAAG
>chr1:171119492-171119692
ATGCCAAGTGACGCATGCGCAGAGGCATTGCTGCCGTGTCTTCGGGAGAAGTTTCTGTGTTCAGCACGCAGAGCAGATGAGATGCGCACCTTCAGTGGCG
>chr1:171771021-171771221
GAAATGTTCCTGCCCAGTCTCTTCTAGTAAACAGGGCTACACTGAATCACAGGCTCGCTGGAAAACCCTCATCAGGCAGGAGGATGTTTCAGGAAAAGAG
>chr1:171780156-171780356
ACACCGGAGATGACTTTACTCATTTAAGCCATATGGAGGATGACTCAtatactagtgtgtgtacatacatacgtatatatgtatgtacatatgtgtgtat
>chr1:171982182-171982382
TGAGGCCTCGTGGTCATGATGATTTACCTCCAGCTACCTAAAGGGATTTGAGAATCACTCAGCGCGAAGTGTGTTGAAGTGTCTTCACCAAGCCAGAACT
>chr1:173646488-173646688
GAGTTTAGTCATTTGAAATATGAATTTCCAGAAGTGGATGATCAGAGTACATTTTACTGCTTGCAACAGTAAAGAATCTCACCTCTGAATATAGGGTGAA
>chr1:173766909-173767109
CTCTCAGAGTTGTTTCATTTCTTGAACAGCACTGGCTGTCTCTCCCTGTGCTGTCTCCCTTGGGTGAGAAGTGCTGAATCAGCCAGGCCTCCTCCCAGTT
>chr1:173880112-173880312
TCCTGGGGAGACTTAAGATGAAATTGGGCTCCTCCCAGCACTGTTCATAGCTTTCGATTTCCCCAGCTCTTAAAATAGAGCACTTTATTTCCTGTTATTA
>chr1:173942224-173942424
AGTCAGGAAATGGGGTTTCTCTGTTTTGAGTAGAAAGAGAAATGACTCAAAAAAGTACACCAGAATGCATTGCAATCTCATTAAATGCTGAGAAAATGTA
>chr1:180403714-180403914
TCAGACTATTTATGAAAGTCACACATCCTCATAGACGTCAGGATGACCCTGGCCTCAAGTTCTGAGGGTGACGAATCTTGCTCGTACTTGGGGGTTCACT
>chr1:182100538-182100738
ACAGGCTGCTCCTCCCTCTCTGGGCTGCCATTCAGTTGGCATCTGCAGTCTCAGCTCTTTTCACATCCTTCTCTATGCATCTGACCTCTGACAGCCTGGC
>chr1:183138688-183138888
CCACAGTGTGACGATAAATGCAAGGACAACGTGTTCACTGTGGCACTCAAGGTAGGTTTTGAGTCAAACATAAAGAAAAACTTACAGACAGTGATGTTCC
>chr1:183155424-183155624
AGAAGAAAGATTCATACTACAATATTAGTATTAGTACTCGTACTTTGCAAAGGCCTGTCATTGCCAGTACCTTACACAACAGGGAAATAAAGGATATAAA
>chr1:184511165-184511365
gccaacggacccgatatggtatgttagtttaacagaggaagcatgctaacaccaggcatcagtcatatgaagactagataacaagaaaacggtggcttct
>chr1:36296765-36296965
tagagcTTTTCAAAATACAAAGCGGGGGAAATGCCCTTCATTTGTAGAAAAGTTTTCAATAAAACCTAAGAAGACAGGATTCCAGTTAACCCTGCTATAC
>chr1:36307264-36307464
AGACATGGGCATTTTGGGCATTAGGCCTGGACCACAGACTTTCTAGATTGGCCTCTGGTAGGCTAACAGTACTTACTGTGTAAAGTTGGAAAGGATGGAA
>chr1:184529538-184529738
ttgatagtgaaactgaacgtGTGTGTGTGTGTgaaagagagagagagagagagagagagagagagagagagagagagagaATGTGTGTGAATATATGCAA
>chr1:184534195-184534395
TATATGTTTCTTCCCTGTTGGTGAACTCTGAGTCATAGTGGCTCATAGCAATTTGGTCTTTGTTGTTGTTTCCTTtgtgtgtgtgagtgtgtgtgtgccc
>chr1:187217098-187217298
TAAACAACTCATCTTTTGTAATGAGTGAGACCAGAATATCATTAGCACCTATCAGCTGGTGCTTTTGAAAGAAAGTCTTAAAATGAGTCAGtctctctct
>chr1:191569812-191570012
tttattgttcttttagaaaactagggtttgccaggcagtggtggcgcacgcctttaatcccagcattcaggagtcagaggcaggcagatttctgagttca
>chr1:191579598-191579798
ACTGTAGCATCTCGTTTCTTAGTAACAGTAGTTGCTCTCATCTAATTAGTTTGGCAGTGTGGTGTTAGGTGTTCTTAGAAGTTTAGCAGGTTTAAATgcc
>chr1:37318706-37318906
CCTGTTGGGTTCCCTGTATTCATTTCCTGGGGTGGTCTCCaccgcaaatgtgacttaaaacaccagtaatgttctttctcactttcctggatggagacca
>chr1:40268374-40268574
GTGGTTTTCTAAGGAAGAGCAGGGATTCTGAGATATACTCGCAGGCCAGCTGTGCAAGAGAACCAGGATGGATTGGAAACCTGCGGATGGGAGGGACCAG
>chr1:40516440-40516640
AACCCTCTTCCTCCAGATATGATTCTCCCTTCTACTACTGAACAGGTATGTGGTCATTGTTTCATAACGGGCACCGTTGCTATGAGTGATGCAACATTTG
>chr10:7824762-7824962
TGTGGAGATCCCCTTCTTTTCAAAACGGACTCTGTGTCAAAGCAAATAACACCAGTTATTCTTGCTGGTCTTTATTCCTACGTGTTTATAACCCACCCAG
>chr10:8007328-8007528
AAACATCATGGGGTGAGGAAAGTATGAGGTTACTCATATAAACGTGGGTACACCACAGAAAGAGGAAGCTTTAAGCACATAGGAAACCTTGTGGGACTCT
>chr10:8007932-8008132
tctctctctgtgtgtgtgtgtgtgtgtgtgtgtgtAGAAGTCTCCAATGGGACTAGACACTCCTATTCTCCAGTCAGTTACTGACAGAGTGAATGGTTGT
>chr10:8021038-8021238
agtacagataccaccaaagcccacattggtgaaccagtggttatattggggttacttaccgaagcagaaatgactcaaggacagctcaaagtccatctca
>chr1:43969376-43969576
CTTACCTCCCACCTGCCTCTTCTAGTTCACTCCTTTTCTGACTCGTGTAACTTTCTCCTCTGCCCAGTATGGATGAGTCGTACTGGGGAGTAGTCTGCCT
>chr1:51507418-51507618
CTACAGCAagggcttgcgatgtgccacacacttctaaacattttgtttacagtgattgactcgactctcacaatagtcctgtggagaacagatttttctt
>chr1:52066238-52066438
ttaaaaCTGTTATAACTTCTGAGGCTTAGTCACTATCAGGTTATGAGTGTTTTTGGGAGAACTTGAAGTTTTGACAACTCAGTTGCTCTTGGATGATAAA
>chr10:12874890-12875090
GGAAAAGAAAGTGAAAGTGACCTTCGCCTCTGAGCTAAGGCCGTTGGGCTTCCTCAGGAAGAGTCTGCCAGGCACCATGACCAGCTTAGTCATCACCCTT
>chr10:12977071-12977271
CCTTACACACCTGTCAACAGTGGGTGGGAATGATACAACCATACACTTGCAAATTTGAGCATGCTGCCAACCCCGGATTGTAACTGTCATATCAAAGTGA
>chr10:13730875-13731075
CATGATGGGGCACTAGTCTCTACTTGGTTCATTTTGGAGGTTCTTACTCATCTTGAAGAGACCAGAGATGACTCTCACTAACCCCATATGACCCGTCTTT
>chr1:52363760-52363960
ACACTCTGACTCATATTCAGAACCGCTGTCAAAAAAATAATAAACAACACTACTCTCTGTCTAACTGTCTTCCTTTCAAATACATACTAAACTGATCTAT
>chr1:52653507-52653707
TAGAAACCCACaaaaataacaggaagtaacaatcacttttccttaacatctcttaacatcagtggactcagttccccaatagaaagacattgattaacag
>chr1:53761850-53762050
TTGACTACAGAGTGTGTGTCACTGATACAGGCTGGTTCACTCTTACTCAACTGAGATGATCAATGGGAGGGAGTTTCTATTTCTATGTCTCTGGCTCAAG
>chr1:53765360-53765560
CTTTAAAGTCTGTGAGTAGTTGTGGAGAAAGACAAGAAAGAACAGCATTACCAGAAAGCATCGAGTGGTTCTGGGGACTAGGGTAAGGCCTCTGACTAAT
>chr1:53795180-53795380
gaccttttcagagacaccgatatcaaagttgctttcataatgatgctaagataatgatctcttcttattcttagtcgctcagcatactgtggcgcttcca
>chr10:17014774-17014974
tcaaaacaggACTTGAAAGTCTTGAAACAGACATTTACATATGACAGttgaatatcactaaaggattaggaacttatgacccccgaagagagcctttcta
>chr10:17549999-17550199
ACAGCTTATACCTGGAGCTGTCAGCTAGAGCTCATTTATTGCAGTCAGGTTCTGGCCAACTGTCCAGTCATCTCTgtagacttacagtcaaccccttctt
>chr10:17924286-17924486
cttgcctacaagccaatctgttgaagtcattttctcaattgcggttccctcttctcaaatgactcgtactttgtgcaaagttgaaaaaaaaaaaaaaaaa
>chr10:18393865-18394065
GGTCATCTACTAAAATACAAATCATGTTTTGAGTCATTCTCCACATATAAGACAGGCTTTCAAACAGGACTGTTCAATAGACATAAATGAGGCATAATGA
>chr10:18987825-18988025
ATTACCACCACCCATGATTGATTTCATTACAAACTAAAGGAAAAATGTGTTAAGTGACAGTCCATCTCAGTAAATAGGCTCCTTCCTCTCTCCTTCCAGC
>chr10:19028436-19028636
TGGGATGTTTTAAAAAAGAAGCCCTCTGATTGGTACATAGGATACACTCAACTGAGCATTCATTGAATGAATATGTGAGGTATAAGTTGGTCACCCAGTT
>chr1:54822404-54822604
AATTGGTTTTTGTATAAAATGAGTAAATTAAAATCAACAACTTGTGGACAACTCAACTGTTTGAGACTACTAATTAGTATGTATTGAGCATTAAATGATA
>chr1:55693816-55694016
ACTGATTCTCCAAGTTCAGTTTCCTGGGAACTGTTGTAGGTTCTACGACTCTGCTGACAACACTTCTATCTGGAACACGATCTCATATAAAATGTATTTT
>chr1:58651734-58651934
CCACTGGGGCGACTCCACCGGATAAGAAAGGAAGCCCACATGTTCAGAGTGGTAGtgaaagacccacaacgtgaggactcccacacgttctgactcagga
>chr1:58830914-58831114
AAGACTGTGCCTGAGTAAGAGAGCCAGTTCTTTCTTCCATCCACGCACACCTAAGCCTAGCTCTTTCCAACTACCTTCAGGATGTTTGACTCAGTGACTC
>chr1:60677429-60677629
gtaatgttaggttcatttgaatcataacctctgttagtttcgttatttctctgtttagtttctgtcttgatgacatgtccaatggtaagagtggggtgtt
>chr1:60714428-60714628
agagataacatgagtatgggaggaccaaggaaactaggcatgttggaaagctgttactgctcttagacttgaggggacattggggacaagtggggagaac
>chr10:19118892-19119092
GGCCAGATAAGGAAGAAAGTTTGCAAAACAATGGGAAGCTGGAAAGGGCCCAGGTTATGAGCAACCAGGAAAGTCGGGTTACTGTACCAGTCATACAGAT
>chr10:19167989-19168189
CTTTAATTGGTAAAAGTGAAAGTGCACTTTCTCTAAAAGCTCAAAGTGATCCTGTTACCGTTTTCCCCAGAAGCGCCTCCGCCCTGTATGCAAACAGTCT
>chr10:19191568-19191768
ACACAACCAACTAAAAATGTGGCTCTAGAGCCATGACTAACATAGGGAGCAACTATAGTGCCCAGATTATGACACATCTAGGCACAGTCAATATCAATGT
>chr10:19216424-19216624
caccttctagcaaggcgttactgtccattcactacaaacttactaaaatctgagtcagacaaatacacttaaacactgttgactaaaacaggaggaaaga
>chr10:19309026-19309226
TGGTGTGTGTGTGTGTAGGCTGGTGTATCCAATCTTGATGTCTCTATGGCCTGGCCTCCTGGCCTTTCTAGAGCTCCCTGAGAGGGTAGCATCCCATGAT
>chr1:60936960-60937160
CAATACTACGGAATAGGTCTAGTTCTGAGACAGATTATATATTTAGCAATAGTCTTCATTTTAGTAACCAGCTTCAGATTttaatttatgactgtaagct
>chr1:60938972-60939172
ttaacatctgactttggcttggggttgcagtgagagtcgattgagaacactcaccagaaaatgcattataaaGGCCACACACTTTCCAAACACGGAGAGA
>chr1:61046422-61046622
TAAGTTAAGATATGAAGGCTGTCTGCTATCTCTACTTCAGTCTCAAGCCACAACATGACTCAGACTAGATTTTGTTCTCTCTGAATTCTGCTAAAGAAGC
>chr1:62437828-62438028
ttcacctgggtctagcttgttttctctgagacatgtctgtgtaaaactgtcagagtaaaactgcctcctcctcctctgctctgcgctgcctcttatgtag
>chr1:64077492-64077692
GCTTGGttgtggttttaggcagggtctcactatgtagccctaactgactggtactcacttaagtagataagactggcctaaaactcatagagatatagcc
>chr1:64407429-64407629
ACACGTACTATCTTACTATATAAGCAGCAGAAAATGACTCATCTCTCTATCCCCTTATCCCTTCCTACCCTCACCAGGAGATGACTTCATCTCAGTTACT
>chr1:69343674-69343874
AGATGCTCACTATACCCTCTGCAAATGATGGAATACAGCTACAGGCTTAGCACAGGCTCCTCAGATTGAGTCATGGTTGAAACCACTCAGTCAAGAAACT
>chr1:74201526-74201726
ttgcctcccgagttctgatattaagagagtatgacaccacacccagctcactgtggttttaatttgcattcctgttatgactggaggtgttgagtatttt
>chr1:74550935-74551135
cacacacCGAGCTTTTGCCTTGACTCAGAGCTGGAATGTTGAATGAGTGGTTCCAGCAAGCAGACAGAAACCAGGATGGCCGGATGAGTTTCAGAGAAGC
>chr1:78436384-78436584
caaaAAATTTCACAGCCCCAGAAGGTAGCAAAGGAATGGAATGAAAGATGAAACAAAGACTGAATATTATTATCTATATGTACTCACTCCgtaggttata
>chr1:80764145-80764345
GCTGCTTAGGTCACTCCTGCATTTTATCATAGATGTGGGATAGATTTGTCTTTCATGTTTCTTATTTCTGTAGTGGAAAGTCATCCCCCTCAACTTGTGA
>chr1:82832534-82832734
TGGGTGTCTGGTTTTGACACCCTGGGTGCCGTCTGTACAATACTCAGAAAGCACCCTATTTCCAGGAAGTGCACACTGACTGCTGGTTCTTAGTCATTTC
>chr1:85739862-85740062
TTTACTCATAAGTGAGTTTCCTGCCTGACACCTGGAGATGGCAGCTAGTGGGAGTTTCACCACATCTTGAAACAGAAGATAGATTTTCATCACATAACTC
>chr1:85845609-85845809
TAAACATTGACAGCACTTTATTTCCGCCATGAGTGTTTGGATGTGGGTGTTTCCTGTGTGTGTGTCTGGTTTGAGGTGGCAGCTTTTGTTTCTTTGGAGC
>chr1:87406092-87406292
GAGTAAGAGTCAAAACTAGAAAACTCATAGGTTAAAAACCATTTTTCTTTTTATGACTCTTTTAGATGTGGGTTGGGCAGATGTAGCAAGAACTTCCCTT
>chr1:87435182-87435382
GGCTGTGATATTGGTAAAATATGAGAGTCACCATTATTCAGACTCCTTCCTGACCTAAGGCAGCTTTGGAACAGTCATTTTAGGAATAGAAAGAACTTTC
>chr1:6454496-6454696
TTTCAGCTGTTCATCTGACACTAAGAACCTCCTGGGACAAGTATCTTGTTGCCTAGACGTGCAAATGTGCTTGCTTCTCCAAGTCATCCTGACAATTGAT
>chr1:13306031-13306231
CATCCGTCAAGGACACATATTCTCAGGATATCACATTCTAAGCTGGTCACCATTCCACCTCAAACATCTCTGTTGTCTGTAGCTCTTCAAACATACGATT
>chr1:13383619-13383819
ggtgtcatactaatagtgaaacattgcaacttccttttggggttgggaaagaaaattagggactctatgcctagtgttaactatctgatttcatcactgt
>chr10:19596885-19597085
tgctacttcataactgtaattttgctagtgttataagtcacagtgtaactatttttggagactgagggttaccacaggcgtcacgacccaggggtagaga
>chr10:21158678-21158878
AAAGGACTTTCAAAGGCTGATTTCAAGCTAGATGCTCTCGACTGCTCCACCTGCGAGAGCCGGTGTGGTTACAAGAGTACAACTATGAATGTTACATTCT
>chr10:24292808-24293008
TATTCTGAGGGCTCTGCCCAAAACCTCATCAAACAGATTTGAACCTAGGCTTTCTTCTCACCATACCACAGCTGAAGGGTTAGATGACTCATTTTCTGTA
>chr10:25178293-25178493
tacgctcaccaaattgctcacagcaatatctggagcactactcagaagtgccttaaactagaaactacctaagcagcctccgtccgatggatgaactgaa
>chr10:25200818-25201018
TCATGATATCATCTGAGATTCACGAGAACATAATGGGCTTCCTGGAGTTGTTTAAAAGCTGTGGTCTGATTCGGGGTGTGGCCATCTACGGTTGACACTA
>chr10:26962604-26962804
TGCTGTGGCCAATCTTCTGACCCTTTAGGATGTCCAGTCACCTCTCAGGTGCAAGGGCTTGTTTTATACACCTAGGCCTGCATCACTTGACCCTCCACTG
>chr10:28555872-28556072
ATCCACCTGCAGAAGTTTATGCTGTTGGCTGCTTTGATAATGAAAGTCATTTACACATCTGTCAAACTCAAGTACTCTCAAAATGAATTGCCTAACTGTC
>chr10:28592846-28593046
GAAGCCCCGGTGAGCCACAGAATCTTTCGAGGGTCTCAGTGACTACTCAGTCATATACCTACTGACTTGTGGGTCTTCACGCACATAGAGGAAATCAGTC
>chr10:39472339-39472539
GTGACTTTCTATTTGACTAAACTTGTGGGTGTCTTCTTGGGTTGGCCAGAGTCCTTTCAGTGTCTCCTGGGGACACTGGTAGACCTGGGTCCAGCATAGC
>chr10:39680291-39680491
AGAACTAACCAGCTGCCTTTAAGAACCATCATAACCAATCTTACTGTGTTTTGGACACCCTATTGTACCATACCCCTATCTTTCCTTCGTGGATCTCTCA
>chr10:40258848-40259048
TTCTTGTTCTTAGTATGAATGTAGTTATAATGTTCACGAGACCATTAACTGCAAGAAAAATTTTAAGTGCTTATGAACAACAAAACAGGAAAGAATTTTG
>chr10:43746623-43746823
TCCCCACCATACTTACCATCAGtggtgaggatcactgtcatctttactggatttacaatcacctagaaacatgcctgtgggtgtattggggagggtgttt
>chr10:44704230-44704430
CACTTGGGCTGGTCATATGGTAATAAATAAGCACCCATCTGGGACATGGCCTTGTAAAACAGGGCAGGAAATGCCACATCATATGGAAAGTTGTACTTTT
>chr10:51452258-51452458
gtcataagaacagaagcaacagaaaccaagattacttggcatcatcagaaccaaactctcctaccctagcaagtcttgcatacaccatcacaccagtaaa
>chr10:51454672-51454872
gtcatcagctccatatctagcatgaatagatgattgtttacaattacccagaaatagttctatACAAAGGTTTGACTTACTATTCATATGATGAAATCTG
>chr10:54117970-54118170
GGGTGAACACGCATACATAGGCAGCCTGTCAAGTACGTGAGGGTGTGAGGAGACCCTGGTGACTCTCCACCTAGTCTGCTCTCCTCTACATATTTTGTTC
>chr10:58350418-58350618
GATAAGACCCTTGAGGATGGTGAAGCAGGTCGTTCGGAATGGGAAACGTACTTGTCTTCCAGATGAAGACTGACAGGGCCTACTCAAAAGTAGAGAAGAA
>chr10:60171338-60171538
agcatcctccatgcctctgcatcagctcctgcctccaggatcctgccctgtttgagttcctgtcctcactgtttttgatgatgaactgtgagtgaagtaa
>chr10:60395889-60396089
ttcaccaagggatggctgtggggcttgggtggctttgccgagctccttggtgggatgtgacctttacaaagtaggaagggctctggtgagtcccaaccat
>chr10:60573395-60573595
AACAACTGGTGTTttgagtaaaacaggggccacttggtcaggcacagcactgtggcagtagctggttagataactgacaagttgagtgactaacagaaag
>chr10:66954398-66954598
ACACTTGACTCAGGAGGTCTAAGTAGAAATCAAATCTGTACTCAGCCAGCCATTTTTAGTTCAAAGTGTTCATGACATATGTATCTCTTGAGTCACACTG
>chr10:67193896-67194096
tgatatattagtatagtagactgtcattacctctcattttactttttatgtttggactatactgtgtggttttatcttaggtctctggcctatctagtct
>chr10:68050286-68050486
ACTGACTGGTTCAGTGTTAATAGATGAGTCTCACTGAAGGTCTTTCACTACTCATTCAGTATAGACACTGGTGGGTTGTACAGTGACTAACTTCACCCTT
>chr10:68499612-68499812
ataagcagtcccaatacaactcactgtttgacagagatggactttgctcgtatccatactttggtttgttgtagccttcctatctgtggttgaatgggcg
>chr10:71399490-71399690
AGCCGCTCTTATCAGATAAGGTACCTATCTGACTAACACAGCAACCGCAGTTCTGGTAGTGTAGTCATTTGCACTCAGCCTTGGGGAGGGGAGGTGGGGG
>chr10:77387440-77387640
CTGCCCACAACCCCCAATCCATTTTCATACAGGAAGCCAGCTCTTGATGACAGCTACATTGCAGAGAAACATACTAACTTAAAATCTCTCTCTTCCTTAT
>chr10:78063298-78063498
GAAATGAATCACCATAAGATGAAAGTCTTTCCTAGAACCAGGGCAGATTTCTTCCTAAGGTCTCTTCCCTCCACAGTTTTCTCTGGTTTGCTTTCAGGCC
>chr10:80663766-80663966
CCATTTGTCACCTCTCCTAAAATATCAGTTTGTCTCATTGATTGCACTATGAGTGTCTTTGGTCTGTCATGTGACATTTATCTATTTACTGACCAGTGCA
>chr10:80763558-80763758
tagtcattgcttcaccccagacagggcaccaaccacaaaccacagaattgatcccatagcttaggagaactgtgagttcactggggttacttattgagtg
>chr10:88584466-88584666
CTGGCTCCACACCACACTGCCAACTCCAGTAGCAGACGTGCTGCACTCACAGGTGCGCACACCAGTGTAGTCACTGACTGTCGGCTTATTGTTCTGCAGG
>chr10:91029047-91029247
ttaaaacactgggctcaatgaaatgagtcaagcataaataaaccagtattatataataccacttgtacaatttccagaacaggcaaattcatgcatcatg
>chr10:93124402-93124602
CAGTTTCCTGTTGCATCTGACTGATAGCAAAGAGAAGAGGATGTGACGTCATGTTGCCGCAGTTTGACTCTGAGATGCAGCTGATAAACGCCTCCACCTT
>chr10:93171132-93171332
TGAAGGCTGTGACCCAATGAATAGGTTTAATCCATTGATAGATTTAGgctattgggctgcagtggaactacggtaagtcgtaccatatggaagaagcagg
>chr10:93179882-93180082
GCTAACGTACAGTGTGAAGGCACATTTCAGTTTGCTGACTAAAACTGCTGCTTTGACTGTCCAGAAAGCTGATGTGAAATGTGCAGATGGAGAGAAAGCT
>chr10:93225958-93226158
TTGTTGTTTTTCCAGTTTCACTGTTAAAGGATTTAAAACATGCAAATATAGTAACCTTGCACGACATCGTTCACACAGACAAATCTTTGACTCTGGTCTT
>chr10:93343448-93343648
tgcctcccacaagccaggccattgattcaatctccaacaccTACACCAAGAACAGCAAGAATAGCAGAGGAAACAAGCCATCAGTGTACCGTGGTTAGAC
>chr10:93354132-93354332
tgactttgcaatgtaaatattatttccccagtgcgcagatgaggaagctggggctcacagaggcatacaccacatctgatacacacaacttgaaatggag
>chr10:93499364-93499564
ATCTGCATTTTATGATCAAGTATAAACCAGTCATACATATGTCTCTAACACAACTTTAAGTAAGAAATGGGCGCAGCTTTTTTTTTTCCCGTGATCTGAC
>chr10:93829931-93830131
GGAGGAACTGAACAGGCTAGCTTCATGATTTTGCATCCATTCATACCTAAACCAGGGTTTGGTTTCAGTTTCTGGTATGCATATATTGAAAACTTGCCCC
>chr10:94021080-94021280
CATAAAACTCATCAGGAAAGAGAAAGTTGATCTTTTGTGGCTTATAGATTAACCAACTGAAAGTAACAGTCAGCAGAGAATTGTTCTTAACCAAGAGGAA
>chr10:94687820-94688020
TTCTAGAAAAAATGGTGACAGCTCAGTTACCACTCTACCCAGAGCCCGGATCTAGTCATCTCCTGCATGTTCATGAGAGGTGAAGATAAGCTGTGCTTCA
>chr10:95299582-95299782
GTCTACCCTCTCGATCCCTGAGTGAGTAAAACAAAAACGACATAAATGACTTAAGCCACTTGTGAAATGGATCAGAGCGTGACTGTCACAAAAGGTGGGC
>chr10:96181710-96181910
CGCAGACCCCTTATCCCCACTGGCAGAGCTCTTTTTTTTTTTTTTTTTAACATGGAGCAGCCCCATCCACTGTTCCAAATGTGGCTCTTGCCTCACAGCC
>chr10:96272754-96272954
caaagcttgcttgtatcacagccatgccttactccagaatgaatgacccaatagagagtgttagagctgtactcatagtgagagtggtgatgctttctta
>chr10:96605514-96605714
CAAAGAATAAGACAAAGACAAAGTtatagccagggttgtggtatcagccagtaatctcagtacttaggaggtggatgcagaaaatgaattcaaggccttc
>chr10:96721151-96721351
CCAGCCTGTGGTCGACAGTCTTTCTGATTCTGAAGTGGCCATCGTATGGAGTTGTTAGTCCTTAGAAATCACAGAGCCACAATGGGCAGGGTCCTGAGAT
>chr10:99459756-99459956
GGTAAGGTTGTGAAACTGTAAGCCCGCCTGAGCAGAAGAGGCAAAGGGCAGAGTAGGAGAGTTTCAGGAGGTAAAGTCAGAAGCCGACGGGACTGCGGGT
>chr10:100543128-100543328
ATTGTAGGATGAGTCATAGTCTCAAATTGACTTTCCCAGTACTAATATGTTTGTATCTCATAGGATTTACTTAAGCAGTCTCCTGCTCCAGTTCCCACCA
>chr10:117839094-117839294
catacatatgtacataTATGGGCAGTTCaggaatgactcagtagttacaagtacttgctgctcttgctgaggacccagttcaattcctagcacccagttg
>chr10:117865058-117865258
TTTTCTGCTTTCTGGATTTTCTCCTTTTGGTCTTGACTCTTTGTGGCCACATTGGTGATATGACTAAATGGGAgatctcaaagtggagacctgggctttc
>chr10:118561826-118562026
TCATTTTCTGATCTAGTTTTGCTTGCTGAATATGAGAGTTCATTCTGAATTTACTTCATGTTTGCCGAGAGAGAATTACAAAACACACATGCTAGAAAGG
>chr10:120616794-120616994
GTGACTCACGTCTCTGGAGGGGTACACATACCTTATTATAGTGGCGGAAGAAAACGTGTCTCCATCAGATGTCTCCCCCAACACCCTCTGCACAGAGCAG
>chr10:121264952-121265152
CAGTGGGTCTCATCATCTGGGGGTGGCATACAAAGTAAGCCCACGCAACCCCCCACCCACAGCCTTCCCTACAGACAGAGGAAGTGGCCTGCTAACTTCA
>chr10:122755018-122755218
AATTGAATGATAGACCCAGTTTTGTTTTTAAATGATTATAAAGCTTTTAAACAGATCTAACAGTACAAGTCAGAAAGGTAGTTTTGACTCATACTTTCTG
>chr11:3442872-3443072
CCTTGAAGGCAGCCTGGGTAACTATGCACTGGTAGGAAATGTAGTATGGAACAAAGCTTGACCCAGAGAATTAAGATTTCTACCTAAAGTGCTGAAGTCA
>chr11:3482324-3482524
GAATAGCAGCCTCATGATCAACTGCTCCCTGCATGCACCCAGAAGTCTCACCAAGAAGCTGACTCAACTCTCTCAGTTTGTGTAAGCACACTTTACAATG
>chr11:4164917-4165117
TGTGGTGATGGCTAATCTTAACCTTAAAGTTGCCTGCATCTTGTCTGCTGCTCTGTTTAATTGACAGAACCATGGGTGTGAAAGTCTGGAGAAAGCATAG
>chr11:4206053-4206253
ACCCCTGCCAGAAGAAGGGCTGAAGATCTTCCTAGTATTGGTGCAGCGAATGTGTGAGGGATGATTCATCTCTTGACTACAGTAATCTGGCTAACACCCC
>chr11:4319418-4319618
CCATCATAGGTTCTTCAGGGATGGATATTTACTTGTACCAGGAACATGGCCGCCTGAGTCAGATGCCCTGCTGAAATAGGAGGCACATCAGAACCCGAAC
>chr11:4337028-4337228
AACTGCTGACTTAGCATTTAGACCTGTGTTAGCATTTACGCAGCCTGTCCACTGGTGTACCGCAGCCTGTCCACTGGTGTACCGCAGCCTGTCCACTGGT
>chr11:4354113-4354313
CTAGATTAATTCCATTTAACTCAAGAAGCTATTATATCAATCATCTTTCTATGTTCCCTAAGATAAAAGTCTCACAGTGAagtcaggggtggtggtgcac
>chr11:4661404-4661604
CAGACACGAACACCCACACATACAACCCCAGTTCCCACAGAACTGGGTTAGCGGTCACACTTATCCAAAGGGCTTGCTTCACTTTCCTCTCCCATCCACT
>chr11:5288574-5288774
GTCAGGGAATTTCAAGTGAGTAATCTATATGATTGAAAGGAGGAAGTATAGGTTTTTTCTCATCTCTAGATCAGATGGAGAAAAGGAAACAAAGAAAGCC
>chr11:5521790-5521990
AAGCACCAGCTGGCCACGTCTACAAATGAAGACACATGAAAGCTGGAGATGACTCAGTTATGTTCCCTGTCTCCTCCCCAAGGAAACTGAAAAACAGAGT
>chr11:5574025-5574225
CAGGGCTGAGTTTGGAGAACTCTGGCCAGAGATGTGTATGGTGTCTGGTCATCTCTAGAAAGGGGTGGTTTTCTTAGTAGGATCTTAGTAGATTTGTAGC
>chr11:5574990-5575190
TTTCTCTAAATGACTGTGTGTCGTTAGATGTTACTCAGCTTCCCCCATCTTTCTATGGttcatattgatgtgttcagctattcactagtctgaacaaaga
>chr11:5722160-5722360
aacaagtgctcagcatggagccagctctccagccccAAATAACTGTAATATAAGAATAACTAAAAACAGAAGACTGACTGTGTCAGAAGTTCTATATGAC
>chr11:8830597-8830797
AGATAGCAGAGGGGCAAGGGTGAGTCAAGAATCACAGAATGAGCAACGAGCCAGGGGCGAGAAGAGGCAGTGGGCCTGGCAGCCACAGCGTTCTCTTGCT
>chr11:9112776-9112976
cctcaacatcactacactagggactaagcatccagaacatggacACAAGTCATATCTAAACATGACATCAACTCAGCAGGATTCTTGCTCAAACTGAACC
>chr11:10276985-10277185
agctcagctttcttccacagccccagccacctgcctgtggatgttgtattccacatttgactggacccatccatgtcattcTAcccaggtgactcaagat
>chr11:11668992-11669192
TGGGCCAGACAGCTCAGTTTCCCTTTCATCTCCATCCCTGTCCCTGCTCAGGAGGAGGAAGAGGAGAGACTAGACACCACATTCTTTACTTCTGCTAGGA
>chr11:19929224-19929424
ACTCAGCACCATTCTGACTGTAGTGGCTGAGGTTAGAATTGGGAAGCAGAAGTTGACTGTTGTGTGATTGGTCGGATTTTATAAATGGGGGTTAGGgagt
>chr11:21110779-21110979
AGTGGAATATATACATATACATATACgtgtgtgtgtgtgtgtgtatatgcacgtgtgtgtgCGCGCACGTGTATAGATATGGGAGGGAGGGTgaaacagg
>chr11:21175404-21175604
TTTATAGGTAAACCCAAAGTTCCTAGACACTGGGCtctctgtctttgtctctgtgtctctgtgtttctgtctctttctctgtctctctctatgtctgttt
>chr11:21314536-21314736
ggcaaggaggggtcaggaaagcatcacctggtagaagccacccacagaagtcacagatttacgatgctgtttatatgaaatagataggaagtaaggagct
>chr11:22278588-22278788
tccatattattcaagataacacatacttgagtcagggaaccatgagaaatcaaactggtactgatctggctagctttcacagcactggaggtggtctatg
>chr11:22626470-22626670
CATGGATGAGCCCCCCCCCTCCCCATTTGACTTCAGTATCAGCTTCTTCAGAGACTTCACATTGCAGCTGGTCAGGTTAATTCTAATTTGGTGACTCAAC
>chr11:22813854-22814054
ATAGGAAGAAGCATCGTAGGAGGACTTTCTGTTCCTGTTCAGAGAGGCTTTACTGACCTGCACACAGGGCTGAGATTGAAACCAAAACACTAGTGTTGAG
>chr11:31807900-31808100
CTTTGTGCTGGGTCCTCTGTGCACCTTCTCACCCAGATGAATCCTGTCAGCCACACTGAAGGCAGACAGACAGATGTAGTCACTTATTCACTTTCATTTT
>chr11:31834256-31834456
ATACGTTATATGATATCATAAAAGTCCATAACAAAGTACTTAGAAGTAGTCAGAATCACAGAGATGATAGGCAGAGTGAGGCAGAAGGTGAGGCAGGGAG
>chr11:32265016-32265216
ATAAATGTTCTAAAGAAAAACTTAAAAGAGTTGTCTCTTGTTAATAATCTTGGAAAAGgcagggcctaggggtgctcacttgaaatcctaccactccagg
>chr11:34030430-34030630
CCTCTCATACTGTGATCTGCTCAGCCTCTGACTCTCAGTCCCtctcatactgtgatctgctcagcctctgactctcagtccctcatactgtgatctgctc
>chr11:34034220-34034420
CTGCATGTGAGATGGACTTGTGGGCCTCCATGCTTTATACCCTTGAGctggctcactagctgagcagcctctcataggactctttgcttcacctcagctc
>chr11:34763458-34763658
gaaaggagaaaaatacttcacaagatattatgggtagtcttggtgtaatacaaggaatttataagcaaagacagtatctcttgtgaatctagatacatgc
>chr11:43377279-43377479
GCCCACATACTTCTAGATGAGAGCAGACCAAGGGAGGCTCGGGCAAACCATCCCGGCCAGCCTTGCCTGGGACCTCAGGGCTCCTCTACAGAATGTGGGG
>chr11:44894858-44895058
GGACAGTGGCACAGCTTTTAAGATCCTTCTGTAGCATATGTGCAGGCCAGTCATAGCAGAAGCGCTGATGTGGGAAGCAGACCAGGGCAGGAAGAGAAAA
>chr11:46135110-46135310
TGAATTGAGTGTCTAGAGCAATGTGGTTAACTGGTGTAACAGTTAACGGCCTGGAGCATCTTCCCAAGGTGTTCTCTAGCTGAGTTCTAGAGCAGCCATC
>chr11:46447102-46447302
acaggaagcagagagaagggaatgctggtgttcaccgtgtgctcttctttttgttcagtatgggatcccagcccatggagtggttcttgtctacatatag
>chr11:46454841-46455041
AGCACTCGTGATTCTGGGGACTCAGGAGTTAGAGGAAGTACCATTTTAACCGAGGAGCTAAAGCTATCCCTACACAGAGCTGTCCTTGGATTTCCCCTGC
>chr11:46462130-46462330
AGCCTACATGGGAAGCTGTTCTTACTCATGCAGCAGGGTGTGGCCTCAATCTCAGTTTCTTCCCTTGTCCAAATGACTAAGTCTCTACCCTTTAGAACAG
>chr11:46466820-46467020
GAGACACAGACACTGGTGACCCTCCATAATAACAATGGAACAGTAAGTAACTTTTGTGTGTATGGCTGCGTCATGCTTGTGTAGGCTTCCTTTCCTATGC
>chr11:46660770-46660970
GCAATTTCTAGACCCAGCATGCTCATTTTAGTCAGTCCTGACAGGACCCACCACAAGGTGCTGAATCATAACTGAAAGCTAACTAGCTCCACTGACATAT
>chr11:46667186-46667386
tcaaaaaagtaaaaCCCCAgctgttgagatgactcagctgttagggccattgctattcttacagaagacactagttctattcccagtactcatgtgaggt
>chr11:48819916-48820116
CTAATTCTTGTTATGGTCACCCTATTGGGTAATACATCCATTCCTGAACCCAGCTGCACCTTTGACACATTTTTGAAGGTTGATGTTATCCTTTGTCTAG
>chr11:49084830-49085030
GATGGAGGTGACTAGTGATCAAGTCATGTTTAGCATGAGAGATTTCACGCTCAGAAACCTTGACCCACTTCTGTATGTGCCACACACACCCTCTGTGAGT
>chr11:51760439-51760639
tgtgaaggaggttgttagacaacctccaggttgagaaccacCAAGATAAGATGACTCACTGGAAAAAATTCTAGTTGCTGGGAGAATAACTGATGGAGGG
>chr11:53589674-53589874
TACATTCTTAGAGAGTAGCTACATGAAAGTGGGTTGTGAAATGAGTTGTACCTTATTCAATTCAAGACCTTTCTTTCCAATTCAAGAAGCTTTAATTGCT
>chr11:54428186-54428386
ccactgagtcatctctccaacccAAAAGTTTCTTTCTTTGCATTCTCTTCCAGTACTGGGTATTGAAACTATGGCTTCCTGTGTACTGGCTATGTGCTCG
>chr11:55132024-55132224
tatattcactcagacattcatatctctactgttcatcaccagaaatttcttaccaactcaaactgaaactctaattctttgttctctacctcttagcaac
>chr11:59913658-59913858
gtaaccataaaagagatcaattacatcaatatggtataactcagagcagcactcctctggtactgagggaacattattaaacaaaacacaggccactgtg
>chr11:61920512-61920712
GAGTCATTCCAACCTAGGTCACTTAAGAGTCATACCTCTGGTTAAAACCTCAGACCCTAGAATTACTATGTGTGAAGCATATGGAAATGAATAACTCAAA
>chr11:62150710-62150910
CTATGGAAACAATAGCGGCTAACCCATGAGATGATCATCGTGTGCAGTGATCTGCTTGTATTATTCTGAATGTACCTTTAGTCATCTAAAAACCCTCCCA
>chr11:68447346-68447546
tacaaggtctagggtgatgtggtcatgtcctccctgtttgcctctcacttctgttttgtaaaagcttgctctgtggtcagaatcaaagacagcagtttcc
>chr11:70375797-70375997
ctcagtgggtataggtgccagtcctgatgtagagtttgatatataggacccacgtgttgaaagaagaaaactgacttcaataaCACTCACATGATTCATC
>chr11:72843084-72843284
ttctaattgtcacaaaggtaccagataggctggcTACCCTTGCTTTTGTTGATACTAGATCTTCGGGGCTGTAACCATGACTCAAACGTCCTAACTTTCT
>chr11:72954161-72954361
TCCCCAGACTCTATAGCCAGCACTGTGTCCAGGAGAACCCAGACTGGCCTAAGGACTTGACCAACCACCATCTCCAGCCCTAGCCTGGTAGAATCCAGAG
>chr11:73095480-73095680
TCCACCCCTTTAGGGATCCAGCCAGACTCCTCAGTTAAACAGAACAAACACGGAGATGGGAAGGGGTGAGAAAGAGGGCTAGCTGACCTATCACGGTATT
>chr11:74556200-74556400
CCTCTCAGAATGAGTTGGGTGTGGGGCGGAGGCTCACACAGTGGGTAGCCTGCCTATTCACAGATCAGCCAGAGGCAGGGAGGCAAGCCACCTGGCCAGG
>chr11:75014665-75014865
GATGGACTGGCTCATCCTGTGAGTAATATTTCCAGCATTGTGATAAGTGATCTGGGATGTGGTATGGGGCACAGTCCAGAACTGACTGTAGTCTGCTTGC
>chr11:75186303-75186503
CACCCCTCAGGACTAGAGATGACACAAAAAAGACTAAAAAGCAAAGGAGTCACACAACTCAAGTCCCACTGATTTGGCCCAAGTTGCTTAATCCATACTT
>chr11:75425791-75425991
ATGagttgggtgtggtggtgcacatgtaattccatcattcaggagacagaagcagcagagttgttggaaatctaaggccaacctAAAGACCTACACCCAA
>chr11:76151062-76151262
CTGTCGTTAGGTAGAATTATTGCCATTTTTTTTTCCGAAGGCAAAGCCTTAATCTGAAAGTGGAATTTTCCTTTCAAAGTCTCTAGTTGCTAGCAGTCAA
>chr11:76838674-76838874
gcattgtggtttaaccctgtaatctcagtactcagaacactggcggcaagatgataaagagttcaagcctggaatgcttgggctGATgcgataaagaact
>chr11:76845548-76845748
GAGAATGGGTTTCTATCCAGTAGCAGAGGAAGTGACTGGGGGTGTCGTTTGCTATTTCTGAACTACATTCTGTCTCCCTGGCAGTGGAGCACTGAGTAAC
>chr11:78670550-78670750
CCACCCCAACACAGTGAGCTCAAGGTCAACCTGAGTAATTTAGTACCTTTCTCAACACAGAAAAAAGGCagagagagagagagagagagagaaagagaga
>chr11:79794002-79794202
AGGGGAAAGGCGGGTTCCCCCTGTGCTAAACTGCCACAGTCACACAGCACAAACACCTCCTGACTGATGGTCCCCCATTACCAATGGCAGGATACTCTTC
>chr11:80146198-80146398
AGGCTAGTCATCGTGGGTCACTGCAAACCAGAACCAGGGTGCTCAGAATGAAAGTGGTCATCTTCCTCCTGAAATCAGCTGCTTCTCCTTTCCCTGTTTC
>chr11:83636992-83637192
GGGGAGGCGTGGCACAGACAGTTACAGGAATCTCTTCAGCAAGCAGCTAAGAACACATAGACATGCTTTAGAAAAATCAGTTAGacaaaaccaggcatag
>chr11:86101906-86102106
GAAACTTAgtggctcctgagttctaaagaatctcagttctctagccataagacactgaattctgtcaattaacctgaatgagcttggaagggaatctcaa
>chr11:86409386-86409586
TTGGTGTTATCAGGAAGTGACCGTTAGTTTTTCTGAAAACACGATGCCTTGGGGGGCTTTCAATGAAAGCACTAATTTAACCATTCCAGTAATGAATAAA
>chr11:86587141-86587341
CAGCCAGAAGTCAGTGATTAACAAAGGAACAGAGAGGAACTGCGGACCCTGAATCATTTCATGGCTTATGATGGATGTTTGCCCAGAAACTCCTGTACAT
>chr11:86628254-86628454
aacaactgagtcatttctctagttcacctgtatttctgtgtgccacttttgtgtcagatcccttgcaggccagaagcgggtattggatcctcaggaactg
>chr11:86652716-86652916
ATCTTCCAGGATGAGCTCTGACTCAAAGTGATCATGCCACAGTCACCGTGCCTACAGAAGTCAGTATCAGTGACACCACAACCCAATTTGGGGTAATTTC
>chr11:94098878-94099078
CGTTCATTGTAGTAAGGTTAAATGTAGAACCGCTCACTTCTTGAACAAGCTGAATATACTTAGTGTGGGTTTTTTTCCCTTGTGCCTCATTTTCTCAGTA
>chr11:95748394-95748594
TCCCATAGCTGAGGCAAGTTATGGTGACGGTTCATTTATAATTATTAAAGGCCAGGTCGGTTTCCTTGTGTGGTTGTGCCAGTTAGCTGCTCTAGTTCTG
>chr11:96044817-96045017
AGAGCATTCACAGGTGTCCTTTCCCTGGCAAGGGCTGTGAACCTCAAGTGTGCTGGCTGTGTGTGAGCTCTACATGTTTGTGGGTTTTTTTTTTTTTTCT
>chr11:96859760-96859960
aaaaccaaaCCACTACTGCTACTCCCACCCCCTAGTATTCATTTGAGTCATCCTAAGCTTTTACTTTGCCAACAAAAACTGAATGGCAAGTTACTCAGCA
>chr11:97159163-97159363
ACCTGGTTTGTGGCCAATGGCTGTGGCTTGTGACAAATTGCTCTCATACAGTAATCTCCACAATCATAAGACACAGCTGTTCCTCCTGCACACAGTCATT
>chr11:97810048-97810248
TCTAGCATACTGATCGCAATCGCAGTTTGTTTGGCtttggtttgtgagatagtgtcaggaagccaggtctggtcttaagctctatgtagccaaggatgag
>chr11:98556398-98556598
GTTTGAAATACTGACTAAAGCCTTGATTTCTATTTTACTTGGCTCTTTTTTAATTTttcatttatgtattctgtatatgagtttttgcctgcatgtgtgc
>chr11:99104677-99104877
cccccaagcataaaatgattccgttgttacttcataagtgtaactttgctgttatgaatcataaggtaaatatctgatatgcaggatgtctgatgctcga
>chr11:101544108-101544308
AACTTAGTCCCCCTTGGCAGTCTTCTGGGGTCACTGTGAGAATCCAATGTCCACAGAGGAGACTGCTCTGTTACTGCTTCTGAGACAGGCTAGACACCAA
>chr11:104622535-104622735
CGCCTCAGAAGTGCCACATTCTTCCAGCCCCCATTAGCCTTCCTGATCTCTAGTTcagtgtcctcagccttcctaatgctgtgaccctttaatacagttc
>chr11:104856306-104856506
caatctagggcatacatggagctaaagctctgacatgtaggctgagtcattcctttttgttactcatttggtgacaaagagcagagctcagaattaagca
>chr11:106666622-106666822
aggtcctgcgggccgactctccagcactgcaGGCCACCACCATGAAACGAAACCCCCTAGAGCTCAGGCATATCACAGATTATCCCGCATGAAGTCTGAG
>chr11:115747265-115747465
CTTTAACATAAACGaagatttgtttttatttatgattgtgtgtctgtgtgtgtcccagtgcccttgaagagggtgttgggtccccgggggttgaagttat
>chr11:116031336-116031536
GAAGCAGCTCTGGTTCAACACTTTTGGGAGTTGGGACAGGGGAACATTGGTTATAGAAAATGTATTGGTTTCTTCAAATGACTAGTGTTGGCTGACGTCA
>chr11:116379672-116379872
ACAAGGAAAAAACCTGTGGCAAGACTGAACCCAGATAAACTGCGCGTCACTTCCTATTACTAACACGACTGAAAATGATACTGGGCATTAAAACTGTTAA
>chr11:116620780-116620980
TGGAGAAACCAAGGTTAGTCTACTTAAATGACTCCACTACACAGCTATGTAGAAACTGAGGCAAGCCTACTCAAGTGACCCCCACCCTTCTTGCAGACTC
>chr11:118216168-118216368
aaatggtgagctcacagtggtctatgaactcttacatcaatcaacagccaaccaaggaatccccacagacatgcccagaggccagtatgatctagcaagt
>chr11:119164608-119164808
TGACTAACCCCAAAACGACAGAAACTGAAgtgtgtgtgctgtgtgtatatatgcggtatgtgcatagtgtgtgtgcagtgtgtgtgtggtttgtgCAGAG
>chr11:119165914-119166114
GAGTATCTTTGGGGAAACGTCTCATTTGGGGACTTTAGAAAGtctatatatcctggatatcaatctcttaactagatgtgtgatttctaagtttattttc
>chr11:119817636-119817836
CCTGCTGACTGAAATGACATGGGGCAGGGATATGAATAGTGGATTTGTCATCACAGTTGGGTAGATAAGTCACAAAGATTGTGTCTCATTAAATGTGTGT
>chr11:121027552-121027752
CAGATCAGGGCCTGATGTGGCTTATGATTAAAATGCAACTTCACACAATCGGGTGGTAGTGTTGGTATGAATGTGGAATCCCTCTATGACTGCTTCTGTG
>chr12:4454182-4454382
GTATGGACTTATTGAGGAGTAATCATTAATGAGAATTAATGTGACAATTCAATATGAGCATGCATTAGAATACAAATCACTCATTTTCATAGTCCAACCC
>chr12:12265114-12265314
AAGGCCCTCATTTAGTCTTCACAGAATCGAGTGATTATCAAAGAGAGCCCCTCCTTAGCTTCTGGTGAGTATATCACAAAGAGGCAGTCCTGTCTGCCTC
>chr12:15821210-15821410
TGATTTCCTTTCTCACTGTATTTTTTTAAAATATGGTTCATATTCTGGGAAGCCACTTCTTATTTACAAGGTGATTCTTAGTATGACTGTTAAAAGGTGA
>chr12:16133439-16133639
TACTCTTGCAGATGGTTGGTTCAGCCTCACACCATCTGTGGAGGAGCACTAGTTATTAGTCAAGCTAGAAATGCCTTAGACAGCTGGAAGAATGAGCAGT
>chr12:17390524-17390724
GTTTGAGTCTGGTGATGACCCAAGCCTTACCTACCAGCTCTATTCTCCCATCTTGGGGCTTTCCTGGCTGATCTCTCTGTCATTCTTCTTTGGAAATGAA
>chr12:17724550-17724750
AAACTGCTGAGACCACATGTCTGTATGGAACCAGCCATACTGAAGCTGGTATGATCAGCGAGGGCTCTGCTGTCCCAGTGTCAAAATGACTGTGGTGGTG
>chr12:21287326-21287526
GTTTGTGAAAATAGACAGCTACGTTGGTGTCAGACCTGAAACCCAGTCTTCCTGTTTAATACGGAAGTAGCCTCAATGAACCCACTTCCTCATGTGGAAA
>chr12:25367411-25367611
tttagggtgggtctccccatcttaattaactcagtctagaaactcctatatagtcatgcccagaggtttatctccatggcgactaaccatccCAGACCTA
>chr12:25390410-25390610
TAAACCCACTGCATGATGGGACAGGATATAAATCTGCTGCATGATGGGACAGGATGTAAACTCACTGTATGACTAGCACAAGGGGAAATGGTAGCTGGCA
>chr12:25683903-25684103
ACCATGAGGTCACTGGACTAGGTGACTGAGTTGTGATTCATATATAGAGCATTTGCTCCACACTCTGCTGTGTGGAttagcattttggtgctatgacata
>chr12:25994280-25994480
TGAGTTGTTCCATCGCCACACACACCAAAGATCACAGCCTCAAAGCAATCATGGCAGAGACTACTACATACAAGAAAATGCCAATCTTACTAAAGTTGAG
>chr12:30578250-30578450
AGTAAATGACTCCTCCCTTTGCAGGAGTGACAGCGATTGTTCTCATACGGATACTATTGTAATTACAAAGAGAGAATCGCGGTTTGAACTTCTGGATGTT
>chr12:33303018-33303218
GCCAGTTGGCAAGTTTCAGGGTCGTGGGGGATGGGCCAGCGGAAGGATAGCAGAAGGGAAGTTCGTGGGTTGGAAAGTTTGTTCCCACTGAAATGACTGT
>chr12:35463137-35463337
ATTTTCCAGTTGGTGAAGAAATAACATTCTAATAGTCCACCGTGAACTTTGTACAACAAGCATTATGCTGCTCACAACTCTAGCCAGACTGGAGAACATA
>chr12:35480800-35481000
TACCTCCAGTGACACGCAAGTAAGTCATCTCTTACTCTGTAGTGTTCTCTGGAGATGACAGCATATAAAGAACCATGTTGCAACCACACAGGGATGCAGC
>chr12:35687680-35687880
GCAAGCACTCTTTGGGGGGTGTCATACATGAATAGAAAGACATTATCAGAAAACATGATTCCTCCTGAAGAGAACACAGTCTAGAGTCTATAGATTGTCT
>chr12:36067348-36067548
AAACAAACAAAAAATTAATTCTTTATGACAGTCGGTGATAAAAAGTAGTGAGGCCATAGTATACAGAAGAGAAAAGTAAGACAGTCTATATCTTTGGGTT
>chr12:41949800-41950000
ATACTGgtttccttgcttgtaaatgagacaggatgtctacctgatgagtcactgtgagaactgagtcatatgtgtaagtcattcataacactgcctTCTG
>chr12:54956954-54957154
aaaggccaggcaccaaataaaacaaaatataagagtttatattagtttctagaacaagaaaactcacagagaaaggaaccagatgagtggatgccaggaa
>chr12:55050044-55050244
ATCTAGAAATCTAGATAGGCAAAATGTTTACCCACAGGAAATAGAACCACAGCAACACAGTAGAAATTGGCAAATTTTCCAGTTCCTGAGGGGTGCTGGT
>chr12:64976182-64976382
CTGTAAGCACGTTTTATCACTGAGCACCCCTCTAGCCCCTACTTAACTGGTTGTAACCAGAGCCCTGTAGTAACATTCTTTACCTTTGCTTGTAGTGGTT
>chr12:69509234-69509434
TGAATAGGAAGCACTCTGAGTGGAAGAAGTGTCAGAGGCCTATGGCCACAGTCCTCCATTCTGTCCCCACAACCCTGCCTCAAGGCAGCCTTATCTTAGA
>chr12:70078838-70079038
GAAACACCCTCCCTTACCTCAGGGTCCCCTGGTTAGCTGCTCCACTTTCTGATCTACCAGATAAGCAGAGCAACACAAATATGAAACTGACACCGAGAGT
>chr12:70853148-70853348
AAGAAGTTGGCAGATGGGACAGGATGCGAGGGAGGATGTTCTGGGCAGAGGAAACAGCTTGGTAAAAGCAAAAGAAAGGCAGTGAAATGAGTCGCAGTGA
>chr12:73210564-73210764
GAAGTTGTTACTGTGCAGCTGTTACAGTGATGACAGGCTGACATCACCCCAGAGTGACCGGAACAGCAAAGTACAGAAATTACTCTGCTTGTTCCTAAAA
>chr12:73604708-73604908
GACCCGTCTTTCCACTGGGCTTCATTACCCCCTACTGTTGGGGCGAACTAGCCTTTGTGTTTTTTTTTTCAAAGACCCGACTTGATCAGAAGCATCGCAC
>chr12:73780798-73780998
CAACTTAAGAGGATTCAACTCTTCTGCTTGGCCCCAGAGCCTCCTCAGTTGACTAAACCTTCTGGGGAGTTTTGAGTCAAGCCCAGATGCCAAATATGGA
>chr12:73911003-73911203
TGCTTTTTTTTTTTCTTGTTCTGATGCTCACATTCTGAGTATTGTCTGCAGGAATTTAATAGCAATATGGTGCTTAGTACACTTTCTTATCTAGTGTTAT
>chr12:73974620-73974820
CATAGTGGTGTGGGGATGTGAAACCCATCTTTACCAGTCTGGACCACGTGGTCATACCTGGAGCTAGGCAAAGCATGGGAGGTACCTCAAGGGAACTTTT
>chr12:75495924-75496124
GGGATGTGGTTTTGCTTTAACCTAATTTCAATGTAAGTTTCCAGGTGACTTACACACATTCGTGTTTAATGACTGTACAGTGTTCAAAGTCTCCTGTTTG
>chr12:76903817-76904017
acagaacagaagtaagtagagggaacaggaacttgctaggccggagcagagagaaatgagtgcgctcttgcttactagtgctcagccctctttccactct
>chr12:77085512-77085712
aacttaagtgatagacaataccaaatgtggatagggatgcgaagcaactggaacgctctcacattatttggaagatagcctggcagcttctcataaatga
>chr12:79437042-79437242
TATTGATACTTGTCAGTGAATCAGACCTGGATACATTCTGTGGTTTTCAGTTTTAAAATGAGCCTAAGTATTGCAACTTCCCAGTGAGCAGGGTGACATG
>chr12:82232863-82233063
TTATTCCAAATGATTAGGACCATGAATATtggtgaacaccttgaatctaagcacttagagacaggcagatgcaggcagatttggttaagttcctgtccag
>chr12:82245888-82246088
tcaaaccctttctttgtcaggagatttttgttttggtttctgctttctgcttttcactagtcacagctcattaaacttatattcttcataatatagcttt
>chr12:84845846-84846046
atttagtagctgttttggtcatcagattactcagggtgattaccacagtgtttaaatgatgcttcattttcctaatcctggtcatggtgggggaagaata
>chr12:85825348-85825548
GGTCGAGAAGTTCCTTTAGGAATCACCCGAAAAGAATCATTGAGGTTGTTTGGTATTACTCATTTCTGCTGAAGATGTGTAGGGTCGGGGTTAGTCACTG
>chr12:85946722-85946922
CATAGTGGTTAATAAATAGATGAAGAGCACCTGCCACCACAGCCAGAAGTCTTCCCATTGTGTTCCTGCCTTCAGCCCTTGGCTAGCCACTGTTTAAAGC
>chr12:86836672-86836872
GTGGGGAGGATGAGTAATTACATAAGTCCCTCTCTTTTCTGCCAGCTTCTCATCCCCGCCCATTCGCTCCCCCCTCCTCTCAACTCCCTCCCGTCCAAGG
>chr12:99587412-99587612
AAACAGTCAAAAGGGACAGTAGTGTGGTTTATTTATGAAGATTCGGAGCGAGAGCTGAGTAATTTATGTTCATTCACACCATGAGTCAGAAAATCCTTTT
>chr12:100857690-100857890
TTGGGCAGGACTCAGCTAATGAAAGCCTGTCTGTCCTTCTGTTATTCTTCAAGCCTTGAGTGTTTCCCAGACCCATTAGTCCCCTCTGACTTTTGAGGTT
>chr12:100903760-100903960
ATGCTTCCTGTCATCGCGGAACATGTCCCAGGGCTGATCACGCAAGCGGATGCAGGTAGACAGCTTCCCTCCTCAGTAGTACCCGCCCTTGCTGAGTCAA
>chr12:102456608-102456808
AAAAAAGAGAACAGAGATGATTACTTCGAGATAAGAGTACACTTCTGCTCTGGCAGGAGAGAGGGAGTGCCTTTGGGTGTCTTCACAGTcacacacacac
>chr12:104076288-104076488
gctccatttgaatcattagaaaagtgtgggtttcctgagccctcatggtaaccttgtgagactctgagggccggggattattactcaaactttggctatg
>chr12:106871580-106871780
CTGTGGCAAACAGCCAAGACTCTGCAGCCAGCACAATGCAGGCATGTGATGGAGTCCACAGAGTCCTCGCATGAGACGAGACTTCCTGTTACACTCATTC
>chr12:106880126-106880326
AATCTCTGGCTTCACACATGCCCTATCAACGCTTTATCTTCTATACCTTCTATGATTCATCTTTCATCATAAAGTTACAGATGCCAGTCAtgatggttca
>chr12:108601280-108601480
ACGAGGTAGAGCAGTGAGGCTGTGCAAGCTGACCGCCCAGCTGCAGAGCTGAGACTTCACTGAAAAGGCATCACTGAGTGGTGCAGGGGGTGGAGGAGGG
>chr12:110703554-110703754
cccaacacaccgctgtcacacaggacagttttggtgggggatgggatgagatccccgaatgcctatcTAAAGTGTTCAATCACAAGGACAAGCTTACATG
>chr12:119426352-119426552
TCAGAGGCTTTTGAAATGAGTAATGGTGGGTAAATACACATTCATATGAGCAGCTAATCTCAGTCTTCACCATCTATTTACTTTGGTGCTGAGCTATGGA
>chr13:5511349-5511549
TCTTGTTCTCTTTTTCTGTTTTCTTTCACTTACAAAGTAACCTATATTCTTAAAGATTATACAAGATTATCTTGTGTCATAATGAAATTGGAACAAAGAA
>chr13:5515485-5515685
CTCATTTTGAAGGAGCCAATTCAATTAGAATACCTCAAGTATAAGGTATAGTTACTGGACTAAAAATTCTGAGAAGATTGGTTTCGCTCAGATCTTCTTG
>chr13:5601720-5601920
TACAGGCTGCAGAGAAAGGGAAAGGTTCCATGCCACATGACTGATGAGAACAAGTTGCATCCACTCTGCTTATGAGTCAGCTATGAGGATGGGTACAGCA
>chr13:5864382-5864582
TCGTCATTAGAAATGTCAACACTTGTAACTATAACAACAAAACAGGCTTAGTGATCATCACTCACTGTGACCATTGGTCCAACACTGGAGAAACCAAGAG
>chr13:6127455-6127655
TTGACTCATCATTGGTTGGAAAGCTATATTTAGTGGTGATGCTGGCAGGGTATTTTTGGAAATAGTGAAGTGCATAGAAGTTTAAAAATGTTGAATTCAT
>chr13:6287816-6288016
TTTCTATCTGACAGAAGCTGGCAGCCTGGTGGCACACGGTGGGGACAGAGGTGGATGTAACCAAGGTTACCATGAAGTCATGGATCTGTACTCATTAAGG
>chr13:6652759-6652959
atgagccagtaatctcattactggttcatgtcagaaagaaatgagatcagtgtgttaaagagacatcttcttttgttcatggaaggaacagtcataaaag
>chr13:9113861-9114061
TGCTGATGGTGAAGGACATAGAGTACTTACTTGGTCAGCACTGTAGTGAGTCATTTGTGTTTGAGTGATAATGAAAGATGCATCAGTGGACTGAGTTGTA
>chr13:9427780-9427980
AAGCATAACTGAAAAAAATGACAGGGATACTTTCATAATGACAACTCAACTTGAAAAGTTATGTGAAGTGGCAATTTTAAAACTAGAATCAGTTAAGAGC
>chr13:13637727-13637927
CTTCTGGCTATGACAGCACTGCCAGTGAGCCATTAAGTCACATGCTACCATGTCTGTCTCTTGAGAACGTTGTCTTACCTTCCCCTGAATGTTTGCACCA
>chr13:14034063-14034263
ATGCTGAGTCATAATGACTCTGAAGGTTTGGGCTGAACAAGTGTCTCAGTAGACAACTGAGATAAATACAATAGGCCAGTAAGTCACATGGCAAAGTCCT
>chr13:14160338-14160538
ACCACTTTGTAACATCTTGGAGGTTTTACTTGGTGTCACTTTGTCATTTCCTCTGTCAGAATGAAACAGAAGTATAGCTTTACTGCAGAATCATTTGGTG
>chr13:16651758-16651958
AAAAATGTGTGACCTAAGTAAAGTTCTAGTAAAATCATGACACTTTGTTTCTACTTCTATTTTTTTTTAAAGGCACTTAAATGGAAAACGGCTACCAAAA
>chr13:16659264-16659464
TCAGGCTGTTCATCATCCGACTGTTTTTTTCTTCAAGCACACAAAGAAGGTATTTTCTCCTGGGTAGGGGCTTCCCCTGACCTCCCACCCACCTCTGTTA
>chr13:17784158-17784358
acccaaaggaatggcaagaccttaaccacagaatgaagctgaaagggatgacaaagccttcctatgtacaagtatgactgttctatgaacactgccgagt
>chr13:18901428-18901628
CTGAACCTTCTGTGTTTCTATAAATGAATCATGAGCTGGCACTGGTTGCTTTCTTAGGCCACAGTTCATTGTTTTACACTGTCCTGTGTTAACAGGGAAA
>chr13:20133915-20134115
CTGACTTAGGATTGAAACTGTGTCTCACTGGGCTCTGCTGGTCTTTTAGTCTGAGGTATTCAGAACACCCATGTCCCACTCTTGTGGGTGATTCATCGCA
>chr13:20162875-20163075
CTTAGAGcagtggtcctcaccctgaagctgtgaccctttaatatatttcttcgtatcagttttgttgctacttcataactgaaattttgctactgttagg
>chr13:20212806-20213006
atcttcattttcataagggaagtgagaccaagaaaagttatgagacagtttgtgtagcctgacacactagaagtgatcaagcccagcctggccttggtag
>chr4:9641085-9641285
TGAAACTGTTTGTTAAAAGGATATTCTTTTCTTAGAtttattttatgcgttatgagtgttttgtgcaccatatgagtgcttggtgcctataaaggtcaga
>chr4:9682552-9682752
AGAGCACAGCGTGCTACCCCCTGCATTTGCCAACAGATGTTGAGGACAGGGATTCAGTCACCACGGTCCCATGCGCACCATATGAGTCAAAGAGTCCATG
>chr4:11887758-11887958
TACCTTGAAAGCGTAGACAGTGAGTGGGTGGTCCAATTCCCATCCCTGAGTCTATGATTCAGTCACATTTAAAAAAAGGCCACTTCAATTGTTGAGTCAT
>chr4:19922496-19922696
GCCCTGGTCCGGGAAAGTGTGGGTGTTGTGGTCGCTCAGCTGATAGTCAGGGTGCTTCTGACTAGTTTGCTCCAGTTTCAGAGGCAGTCAACACAGTGCC
>chr4:32149321-32149521
CAGATCTGACAAGACCATTATCAGATGAGACTGAGGTGTGAGGTGACTCAGACACTGTGAAATTTAAAAAAAAAAGCATGTTCATGTAGACCGGCTTTTC
>chr4:32318712-32318912
ATTTCCTGGTGTTTATTTCCCAATGTCCCTTGGCACATGTCACCTCTGGTTGACAATTACAGCAGTGGTGGGCCAGTGGCCATGTATGAGCTCAGTGGTG
>chr4:32405540-32405740
GGGAGGAGAGATGGTCTCCCAAGTGCAGCGAGTGGCTTGATCTGCTCCTTCCCATCTCCAATTAGTCAGAGACAAGGCAGAAGCTCTCAGGCTGCCTGTG
>chr4:35006708-35006908
AAGCACCTGATTCATTTAGCTACTGTTTAGTAATCTCACCATTCTTACAGACACATCAGTGAAGAATAATTCATCAAGGGCAGAGGAAATGTCTGATAGC
>chr4:43116321-43116521
aactgaataatctgcTGTGAACCTCTTAGAGTGTAAGCAGTGGTCCATGGGTCATATCTTGAGTCACCACTTCCTGCTTACAGTCAGAGAGAGACCTCCA
>chr4:47799314-47799514
tagaaccacagagagctaaaaaacaaaggcagaaggaagtgatggtcaaaacgcaaaggcgcataccagttatgagagtgtgtttgggaaccactaaatc
>chr4:53880365-53880565
TGGAGGAGAGCATTGGACCATGCCCTGAAAAAGACTTGTGGCTGGAGAGAGTGACTAAAAGAAGGAGAGAGTGAATGAGTGAGTGAACTTACCTGGAGGC
>chr4:58888628-58888828
tgtggttaacatactcctgtaatcctagcatgatgaagactgagtcaggatgctgagaagttcaaggccaccctactcataccaagaatctagcttaaag
>chr4:59287350-59287550
TGTATTTCTGCTCTGTGGTAATAGATGGGTTACTTCTTAGGACATATCTGACTGTCTGACTAAAGGCCAACACATAGAGAAACTGTGAGCAGAAAGTTCT
>chr4:62259487-62259687
agggttagtcagagtggagaggcccactctaacaatgcatcattctgtgggctggggaaagagaaagcaggctgagggccagcactcttctttctctgct
>chr4:63639950-63640150
ACCTGCTTCTTTCCCAAGAGCCTTCACTTCTGAGTCATTGTGAAAACTTTCACACACCTTACCCTGTGACTGGCAAGAATGTACTTTAGAGATGAGAACC
>chr4:63850854-63851054
TTCCTGGCAGGAGGGAGGGTTGTGTGGATTAGCACAGTGATCAGGGGCTACCCAGATGAGTCCGAAGTATCAGCTCATCTCAATCAGCCCCACTTCCACC
>chr4:63875677-63875877
acttaagtaccttaaaactctacctctggatattaacatattggaatgagaatttcaacatatcaatttggagaggagataatgatttgcttcgtaacaT
>chr4:87434255-87434455
TCGGGGCTTCTCACGAAGCAGCAAGTGCTTGAGTGGTTACAGAGTTACAGGGCTGACCTCCTGTCTATTGCCCTCCACTTCCTGAGCTAGAGTCACAGAG
>chr4:87586706-87586906
GCCAATCAGTCCCTTACCCAAACCTATCCTTAGCTCTTGTTCTGAGTCATGGGGTGTCCACCAAAACAGAAACTTAAAGAAAGCATCTCTGTAAATGATC
>chr4:88010598-88010798
TTAGATCTTGGTCTACCACATCTGTGTTAGGTGAGATTCACACGTCTCAGCTAACAGAAATGACTCTGCTCTTTCAGCTAGGAACAACTACATCCTACCA
>chr4:88044752-88044952
gaccggctctagtatcagataggagacaagcttcctggcagactggaggattgcataagttaggttaattgaggtgtccaatctactggaaatggattgt
>chr4:88166855-88167055
AGGGATTAACTTTGAGATGCTAACTGGAATTGACTGAATCCAGTAGCTGGTGAAATAGACCCTTTCATTTCCTGCAACAAAGTGAATGGTTCCTTCTATT
>chr4:95001550-95001750
AGGATGAGTGAAGGTTGACTCAGCTTCAGAGAGCTTCCTATTGAGCCAGCAGTTGCTCTAAGTCTTGGAAAGAGAACAAAACAACTCTGGGAGGAAATGA
>chr4:97821659-97821859
AGAAGCGACCACCTCCTTTCCCGTCTGCCTTATGCAGATGTTTAATTTCAGGCTGCTGATGAAATCAGGAAGACTCATGTTCTGACACTGTCAGAAGTGG
>chr4:101254708-101254908
GACCGTGACTGAAGGTGGCTGGTGATCTCAAGGGACCAATCTGGAGTACGAAGATAGCCGTCTTTTTGCAAAGGGTTAAACCATGAGTGGGTGGAAGGAA
>chr4:101276842-101277042
CTAGAATGTGAACTTCAGCTCAGCCCTGACACAGCCTTGCACCCCTGCTGTTTCCCCCACTCCTCTTCAGTGTCACAAGTCAGATTCTATCCAGCCTGTT
>chr4:102646756-102646956
cttacttacttacttatttaAACTTCATAATGATCAGAGCAGTTGGAGATTAAGCCATCCAGACAGTAATACTCCTTTCTCATTATGACTGCTACCCCCT
>chr4:102886950-102887150
cttcacacacattctcattcattttcatggcagcctcatggagacagtactgtaactagccccactttgcagatgaaagcctgaggcaccaaggaagtga
>chr4:103096033-103096233
tgcagagagctccagagacgtggcttgtggtcaccgtgtgggcgtctgcttctctgtgatgcggatgctttttttgagtcatccttattcctttaagcaa
>chr4:107865024-107865224
TGTGATATTCATACGTGTCCTGTGTATCCGTTTTCTCATGCCTGACTCATGCCTTAGCAGTATTTTTGAGTTGGATTGCCCATTTTTAGGTTTAACCCCt
>chr4:108350294-108350494
TACTGTACCTCATGGAAAGGAATGCAATAGCAGCTTGCCGCTGCACAATGGTCTCCACGGgaggttaagtcctatctccaccacttgttagccatgtgtg
>chr4:116468778-116468978
gacttacaggctgcagtctaactaacccaacaatggctatgaatgagaagtccaagaatctagaaattcctcaatctcatgaggctggatggttcagctg
>chr4:117005526-117005726
tgtaatcttagctgtcctggcctaaaactccttatgtagcccaggctggccacaaacttgcagcagtactatatctgccaccaaaatgctaagGAACCCT
>chr4:119594250-119594450
ACAAGGTGGAGAGCATTTGGACTCTCATCACATTACTCAGACTGGAAAGCAGCTTACAGATTGAGTCATTTATACACATTTCTAGAAAAGGCAAAACCTA
>chr4:119738894-119739094
GGGACGTTTTCAAAGGTTGTCTTGTTGAGGACATTGAATGTGGTGCTGAGAAGACACAGCCTTTGCTCCAGCATTGTGACCTTCTAGAAGGCCATGGGTC
>chr4:120077362-120077562
CCCATTCATTCCCAAACACCTACGCGTGCCTGCTCAGTGTCAGAACAAGAAGGTGATTCAGACACAGGTCCCTCCAACTTCTGTGAAAATAATGAGACGA
>chr4:126191082-126191282
TAAAGGGTGGACTACGATATATGATCATCTATGCAATTAATTTTTCATCAGTAGGGAAAGAGAATAACTACTGAGCTGGTAGTGACTCACCCCAGAGGCT
>chr13:20256732-20256932
GTGAGATTGTGGTGGAAATGACTGTGCACGGTGACTGATGGCTCTGTGGCTTTGGAGTTGTTGACGCGCACACTGAGGAAGCATTTGTAGACCCCATTCC
>chr13:20305852-20306052
TATAGAAAGTAGTTTCATGAGTTCATAGCGCTGAGATCATGCCCCACTGGTCCATCTGGTATGAATCAGTTAGAAATATGAAGACTTTCTGGATGGCTCA
>chr13:21417711-21417911
aaagcctttattcagaatgcagggcgttccaggcatcgtcatagtcacactggtgagaaaccttcccagtgtagtcagtgcaataaaagctttagtagcc
>chr13:24467952-24468152
GCCTATATCTCTGCATACCCACACTTCTGTGGATATAACGTCTTCAAAAACTTGTCACCTATTGCTGGGGGTGGGGGCAGATGATACCACAGTGTCTCAG
>chr13:24621850-24622050
tgatcatggtggtggtggtaatgatgatagtggtgatagtcataatgatagtggtagtcaggatgatgacagcggttagccatgatggtagtggtagtga
>chr13:24802369-24802569
CCGGAATAACTATTAATACCGTTTAATAGACCCCCCTTTCCCTCTGCCATCATGGTTCTCCTTGGCAGCAGCGTTCGCAGCCGCCTGAGGGTGAAAACGT
>chr13:28749927-28750127
acccacaagaggcaaagccttccccatgtgaggctcagagatcaagaaaagacttcctctggttcaagtattgatgctgacatcgtgtgcagagattatc
>chr13:30551877-30552077
tccaggatgaatgaaccacaaagtcaccacactaagggaaagaagctaatcaaagggggcagtgttgtgagttctttcactttcatgaactccctagagt
>chr13:30565315-30565515
GACCTTTTTGCCCTGTGTTTTATCCTCTCAAGACCCTGTGCTGATCTGTGACTAAGAATGCTTATCTCTTTATCACAGAAGCTAAATGGTTGTCGTTTCT
>chr13:30825528-30825728
TCCAGTGTGCCTCAGAATGACTCCCACTCCTAGGATGTCCAGGAAGAATGAAACCTCAGATGACAACTGTGTGGGACAGGTGTGGGAACCATGGGCAGTA
>chr13:30863283-30863483
GTGGGTGTCCACATCGCTTTACTCTAGTCACTGCAGCCACAACTGAATAGTTTCAAGACACTCAAGAAATAATTTTTTTAAAGCTCATACTGCTGAGTGG
>chr13:30880454-30880654
AATCAGACCAAAACCAGTTTGTGGTGAGCCCAACGGCAGATTTCACTGTTCTGATTCACATGGGCCCAAATAGTTTAAAGAAGTGACTATTGTTTTAACT
>chr13:32993366-32993566
gagctgctttaagtcatggagttttcccacagccttaaaagccataCAGAGGCACTGTCCTTTAATGAAGACAGAGAGTAATCCAGAAACAGAACAAAAA
>chr13:35131516-35131716
GTGGCAGATCAGGAGCCTGCCAAGATTTCTCAGTTCCCCTTTCGATTTCACTGCATCAGCAGCTGCAGCCTGTTCCCAGATACATGCTTGATGATTCTAG
>chr13:36399635-36399835
GGGACACTATGAGTCAGCCACTACTGGGTTGACAACTTCTgagcatctagcccatgcctctattctagcctctgatggttctctccatcgatggcattct
>chr13:37148633-37148833
aggatcaccctgggctacaaacccagatcctgtttaaaacacaacaaaaCAAAAAATTGGCTGGTCTCAGTTCCACTGTAGTTTTGCTTTGAGAGTTTCT
>chr13:37658006-37658206
CCAGCAAATAGTTTTGATGCACCATTTCCAGGAAGACAGTGGCTCTCTCTTTTGTTCTGTGTGCTTGAAGGTCGAGTTTCCCGGGCCACTTTCTGCTTTC
>chr13:37793234-37793434
TGTTCgcctcactcggggaattcacctaaaacacaaattcctgggcccattctagaccaagggaattaCTTAGACAGCATGGAAGGCAGAGACATTCCAG
>chr13:37801770-37801970
AGCTGCCCCTCAGCTCTGGTGGCTGCACCTGCTTGGCTCCCCTGCAATGTCAGAGACTGAGAACCCAGCATCAAGCCTCCTTTCGCTTCCGGTGTGCCTC
>chr13:38028090-38028290
GAGAACGTGTGTGTAGACTCATTTCCCCTTTTCACATTCTTTGTTTCACTCTGTGTAATAATTTAAAGAGCATTAGTAACATTTCAAGAAAACAGCTTCT
>chr13:41521251-41521451
tcatgcagcagatgagaacgaatgcagagagagacccacgacaggacaatgtgcagagagAGGGTACCAAGACAGTGGTCCCATACTCTGTGCACcataa
>chr13:41607722-41607922
GCCTCCGAGTGTCTTCCCGTTACCACTGTACAGCTCTTCATTCAGCTTTGCCCTCTGCTCCATCAGACAGGGTGAATTTCTTGCTTCATCCTGCTACTTC
>chr13:41683051-41683251
taggtccccaggacatctagtatcaggttcttggttacccaagcagcattggggtgtgtgctccatctcatggagtgggtcttgtttaaatcagatattg
>chr13:43456826-43457026
TGGTATTTTCCTCCAACTGTCTCTCAACTTCTTACTAATCTTAAAGGACTAGCACATACTATTTCCTTGATGTGTGTGTTTTCTTGAGTCAGAACTACCC
>chr13:43773909-43774109
ctgcacacatatacacacacaccctcaCTcatacacacacctgcacacacaccctgcacacacgcacgcacagacacacCAAGAGCCAGCTTTGTTACCA
>chr13:43788918-43789118
AGCTCCAGATGGACAGCTTTGGTCATGGTTGGGGTTCTTCTCTGCTGAGAAAGAGGACTCATTTACTCCGCAGATGTAGCGCCTTCCTGCATCACACTAG
>chr13:44372569-44372769
AAGTAGTTTCTCATGAGAGCTTTTGTTTTGACTATGTGTAGGGCTTATCTCAAGTGTACACGACTTCCTTGTAACACTTCCTTAGCTTAGAGTCCTAAAA
>chr13:44781172-44781372
ATATCTGTTGAACTTAGCATTAACTGATTGCCTTCTTCCAGTCAAAACAGAAACAATAATTTAAAGAGCACTAGGTGAGTCAAGATGTGGTCATAAGCTG
>chr13:45685836-45686036
TTTAGTGAAATGAAACACTCATTTCCATTCTAGTATGCTTAAGAGCTAACACTGAAATGTATATTATGGGTCATATTTGGAAATGAGTGGGTGAGCACTG
>chr13:45924620-45924820
CACAGAAAAAAAAAAAAAAAAGGCTAGAAAAATGCCTCAACAACATGGGAAATGACTCACCGCTAAAGAGATGGAGGCTCAGGAAACCGCTTTCCCGTTC
>chr13:49283812-49284012
TCACCACGTGGGCGTGTGGGAGACACTCTCCATCACACTTGGTGATGAGGGCGGCAGTGTCTGCAGATGAGTTTCCAAAGACAACGGCCATCGTATGTGC
>chr13:51814755-51814955
CCTGTGAAGAAGAAACTGAGACATTGCCCCAGAGGATGGAGTCAGCCTTGGAAATGACTTGACTGGGGCTTTCCAACAGCACCCATCTATACTTTATCGC
>chr13:52824958-52825158
GGCAGCTTGCACACAGCCCACTGGATCCTGCAGACGCAGGCTGTCCTCCCGTCAGAGGGGCTGGCTGTAAAGACACCTTGGGGGATGAGGACTTACACAT
>chr13:52879220-52879420
CCCCTGCTCTGCTCCTGGGCTGCGAAAGAAGTTCTGTGGCGACTCTGTAGCTTGTTCCTTCACAGCTATAGCCACCTCCTACAAGATCACAGGCAGGACC
>chr13:54209492-54209692
agcacacacagaggcacacagtcagaatggcactCTTCAGAACCAAGAGAAAGTGAAACTGCCACAACCGGATTCCTCAGACTGCTGTGAGGCACAGTCG
>chr13:60895779-60895979
ATACAGTATATCAATCAGGAAGAAAAGGTTGTCAGCCACAACACAGTAAAAACTCTCCCCACATTTCAAAGAGCTGAACACTTAGTCAAACAGTGAACTG
>chr13:63285976-63286176
gagtgagtgaaagagagagagtgagtgagtgagagagagaatgagagagagagaggatgagagagagagagaACACAGAGTGTGAAGCTCTGTACCGTGA
>chr13:63558082-63558282
GTGAGTGGGTAGAAGCAAGGGGGCTAAGGGTGGGCGACAAAAGATAGGAGGGAAGAGGAAGCAGTCTGTCAGAGCCTATAGACACTGGAAACAATAGCAC
>chr4:127115062-127115262
TCAGCCAACCAAACACCCACCACCGTATGAggacagaacggtgcagcatgtcagaatgctactcagaatggcatgtagcttaaagtctctgaattacttg
>chr4:128713202-128713402
TCTATGACTACATTAAAACCAAGGTGATCAggctggggtgtaacttggtgatacaacaatacttacctagaatatgtgaagccctggctttgatgcccac
>chr4:129008414-129008614
ACATTCTGAATCTTGTTTTACCTGCTGTTTACTTTTCTTTTTATTGTTTTAAAATAATTAGCACACAGGGCATTAGATATCAGATATATATATCATTATG
>chr4:129032770-129032970
GGTTTCCACTCAGATCCTAGCAAGTTGCTCCATCATTCTGTCTGACCACAACCACTTCCTCCTCTAAAAACTCCCTTCCCGCAGGCCCTGACACCAGCCA
>chr4:129305482-129305682
GGTAATGAAGTTTTGGAAGTGTAtttgtttttttttcaagacaggtttctctgtgtagccctggctgttctaaaactcaagagatctgcttgcctctgcc
>chr4:132511322-132511522
TTCGCGGTTTTTCTTCAGGCCTCTCCCGTTTCAAGTTTCTCTTTATTCTGGTTAAGGAGTCCTAGACAGAGCTGGAGCTGATTAATCCTCTCAGTTCCTG
>chr4:133264655-133264855
atgtgggagttgggagtcatacctgcaaccgtggcagaacatgcaacttctgctcttgactgctgagtcattttgtccagtcccAGGCCTCtcttgttta
>chr4:133398789-133398989
tgtgggcctgtctctAGCCCTCTCTCCCTCTGACTGTAGCTGTAGTCTCTCAAGGCATCTGAATGGGGGGTTAGGGCCTCCTTCCTCGATCTGGTATCAT
>chr4:133843152-133843352
GGCTGTGGCCGCTTCCATCCCTGAAGGTGCAGCACCCAATGAGGCCTCTCTCTTTGTTGAGTCATTTCCCCCCCACCTCCCCAGAGTTCATGGGGAACCC
>chr4:136031342-136031542
GACTCACACAACTTAAGTGGAATGAACAGGAAGATCATGAAGAAGAAATGAAAGTAAGGAAATTACTCAGCATCTGAGACAAAAAGCTTAGGGAAACCCT
>chr4:138864386-138864586
ACTGTGTTGAGCATCCTCCAAGATAAGGAAACTCTAGAGCATTGATTTCAACCAGGGGTGACTAACTGCCCTGGGACACTTAACAGAAGAGCATATATAC
>chr4:143214494-143214694
tctttcataatctatacagttgcactgaggatacccagctaaaccacagttaatctcttcattgctgagtcatagcaacagaagttctgcaagaggtaat
>chr4:148604290-148604490
TCTGTCAGGCTGGAATGACTGCCAGCTACAGCACCCATTCACCTTAACCATGACAATAATAAACCTGCCTCCGTTTCCACTGTGGCTGTGTGTCTCTTGC
>chr4:149663996-149664196
aacctggaatctagccacttaatcaactgtaggcatgttttcatactcttattactagtgtgcgttcatgagcaattcctagtattttcagtgagctttg
>chr4:150905390-150905590
cttagcaagcatgaggccctgcgtttgactctaacaccaaaaatgactaagtgctagtcatagtagtgcacacccatagaaagaggtagaagcaggaagg
>chr4:150915419-150915619
TATTATATGCAGCACTTCACTCtgtgtgtgtgtgtgtgtgtgtgtgtAGTATGTATTATTTATTCCATGAAGGACCCCAGAGGATGAACAGGTGAATGTG
>chr4:155508784-155508984
GTGTTACAGGACCCCACAGTTGCTTGGCCTTCTTGTACCTCCTTCCCAGTTATCCTTTCCATTCCAGTGCCTGCCCTGGGGATAACACAGACCTTTCCTA
>chr4:156200824-156201024
TTTCTGTTTCGGTTTCCTTTTCCTACGGCATACCTTAAATGAGTGGGAAAACCAAAACTGAATGAAAAGAAACTGTAGTTGGGAAGGAAAGGGACTGGCT
>chr4_GL456216_random:25750-25950
ATAAAGTTTTTATATTGTGAGAGGaaatttaaattttgaaaaaaaatattttttttCGATGGACGCGGCATTGTCCAggtggtggtggtggtgttggtgg
>chr5:3800246-3800446
TTAGTAAAGGGCACTGGCCAAAAGAAGAGCAAGCTCTTAACAGATTTTGATTTTTAAAAATAAACGAAATGTTTAGGGTACAAATGAAGCACAGGGAGAA
>chr5:8355726-8355926
ccaagcctggtgacctcagatctgtccctgggacttccactatctaccaataatgaaaggagagaactgactcccacaagtgttcttctgaccttcacgt
>chr5:8542590-8542790
TAGGGAGGAAGTAACTGAGTAAGAACTCAGTGAGGGAGAAACCTGACTGGATCCAGAGTCTGGAGGGGAATATAGACTCAGACTACAAGCAGCAACAGTC
>chr5:8681206-8681406
ctacataattgatggcttctgggtaagaggcctcaatgctcatcaggaatgcaagccacaagaggctacctatgctccagtagatggccctacacacaca
>chr5:21019778-21019978
AAACACAAAAGTACAGTTTGAATCTAAGAATACGAAACTAGTTAGCAGCTTTTCCCATGACCACCTTAAGAATTTACTCAAAGTGAGAGCATACTCAGAA
>chr5:23894180-23894380
GATTACGTTCAAGAGACCACACACAGTCAGAAAACCCAAGTCTCCTTTTGAGCCCCTGTTATCTGCAGTCAGGCATCGACAGGGTCACTGTGCATAATGA
>chr5:24971171-24971371
TGCTACAGCTCTGACCACCATCCTTATTCTGCCTTCCACATGCATTATGCTCCCCAAAGGGCTTCCCAGTTCAGGAGGGCCTGGTGGGTGACTCTGGGAA
>chr5:28397271-28397471
attGGAGAACGTTTTATTATAAGGCAGAAGTTAGCTCATGCTTCCTAAGAGAGCTGCCTCCTTTATGGCTATCTAACAGAAAATCTATGTAACTAAATTG
>chr5:31177524-31177724
GCTTACTGTACAAAAAAGAAATAAAATCAACAAACAATTACTATAGCAAAAAATATCTGAGTGAAAACACTACATTTCAAAAGGAAACATCTCTGCTCAT
>chr5:33822346-33822546
AAGTAATGGACAATTCTCATGTGTTCACAGATGTGATATATTCATTGTAATGTTATAAACTGGCATAACTCGAAGTTTGTAGGGACAAAGAGAAAAACAG
>chr5:34701878-34702078
ATAAGTCAGGGGCAGAAATGAGAAGGGTAGTCAGTTCAGAAGGATGATCTATTTTCAGTAGCTGTGGAACAAGTGTAAGAACTTTTGACTCATGCTGGGA
>chr5:35207542-35207742
ATTCCACAGAAGTCACCTGACTCCATGACAAATGATGACACGCTGCAAAGTCAGTGGCTATGAACCATGCTACAAGGTGTGAAGAGTGTGATAAGGAACC
>chr5:35869982-35870182
GAAGCCTGGTTCTTATATCTGAGTGATTATGAGAACACATTTGACTATGAGATCTTTCCATGAGCTCTGAATGGATAATAGTTTCCAAATGAGTCATGAC
>chr5:41664449-41664649
GCTCATAAATGCAATATGCTCTATGAAGTTGAAATAATAAACATGTGGGTTTACACCAAAAAGAAGCTAAAGAAAGCTGTCAGCTTACTTGGGATAGACA
>chr5:43978704-43978904
GAAGTCAACCATGTGTGTCTCATCTACTCAGATCTGGAAGCTTGTTAAACATGAATGAGCCACGTGCTCTTTCAGAATGAGAAGTATCAGAAGGAAACAG
>chr5:53413938-53414138
TGAGTGAATTGAAGATTGCCTTATAAATAAGAAAAGTGAATTCAGGCCAACTAAGTACTGCCCTGTGTGAATCATTATCATGAATAATAATAACTCATGT
>chr5:53441374-53441574
TTCCACGGAGGACGTGTGCTGCATGTGTCAGAGACAACAGTCAAAGCAGTATATGAAACTGGGGAGAGCAGCCCCCTCCTTAGGGAGTCCTCAGGCTGGG
>chr5:53492202-53492402
atattcattgtgtgtctcgttgccgtaacagaatacctgacaTAGATTCTCAGTCGTTAGACCAGAAGCCAGGATGGTATGACTGTGAGGTAACCCAAGG
>chr5:62723578-62723778
AGTAATTTGCAAAATGCACAGCTGTTTCACCAGTATAAAAGTGATCATTTTAATCAAATATTTTCATTCAACTTCCAGTTCAACCAGGTAATTATTACTT
>chr5:64765936-64766136
tgactcagagtgagcagagtgggaagAAGAAAGAAGTGTGAGACTTGGCACATGGTCTCTGTATGTCAGAAATGAGGTCAGgccaggtagtagagatggc
>chr13:75784220-75784420
GTGCTGTGATACATGTTTTCCACATCCCCAATAAAGATATGTAATAGAAAGATTTAAGAGTTTATCCATCATATTTTAACTACAGAGTTTCTTCAGCATT
>chr13:89324308-89324508
GTGTAGTCACACCAGCAAATGGTTAGCACATCTCACTGTTAAGCATGGCATATGGTGATTGCCTCTGATATAATTTTGTTCTTAAAGATATGAGTCATAT
>chr13:91936114-91936314
gtgtgtgtgtgtgtgtgtgtgtgtatgtgtACATATTCACCCAAGCACATAAGTGAGTCACATGGAGATACAAGAGTAAATGAGTCATGGCAAAATACAT
>chr13:93771152-93771352
ATCTCTAGACATTGAGTAAGCAAGTAGACAGTCTTAGGTGGGCATACCCCGAATGTCTTGAAATGAAACTTCACCATTTCATTTTAGATTCTGGGCAGAC
>chr13:94153842-94154042
ATGAATAAACATGAAAATGGTGTAGGCAGGGAGGTGTCTGCCTGCCTCCCCGTGCCACACACACATGGACTCCTTAGAATGGGCAGTCATGGGCAGCCTT
>chr13:97678526-97678726
GCTCCTACACTGCTGTTGGCCTCCCTGGCTACTGCCCTTTCAAAGTCCCTTTCTGGTGCCTGCTATGAGTTCTGGAAATGTGgtgaggggaacttttttg
>chr13:97928186-97928386
GGCTCAGCGTTCCCGGGATCAGTCATAAATCAACTCACAGGCAGTGTCAGAATGACTGCTCCCTAATTGGAAGGAACCGAATGCCTTTAAAACTTTTTGT
>chr13:98832564-98832764
TCAAATCGGCCCCCTCAGCTTTTTGCTCAGTTCCCACTAACACCTCAGACCACTAGGCCAAGAATGGGACTACTTCCtgtttgtctgagacagggccttt
>chr13:99385093-99385293
GTTCTAAAGTTGAGTCAGCCTGCATTCTTCCCCTATCATCCCTTCCTTGGATTTTATTTATCCTTTTATTAAATACCTGTAAGGATTTAAATTGTGGACT
>chr13:102075950-102076150
TCGCTCTACCAGTAGTCACTTTGAGAGTTCAGATAACACCGCCCTGAGGTCTCATGGGATGCTGTATGACTAAAACCGAAGTAGAGGGAAAAGCCTCTTT
>chr13:103848162-103848362
AGGGCTTCTCTTTAAAGACGTGCTCATATCCTGGATGATTCAAATGTGTGATGCCACTCGACTGTATAATTTTACAGTTCCTAGACATCTTTAATTCTAA
>chr13:110044032-110044232
TATATGGATAAAGCCAGCCAACATCTAAACATCTCTGGCTAGAAACGTCAACAAAATGCCTTATTTAGGGACTAGAAAGGAAAGGATGTGGTGGCGGCGG
>chr13:111569238-111569438
atgatctgagtttagtccctgggacttgaacagtgggaaagaattgattctatcaagttgtcctttgacctctacacgtgcacagtggcacatgcacaca
>chr13:111867446-111867646
ACCCAAACTCCCTTACAACCAACACTTCCCACACAAGATGAAAACATGAAAAATTTGGTTTTGCTAACTGTTCTCCATTAAACCCCAACCATACCTGGGA
>chr13:113033939-113034139
TCACTTTGAGTCTTAATGCTTGCAGAAGGGATTTCCTGGGGCTTGGAATGAGTAAGCATTTGATCACACTGCAAGAAAAGTAGCATTCTTGTGGGGTAAG
>chr13:113582528-113582728
ggggtcatgccagagtgattcaaaataggagagactcagtcagtgtgaactgtcaagatgaaagagacctggagccaggaaatgaagtcatcatcatgac
>chr13:114915064-114915264
GACCCTACTATGGAATTGAGCAAACAGACTTCAATTCCAAGTGCAGGTAATCATTATCCAGAGTACACATAGCTATCATCGGTAAAGGTCATAGGTCACA
>chr14:14607126-14607326
cccgctacagatggttgtgagccaccatgtggttgctgggaattgaactcagacctctggaagatgagtcagtgctcttaactgctgagtcatctctcca
>chr14:15131991-15132191
agagcaatcaaggctcagccagtgtaaagattcaagagagtaattgaaagtatgttcttttgagtcactgagttttgggtagctcattacacacccataC
>chr14:16251593-16251793
GTCTTTATATTTTTATGTTAGGAGGTAGTAGGGAGACCAAACATGAGACATTTAGTGAAGGGATAGGCAAAGGTGACTCACAGTTTCTACAGTGGAGTTT
>chr14:16301834-16302034
GAAGTAGTAACCCTCAAGGGGCCTATGACtgtgctggctagtttcatgtttacttgacacaagctaaagtcatctgagaagagttaacctcaaataagaa
>chr14:21013920-21014120
ATCAGAATGAGTCAAGGGACCTCAGGTGGTGGATGTAGAACATTGGAACGAGAGTGGAGCTTGCTATCAAACTACAAAACCTTTACAGATTGTCTGACTT
>chr14:21278886-21279086
TTAACCAGTCAGTGGTATAAGCACAGATTTCTTTGTTTAAAGAGAGAGAGCAAAACATATTCCATCCCAGTAGCTTTATAGTGATTTCATTACTAGAAAG
>chr14:21302351-21302551
CTGGTTTGCTAGGTTTTCTGTCAAATGTCAAGAGTGTGTGCTGGCTTTCTGTGCTACTGTTTTGAGTAGGTTGAGACTAACACAGCCACAGTCAGCAATA
>chr14:21507159-21507359
TGACTTCTTCATGTTTCGTCACATCCTCCCTATTACAAGGGATCAGATTTCCTGTGATGTTTCTAACAGTGTGATTAAACTTTAGAGACGGAAACTATTG
>chr14:25530050-25530250
gagagagagagagagagagagagagagagaATGAACAATTCTGCAATTCTGACTCGGCCTCTGGTCTTGGGCCTCCCCCATACATCTGTGTTCCTGGGTA
>chr14:25839677-25839877
tgcacccccacCCATCCACCTGCATCACCTCTGGTGATGTGtcatgtcctggtgacctcaaccacaaaattattttctttgctacgtcataacagtaatt
>chr14:26919365-26919565
gttccagagctcccaggactacacagaaaaaccctatctcagaaagaATGAGTCATCTTTCATGTCTCAGCTCACCAGTGACACACCACATCAGAAGGAG
>chr14:27249354-27249554
TGTGAGTCATAGGTGGTTTGAAGGAAGTGGAAGCAACATGTTTATATCTGTGAGAAAGCTCTTCAGGACAGTGAAAAGATTGTGCTCTGAGGACTCCTGG
>chr14:31367926-31368126
ATATGCTTTTTTGTATCTTAAAAAGACAAAGCTAATCCTGACTTTGAAAATCTTTTCTGTAAACATGATATCTGTGCAGCTGACCCACCTCCATACATTG
>chr14:31398102-31398302
AAGGTGGCCAGAGCCCAAGAGCTCAGGACAGTCAAGTCTAGTACATGCCAGCCCCTAATTCATTCACAGCAGGGCACACTTTCGTTTTGACATGCGCTCA
>chr14:34449088-34449288
CTTGCCATTAGATATTATTCATAAGGGGCTTATTTCATGCATCAGCCCCTTGATATGAATGAGGGAGGCTTCCTTACAGAACAAAATCACTTGGCAATGA
>chr14:40949996-40950196
ATTCTGTAGTCTTTTTCTCTTCTGAAAAAAAAAAGGAGGAAGAGGGTGGTGGTAAGCGGGGGAGCAGGGGAAGATGTGCCCCAGCAGACAGAACACTAAG
>chr14:45049726-45049926
CTAATCGCTCACCCTGGTGCTCTCTGTGATGTCACAGGGCTGAAATGACCCTGCCACCTTCACCCTAGACAGAACCAAGGACAAGAGGAGCCCATTGTGT
>chr5:64992574-64992774
TAGATCTGAGTCAGAAGCCATCACCCCTGAGTGCATTGTTCTTTCTAATCACAGGCAGTGATCGGCCCAGTGAAAGAATTACATTAGTCATCAACTCACA
>chr5:65108223-65108423
TTTGACTGGTCACAACTTTGGCATTTAGACAGTTGCTTCAGTGCGTGTTCCGCAATTAGAAGCTGCTGGGGGAACTTGGCTGTCAGAGACTCTACATGGT
>chr5:65483982-65484182
CCTGCTGAGAATGGGGCCCACTCCTGAATGActgactgtcatctaaccagggtcagactcaggatatgactcatcctaaggcaacatgttctacagatag
>chr5:65867354-65867554
CCTTCTTATCTTGCCATTTGGTTTCTGGTAAAACTGAAGTCAGCAGTGGCTTCTTCCCCATTTCCTAGAAAAGAAAACCAAGGTCGAGTCTGGTGAGGTA
>chr5:65986582-65986782
atggttagccatagacaccacccacaaggctcagggactgtagaagagagtgtggggagagcctaagagccagaggaaggagtgttctactgtggaaccc
>chr5:72656134-72656334
CAAGCTCTCTGCTGACAGAAATACACCCTTGTATTCACTTTCAAAGTGACTGTCTAGTACAATCTTTAAATGACTGTTACAGACTTTCAGTGTGGAGTAA
>chr5:77217836-77218036
gcaagagtaggatgcagtggaaaccctgaaagagtgaaaccgtgagtgaatgtgtgttgctgccatggttacagccatgacaaagaccaaagccatcccc
>chr5:90677872-90678072
AAAGTTCATCTCCTCGATTCTCATTTCCTGTTGACCTAGAACTGTCCTACTTCTGAGAATGTGAATTTCTTTTCTTACCCTTTCCCCCTCAGATTATAAT
>chr5:100585200-100585400
aacacagatcatagccataagccagaccagccaacggtaagaaccaacttacaggtcatattgaagctatctACACAGAATCAAAAGAAAACATCAAACC
>chr5:101254200-101254400
caagttggttttggtcatagtgattagtcataacaacaaaaTGCAGAGTCGAAAAAGACAAGTCAGATCTTTACAAggaagagaaagccacaaagctttt
>chr5:105145156-105145356
ACTTTGGAAGCACTGTGGGAGGCTTTAACTGTGGAGGTCAGGGAGACAGCAGACACTGAAGAGTCACAATGACAGTTATGAGACTTCAGTGAAGTTTTCA
>chr5:105354724-105354924
ACAATTTCATAGCAAGTATATGCTTGGCACTCTTAAAGTCTTTCTATACTTCAACCGAATGTATACAGGCCTGCTGCACACATGAGCATGAACATGCACA
>chr5:106904525-106904725
AGACAAAGTCATCCCTTTACCCTTCAATGAAATTCTTATAAATTTAATAAATACAAGCCAACTCCCTATATGACTCATGCACTCACTTAAGTATTTTCTA
>chr5:107648930-107649130
GATGCTTCTGGGGTTATCTGCTCGTCTGTTCCCCACTTACATGACCTTAAGAGAGTCGCTTGGGCCTCATCTTGGAGTTGACACCTGCTGCAACTTCACA
>chr5:107756338-107756538
GATTTAACCTTTAGATGAAGCATTAAAAAAACCCTCAGACTGTTAGCAAGATGACCTCATGAAGTCTTTCTCTTCTGACTGGACTGAATTATGTTAACAG
>chr5:112264278-112264478
TGAGGTGGCAACACCCGTGAAGAAAGTTCATTAATGAAGGCTCACTGGGGACCGTGAGGTGTTACTAATGTACCACTGTGGGTCAGGCAGCCAGGGTGCT
>chr5:116009446-116009646
AATCTGATGGGAGGCTACAGTGGATTTTCCCCTGTGACTGTAAGAAAGAAAATGACTCACAAGGACTTGGGAGATGTTGCAACTTCTTCCCATAGAACAA
>chr5:121106938-121107138
aacaggtccccagaccttagcatggctgatgccatcagggaagtaccattcagaccatgggacccagcacataggcagtatcatctgtcaaaaggagaac
>chr5:121229409-121229609
TGTTACTTTTCTGTAAACTTTCTATGACCTGTTGATGTTGAGCAGACCTGGTTTTCTTGTATGATCTGTCTGACTTCCTCCCATTTGCAAAACATTGTAC
>chr5:121341244-121341444
CGGAGGCAGCAGATGCTCTCGAGCACTTTGAAAGGGTGGGGTCAGGGCTGAGTCAAAGCTTGCTCCTCTAGTCAGAGCTTCCTGTGGCCTCTCAAATTAC
>chr5:121740304-121740504
TGCTGCTGTGTAACAACTGGGACTTTTTGTTTTCCTTTTGAACTGTCTGGTTCTGAGTAAACTGGGTTGCCCAGCAATTGCTATGTAGTACTCAAAGCTG
>chr5:124035528-124035728
GCTGGAGGAATGATTCCCCAAGGCATCAGGTGTGGGAGCCGCACCCTTTGAAGACTCAGCCTGACACGCCATCGTGCACACACACCTAGATACCCAGAGT
>chr5:124411750-124411950
GACCTACAGGCATGTGTCAGCTGCCTACTATAGACACTCTATAACACCAACAGCTCTGAAGTACTGAGTCATTTGAGCCCTTTGAGGCCAGGTTTGTGGT
>chr5:134304039-134304239
tccatctacaccaggcccctgtcccacactgtgcccatggcattggcatttgttagagccacaaacacacggtgtgggtttccacctcctccttcatcag
>chr5:135702418-135702618
gcatcctccagccttcTTCAAGTGAGCTGACAACCTCTTTTGGCCTTGAACATCCGAACTCACACGCACGTAAGCACATACACATATACACTATTGAACA
>chr5:147063382-147063582
CTGCACCAGGACGTCAGCTGATGAGTCATGGATCACACTCTAAATCCTTATCATCAAAGAGAGCAGAGCTCAAAAGTTTTGCACATCAATTTTCAGACTA
>chr5:148397504-148397704
gcggtgaccacagcaagaggaactgtattaaagggttgcagcactagaaaggttgagagccaccgCTCTAAGGTCTTATCTATAGGTCCTGCCTGGAGTG
>chr5:148547686-148547886
GGAGGACATAGCAGATCTAGGACACTTGTCCTCACATCTCACAAGTGTAAGACCATCACCCAAGCACTGAAGAAAAGGATTCAGAGAAAGGCAAGTCGAC
>chr5:148626210-148626410
CCCCACCATTTTCCTCCCTGGTTCATGTCTCAGTGCTTCTATGACTCTAGGTCTCTGAGAGCAGCATATTGAAATCAGGAACTGCCTAACAGGTGACTAA
>chr5:150519726-150519926
CCAGAGTCTAAGGCACAGTAGGATGACTATAAATAGTAACTGTTGTaaaacacagctctcacctcaaaaggagtcagagtcaaacccagaggcaaatttg
>chr5:150759202-150759402
tctgactctgcttctgactctgcttctgactctgcttctgactctgcttctgactctgcttctgactctgctcctgactctgcttctgactctgcttctg
>chr5:151374944-151375144
CAAAGGTATCACCATTTAGCAATAACTCTACCCTAGGGCTGTTATTGTACCACACACTGTGACTAATTATACTGTCATTTCTGTCTGCTTAAACCACAGC
>chr5:151376510-151376710
CTTTCAGTATTACGTGCTTACTAATTACATCCATCTTGGCATAAACACACCATTAAATTCTGACAGCTCAGGAATCCTGACTCATTTGCCTTTCTGGGGC
>chr6:13021654-13021854
CCTCTTCCTGTCTGAGTCAGTGCTCTGCTGCCAGACAAGTGTGtagctcagatgattgataacaaaatccacaacctttcaccttcaagtcactggtttg
>chr6:13674573-13674773
cctaattagtgagttctaggttcagagagagacctctgATGAAGACACTGATGCTGACATCTAGCCATCACAGGtatatgcacatatacatacctgtaca
>chr6:15751396-15751596
TGGAAAGGAGAGGGCTGATGCTTAGTGAATCAAAGTGTATGTTATGTGACTGTGACCCTTTACCCAGCATGCATACCTCTGGCTTAACCCAAAGGTGACA
>chr6:15780622-15780822
gagatagaagaaaatttagttttggtgctgttggacttgagttcccataatttatatgactggtggtttgcaatatgtggtagttcagaaagatggagtt
>chr6:17066310-17066510
CTTTCTAGTCTCTTCCTGTTTGATATTTATTCTTTTAACGTGTGTTTTGGTTACCTGTGCTTGCCACTTAGAAAGCAGCGGATGTGCTGTGTAGTCTTCT
>chr6:17668062-17668262
TGAAGGACTACCACAGTGGTTCTCAACCTGTGGTCcaaaaatatctatactacaattcataataatagcaaaattacagttatgaaagtaacagcgaaaa
>chr6:24662543-24662743
CTTATGCTTACAGTGAGCCGTGTTATCTTTGTCTATCGAAATATACTCCCACATCTGTCATTTCCTTGAAACCCTGGGTAAACACTACAGTAAGCTCTGA
>chr6:28582204-28582404
GCTTTTCTTCTTTTTGCCTAGAACAGTCATTATGTTCCTCAGTAGTAATAGAAAAATTAGTCATGAATTAGTCAATGGATAGCTTGACAAGTATCTCAGA
>chr6:29246893-29247093
AGACTGTACTACACTGTAGGAGTTTGTAACCTTCACTAACCTTAGGGGCTGTACCAGCATCAAGAACAGGTTGCCTGTGGCTGTCCTTGGGAAAAGTGGA
>chr6:29838434-29838634
ccccatctgtattagtgagagaatgaaaagggaaaaaaagacaaatgacattctagtactttgtgaaaatgttttggctttgaaaagccccagaaaTAAA
>chr6:30132148-30132348
CTGAGAAAGGAGCAGGGCTGTTGGGTGACATCCTCACAGGAGAAGGTGGGACATGCATTTCAATTCAAGTCATTGAAGAGGTTCTAAGGCCTGCCTCTAA
>chr6:30507617-30507817
TTTTGATGACATgtattggacctcctagaactggagttgattgagtcaccttgggggtaccaggaaccaaacctggtactgtgcaaaagtcatagtgctc
>chr6:30551144-30551344
TATTACCTTCTGACAGTTAGATTGCTACAGGGTTTAAGTAGGCAGCACAATGCATCCTAGCATTTTTACTTACAATTTGTCAAAGTACTCCTCTGTAATA
>chr6:31088410-31088610
TTTTGCTTTCTGAATCCACAGGGCTTACTTACTTTCTTTTCTTTTTAAAGACAAGGTCTCATTTTCATCTTGAGAAAATGTCTGATCAAGCCACCAACTG
>chr6:33702604-33702804
TCTCACTCTTGCTGTACAGGAAGCCTCAAGGATGTTTCATTGAACATCTCTAAGTCAAGGAAAACCCATTTTACCCCTTGATAAAGGTTCTAGTTTGTGA
>chr6:34475349-34475549
CAGTTCATGGTGTGTCAAGATTTTCATCCTAAATAACTGATCTGAGCACCCATTAGCTGGTCACAAACTTATTGGACTTGTTTATAGAATTAACTAGGTG
>chr6:37400812-37401012
ACAAAGAGGACCTTTGCAGAGTGGAAAAACATCATGACTTTCACACCAGCCAGAGATATCACACAGACATGCAACCTCGTCAGGAGGAAAACCAGAGGGC
>chr6:38805622-38805822
AATCCCAAAGTCTGGGCATTTCAGTGTTGAGTTTCTGCCTCTCTCCTATGGTGATCACTATCCTGACTCTGTGAGTACAAGCCTGTGACCTTCTCATGGA
>chr6:39379724-39379924
GGATGGGTCTTTGATTTCCACCTCTAGGTGCTCTCCCAGTGTGTGATGCGGGCTGGGTCTGAGACAGTTGCCTTAAACAGCGATCAAAAACAAAACAAGA
>chr6:42389804-42390004
AGGAACAGGAGAAGAGAGAAGGTGAGAAAACAGTTGTTAGTGACTCAGAATGGCAGTCTCAGTTCAGAAAAGCAAAATGGAGTTAGTCACTAAAACATGG
>chr6:48657251-48657451
CTATTGACATCTAAGATCTTTCCCATTTCTACTCATCTGTTCTCTTCTGACTCAGATGTTCTTATGCAGAAAGATCAGTACTCCAAGTGGGTATTACTGT
>chr6:48715206-48715406
ctgtacttcagtcatctctaaatgactcagtatctaacacagtgtagtgactatgtcaatagtttccacactgtgttatctagagaataaccatgagaaa
>chr6:49128366-49128566
CTCTAGAAAGTTCTTTTTCATACACACAAACCCTTCAGGAAGCCACATCTGAATGTTCTGACTCAGCTTCCCTGAGACAGGAAGATAGAGAGGAGCCAGA
>chr6:50193040-50193240
AGAAATCACTGGTATACATTTTGCTATGAAGAGGGAGTCTATGACTGAACTGGGAAGTGATGTGTGCATTTACATATTCAGTTCAAACATCACATTGATG
>chr6:52556892-52557092
AATGTGAGTATGTGTTAGGAGTGGGCAGGAAGAACTGAGTCAATCTTAGAGTTCAGTACTCGTAATTTCATCGCTAAAAGCAGGGAGGCACAGAGGAGGT
>chr6:52682719-52682919
AAATGTGGTTGTGTACAGCTATTGTGAAACTATGtgctatttatggtgccggtgtgattgtgagtcagtaataagtgcttccttgatgttctttttttca
>chr6:53507286-53507486
AGACTGATAAATTCATGCCAGCACATGATCTCACCCCCTTGAGTAACACAATGTGTCTACGCTGGACTGTGAAGTCAACCTCTAGATTTGAGTGTTCTAT
>chr6:56785304-56785504
TCAAATATTGTCACGAGAACACACTACTTCAGTCAAGTAACTGTTTCCTGAACACTAAAAACAGCGCAAGCCTAACCAATGTGACCACAGTCATTTTAAA
>chr6:61225546-61225746
CCTCTTAGGATTCATTTAGAAAGTGTAGTGTTTGTGCCAAGTTTCCTGATTTTAAAGGATATTAGTAAAATCTGGCATGCAGTGCTCCAAGGAGTAAGTT
>chr6:65465331-65465531
GTACTAAGTAGTCCCAGTCTCAGCTTCAGGCAGATGACTAAGAACAAAAGTCTGGAGATATCATCTGGAGATGACACAGCTGATTATACCTGGTGGCAGG
>chr6:66495100-66495300
CTCTGCCTGAGCCACAGAGCAGGGACTGACAAGAAATCCACGTTCTGTGTGTTTCATAATGACTTCCATCTAGGGGAGAGTGATCATGCCTAACCATGAC
>chr6:72881590-72881790
AGTTCTGCATAGCCTTCTGTAGAGTCCCCTTGCCAATGAACCAAAGAAGGGCAACAGTAACAGACCAATCTTGGaccatccaaaactgccaggccctccc
>chr6:82769780-82769980
AAAGGGAGTTACTGGAAGTCAGCTACTTCAAAGGATGCTTCAACCTGGGGTGCCCCAGCTGACAGTCAAGTCGAGACCTTTGAGTATGACTGTCACTTCC
>chr6:82872572-82872772
CCTTACCAGGGCTGTATGTAGACTTCGTGCCAAGGAAGAGTGTGTCACTTGAATCCAGGACTTGGTGAGAAACACCATTCCTACCTCAGTCACGCGTGCC
>chr6:82956678-82956878
TATCCTGAAAGCAAATGAGATTTCCATAGCAGAACTCACAGTTGGTATTTCTTACAGTAAAAACCACATTGGTTCTTCATATCTGATTAGCCCACATGAA
>chr6:83582224-83582424
CAGCGTGAACTCTCTAGTAGCTAGCGCAGGAGTGGAGTTGCAGAGCTGAAGATGGCAAGTCATAAGGAGAAAGCGAGTGGGAAGATGCCCGTGAGAGAGC
>chr6:87436310-87436510
ATGAATCTGTACATGTATAGCTGGCATTGGCTAGCCGTGCCAGCAACCCTGAGGAACTGGTACAGCCTTCACACTCTATGGTACACTACACATACTCATA
>chr6:87436841-87437041
CTTCTTGGAGAAAGGCATGCGCATAGCATAGCTGCGTGTTGGATAGTCAAGTGTTACTGTTTTCACTATTGTTATGAATTTGCTTCCTTATCAGAAAGTG
>chr6:87447378-87447578
gactagtcctgttaaaaccatgagtcaaatagatcttacctccctgagttgtcaGTTTTCTTGGTCTCAGCTATGCAAATGCAGCTAATAGTTCTCATAG
>chr6:94635358-94635558
TAAAATGAGTACTTGTTTTATTAGTCACATTGCATCCTCAGAAGCAATCTGTGAATCTAGCTCATAGGAAGTGCTTTGAAATAAAAAGTGAGAACAATGA
>chr6:94683883-94684083
CAACCCTCCCCAAAACAGACTCCACCGGGCAGCTCCGGCAAAGGAGCAGATGAGAGACCATGTCAACAGTTCAGAAATATGCCATGGGTGCCCTGGCCAA
>chr6:97315930-97316130
CATCATGACAAACTGCAACTACATATCACCCAGGTCTGAGAGTAAGGTGGGATAGGAAAAGATAGCACAAGGAGTTGGGACTTTTCATTGGCTCCTGTAT
>chr6:99238180-99238380
ATTTAAAAGAGACATCATCAAAACCAGTATCTGATCGATTTCAGCAGAGAATGCTGCCCTTTTGGATATTAACAGTTTGTTCTTAGATACACTGAAACTC
>chr6:99261610-99261810
AAACTGAAAATGAAAATCGCGTGCTTTCCTGCTGATGCATGCCCTCAGGACTGCCTTCTTGTTTCACAGTGAATGGGTAAGAGAGAGCAATGGCCATCAA
>chr6:99273510-99273710
gatggtggtggtggtggtgatgatgatggtgatggtggtagtgataatgatgatgatggtggtgatgatgatggtggtggtggtggtggtgatgatgatg
>chr6:99309326-99309526
CCACTGCTGTGGAGCCTACAGAAGGAACGAATGCTCTAGGAGAACAAATCGAAGCAGAATCAGGGTGCGGTGTGAGCACTTCAAGGATATATATGTGTTC
>chr6:100280549-100280749
GAAAACCTCCAGCTCTGAATGGCACATCAGCTTCAGAGACTGGGTAAGGTTTGATGATCTGGAACACAGGAGTGTTTTTACTAAAGAAAAAACACAAAGA
>chr6:108164972-108165172
tctccagcccAGGCTTGCCCTTTTATAACAAGGCTTATAAGGTCATCAATCCCGTCGGTAGGCTGTCTCCCCAGTGACCTAATTACCTCCTCATATTGAA
>chr6:108448276-108448476
CTATCACTGCAGAGCACAGCGTGGGAGGAACTCATTGCTTTGACTGTCTGCGACCCCCTTCCTCCCTCCCCCCCCCCCCCATCACAGAAAGATAGATGCA
>chr6:108549660-108549860
GGAAGTGTCTGAGTGTAATGATGAAACTTTTTAACTTTCCAGATGACAGAACAGAGGAAGCAGAAACAAAGAATCGGCCTTCTAGGACATCCTCCTCACA
>chr6:108554392-108554592
ATGAGAATCTTTGTGCTAGCTCAACCACCTACATGTTTTGACTCTGAGAGAGTTAGTCATTTCAATTTTTAATTCTCCCCATTCTAAGAGTAGAGCGCTC
>chr6:113070736-113070936
cattcaaaacaatctgacactcattgaaatgactcctttcaaaatgactacacaatattgctcgcaccaacacaaaagttagtatgttgcaaaagacatg
>chr6:113329566-113329766
TGTTTGCCAGTATATGCAGTACCTCACTAGAGGAATGTCTATACACAGTGTTCAGTAGTTTAGACTTACAGGCAGATAATCTGAGACAGACTGCCTAGAT
>chr6:115652168-115652368
GGTTTTTTGTCATTGTTGTTTTGACTCAGGATCTAGACTATAGACTAGACTGGAATTTTTAGATTAACACAAGCTAACCTTGaaccacctgtaactccag
>chr6:115684903-115685103
agatctccttgcctcagtctcctgagatgaaaggcatgtactactgttgcaggaatattttaaaagactggcaagcttcccgcaccagcaactctctgcc
>chr6:115944122-115944322
TACAGCGATGGAGTCATTTACTCATGCCCATGTGGCTTCACTGAGAAGTCACTTCTGTCTTTCATCTTGATGACTCAACCCTTCCTAGGAAACAGGCAGA
>chr6:119924324-119924524
GCTGCATTTGGCTCCCTCTACTGCTGGTATGAAGCACTCAGTCATCCTGTAACCTGCTTCACTCCCACAGTACCTCTTACCGCTCCCAAAAGGAATAAAT
>chr6:120083034-120083234
ttcgtaccctGATCACCCTGGTCTGCGTTAGTTACCAGTAGTTTTTATAACACGAATCTTCTGAGCATCAGTTTTGTCTGGGAACTCTGACTGTTCTGTG
>chr6:120466813-120467013
TGGTCGCCGGAAGCTGTGCTCAGCCCTTCTACTCTTCCCTAAGTTAAAAAGTTGTGTTCTGCGGGTGCTCCCCTGGTGGACTTTAGCATCAATTACCAAC
>chr6:122527662-122527862
TCAACAACCACAGCCAGGGACATCTTTGACTCAGCCCCCGGCTTTGCTCTGGGTTCCTGAGTAAGAGCTGTAGTTGACTTCGCAGAAGGAAACTCGCTGC
>chr6:122811624-122811824
AAGATGCAAACTACTCAGAGAACTTTTATTATACTTGTGTTCTTTATTCCAGGGACTACAATCTTTAAGTGGTAGGTTTTTTTGTTTGTTTGTTTTTTTC
>chr6:127245718-127245918
TCCTGTAAAAAGGAATGAATGTAGATTAGTCATAGGAGTGCCATCTCTTCCAGAAGTGCCTAGGGACTCCTGCCTGTGGCTTCTATGAGGCAGTGGAGGG
>chr6:128888804-128889004
ACTGTATCTGCTGTCTCACAGTGGTCTCTCTAGAAGCCACCGCAGCTTCTCTAATGTTTTCACCTCCTCTGACTCATACCCAAAGAGAAAGGTCGTGAGT
>chr6:129221126-129221326
gtcaaagtatcactacttgcagatgtatatactcacagacggtatacataagtgactcaaaatgttctaccaaggaactcatacagctgataaacacctt
>chr6:129545236-129545436
GTGGTCACCCTGAAAAGGGACTGTATGATGCATTTTACCATATCCTTGACAGGCATGTAGTTTCACCTGTGACTGGTGACCTATGGCATTGTGCATGTTC
>chr6:129687104-129687304
TCAAAATATCAACTCCAGTAGCCTTATATGTTGAAAGTAAGACTAGCAGTATTGCCTCATGCCCTTTACATGTTGGTCTGAGTCATAGGAAATTGGAGAT
>chr6:129747674-129747874
CTGAAATGTGTCTTTGAACTCAGTGTCTTGTTGGATATATTCATTTCCCACTCTTCATGAGTCATTAAATAGTCAACAACTTGCCACCGTTCTGGGTGAG
>chr6:133985862-133986062
agaaatggctcagagattaagggcacttcctgctttccaggaggaccggagttcgcttcccagcccccatatcaggggtttcacaactgtgttagctcta
>chr6:134067602-134067802
AGCCATTTCCCGGTGTCTTAGACTTTATTTGTAAAGTTGAGAGATGAGCCTCCCAGTTCTCTGGCTGTAAGGGCATTTTGACCTCTGAAAGGATGTGGGT
>chr6:134343090-134343290
AAATAGAACCAGTCTTTTGGTGATAGAGTGTGGGTGGCAAGGGTGGAGATTAGTCACTTTTGAAAGTGAACATGTGTGCATGTGTTGACGGCAATCTACT
>chr6:134668942-134669142
TTAGGGCCGGTAGAAGAGCAAATCTGAGTTGTCTCAAAGAAGAGAGGAGGGTGAGAACTGAAAGCAGAGGGCAGTATGCCTGACTGGGGAGGCAGGATAA
>chr6:140514948-140515148
CCCCAGGCCTCCTGTGCCTGCAACTGAGTCCTGAAGGGTGTGGTGTGGGTGTGACTGAGGAGGTGAGTGAGGCTCCTGCCCTAGTCCCACGCAGGCAGGG
>chr6:140722661-140722861
TGTCAGTTATGCTAATTTTAGCACTGCACATTCCACAGATGTATAAACTATACTGCATCCCATAATATGTGCTGCTACAATAATAACTGCACTGTGTGAG
>chr6:142802251-142802451
cagttactatggcatatgtgtgtgtTCACCTCCCCCTTCACCTTTTGAAGAGTGACACATAGATCTCTCTGTATGAGTAGAACAGTATCTGTGCAGACCA
>chr6:142815990-142816190
ccatgttgccagtgcctttttaatatgtttatacagctctctctctctctctctctctctctctctctctctctctctctctctctctagtggtaggtga
>chr6:142867410-142867610
GGTCATTTCTTTGTTTTTGTTTCAACATGTCAGTTCACAGTGGCTGATCACAAAGTAGGACCAGTGCCAGCGCATGACATAGGAGTAGTAATGAGTGGGC
>chr6:142939523-142939723
TAGGCACAGTTCACGTGGTAAACAAGCATGTAGTCATTTACAAAGCAGATTTAACTTGGCAAGTAGACAGGGGTTCAGTTATGACTGGTGCAGTAggttg
>chr6:142945614-142945814
agacaCACCCCACAGACCACAGAAACACACAAAGAGACAGTCAGACAGAAACACACACCACATACagagaaagagggagggagggagagagagagagaga
>chr6:144640428-144640628
ctcctatctcagcctctgaaaggcagggataacagatatgagaccacaggcctagcATATTTCATGAATTCCAATGCATTACTTGCTCTGAGTTTTGCCA
>chr6:146184133-146184333
GTTGGTCCTTTATAAAAGAAAATTCAATGTCAGTCATCTTGGAACTCAGCTTGGTCTCATGATGATTTGTCTGTGGCTTCCTGTCCAGCATGGCTGCTTC
>chr6:146185652-146185852
CAAGACTTAGAGGTTGTGGTGACTTTGATCAAGACTTTAACCTTAGTCATAAAGTTGTCATGAGCTGACTCACACAGACTGTAGTCATGTGACTCAGACT
>chr6:146734358-146734558
GAACACTTATTCTATGTATGCCTGACTATGGGGGCTGGCAGAGTGGTGAGTACTTCCTCAAGTGTAAATTGACCTATTACAATGTGGTTCCCAGGTGTGA
>chr7:3444903-3445103
GTTGGGCTCCCTATCAGTGtttttaaaattataattattattaCACTTGGGACCTGGAGAGAtggctgctcatctagaggtcctgagttcatatcccagc
>chr7:4861426-4861626
gtggtttgactaaatgtgcctcttacaatgctcttcaaactaagtacagagattgatcaggacttagaggtgttaaaagtttcagtttctgaattaaaat
>chr7:6291078-6291278
actgatgttgcacatatcagtactttattctgatgtattattgaatcattacattgtatggctagagttcatctcgtttatctttcattaaccaatgggt
>chr7:16003136-16003336
tcaagagcactgactgatcttccaaacgaccaaggttcaattcctggcacccacactgcagctgataaccatctgtgactccaggcttacatgcatgtgg
>chr7:16344016-16344216
TCTAGGATCACTGTAAGCTACGAGTGGGGCCAGGAGTTCAGCAAACTCTCAGGAAAAGGATTCCTCACAGCAGGTTAAGCCATAGCTTTGGCTGGTTACA
>chr7:16405604-16405804
GCTTGTTTCTCCTGGCCACATTGCTCCTCCCAATAGAGAATTACTCTCATTTTCCCTGCTTCGGTTTTGTTGATTGGTGACTCAGCTCCCTGTTTGTCAG
>chr7:29499150-29499350
TTACCCAACCGACTGAGACAAGACACAGATCAAAGGAAACTCAAACCCCTCATACGTCCTTGGTGAAAACGTATAGTGGGCAAAGAGATTATATCTAACA
>chr7:30420336-30420536
AGGGCAGAAGCAAGGGAGGGGAGACCCAACCCCCGGCAGTGTTGTAAGAGAGAAGGAGAGATTTGGTCATCACAGTTCAATGCCAAGGAAGGTCACCAAG
>chr7:31002636-31002836
GGGCCCTGCAGGTTCCAGGCCTCACGACCTCGGCCTTCTGTCCTTATCACAGTGCATGCCACTCCATCTCTTCCCTAACCACCCCTTCCTTCCTCCCAGG
>chr7:37977756-37977956
ttcttaccagtagcatacaaaggttgtaaattttccacaCACACACACAAATTCTAACTACCCTGGTAGGGCACTTCCTGTGGTTTCAAGTTGCCACTTC
>chr7:43791042-43791242
ATCTTTGGAGGACTCCAGAGAGCCCCACCCAGAACAGGGTGATATTGGGGACAGGGATGAGTCAGACCTAGGCTGGGCTCTCCCAGGGGATTCACCCCAT
>chr7:51840880-51841080
TAAGACTCATGCTTATGCAGTTATATTTTGATTAACCATAGCTTTCACTATGACTATTTCTCTTTCTTTCTCACGTGCCTGTTtgtatatgtgcatgcat
>chr7:51865493-51865693
GTCATTTTTATAAGTCATGTGAGTTCATGAGTCATAACATTTTCCCTCCACATTCATCTAGCTAGTGATGAGTACTTTAATGAATGTATTCTGAAATACC
>chr7:58249500-58249700
CTAGTAGCTGCAAGGCTAAACTACTTTCTCTATGAAACATAAGATTACAAAAGTACATAAATATTGCTGAAATTGATGACTTCTTTGGTAGTAATGTGAA
>chr7:58474726-58474926
TGGTGACCTGACTGTTCCACGATACACTTGTGTACACCACCACCACAGTGCATGTGTGATTACTGTATATCAAGTAAAAATCAAAATGAAAGTCAAAAGT
>chr7:58475306-58475506
ACCCTAGACAGGATGTGATTTGACAGTTATACGGTTTGGGAGATGACTGTACAGCTAATTCTCTCTGAGAAACCCTTGTTCAGTTCACTAACAATAACAC
>chr7:58676874-58677074
AACACGCATTCAGAAGTTATGTTTTGGTTCCTGGTAGGACCGTTTGTCACATTATGACTCTTAGGGAACCTTGTACTGAGTTCCGTGTGTTAGCAGATTT
>chr7:63825636-63825836
ttgatgacagaagttatttccaactctttacattactcattgagtcagtacctcttagtcaaacccagagctcaccaatagagctattcttgctagccag
>chr7:63930986-63931186
TTGGGGGTGGGGAGGGGATGCCTAACGTTCCTTCTGGATACTCTGTTGACTTTAAAAGCCATCAAAAGTGGAGACCCCAAACTTCCCACACTTGTGCAGT
>chr7:63940523-63940723
ATGCCACAGACAGTCATCTCATTGGGAAAGAGCTGGCCCCTACACTGCCTTTCAGTCCATGCATGTCTTTCTGTCCCTCTGCAGCCAGGGGCATTCTGCA
>chr7:66147296-66147496
TCAGCCATGGCTGTGACCTACCCTGGAAACTCAACACAGGAAGTACACAGTCCCTTACCACTTTTCCCTCCTCTCTGTGACTCAGCCATGTCTTACTCTT
>chr7:66180140-66180340
CAGAACTGAGTTTGGGTCAGCAGTGTTCTGGGCCAGCTCAGACTGGAGAACACGCCTCATTTCCAGCCCTGCCTGTGATATCACAATGCGAGTCAGTAAT
>chr7:74415656-74415856
tcattatctatacgtaaatcagtgatggtactttcttcatgtagttgattagaggatcttatgggaggagatagggacttgcaatgtgtcagacacacca
>chr7:74647804-74648004
gagagagagagagagagagagggagggagagagagagagaactttatagaatttatgccacacactgctgtatgtacctcatgcctgaatggatctatat
>chr7:75634336-75634536
CCTTCTTGCTGTGAAGAGAAAAATCAGAGGAACAAGTCATCTCCTAAAGTAATACGCACTGCTTTTATATTGGGATTCAATTTTTCCTAAACTTACGGTT
>chr7:75656616-75656816
TTATTTATGTCATTGTGAGCAGATTTGATCATTTCTTTAGAGTTAGTGAACTCAACACAGAAGTTGTTTATAGTCAGTCTTTAATATCCTTCCTGTGTGT
>chr7:75686538-75686738
gcttccgggatgttaaaaggagcctctgcttttgcttgggctacatggcttttaaaatGCTATGGATTTAAATTGCCAGTAACTACTGAGGAAGTTAAGT
>chr7:81921736-81921936
AGTTACCTCATTTACTTTCACTTCCTCCTCTCCCTTACACGGGTATATAAGAGCATCAAGTTTAGCAAAGCACTTTCTATTAACTGAGTGTAATCTAAGC
>chr7:83597206-83597406
GAGTCAACCAGAGCTGTATACAGAACCAGGGACCAGGCACAGGATGCTGACCCAGCTAAGCAGCCAACAGTGGGGGTGGGGGGCACCATATGACATCACT
>chr7:84734197-84734397
AGACTGATCTAGTATCAAGTTAGAGCTAGTTGAGGATTAGGAAATAGGCCCCAGTGGAAAAGAAGCAAAGCCAAGGAAGGTTTAGCAGGAGATGGTCTGC
>chr7:89250986-89251186
gaaaacagtatgattcaaaacacaatacacttgaatacgagcacactcatttcatgaggcatctgttagtgttgtgagccatgacatgtacagtgcatag
>chr7:90002942-90003142
gtagcacactttaattattcattctcctgaagggcatcttggtagtttccaattatgaataaaatactgtaaatgtctgtaggcaggatctggaggagac
>chr7:90067932-90068132
AGGCTTACTAAAAGTGATCTTACATGTCATTCTTGCATGTTGAATGAGGAACATCTTTTCAGATAAGTCACTCTGCTTTACTGGAAAATGTAGGGTGCTT
>chr7:90159200-90159400
AAGCAAGTATTTTAAAGTTTATTGCAAGTATATAACTATTCTTAGTTATATTGTCATTTCTTGTAAGGAGTCAAGGCCAAGTTAGGTTTTCTGAATTTCT
>chr7:90309935-90310135
AGTCTCTTATTTATCGAGTTGGAAGGAGAGGTCTCAGAAGAAACCTCACATCATCTTCATAGTCATTGTGAGAGAGGTCACATCATCTTCATAATCATTG
>chr7:92197757-92197957
AGCTTGATCTGCACCATATGCCTGCTGCAGGATGACAGTCAAATGACTCACAATGTCAAGTCACAGAGAGACGTCATCCAGTTACCTGGGAAGACTTCCT
>chr7:92642189-92642389
CTTCCTGTCAACCCAATCAGTTGTACCTAGCCTAGGTACCCATATTATATCCGGGAACAGttttgtattttgagacaggattccactggcctttattagt
>chr7:97507000-97507200
AGGAGATGAGCAACTCTGGTTTCCAAGACACATTGCAAGGTGCAGCCTGTGATGTGGGACATGACCCACGTCCTTATAGACTGATACTTGGATCCATTGT
>chr7:98696028-98696228
AAAAGTGGCTTAGGTAGTAACTAGTCAGAGACTGAATGCTGTAATGAATGAGGCACACTTTTTGCTGCTTTTCTACCGTGGTGTAGAGTACCTAGGAGCT
>chr7:99310622-99310822
CTTCTTGTTCTGTTTTTGAGTCTTACTGTGGTGTTCAGGTTGATCCGATTCGCTCATGTCTCGGTCTCTGCGTACTAGAATCACAGGGTTTGGCTATTAT
>chr7:99435964-99436164
TTACAGGCAGAGTGGGGTTAGGCCAAGCAGCCTGGCTCTGCATATGACTGTGAGTGGTGGCAACTGCTCACTTAAACACGGGTCACCAACGTGAGTGACT
>chr7:101058598-101058798
GATCTAAAATTGAATGTAGTGATGATTCTGTATGACGATGGATATTTTGAAAGCAGTGACagccagacacagtacaacacaactgttgtcccagatgcta
>chr7:101580958-101581158
CTCCAACATCCGCTACCACAGACTCAACTGTGGGAACTGTCATATTGCAAAGAGGTGGGCAGGGGAAAGAGAGGTCAACAGGATGTGGGTTGAGAATATT
>chr7:113391606-113391806
GCTATTTTTACAGAAACATAAGGCAATTTTGACAGTGACTCTCAAAATGCATTGAATATATCCTCCCTTCTAGGGGCTATGCTTAGTCAAAAGATGACTA
>chr7:113419420-113419620
GGTGATAACACAGTGACTAATTATCATATGGGTGGGAAGAGTTGATTGGTCATAACACAGCACCTAATCATCATACAGGCAGGAAGCTAGCTGAGTCATG
>chr7:114301748-114301948
tttagcctcccagttgcagtaatgtaccctgggcctggaattactcttgacttagcttagtgttttctcctctaatatttttatctctcttatttcccat
>chr7:114466368-114466568
atattaactgtacacatacagacagaacataaaagtagaatgggagagaaggaagctgactaatgggggtgggataaaagggTGTTCAGAGTGAGTATGA
>chr7:119863636-119863836
AGAACAAAAGAGAGGTGGGAAAGGGGTGACTGAAAACCTCAGTAGGGGAGGGGGAACTACTCATGCACACATACAATAACTGGGGTACCTATTCTAAGCC
>chr7:119912010-119912210
CCGTGTCACTCATCTGGCTTCTTCTATGCCTTTTTGGTGTTCAAGAGGTGTTCTGTTCAGATGGTATCTTTGGTAGCTGAAAGCGGTGATATGACTCCAT
>chr7:123346812-123347012
TTTTCTAAAGGTCGGGTAGTGCTTGGTAGATGAATACTACTACAGACACTCAAAACAGAAAACTCATTTCAAACCCACGGCTTGTTCTCAAAAGGACCTA
>chr7:125488600-125488800
AGGGTTGAAGCAGGGGAGAAGGAAAGAAAGGACGAGCCATAAGTCATCCATCGGTTCCAGGATTGGCATCCGTCAATCAATGCAGCGGAAGTCAGAAGAA
>chr14:47165350-47165550
TTCCAATACATAATTGAGTGTGCGGTAGAGAGAAACCTTATTATACAGCAATGTGTGAAACCCTTCGCTTTCTTTCTGTCCCCTTGTAAACATGAATGTA
>chr14:47565797-47565997
tacaaagtgagttccaggacagccagggatgttatacagagaaaccctgactcacagaaacaataacaaaacaaagtaagattgcagctttcactttgag
>chr14:48236374-48236574
TCTGCTTCCCTGAACTTGAAAATCAGATACTTAAGGTACACACGCTCACCAGCGCTGTATTCTCTTGACTGTCGTTAATGGGGTGTGAATGCTTCCATTT
>chr14:54225132-54225332
CTGGAGACTACAGCAAAAACCCATGTTCCCTCTCCCGGCCACCCCTGATTAGAGTGACCGCAGAACCCCGTCATTTCTAAACTGCCTCATCTCTAGCCCA
>chr14:54227380-54227580
TTTCCCACTTCCCTCCAGGTGTTTGGGTCTGAACAGCCTCCCACTTCCATGACGTCACGGCTGCTGACATGGGCAAACAGGTCCCCCTTTGAAGCTCTCC
>chr14:55437076-55437276
aatgaatcttatttcctgttaaggtgaggtctgtggttttgcactgacaGTGGTATCAGCAGACATCCATATACACTCAAGTGTACCCCCCTTTCTTCAT
>chr7:127094851-127095051
CATTTGTACAAACCACACACAGACACACGGCATATAAGTAACTAAAATCAAACAACTCTTTAAAAATATGGATGCAAATATgggtggtggtggtgcagat
>chr7:127188809-127189009
GTGGTGGCCTGGGGTTGCTGAAACCCTGTTTAACACCATAACCTTGATCCCCAAAAGGACCAAGGACAGCCTGTCCTCCAGGGGGAGTTCAGAAATGACT
>chr7:128023008-128023208
gtgacttgagtttaatccccagagcccacttgcagtttgactaagcaatagacttcatgtgttcatgaaaatacacctactccccagtagatggcgctgt
>chr7:128382234-128382434
GAAGCCTATACTGCCGTGTGTGAGAACATAGGCCCCGCGTGTTTCAGCCCCAGATCACTGTGCTGTGGTTAAGTTTCAGTACCGTTGTCTCTCCCTCcct
>chr7:128450610-128450810
GATTTTAGGAAACCAGTATATTCATTCAGAGTAATACCAATTTCATCTAAGCAGGAACAGGCCAGTTCCTATATGTTCATATTGATACTTTCATATTCTG
>chr14:56296976-56297176
AGCACGTTTTTTTTTTGGGGGGGGGAGGGTTGGGTTTTGGGTTTTCTATTTTCAGCCAGATCACGATCACTATACCTGTCTACTGGATTTTTAAGAATAA
>chr14:56325131-56325331
GTCATAAAAGGTCTGAGTCATTTCTCAGTAAGCTAAAGCATTGAATCATCATTTGCCAAATATAGTTTCAAGTTTGCTCTTGACACCTTAAGTTCCTTAG
>chr14:57850470-57850670
CTGCTGCCTGTCTCACTGGGGAGACAGTGGCAGCCTCTGACTCAGCTCAGCAACCAGAAGCTTTTACAAGTCATAGCATGTCACTTTTTCCCACTTTTCT
>chr7:132765296-132765496
CCTGGATTTCGTACCTGTCTACTTGTGCTGACAGTGAGGTGCAGTTATGTATTGGCTCCCCCACCCCAAGGCTGTGGTGTGCTAACTTGGCCCCAGGGCT
>chr7:140329568-140329768
tcagtctgactcatctccccatcacttggtatctgtcctctgtccttgcaacctccctccacacatcaggaaaaaaaaaacaagacaaaaaatcttgcca
>chr7:140529854-140530054
CAGACATTTTTACCTTATGTTCCTAAACAGCCTTACTCATTCCTCACCCACAGTGCCCACACTAGTTTTGAAATGAAACCAACATATTTAGAAGAGTCTA
>chr7:141058720-141058920
TAACCATGGCTCTGCTTTGGTTAAACATAGTTGCAggaggcaaagagatgactcagcagttaaaagcgctgcagatgactcaggttgagttcccagcacc
>chr7:141096452-141096652
accccagtgtgctttcatgcacctCAGGGCCACGGCCCTCTCCTTAGGCAAGCCTACCTCCCAGGGCAGACCACAAGGCCACAGGATCACTCAGAGCAAT
>chr7:142115288-142115488
AGATCAtctatttgatgtgtatgagtgttttgcctgtgtattagtcagggttttctagaaacacagaactgatagaatgaacctatatgaggtggtttga
>chr14:60946910-60947110
TTCATAATAATCTGTTTGACATTCACAATGATTCTCTGTGACGTTTTCACCACAATTACTTTCTATACCTTCATAATATCTTGTATGCCCTCATTGTGGC
>chr14:61327082-61327282
GTTGGCCTCACTCGCTCATTATTATcactgtagctgtcttcagacgcaccagaagagggcgtcagatctcattatgagtagttgtgagtcaccacgcggt
>chr14:61739634-61739834
tgtctccctggagtcatttaaccaagaatgagtccagatttgaattatctactttatgtttgctgtgtcttcgctccactgtctgttgtacagtctgaat
>chr14:64666739-64666939
CGGAGCTTTAGTGATGTGTTCGTGTAATAGAGATCTGTGTGAGGGGCCAGCTCCTGCAGTGTGGTCAGATACCACTGGGCAAGCCTATTAGCGAATCTCC
>chr8:4404245-4404445
AGTCTGATGAGACGTTACTAAACTGTTGTTAACTCAGAACAGTGGTTCTCAATCTTCCttgtggtgaccgcaaccattacattatttttgttgctacgtt
>chr8:11464150-11464350
AGGAAGTCAGAAACCATGAACCCATCGACAATCATACTTCCTTTTCCTCCGTGCACAGGGGTGAGACGGGCAAGGGGTGTTCCTTCCATCCAGGCCAGCC
>chr8:13382822-13383022
cagtgggaaacacaggagggctgcccctgaaagggttaaaaataggaatttggtgtgtgtgcaaagctgtgcaagcaggtcttgaagactgagttgaaca
>chr8:15014408-15014608
AGTCACTGTGCATTCTCACCACAGTCCTGGCCTGCTGACTGATGGAGGAGATAAAGCTCACCACTCGAGGTGCTCTGTCATCTCATACACCAGGGAGAGT
>chr8:22391132-22391332
TTACTCACTGTTGTGCAAGGTGATATTTCCAAAGACTCTGACCTGACCTGTTAATCAAAATGACACTGGGATATGATTCACTAAGCTGTTACagctgagt
>chr14:66869473-66869673
AAGAGGAAACTGAGTCATGGAGAAACAGAACCTCTAGTCACTAAGGGTGTACCAGGCCTCCCCTAATGATCCTAGTGGTAAAATAGACCTGAAAGCCTTT
>chr14:67019695-67019895
TTGTCAAATATGCAGTCGTTTTCATACAGTGAGCAAAGTTTACTTCTGAGGTATTCATGTACCTGCAGAGAAAATATATACTAAGTTTATATCATTCTCT
>chr14:69978860-69979060
acctcaggaagaatagtcagtgctcttaacacctgagccatttctccagTACCGCCCCCGCCCCCACTTCCTTCCtttcaagggcatccaggtcataatt
>chr14:70798688-70798888
cagtagagagggtgtgacctgcaatatgagagaaggacagtgAGATGCACAGAAGATGTAATCCTTCTGCTCATTGGCTGTTGGTGCTGAGTCATTTCAA
>chr14:71120522-71120722
agagatgttagaacatctgccttaggccacacagctgataggtgtcaaagccagatgcaaactcaTTTAGCACTTTACACAGCTCATTTGACACTTACCT
>chr8:25269354-25269554
aaaggttatttgatcctgaaggggtctcaacctataggtcaagaactgctAGTATATATAGGAAGCCCCTGGTATTATGATTAATGACCTTGGAGCCTTC
>chr8:25614632-25614832
Cgacctgggtgtgattcccagcacgcacttggtgagcctcagctgtctgtagctccagttccagggaacccaataccttctggtttctgagggtaccagg
>chr8:34123313-34123513
agagcactgactgctcttccagaggtcctgagttcaattcccagcaaccacatgacagcATAAATATGAGTCAGATGGGTTGGGGTAaggttttctctgt
>chr8:34736184-34736384
ATATCCATTCATAAATAACATACctaagatgctcttagataatttttttcctcctggtattctgctctttagataatacttctccttcactgaatcatgg
>chr14:73379738-73379938
ATTTCACTCTTAACCTCTCTCCAGTCATATTCATATTAGCACCGCGCCGTGAGTCACTCCAGGAGATCTGTCAGCATTAGACAATAAAGACAGTTAAGTT
>chr14:73797637-73797837
AAGAATTAAGATATGGATAGAGGAGGAATGAGTGAGCAAGAGCAAGTTTGTTAGAGGAGTAGGAAAAATTAAGATCTTGTGGTTGGAGGGGACCCAAAGG
>chr14:74358790-74358990
caacagtctcatagtcaaattgagagacatagtcatgcctttagaatatcttcattctggcaaatcagttacaGTGAGTCACCAAACAAAACTGCGTTTG
>chr14:74944146-74944346
TGCTTCACTGACATGCCTTTGTCTATTTCTTCTCATCAGACCCAGTGTTGTGTTTCTGTCTACACTTATGATGGTCATCACGTACTCTTGTTATGAGCAA
>chr8:34764803-34765003
gagagagagaACACTCAGCTTACCCATGGCACTGATAACTCTACTCATTCGTACTGAAGATAGACCATGCTAATCTTACATATAACACTTTTTGGTTTTA
>chr8:36028826-36029026
CTCACTCTCTCTTTTTAAGCTATAATCTGTTAATTGTATAGTACACAAACCATAGGACATACGTCAGTCTTGACAACTGTGTACACTGTAGAACTGGATT
>chr8:36165126-36165326
CCCAAGGTGGAACTCAACTCAAGTTCCGTCCAACTAGACACATTCTCTTTTAACAAACTGCAACCATCTCCTACTTCATGAATGACTTCACTCATCTCTA
>chr8:36172941-36173141
TGGCCTCCCAGCTCAGTTCTCATTTATGGCAGAGACTCCCTCTGTGGAAAGTCACACAGAGCAGCTATTCCCATGATGTCACTAGTATTTTGAGCAAATC
>chr8:40595031-40595231
GACATCTTCTGTGTTGACTCGCAAGTTCTTCCCACTCCACCCACTTGAAAGGACTTGTGCAAAGTGTAAAATAACTCATAAAGCAAGAGAAGAAAATACC
>chr8:46590661-46590861
cagtggttcgcaacctgggagtcacaaccctttcataggagtcacacattacatatcctgcatatcagatatttacattatgattcatgacagtatcaca
>chr8:46640060-46640260
ctgttcttcagaagaactggatttgaacccaagcacccacatggcagctcacaattttttgtaactagctccaggggacccaactgcctctttttgcctc
>chr14:75819218-75819418
ttcctccaacacagccacacctactccaacaaggccaaacctcctaagagtgtcactccctaaatcaatcatattgaaaccaccacaACCACTATAATAA
>chr8:60893686-60893886
TCTGAGGCTGATGTCTCCAGTGACCTTCGAAAAGAAGTGGAAAATCTTTATAAGCTTTCACTGCCTGAAGATTTCTATCATTTCTGGAAGTTCTGTGAAG
>chr8:61277274-61277474
CACGTGGTGTTTTAGAGGAGGagtggttctcaacctgtgggtcgtgaccccctttagggattgaatgaacttttcacgagggtcacatatagacatcctg
>chr8:61450876-61451076
aggtttgatctccagcGGCACACGAGTAAGCTAGGATGAAGGAAGAGAAAGTGAGGAAATACCAAAAATCCCTCAGCATAAGAGAGACTCAACATCTCTG
>chr8:61462147-61462347
tatttgtttgtgtcttgttttcagggggaatttgcatggacaaagggcagatatttaaagacctggagatgagcgggactggggtgcatggtgtgaaact
>chr8:67998544-67998744
CTCAAAGGACTAAGGAAGAGACTGCAGCATATACTATATACTGAATCAAAGACAATTACTGTTAAGGCAGAAATGACAAGTTTTGGAAAGTACCACACAG
>chr14:103619626-103619826
agaCCCATACAGAAAATGGAGCATGCTGCCCGAGTGAATGGGGGGGGGGGGGGGACAACTTCAAATAAGACCTTACTGGCATTAACCCACATAGAAAAAG
>chr14:121865296-121865496
AGACAAGGGGTTCCGCTAGGGGGCAATAGAGTCCTGTGTCTAAAGGCACAGGTTCTGCCTCAGCTGGTTTCAGACTCATTTTCTCCACTTTACAAAGGTG
>chr14:121921974-121922174
tctcactcactcagtctctctctcactcactcactcactcactcactcactcagtctctctctcactcactcagtctctcactcactcactcactcactc
>chr14:121954766-121954966
ATCACCTATCCTCCAATCAAAGCCCAGCGCATAGTAGGCTATCCGAGTGGGTAAAGCTGTGGTAAACAGGATGTCAGAAATGACCAAGTTCATTGAATAG
>chr8:70674064-70674264
tccacATTTGAGTCAGGATGtgaggcagggtctcatatagcccaggctgcctttgaactccatttgtatacatgcatcactgtgaactcctgaccctgcc
>chr8:77209292-77209492
AGTGGAAATTAGTTACTGAGGGATGTTATCTCTAGTGTCAAATCTCAGTATGAAAATTCAGGAGTGTGTCATTTTACACACGCACAGTTAACACACACAT
>chr8:77422894-77423094
TTCAAGTGGGCATCTGTACGACTGTGAAGAGTAGAGAGAGCAAAACAGAAATGAAACTGGAAGTGCCGTCTTCAGCGCCTCTTCAAGCTCAGGACTTGCA
>chr15:5218093-5218293
TGTTTTGACTTTAAAGTTAAAAAGTGCTAACTGTCTTCTTCAGGACTTGATAACTGGATACTGGTGTGTCAGAGATGGATTCATTTTACTGTCAAGATTG
>chr15:6492460-6492660
GGGCACAAGACAGTCACCAAGAATGGATAGTTCTCTTCGGTCAACTTTTGACTCTCTTGTCTTCCCTGGGTATCATGTATCATCTCCACCCAGGCATCAT
>chr15:6568560-6568760
TTCAGCCCCAAGCCTCTACTTTCAGTTTCCTTAGGGAGGAAAAAGAGGCATCCTGATTGACAGCTGGTGAGGGATGCAGAGGGAGGAGCTGAGGTTCATA
>chr8:81597544-81597744
GAATGTCAGCCTGAAATGAAAGGGCAGGGGAGGAAAAGTCATTACAACTAGGCCGTGCATGATGAAATCATTCTTTGGATGGTAAAACTGATGATTAGTT
>chr15:6570467-6570667
GTACTTGCTATGTGAAATATATTGGCACCGGGTACAGACTAATTCATATAGAGAACCAAAAGAGTGTGCAGTCCCATAAGCAAAGTCATAACTAGATATA
>chr15:8278020-8278220
ggtcaggggggctgacagaccacactttctagggcatgtgccaagttttgtcccagagtcaatttatctgcgtccttgaccagaagccactatgtgcaga
>chr15:8278862-8279062
aactcttctttttgcctgtctcttacttactggttcctcttctaaatatttctcattcagggtatctctctcatctcaaacctctctaatctccttcatc
>chr15:9462882-9463082
TTGGGGCCACATGAACTGTTGAAAGCTAAAGTGATAAAATATTCATTTCAACGTGTAATGAGACAGGCGTCTCTTTCTTGGTAGGGGAATCTGTGAGCTA
>chr15:9520472-9520672
CAGAAGTGACAGAGAACATTGGGGGAAATACCAATTTCTGAGCTCAAGGTACCTGTGCAATGTAGAGAGAACAGAGGCTAGTGGGCTTTATGCCAATACT
>chr15:9529722-9529922
agagagagagagagagaaagaATAGAGAAGAAGCACGCTTGTATGTGCAAGTGAATGAGAGAGAGGGAGACCCAAACCAGCTCTGTGCCTGCTAAACCAC
>chr15:9535156-9535356
GTAGTTAAGATATGAAAGAAGCCTGGGCACCTGCTTTCTTCTGGGAAGATAATTACATCTGCTTAGCAGAGCAGGTGGTAAGTGAGGTGAAAACTCTCAT
>chr8:81861400-81861600
AGGACGCTGCTCGGGAAATGAGCATTCAGGAATCAGGGATGAGTCACCTTCAACTCCACAGCAGGGTGAGCCAGAGAAATGAGCATGCAGGAATAGGTAT
>chr8:85648736-85648936
gtcagtgtatcacagcacttagtcatggtccttactttatagcacagtgcttgcaaactatgagaacaatggtttggcactttagacatgcaaagggcag
>chr8:86772932-86773132
gccagaaagtggtaaacccatcagctgatgtagagataaaatgtggtccacacatgcaatgggatattattcatcacccaaaaagaacacagagctgtca
>chr8:91395766-91395966
CACTGTATGAGTCAGAACCCTTCAAAGTCCTGTGAGTCACTGTAGCCTGGGTAATCCCCTGCTGAGAAACTGTCCTGAAGAATCCTGTGCCTTCCTGCAT
>chr15:9880676-9880876
agaaaccatcatagatgtttctttgtgccataaatgagtggtcaaagcctaagaatctctctctctctctctctctctctctctctctctctctctctct
>chr15:9885708-9885908
tggttggtatcaccacaatatgagaaactgtattgaaagttcacagcattcagaagattaagatccactgGTTTAAAAGGTTAAGGCTACTAGACTGTAT
>chr8:94803564-94803764
TAGGTAGCAGTAGGAGAAAGTTCCCAGGAGGAAGTGGGCCCCATGGGTTGGATTGTGTGGGTGGAAAGGAAAAGATTGAGGTAGTGGAATGAGGAGGAGG
>chr8:104570466-104570666
acggacacacacacaCAAAGAGGAACTCAGAGACAGAATCAGACAGAGACAGAGTCCCCATCCCCAGGGCCAGGGGGCGCTCTCAGCCCCCTCCTGAGCC
>chr8:107255266-107255466
ACGGAGAGGAGCAGCCATATGGAACAATACCAAGAATGAAAACAGGGTGGTGGGTCTGACTCACACGGTGACTCACTTCCTTGCCCAGGGATGCTCTGAG
>chr8:109773253-109773453
CCAGCCAGCAATGGGAGCCTCTCCGATTGACTCACTGTGTCCCCTGTCACTCGCCTCTCTCAGTTGAAGTCATTCAGAGAAACAGGAAATGTTCTTGGTC
>chr15:12010874-12011074
TCAAGTCAGTAGCTACTGAGGTTGACTGACTCAGAAAGGTGCCATACCAGCCGCTTGGAAACGAAAGCAAagtgactgctagcgggtgtgaagtttcttt
>chr15:25443282-25443482
GCTGAAAAATTCCTCTGTCTGGTGTTGTTTGTCTATCCTCTTAGGACCACACACCCCATTGGATGGTTCCCAGATCATGGTTCACTTAGTTGCATCACAG
>chr15:25993426-25993626
CATATTGTGTCATAGTCAAATCAGCAGCTCTACGGTTCCAGAAACAGTGAAGAAAATAACCAGTAGAGGGCGCTCGGAGCATTTCTTTGGAAGACTGGCT
>chr15:27596980-27597180
TGACTAAAATTAACACACCAAAGCTAAACAAGAGGCAAACAGGACTGTAATCAACAACCCGAACCCCACTTTACAAGTCAGGAAACAACTCACTGCATTG
>chr15:27826116-27826316
GGGAGGTACTAGCTACAAGCTACCACACATCTCCAGGGTATCTATGTGTGTCATGCTACTTCCTGACTTCCTGGAAGCTCCTCAGCTCCCCCGTGAGTAG
>chr15:27850040-27850240
GTTGTGGGACACCAGCCACAATCTCAGCCTGGTGTGTCATAGGGCCATGGGGTGAGTAAACACCACGGCTGACTCATTACAGGGGTAGAATGGCTTCTGA
>chr8:114351952-114352152
CCGCACCTCACTACTCCTCACAGAGCCGCCCCTGCATGCTTCAACGGTGCCCCCCACCCCCTCCAGGAAGCAAGGCGCCACCCCCACTCCCATTTCCCTG
>chr8:115250966-115251166
TCGGGCCTGGTAGCACACATGTGTCATGCCTGATTCATTACTAGCTCACGGACTGAGTGACTTAAAGGCCAGCATAAGACATTCAAAGGTGCcacgtctc
>chr8:115726905-115727105
GAGTACTACCTGGGTGAAAAACCTGGGGCTCACACCAACTTGTGGTGAGCATCCACCCACACTGAGGATTCAAAATGACTGTGCTGTGTGAGGGCGGTAG
>chr8:115826616-115826816
GGTGGGGGTGGGGTGATCTGAGCTCTGAAGGACAACATCCTGTGCAGAGTCATTCTTCAAGCAGGGTTTGACTTTAACAGTAGTATTCAACCAACAACAG
>chr8:119548618-119548818
AACAACCCAGCTGGGGTGGGGGCAGGTGAACACAGAACAAGTGAGGCCCGTGTACTGTTTAAAAAAAAAAAAATCAAAGAATGAGCCACCAACAACCAAG
>chr15:34172432-34172632
agactTGCCCGTCCCCATCATGACTTtgactcatgtctgtagcctcagtactcctacaacacagtgaaaatctgagacaggaggattcccccaaagcctg
>chr15:34571147-34571347
aaaaCCCACTAAACCAAATACTAAAATAGTAGGCAATCAATTTTGACCTAGTGACCTCCTGAGTAATTGCCAATTTGAGTCATGTGGTATTTGGGTGAGT
>chr15:35305752-35305952
AATAGATTTTTTTTTTTTGAGTTCAGGGAAGACTCATTATTTATGTTTTAGATTAGTCCGTGTTTCCTTACACCCTCGATCATAGTTAACTTATGAATCA
>chr15:36215062-36215262
GGAGGTGATGCAGGTGTGGCGGGGAACACCTCCACACTCTCTGGCCTCGCAGATAAAATTTATATGTAGTGATACTGAAAGTGCAAGATGAAAACTCATG
>chr15:36360518-36360718
TTGGGAGTTTGCACAAAGACAAAAGAAAGCTTATGACTCCAGCCAAGGTTTTATTTCCAGTCTAAACAAGAATTCACAGAATGGGTCAGGCAAACACTTT
>chr8:120728160-120728360
CTGAATTCATTGAAATTTCTGAGTGTGTGGCTCCCCTGGCCCTGCCCGAAATATGTTAGGTACATCTTCCTGGGGGTTTGTGTGTGTCATAAGCACACTG
>chr8:122359503-122359703
ggtgactatgaatttgagtcagcctcagctacaaagagacttcaaggacagtttgacattcaagtacatattcaaaatgaaaccccgtctcacaaaaTGA
>chr8:124085612-124085812
TGTCCTTACCAAGTCTGACCTGGAGCCAGCCTGTTGGCCAGAGGACATAGAGCAAGTCACATTGAGTCCACGGTCTGCAGTCCCCTGCTCTGAAGAATCA
>chr8:125727488-125727688
GTGTTGTGAACGTTTCTGTGTCATTCCCATACCAAGCCAGAGCCCAGGGTGTTAGCCTAGGCCGTGCCCCCCCACCTCCCCCCCCCCCACCCCGTCACGA
>chr15:37656612-37656812
CCATGGAAACCCCCTCCTCTCCTCCAGAGGAAGCCAGACACTTGTTCATCAGCTCAGCATTGACATTtgtattagttccatctccactgctgtataaaac
>chr15:38245012-38245212
gggccactctataaactggaaaaggaaccccaggaaatgtggctttgtgtttcagtttgcaatctttgccacaCCCTCGATGActcaattctagctagca
>chr8:128524362-128524562
ACTCAGGGTACCACGGTTCCCAATCACTCATCTGGTGAGGCTACTTCTCCTGAACTGAGGTGTTTTGCTTTGTTTCCAAGACCCTGCAGCACACACACAT
>chr8:128549919-128550119
TTGTGCCTCTGGGGCCAACAGTCTTTACTAGTTGGGTAAGTGAGGTGCCAGACAGAGAAGAACTTTTCACAGACCTAAACCAGATGCTCTACCACACAAC
>chr9:3326498-3326698
TTAACAATCTAATATCATATCCCCAATCTATGTCAATATAAGATAATAGCAATTCCAGACTTTAATTTTGTTTATTGCTTGAACTTGTATACATGTTAAA
>chr9:5309460-5309660
CTTCTTCCATTTTAAATGATTCCATTTTTCTTGCTAGATCTCTGCGTCTGCTAAAATCACCACTGTTGTAACTCATTCATGGACTCCTGTCACAATGTTT
>chr15:50987212-50987412
tataagtcactttcaaatgtagctgcttccttctacaaactaacctcatcttcactgttatggaataaatgtgtgtactaagggtgtgtatgtattccac
>chr15:50988368-50988568
gaagtaaagtaatcactagttgcatcaataagaagcatttccacagaAACAGCATCAAATTCTTAGTCTGGGTCTGGAATATAGGGTTCATTCTTGCCAG
>chr15:55863458-55863658
GCCCTTTCACTTTTAATCATTTATGATCACACATACAAGTTTAAAAAAACTTATAACACTTTCTTCATTTATATATCTGTGTGAGGGTTATGGGCatcta
>chr9:7501122-7501322
CATTACCCCCAAGTTATTAATCTCCTTCAGGTGTGGTGGCCTAAAGTAGAGTTCTTTTATCCACCAAAATCACTCCTGCAAGGCACACCCTTTCATGGTT
>chr9:13509563-13509763
CTCTGACTCAGAATGTACATTAATTACCTTAGCCCTAAATGACTCGTTTCCCAGAGCTGTCTATATGTTATGCTTTGTTGTGTGTATTTGTGAAGAGTGT
>chr9:13554655-13554855
TACCTAACTGCCATGGAGATGACTGGTGTCCACACAGTCTTGTGTTGTACATGATATGTCTAAGCAAAGATATCTTACTTAGAACAGAACAGTATACAAG
>chr9:14160275-14160475
aagtaagtttgcttctggagtgttttcctgtgagaccatgtatcacctccccgaatgacatcatagttgtggtgatttgaatatgctcagcccatgggaa
>chr15:58534325-58534525
GGGTGAGCAATGGGCCAAGGCTCAGCCAACCACTGACAGTTTAGGTTGTTTTCTTCTGCTCCCAGTCTCACACTGACTTTAACTCTTTCTGACTCATATA
>chr15:59091072-59091272
AGCTGGTCTCTGGAGTCATAGTAACCTCTCCATTACCCAGTCTTCCGCCCACATCAAGTTGTGAATTGATTCTTTCACCAACATGACTttgttgttgttg
>chr15:59410276-59410476
tctccgggagttaatttccttatctttaTTGTATGCTTAATAGTGCCCAAATTATGTTGGAGCAGAGGTAGTGTGTTCACAGGTCCTCGTACTTAGTACT
>chr15:59416448-59416648
TCTCTTGCAAAATTTTTAGAATCAGATAATTTGGAAGCATTTATAGTAACTTTAAAAATAAAGTTGGCATTTCAGTTGTTTCAGAAGGCAGACTTACCTC
>chr15:59728462-59728662
CTGTGGAAAGCAAAGTTTCTTAAAATGAATCAGCAGTGCCTGTACCCCAGGCTGTGGGAGGAGAATGAGGGTTCGAGTTACAGATTTCCAGAGTATTTGG
>chr9:14498556-14498756
tatggtgtactgctctatatgtagaggccactagtgaagagaggcagggttcctgctttactggaatttaggttctaaggttagtcagaccgtaaTAGTA
>chr9:14499452-14499652
TGGCCTGAAGGAGTGTGGTGACAAGCAAAGGAACTTCAGGGTAATTTTCACAATACTGGACAAGAGTGGCAGGTGAACAGGATGTGACGAGGGAAGGAAG
>chr9:15516072-15516272
GTGGCTTTGGCTTTGAGGTTAAGTGGGTTCAGTGCTGGCATGACTCAACTGCATTGTTCTGAGTGTCACTGTGTCACCAGCACAGTGGAAGTGGCTGAGG
>chr9:21347372-21347572
ACTGAGTTGCTCAGAGTTCTGGGTGTCTAGGGGCGGGGTGGATCCAGGAAGGGCAGCTCTGACTAACAAAGCTGTCttgttttgaggcagctttttacta
>chr15:60188140-60188340
caaagacgttcacaggcagtatgttagatttgtatgagtaaacattggtaatgtgaatgttttaaacattgtactctgcatgagaaagatgaagatgatg
>chr15:61413173-61413373
TAATGGACTCAGAAAGCAAATCTAATATTTGAGTCATCTCTGCTATGGATGCATCATCTCTGCTTATGTATGTGTGAGTTTCACTGAGTAATTTACACAT
>chr15:61441799-61441999
CACTTGTGTGTAAGGGACATGTCATGTGTACTTTGGTCAAGCCTCCAGAAGCTGCGGAAAACACAGGGATTCCCCAGCTACACACCCACCTTCGAAGGGC
>chr15:61864636-61864836
GTAAATATTGCGTGGGGTCTGAGtcttcttgagggttctcaggactgccacatgactcacctgctgagcgaaaagcacaatggcccaaattagtcacaca
>chr15:62079465-62079665
CCCCTTCTAGAAGTGACTCAAAAGCTTTTCTGCATGCTCTTCTAGTGGACTGCTGAGTCATTCTCTGAGTCACAAGTGGTACAGCTGTGTACTCAACAGT
>chr15:62146916-62147116
TGGCTCTCTGTTTTTGAGTAACAGCATCTTCAGGAAAATGACTCGACTCTTGTATGAGATTCAGTTGACATTTTCTGTTTAGCCATAGAGAAGAGATTCA
>chr9:25230318-25230518
TGGTTTCCTTGAGTAATGGAAAAAAATAATATAGAAAGGCTAAATCTAGTCATTGTGAAACAGCACCTTACAGTGAAACAAATAGTTGAACTAAGTAAAT
>chr9:32734870-32735070
AGGAGCCTGTTCTGATGATCTTGTTGCTGAGAAAAGTGAAGTCTGATAGAAGGAGGGCCTTCTTCACCCAGGAAAAGCCTAGTAGTTTCTGAAAAGCCTA
>chr9:32759693-32759893
ATGGAAGATAGTGGTAACAAAACAACATTCCTTCTCTGAGATGATTCGATTGTCCTTCAGAGTATGGAACCCACTTACATGGCCCAAATGAGTAACCTCC
>chr15:62358530-62358730
TACGCCGAATCCTATGCAGGAATGAATCAAACTTTACCCTCAGGCATCTGAGCATGAAAAATGAAGCCGATGAGACACGGCACCATCCTCCCCCAAACTA
>chr15:62388252-62388452
aatgttatcctctggactccaccaacacacatatgcaTGTATACATGCACCCACATTTTGGAGAAAAAAAAAAAGATTTGCCATCTAGATACAGTGGAGA
>chr15:62455858-62456058
TTCTCTGACCCCAGTTTCATAGCCAGTCCAAAGAAGACTCAAGCATTGTCCTCTCTCTGGCCACAATACATGCTGAGGCATGGGACTATCAGTATTACAC
>chr15:62483824-62484024
GACTCCTTCAGGTGTGAGCCCTCTTTAGGACGATGCTCCTAGAGATGGAGAAACACTTTCACCATTAGATGAACAGCTCTTATTGATAAGGGTGAAACTG
>chr15:62586918-62587118
AGAAAGTTTTCTAAAGACTATACAAAGTGAAACAGACTTGGTTCTCATGTTATGATTTCAGTCGAGAAGCTATCTACAAATCATGTGGCCATCACATATT
>chr9:35495774-35495974
agacagctagacccaaacaaacaaaTGAACAAACAAGCAGCAATAACAACAAAAAAATCCTGAACAAGCAAGATGAACAGCATGTCCAGCAGTCTAGGGG
>chr15:62825488-62825688
ACCTTCCAAGTGAGAGATGGAAAATGTGGGACTAGTGTCTAGCTGCATCTGATAATCACCACCCCAAGTAAACTTTCCTCAGCAACAACTCTGATTCATT
>chr15:62829378-62829578
ttgcaagcacttttaccccctgagccatctccctgcccTACATATGACTATTTTCTATATCAAATTATGACTgtctctctcccataccatataattaagg
>chr15:62837036-62837236
GCATTTCCTACTTCATATCAAAGATGAACAAATGGTGGGAAGAGACACCACACTGTGGGCATTAATCAGTAGTGGAATCAATACAGGAACTGAGGAAATG
>chr9:40423651-40423851
ACGCTCACACAGGAAAGGCTCAAAATGAAAGCAAGTAGAAGCCACAATACGCCACCTCACAACCTTCATTTGAGACAAACACACTGATCCTGAGGTTCCC
>chr9:40424264-40424464
catttcctaactccttactcATGCTGGCTTCTGACCCACCGGGTCCCAAGTATGACCTGAATGGCATATGTTATCGCTTCTTTGGTTTGGTTTTGATTGT
>chr9:40448096-40448296
agatagatagatagatagatagatagatagatagatagatagatagatagatagatagatagatagaGCGAGCGAGCGAGAAGCTAGGCATACTTTGTAC
>chr9:42209197-42209397
agaatcaccatggaaacacacttctaggtgtgtcgggggagggggggattgtaatagattaggttgaggtagcaagtttccccgtagatgcaggcagttc
>chr9:44411754-44411954
AGCAGCTGGTACATGCAGTTAGTATTTTAGTCACCTTCTGTTGTAAGTTTCTCAAATTGATTAATggtttcactatacctcaacctggcttcaaaatgaa
>chr9:44417142-44417342
CTTTCTTGTGCTCTGGGCTGAGAATGGAGAGAAAGAGTAATCGTAGCTAGTCATTAAGAGAGTAAAACTGTACCGAATGTCAGAGCACTAGGTAAGTAAT
>chr15:66704341-66704541
ATGGCACTAAGTTTTAGAATTACTGGGATTGACTCATTGAGAAAGTAGCATTTGCACAGAGTTGGCTACAAAGAAGGATGACCTTAAAAGTAAAAGTAAT
>chr15:66787862-66788062
TTGACAAGAACTAGAAGTGTGGCAAACAGGTCTGAATTGGCAAGCAGAAACTAATCAGAACTGTGCATAGCCAATGGGAGGGGTCTTCTACCTGGTTCTA
>chr15:66798566-66798766
CTTCTGCTTTCATCCTGTTTTGACTCATATCCAAACACATTGCCTCTGAAAGGTCACCTTTAGGCCTGACTTTCAGTAAGTTTATCAGTAAGCAAAGCAG
>chr15:66818995-66819195
ccaaccataaaattatttttgttgatatctcataactgtaatcttgttactgttatgaatcataatgtaaatatcagtccttagccttagcacagactta
>chr15:66854970-66855170
TCAACTCCTTCAACCACAGCCCCGCCCTACCTCACTTATTTCCCGTCCCTTGCCTTGTCCCTAGCAACCCTCTCATTTTGACGAGCCACACTCTATTTGA
>chr9:44563097-44563297
tgaaaccattcagggggaggggattctgggaaacagctctgatgtagcaatgttcaaacacggcaaaccacAGGGCTGTGTAAAATGTGAACCTCAACGG
>chr9:44873798-44873998
TCATTTCAAAGAAGGGGGAATTTTCATGTGCTGTGCACAAAACTGCCAACTAACAACTACATCGATACCACTGTTAAACTAAAATCTAAGAGGGTGCTTG
>chr9:45023862-45024062
gtatggaccaaaagtggccgcttAAATAACGTTTCTTACCCTTGATGGATGATTAAAAATCCATTTGTATTTATTTtgtgtgtgtgtgtgtgtgtgtgtg
>chr9:45229403-45229603
CTTCAAAATGACTCTTGCCTGCTTCCTCCCCAGAGTGATACAATCAGGGCTATTTTCTTTGGGGAACTCCCTACATGAACTCTCATCTGAACCGACTTTG
>chr9:46057295-46057495
AGGTCACTGGACTCTGACCTGGAATTCCATCTTCTCTCTCACTTTCTTTATTCTCTGTCCAAACCAGAAACACCAGCTTTTGAATCAGGTTGAATCAGTT
>chr9:50547843-50548043
CAACATTACTCACAAGAACCAAAAGACAGAAGCAGTTTGATGTAGCTACTGATGACTAAAACTGAACCAACTGTGgaggttcatacatgtcaccccaaaa
>chr15:66973522-66973722
CTCAGCATATGGTTAACATGGGTTTAGCAAGGGTGCACATTGGATTCCAGGGAGACATGCTCAATAGCCTGCGCAGGCAACCTTGAGGTGCTCAGAGCCC
>chr15:66994532-66994732
CACTTTCTTATTTATACTTCCGTCTTCTCTGTTCACACCCAGATGTCAGAATGAAACTCACGTGTGCCTCTTCTTTTGACTACAGATTTTATCTGAGGTT
>chr15:67277348-67277548
CTGAAATCATAGAAGGAAGTAGAATCTGCAAGCATCCTGGCATGATGCTGGGGTGCAGAGCACTGATGATAAAGGAGTGTAGTTCCTTTGTAtccctcct
>chr15:67313642-67313842
tctctctctctctctctctctcacacacacacacacatacacatacacacacacacacCCCAACATTTACTCAGTATTAAAGACATGCCAGAACTAATTG
>chr15:73161978-73162178
CATTCTGGGCTGCACAGGAAGTAGGGCCTGGTTGCTGTCCTTTAAAGGACTGTTATGGAGTTCCCCCAGTTGGCTCTATCAGAGGCACATCTTCACAATT
>chr9:53567768-53567968
actgcagcatgactttaaaaaaccacccaagcctggatgacagctcacaaaatctagaaacctggagtgtactgtacagctcagctggtttgaggccttt
>chr9:54873084-54873284
CTCAGCTTCAATGACATCCTTACTGGTCTTTTGAGTGATAAGTCATTGATAAGTCATTTGGTGCCACTGCCTTGAGTCATCAGGCACTCGGTTTTGAGTT
>chr9:55129947-55130147
CAACAGCTTATGGTCTTAGTTGCTTAGTGTGTAGCAGGGATTATTAACTGAGACAGGTGTGAAAAATCAGCACACTCCCTGGTTCAGAAAGCCACAAGCA
>chr9:55793090-55793290
TCCTAGGATGCTCATATCTAGGAATATTGTTACCACCATCCTTAGAAATCATTTCAATAACAGAGTAACAATGATAGCACTTATCAAAAAAAGAATCACA
>chr15:73249376-73249576
gttgcaatcccattagggattgcatatcagatatcatacattatgactcataacagtagcaaaacagagctctgaagtagcaactaaatgattttatggt
>chr15:77807374-77807574
GCAAACATCCGCCTGAAGCACTCCACTGTGATGGGACGGAGAACATGGAGGGGTGCAGCCCCCAGCGGAGCCCTCGCATCTGTTCTCTAAAGAGGGAAGG
>chr15:78607692-78607892
CTGAGAGCTGGGGAGAGGGAGGAAGTAGAAAGGTCTGTGTCTGCCTCTGATGAAGAAACAGGGAGGTGGGGGTAAGGGGGGGGGGGATGTGCAGAGGCTG
>chr15:78895172-78895372
caccTGGATATGACACAGCTCTCCCAGTCCCACAGGACTGACACCCTGTCAGGCCTACATTGGACAGTGACGGAATCTCAGCGTGGACTGTAAAGCAAAA
>chr15:80582756-80582956
aaaccatggtcagctagagcccagagttctcatgtgCCTAGCGctcgctctctctctctctctctctctctctctctctcctttctcccgcctctctcCC
>chr9:56082952-56083152
ctcacacccatcagcagaacccaatcacaagggaaagactacacataaagtcaaagtgagagatggtttacaaaatagctgacctgagaccttccaaagt
>chr9:56273700-56273900
GTGTGGTCTAAGTGTGATGTTTAACATAGTTGTGGTTGGAAACCCAAATCCTGCTTCTGTCTTTAAGATGCAACTCTGAATTAGTCATTCATGTCTTTGG
>chr9:56296373-56296573
accactcactaccacaaccactcactaccacaaccactcactaccacaaccaccagcagcaccgccagtcattaccaccactgtcaccacTCGAATGCTG
>chr9:57031793-57031993
agccttaggatccatctctttgtctcacttgtgctgctgacttcatgtgcctactggagattgagctcaggttctctgtacttgtgtgggatgcactttt
>chr9:59388249-59388449
AGTCTAACCCTATTTACCTGACTTGTATATATGCTTTTGAGTTTGGTATCCCTAGATCCCACATGGATTCATTTTTAGAGATGCTAAGTGCCAAAGTGAC
>chr15:80801128-80801328
TTGAAGGGTGAGCATGGTGCTCTGGGGAGGTTTTAAAGCTCAGCTGCCATTTTGGGTCCAAGTTTTTTCGGAGCCAATTCTTACTCTCACCAAATTGTGA
>chr15:80812722-80812922
ATTGAGTCACACTTAAAAAAAGTTTTTTTGAAGGAAATTACAAGCCATAGATGTAACTGTAGAACAGTGACTGCTAAGAGTACACAGTCCTCAGTGCCAC
>chr15:81669405-81669605
gattcacaggatatccgatatatgacctctttgaaagggtcgcatattcaatcaaaggggttgagactcacTTCCTTAAGGTCAGACTTTACGCAGCTGT
>chr9:61364862-61365062
GGCTGGTGATGTGGAGCACCCAGGACACATCGCCACTCGTGGAACTACAGCCCTGCTCATACCAAGACTACAGCAGTCATACCAAGAACCTCTACACTGA
>chr9:61933500-61933700
CCAAACAAACTGCAAACGTAAAAAAAAAAAAAAAAAAAGACCACAAAAATAATTGATAGTGGGGAGATTGGTAActggagagatgactcagaggttaaga
>chr9:62932670-62932870
TAAATAGAAGACATGAAAATTCCCAACACATCTTCTGTGTCATTTTGAAACCTTGATGGTTTCATATTCTGGTGGTGTGCATCACTAAGGGCTGATGATG
>chr9:63674726-63674926
GCTGACAAACTTCCCTCCGGCTGCCTGAGTTCACAGAAAGCCTGTGTGACTCACTCCTACACCCTGCCCTGATCTCAGCTGCATGACCCGAGCAGGCTGT
>chr15:96854380-96854580
TCAATTTTGTCTTCCTGAGAGAGCCTTGCACGTACTTGGTGAGCTTTGTGGGTCTCTGGGAGAGTGAGCCAGATGTGTGTTGGCTACTCTCTGAGATCAC
>chr15:98503492-98503692
tgctgccaagcctgaagactggagttgaatcacagggacccacaaggcagaaggagaaaactgaccttcctttgatcttcacCcacacatgcacacacat
>chr15:102743364-102743564
AGCAGTGCCTGGCTGACTGCGGTTGAAGCTGGGGTTTCATAATGACTGCGATGTTTGAAGGGGAAAATCTCCCCAGACCAATCCTGAGATACTGGGGGTG
>chr15:103241816-103242016
TACTACTAAATAACTGAAGTCATTTTTCCTTTTTAGGATTCTCAGCGACCAGGTGCCCACTTAACTGTGAAAAAGATCTTTGTTGGTGGTATTAAAGAAG
>chr16:4201814-4202014
catgctggcaaggatgtagagtaaagggaacattcacgcactgctggtagaactacgaacttgtatatccactatggaaatcagtgaggtggttcctcag
>chr9:66503986-66504186
TCCCTTAGGGGTTCTATGGGCAGTCCCTCAGCCCAGGCAGTCACCAGAGCACCAGGTACAACCCCAGGGCCTTTCCTCGCTGTTGCTTCTGTTCTGAGGC
>chr9:66606035-66606235
TTTATCCTGTTTTCTGTCACAGTCTCACAAAGACATCTTTCTGTAGTGTGATGCAGGTGCGCCTATGCAAATAAATCCAGCCTTAACTAGAAAGTGTGAG
>chr9:66882064-66882264
TAAGAAACACAGCACAATGATGGTGTGGCTAGAGCTGTAAATGGTCTGCAAGCAGAAAGAGCATGAAGGAAAATGGTACTGGGCGTGTGGGCAACAGGAG
>chr9:74142030-74142230
GCAATGAGGTTCCTGGAAAGTGGTTGATTGTGGGGAACCAAAACCACTCAGATTTCAGAATGACTGGTTTAGAATATTGACTCCTAGTGTTCTGTTATCA
>chr9:77601456-77601656
AGACAAGCCAAGGTCTCTGTGCTGGTCTCCTGGGCTTCAGCTGCTCTGTTATCTGATAGAATGACTTTGTTATCAGTGTCCTCTATTTCATGATTAGTCA
>chr16:5297327-5297527
TTCCTCACTCAGATCTGCTCTGGAGTAAGGCAGAAGGCTGACACCATCCATCAATGCACTGTACACTTAAAACAGAGAGTCCCACAAAGACTTATGAGTC
>chr16:10725407-10725607
ACAGGGTTCTTGCTGCTTAAGTAGTGAAAGCTGTTACCCAGAACACTAGTCATCTTTGCAGTTGGGTTTCTCATACACTGCCTGAGCAGGACAGACTTGG
>chr16:11284924-11285124
catcttgctggcccTCAAAACACTGTGGACTAAATGAACCATATCCTCTCTCTGTCTTAGTTGTGGCAAACATGGTTTCCCCATTTAGCCTATCACTGCG
>chr16:11868385-11868585
attgactctgagctaagtttgagtggtgttttccttcagagagaaaggtacagcagcaaagcatgggtctatcagaagtgcaccccaaagggcactggaa
>chr16:14350752-14350952
ttctgtgtggttcaattgctcatagatgctacatttcattgtctatttatcatctatagccactcactgctggcttccctttttgctctgaagaaatatg
>chr9:82840005-82840205
GCTAACTAGTCATAAAGAAAGGTGTGTGGCTCTATGGAGATGACTGTAGCAACTTCCACTTGGCCAGCAAACATCTAACACATTCTAGTCATCTCCTGGG
>chr9:83375555-83375755
ggcaaggaagcgttcattgctttcagcaagagagctctggagataacagcagggcatccctgagcagagaaCTCAAGAGGCTGTCACCAGGTACAGTCAC
>chr9:83883192-83883392
TTACTCATATCCTGTGCATCCTTAGCAGTGTAAGCCATGCTTTACTCGTGAGCCCAGCCCAGAGCTTCTTCCTCCCTCTGCAGCTATTCTGGGCCCGTGT
>chr9:83967717-83967917
GGGAATAGTGAGGGGTGAAATAATGGATGGAGGGCAGGCGGAGGCATTTCCAGCGAGCCCACTGATGACAGGCTGACTGAAATGAAGGCAATTTTTCATA
>chr9:84116112-84116312
GCTGGCACATGACCCTCTGCAGGTCTCCATGACTCATGTGCTGAGAAAGTGTGATTCAAGATATCCGAGTCACTCTTTCTCATTTGCAGAAACTCATGTT
>chr9:85011529-85011729
ATCAAAGCAGCCCTTGCAGGAATGACTCATTCACATTGTGTAGGACTGAATGAATAGATACACAAAGATATGTGAAACTAGTTAAGTAGCTGTGGCTATC
>chr9:85293784-85293984
CGGACAAATGACTAAGAACCAGAAGCTTGTGTTTCCACAGGTGAGTCAAACCATCAGTTTATGAGGATTTTACTTCTAAGAAAATTTACTAAGGCTTTTA
>chr9:85295092-85295292
ctgttgtgaacactcagtcattcttgaattctcttatctcactcctcacatccactccatcaccaagttctgttgggtctaccttggaggactgtcaaga
>chr16:17031480-17031680
TGTATACCTGCACTCACACCACACTGGAGGGGTGTGATTGAAACAGCAAGTGGGAAGGAAAGGTTTGACATGGAAACTGGAGGCAGAAATGACTGGCACA
>chr16:17162362-17162562
attttactgtcaccatactaagagatgtggagcagcatctcactattgtttcaaGATTCTCTCAATATTGTTTGTCATCTGTATATTTCTCTCTTTAGTT
>chr16:17628590-17628790
CCTAGGCCCAGCTTGGGCTGAGTAAGTAGGAAAGGGTTAGTCACCACAGTAGTAACTCCAAGCAGTGAGTTGTTCCTGGACTGCAGTGGTGGTGATAGGT
>chr16:19981519-19981719
AATAAAGTGATTTTTTTCCCCCTACTTTCCAAAACACCTCCCTTATCCACACCATCCTTACTCACTGGTTCTCTGTCATTACCACACTAATGTTGACAAT
>chr16:20191994-20192194
AAAGATCAGACATACATAAAGAATCAAATATTAggaatggacataaagatcagttggtgttgtgtgaaaagacttcctagggagatgcagtgctcatatc
>chr16:20464804-20465004
ACTCTGCTTCCTACCTTGGGCCTCTGAGTCATTTCTTCCCACTCCCTTCAGCACATTCTAAGATGGTTCCTCCACTCTGCAAGTTCCTTTCACATTCTAG
>chr16:21519870-21520070
CATATTTAACTCATCTAAGTACAAAAATATCTCCTGGTTGAACTTGTCAGATTAGTAAGCCTTCCTGTGGTCTCCTTGGCAACTCATTTCATCTAGCTGA
>chr16:21606766-21606966
ATGACTTCCGTACCTCAAACATGAGATTCTGAGTCATAGGTTCACACCTACACATCTCAGAAGTTACAATGTAGAGCTTGTGTGTGCTCCTATTGCATTG
>chr9:86628888-86629088
TACTCAGCTTCCCTGTCCTTTAGCTTCGTCTCTAAAGTGAACTATTCCAGTACTGCATCACAGTTAGAGAGGTGAACACTCCTGACACATACACATCATT
>chr9:92384460-92384660
aaggaacacgttttgtttggcttcagctgccatagagagtgaaacttcttagagctttgggtagcagactagaatcttctggaaatgactcactgctctt
>chr16:21793478-21793678
CCTTCTGGAACTGCAGAGGTCTGTAGTTTTGTTCCTATTAACCAGTTAAAAACAAAGACAGCTCCCTGCTTTTCTGGGTCAGTATGAGGTTTGTGGACAC
>chr16:22526380-22526580
TGAGAATCAAGGAAGTTTTTAGGGCAACAGGCTTTTGAAGTCATCAAAAGTCAAAACATGAAAACATTTCTTTGGGCTTAGAAGTCTACACAGAGACCGT
>chr9:94952460-94952660
ccacttacccacaagtttcctttttctgagcagctgagtaatatagtccattgtgtaaacagatcatgttttccttacccattcttcagttgatgggcat
>chr9:95311904-95312104
TTCTTTGCAACTACTTATTCTAGATGCCTCAGTTTGCAACTTTGCTGAAGGAAATTTCTCTGCTCTTGACAGAGCTAATTTCTCACAGATCCTGCAGTGC
>chr9:95350560-95350760
acatatatatgtacatatacatatgcatatgcatatCCACGTGCTCTCTATCTGTACACATCAACTGGAGAGATCAGTTCCCTCTGAAGCAGTCAGTTTC
>chr9:96350706-96350906
TTTGACTCATCTTTGTAAATGTTCTAGTTACCCACAGGAACCTGACATGAAAGTTTTCTTCACATGATTCTGGGCCCAGAAACTTTTCTTGGTAAATAAA
>chr9:96583286-96583486
GGTTTTACTTAAAATCTGATTCATAAATATAGGGCAAGCCTCACATAGTTCTCCAGACTCTCATGCTGAGTCTCAACAGCAGCTCCTATATCACTCTGTA
>chr9:100690056-100690256
agcagaaattccttcctgttgtatgggccttacttctaattagacagctgttatcactaagctaaaagtgtcatagtttcacctttgtgggtatcatgtt
>chr16:24659599-24659799
GTCTGATGGTCTGATAATTTGAAATGCCACATAGAATCTGGTCAATTACACATTCCCCTCCATACTGCGTTATAGAGGGTGGGAGAAGACAGAGTGATTG
>chr9:107312230-107312430
TACACACACACACACACACTCATACAGAGAGATCTGACCCAGTTTCCAGAGCTTAGTGCTCCTCCACCCAAGGGAGGGTGTGTATAGATACCTATGATCA
>chr9:108120238-108120438
CATGTGCAACGCCCACACCTAGGAGTCTGAGCACAGCTGTTGAGGTATCAACTCATTCATTCAATCTACCTCCATCTCAGCCCCACCCCAATGTGCCCCC
>chr9:113792354-113792554
AGTCATTTCCAGGTTCTCTGAGTCAGTTACCAGGAAGAGAATTATTTATCTCAGAGGCTGACAGTAAAGGAAAGCATAGGACTTAGACTTTAAAATTACT
>chr9:114455465-114455665
atatgacgcctcatcacttgggaggtggttgagggcagcctgggctacctgagtccctgtcttaaaaatcaataaaTATTACTCCTGATTTGGTGGCAGA
>chr16:27401772-27401972
TTGATGACTTGTATCATCTCAGCATTTTCAGAACTGCTGGCCTATAATCTGCTATGTCTGTGGTTAGTTATAGTGCTGCTTGCCAAATAAGTGGTTTAAG
>chr16:32059980-32060180
GACTCAGTCAGTCTAACTAGTGGAAATGAATTTATATTATCTACTGGGATCAGCTATGACACAGAAGTGAAAAACACATTACCAGAAAACATGGTTCATG
>chr16:36477012-36477212
GGGTAAGTGTCATGGTTTCCTGTTGTTGCTGTAGTGTGTTACCACAGACCCTGAGACCCAGACCTCACATGACCCGGAAGCATCATTTCACGTATCTGGA
>chr16:36602736-36602936
TAATGAATATGATGTGCAGACTCCTCTACGTTTCACTTTCCCTATGACAGAATCTCCTAATACTTATCTCCTCACGTGCCTCCTTAGCCACAGCCTCTGA
>chr16:36684632-36684832
ctgtttctgtgtgtcaggactgtgttagaggctcagcggcatgctgatgatctctcatgagttttcagtagatacctgctctctgcagacttgaatagag
>chr9:114480330-114480530
CCACACAGTCTTGTAAAGTATCATGACTCAAATGTGGAGCGGCGCGTCTTGAGCTCCACACACCGTCAACCACACTGGACCTCGTTAACCTGTAAGCATA
>chr9:114738388-114738588
tctgaactctgttggcaggtttaactcagctcttctggctctgacacctcagcaagctgattcaagtctggcttcttctggtttctgaattgctctgctt
>chr9:116332778-116332978
TTAAAGGCTTGATCACCATGAATGACACTTGGGTCAAGGATATGGGCTTAATGCAGATACAATATAATTTGGGAATCTAGCTATGAGTCAGAATTGGCCA
>chr9:117902374-117902574
GAGTTCCAATCATGGCTTCCGGGTGGAGGGAGAGGAACCAGAAGCCACATCCTGTAAGTCAGGTGGCGCTTGGTGACGAGATACAGATCGCTCAACCTAC
>chr16:37877096-37877296
AGATCCAAAGTGTGCCTCCCCAGCTCTCACAGTGAGTAGTCTTGGCCGTAGACAGCCATCTGTGGTTAGGAACCACTGAGAGGAATGAAAgtacgccagt
>chr16:45124334-45124534
ATCCCACTTtggtggcacatatgtgtcatctcagcaccaagagactccaactaggggtttttgaggcccaggccagcctgggctgtggagtgtgacacat
>chr16:45142077-45142277
GTCCACCAACCAGGTACCATTATAAAGTGTCGTCATCTGAGTCATCACTCTTGAGTTTGGTAAGTCTTTCCAGCTCTTCTCCATCCTAAAAGGAAACATG
>chr9:123310007-123310207
ttctgtttgcttcatgtccacaacccctaatcagaggctgtatgaagctatttcctactggccagccttcccactctgcttgtctttgagtttatgtcag
>chr9:123599002-123599202
TTCAGACTAACCATAGGACTGCTAGAATATTAAACCACGAATTCACTAGAAGTTTACCAAGCTGCAAGAAGGTGAATCACCATGAGTAAGAATGCAAACA
>chr16:45198574-45198774
cttctttcatgatggtctctagccttggaaggagggaagaggtgtggtgatgcagatgttctgtttccagatgatgctctatagacactcatgctttgca
>chr16:45361012-45361212
aatgctggaggggcagagaagatgatgactgctcatttcacaatgaaagataccaaacaatttggaggtgggtcctccatataatccttcttggaaatgg
>chr16:45389198-45389398
AATAATAAAATACTGATTCATGGAAACAAAACAAAGTAAGCATATTCCTGAAAGCCGTCTTAGTTTTATAAGGGTAGACTCCAGGGAAATAACTGTGGTG
>chr16:48788923-48789123
GAACACATGCGCTGTGCACCTGCAGCTGCCTGCTTAGGTCTTACTGGATGACTGTGCACACATTGCAACAAACCCTTTAACTTGAGTGTCTGACTCAAAA
>chr16:49771808-49772008
gcagtgtgagatattaagggagccaaatgcaaatgaggtgtaatcgcttcctttaccagctcacagtccagtgggaaagaTacacacacacacacacaca
>chr16:49774122-49774322
TTCCAGATGACACAGCCGGCCTAAAAATGCTACGTTAGTAATATTCTGACCTCTTGGTTTAAATAGATGCTATTTGGTCAAATCTCACTGGGACTGACTC
>chr16:49790797-49790997
gagcttatggaacaatttttctcaattgaggctcccttctttcagatgactctcgctgtgtcaagctgacatgaaagcaggctgcacaGTGTATGTGTGA
>chr9:123814510-123814710
AATCTCTCGGCTGCTGACCACAGTTTTCCTGTTAAGCATTCTGGCCACAAAGCCCTGGTTTTGAAGTGATTGGCAAGCAGGCTCTGAGGGAAGGTTTTAG
>chr9:123924378-123924578
GTGAATCTGTGATGCAGGGGGGTGACGCTAAATGACTGTCTGAGGCAGGGGGATGACTGTGAGTGATATTCTGAGGCAGGGGGATGACAGTGAGTGATTT
>chr9:124076298-124076498
ctgagtcatggaaaaaaataaataaattaagactttctagaatttagtaaaaatgagggcactatatacccaaacttatgggacactatgaaagtggtgc
>chr16:49848576-49848776
gaaccttagaatatggtttcaattgtggaacaggtccattgcagttgtatatggttaagggttttgacttagactggtcctaacaccagtgactggtacc
>chr16:49951838-49952038
TGACCTAACACTAGAGGCATCTGGACATCTGCAGAAGGGGAGTTGGTAAGTATGGTGCTTAGCAAAAGGCTACTGTTTCATTTTCAGAAGATGTGTCATC
>chr16:50289836-50290036
TTACCTATAAATGAATCACTTACTTGTCTTATCAGCCCCAGTGTGCTCCACGGAAAGTGCACGTCTCCTCAGTTCCTGTTAATGTTAGGAGCATGAGTAA
>chr16:50633172-50633372
ccacgaaagctaagcaaggcgattttctgccttttccgttttcgtcgtcatattgtaaacaggttcccttctgtggtcttgttagctccccactttaagc
>chrX:19166332-19166532
AAGATCTAGATAAAATCTGACACAATGGGGAAGCAAAGGAACCGACTAATTCTGAAAGTATTTCTTCACATTTCGACTCGCTACTCAGACTGAATGCAAA
>chrX:20924229-20924429
AAAACCCTCACTTTGACTCATTCTTCTCAAGATGACTAAATCCTCATCGACTTGTCTCCATGTCTATCCATCAAGTGCTTTACATGTTCTGATAAGACTC
>chrX:23810521-23810721
TTGATTCTTGAGTCATCTAGTTTCCCCTGTTCACCACAGCCACTTTTTGTCAGTAGATCTGAGTGCAGGAAGTACATTCATACTGTTCTAACAGGAACAA
>chrX:42401230-42401430
CTGACCCCCTTAACTcctgcatcttgctagtctcatctctagagttcctcttatttccaatggtcccttgttactctttctagtttctgagattactcag
>chr16:52082941-52083141
TGAATGAAGTTCTCTGACCTGTGCTTTAGAAAGATAGTCCTGAAAGAATTTTGAAAACTGTATTATAGTTAATAGAATGTAGCCAGAGGGATGACTATAG
>chrX:77632339-77632539
GGTAATAAGCAGAAACTTTACCCACAGTTTCACTGGTGGCTTTGAGTTACAGTAAACCTGCACCTTTTAGCTATTACTCAAGATGATTAAGAACTTGAGA
>chrX:95077029-95077229
AAGGTACTGGATCTACTTCTCTACTCTCACCACACCGTTTTTAAATGCCACTTCCTTCCTGCTGACATTTTCCATCTTGGTTATGTCAGCCTACGTGCTA
>chrX:107260708-107260908
AGTATGACAGTCTAGTTTTGAAGTGGCAAGTCTAGATAAGTAATATAGGATTGGAACATACAGTATTCTGAGCAGGTTCCCATACCTTGGGTTTAGGGCT
>chrX:151975809-151976009
GCTCCCTTCCTCTCCTTCCCACTTGCCTGCCTTCTGGTTCCTCGCCCCTGTTGTCTGATAATGTAGGGAGTCAGTAagtctgagctctgttaccttgtga
>chr16:52105874-52106074
TGTTGGTTGTGTAGATGAAATCTATATTACAAAGGGAAGAAAAGCAGCCCACCTCAATGACTGTAATTTCTTTATTGATCATAACTTCTCCTTATGACTC
>chr16:55754407-55754607
ACAGTGTGATGACACCAAAGCCTATCCTGTAAGGATGCGCGGTAAGACCGAAGCACAGGGTGTAAGGATGGCTGAGCAACAACTTGGTACAATATGTGTA
>chr16:58498571-58498771
TTTCCCACCTGACATATAGCAGAACCATGACTCAAACTGTATCTGTCATAACAGGATCTTTATACGCATCGCCTCTCCCAGAGGCACGCTTCACAGATGA
>chrX:159189365-159189565
aagagctgaggatgtagctcagttgtagagcactttcctagaatgagtaatatcttcccccagccccacaacaaaaaagaaacaactcaaatattcacca
>chrX:166183270-166183470
AGCACTTCTTAGAAAATAGACAGTTGTAACATTTTAAAGGTTAGCTGTGATTTCAATTCTTAGGAAACATGGTTAGCATTCAGCGGGATACATTTTAGTC
>chrX:166261314-166261514
TCAGGACAAAAAGACACTACTGTTATGAGTCGACTTGATTCTCACAGAAAGAGTATGCGTGTATATCAGTTAAGAAATGAACGTATGTCCATACATACAC
>chr16:58703287-58703487
AAAAAGATGTTTATTCTCTTCTTCTTGACCATGTTTTCATTTGACACCTGTCTTCTTGGGTGGAAATAGCCTTTCTATGAAGCCCCTGGGAGTAGAGGAG
>chr16:75709800-75710000
TCAAAGACAATGAAACTCATTAGGAGTCTTGCTTTTCTCTGCTCCTCTCCCCTGTTCGTAATGGGTAACTGTGGAACCACTGATGAGTGATTTAACACGA
>chr16:75837986-75838186
gtaccggtaccagactccttccacagccttcgtaattttccattgcaagattttggcccattcataggtggatagagatttgggttgttcttcattttca
>chr16:75921086-75921286
TATTTGACTGTGATGTTTATGCCTAACCAGGGGAAATTTCTATAAGAACAGTAAGTTCTGCTTTCACTTATATTTCAGGCTAGTACTTCATTGTGGGTTT
>chr16:91072614-91072814
GCTTATCCCAGACCTCACTATGATACATTGTTCATCTCAGACCTCACTACGATACATTGTTCATCTCAGACctcactatgatacattgttcatctcagac
>chr16:91658023-91658223
GGCTGTTATGACTGTTCCAGAACCTGCACGAGAGCCCGAGTCTTCAGTTACATCAGCACCAGTTGAGTCTGCTGTAGTAGCAGAACATGAAATGGTTCCA
>chr16:93057390-93057590
atcttatgaatgggtttgactcaataccatcttctgttcttcctcaggttgttctctttctgacagaaggagcaggttcaggggttccagtgtcccttcc
>chr16:93798792-93798992
GTGCTTAGGGAAGGAGGCAGTCACTCCCCTCAGGGCTAAACAGACTCTTCTTTCTGTCAGCAGGTGCTGCTGAAGCCTCCACCATGGTATCTGCTTCTGC
>chr16:94596242-94596442
tcttagtacatgcccaagagtaggtgagctggattttgtggcagatctttcatcttttcgaggaactaccacactaattttcatagtgctgtagcagttt
>chr16:95150776-95150976
TTGTCTAAACTATTATATGGCTTTCGTCACATGCTTGCCTGTCTTGAGTCTAAGCTCTCAGAGTGGGCAGGAACCTGAGGGTCTGCTTCGTGCTATTAGG
>chr16:96387756-96387956
gatgaggaactgggacagaggagtggaggtttctagaggtgggGATGAGGAACCGGgacagtggagtggaggtttctagaggtggggtgaggaaccggga
>chr17:5756154-5756354
GTGGCATCTCCAGGAATAAGTCAGAATGAAACTTTTCAAGGGCTTCTAAGAACTCGCCCATACAGCCTTAGCACCTGTTCCATTCAGAGCCGAGCCTACC
>chr17:6835178-6835378
TGGTCTTAATCAGCCACAAAAGATCAACTATGGTGTCAGCTTTGTATCAGTTCCTTGAGTTCCACCAAGAGGAGACAAACCAACACCTGCATGTAATAGT
>chr17:17234718-17234918
CGGATGCATTTTGCTGGTTCCCTGTGAGATCTGCCAGTCAAAAGCGGAGGGTGGTTCTTCCGGAACGCATTTTCCTGATTCCCTGGGGGATCTGCCAGTC
>chr17:17294094-17294294
CATATCTCTGCTGATCTGGAATAGGTGTGCGTCTATATTGGAAGCCTGTGCACTGAACCACTGAACCACTATTCCGAGTTGCGTTTGCACCCTCTCACCC
>chr17:21464422-21464622
gttcacatcttagaagacatcagaatgttcatactggagagagaccttacagatgtaaggaatgtgacaaatcttttcatgagagcgccactcttagaga
>chr17:21475198-21475398
AGGGTAAGTTGGTAAGAAAGTTAGTGTAAGTAGATAAGAAAGTGCAGAGGAGGAGAAACAAAGGAAAGatagaggtctgcaaagaagtgagctaaaagca
>chr17:24922687-24922887
TGATGCCTGATTCAAAAATCTGTGGTTGTGTGTTCTGTCTCCTACTCCTCCACACACTTGACTAATGTCTCTAATTGCTCATCTCTAGAGCTGGTGATGA
>chr17:26284893-26285093
gatccagacagaaacttcagcccaccagttgaaactgactagcttctcctgagccccctggcaaccaggaacccgttttctctctatagtttgctcattt
>chr17:26572113-26572313
tcctggtctgaggtcagcatggcctatagagtaaggccctggcttagaacaaaaCCATCTGTAACCGTGTCTTATTTAGCACTGGAAAGTGTTCTAAGGA
>chr17:28488277-28488477
GTCTGTGGGGAACAGTCAGTTCTTCAGTTTTGACTACAACCTAGCTAGCTCCACCCACTCCTCCAGAAAAACCACTCTGACCACCAAATCCACCTTCCTC
>chr17:28701338-28701538
TCCATTTTGGGCACATTGCCGTACAAAAGTACTCTTGGTGGTTGGCACTCCTCTGTTGTgctaggagtggtggtacagaccagtaattccagtagtcaag
>chr17:31914462-31914662
AGGAAGCGTCATGCTCTCCTAGTTCCCAGATTACTCATGGCCTGTGGTACTGTTCAGCATGGTCTCtgtctgagtcagggtttctattactgcgacaaaa
>chr17:32976174-32976374
AGGGAAAACAGAAGAAGAAGATACTGAAGAAGAGTACCAAAATCCTAAGGGAAACCTGAGGTAAATTACCCTCTGGAAAAGATTTGGACCAAGTATTTGG
>chr17:36001244-36001444
CTTGAATCTTGTCATCTCTCTGCCAAGTTCACTTAGTCATTTCTACCACATCTGGGACTGCTTGCTAGGGTGGGGAATTCCACACTGGGGCTTGGTCAGA
>chr17:44599879-44600079
CTAGTGTCTCAGAGTAGGACCAAATGAGCTGGTAAGAGCACATAGCCTTTAAAAAGTgagctgtggggatggctgggtggataaagtccctgactcagaa
>chr17:44612163-44612363
GCTGGCGGGAGTTAGTGAAACCCCAAGAGGATGCTAGTTTGACTCAACATGGAGACAAGAGTGACGCTGTACAGTAAATTTGAAAAACCATGACAGGGAG
>chr17:44731830-44732030
CATCTGGATGTCAACATAGTgtttcagcttgaagctatttaaggcagcttagttatgaaccctgaacacccggcttcacagtgaagatgctgacaggacc
>chr17:47768800-47769000
AGCCAGACACTGTGTCGGGTGAAGCAAGGCAAAACCAACTGTGCTATTTTGGAACCTGGTTAATTCCCCCCTCGAGCCCCACTACCTCCTCGTTCTCAGG
>chr17:50165892-50166092
AGGCAGCATCAGTGGCTCCTCCTGAGACtgggggtgggggtgggggtgTTGATCAAAAGGTTACAGTCTGGGAAagagaaaactttgactcaaagttctc
>chr17:50180864-50181064
TTCCCAGGCACTGCAGTAACTCACCCACACCCAGCTCGGTGAAGCAATGAGTGTACTGGGCCTCCTTAAGGGAGCACAGGTGACCTCCAATCAGCTGCAA
>chr17:50512949-50513149
AGTTTTAGGGACGAACTTACATTAGTCGTTTTTAGTCATCTAGTCAACGAAAACACCACTTTCATTTTCTCTTTCCGCGATTCTGGTCACACTGCTCAAT
>chr17:52036370-52036570
CCTCAGTTCCTTTCCTACTTCTCTTACCACATCTGACTCTTGCTCATTTCGTTCTAAACTGGCTGCTCCCAAAGATGTAGAGAGACAGAAGAAAGGAAGA
>chr17:52116152-52116352
GGGCAAAGTCAAATGAAAAAATGAACACCAAAAAGCATACCTTTTCTTCTTCCTATATGAGTTGTGATTTTTTTTTTTTTTTTAGGATGGAAGCTCTTTG
>chr17:52168398-52168598
GCAGCATGTAGGTGGGCCCCAGATCCTGTATTCTCAAAAAGCTCCAGTGGTTGCCACATTTCTGTGGTGATGGTTTCATCATGAGGAGCAATGCATGATG
>chr17:52452374-52452574
aagagggagtaagatcccctggaactgtatttacagatatgagttgtcatgtgcatgctacgagtcactcttcctctgaaagagcagcctatactcttaa
>chr17:55702372-55702572
ataagaccatgtctaaaaatgaaaaCCAGAAACAAACAAACACACAGAAAAGAAAAGGAAAACTTAGGAAGAGCCATTTTGTTGAGCTTGGCTAAATGTC
>chr17:65719824-65720024
TGATCGTGTGTGCAGGCTGTGCAGGAAGCTCAAGGGATGCAGCTTTCATGCCTGGACATAGCCCGTGGCATAGCTGCCTCTGAGTCAGTGCACTTCACAA
>chr17:78271258-78271458
ACAGATTGTAACATTTTGGAATTCATGATGGAGTATGAATATGTATAACTATAATTGCTTGAATGGCAAAATCCGCCTGGCAGTAAATCGAATATATTTT
>chr17:80167942-80168142
GCTCAGCTCAGCTCTTCCTGCTGTGGATGTCACGTCATATCTGGAAGCGACACCCTCCTTCCTTTGAGTCAGAGTCAAAAAAATCAGAAAGCCCTCAGTG
>chr17:80501036-80501236
TACTGTCTAATCCTAGGGCCtttgacagtgtatataacactgtgtatagtcacctctccaagcaagatagaaagtattttttctcacttagcgtgttcct
>chr17:80730092-80730292
ctcatttaattcacagagcagcctgatagctgagagcgtattatctcctttttataacatcccaggctaattaagctactcaaggtcacataAGAAAGCT
>chr17:84056426-84056626
caaagatgtggcagccggagccctcattatctgggtgtgggtgtgtgcaatagagcaagcatcacttctcagcattgactcaaaatgagcatacactcct
>chr17:84329312-84329512
ctcaaactcgcagagattctcctgtctctgtctcccaaatgatagggttaaggtgttaaatgatgtgcaccaccacCTGCAGCCTTAAAATTATCCTTCT
>chr17:86835922-86836122
AGTACAGTATTTAAAGTTTGTACTGTAGGAGTAAGCATgagatgactaagtagttataagcactgactgcccttccagcgggtttaggttcaattcccag
>chr17:87979764-87979964
tttcctccccaccttgcttcttggtcatgatgttggtgcaggaatagaagccctgactaagacCTATGACTCATACTGTAAGTCTGTTTTGTGACTGACA
>chr18:4303294-4303494
GAGTCACACTGAACACACATGCCCTCCCCTCCCTCCCCACGGCACCCTCGAAAAAAAGAGCTAACTGAAGAAGTTCCAGCAAATCAAGAGCTGCTTAACT
>chr18:4311980-4312180
CAGTCATTTAGCCTGCATGATACGTTCATGTCTTTTGGGTCATGTGTACTGCAGGTCTCTGACTGTCCCCTAGACCAGCTAAAGTTCTGCTTTAAAAGTC
>chr18:4592666-4592866
tccttccttatctgcctctgtgtctgattgatttgacttaacTCTTCATTTCTGTAGTGCTGGGACGGAAGTAGGAGCCTCACACATGGCAGGCAAGAGG
>chr18:4931146-4931346
catcatggagatggggctggggaaggggtgcttttgttcattgccttgtgccacttcaggtcagctcttggcttttctgtttttacagttgaagatggct
>chr18:4938114-4938314
AGATAAATTTCATTCATTTGCCAATTCAAACTGGAGAACTTCTTGCACCTTATGATTTACAGTGAATGGTTTATCAATACATCATGACTAAGCTCTCATT
>chr18:5391348-5391548
GAGAAGGGCTGACTGGCCTGTGGGGAGTGCTGATGGGATTCAGAGAAAACACCTTCCAGAAGAGCTTAGGTAATCTAATGTTCCTGACTGATGTGGACCA
>chr18:9398125-9398325
ctctgctaaaggaacacaggaataaaatgacacctaatggcattctgctagactccacagatcagtgtctgctcagtcattatcagagaagctccctgtt
>chr18:20932490-20932690
gttcacattgacctttaactcaatgagtcctacacgaagctttgtggaatttcttaagattaacaaaccttaaacattcagaacaaaacagggtatgtgg
>chr18:23913052-23913252
GCTTAAATATACCTGTCAGATAGTGACTATTTTCCAGTGAATGAAGAACCACAGTTAGTATATTCAGATATGCAAATAAGCTGCTGGTACAGAAATTACa
>chr18:31706258-31706458
GAAGACAGACACGTAGAGCAAGATGATGTGCAATTGATTCCTACCACGGTCTTGTTATGACTCAGCACCTCCAGGTGGCTCACCCATCACAAGGCTAGGA
>chr18:32162380-32162580
GTGTTTTGTGGGTTTGAGTCATGTAAAAACCTCAGGATGTGGTCGCATCACAGAGAGCCTCCAGGGCTAGCTAGCCCACTGATTAATCTGTATTTTATCT
>chr18:32563867-32564067
TAGTAGTTTGGTTCTTTTACATATACTGACTCTTGGTTATTGGTCTTAACTTGGCATAAATGGATATGTGTCATAACATGGCTAGTGAACTGAAGGACTT
>chr18:32992424-32992624
gagagaccattctcctagctgcctggaagacagttttctcctactggccttcaaaatgtagacctctcagctcctcctgcaccatgcctgcctggatgct
>chr18:35785207-35785407
cagatcctgttacagatggttgtgagctaccatgtatgtggttgctgggaattgaactcaggacctctgggaagagcagtcagtgcttaaactttgagct
>chr18:36364950-36365150
AGTTCAGTCTTTCGTAATACCCACTGTATCTTAAGGCTAACAGTTGCTGATTGGCTAGTAGCAATTTGGTAGGCCATAGCTTTCATAGACCTTTATGTGC
>chr18:36371453-36371653
TACTCTCAATAAGCCAAGAATGATATTGTTCTACCATACtctttgatgtgggatcttgctatgtatgtgtagctcaggctggtcttcagcctagtctttc
>chr18:36404808-36405008
TGCACGTCTCACTCAGGCAGGCAGATGAGTCAGGCTGCAATCTGCTTTTCTAATGAGTCTGCTGCTGCCACAACCCAGAACAGTGACACATGGGAAAAGC
>chr18:36739745-36739945
GATGCTCTGTAAATAAAACTCTATTGAAGCTTCGGTCAGAAGCATCTTCCAGATGAAGTGCACTTCTTGTAGACCCAGTTAGCCAAAGGTCTCCTCTTTT
>chr18:38441664-38441864
GGTAATACTGAAACAGGAGCAGGTCTTACTGCTTACACCAGTAAATTCCCTTTATAGTTAACTCCTGTCTAGAACAGCTCATTTAAAAACTACAATCTAT
>chr18:39492145-39492345
CCCCAGACTTCAAAGAGATTCTTTTGTATTTGTGCGTGTTGGGGGATACTCAATTCTAAATAAAACTCATACTTACCCTTGAAGATGATCACTTTTTAAA
>chr18:39718746-39718946
CAGAACCACTCAGATTCTCACAATTATTGAGAAGTTCTTGTTCTAGTTCAGGCAGTGTTGCAGATTCAGTGTGCTAGGTGTAAACTGAACAAAACAGACA
>chr18:46450294-46450494
CTCTTGGACTTATCAGCAGAGGAGTGTGAAGGAATGGTAAGAACTCACACAAGGTCACAGTCAGAAACAGAAATGACAAGATCTCCCACGCCCTTGAGTC
>chr18:46598932-46599132
AGGGTAATGTAACTAAAGTCCCCGAAACTAAAAGTAATAATAAAAGAATCACAGTGCAGTATCACTTTCAATATTACAATTAAATATCACCAAACAGGCA
>chr18:50065968-50066168
TCTATCCATAGATTTACTCAGCCAGATTTTTTTTCTTTCAATCTATGGTGCTTTTTTTTCTTCTAGTTCATGAATGAGTCAATTGACCGAATGTAGGCAG
>chr18:56726022-56726222
GTCCTGTGAATCCTGTAAGCCCTTGTTAGAGCACATCCCGGCAGTGTGGGAAGGATGTCAGTGCTTTAAGAACTTGACCTTAAGAGACAGACACCGTCAG
>chr18:60499899-60500099
ACAGACCCAAAGTTCTGATGTTCTGAGGGGTCAGCTTCAGAGCCTCCGTAGAGCATGACATGTCGCCCTACAGTGTGACTCACAACCCCAGTATGATTGG
>chr18:62091828-62092028
tttgtcacacagcaGTTCTTTCATTTAGCAACTAGTGAGTTGATTTTGAAGTACTTCTTGTGTAGTTTAGAAATTAGAATAATATTGTCACTTGAGGTTA
>chr18:62192029-62192229
ATGATGTAGGTGCTGAGATCTGTAAACTCCATTTCTGAGGATTTCTTGCTGGGTGTCTTGATGATCTCACTGGCAGCCAGGGATAGTTGGTACTCACTGC
>chr18:62193338-62193538
AGGGAGCAGTGGTGAAGCAGGCTCCATGGCTTGGTAGCTACTGTTTTCATTCAGCCAAGATCTGGGCTCATAGGTATTAGCTTATTTATCCCATGACCAC
>chr18:65415852-65416052
GCTTGAGGATTTACTCTTTGTCAACATCAATGAGCTCGGGTAAATGCCAAGGTAGCGCAGATGAAAGTACCAGGATGCTAAAAAGACATTGTTCAGTCCT
>chr18:65788794-65788994
CCAGTTAAAGGCAGGAGAAGCCCCATCCTGTGGACTGGTGCCGACTGATCTGGGGCTCAAGTTCTGACTACTGTTTCCTGCCTTAGATCTGAGTTGCAAC
>chr18:70433474-70433674
TCTATGACAATGGCTAGACCTTAGAAACACTGATGGTTACTCTCTCCGTGCCTGTGTCATACATACCTTCATGATTTTACAAATATTGCATACCTTAAGT
>chr18:70632003-70632203
taaggtcTTAAACCCCCTTCTCCTTCCCCTCCTCTGTCTTCAATAAGCATAGGGTCACATGGGAAACTACAGCATTGTGGCTATGACTATAAGAAACAAA
>chr18:74991200-74991400
AGTTGCTGAATGTTTGCTGACTGTTTTCCGTACAAATGAAGGCGAAAGCGGTCCTGACGCCAAGCTGGCGCCATCTAGTGGTCCAGTGGCTGCTCGCCCA
>chr18:76255440-76255640
ATGTAGATAATGCTGTTTGCTAGAGTTAGGAGGGAACAATTAATAATTAGAAGACTGCTAGAAACTCAGGATAGTTAGACCTTACCTGATCGAAACTTTC
>chr18:79247488-79247688
CCTTCAGGGTTAGATGATTCTTTCAGTAGGAGATTTAGGGAGCTTACTCTCATAATGAAATGGAACCATGAAATGACTGTGATCTCATGCTCTTATCATT
>chr18:80811004-80811204
CACATCTGCAGCATGCTCTCTCTCACTCAGGGGCTTCCAACCCTGCCATGACTATGCAAGAGGCCTAAACAAGAACTCTCAAACAGTAACTACACGTCTG
>chr18:89332612-89332812
GTGCAACTTCTGACTTACTCATGGTCCTTAGTCATAATAGTTGTTAGTGAGTAGGTGTCTAACTTCTCCTTCATGCAACTCCATTTTCACCATGAAACTA
>chr18:89435485-89435685
aagtacagatactaccaaagtccaactacctgagccagtgagtcttattagagttacttacaggaatgtgtttgaggagttactaacaagagcagaaatg
>chr18:90586192-90586392
ttgtcagagtcagagccccagtgagggaggaaactgtgagagtgcattgcatgaacctgtgagaatgaaacctgagtttcattttgagaccacacgaagt
>chr19:4052510-4052710
CTGGAACCCCCAGTTTGGTAGCAAATTTGTCAGGGTACACGAGGTTTAAgcatgctttaatcccaccactggggaggtggagacaggtgggtctctgttg
>chr19:4052935-4053135
CACCAGCCTGTTACTGAAGATCTAGGTAGGCTAAAATGGAGCTGCCTGGGGCACAGCCCAGGCTCCCTCTCCTCCCACTAGTACCATCTATTCCTGCCTG
>chr19:5018500-5018700
aaagtagcaacaaaaataattttctagttgggggtcaccacagcatgaggaactatattacaggagtctcagatgtaggaaggttgagaaccgctgCCCT
>chr19:10173846-10174046
AGTTGTGAGGTCAGACCAGGACAGAGGCCCTAGGCTGATATCATATCGGCAAGGCATATCTTCAACATCTGTATTGTTTCAGTAATGTTAGGGGAACAGA
>chr19:11093754-11093954
TTCAAACCACAACTTCCTTCAAGGATGCTCACATTTCTGCTAAACATTTTCAGGAATAGAGAATTTGCTGACTATATATGTGATAGTCTTTGGAGGCATT
>chr19:11543620-11543820
CTATTTCACCATGCAACAGTAACCTCTCTCATTTCCAGTATTAACTGTCTTTCATTGTGACTTAGCCAGATAACCTTAAGTAGAGCTGTCAATTTCTGTG
>chr19:11967056-11967256
CATGTCACACTTCGGGGCTTATATTACTAGACAGAGGTGTTGAGAGGTGATTGGAGGACAGGTTATAAGCTTTCCCAACAGCCTTGCATTGTGGCTGGAT
>chr19:12800904-12801104
aCAGCAACAGGACTAAAATCCAAACCCAAGACTTGGGGTGGATTTCTCTTTCTACTTGTGTAGAAATTTTATCAAGGACAGGCTGGCTCAAGTGGGCAAA
>chr19:12831606-12831806
GTCAGAAAAGAAAGAGAGATAAAAGTAAATTGCTCTTTCTGAGTCTGCAGGGTTCAGAGGAATAACACAGGACAGGTATGAAATGAGTTGTTTGGAGTCC
>chr19:14684800-14685000
TAATATGTGTACTCATTCTCTGTAAATGATTAAGTTCAAAGCCACGCAGTGAATCATAGTAGCAAGGCTAGACTTGCTTTGATTAACTATACTGGTATAA
>chr19:16329160-16329360
ccctggaagtggaattagagatagttatgagctgctatacagtgacttaaacccagccctctgcttaatcaatgagtcatgtctgtagtcTGCATGGAAC
>chr19:16329819-16330019
TCGCGCTTTTGAGTGCGTGGTCATAACTAGAATGGAAGTATATTTCTTAGTTTCATTTTTATCTTGCCACTGTAAATGCAAACTTCTTTGATTTTTCTGA
>chr19:23380606-23380806
GGATCACTGAGATCTCAGGGGATGTGTTCATGCCACCCTGTTTTCACCGCTCTTTGTTCAGGATATCTCAGTAGGCAGGAAGTGAAGTGGAGTGGGGAAG
>chr19:24166664-24166864
CCTCACTGAAGAGGGCTAAAGAGGAAGAAGCCTGCTCCTCGGTCGGAAACTGAGCTCACCAGGAAGTCCTTTAGTTTTGCTAAGAACCTCCCTCACTAAT
>chr19:25078502-25078702
AGTTTTCTTCCCTGGAAAACACTAAGTGTTTTCCCAAGGATGACACTAAGTATCTCATGAGATGACATGAGTATGGAGTGAGTGAGTCAGAATGTGTAAA
>chr19:29317372-29317572
acaacaaaatgcaggcttaggcaagtgagttatggtagcacagtgaataccccaagagtctggaattgggaaattaaaacaaacaaaacctacatagcaa
>chr19:29670470-29670670
cagtaagtgtgaggccagTTCTATCTCAGTAATACAAAGTTTCTCCAAAACGGTCAGATCGTCTTTAACAGAGCAGAGTTTCTGACTATAAAATAAGAAA
>chr19:30955964-30956164
ACTGACTTACAGTCACTGAGTGAGTCTCGATTCCTTCTTCATGTCCTCAACTCAGTCACTCGGTGACAGCTCATCACCCTTGACACTATTGCACAAAGTT
>chr19:32120982-32121182
AATGGGGACAGTTGTGGTTAGATGAGGGTTACCAAGATAACACATGTAGCATGCTTAACTCACAAGTAAAATAACTGTAGCAGTTTTCTAGGGATTCAGC
>chr19:32988878-32989078
TTACATATTGAAGAGGTTTGAACAGGGCTCTTGTGTCCCCATTGGCCACCCATCCAGTCTGATGTGGAGCCTGACAGCTGGAACAGGAGGCCTTGACCCC
>chr19:33159369-33159569
ACTTGCTGAAGGATGACAgtgcctcagaatccattacagtgactaacacacagttagacctcaacagatgttgaatgaaAACATGGATTTATATTACCAA
>chr19:34194591-34194791
ACACCCCCCCCTCTCTacacacacacacacacacacacacacacacacacTGAACtctggaatctgcacacaagagaaaatgtgctgtttgtctttctga
>chr19:34299312-34299512
AAGATTTTACTGATTACAATGGAGACAAGGCTTCACTGTGTCACTACAGAGACACTGTGTCACCGCAGTCTGCCTTCAGTCTATGCTGGTGTCAGAACAG
>chr19:38322134-38322334
ATGAAAAGATACCACTGCCTGACAACAAATCGAATAAGAACCAGATCATAGTTGATGATCTCAGACATCTTTCTGACTGTACTTTCGGGTTCTTCCCAGA
>chr19:38745927-38746127
AGTCTGGAACTCCATAGATAAGCAATACAGATGATTTTAATAATGTCTAGGGGTTTGAGAATCCAGACACATAGTGAGGACAGAGGAAGAACAGGGTTCT
>chr19:42023057-42023257
AGTCTGCCATGCCCTTCCTGTGTTTCTGAGAACTCCTGTTCTACATAGTCATTCTGACTTAGGCAGTCTGAGTCAGGTGCTGGGAGTGACcacacacaca
>chr19:42563841-42564041
TGCTCAGATATTTATGCTGAGAGTATTGCATCTGGTTTTACAGAGTCAACAGGAAAGTTGATAGAAAGTGTGTCAGATGGTGCTTCCTCTTTACCCATAA
>chr19:53199258-53199458
TATTTGCTTTGTTTTGAGTATTCTTCTAAAAAAAGCTTTGGCTGAGCTTCAGAGTACATCGGACCATCAATAACTGCTGAACATGAGAAGAGTCTGACAG
>chr19:53565950-53566150
CCTCTGCTctccagtgtccacacagtgactttccccaaagactgagtcactctcactagtgacactgcaggaacggttccatagttgaatcacagtgacc
>chr19:57803236-57803436
CATACCGTTCTTTCTTCCTGTAACTTCCTGGAGTTTCGTTCTAGGTCTCTTGTTCAGGAAATGCAGAGGCCAATCAGTCAGGCCAAATCTTAGCCTCAGA
>chr19:58357948-58358148
ATCAATACTGACTCTCAGTCTTAGTATTCCAACACTAAGTGAAGAGTGCTAGTAACAGTGTCACTGACAACAGATGTAATTCAGGGACCGTATCAGCACT
>chr2:3657612-3657812
gggggtgggggtgggggtgAGAAATAGGAGagagacagagacagaggcagagaGGGAATTTTACTTATCGAATTAAACTTGTATCCAGATCTCAACTACT
>chr2:6715510-6715710
GAGGTCTATGAGATGGAAAGAAAGGCCTTGCCATCACATCCTAAGATCAATGGGGCCAGTCTCCCAGTCACCCAAACAGCAGCCTGACTCAAAGCAAGAA
>chr2:8965005-8965205
GTTTAAACTATGTAGAGCAATGAGTTGACTGACTTTAGGGGATTTTCCCCATGTTTGAAGCAGATATGCTGATATCCTGTATGCATATCCAGAAATGATT
>chr2:9294624-9294824
GTGACAAACACACTGAGCAGAGAAGTGATGTGTGCTTACATGGCACATGACTGGGTTCTCTGTTCTAACCTACCTTCATGGAAAAAGTGACACTAAATTA
>chr2:9360156-9360356
AGCTTTTCTCGTTAGCTTATTATGATGGGCCTCTTAGTCAAGTCTCAGTTTGACTAACCTATATTGCCACAGGCAACTGGTTAGTCAACTTTCATCTTAT
>chr2:9570955-9571155
ACAAGTGCCCTGATGCTGAGCTCCAGCCTCAGCCCCACTGTCATGAACTTATTCTAGGAGCCATCAAAATGTATTAAAATGACTAAGAATTTTAACAGTg
>chr2:9571472-9571672
CTAAATTATTCATTTCTGCCATGTTCAGTAAAGTTGAGTAAGGTTTGAGTCAATGAGTGCCAATATTATTCCACATGTAGGGTTTCGGTGTTTCTGGCTG
>chr2:10143360-10143560
gtggtgcagctctctgccttgagaccctggaccgtataagagtaaaagccagctaggtctttctagtgcatgggttcatttctctctgcttctgactgtg
>chr2:12977405-12977605
ATCGTAGTCACTTTCATTGTAACAGTGAAGTTTTCCTTTTATGTATTGAAAGGTCACTTTCAGTTTGCACTATGCAATAAACCCCCTTGAAAGTGAAAGG
>chr2:13413590-13413790
TGGAAGCCCACTTCCTCTAAAGGACTGTTCCAGGAAACATGACTCATCTGCTCAGGAAATGAGCAAGGAGGCGCGCCCTGATCAAAGAGTCAAACCCACT
>chr2:13557422-13557622
GACAGGATACCACTCTTGAGAACCACTCTACTGGCATCTCCTCGGGGTACCATTTTTTTGAGAACCACTGTACTAGCATCCCCCACCCCCTAAGCGTGCT
>chr2:14312688-14312888
TCCTGGCATAGCAGAATTAAAACCGGAGCAGTGAGATGTGCAGAGGGAAACAATTTTCAGATAAAATAACATTATTCCTGGCAAAGCAGGCACACGCTGT
>chr2:15050976-15051176
GTTAAATATGCATTTGATATAAAGTAGTTCACTACTTCAGAACACTTGAACAGTGACCAGAAAACATGTGGTAAATCTGCAGTTAGTAGAGTGGAGATGT
>chr2:17845010-17845210
TATAGTTCCTTAAGCCTGGGGTAGACGGGTAAGCGCGTCAAACTTCAGCTAGCAGAAAGCAACTGAATGCAGAATTCTATGTCTGGTGCAAAGGAAGTGG
>chr2:17889632-17889832
AGTCATACTGAGGAGTAAAATAACCTCTTTTCTAGACAAGTGTTAAAATCCATGTCCTTTGgcaaggtgtgctggttcacacctgtaatcccagtgttag
>chr2:18019236-18019436
aaaaggacaagagagatgactcagcagttttgaaaaggacccaggtttggttcccaggactacatgatgtcccacaactctcctcaatgagctcccacac
>chr2:19628386-19628586
cactaaatttacatttctctatttgcctgttctgagcatagggtaagtaggatcctgcaaatgttatctgtgacttcagtcatttagcagttttctggga
>chr2:19647122-19647322
TGTGACTAACAGTCCTGACTTCTCTCAGTTCTCAGTTGAATTTACCATATGACAAATGCCACCTATGAGCAGGATTTCAAACTTGCTAGTCAGTAGTTAG
>chr2:26502767-26502967
ACCCCGTTCTGTGAAGCCGGAAGGGAAATAAGGGCTCCCCTCTCCGGCTCCCGTTCCAATCAGCACAGGATTTTCAAACTTCCGAAATGAGTCAGTCCCA
>chr2:34982294-34982494
GCTGCATTTATGGCTTCATCTGGTGACTGTGGTCTGGCCTATTTGCCACCACAGTTGGGGACAGAAGCCTAATAGCCTGGAGGCCTGTGCCATGGAAGCA
>chr2:35329179-35329379
CACAAGATGTTTATCTGGTAACATTTGGTGATCTCAAAAACATCACTGTAAGTCCCTCCCACCGTGGGCAAATTGCTGAGCTCCTGATCACAGTGCACCA
>chr2:38471976-38472176
TTGCCACAACTTCGTACCACGAGGCAAGTTCTAATTCTGTCTCTCCGCCACAGAATTGGGAGGACGAAGGTGACAATGCTTGGGGTTTTCCAGGAAAAGT
>chr2:38507212-38507412
GGCTCTGCAGAGGGTCCTCAAAGCAGCGCTGAACAGATCAGTCCAGGGCATCCATGAAAGGCTTAGTTTTGGGTGCTCAACTGGGAGCCCATTATGACTC
>chr2:38536630-38536830
GTACACCCAGCCACAAGCTCTGACAACTCCAGCCCAGGGTGTGCGTATGACTCTTATGGGGTGGGATAGGGGTGTGGGGGTGATGGTGCCCGCAGActtt
>chr2:43748604-43748804
TGCAAGGCAAACTCTAAGGGGAATAATGTGGTTAACTACATGTACCCAGGAAGTGGGTTGTTTTTTAAAGTCTCTGCTCACCCTTTGCCCCCGCCTTTTT
>chr2:43975736-43975936
AACACAAGTTTAGGGCTCTGATGCTTCCTTGAGAGTGAATGACATCTTAATCTGACTCAAAAATAGCATAGATGATTTAGAATTGTTTCTTTTGAAGCTA
>chr2:44818785-44818985
CCACCCTTCTCACTCAGACTCTTATTCCATGTGTCTTGTGTCATATGCTTTCAGAAATGCTTCCCTGCTATGCCAGGTCACTGAGGAAGACCTCGTTTCT
>chr2:44978516-44978716
ACTGCTTTTCATGTATGAATGCTTCTTGCTGCTCTCCCTTCAAGCCTCTGAACGCCCTCTTGGACGAATGCACCCATCTTTTAGAGCTCAACCCCCAGCT
>chr2:48249588-48249788
TCTTCTATCTATACACCCAAGCTTCAGTACTAGTTTTGGTTTAAAATTTAGCAAGCTCAGTTACTCATAATGAAATGGGTGTGTTTTTGTTATCCAGGAT
>chr2:50249794-50249994
TTTAGCACAGTTTTGGGGGGACTGTCATTTCCTATGCTTGTACCTCTCACTCTGTTGCCAGCTTCTTGAGAGTAAGAAGGGGCCAGATGACTGAATGAGC
>chr2:50324802-50325002
GTGCACGTATGCACATGTGTTTGCCTGTGCATGTCTGAGGTCTTTGTTGAGGTTATCGCCCAGTCATAAGAAAAGTGTAAGTTCTCATTTTAAGAGTGTA
>chr2:52597534-52597734
CTGGGAACTGTGTACAGTTGCTCTCTTTTCTTACTAATTACTATACTATTAGTCAGTGCATCTGTTATGAGCAACAAGGCAAACACTAGCTATTCATAGC
>chr17:44675061-44675261
CACTTCAGCCCTTAGGTTCTTATGGCCTTTTCCAGTTTCTGAGGCTTTCTGTCATTCGGTCTCATAGTCATTAATATCCACAGCTTATGTCTCAAGGTAA
>chr17:44718477-44718677
CAAGTCTACTGAATGGCTTTTCTTTTCAAACCAGACCATGTAAGTTGCTAAAATCTGGTTAAGAAACACATCATTTGTTACTGTGTGTGGATAGTCTTAA
>chr17:52463190-52463390
cagcagacacactgacctactgacccatttcgcagacAAATGCAGGTGTAATTGCTCATATACTACTTTTTCTCTTGAGGGCAAACAAAGCTTTCTGATG
>chr17:57108948-57109148
TGGAAATCCCTTTGTCCCTCCCACCCAATCTGGATTCCGTGTTTAGTCACATCACAGCCTGAGGTCAGGCCCAAAGGAAACAGTAGTGTTGAAGTTGGTT
>chr17:63324252-63324452
TAAGCCTGCTCTGTCCTTCCTGTGACTTCTCATAACTGAAGCAAAACAAGAGCTTCCTGCTTTGGTGATGATGAATCCAGAACTCAACTATTATAACTAA
>chr17:64603120-64603320
CCTCTTGCCCAGTGACGTCTTAATAGTGTCCTCTAGCTTTGGCTGGGTGATCGCTTGAACATGATTTATGCGAACATCTGCATGGGGTTCTCTGGCAACC
>chr17:64751370-64751570
ATTTGTGTATGAGTCATCACTGTGGAGATCAGATAACCCTTGAGTCTGCACCCTGCTGGCTGGTTGCCTGTTCTTGATTTTTCTCCTCAAGTTCTTCTGG
>chr17:70924874-70925074
TGGAGCTCCAGCAGCCTCTCTCCGCACGGGTTCACGGGCTGTTTTCTCTTAGGTCAGCTCCTGCCTCAAGTCCCGTCAGCCCTCCCCTTCCTGTTCCTGT
>chr17:73271499-73271699
ACAGGCGGCATATGGCCTGGCACACAGCACAGCTATTCATTTCCACTCTTCCAGCATCCTCACGGTATGACTGCAGCCTATGATAGCAGGGTCTGTCAGC
>chr17:73818320-73818520
AGTATCTATATGTAATGGCATGTGGTCAGTTGTGATAACAGATTTGTGTAATTACCATAGTAGCCAGCACATTCCTGACAGAGGAGTGCCTTTATGTCAT
>chr17:74590040-74590240
AACAGTGAACAGGTATATCCTATTGTATATAGTCATAGTGCCCAGATGGCTGTGGTTAGATTAACCTAGAGCTTGGGGAGGAGAGAGCAATGGTAGAGAG
>chr17:78665158-78665358
GGACTGAAACGCAAGTAAGCCTTCTGCCTACCACGCACTTATCTCAGATTGTTATGTCACAGTGACAGTGACAGACTGAATAGTTATTAGAACTAACTCA
>chr17:79739209-79739409
AATGAGCCCTTCCCAGGCCAGACAATTTGACACTAGCACTGCAGAGTTTTCAAGTTGGAAGGAAACTTAATACCCAGCAATTATGATCTCAGTTTGTAGA
>chr17:80175126-80175326
GGCTTTGCTGGAATGAGGAAGCCGGATCAGTCAAATCACTCCTGTGCCCTTGAGCTGAGCCGCCACGTCTTTGGGTCAGAGGTCACCAGCTGCCAGGCTT
>chr17:80632474-80632674
CTCTGATGTTCTACTGCACACAGTGGTTTACCACCATTACGTTAGAGCTCTCTGCTTTTATAGTCAGGGTGAAGTGTCAAAGACCACGGAGATGAAATGA
>chr17:80772532-80772732
TGTTTATTATGAATAAAATGTCACATGCATGACGGGTGTCTGGTTTCATTTCTCCAAAACATCTTTCCGGTAGTAGATCTGAGGCAGCTGTGGTTAACCA
>chr17:84291386-84291586
ctctccctctatgattaggaaatgcgagcttgttcattctgacaactcctactcaatattacactgaaagtgactgactaaaacaaGTGCTTTCGTTTGT
>chr17:84334352-84334552
TTTCCTGTTTCACTTTAACGTGCACAAGGAGAAGCCTCTGGCAAAGCAAGGGTCCTGCACGCAACCCTCTTCTAAAGCCAGTGACTCTCTGGAGTCACAC
>chr17:84419949-84420149
AAAACCTCAGTAGGCATTTAAAGATCAGTATCAGCATCACACTGGAAAGAGGGCCAACAAAATATCCAGCAGGTCTGTCAGCAGAGCAGCAAGCTCGAAA
>chr17:86852756-86852956
gaagacaccgactcaattcatttctgacactatctgctggagatagcatcataccccacctgctgagaactccgtcccacaagaatgcctccacttccga
>chr17:87571690-87571890
GTCATCCTGTGAGCCTGATTGCATCACCGGCATGGCATCATCTGGTTGTCCCCTGTGGAGCAATACTGCCGCTCAGTGGATGAATGTGGGATGGCAGGTA
>chr17:88213666-88213866
AGCCTTTGGGTGTCACCCCTACCTACATACCCACCCTGAGTCTCCTCTGGTGAGCAAGCAAAAAAAGGATATGTATAATCTCTGTGTAATAAAGGATCCA
>chr18:3280882-3281082
TCAAGCAGATACTTACCACAAGAGAAATGCTAAAGTCAGACTTGTTATTCGATCTAAAGACGTCCCCGCAGCCAAAAGCGGTGGTGAACTAGTTAACAAA
>chr18:5020618-5020818
AGACTGGGTAGTGGGTTGAGTGGAGCTGAAGTGATTGCCTGTGTGTTCAAGCCTTTATAACTTACTAGTTTTCACTGCTGTTGCAATCTGGGGCTGACAT
>chr18:5077947-5078147
ccttctcgatggcatcttggttgttttcaaatttgggtaattgtgggtaaagtagctataaataaaagcccatgtgcaattttttttttgttaaaacaca
>chr18:5688515-5688715
caggtggtagtcagtcataagggaagtcagggcagaaacacaagccaaacccagggcagaaacagaagcagaagtggagacaatagaggagcattgctta
>chr18:7905524-7905724
AGCTTTTGTACAGGAAATCCCTTTAGCTTTCAGTTTTAGTCAGGGTATTTCTGTATCTTCCCTTCTTATAAAAGTATTTCTTGGACATAGAGCAACCATG
>chr18:9394044-9394244
TAAGCACTCTTAGCATTGTGGAAAGCCATAAGCAGAGGAGGGAAATACCCACGGTCAGTGGAGAGGCTGCCTGCGGCACAGCCTTAAGCAGGCAGCATAC
>chr18:14511473-14511673
agacaggttttctgggtctggtgcttggggctggctctttgaccttcagtactttgatctacaccacccactgcctccaggctcacataggtttcagagt
>chr18:20973354-20973554
ttctagcatttgggaggcaaattcaggtagattctgtgagattgaagccatcctcatctatatagtgtgttttaggcaaaccaagagtacacaatgaaac
>chr18:23845070-23845270
GATGGTGATGTCAGAAGTAACTAACGTGCTAGTGAGAACCTGAGACATGACCAGGTGGCTCTAATTAGCAGAGAACCTCAAGTAGCCTTTGAATGAGAAG
>chr18:25172104-25172304
gtggttaaccactaaaggccgcagtcaaaaaggatgtatgactaaagataatgactaagtaagtctaaagattttgagaaagctatttagctgaggaaat
>chr18:32052628-32052828
caaacactttactgattgaaccattgccccagccccAGCCCCATAGTCTGCTAACTTTTGAGACATTTCTGAGATGAGTCAAAAAGAGCCATGAGGCAAA
>chr18:32335762-32335962
tcagtgggcgaaacacttagcacctagcctgatgacctgagtatgatccatgggacccacacagtggaaggagagaactgagtcccacaaggtatcctct
>chr18:32970273-32970473
GTGTGTCACTGACCACCTGTGTTATTTCAGGCACGAGGCAGACAAAAATGAAGCTAACCAAGTGCGTCGATCTTTGGGTAATGACGACGTTGCTGTTGAG
>chr18:33193149-33193349
GGAACCAAGTAGCCCAGTTATCAAGGGAACTTTAGACATTTGTGACTTTCCTTTCAGTTTGACTGTCAACTTTGTAACCACAAAGGTCACAAAAGATATA
>chr18:33216892-33217092
GTTTTCCCTTTGACTGTCTTGTGGAGCTTCAGTGATTAGCACACTTTCAAGCCTTTGTGGTTAGGATAGACAGTTGTTTCCTATGACCTCTTTGGGGTTA
>chr18:35065568-35065768
attttgccagaattgttctgtttggcctcaaactaactctgacaacctgttctaatcctatggctcctggttccaacggcctccttgacctgcagtgacc
>chr18:36709033-36709233
aatcattcgtaagttctcaattgcgccctgttttgggcaggatgaagaaactttgtgctgttgaatgtagtcctgacctagtatgtgactcattgctttg
>chr18:38420201-38420401
cctctgcctctgctccGACTCCTGAAATGACTAGTTAAGAATTTAGCCTCTTGGTTTCATAAACGCCCCAAATTCTGGCCTTGCAGACTGATCTTTATGT
>chr18:39017752-39017952
TTTGTCTCTCCTGGGCAATTCTTCACCAGGTTTGGGTACGTTGGTCTTAGTTTCATTTCTGGTGTTTTCAGGAAATGACTCACATTTTAATCTGTATTTG
>chr18:39519558-39519758
GTGACTCCTCTTTGGGGGTGAATTTCTTGGTTCTGCTCAGAGATACTGATTCAGCAGATAGTCCCCAAGTCAGACCCAAATAGAAACCATAGCAAGAGGG
>chr18:39653994-39654194
CAGTGAGCTTCAGGGTGATACCATGAGTGACTCAGAATGCTCTGGGAAGAAGTGGGAGGTCTAGGATAAGTAGACATTCTAGAAGCACAGGCCATAGGGT
>chr18:41947124-41947324
tttgtgaagtagatagtgagtaatagagaaactcacaactagtcaaagtgcagagcataagggactatggagtacacatcaatattacacacacacacac
>chr18:42280472-42280672
CTCATTGCCATCCTATAAGAACAGGAGTTGCTAGTGAAAGTCCTGGGCTTGTATTTTCTTTGAGTTCTAGCAACTCATTGCTATTCTGTAAGTAAGAACA
>chr18:46477168-46477368
TACTGCCAAGATCCTAAGACACTTCCTGACTCTTATGATCTGAATTATGATCTGTCTCTTGCTGCCCAAGCTTCCTTGGTTTTTTGCCCACAACTTTCCC
>chr18:50009018-50009218
tgtgagtaactttctctccgatctttatcagcatttgctgtttttttattttaggtagtagtcgtcattctagttggggtTTCATGGAACTTTCTGTACA
>chr18:50117142-50117342
CATCTTCCTGCCCAGTGCCAAGTACATCCAGGCTGCCCCTTATGGCTTAAGTGATAATCTGGACCTAGTTGTTATACTAGAAAAAGGGAATGACTGAGCC
>chr18:53802523-53802723
taagcaagtaaccccagcaaggagaggaaatgactcactagctatactcggggagaattgtttctttgctctttgagtaatctatctgaggtgaatagat
>chr18:54972846-54973046
ataaaatatacatatattctatatTTGGTGATTTATCGTTACTTTTAATTCTTTCTTGCTGTTTACTCATTTCCCACACTCCCCCAAAGGGTACTTTGAA
>chr18:57056978-57057178
tacatgcacaagacctgcataaaaCGAGAAAGCAAAAGCCATGCAGGCAGGATGGGGACTAGGTTGGAAAAAGGGGGATTGGCCAAAGTAAGAAAGGGAC
>chr18:57307536-57307736
gtatggaaacacagttgctcatctgttgacagatgtctatgctgggtcagtttcctggccattgacaataacgaggctataaacaaggatgtgaaagtac
>chr18:60744742-60744942
TTCTCAGGCAAAAAGGGAACTGAAAGCAGCCACCCAATCCTGACCCTGTGAGTTCATCCTCCCACATCCTCAACAGGCTCTCCCTCCTGTTGACACTTAG
>chr18:62169332-62169532
AATGTGGTTTGACTTAGCGCAAGGCAGGCTAAGGACAAGGAGCCAAACTGTGCTGCTTCCTCCCAGGCTCATGCAGAGAGAGAGCGTTGGTGACTCAGCA
>chr18:66429302-66429502
TTGTGTAGTGATTCAACCTCATTCTTCCCGGAAGTGCCTCTCACACCACAGGCCCTCTAGTAAACAACATTTACATCACAGATTAGATTACTCCTTTAAA
>chr18:66453392-66453592
ccccctgggagctgtaatacaggcacatgtgacTTCTTTGTTGTTttagttttcttttgctgcgataaaacaccatgaccaaggcaagatcatttataga
>chr18:70436530-70436730
ACCCAAATTCCAAGCCAATTTCAGTGCTGGAAAATTTCAGCACCTAACATTCTCCTGTGACATCAGGTCTCTAGGGTATTGATGATGGACATGTAATTGA
>chr18:73643147-73643347
AATGATGTCAGTGATCTCACACACTGCTGAGCACAGTGGTTACATTACACGGAACCACAAAAGGGAGAACTGAGGACTTCAATCTGGAGATGAATAAGAA
>chr18:77118406-77118606
acaaggtagagtcatctgagaggagagaacctcaatggagaaaatgcctttataagactaggctgtagacaaacgtgtagaccattttcttaactagtga
>chr18:81319668-81319868
GTGGCCCAAGGAGAAAGGATGAGTCAGACTTTATGACAGCAGGAGGCAAAGGTCGGCTGTCTCTACCAGGAAACCCACTGTCAGAATCACGTGTCAATGT
>chr19:4119892-4120092
TGcctctctgaagtcagttttcacatcagtaaaattgaatcaacaatatctgtctagcattgtgggagataaaCCTATGAACACGTACCACAGGGCTCAA
>chr19:7456840-7457040
AAGCTGGCACAGTTAGTGAGAATCCTGTCTCATTAAGAACACTTGGAGGTGCTGCTGAGCAAACTTTGGGGTTGTTAGTCATATCAAGCTTTTCAGGTGT
>chr19:7493792-7493992
cctgcctctgcctcccaagtgctgggattaaaggcgtgcgccaccacgaccggcGTTACTTTAGCTTTTAGTAAGCCTTGGTCAGATCAGAGATTAGGGG
>chr19:8903514-8903714
catgggtgagcacggctaggaaaagcttaggttcattatgagtttgattttcggttttgtttatttttgtatcatgtagtttcaggctgtcgtcatacta
>chr19:11362033-11362233
AGGCCTCCAAAGTGTCAGATACTGAAGCCAGTTGAGAAATAAACAATCTTCTCTGACAGAACATATGCAGGAACCTAACCTCTTGGCTTTTCTGATCTCA
>chr1:88587472-88587672
GCTAGCACAGACAGCAGCCACATCTGTCTGGATTCTGTGGAAAGATTAGTCAACCCAGGATGACGGAGGCAGCTCAGGCTTGCTCAGACCCATGAGGAAA
>chr1:92042474-92042674
TTCCATAAAGCCCTAGCAAGCAGAGATTTTGGGCTGAGGAAAGCAGTAGACATACTCCCAGGAAGCTGACAGGTTCCACCGGAGGTTCCTGTGAGAAAGA
>chr1:95268218-95268418
TGGACTCTCTCCCACACCACCACATATTCAAAAGCTCTTCTGCAGCTGTCAAAGCAGCCAGCTGCTTTTCCCCTTCTGTAGCTTGGCTCTCCAACCTTCC
>chr1:106647418-106647618
AAAAGTGAAAGAAAAAAGAAATACACACAGGAAAGTGTGAGTCACTGAAGCACCACACAGGAAAAGGTGACAGACTCAACTCCGAACTCAACTAAGGCTC
>chr1:119836245-119836445
AATGTAAAGCCAGAAAGCCACAAATGACTGTGCTTAACATTTTACAAAACCCCACAAACACCGATCTGTTCTTGACTACATACTCACGCTGAATCTAAAC
>chr1:127233334-127233534
TGTCTTTGATGTTGGCTCCTTAACCTTTGTCTTTTAAGTTCCTCCCCCCCAGTCGTAATGCTTTAAGGGCAGGTTAGTCTGTTCTTAGTCATATCCTGGT
>chr1:127627587-127627787
aagaagcaagttggggaggaaagggtttactcagcttacacttcccacactgctgttcatcactgaaggaagtcaggactggaactcaagcaggtcagga
>chr1:128447403-128447603
CCAAGGCCGAGTCAGATCTAGTGTGAAGCTCTTGAGGAAGAAGTGGTTTAAGGAGATGGATAGTTCTGTCTCCCTTGTTCTACATTTATAGTTCTGGGCC
>chr1:128548822-128549022
agtagaaggtggtttccagggaccgaggagaagagaaaaagggtgagtcattgtttaaagagtgtggcacttcagattttcaagatgagaaagttctaga
>chr1:128611883-128612083
TCTCCATAGCAAAAGGGTTTCCGGAGTCCCAGATTCACCACATTAAATGCTCTCCCTGCTCCGTGGTTGGTATGCGTCAGTGGTCCTCTCAGAACCCCTT
>chr1:128825050-128825250
gtctggagatgactcagacaggagtgactggccagtaagtcgcaggcatccctctgttcccacttcctcagggctgggagtacagatgcatgccactgtg
>chr1:130879812-130880012
TCTTAGAACTTTCATTTAGATGACTGATTGAAGTCTCTGTGGTGGCATTCTTCTGTGGGGATCACAGTCCTGTGCCATGTTAGTCTTGACGTAGCCTGGT
>chr1:130904350-130904550
AAGCAGAGAAGAGGTGGGTTTCATCTCCAGTATAATGGCTCACGGTAACCAGAGTTGATAGGTCATTCTCAGTTGAGCATATTTCTCCTATGATCTTCTA
>chr1:131188873-131189073
CCCCTCCCCTCTACCGCTCTGCTCTCCTTGGTGCTTGCTCGCTCACCAACCTGCTCTCTCTTTGTGTCAGCAAGACCTTGTCTCCTCCAAGCTCAAGTAG
>chr1:136136186-136136386
aactgtttttttttgctactccacagctgtaattttgctactgttatgaatcataaGAAGATTGGGGGTTGGGGCTCTGAGGGCTCTGTAGCCCTGGGGC
>chr1:136898248-136898448
CATTTTAAGGAGATGCgttttatgtcatttcgaaacaagtagagtcattttgaaaaaaggagcctccgttgagaaagtgtacacactagatgcataactg
>chr1:138172524-138172724
TATCAAATTTGACAAATAATTTGTGCCAAAAGTTTATGATGTGCAAGGCCAAGTGCATATTTATTACTTGAGATGGTTTTAATGGTGATGGAAAAATGAA
>chr1:138615582-138615782
ACTAATGAATGAAGCATGTCAGAATTCACTCGTGTGGTGACTATCACTAATTTAAAAGCAGATAAATGGCTGGCATCGGCTCCTACCTGAATTTCCAAAG
>chr1:138975976-138976176
TGCTCCATTTAAGACATTTTAAAGTAGGACTGTGATAAACCACAGACTGTGACTTGGTAGGCAGAAATGATAAAGATCAGACAAGGCCCTTCCTCTTTCA
>chr1:144215361-144215561
GGGCTGTAGAAACAGAAAGCATGGGTTGTAAGAAGTAGGAAGAATGTGAAAGGAAGAGGCTGCATTCTGACCACAAGAGGAGTCATCAGAATCTCCCTTT
>chr1:144256680-144256880
AAGTTAAATGAACTCTGACATATACTTTTTGTTTAGTATAGTCACTTGGTTAAAGTGATCGTCTTTTATGGCTCCTTTTGACCTGACTAACTATTTCCAC
>chr1:144264066-144264266
ctctgatgtgtcttgtgtcagcatctctaattctcacttatctctacccacactggtctcctggctgaacttgacacactcattttcaccttaactggga
>chr1:151172078-151172278
TTCATTTCAGAACCATTGAAATGACATGCATTAAACCTGCTGTTGTCATGGGACCCTGCTCACAGCAAATGTTCAACCCTGTGACTCAGGGCTCTCTACT
>chr1:154046120-154046320
AGATAACCATGACAATGACTCATGCTCTTGTAGTCATCTTGACTCTTACATTGACCTCAAAACTGGAAGATGATATAGATGATATTAGATGTTATTATCC
>chr1:155091346-155091546
CACACCATAAATAGAAACCAAGAGAAATGAGCTACTTCCTGAATTGAGTCACATTCTTCAGTTTCTGGTTCCTCATCTTGTCCTCAGAAGGGTCTCGTGG
>chr1:155108792-155108992
TATTCTGTGAGGCTGGGTTTGCTCTGTTCTGTGTTTGTTTTGAGTCTTTTAAGTGATTTTAAAGatttttttttaattatctgtatatggggaagtagat
>chr1:155140143-155140343
AAGCTGAACTCTCACATCGGGAGCTTCTCTACCTATGACTACTCAACTCTGCTTGAGAGACTCTTCCAGAGCCTGGATTAAAGTGCTCTCTCCTGCCCCC
>chr1:156011018-156011218
GGTATGACTCCCCTACTTCAGATTCCCACCATGCCCAGTgaaaatctgataccttagtgaatcagtattttctaatgactaatgcatgaCACTTTATTCA
>chr1:156513810-156514010
agggttttactgctgtgaacagacatcacaaccaatgcaactcttacaaaggacaacatttaattgacttacaggttcagaggttcactccattaccatc
>chr19:11516962-11517162
cctcatgagggacgttacctgtaccttaccacagcctttaccacaggaggctgatgttatcttagggcgaggcaatgctgaaacccacaggcatcactta
>chr19:12780582-12780782
cagcagttaaaagcactgactgctcatctagaagtcctgagttcagttcccagtaaccacatggtggctcacaaacatctgcaatgggatccaataccct
>chr19:16204946-16205146
CTTAGAAATGTACTTCTTGCCCAGTGGAGCTTCTGAGGCGAAAACAGTGGTCTTTGTCGTACAAGATGCATATGATATGTGTCAGTATTGGGCTTTCTCA
>chr19:16284700-16284900
GCTGTAGGTATAGTCTCTGATAGAAATATTCTTAAAGCAGTTTTAGGATGTTTGTTTTGAGCGTCGTGTTTTAATTTACTCATTCCTGAAGTGAGATATT
>chr19:16645206-16645406
GCCTCTTTGAATCACTGGTAGCCATGAGCTTCTATTCTGACTCACATTCAAATAGAAATGGGTTTtgtctgattctgggatgagtcaatatgttgttcgt
>chr19:16898674-16898874
CACCAGGGTGACTAATACTCTCAATTCTCTGTGACTCATTGTGGCTCATGCCTTCTGCGGCTGCCTGAGTCACATATTATCttatgcttgtccccaaagt
>chr19:17268698-17268898
cagtacaggactctgggtatttgactctttgtcctcaagtgttttacttaatctctgcttctgacgtctcaccgcctactcctcttgctttgactcgtcc
>chr19:17295383-17295583
TCCTTTTTTACAAGTGGAATGACTATACACAAAGATGCTGATTAAAAAAAAAAACAATTAGTAATTACGTAAACCAGAGACATAGTAGCTGAGCCCCATT
>chr19:18646524-18646724
agagaatgactcagcagctaagaactgttgctgctctcgaagaggactggagcccagtttcctgcTTACAGCTGCCTGGAAATCTGACACTTTCTTCTAG
>chr19:20384815-20385015
TGTCCTTATTTTGCTGTGATTATTCTTTGGTGCAGCATAAAATGTGTGGTGTTTATATTTCTTTAAAGACTATTCTTACCGTGAAAATGAAACTCACAGC
>chr19:21863655-21863855
CACAACTTACAGAATGAGTCACTGAGTCATTGAGTCAACCCCAGCAACAGGATGTGAGCACTTGGCTTTGAAAGGAGTCCTTTCTGTTGATCAGGCGTGT
>chr19:23328973-23329173
TACCAAAAGTCGACATCTGGTTTACCTTTGGCCAGTATTGAATCTCTTCAATAGCATCATGCCCTGAGGAAATACTTGTCCTGCATCTGCCAAAGCAGCA
>chr19:23366963-23367163
TCATCACAAGTTTGTCATCTGATTTAACAGGGCTAGGATGACTCAAACCACCGTTCAGGTGTCTGCTACAGGAGGCCAGGCTGGGAAGTGACAACATCCT
>chr19:27140906-27141106
CAATCTCATTTGACACACATAGACAAGGCCCATGCCATCTGCCAGCTCAGGATGCTAAGGTTCTGTACAGTCACAAGTCAGAACACTTCTGGGGTTTCCA
>chr19:28991472-28991672
GCCCGCAAGTCAGTCAGCTGAGTTGATTGGGCTCACCCACAGTATGCTGTTTCATAACCACAGACTATGGTCAGCCAACTAGTCATAGGGAAAGTAAGGC
>chr19:29271200-29271400
TATGACTCACCGGCTAGGTATCACGTCACGCAGATTGTGCATGTTATGTAAATGCTCTGCTAGCTAGCTATAATCAGTCCCTTTTATGCTTCCTTTCTAG
>chr19:29365180-29365380
AGGGGGCATGGACAACTTCATGGGAGAATAAATGTCGGAGGAGTAGAAACAGGTGGAGGAGTGGGGGTGGGGCGACTCTTCAGATTACTCATATGCAAAT
>chr19:29391358-29391558
AAGAAAAACCCATCGGTACTGAGAAACCTACTTGTATTTGGGAAGGACAGGAAGTTGACTTAACGCCCATGACCTCAGGCATGACGTCAGAGGCTCTCTG
>chr19:29422232-29422432
GTCATTACCCTGCTCTTGGGATGAGTTAAACTCTCAGAGACTGAAAAAGCGCGCGCGGAGCCCTGAGACTCTCAATTGTCTGTTTCAGATTGACACAGAC
>chr19:29477175-29477375
TGCTAGATGATAGCTCGTCATTTCTATTGAAATCAGCAAGTCCAACTCCGTGGTGATGTTTCCCACCACACCATGCTTAGAGCCTGTTCACACTGCTCTG
>chr19:32147682-32147882
tttggtcacggtgtttcttcacagcaacagaacctgtgactaagacaCCTTATTCCACAATAACTATGAAACCACTGATAATCTAGCACTTTCACGAAGG
>chr19:32183024-32183224
gcagaaaactgaggtatacccttcgttagctttgtgtcaacttaagagaaccagggtacaatgactaaaaccaggaactgaacattagtgtctcaaccag
>chr19:32465394-32465594
cagtcatcagaggctgtgggtgatagtttctgcatatgccactttagctaaatgtcaatcctccttaacatccgtggaccaggaggctctgccactgaag
>chr19:34119988-34120188
CTTTAGAGAAAACATATCAGACTCTAAGACTAGGTGTGAGAAAAATGGTAACGAAGAGAAGAGCAAACAAATGTGTGGGAAGATGCCATTCAATAGTGTC
>chr19:34306869-34307069
AGAGTCAACGCTGTGTTTCTAGTGTGGGCTAGAAAAACCTGCGGTTGAACCTGCCAAGCCACAGGGTACTCATCTCCTGGCAACCACCAACATGCCTTGG
>chr19:34654054-34654254
CACTCCTAGGGAGCTTATAGACCTTTGCAGAGAGGCCTCTGTAATCTCCAACCACTCCTGAGCCTTGTTAAGTTCTGTTGGCTTCTGACTCATATGAACA
>chr19:38746240-38746440
ctctctctttctctctctctctctctctctctcATGCCACCTGCAAGGGACAGTGTCATTACTGTTCTGCTGTCTCTCTGGGGATCTGGCACCAGAAAGA
>chr19:43771600-43771800
cctttttatacacacaaggatgactgtacacccagtgctgaaaagatgtggggtagctagaaccttcatgcgctgataatggtgatgtaaacagactggg
>chr19:43851775-43851975
AGTTCAGGTTTTGATAAGAAGGTTCTGAAAAAGCCCTGTTCTTCTCAGCTTGCTGCATTTTAGAATTCTGGGGAAATGGGTTACACTGAAGTCCAGAATC
>chr19:43896317-43896517
gaaagtgacacagccacccaacatcctccgatcttgacatacatgtgcctgggcacacatgagtatacatatgccacacatgcacacatgttccaagcca
>chr19:44218176-44218376
TCCTACTTTTCAGTTTTAGAGGCTTTTCTGGTTTTATCCCAAAGCAATAAAGGTGCATCATTAGCACCTGGCTGTACATGCTCCGTTTTCCTGACTTGGG
>chr19:44618396-44618596
aagaaCAAGGGCACCAGTGGAGTCAGAACCCAGGAGGACCTGGGAATGAACAAAAGCCATATCATGCTGGCCTCAAAGGTCAAAGGTCAAGCCAACGTGT
>chr19:47507300-47507500
GGTTTCTTGAGATGACTGGATTTCGTTATTCATGAACTGTAATGTCTAAGAGCCGTCCTGCCTGAAACTGAAAAGCCTTGATGTTTGAGAAGAGAGTGAA
>chr19:53060256-53060456
acctgacttcctttggtgataaacagcagtgtggaagtgtaagctgaataaaccctttcctccccaacttgcttcttggtcatgatgtttgtacaggaat
>chr19:53168366-53168566
AAGTATAGATAAGCTAAGGGTAAACCAGCGTATAAAGTAAGTAGGTTAAAAACAAGCCTCTCTGTCAGCTTTTGAGACGTGTGGTTTATAACCAGCTTCC
>chr19:53217572-53217772
ccaaccaaaaaattaattttgttgctacttcataactgtgatcttgctactgtcatgagtcataatgtaagtacctatgttttccagtactcttaggcaa
>chr19:53461240-53461440
CAGAGTATAGCTACTGGGGCTTACCCCTGATGTGAGGGCTGAGGGTAGGGGAAGGAGGGGTGAAGAGCAGAGGAAAATCCCTGGGGCTCATGTTCCTTCC
>chr19:53491061-53491261
TGAGTCACATCCCTGTGCACATATGAATGTGGCTCGTGTATCTGCTGGCGTGGACATTTGATGGAGCAAGTCCACAAATGTGACCTCTCAGCAGGCTAGC
>chr19:53889506-53889706
TGCCTTGGCAAGATAGCTGGAGGCTGTCCGGGATAGCCCTGGGCAGTTTGGTACTTTTTGCTCTCAAACACTGACTGGGCTTGATACACAGGAGAGACAC
>chr19:57168336-57168536
GATGGATACATTGTTTCCATTCCCCCCCCCCCCCCCCCATTGCTCCCGGGTTGTAGCCAATGCCTACAAGAGAATCAGAAACCTGGAAACTCCTCCAGGG
>chr19:57970885-57971085
TTCCTTGAAGATCACCTAAACattttaatttatatttaaatttttCAAAGGTAGGTGAGTGCTTTAAAAATCACTAAGTTCTCTGTCTACATGTATCTGA
>chr2:5379164-5379364
ttaagggagtcagtttctcccgccgtttacacgcgcttcattgaatttcttcactttgacattcagagcactgggcagaaatcacatcgcgtcaacaccc
>chr2:5716378-5716578
CAGTATTTCTAGGCAAAGCACACCATCGTAGGTCTGTTTACATCACCAATACCACAGACCCATGAGTAATGGGTCACACTGATGTTATGACTGGCTAAGA
>chr2:6592950-6593150
ATCAGTGTTTCATTTCTTAATTTCATCTCTTTATACCCATCTTCCCCTCTTCTTCTACTCATCTCAGACAAAACAGATAACTGGCTATAGTTGCCTCAGT
>chr2:6733474-6733674
TTAGGCCTGCACGCCTCATGTAGGTTGCACAGTGCAGCTTCCTTTTCAGATGTGTGCTGTGTGAGCAGTGAGATTCAGCAGGAAGTAGGGAAAGGACGAA
>chr2:9658942-9659142
AAACAGAAACATCATGTgggctttgtagtcaaagccagcctgagtttgaattcagatttgtgtaatttaacagatacgtgatcacagaaatatcacttcc
>chr2:9681638-9681838
ATGACACCCACATGCTCAAAAGAGGAATCCCAGGACCAAAACCCATTTCCTGCCTGCAAGCCTGGAGAAACGTTTCTTCTTTATCTAAAATCCGCTTCCT
>chr2:9970228-9970428
tctacactttctcacatctgcacgccatcaagagtgtctgaaaggcagtgttctgtgctcagcgaatgtctctgggactctcctgcaaaccaatgacact
>chr2:11146784-11146984
tttctttcttgtgagccctttgttgtactgatacagtggaatgactcacacgttggcagttgctcatcatgtccccaaattatcagaaatgtctataggt
>chr2:11192630-11192830
TTCTACCCTGGATTCTTTTGTTACTACATAGCGCCTGGGTCTTGGTAGTGGGCAGTGAATGCCAGCTCCTAGGTGAATCTTCTCTTACCTAAGCCGACAG
>chr2:11197218-11197418
tccactgcaggtggcatcaccccctagatgggatcttgaactgcataagcagagtggaaatgagcagcattattcattcattgccttcttcctcttTCTT
>chr1:160799944-160800144
cagcatgcgcagagcacagcatggatggacagtatgtctgtggtatgacttggcatcctttgggtaactgcccaggagtgacatagctgggtcatatggt
>chr1:160812444-160812644
actaaggcccaaagcacaggaagacagttatgtctatgtcttgttatgaaacaggaacagttcagctttcataacataagggcagataagaagtaagtag
>chr1:161478349-161478549
ACTTTCAGTCTTAGCATACACATAGCAGATTGTATGTCATAGGGTACTTCTGTTTTTATTAGTAGGCACTGACATAGTTTCCATATCAGCCACACTATTT
>chr1:161734887-161735087
CAGCTGCTTCGTCTTTCTAGTCATAGTGCCCTTTTGAGCAAGGGTCACTCTTACTCCTAAGAGGAAAGTCGATCTGACTCACTTTCAGAAACTGAAAGCA
>chr1:161774743-161774943
CTTGCTGGTTTCTTCTTTTCATCACCCTATCCAGACCTCTGCAGAAGTCTTCTGAATTTCGTAGAAACCAGAATAAGGCCACCTAAACGACGCAAAAAGG
>chr1:165195723-165195923
actgtggtacatagtctcctgctgtctttagatcaagatgtagaactctcgggttggagagatgactcagtggttaagagacactcagatcagtagtgtt
>chr1:165200886-165201086
TTTCTGTACTGTTCTGAGTCAGAGAAACAAGTTCTTCCATTGTGAGACTCCTATAAAAAAAACACTGAGCAAGAGTTCCGTATTCATTATCCATTTCATA
>chr1:165845113-165845313
TCGAGCAAGCAGGGAGCCAGCTGCGGGCCAAGGAGGAGGGGTGACTTTCGGTAACCGCACAGCAGCCGGCGGGACAGCAGCGGAGTGTAGGGCAGCGCCC
>chr1:165990622-165990822
ACACTAACATCTTTAAATGTGTATGATTCTACTGGACACaacttatgagaagccattgtttgggaccagtccctaagaatcagatcaaatcagaatgaag
>chr1:170228662-170228862
tctgatgtgTGACCCACAGCACACAAGGTTGagaaccactgctccagaatgaataaagatctaacccatcaaagtccacagatctagtgaagtctccaaa
>chr1:171184446-171184646
tataattgtgctactgttatgaatcataacgtaaatatctgtttcctgatcatgtcattcagctgcccgcctcaaggggtcacgagtcacaggttgagaa
>chr1:174041064-174041264
CTCATGAAGCTCAACTTTTAGAAGGTACGGTATGAATGTTGGGTGAACAATCAGTAGATATCGTGAGCCTGAGAGTGAACACTCATAGAAGATTGTGGGA
>chr1:176827262-176827462
TAAGCATAAAAGTACGTGCTTGGAAGGATGCAGTGCCCCTATGAGGGTGCCATTATGACACTGTGTGAGTCGAGGGACGCCACTCATTTCTGGAGTGCAG
>chr1:176947058-176947258
CTTTCGCTTTTGAGTTGTGTGTTCACAGACAGTGTTAGTCAAAACAAGACAGTGTCAGCCATTATAATTCTACACCACATACTCCACGCTGATTGTACCA
>chr1:177792884-177793084
TTTGGAAGATTAAAAACATCCACTTGGCCTTTCACCGTTATGGCTGCTTTCAGTTTCAAATACACAGATGTGGAAAGGATGAGTCTCAGGGTTTGTTTCT
>chr1:179169917-179170117
agatactatctcagcgcttttcctattgcaaagtaaggtgtggttgataccacatacatctgccacattgtgtatttgataaatgactataggaaatatt
>chr1:179575902-179576102
AACCACTCATTTCTAGATATCTTAGTCACCTGAAAAAGGACACTCAGAAGAGACATGTAAGTACTTCAGGGGCTGACTGAGAATTTGCCATAGTAAATTG
>chr1:180199442-180199642
atcacagatgccctgagctaagccagcatcatttagcacctgcatcattaagcagctctctggtcctctgtctattcacatccacctacagtgatccttt
>chr1:180392229-180392429
AAGATGGCTGACTCACTATGCCAAACTTAGCCTGTACAGTGCTAAAGTGAAATGAAATAGAATGGGGTTATCTGTGATTGCATTTTTTTTCTGGATTGCT
>chr1:180484068-180484268
CTGGTAGTGGGAACCATGCCCTGACCAGTGTGCTGCTGCGGGACATCTGGGCCAGTTATGACTACCTGGTGAAGATGCGGTGCGCCCACAGCGCCCCCTG
>chr1:182356746-182356946
ctgtgttaactaagggactgactcatttcaggtctatacagtttcagagtctggggtactatactagaaagaccaacggtgtgactgattacaggtttag
>chr1:183139979-183140179
agtgtgagagtgtaagtgtgtggttgtgagtgagagtgagagtgaatgtgagtgtgtgtgagagtataagtatgtgtgtatgtgtatgtatgtgtgtgtg
>chr1:191384928-191385128
TCAGAAAACAACGAAACCGAGACCCATTTATGACTCACACCAAGTATTACATCCTAAAATAGTCATTACTGCTCTAGAACTAAAAACAAGTTTCCAAGTG
>chr1:191662199-191662399
gaataaatcaaaacaagaaagtttcgtgtcagtaacgaagcagctgaacacacatccctcgtcacagagctcagctaccttgcaacagcagagctaaatt
>chr1:192116310-192116510
AAAACGTGAGTCAGATCATGCACTCAGTAAAGCCTTGTGAGTAAGTACTACGTAAGTCAACAGGGCATGCATCAACACCATCACAGGTTTCAGTTCAGGA
>chr1:193337183-193337383
aggaagcctccctggtcctggggaagtgctccacggctgggcaggtgcagtgtcctctgcaggtcactcagggttatgcttcatctcttatggaccgctc
>chr10:6953250-6953450
tcaGTGATTAGCATTCACCATCTTTGGGTTCTAAGTAAGTACTTCTAAGCAAAAGCATTACCCTCCTCTGGATGCTTGCAGATGGTGTCATTTCAAATCA
>chr10:7725951-7726151
GCACGCACTTCCGGGGCGTGTCCCCGCCGGTGCGGGAACTATCCTTTTAAGAGGGGCTTTCCCGGTTTCATTTCAACTTGGTCCCGACCCGGAGCTGCGG
>chr10:7847454-7847654
CTGGGCATGTTTTTTGCTTTAGTTTCCATAAGGGTAAAATGGGGTGAAAGTCATTTCCTCAAGGGAGTCATGTAATGACAAAGTGAGTCGCATGACTGTT
>chr10:8055436-8055636
TGTTTAGGATGTGGTTTACACCCATCTGAGGATGCTGCTGCGCTGGGTGGAAGCAGAAGACAGAAACAGAAAGTGCCTGGCTGAGTTAAAAGATGAGACA
>chr10:8340260-8340460
TTGTCAAGTGACGGCTATACGGTGCTGACAACGATCCTGGGATGTGTTGCGTGATATCTTGCATTCTAAATGTCTACGTCTTCATCTCTGCCTTTTATGG
>chr10:8506300-8506500
CATAAAAGTCATCCGTACTGAACTAGTAAAACAAAAACTCAGTGGGACTCcagacagatagacagacagacagCACAGCTGAGTCTGAATGCTGCTTCGA
>chr10:8517042-8517242
AAACAGGCCTGCTGTTACTAGACCTGAGACTTCTGTGAGACCTCTTTCTTTTTCAGCCACGAACCAAAAGGGAAGGGACCTTTGAGGTAACTGTATGAGT
>chr10:9801510-9801710
GAAGTGAGAAGGACTAAGACACTTCTTAGTAATGTGCTGACCAAGAAGAGGCCATAGCTCTGGGAGAATGAGTCACTGTGCATACAGTACTAGGAACTAG
>chr10:11229648-11229848
GAAAATGTAAATGTCTgtaccgctgcctttttcttgagatctcatttgcatcagacttccaagagttcgatgtctagctgactcatcctcctatctctgt
>chr10:12860780-12860980
GTCTCGgaaccatgtttgaagctcttttaaaaatacagaaattttcattcagtgggtttggagcagagccaacacatctgcatttgtaaaaaaactccca
>chr10:12963394-12963594
ACCCGTGTAGAAACAACAGCTCCTCCCTCTGCTGAGAAATGGCTCTAATAAGTGTGAGAGTCACAGGAAGTAAAACGCAGGTCTCAGCTGATGTTCGCGG
>chr10:13970287-13970487
AGGGAGAACTTTTTGTTACTTTAGTCCTTTATATCAGACCTGCAGGTGGAGAAGTGGCTCTCTTGTATACCTCTACTTGAACATTTCAGAATTAGACTTC
>chr10:19066985-19067185
ACTTACTCCTAAGTCATACTTCCTTTGCAGTTCCTAGCTGCCTCTTACTCTTTATCTTGTTAGTCAATATGGTAGAAGGGACATAGGGACTTTATCTTAC
>chr10:19176505-19176705
TCTTCTATTTCCTGGCAGACAGGCCCATTGTCACATACTATACAGGAAGGCAATCTAGATCCCAAATTTCCATACATGGTACTCATTTGCATAATGATGA
>chr10:21119206-21119406
CCAGAAGAGCTCTCATATCTAACTCATGAGTCAGAATTTAGCACATGGCTCAGATGTGCCTGGACAGTCTTTACAGAACCCTTCTTTGTTTCCCTATGAA
>chr10:21268923-21269123
GGCACTCACCTCACAATGGAGGCGGGGAGGGACAGGGGACATGATACACACTTCAGGGCCATGCACAAGTGATCATTTCCTTTAAGTAGGTCACACATCC
>chr2:11226260-11226460
ATTGCTTGTATCTGTTTGAGTGTGTTTGTCGCTGACAAGAACAAACCATAATGAAAATATCCAAAACAAATACGGATCAGCTGCTCATTGCTGGGAGCCA
>chr2:11312751-11312951
gagttgccttggtcacagtgtctgttcacagcagtaaaaccctaaGGCAAGCCTGTTTGTTGCTTTCACGTTGACTCTTTACTTCCCACCAGATGCACAC
>chr2:11618799-11618999
CAATTCTGACTCAGAAGTGGTTGTCTATAGTATTGTCTtatgtgtgctgcaggtggcagggtcacaggggcatggctacccaaacctatgtattctagac
>chr2:12969618-12969818
ctcaccatacccaaataccaccactggtgatgaggactccagtatttaagtttggtctggagatcacatgattcaagattcagtccacagcaCTACCTTA
>chr2:13409866-13410066
GATCACTGGTTGAGCAGGCAGGGAAGAAGTGACTCAAGCCTGGAGATGGAGTGCCCTTGCTTGCTTACTTGCATCCCGTTGCTGTGGTAACCTTGGTTTG
>chr2:13560372-13560572
attcatatcatctgtatcacctaaggcccagggacatcacagaacaggaaactgaaagaattaacagctaggagatggagaactccatgaagtgctgtca
>chr2:18107676-18107876
TTGTGCTCTGTTTTAGAGCTgtctcatagtttcaggctgactggcctgaaactcagtttgtagaccagactggtcttcagatcacagagagccatctgcc
>chr2:18519296-18519496
AGTGAGTTAGCAAAAGCCCTCTCAGAATTGTCTTCACTAAGTCATGACTGTAAACTCTTTACTGGAAGCCATTATGACTAAAAGCACATCTCTGCTGACT
>chr2:18928340-18928540
TAGTGACTGAGAATGTTTAAACCTCAGACAGGAAACGGGAAGCTTTGCTAAACAGGAGAGGGGCTGACGTGGAGTATGTATGTGACTCATTACTTTGGGG
>chr2:19528924-19529124
AAAGAGCTGGTTACTCTTGTAGGTGGTTAAAATGTCAAGGCTCACCTGTTTCCATATGACTAAGCCTGAGCAAAGTAGGTGGCCAGGAATAACAAGGCTT
>chr2:21299735-21299935
GAAAGCTTGACAAAGCAGGCTTTTCTAGAATGAAGGGGGGATATGACTCAGATGAGGTGAGGGTGACAGGATCCTGGAGGGTGTTCTGAATAGTTCTGGG
>chr2:25549440-25549640
GGTCTGTAGAGTGTGTACCAGAATTAGACCAGATCAAGAGAATGGGAGGTGCTCTCACTGCCCCACCCACCAGTACAGAATTGGGTGACATCCTGGGGAC
>chr2:30063314-30063514
TCCTGGTACTCCCACCTTTAACATGCTGGGATTAAAGGCACCGCCCCACCCAGAGttttcttttctaaagggagggcttcatgtagatcacgcaggcctc
>chr2:30723406-30723606
aaaccccagacactggcgtcaggagcccAGTAATGACTCATAAACAGAGTGagacagctccagcaagagagctgcgagtttgaagccagcctaggctacc
>chr2:31061692-31061892
TATGTATGTGTGGATGTcacacatgcgcgcgcgcgcacacacacacacacacacacacacacacacacacacacacacCAGAAAGGGGAGGGTGGTGGTG
>chr2:32493692-32493892
CTACCTTtgtgtgttttgtgtgtgtgtgtctgtgtgtgtgtctgtatgtgtgtctatatctgtgtctatGTCTCTATGTCTCTCTCTCTCTCTCTCCTTG
>chr2:32772968-32773168
ctaccactgTTGCACTCAACTCAACTTCTAGCCAATATCTGACTTTCAAAAGAACTTTCAAAAGACACTGACGGTACTgagatgactcagtgggtacagg
>chr2:34798860-34799060
GGGTTTAGACCACAATATATATGACTGTATCCATTTAACCACCATATTACAGGAGTCATTCTGAACGTAATTATCTTTTCTTTTAAACTCATTACTCAtt
>chr2:34963654-34963854
CAAGTTCTGTCTCAGTTCCGCAGCAGTCAGACCTTTGACATTGAAGGGTACCGCCTGGCTTTCTACAGTTTATATGGAGTTTGTGGTAGCTGCCATGCAG
>chr2:35039128-35039328
TCACGTAACCAAGGTCTGAGCAAACATCTTACCTTTGCGGCTTGTGTGGCTTTGTGCATCATCTGCTTCTCCTCATCTTTTATGTCCTCTCTCAATCCAA
>chr2:35412032-35412232
ggatcaacccagggtcgcatgcatgctaactacatactccgctactgagctaagaaaccccagttcTGAGATGAGGAACTTCTTAAACGTATCATAGTGT
>chr2:35981850-35982050
acatcctctctttgcttctgtgactttgtacacactgttccctctgcctagatgtacccttccttagtgtctctgcctaggaaactcagagtcatcttGG
>chr2:44136656-44136856
AAGATGACTTTCTTTACAACCACCCATATCTTAAAAGTTGTCAGAAGCCACAGACAGCCTCTCATGTTTGTCTCCATCACCATTCTGCTGCATCTAAAAC
>chr2:44166887-44167087
CAAACAGTTTCTCAGCTATGACTCAGTTACCCAACCGCAGAAGTGGCACAGGTCTGAATTATCCTCTCCATCTCTATCACCAACACACCCTGCTTTTGTC
>chr2:44503171-44503371
tgaaaattaaggtgactaagataaaaacatcctcagcattctacctcagaagggatcacagaagagagtgaggaaagctgaaggtgagtcattctagaag
>chr2:44918318-44918518
gttttgactaagctatgtgaaaaaatggcttcacaaacaggaaggaaaatgttaatacaaataatctatttatataataatagataatctttatgatact
>chr2:50250888-50251088
GACACTGGCTTTGTAGTTCTTGCAGAAATGAGTCAAAGTCTTGCAATCACTCATTCACCCTCCACTCATGTGTTAGTTATCTGCTATGGTGGAAACCCTG
>chr2:52420014-52420214
AGAAAGTATCAATGACTGTTTTGGTGGCTTCCTAAATCAAAGATAGGGTGTATGAGTCAAAATGAGAACTGTAACATTAAAACAGAGTTGTGTAAGAGGT
>chr2:57256538-57256738
cttcctgtctcccgcattgtcagaatgaaagccttgctaggaggaggtcgtgtgtgacttggcacctgtctctccttctgacctcagctgggaccaactg
>chr2:59244989-59245189
GACTTTCTTTTTGTGGTTTCCTGATAAAATTGGATCTCCTTATGAGTATTAGGAGCAGAGAACAAAAATGGCAAAGTCGGGCCATTGAAGGCTGAATATG
>chr2:62526987-62527187
CTTTTCCAGAGAGCTATAGCATTACTCAAATAGAGAGTACATAGCAGTATGAACGCATGTATGCTAACATGACCCTGGTGACTTTATCAGCCTTATGGAA
>chr2:66148836-66149036
GGTTTCCTTTTTACAGTTTACTCGCTATCCATATTTAAGATCTCTGCACTGTCTTCTCAACATGAAAATGTTAATATCGTTAAAGATTAGTTCACATTTC
>chr2:70790416-70790616
gaatctgcacagcttttatgtgttccacacatacttatcactacccactgtagcacagcttaatgagttctacttccatttgtacttaggtgctccctca
>chr2:70826830-70827030
CTGGGGTGTTCCTGTGCTTCAGATTCTTGTTTTCAGTCACATTCTGCTTTTGAAACCTAAGAACTCACAAATTGAACAACTTTATTGACATAGAACTCAC
>chr2:71327121-71327321
ATGGGAAGTTCTTTCTTACTAACTTCCTAGCTGTCTCAGAACTTAGACGCTGTTCGAGCCATTAAGATAATGATCTAAATTAGTCATAGCAGGCTCTCAA
>chr2:76223673-76223873
accaaactatccaccgcggagcaAGTGCACATTGTCCAATAACTACTGTGGCTACAGACAATATTATACTTTTGTGACTCACTGAAGTCTGCTCAGGGTT
>chr2:79965360-79965560
TCAACGTGGTTACTAACACGAAGAGCGAGAGTTACGCAGAGGCAGAACCAGGTAAAGAAATTACTTCCTGAAGGAGGGAACATTAGTCATCTCAGTAACA
>chr2:80579428-80579628
TTTAGGAACATTTGACTTGCTGGGGTTTCGCATATAGAACTTAATTTCCAAATTTCTTAAGCAGTGAAATTCAAAGGCTCTCATCACTGCAACGTATACA
>chr2:83723056-83723256
TTATTTTTTACATTTTAAAAATCAACTTGCTTAACCCAACTAAGGCTATCCACACCCCCACACATGATTACTTATGTTATGAGATGAATGCATGCTGACA
>chr2:84068359-84068559
tcatagatgggagagtgactcaggagctcccctcattcagagacaaagtcattacctccagtgatgtggccacctatgaggtactcatggtctaatgcat
>chr2:94142514-94142714
ttggtgggttatttgatagttctatgtttagtttctctgagagatttctgtagtggcgtcatgcatttgcccatctactagcagtgactaagagctctct
>chr10:21318257-21318457
TATATGTTAAAACATGCTGGTAGAAAATGCACATAGCCTAAGAATGGGTCACCCATACAGTTCGTATGAGTGAGTTGTTAAATGAGTGTATGAGAGAAGA
>chr10:22298160-22298360
GAGAGTCTAGGCAGAAGTAGGGAGTGTGGAGGCAGAGTCTGTTGTGGGACAAGCCAGAAACTCTGAAGGAGCAGCAAGTTTTATTTTGAGTCAGAGCTAT
>chr10:26799598-26799798
TTCTGCTAGGGAAACCACAGATATGTCAGGATGTGTATGTTGCTAAGCCACCACAACATCATTTCCTTTCCTACTTCCCCTTGACCCCTGCAGTCCCATT
>chr10:28262388-28262588
TGTGACCTCGTGCTTGCTTATGTCCTGCTTTAGAGGAGCATGGTGGTCAGTGTTAACTGCGGGGGTCAGAAGTAATCTTACCAAGATGACAGTTTTGAGT
>chr10:28519896-28520096
TAGGTTAATAAAAGGCAAACCTGATGGGGCTTTGCTTTTCAGGGGAAACCCCCAGCTGCTACCTGATCAACTTCACTCATTCTGTGAAAGCCAAGCAGCC
>chr10:28676124-28676324
AGAAATCCTCTTGTGAATCATAACTGTGATTACCACTACATAAATAGTGATCCGTGATATGAAAACCTTATCAACCATTTCTAAACAAAACAAAACAAAA
>chr10:33951400-33951600
CTCTAAATTATGTTCTGCGGGTTAATTAAGACAAGTTCCTTTGTCAATATTACAAAGTTGCTTATCCAGTGTTAACAGTCTGTTTCTCCCTCTGGGGGAT
>chr10:34172772-34172972
CACTAAGCACTCTCTGCATAGATGGGAGGAAGTGGTTTTAAAGTGAACACACTAAAGCTTTTCAGTGGGAACACAGTATAAGATGATAAGAAACTAAGGC
>chr10:40152675-40152875
ATCTGTTTCTCTCTGTCTAGTTTTAGAGTGTGAGTCAACCATGTTACTCACACCAGGCAAGCTCCCTTCCACTAGGTCATAGCCACAGCCCCCTCCTCTG
>chr10:40372480-40372680
TCATTATTCATGTTGTATTCTTCCCTACTGCTCCTTTTACTGAAAGATTGCTTCACAATAAATAGAGAGGCAGCCTAATCCATGACTCATGACTGGAGGA
>chr10:43538232-43538432
tagttaatgtaacagcatctgcctggtgactcaaaacagaagcTAGTGGCTTTCCTttctttcttttcaaggcaaggtcttgttatatagccctgttgtc
>chr10:43996410-43996610
GGAAGGAGAAGGGGGATCCTTGGGCTGGGCGGGGCCTTTGCAAGTAGAGGAAGCTGTTTCACACATCTTGAAAATTCTAAATATAGCACTGAGTGTTTTT
>chr10:43998546-43998746
AACACAGCCATCTTGGGGAGCGTCCACAGAAATGGGTGCAGAAGGCGGGAGAGATGACTCCCTAGCTGACTCAGCCGCTGAAGCTGGCTGTGAGTCAGAA
>chr10:44448614-44448814
CTTTCCATCCAGTATCAAGAAGACTAAACACAAGCTGATTCATACTACAGTTACAAGAAATGTCACTGCTTTCTCAACCTGAGCATCTCTGACTGTGTAA
>chr10:51422391-51422591
catcagccaagatacattgaggtcataatgactacacagaacagaaaaatgcatacacaaaagctgcaagaaccagtcagttgttacaactgagataaaa
>chr10:53992646-53992846
ccaagtttttccttTGTACATTCTGTACATATATGTACAGTCATTCTGAGATGCACAATTCACTCATGTCTCTCATTGCTCTATGGTGCTGTCAATGATA
>chr10:54040282-54040482
TTCACAGTTTAGATAGCATTTAGGGTTTTAAACAGTCTGTTCTACAAATAAACCCTCCAGAGCCGTCATCACTGTGGGTTTTAGAGTTGGAGAGCTGTAA
>chr10:58351508-58351708
GAAAAAAAACAAAAACAGTTTCTGTTGTTGAGCTAGCCTGTGCCCAGCATCCTGGTCTCTAAGCTACAGGTGGCACTGATAGAGTTGTCATGAGCATCCA
>chr10:61297380-61297580
GAGGAGCTGAGATGTGAAGCGGCTGAAACCCCTTGCCCAGCCACTCAAGCCCAGGCCACTCTTCAGCAACTCTTCCTGACAGCGCATCCCATCCCAAACA
>chr10:66864654-66864854
CCTGCTTCAGTCAAGGCTTTTGAATCACACTACTCCCTGTCTGTGGTTTTGAATGTTTTTGTTTGTTTGCTGGGGAGGAATGAATAACTGACCTTGAATG
>chr10:66955520-66955720
GTCTCTACGTGGAAAGTCTGGGCTGAAATGAGTGTCAAGGTGACAGGAGGGACCAGGGTGACAGTTTCAGTTCTCCTTTTGGCTAATCTGTCTCACTCAG
>chr10:67100246-67100446
GAAGCAGTGTAGGTAGGCTGGAGGACGTTTTCTCTGGAGACCTCTTGCTCTTCCTCGTAATGAGATGAATGGTGAGTCACTGCTAGTTTTGTTTTGAATG
>chr10:67104996-67105196
GGCAGGATGTGCCTTACACACCCCAGTTTGCCTTGTTTCCTGGTCGTCCCAGTAATCTCGAGACCACTTCACTTTCTGCAGATGAAAGTCAAAACCTCTG
>chr10:67189092-67189292
GTCATTTAAGAAAACAAACACTGTGCCCTTGTTTCCTTCCTCTAACTTTCCCACCTCACTGCCTGCTGTGTGATCTCAGACTTGCTTTGTGACAGTGCTA
>chr10:67586354-67586554
CTCACCCAGCTGGGGCTTGAAAGATGGGTCTTCCTGCCGCGTCACGGGGCACCCTCTTCCTCCCATCCCAGCCTGTGAGTCAAATCTGAGATCTGATTCT
>chr10:67717611-67717811
TTTTGAGTAAACAGCGGTCCACACTTCTGTTGGCTCTGAGTCACCGCTTAGTGTTCAAGCTGAAATGCCAGCACTGTCTTCAGCACAGTATACAGTGTGA
>chr10:68039950-68040150
AACTAGCCTGCGTCTTCCTTTCTTTCTTAGGCCAATGGAAGCATTGTTGTGAAGAACTTATGAGAATTGAGATTATGTCACCACGAAAACCACCTTTGTT
>chr10:68445368-68445568
GGAAAGCCTGTTTTGAATCATCAGATATAAACTTAAAAGGTGAATTTTACCCTTTCTCCTTTTGCATTTCCGTTGGCCCTGCGGAAGGCTTGCCTGCAGA
>chr10:75133036-75133236
AGAtatcgtgtgacaaaatttttcctggggagacacacacacatgcacacacacgccctactcaccctatttgcctcacttgttccagatagagatccca
>chr10:77388476-77388676
TATTACTCATCTCCACACTAGCAAATGTTACCCAACTCATTTCTAGTGGCTGTACTCAGAATCTGAGAACTTCATTTGGGAAAATTAGACTTTCTACTCA
>chr10:77531792-77531992
TTATTCACATCTCTCCCCCTTTGGACATGAGTCAGACCTGCCTGAGGTTCCCAAATGCTTCCAAGTGCACTCGGTCACTCAGAGGTTACATACAGTTCAA
>chr10:77540592-77540792
TACCCACAGGTTGGGGTAGCCCTAGAATGGTGTCATATCTACCACAGAGCCTCAGTGTGGACGTTGGGCTTCAGGAAGCAAAGATGGTGTCAGGGGCCAC
>chr10:77556842-77557042
TGTTCCTTATTAGAAAACAATCCCGGGGCTTGGGTGGGGAATCCTGTTTTCTTCTCTGGCCCTGTGAACCCTGGGTGCTGCAGGCAGACTGCTGTACCTG
>chr10:78247190-78247390
GAGATGGAGTCCTGGCAGTCAGAGGGACTGGTGAGGGGGCACCTTGAATAGTCTCTAACACAAACAAACCTACAGGAGCTCATGACGGGGAAAGGCTAGT
>chr10:80024234-80024434
ATGTCTAGGTTCTGACTTTCAGACTGTGGGGTGTGGGCTCTCCCCACCCAGACCAGTTACTTTGTGACTCAGTGCTTCCTGTCACCCCAGGGTGCTAGGC
>chr10:80751275-80751475
gctctttatagatcttctcagtcatctctTAACTGCTctgcctccacctcccagtgcagtggtgggtgagaggctagttcaccacaccccgtttatgaga
>chr10:84727076-84727276
actcaaccctgtttgttttcttcacaataaagatgtggcAGTCAGAACGGTACTCAGTCTGAGAGGTGATGTGAGTGGGCAGCCTTCCGTGCATCTTCAG
>chr10:88380526-88380726
TGCAAAGGGGTATGAGCAGGTCAGAAATGAATGGGCACAAGTGTGCCATTCAACAGAACACTGCCCCTGGAGACAGGAAGAAAACATGCGCTTTCAAAGA
>chr10:89434054-89434254
AAAGGGGATGTAAATATAAGCCCCACCCCCACCCCAGCAAAACCGATCCTGAAACTCAGGCATCTTTCTTCTCTTATGAGTCACATGGACTTTATGAATC
>chr10:93138832-93139032
TCAGGCCATGGTCAGCTCCCATGATGAACCTCTTCCTCCTGTCCCTGCCCTCACTGATTCATCTCATTCTCCTGGTTCTGTCTTTGGcacacacacacac
>chr10:93227872-93228072
ATTCAGGCCTCTCCACATCCTCCGCCGTGACCTAAAGACACTCGGCATCTTCTGTATGCAGCCTCTCTTTTTCTAACCACAAAGACTCAAAACGCTTTCC
>chr10:93345392-93345592
TCACTGGTACTTCAAAGAAACTAATTATGAGTCTACTCACTCCAGGTACGTCAGAATCTTAGAAGTCATTGATCATTCCCCAATCTGTGATATGCAAATG
>chr10:96660394-96660594
GATAGCTCAGGCAGGAAAGTACTTGACTTATAAACACGAAAGTTTAAAAAgtgaaaaaggcacgtgttatgactcacagttgtaatgttagcaataggga
>chr10:96970018-96970218
TCTCTCTTGCTTTGACTGGCCACCCCTCAGAGAGAGTGAGTCACGAACACCTGAAACCCAGATAGGCAACAGTCTTAAACTATTTTGGTTTAGCTGTGAA
>chr10:98745516-98745716
CTCTCAGATGCCTCCTCTTGATCTTACCCTTCTCCCCTCAGTAAAGGCAGGACGTGAGATGACTCAGTGACACTTCCTGTCAGTTCTGACAACCCAAGTT
>chr10:98745928-98746128
GTTTCTGTCCTTTCTGCTCTGCTTTTTTTTTTTTTTTCCTCTTAAACCCATACCTCTTCATTTAGTCATTACTAGACACAGTTTAGATGCCACAGGCATG
>chr10:98841958-98842158
AGTTAATGTCCCCTCCCTTCTACCACTTCCTGAACTGTTTGCAACGCTTCCGTGGAAGATGATATATTCATTCTAAGAGTGTTTAGAAGCTCCCCCTCAA
>chr10:99194812-99195012
TTATCTTGTTTGCCTTTCCTGTATGAACCCTATTACTAGATGACTAAGTAGTCCATCAATAAGCGAATTctccctccctccccctctcttccctccctcc
>chr2:101761934-101762134
acacaagtcatacacacacacacacatcacacacacacacacacacacacacacaGTCCCACACATACAATCAAGGCATCAGAGATACTGGTCTAAATCA
>chr2:102378976-102379176
TACATGATTCCTCCCATCTTGTGCAATTTCTAACCCACCACTGGCTGATTCCTGTTCTCAAGGTCACTGCTGGCTGCATGAGCTGTTCCCTATGTTTCCT
>chr2:102733152-102733352
AGGACATCTTGATGCTGCCACTTTGATGTGGCTGTTTTGACTCAGGGTTTCCGGGACATTTTTGACACAGCCTAAAAAGCAAATGATTAAGCAAGCTGCA
>chr2:102812828-102813028
AGCACCAACAAACACAGCCATGGCTAGAGTGAGATGGGGGTTGTACATCACACCTCCTCCTCGTGGCAAGCTACTGCTGGATGTTTACACTTTCATTTCT
>chr2:102853314-102853514
GTCTAATGCTCATATAGAGTGTGTGAGATGTTGAAATAGTCCACCCCCTTCACCCACATACTCTAGAAATGAGGAGAAAGTTGAAGTACTGGGAAGTCCC
>chr2:103632603-103632803
TGGAGCTAGGGGCCACCTAAGTGGAGGTGACTTGGGGTAGACAGGGTGTTGATGGGAGCTGTGATTGTGGTTCATAGCTTTTCATCTATGACTGGTTCTA
>chr2:103635644-103635844
ATGAAGACAAGTACAGTATGGTGCCCTCTCGAGGAGCAGGAGTGGAGGGAGGTGTCTTCTGTGGGAGCAAGACATGTTATATGTACATTCACATATAAGT
>chr2:103640138-103640338
AGGGCTCAGTCTCATACGCCAACTCAGCTCACAGAAGAGGAAATGAAGGCCAGGAAGGATAAGGCTACTCTGAAATCCCATGATGAATGAGTGGTAGAAA
>chr2:104338295-104338495
CCACTGACAGTTTGTGCTTTTGAACCTAGAAACATGATTCACAGAGACTCTAGAATTCACTAAGCGAAACAGAACCAGGCTGGTGACAGAACTGAAGTAT
>chr2:116972165-116972365
GCAGAAACCTTAAACACATATCACCAGAAGAACCAGATTACATAATGTCTCCATCACCCTCCTGACAGCTACAATTATGAGTCAATTCTGGTTTAAATAT
>chr2:116998997-116999197
GCATGAACATCCTGTTTCCCAGAGATAAGGTCTGGGACAACCCTACCATGGTCAAGGTTGGAGTGTGAAAGTGAGTCTGTCCTTCAGCATAGTCTCTCAT
>chr2:120599331-120599531
GCTCCGCTGAGTCATTTCTTATTCAGAGTTTGAAAGGCTGTGAGAAGGAGCAGAGGAGGAATGCCTCGCTACTTTCTTACTTTGTCTTTAGGGGGTAGGT
>chr2:125777264-125777464
ACATCTAGCAGCCCAAAAACCAAGCTGAAGGCAAACTAATACTTTAAAATCCAAATGTAAATGTTGGCAGCTTTTAATATTAGTACAGAAATCAAAGAAA
>chr2:127310108-127310308
AGCCCTCTAAGACTCCATAAGGGAACATTAATAGGTGCAAACTTGTGTCACTTGAGAGTGAGCACAGCTGTTCTGACTTCATCTCtcttaatcactatct
>chr2:127774852-127775052
attcattttcttattcataacatgttctgtcagtgcagtattttctttgactcatgagttatacaaaagtgtatgatttaatttgcaaatactggtgact
>chr2:128367880-128368080
agttctctgagagaaagtcattccatgctaacctcatttcctgttttgacgagcttcaccagcacaggcgattaggggaatgccccagaaagtgtgtctt
>chr2:128430833-128431033
GTATTTGAGTCACGGGCCACAACCAAAAGTCTAGGCTCAAAGAGACGACTTGCACACTAAAGAGGTAACCTCTTGTTAAAATTCAGAGCCTATGAATAAA
>chr2:128449361-128449561
aatttaaaaaaaCGTGCTGCAGCTTTTTCTCCACACCCTACGTCATGTGGTAACACATTCAGCCTGGAAGTTTGAGCATTCATTCTGGAAGTTTCCTTTT
>chr2:129185748-129185948
ATGGAGATGGAGAGGCAGGAAGCCAGTGGAGAGGCAGGAAGTCCAGTGGGTAGGAACTACTATCAGCGAACCTGTGGTACAAAGGTGTTACAGTCAGAGC
>chr2:130539104-130539304
ATCCATTGTGGATTGTTGAGCGCTTAGAAGGGTAGTTTGGGACCAGGGTCTATGATAGTATGCTCTAAGGCGACCAAGCAAACTGTTAGCTCTTGGAAGC
>chr2:131423720-131423920
gacgctctcctgctgtgatacaaggatctgactcacccaccccaacagagttaagcaaccctgaactgaaattgctgaagtcacgcaacaaaccaaccaa
>chr2:135651644-135651844
GTACTACTTAATGAGTGACTCAGTATAATGTGTGGAATGACTTGTTGGTTCTGGTTTCAGCCACATAGTAGATTCCGAGGCCAGTGGGGTTTTTGttgtt
>chr2:139671906-139672106
GTAGAGTATGGCTGTGGATAGAGTGAACTCCACTGTAATATAATGCCTTCAAGGAACCTAAGAGGAAGTGGTGAGACACACTAGTCTCCCACAACAATAG
>chr2:142740436-142740636
CATCAAGCACTATGAGATCTCTGAATGGCCCTATCCAACCAAGCCTGTCTGTCTGTCTCAATGGTCCTACTTCCCCCGACTTGGCCTGCTACCCAGGGGA
>chr2:144167330-144167530
taatgataaatctgagattcaaacctgagctgcctcccttgctccagagaccacactttactcttgggccatgctaccACAAAACAGAAAAGAGACTATT
>chr2:144213896-144214096
gggcaaggaggaactggggaattgttccacagtgtggagagtttcagttttacaaggtgacacattctggaaaccTAGACACGTGGTGTACCTCATTAAC
>chr2:152787606-152787806
ATTTCTGCCCAAAGGCAGCTAACTGAATGACTCAACTTCCCTCCTCAACTAACTACGACACCAAAGACGTCATGGTGACATGATGTCTGGGAGGGCAGGG
>chr2:153237926-153238126
TAACTCTGGAAATTCCGCACAAACTCAGAAAGAGACTGGTACATCCCCACCTCCCACACGTCCACCTCATCTGTTCTGTTGAACATGCACAAACAAGACA
>chr2:158156446-158156646
TGAGTGGACTTACAGGTGACATTCTTTAAGCTTGGCCTTTCTAGTTTTGATTCTTAATTATATTTACTTCCAGTTCACCCATCCTGATTCCATATAGCGC
>chr2:158798778-158798978
GAGCTTAAATGACTGGTTTGTGATCTCTAACTTAGTAGTGTGGTATACTGGTCTTGTGTGTTCTGCCTGAGGTTTTCCCAGAAAAGAATGTTCACTTTAT
>chr2:163103278-163103478
TCACATCAAAAGGTTACCCTGTGCAGACAGGCAATTAGGTGGAGAGGAGAGCTGGAACCTCGATTCATTCCGAAACCCCGGTAGATAGAACTCGTGTGTG
>chr2:166000378-166000578
TAATCTGTTCTGTTCTCGGAAACTTTAAGATGCGTAAATGCCTTTCATTCTGGTGTAAAATGTCTAAGAAGGGACGCCTTGGCCTTTTCATAGTTTGAGA
>chr2:166647070-166647270
TCAATGCTGGCCAGGACCTGAAAGGTTGCGCAGTCAGGTACAGGGGCAAGGACTTAAAAGCTCCCCTGCTGACAGACTTTTTTCCTGGGCTGCCCGCCCC
>chr2:167633608-167633808
ACAACATTCGCTCCGGGTTTCGAGCCACTCTAAAGCACTGGGACCTAGAGCAAGCATTTGTCTCTGGAGGCTGACTCACTTCAGAAGTGAGAGTCTCTAG
>chr2:167649286-167649486
AACAAAGCTAGACACGGAGGCAGCCAGCTCTGTGGCCACATAGTCTCTGTTGTTATGACTCAACCCTGCCAACATCACAGGGTGACCACAGGCAACGTGT
>chr2:168579539-168579739
AAGTACTTTCAAAAGTCACCAATGGCCTTTAAGTAATGAAAGGAGCGCTCAACAAACTTCCCCCAAGCCTTTAGTCCCGTCCCCTCCCTCACTGCACGAA
>chr2:168590730-168590930
AGGCTTTGGCGCCAGAGGGAAGTGACACGCGAAGTTTGATTCATGATGATCTGGGGACCCTGTCCTGGTAGTGAGAACAGGAAGTGGTCTGGTGTGTGGG
>chr2:172401188-172401388
GAAATCACTCAGAAAAGGAGGAAGGTGGAGGCTGCTAAGAAAGCTGCCTCTGAGGAGGAGGCCACTCTCCAACATGAGTTGCAAAAAAGGGGAACTACAG
>chr2:173385832-173386032
CAGCTTCCTGCTTTTCTCATGCTGATGAATTCTGAGGCACTTGGTTCTAAAACGGATGACAACTGTTTCTTACAGAGGTGACTGCAGGGTAAGGGGTGAG
>chr2:173452582-173452782
AAAGGttttcttttttatcatgacaagatcttcctgcgtagccaaggccacccttgaacttgtaatcctcctgcctccgcttctcaagtgctgagattca
>chr2:180474978-180475178
GTACAGGCTCCCACTCACTGGCCCCAAGTAGACAGGCCTTAACCAGACCTCTAAACCTCCCCTACTTTCTGAATGACTCAGACCCTATCAGCAAACCTTG
>chr2:180729533-180729733
AAAAAAAAAACCCGAAAATACAAAAGAGAATCTACTTTCAAGTGACCATACACAGAGCCAAGAGAGCAAACCTGAAATCTACCTACCActagggatatga
>chr10:99470450-99470650
cacacacacacacacacCCTCATACAAATAGTCCAGGCTCTCTAAGATCAAAGTGAGACATTGGGCAAATATGACTCAAACCCTCTCAACTTTTGCATAT
>chr10:105572906-105573106
CCATGATGCGTGAGCAAGGTTGGGGGAGCGAGAGATACAACCAGCAGCGAGATACAGCTCAAAGTTTACTATCATACACGTCAAAGAGAAAGTTGACTCA
>chr10:107923380-107923580
CATCTTGGAGTTTCTTTCTCCCTCATTTATAACAGGAAAACATACAAGTTTCACATAGTTTTTAAGACACCGGGGGAAACTGGGATATACGTAAAATATG
>chr10:111544002-111544202
CATCATTTCTGTGTGTGCCTTGTTTGACCTGCCTCTTCTCCAGCACTGTGAGCCGGTCTGTGGGTGGTTCCCCCTCCCAGCCCCCACTGCCATGAAGAAT
>chr10:111619942-111620142
ggctcttgtagattcttgtaaggaattctacttcagctctgagtaagaaagcaagccatttgtggcttttgatcaggagagtgacataatctggcttttg
>chr10:112000560-112000760
tggttgaccacaagtaactgaagcttcagaaaatagagccatgagtaagagggggctTTTCTCTGTGGTGAACGAGATGACTGTGCAGAATTCAAAGGGG
>chr10:116397058-116397258
ggcatgcggcatcgttgactctgagttcctccagcttcgtgagtgcggttgcgaatggcaggactttgttcgtttctctttcggttgacacactattctg
>chr10:116487444-116487644
AATGCAAATTTAAGTGTATACTTAAAACAAAACCAATACCCTGTAACCACAGAAAGGAAATGCTCTAAAATTACTCATTCTGACCCGAATCTAACTAGCA
>chr10:117721485-117721685
acagacagagacagagagagagCAGCCTGGCTGATGAACAATTGGATGAAGACATTATGAGTCATGTTCCTTTGGTGAGTCAGAGTCACAGCATATGGTA
>chr10:117843789-117843989
GAAGTGATACAAGCCACGGAAAGAACAGTGGTAAGACAGACAGAAAAAGAAGAAAGACACGTTCATCATTTCTGTGTCCCAGACCACAGACTAAAAATTA
>chr10:117864798-117864998
tgcttcttgttcttagagacaactggagtttccttttctagtactcatgtgaggcagcttacaacctgtaaatccagttacaggagatctgaaacctcta
>chr10:117898606-117898806
cagaactatggacttgcatggattaggtctctgttcttgcattggcaggcgtactgcctatgtgcaggttggaccagagagaatggcctgaaggtggctt
>chr10:117985278-117985478
CATAATGTAAGCTTAGAGGGTTTTGTTAAGTATTTTCAACACTGGAAGAAAGAAACAAACCGAGAAAACGGGTTTCTCAGAATGACTGAATGCCATACGA
>chr10:118470719-118470919
TCATTCGAGAAGAGCTTTAGAGAGCCGCTGGGGTGTGGGTGGTAAAACTGGCTGTGGTTGATTTTCCAGCATGCTATAGGAAAGCAAAGGATGGAAGTGG
>chr10:121263944-121264144
GTGGTAAGAGCAGGAATGAACAGGGCCCTGAGGAGCCTCAATGAGTCTCCCTCGCTCCTGTGATCAAGCGGGATACAGGAGAGAGCGTTGAGAAATGACT
>chr10:121443920-121444120
AGGTGACTCACGTATGTGTTTCCGTACTGACTCTAGGCAGATCTGAGTAAGCGAAGAGCTGGCAAGCAGCAAGGGGCCGCACCTCCTCCCGAGACAGGCT
>chr10:128344822-128345022
AGGAGGTTTGAAAAAGCTTCTTAATGGTTGTGGTACTTGCATTTTTACGCTGTAGGGAAGGAATCCTGGCTGTCAGCCATTATTCACCAAGCTGTGGTAG
>chr10:128746212-128746412
AGAGGTGTTTGATGTCTATAGTTCCAGGTGCTCATCTCTTTAATCAACCACATCATACAAGTCAGAAAGAAAGAAACCACAGTGAACAAAGGGAAAGGAA
>chr10:128779586-128779786
CGGGCTATCACTTCCCATATGACTTCTAGAAACTTATGAGTAATTAAAGGAGTGTGTTTGGGGGCGGGTAAGGTGGGGAAATACTCCCATAAACACAGGT
>chr10:130345156-130345356
CTAGCAATTTGTGGAGTGACAGTTACATTAACAGGCTGAGTAAGCAACTCATAGTCAATGTGAAAACTGACAAATTAGAAAGTGACTGTGGGAAGGTGTG
>chr11:3193834-3194034
AAGTCGCGCTCCCGTTTGACCTATATGCAAGCAAAACATTCATACTCAAAATTTTTAAAAAGATTAAACCCAAGAAATATGGGTTTTGCCCTTTTACAAA
>chr11:4199160-4199360
tgatcttgtcctacatacctccaggaactgtgtttggggactagtcagatgaggaaatgagtgaacactgtgtctgcaaaTATAAGTTGTGAACTGGCTG
>chr11:4203372-4203572
CTCTTGCGAGCGCCCTACCCTCTGTTTAGTTAACCAGAAGGCTCATCCCTCACTTGTTGCATACTCGGATACTGTTTTTGATATAAATGTCATCATGTCT
>chr11:4429878-4430078
AATATTTTAAGGGACGGTAAGCCCTACCAAGATCATGAGCAGCAACATACTAATCCTAAAAGCACAAAATTCTTAAGGCCAAGTCATTCTTAGAACTTTT
>chr11:5296700-5296900
TAGGCAAAGGGGCTCAAAGACACTCACCAAGGGCCCTGTTTTCCGACAGAAACTTTTCATTACATAGGAAATGAGGTCACACACTAGGGCACACAGGGAA
>chr11:5506140-5506340
tgtaaagaaaagattaatactatgaaacgaaaataaaccaggctttaaagaaaacaaAAGCATGAGAAGAAGAAATCGCTTTCCCTGGGGTCTGGTTCCG
>chr11:17001028-17001228
ggtcttcactccgaagagagaaatgagccaaagaacttcccatggtgttctggctgaattcttaccacttccgttgactcatgctgatttgacagagcct
>chr11:20204416-20204616
aacaccctgtgtgtaaatgaggctgactttatattttcagcagtcttcctgtttctgcctcccaagtgctgacattacagatacgagtcaccatgtccTG
>chr11:21082740-21082940
TATGACAGGAGCCCTGGCTATTAACAGCAGAAGCAGGGGGTGCAATGACTCAGGTCAGTGGGAAGGATGGGAGCTTTCTACGTGGCTCAGTGGGTGGAGT
>chr11:21158636-21158836
aaaatcagcagaaacctacaggcccctagcccagtatatgtagtgacagagacctgactcaaagtggaagtgagtattgacagcttaaagtgacctctga
>chr11:21221346-21221546
ATGGAATAATCATTTATATCATTCTGGGTCATAGTCAGTGGAAAACAAGAGTTGCCATGTCAAAAAGGCACCACAAGGATACCATGAGTTCACTCAGTGA
>chr11:21226134-21226334
ttttaggacaggtcaagctgactaCACGGCTGCCTATTCTTACAGCTGCCACCCTCTTGCCTGACTTGTGGACTACTGCACCTTCTACCCACCAGTACTA
>chr11:22855883-22856083
agagagagagagagaaaagaagcacagaaacctAGTGAAACAGCTCAGGGTCTGACTGTGTAACATAAACAGAACCTCACACTGTGCCTCATCAACTAAA
>chr11:26586786-26586986
aagctagagtagaaatggcatgtcctttaaccttaagcacaaaaagctcttaacagactgcagtttttagatccctggatgggagtttgggcccctgata
>chr11:29879678-29879878
TAGGTATCCACAACTCCCTAAGATAGAATCAGTGCAGTCTCCAGAAGAGCTGTGAGGCATTTTTTATAGTGAATGGCAGAAGGAAGGATGTAGCCTGTGG
>chr11:32011977-32012177
CCCCACCACAGCTTCCTCCCAGTCCCCGGGCTGCTGGGCAGCTTCTCCAGCATTGAAGGTCTAGAAGCCTGTTCCAGTGTTTACCGTCCCTTCAGCTCCC
>chr11:34063917-34064117
CCACTGGGGGTGGGGTGCAACTTGGTAGGTCTGGGCAAAGCTGACAGCCACTTCCCTGCCCTCTGGCTAGCAAAACAACTCAACAGTCTACCTGCTTCCC
>chr11:34762244-34762444
gcagcacagcaaatcgttggcagttaaatgactaagatcatgactggtatcttctgtgaccacagagaattaaagctatacatccgtatcagaatcgaaa
>chr11:35521326-35521526
GGCTGAGGCTCCAAGAGTCGCAGAATGAGTGTGGATGCTCTACCCCCGCTCCCAAGTCATCTCCTTCCCCTGACTCAAAGCGCATCACCCCACAGGTGAG
>chr11:44633484-44633684
TATGCAGCAGAGGGATAAGGGCAGCCTTTTAACTTACACTCTTATTCCTTGTAAAATAACCCAGCATTTTGCTCTCAACATCTCCCAAGTAATTAGATAA
>chr11:44717788-44717988
aagggggaaaatgactcgtacaGCCGCTTTGTACGTGACCAAGTCACACTAGTGACTCGCTCTCAACTACAGATATCAGTGTTTAACTAATTTAGcagtg
>chr11:45840524-45840724
aaccctgttgctgcacatttcgggtttctgctattatgagtaaagctgctaagaacatttttttccacaatatttttatgtatctttttgatcttttggc
>chr11:45856113-45856313
ACTTAGATTCCTTCTGTGGACCTCGCACAGTGAGGCCCACACTTGGCAGAGCACTTTGCTCCATCCACTGCAATGTGAACGAACACTCTTGGTTTTGCTT
>chr11:45883680-45883880
CTCAGAGATTGAGTCTAAGGTTCGAGAAGCAACGAATGATGATCCCTGGGGACCTTCTGGGCAGCTCATGGGAGAGATTGCCAAGTAAGTGGTAATTTGA
>chr11:46083934-46084134
GAAATAGGTCAAATTCTTACTCAGATCTTGTTTTCTCTCGTTTGATGAAGTAATGACTGTCTTCATTCTGAGAGTCACGACCTCTGTGGGATCGAAGCAA
>chr3:19611053-19611253
ACAGAAATATGATCTAAAGGAGACATGACATTTACTGAAAAATGTTGAGTAAGAACGGGAGTGGCTTGGTTTAGTGCATGCTGTTAGATTGGCTTTAAAA
>chr3:20137024-20137224
GATGTGCATGCCACACAGGGACGGGAGAGAGTAGATTAACTCCCAAAAGGGCCTTGTTCTTATGTCTATGTCCTAGCATCACCCTGCCAGCTAGCCCGCG
>chr3:21884460-21884660
gtcaagtgataccactgcttaggctggtagaggaaaggaactcgtgaacatagatgagttttgacctgccaagatgagtttgtgtggttccttatagttg
>chr3:28261700-28261900
AAACAGTCCAGCTAACACTAATTTCATTAGTGTTGGTCCGTTCATTCATTCTTTCAACTTGTTCTGAAGCTCATAATTAGTTTATTCTTCATGACTTTAA
>chr3:32421752-32421952
AAGAGTGTTTCTCTCATTTTTTTTAACTCTGGGCTAATGACTCATGCTCTTCTCAGAACTGTGCTTTTGTGGAAACTAAAGCACAGTTGTAAATCAGCCC
>chr3:32437434-32437634
TCCTTCTTACTGACTCACCCCTTGGTAAATGCTTATCTCACTGACACTCAAGAACTGAGTTTAGAATTCACTGTTGCATAGAATACTAACAGAATTAGAG
>chr3:35763822-35764022
agaacaggagcgtgaggcagctagtcatgtgtgcatttaggaagcagtacagtgcatactagtgaccagctttctgttttactcagtctatctaggactt
>chr3:35764702-35764902
TTCAACTTCCCTCTATGTTCTCTTTTTTTTCTGTTTCACTCATCTATTGGCATACCCGTAGTGAGTCATTTTAATTATAGTTTTTGCATGATGAGTCATT
>chr3:36349054-36349254
TGAAATCTCATTTCACTTTGTGTTTTATATACCACTGTGAGTGACCTTGACTTAGTGTGGACATTATGATGATAATGAGTGGAAAGAAGAGTTCTGAGAG
>chr3:37456164-37456364
CCTACATGGCCTAGTTGTATTGAGTGTAGTGTTGACAGTGGAAAGCACTTAAGGACTTTAAAGAAACATCGTGCATTACATGAATCTTGCTCTGTCTGCT
>chr3:38184378-38184578
ACATTCAAAAAGAGAGTATTGTGGAAGTGTGAATACACAGCAGTATAAAAAAGAAAAAACAACAAAGAAACCCTACTGATATTTCTTTAAAAACAAAACC
>chr1:14499182-14499382
ttctgtcagtcaccacaggaGTACCTATTGACTGTGTTAGACACCACTCTGACTCAGAACAGTGAGAACTAACCCTTCAAAGACCACAGATTAGAGATAG
>chr1:14858816-14859016
CTTTGTATTTTCAGGTGTCAGAGTGGTCAGACTTTCAGCAATACAAAGTATGGAGATAGTTTAAGAATTATCAGAGGAGAATTTGTTCTGGCCTGGAGAA
>chr1:20759910-20760110
TGCTTCTCATCGGCTCCCACACAGAGCATGCCGCACTCAAACTGAAACAGCTTCGGTACTGCCGCCTTTCAGAACCTACCACATGGGTGAGTCAGAGAGA
>chr3:52634505-52634705
ACATTCATCCAGTGTGACACACATGGCAGGGTAGGCGAGAGGAACTAAAGCAACAGGAAATGGTGTCACCCTTTTGGCTGTGAGCCATTCTATATAGTGT
>chr3:52797903-52798103
ATCAGTCAAAGAAACTGGAAAGGAACTAGCgtgtgtgtgtgtgtgtgtgtgtgtgtgtgtgtgtgtgtttgtTCCTAGTCTGGTGCTGACTCATTGTGTG
>chr3:59296490-59296690
AACTATCGATCATGGTTAGCAGCGCCTTACTAGGATTTGTTGATCAAGCCAGTTTCTGTTGTAGAGCTAATTGTACATGGTGCTTTGCAAAGTTTTGTTA
>chr3:60567206-60567406
TTTTGAGTCAGCGTGACACACAGCGTATTGCGGATCATTTGATTCACAAATACTTCGGTGAATGTATAGATGACTAAGATTTCTTCCAAACTTGGCGGAA
>chr3:61034550-61034750
tcattggtcataacccttgttggtatcaaagtgccctttcacaggggtcatctaagaccattagaaaacagataacttaatatgagtcataactgtaata
>chr3:65435212-65435412
CGGATATGAGAGACTGAATCATACCCTAGCGAACTGTGCCAAGCCCAAAATAAAGCATAAAAAATAAATTCTAGTCACAAACTGTGTTCAAAGAAACCAC
>chr3:65515894-65516094
TCATTTTCTGTTTCCAGACACACTGGCTCTCTTGTATGTGCCATACCTTCACCATTCTGACTTTCACTTCCCGTATTTGTCTCTTGCCCACTATGTACTA
>chr3:65533173-65533373
AAGTTTCTGTTTGATTTAGTCATAAGGAAACTAGCAGAGTCATTGTCTTACACATTACACTGTTACTGTAAGCAAGTCAAGACAATCATTTTGGTCCCAG
>chr3:65603658-65603858
GAATGATTTTCTACTCCTGTGACTCATACTACATAAGACTATCTGTCATAGTTCTATTAACAGTCATACTGTGTTCTCTGGGATAAATATATATCCATTT
>chr3:65922484-65922684
AACATCTGCCCCGTTTGCACCCCTCTAAAAAGCATATCTTAGTCAAATGTACTACTGCTCTGAGTCACTCACAGCGCCTGCTCTCTTTTATTAGCAGGTG
>chr3:75910450-75910650
CACTCTGCAATGGAAGACCTGGCAAAGACAAGTCTGAAAGCATTTCTCAGAATGATTAAGTCTGTGCATCCTATGAGTCAGGAGAGGGTTACATAGTACC
>chr3:79153120-79153320
AATTGCGACACTGGACTTTCAGAAAGGCACTTATTTGAAAAGTGAGCAGACTCTAATAGCAGATTGAATAGGGCTTACTTCATTTCCTTGAACCTATTTT
>chr3:79242219-79242419
TCAAAAATGGCACGGTGCTTCAGGAATGAGTGTCCTGTGAGACACAGGGTGCGTTTACTAATCAGCTGTGGCCCCGGCCTGCCAGCCTGCACCCGGTCGT
>chr3:84946481-84946681
AAGAGCACAACTTGCTTGTATGTATCAGTTCTGGTATGAGTGTATGTTGTAACAGGAAGACCTCTTACTAGTCATTACTAAAGTGAAACAAACAAACAAA
>chr3:85888425-85888625
AGGAGGAATTTGAATCTTGGTTAGCGGCTCTCTTGCTATTTGCATTGCCCTGTGGTTAGTGTGGCTGAAACTTGAATTGAGTCCTCCTCCCAGCGGATGG
>chr3:86641536-86641736
CATTACTCAACTGCAAGTTTTGTTCTTGCGTGGCTTCTAAGAATAGTAAGTTCAATTTGAATAATAGACCGTGACTAAATAAATCCAATGTTTCAGAGAC
>chr3:89686107-89686307
caacatgacccttcactttgtctgcattatctcagctcttctgtAGGTGTGACTCAAAACCAGCCACACGCCTGATGCAATCTTTACAGTTTCTTGTCCT
>chr3:90309522-90309722
ctctctctctctctctgtgtgtgtgtgtgtgtgtgtgtgtgtgtgtgtgtgtgtgtgtgtTCATACACACATATGAGTATAGCTGTATGAGTGCCATGAC
>chr3:95028756-95028956
aggcacctgccaacaagtacaacatcctgtgttcctttcctgggacccacaaggtaggaggaaaccaacactcacaaatcactactgagctccacccaca
>chr3:95232984-95233184
tttgaggccagtctggccaaggaaccctatctcaGGGCCGAAGGAAAGGAAAGAAATCCCTTTAAATCAGTGTTAGAGTGAATCAGTTGTCAGTCTAGGG
>chr3:95664310-95664510
TACCTGATTAAAGCTGCAGGAATTGGGATGGCCTCTTCTACCTTGATCTCTGTTCACAAATTCTCAACAGACATAAAAGTGAAAGGAATGACTCACTTGT
>chr3:95707537-95707737
ATCATAAGGGCTTCGTGACCCTAAAGTGGAATTTCTTGTCAGGGAATGCCATGATGAAGGGACAGGATAGGGCCCTGGGTTTAGTCACTTCCTCTCTCTG
>chr3:95930574-95930774
TGATATCTGTAATTCTGTATATCTGTAAATCTGTACTTCTCATATCAAGAAATTCCCAGCCCTTGGGAGGGAGGCCGAGGTAGGACGCTGGTTGCAAGTG
>chr3:96778352-96778552
TGAAATATGCATTTCCTGTGGCTGTTCACTGACGTAGAGCACtgtcttagtcagggtttctattcctgcacaaacatcatgactaagaagcaagttgggg
>chr3:97934930-97935130
ATTAAAACCATATGCCCCAATGTGGCTTTTACAAAGGTTAAGATTACATGAAACCTTTACGCGTGTTATATTTCTAGCTGTCACCATCTAGTAACTGTAC
>chr3:100485412-100485612
TGAGCACTGGCCAGAGCCAGGGAGGCGGGCTGATGCTCTCATCTAGCTCCTGTCCACAGTCCCCTCTAAACCAGGTCAGCGAGGACAGTGAGAAACAAAA
>chr3:100785980-100786180
agtagaaatatgactccacagatggtgggggacgagcactgagcattggtttacatgtattggttaaccttacaaagcattgatgagctcaacttgtggt
>chr3:101600324-101600524
CTATCCCATACACCCAACAAATACATGTTAAGAATGTCTTATGGATTCCCGACACCAGATTTCAGCACGGCTAATGAGGTGAGTCATATGCAGAGAACAC
>chr11:49203953-49204153
CATCTGTAGAGCAGTGGGTGCAACCGGAGGCCGCCATCTGCCCTACCCCACCCCCACCCCACCGCAAACTGAGAAAGTGTTGGCCTAGGGAAAAGCCAGC
>chr11:52029410-52029610
CCGAGTTTAGAATAGGTACAGGGAACAAATGGGCCCCAAGAGTCATTTCCTGACGTCTTCACCAGCAGTTAGTCACGCAATGCTTGTCCTGGTCTAGAGT
>chr11:52046500-52046700
ACTAACTAGGCCTGGCTCCTGATTCAGCAGTCCTGAAAGCCTGCTCTGGCTGGGCTCCACCCATCTCCTAAATCAGTCAGCTCTGTGGCTTTCTTCAGTC
>chr11:52262026-52262226
CTTTTCACAGTCAAATGGTTCTATGTCAAGAGATGACTCAGCAGGCCGAGAGAGCTCCCAGCTCAGCCACAAGGAGTCGCTGCCAGGCCTGGTGTGCATG
>chr11:53347315-53347515
aattagagtgacagtagtgaggggccatgtgggtgtttgaaaccaaacctgaaccctctaaaaagagcacctagtgatattaatggttggctgagtcatt
>chr11:53605356-53605556
aggccaccaAAGCTAGTCACCTTACTGTTTCCTGTCCTCGTCTTTTCCAGTGAATCTCTCAAAGTCATTTGTAAAACTAGGTAGTATCTGAATGAATGGT
>chr11:53651109-53651309
CCTGAGTGGGTGTATGGGGACATTTTTGCTCATCCTCAGCATGCTGAGGTATCGGCTATGAGTGAGATGCAACAAGGGTTTTAACTCAAACTTGTTTATC
>chr11:54802234-54802434
gtgtgtgtgtgtgtgtgtgtgtgtATACAGGAAACAACGCTGGGGCTTCTGAGACAGAGATCAGATTATACTAAGGTGCCTGAAGTTAGCTGGAGAGAAT
>chr11:54952646-54952846
gcaggtagcagggcctgccaaatcacagtgggcacagaagggagCCAGCACCCAGGGGAGGGAGGCATACAAATAACCTTTCAGAGCACCACCATACTCA
>chr11:57911716-57911916
ATTCCCTACTAGGGCTGTAAAGAGAGGGCCTTTCCACGTAAGCAGGCCATAGCTGCTGTGACCTTGTGACTCACACAGACCATACACAGTGATTCAGCTC
>chr11:60111872-60112072
CCAGACTGTTAGTATGTGACTTTACGGAGGTCCGTCAAATTCCTACAACTTCTGCATCCTCACTTATTAAATGGCCAAAGCATCTATGGTATATTTTTTA
>chr11:61122803-61123003
GCATGATATAAGCGAAGGGGGCCACAAAAGCGGTCACGTTCCCAGAGACACTGCAGGTGTCTAGAGGGGCCTGGGGTTTGTTCTCTGGAGCTGTCCCAAT
>chr11:62005598-62005798
ATTTGATCCTCATATACTATCTTGGGAGGAAAACAGTCTTCTTGTGAGTCATTTTTCCCCCCATCATGCAAAGTCAGAATGACTCATGCTCAAGTTACTG
>chr11:63148392-63148592
TGATTTGAACTCATCCCACATCCTGTGGTTGAGGCTAGAGTTGCTCTCACTATGAGAAGCGAATGTGTTTTATCTGTTGTACTCATGGTTGAAAACCACA
>chr11:69260238-69260438
gctgctgctctcccagagactctgggtttgactcagcacccacatggcatctcccaacagtctgtgactccagtcccagggaacccaataccctcctctg
>chr11:69268182-69268382
ACAATGTACAATGTCGTCTGGCTTCTAGGAAGTCGGCGACTTAAACTTTTCTTCTTCTCCTTCAGTGTTCCTGGTATGACTCAGTAACGCAAAGGCAAGT
>chr11:71996124-71996324
CAAAGGCTGCTGTTGCCCAGCAACAGAAGCCCCAGCTCCGGGCTTGGATTCCAGCTGGCTAACCCTTCCCCTTCGGAGGAGGGGAATCTGATTTCCAGCT
>chr11:76239838-76240038
TTCCAACTTGCCATAGATACTAAGCTCAGTATTACTATTACTCAGTATACTGTTGCTCAGTATTACTATTACTCAGTATACTGTTGCTCAGTATTACTAT
>chr11:77497209-77497409
TCCCCTGCCCTCCCTTCCTGTTGGAGGTCACAGCAGGGGAAAGGAGGACCCTTCTCAAGCAGGGAGAAGGTGCCAGGAAGGCTTTAGAGCTTGAGGCTCT
>chr11:78177152-78177352
AACTACTGAGCACAGTGCTCTCGGTTTCTCAGAATCCGCACAAAACGCTGCCGTAGGGGGACTCGGAGCTTTACTCAAAACTTATAGCGTCGCGGTAGGG
>chr11:79245887-79246087
ACATCTCTCTGAAAACTAGTCATAAAGAGATGTGgccatgtgtggctgaacacatctttaactctaacactcaagaggcagaggcaggtggatttcttgt
>chr11:79485034-79485234
ACTGGGATTTATTGAAAAGCTGTCAGTTTATTTCTGTCTCTCCAATGATATGATTAGTAATGTCTGAAGTAGCAACTATTGGTCATTTGACTTATTTCCT
>chr11:79654600-79654800
TAGTTAATGACTGATGTCTATCATGGAGAGAACTGGACTGGAGGGGGAGGAGATGCCTGGCTAAGATCCTGCCTGTCACAGGTAGACTGGACAGCAGGAA
>chr11:80078168-80078368
AGAATATCCTAGCCACCACGCAAAGGCTCCTGCTTATTTGATAACGTTTTTTGTAGCACAGACCTTTCTTTAAACCCGACTGGACAGGGGCCTAATTCTA
>chr11:80634029-80634229
tgggcatgttaggtgttctgagtcaaagctgcagtaacgtttacaatgtaacatgagtgagccttgcctcaaacacctcagagtgattctgagttcattt
>chr11:82763772-82763972
gtaccactccaccacgTCAAAACAATACTGCCTGCGGCGGAGCTGCAGCCCAACGTCTGCTGAGCGCGCGCACAAGGCTAACAGTTTCTATTGACGGAGT
>chr11:85003500-85003700
ATGCAAGTGAGTAATAACCCCAATTGTGTAGTACACTCTTACATGACCTTCTAAGCTGGGGCAGGAACCACATTTAGTAAGAACCCAGATTAGTCATGTT
>chr11:86429114-86429314
CTTGAAGCCTTATTTAAACATGTTTCCACATCAACACGAGGCAAATGTTTAGATCCATTAGAAAAGGAAATTCGAGAATTAGGTGTTGTGTTTTTAAGTT
>chr11:86487247-86487447
AGGAAATAAAAGCAAGCACTGACTACATTGGCCCTGGTGTTTTACGTGGGTGtttgatacaggatttcactatgactttctggttggcttggaactcact
>chr11:86828448-86828648
GCTTTGTTCGTGACAATGTTTGGAAAGAATTCAAGTATGTGTTTCCAGGGGCAAGTCATCTTAACACACTGTGGGGGTAGGCTGCATCCTGTAACCCGGC
>chr11:87967908-87968108
TGGAGTCATTACGAAATATGAAACTAGAACTTCTCCGGGTAGAAACGTCAGAAAGTGCTAGCTGCTGTAAAAACTTTCCTTCCAAAAGCCTAAGCTACTT
>chr11:88107452-88107652
GGTTGAGTAGGGGAACCGGGCACAGGAAATGATTTCACTTGCTTTGGGTCGGAGATTGGTTTCAGTTCCAGGCTGTACCAGGAGCTGAGTGCTGTGAGTG
>chr11:88430404-88430604
ttctgagtcaaaacaaccttgcccagcttacatcattttcgcttacatcatttCCTTCATGTGTTTGGTTACCGTGAGGGGAGAAGCTGCTATAGGAGCG
>chr11:90254242-90254442
AGAGGCAAAAGAGAGCATTGCATGAGAAAGGAAGTGAATAAGCCCTGCCTCACTAACCATCTTGCTAAATGTGGTTGCCATACTCAGACCTAGATCAGAG
>chr11:96467068-96467268
GTTAAGAAATCTGTAGGTCCTTGATCTCTATATAGTCACTCAGTGGGAGGGAGTCACAGGATATGAGCTGTGACTGTGGCTGCCACACAGCACGGGGGTG
>chr11:96648029-96648229
AGCCTGCTGAGTCTGGTTCTGAGTCACCGAGTCATTATCTTTTGTCTACAGCTTTTCTGGGTAACTGAAGGTTTTCTTCTTCCTAGTCAATGTTAATTCC
>chr11:98027082-98027282
GCGGAGAGCGCGCACGGCCTGGGCCTAGGGAGGGTGGAACGCGGGACGCCGAGGCCCGAAGATCTCCCGCGGGCGCCGCTCTCTGCCTGTCACGCGTTGT
>chr11:98900734-98900934
GTTTAAGGCCACAGCGTAGAAAAGGGAGCTTCAGGAGGAATACAGAGTCCTGTAAGCCAAGCACAAAGACATAGGGAGGCATGCCGCCCGCCATCTAGGA
>chr11:98948108-98948308
gtcgagtcatacaacatacggtcttcgggaaccgtgttcttctcagggctggggcatgttactgtgtcagcgccgtgttctctcgtgtgttctctctctc
>chr11:99200268-99200468
CTTAGCACCTTGTGCTATAGCCCGAGGCCATTTTCCTCTTTCTCCAGGAAATGGGTTTTATGGGAGTTTATTTATTCAACTCAGGCCAAAGATCACAAAC
>chr11:100931532-100931732
GAACAAGAGGTCGGGACACCGCAAACTAATAAAATCAATCAGCCGTCGGGAAAGCAGATGGCTACACAGACAGGCAGGGTTTTTCTTTCCTAATCCCAAG
>chr11:101442076-101442276
CTCCTCCTAGTGGCAGAGTAGGGGACTACAGCAATGAAGGGGACAGAACAGAGCTCACATTCAGGTGTCATCCTCGCTCCTCCCTCCACACGCCGGAACC
>chr11:103174896-103175096
CCACAAGAACATCCTAGGTTGCCAGGCATGACTGAGTCACCTCCAGATCTCAGCTAACACAGGCCAGGCAGCCTCCTTTGTCATTACACAGGTTAGAAGC
>chr11:103685116-103685316
CTTTTCTGACAAGCACTTACTGAATGGCTTTACACAGAAACCTGAGAAGGGAAGGGTGCTAGTCTGCTCTCTTTAGAATGGGGAAAGTGACTTGGAGGAA
>chr11:103952436-103952636
GTTGTAGCTTTGGCTCAGAAGGGATTAGCTGAGGAGAGGAGATAAAACAGAGTGTGGGAATTGAATGACAGGGAGGAGGAAGGTGACTCCGAAAGAGAGA
>chr11:103964149-103964349
ctctgttactatgataaagaacattctgaccaaagggcaactgacagcaggaaaggtttttaggttacacttctgagtcacagtttatcactgacagaag
>chr1:21309237-21309437
tttcacagtggtcaaccctgaattcacccattagagtgactctcaaatgcagttggttatgcttataacagtcatatcattactgatcagtgagtacagc
>chr1:21419392-21419592
AGCATGAGATATAACTGTAACTTGACTTAAGAAACTCCTGAATgggctggagagatggctcagcagttaagagcattgactgctcttctgaaggtcctga
>chr1:21425718-21425918
GCATGGGGATTGTCACAGGACAGTACATGGGGATTGTCACAATTACCACAAGGTGCAGATAGTGAAACCAGTGCTCACGGCTGACTCAAAATGGAACTGA
>chr1:21837462-21837662
TTGTTGTTCTTTCACGTCCAGCAAGATTACCTACATCTCATGTGGTCAGCCCACATCCTCCCACATCACTTGCTTATTTAATGTTCATACTAtgacttgg
>chr1:23842070-23842270
CTCTTCCTGTTGTTATGAAACCGTATGTCTTTTGTTAAATagtattctgcctgtatgtacatacatgctcccaagtgcatgccaggtgcccacagaagtc
>chr1:30793046-30793246
TTAAGGATGATTCACTGCAAGAGTGAGATCACAGGTTACTCAGAAACCTGAACCTTTCCGGAGTTTCTCTCAGCGAGCAACAGAGGAAACACCTGGCAGC
>chr1:32782364-32782564
acctgaactctttgggatcatggctactttagtgactaaccctaagaaaatccttctttagttggtcctaagtgaccagcatgctctaacaatggtcttt
>chr1:39196832-39197032
TCAGAACAGGAATGAGAGTTTCTCTTTTATTCGGGTGTGAAATAAACAGTGTGTACAGAGAGGTGGAAGGGGAGGGGCAATCGGAGCGCAGTGAGTCACT
>chr1:40393288-40393488
ACACATTTAAGGAGGCTGGTGACGTCATGCTGTGTCACTTTCTCTGTGAGGGTTCAGCTCCCCGCTGCCCCGGGGCACTGGGGTGGAGACAGATGATTCA
>chr1:43541196-43541396
GACAACAGAGGACGGTGTCTGTTTTTAGAGGCTGGAAACAGGGCCTCAACATGACCCATGCATGACTTTCCAAGCCCTGAGCTCAGTAGTGAGAATGGAG
>chr1:46925162-46925362
TTTGCATAGAAATGACTGGGTGACAATGGGAAATGATTCCCAGAGTATTATGCATAAGACAGAAAATCTTTCTGAGAGGACTAAGGTTAACAGAGATAAG
>chr1:51476432-51476632
TTGGGGGGGAAAAGACATGGACGTTAAAAAGATGTAATTTAGTGTCACAATGACTCAATGTCTGAGAATAAGATGCCTAAATTCTGACTCTCACTTCCTG
>chr1:51584930-51585130
ggatctggaatgcctcccagaggtatatgtgtgaaagcttggtctctagctgtggcagctagcaggaaatgacagaaacgttaggaagcaaggtctggtt
>chr1:52419596-52419796
GCACATGGTGGCTAGTGACGCTCAGCTTGTGTTCACAGTCATTGTGGAAGCTATACCTTTTTAAAGGCTTTCAGTGTAGTGGGTTCCACTAATACTTGTC
>chr1:52442772-52442972
GTCAGCTTCAATTTTTAGTAACCACAGCATTGCTAATTAATAGAGTTTTGTAGTTTCCAAGTTATACCACATTTCCCCAACTGTCTTTGGAAATAAAACC
>chr1:53852404-53852604
AATGACTGGGAGCTGGAATTTACAGAAGAAGATCTTAGTAATTCAAGTATGAGAAAAAGCCCAGTTCAGAGAGATGGAATTTGGGCTGGGCCGATGTCTT
>chr1:54093409-54093609
tgacaaggaacagaccaagctttctttcactttgttctgatgactaagaagaagatgaagatagaggtaggactgactgctactggggccttgctctctc
>chr1:54279776-54279976
GACTTAACTGTAGTCAGACTGTGGTTTTGCAAGGTCCACTGTCCCACATTAGACGCCTTCACTTAGGGCTGCTGATTTGAGTCACTGTGTCAGCTCTCAC
>chr1:54606196-54606396
ggggctgcacaatagctcacaaatttgaccaagatatgtgaggttaagcagaaacctaactagtcgcccacagcctttctagaatgactcatggaggcat
>chr1:55049348-55049548
TAGTCACCTCCAACCTTTTGAGTCTTTCTCCAAGGTCACAGGGAAACTGTGACTCAAAAAAGAAAAACAATAAATGAAACATAAAcacaaaccaggatgt
>chr1:55528981-55529181
ATGAATCAAGGCAGTGCCTAATTTCCTGAGTCATAGCCAGAGGCTCCCCAGTTACTCTGAGAATGGGATCTGTTTACCTCAGAGTTCCCTCTCTGGGAGG
>chr1:58719628-58719828
TATGTTTTAGTGCACGTCCACAGCACCGCAAGCCAGGAGCCACAAGATGGTTATTGCACATCCTCCTTTGACTAACTTGAGAAGGGGTGGGAGTTGCCGT
>chr1:58722404-58722604
TGACAGGCCCGGAGTGATTCTGTCTCCAGACCCATCTCCTTTCCTGAGACTGTGTTGCTATTTTAAGCAATTACTTCGATGTTCTCATGACTTGCTCCAG
>chr1:59180192-59180392
GCAGCCACACCCACAAAGCCTCCCACCATCTGCAAAGTAGGAAATTGTTCTAAGAAAGTCACACAGGAccaggcacggtggctcaggcctggggtcccag
>chr1:59966352-59966552
CCTTTCTCTCTATCATTTCAGTTGTTTCCTCTCCAGTCTTTGTTTTACCGTCCATGAGTCCTCAGAAGCAAAGCAGCATTAGCTTTGTCCTTCCCCTACC
>chr1:60016302-60016502
TGAGAAGAAACTGAGGAAAAACAAAGAGAGTTTGACTAATTTCACTACTTTCATATCTATCATAGATTTAAAAACAAAACAAAACAGAAGGGCTTGGCTA
>chr1:60776948-60777148
TAAAGGCATCTCAATGACAGATAATCTCCTTTGTCTCCAAAGGGCAAGCTGTGAACTGGGTGGAAATGTCAGTTGAGACAGAAGAGCAGCAAACAGCTCT
>chr1:60805629-60805829
GAGACGAGAAAACATTTGACAGAAGGGAAGAGGgtgtgtgtgtgtgtgtgtgtgtgtgtgtgtgtgtgtgtAAGATATGAGTGTATAAACAGAAGATAGC
>chr1:60875490-60875690
CATTTGAACCTAATGACCCCGGTGAGAATAAGAGTCATTTCCCAGCTGTATGAGGTCACACCTATTAGCCATGCCCACATCTCTTACTCCCAAAGGACTT
>chr1:61026768-61026968
TCTGCAAATTTATGTTGTTTTCCTTCAGAAGATTTTCTGTTATAGGCCACATGGTCTCTGACTGAGTCAAGTTGCAGATTCTTAGTCATTCAGAAACTTT
>chr1:64508550-64508750
agagaaggagctgaacaagagattgacagcttcagtcagaagagtcctctgcggtttctgcttcaaccacagagctcctgcattgagttcttgccctggc
>chr1:74178638-74178838
TGAAGAAATCTAGTCATTTCCGACATGGGAAAGAGCCCTGTTGCCCAACTGAAACCTAAGAGACCACATCCGTAGCTCTTCCTCAGTTCCCATTCTGTAA
>chr1:74249024-74249224
CATTTTAACAAACTAGACTCTCcttaatctgctacgtgaagatgcagccatttctcattctgaaagtggtagcttttgaacagcTTCAGATTTCTGAAAG
>chr1:80613223-80613423
ggttcccatgtgcacttgaacacacacaAACGTTCATGAGCACTGCACAGACACATGCAAAACTAACGGGAGTTGAATGTAGCTGCCTAAGTCCATCATG
>chr1:80665357-80665557
GCTCTCATGCAGAAGTTCTCTCTAGCCACCTTCTTTAGCATAAGACAGTGAGATAGACCATTGAGCATCTGTGTGAATGACTCTAAACAGAACTCCGTCT
>chr1:83077285-83077485
GGAACAAAACACAGACTGTCTGGCTTGTGGTGAAGTGTTATTCCTCTCTGTCAAGAAATACCAGTATTTCCCTCCGCTTCCACTGCTCTCCCTGCTACAT
>chr1:85698152-85698352
TAGGAGGAAGAGATCATATCATAAGACAGGAAGCCAGCAATTGGGGTCCCATGAGAGTTACCATCATCCCTCCTGAGGGCAGCTCCCTCTATGATCGAGA
>chr1:87637153-87637353
CTTAAGTTAAAAGTTAGTCGGCATCTTTGATCTTTCTCCCCTTTTGTGGTTTCTTCTGTTCCTTCAAAGTGATGAAGACTTTAAGTATGACTGGAAAAGA
>chr11:105625836-105626036
TTATTATACGTTTACAATGGTAGAATACTCATTATCACTGTTTCAGATGTGGTGATTCACATGGTGACTCTTGAACTTCACATGGTTACAGTTACTCATT
>chr11:106475198-106475398
CCCCAACTCAAGGTCTGCTTTCTAAGACCCCATGTCTAAGAGTCTTCTCTGGTCAGTCACCTCACTGTGATCAGAATGATTGTTAACCCTGCCCCTTTCT
>chr11:106789914-106790114
CTCCAGAGCGTGTGTCAGTACTGGAAATGTGGCCAGTTCCAGTCATTTCAAGATTCAGGGGTTTCAAGTTTTGGAATTATTGCTGAAATCCTTAACCTTA
>chr11:106958490-106958690
TTGTTTAAGGACAGCACAGAAAACACAGTGCTCAGGTGGAAACAGGCAGAGACATCAATTCATTTCCAGAAGAACAGAAAACCACCCTGTGTAACCACAC
>chr11:107287472-107287672
GAGGCGGGGGCTTTTCAGATCTATCACAACATGGTTGACACAGGTCAAAGGAAAACCAAGCACTACTTGAAGCGCAGTAAGGATGAGTAATAATTCTGGT
>chr11:107394050-107394250
AGAAGCACTTTTTGGAATCACTTCACACCGTCTGTGAGTTAGAACGTGTCTCCCCGTTTGGTTGGATGAAGGCTATGAGAACCATCAACTGTCCCCCCCA
>chr11:107451134-107451334
CTGCCCGTGGGAGGGTTAGATAACCACTTCCTTATCTCTCACCCATGTCATTAAGCTAAAGGGCTATTTTCGAAGCGTGCTTTGAGTACTGAGAAAACCA
>chr11:108178888-108179088
actaagaaagtccgtacctgggtgagcccaacctaagccctgaaagtctgaatagaaggaaagactgactaaaggctttgaacgtgggcttgtttcttgc
>chr11:109369094-109369294
GACTGTCTAGGTGAGGTTGGCTGGGTGGGTGGAGGGCTGGCTGGATATGACACAGCTGGCAACACAGTCAGACCAACCAGTGCCTGGGAGTCACCGCCCA
>chr11:115163004-115163204
CTGGGCTCAGTACCTGGAACCCCGCCCCAGCCCCGGCCTCGGCCCCGCCCGATCAGCCCAACTCCGCACTTGGTAACAAACACTTCCACTTCCTGGGCTC
>chr11:115173193-115173393
tggttatgtcatatgacccctgccaaagggttgttcaactcccccaagagagacccacaggttagggactgGTCTGGAGAATTCTGAAAGGGACCCATTA
>chr11:115746216-115746416
CTGTGGCAGGATGTTTCATTGTTCCTTTGATGTCCTCCATCCTGTTGTGACTAGCATGTCTCCCTTTATAGATGACTCAGTGTTGCACTGAACTGGGAGG
>chr11:115746802-115747002
TGAGTTGTATACCGTAAGGAATGATAGTCATAACAAAGACTTGATCACCGCGTGCGTTTTGTTATCTGATGTGGGCTTGTGCAGCACAGAGATTCTCACC
>chr11:117991838-117992038
TGGTCAGTGTATAGCTGGAGCGGTGCTTGCTGGGGAGTCCAGTGGCCACAGTGTTGAGTAACCGAGAGCATCACTTCCCTTCCTGGGCTCAGACGGCAGA
>chr11:120426752-120426952
ACACACCCATGACCCCAGCACTGAGAGGAAGGGGGCAGAACAGTCAGCTCAAGGCAGGAAAACCCTGACTCAAAACCAAACAAACTAGACTTTAGCTTGG
>chr12:3834456-3834656
GGCATCCCAGACCAGCCTGGGTCCGGGCCTCAGCTTTATCAGTAGGGTGCCGGTCCTGGGCAGGCTGAGCAAAATGACATTCATTTCACTACATCCTGTG
>chr12:3846373-3846573
GGCCAGGCTGGAGCAGTGAGGCAGGACTTTCTAGGTATGCAGCTCTGCCCCAGAAGATGTGCCTGGAGGTCTCAGCCCTGAGCAGGTTTTGTTGAGTAGG
>chr12:4406410-4406610
TCGTGTTATTAGTCAACCTTTGCCAGAATCAAAGATGATTTTTTTTTTTTTAGTTCTTTACACAGAACATAACAGTTATGCATTAAAATCACTATCATAT
>chr12:8636882-8637082
AACCATACATTATAATCCATAGACATAATATAGATTCAGGAAGTGACTCCACCGTGACAGGACGTGGCCATACCATGACCAGACATGAGAATACTGGGAT
>chr12:15716328-15716528
gaacctgagcagtatgaatgaatattctcacaacatttgagaacaattacccagtcggcaaagagaatgctcatgctgtaaacaaatgggtgcagttctg
>chr12:15717519-15717719
CCTCTTGAGTCATATGTGAACTTGGCCATGCAGGATGTGGCTGTCTTTGAATCTGATGGATGGTTGATATTTAACATTATCGGTTTATACACTTATGTGT
>chr12:15720234-15720434
TCTGGCACACCATACAGTAAGTTACTCTAAGCCACCCTAGTACACACAGACCAGAGTGAGAAACAGCCCTAGCGGCCTCCAGTTCAACTCTCTTTCTGTG
>chr12:15930076-15930276
tgtgtgtgtgtgtgtgtgtgtgtgtgtgcctgatgtgtgtgtgatatgtgtgtgGTGCCTGATGTGTGTAGACAGTAGGTATTCAAGAGTTTCTACCCTC
>chr12:16393044-16393244
cacttctttttgggtactgagtcacaacCAGCCTTTCTATATGAATTCAAATCACCCTAAATGTAATATCAAAAATAAGATTCATAGGGGACCaaggagt
>chr12:17373682-17373882
AAAGGACAGGAAGTGGTATGGATGATTCAGAAAGGCGCTCATGACTCAGTACTCAGCCCGCCTAGCTATTAGTAGAAACTAGTAACAAATGTAGGTAGGT
>chr12:17549588-17549788
GTGGTAATTAGGGTGATCTGTTTTTCTAGATGAAGATGAGTCAAATGAACAAACCTTCATGTATTATGTGAATGATGGAGTATATGGATCATTTAACTGC
>chr12:17610502-17610702
ACTGACTACCATAACCTCTGCCCACAACTTCCTGCCCAGTCAGTCAGGGACTGACATACAATCTGGGCTCAGTGGTATGAGTATATCTGCTGAGAGATGA
>chr12:17688951-17689151
tgtgtgtgtgtgtgtgtatgtgtgtgtgtgtgtTCAggcatccaataaagccataactccctgagccccttacaaccaagtaggttcatatgactaattc
>chr12:25189392-25189592
CCTCTCCACACAGGGAAGGAATCTCACCCTGAGCTTCATGGGGCACTCAGACCCGCCTTCCAGATGTGCCCCTTCCCTTTCCAAGGGACTGCAGCCAGCC
>chr12:25608942-25609142
GATTCCGTAGCCTTTGAAATACGATTACTAGGTATTAGGTATTGACTCATTTAACCTTCCCTTTTACAAAAGGGCTCAGTGTCTGCCATCCTTCCTTCAA
>chr12:25784304-25784504
GGGGTTGGGGAGAGGAACAGCCTGGGAAAACCGACTTGCTCCAACAGCCAGTGACAGGTAACACGTAGAACATGTAGTCAGAAAGACCACAGGGAGTCAA
>chr12:25989775-25989975
CTAATCTTCCAAGAACATAGTCCTCTGTTCACCCACATCTGCATTGGTTCCTGTGATTAACCCAAGGTGGTAACAATGACACATACTCCTTTCCTAACTT
>chr12:31656990-31657190
CAGTTAGCTCTTTTGATTTAGTCATTCTTTCCAGTTTCTTTTTCTCTAAGCATTCTTCAGGAGTTTCTTTACCCAACTCCCCAGGTTCTGGTGTCTTCCT
>chr12:32343654-32343854
tgtcatccagcctggattaggtcattgtagtgttacattgactttagtcataggacatggtagtaccaaaagacaccctaaagaattctatgcactctag
>chr12:34059688-34059888
CAAAACAAAACAAAAACAAAGAAACCCTGAGTTATAGCCTCTATCTTAAATGCTACCCATGTAAGCCCTTTACCACAGAAAGTCTTGCTCAGTTTTagtc
>chr12:35046704-35046904
GCCAGGATCGGGGTGAAGGCGATCTGCCCTGATCGCGTCTACAACCTGTCGCGCACCCAGCACAGGACTTACTGAGCGCTGGGAGCAACAGAGGCAAGTT
>chr12:35051036-35051236
TCAGATGAGTTAGGAGGATACTTGTTCAACGAAAATGAAATCAGTTTCCTCTCTGGAGGACTGCTCATTGCTTCCTATGGGTGACTGACTCAGAAAGAAA
>chr12:35652838-35653038
gaccttctctctcatccagttccccacatctagccactttcaatgactattttgtttcccattctgagtgagattcacgcgtcctcccttgaaccttctt
>chr12:35750094-35750294
TTCAAATAGTAAAAGGGAAAGCAATCAGCCACATTCAGAAGTCTGAATCAACGTTTCTTTACCAGCAGTAAACCAGCCTAGACCTACTAAACCCCCAAGG
>chr12:35833390-35833590
AAGAATCTGGAAGTGAGTGTGACTCATTCTGGTTGCAAGGCAGAGAAAAGGCTGTTCTGACTGAGTAACTAGCAATCTCTAGAGAGGAGCAGGGAAATGA
>chr12:40248868-40249068
GAGGTCTCAAAGGGTGTTTAGACCAAGCTGTCAGAAAGGCCTCCTCTGTCACCACTTTTCTTGCAACCTTGGCCACAAGCCTGTGAAATGACAGAGCACA
>chr12:41588533-41588733
AGAGAATGTTCTACATTGTaaaaaaaaaaaaaaaaaaaaCCTGTAATGAGGCAGAGCCTGCATAGAGTCATTACTGTGGTCCAGGGATGAGCAGCTTGGA
>chr12:51937968-51938168
GGTAGCTAACTGCTCTTAGAAAGCTCTTCCAGTCTAAAGAACTGATCCTTACTGAGTCAGCAGATCCACAGCACAGGGAAGCGGCGGCAGGAGTCGCTGG
>chr12:54144410-54144610
CTACATTTTCTACAAATTTATTTAATGATGTGTACAACACACACAGATCATGATGAAAAAGATTCCTTGCTAAATGACTGGGCAACTGAGAGACCTGAAT
>chr12:55343770-55343970
ACGTAGCAGTGTAGACTGTCTGCTTACATTCTGCTTCCCCCCACCCACCCCCAAAGTCCAGGTCCTTCCTTGCAGTTGTGTATGTGATACTTTTGTTGAT
>chr12:57194918-57195118
TTGCTCAATGGAATGAATGACACTAGACCCCGAATACCATGAGACACTTTTATCTTTCCGACAAACCACTCCCATTTCTTTACTTTTTTTCCTTAAGAGA
>chr12:69416851-69417051
TCTGCCTGGATCAATGAGGGTGGAGGAGCTGTGAGTCACCCTGGTTAACACTGTGAAGCTTAGCACTGCGACCTGCCTGTTCTGAATCATGAGGGCAGGG
>chr12:69510930-69511130
cactacaAAGAGTCTCTGTATTCAGCCAGACACCAGTTTCCGCCAAGCAAAAGAGACAAAGATGAAATAGATAAATTGATTAGTCACACACAGGCCTTGC
>chr12:69680866-69681066
AGGTAAGACTTCTGCAGGAAGTGGGGAGGCGCTTTAGATTCACCCCAAGAGCTGGAGAACGAATACTATGACTCACTGACACTTCACACATGGGAAACAC
>chr12:73593246-73593446
TAGCAAGCAGTTAGGGAGGGAAGTCCCTGAAGTCTTTCTTCTACAGTTTTTTTTTTTCTATTTTATGCAACAGCTGGCTATCGCATATCTCATTGTGTAT
>chr12:73594402-73594602
CGGGCAGAAAGCAGTTAACTCTGTGTTTGACTCACACAGCACCTCAAGTTCTGTATCTTCTTGAACCAGGAGCCAGTTAGTGTTGTGACACTCCAGTTTG
>chr12:73603746-73603946
CTTTGGAGGTTGTTGTCCTGTGGTTGGAGGGCAGAACCACTCATGATGTCATCAGAGATGACTGAGTTCAGGATAGAAGTGTCAGTAGGGAACTAGAGAG
>chr12:73904658-73904858
agtggcctgagctccatctctggatggaaggcaaaactgactcctgaaagttgtcctctgatctccatgggtgtgtcACTTTCAGAATGAGAAAGTGCTA
>chr12:79671990-79672190
cctttcagcactaagaaatctagttgatggtgtcagataggagtggggatgacgtccaggttggtaccagtttgatttgtctatgtcctgtgactcaggt
>chr12:80118692-80118892
gtttcagttttatctctgtgaatcatgcctttggtgtcacagctgagtactctctaacccaagTCATTAAGGTCTTGTTTCTgccaggcctgggtgacac
>chr12:80432118-80432318
tctaacctcccaagtagatgaaacttcaaatgtgtgtcaccatggccagttTTCACAACTTGAAAGTATCAAATAAAActagagagatgtctcagcagtt
>chr12:80839744-80839944
aaaaaaaaaaaaaaaaggagaaaggaaactaactgagcagcatggctcacggctctctgcttctgactagctgcctgatgtgactgtttctgcaactgcc
>chr12:84515468-84515668
agaacccaggaccacctgcccaggggcagcaccacccacagtaggctgagccctcttcatcaatcaagaaaatgtgccacaggcttgcccacaggtcagc
>chr12:85362556-85362756
actgcatgatcaaacaagtaactgagggagaagagacaaatctctttcagacgactaataccacaccctaggaagtgaatctaactcaccactccttgtg
>chr12:98324228-98324428
ttgttcccaaatctaaggaggggcataAATCTCTCATTTGTAGTCATTACAGGAGTGATTCTGGAACCTTCCACTAGAGGGCTTCTACTTACATGTTTTG
>chr12:98444938-98445138
CGTCATGGAGAGCACATGCAAGAAACAAGAGTTGAAATATACAAATGGACTATCTGTGTATGACACATATGAGTTACAACCAGTCTGACTCATATCATCG
>chr12:100747142-100747342
cataagcagcacttggtcttgaggagatcCTGACCAGGCAGGAATGGAGCCCTCCTAGTCATGATGATACCTGGGTGAAAGATTAAAGGCTGAGTCCATA
>chr12:100871853-100872053
GTTTGATGGGGTTCTTCCAGCCATGACATCCCACTGTCCCTCACCCCCATTCACCCCTGACATTTCTTACACACACTTTCCATCAGCTCACTCCTACACC
>chr12:102725738-102725938
CCCAAGGACCTTGGCATTTATGGCCTGGGTGAGTCTGTGCCCACCCACGGCTATGACACAGAAGCCTCGGGACTCTGGGCTGGTTCAGGATGTCCTCCTG
>chr12:106313300-106313500
AGCCAAGAGCAACTCTGCTGCAGGAATTGAAACCTGCCCCCCCCCCCCTTTCTGATTCATCTGACAGCATCTTTTTTGGTATATCTTGTTCCAGTACAGA
>chr12:107127713-107127913
GGGCTGGAAAGCCCCTACCCCAGTTCCTTCTCAGAGGTTCAGCCAAAACACTGGAAACAGACTGGGGGCCCAGTCTCACAGTCACCCAGCAAAGTTTTCT
>chr12:107970083-107970283
GAACTCCTACTGATAGTGCAGAAATGAGTCAGAGATCAAAGAAGGAGACAGACATCCACGCCAGCGCGTGTGAGCGAGGGACTCTGGCGAGGGAACCTGA
>chr12:107993523-107993723
TACTGGCCCCCTCCCTCAACCTCATCCTGTAAATTCAGCCTTAACAAGTAAGGCCGAAAAGCGTTCCCCTGAAAAGATACGTGCTTTCCTGAAAAGCTCC
>chr12:110558292-110558492
CTGCCAGCAGCCTGGGACTATATGCACGCACCCACACACGCACAGAGTCCATTAGTAATACTGTGAAAAGGCATTTCAGGATGAGTCAGTGACACAAAGA
>chr12:112702456-112702656
caatccacccttgagagaagtcagggcagtaactcaagcagaaaccacagacaaacgctgcttcctggcttgctcactctctgactcatacctagctggc
>chr12:113207776-113207976
tgaaaacccaagctatagtgatgctggaagtgaaaaagtcagtaagccaagtgaaagcctcattcaggagactcaccaacaggacgactcacggggaaag
>chr12:117431070-117431270
CTGTTCTTAGAAGTAAGCCTTTCCAAACAAGCTCTCAGAACACGTCATCCAGACTTGTTACAAACTGAGCCCCCAACTGACTAAATGAGTGTGGCGATGG
>chr12:117447180-117447380
CATTCCACCCCAACAGAGTGAAATCAGGAGAGTGACGCCATTTCCCGAAAGCCACGCCCCTTCCTCTGTACCCCTCCCTCTTTTACCCTCTGCTGCTTTG
>chr12:118373246-118373446
AGATATGACACAGGCACACTGAACATCAAAAGGAAACAGTTCTGTTTGGAAGAGGCTACTCTCTGTTCTTTGTGGTTTATGTTTTAGGCAGAGACATGTT
>chr13:3773303-3773503
catcaggtttcactctgaatcatcttctagtttacatatttaggcaggatttctcacttgaacctagagctcaatgatttggctaatccagctacccaac
>chr13:5845367-5845567
CAGAGAGGAGTGTGGCTGCTGTGTGGGTCACACCAGCAAATCCAGGCAACATCCGGACCTTACCATTCTCAGTTCTGATATCCGCTGGCACTGGAGCCCA
>chr13:5892720-5892920
GTAGGCTGTTTATTTGAACAGCCAGACAGCACTTGCCAGTACCTCTGGGCTGTCTCCTGGTGGCTGGGTATCTGTATGCATTCTGTGTTTCTGCACAGCT
>chr13:5939654-5939854
GTCATTTTTAAATTTGGATATATAAATATTAAAATACCCATTTACTATAGTGTTCATAATATATATGATAGTACTGATAAACAGCATACATTGTTTCAAT
>chr13:6089804-6090004
TAACAGTGGCCTATCTCCATCCTGATGAGTCAAGTCATAATGCTCTCTTTACCCtcttaggcatgagtcaaagagcattcactatgttcccaaatcacta
>chr13:6255935-6256135
TTTCTATCCAACAAGATAAGAATAAGACTCCTGAAAGGCAGGAAATGAGGTAAGCAAGTATGTGTTAACCTTCACATTAGTTAACTGTTCTCATCATGAC
>chr13:6618716-6618916
ACCTTATTTGGGGGCTGGGGCGGGGGGAGGCAAGATTTAAAAACAAAAGGCCGACACATGTCTGTCTGAGTCCTGTGATGACTCAAATAGCAACCAAGAG
>chr13:6649198-6649398
ATTTCTGTTCAATGTCCAGGATCCATAGGATCCTCCAGGTTTCACTTCTCCTTCGAAATTGAGGAAAGATGTGTGAGTAGATCAAGTTGTGTCACTGACT
>chr13:9626810-9627010
CTTCTGCTGAAGTGTTGAATGCAAGAGTTGGATTTCCTTGCTTGTTTTCTTTACTGGTTCTCTTTGTAGATTAGCACTGTGGTAGTATGCTTAGTTTGTG
>chr13:14069028-14069228
accctatttgaaaatacagggtggagTACAGGGTGGAGAgaagctggcaagatggcgcagaaggcaaaggcacttgctgccaagcccgacaacctgagtc
>chr13:15807070-15807270
GAAGCCTTGAGAAAAAGGCAAGACTTTGTATGGTCAGCTTTGAGAAAGATCACAAACACCTGAGTCACACAGTAAGGTCAGGTCTGACTGTACTTGCTCA
>chr13:16012816-16013016
ATcccactttatagatggaaacactgaggcttgagtttaaatTAGGAGGGCGCCCCGGAGCTGGGGTCTGATTCGGGCACTTTTCTGTGCCAAGCCAGTC
>chrX:105715924-105716124
TGCCCAATGCTGCCCCATTCAGGCCAGAGAGTTAAAGTGAGGGGTTTTTCTCATGGGGCTCACAGAAGACAGGGCATGGGAAAATATTAACCAGCGACAA
>chrX:113074918-113075118
TACAGATCGAGAGAAATGATGCACATCTGTACAAAGGGAGGTGACAGTTATGGAGGCTCAGTCTTAGTCAGTCCGGTAACAAGATGACTCACCTGTTAGC
>chrX:166287418-166287618
CGTCAGGTTCTTCTTATGAATTCTAGAGCTGTCATTTCTGCAGTAGTTACTCGCAATTGAGTCAGCTGGCGTCTGACCACTGCTGAGCACTCTGCAAGTT
>chrX:167089022-167089222
AGACTCCGAGGTCAGACCTCAGCCAAGGAGGAAATGACACAGATACCACCTGTGTTAGAATAAAACCAAGTGTACTTCCTGTCTCTGTGTGTTCATTCCT
>chrX:167182304-167182504
CAAAACTTTACTTGTGTCCACTGTCTCTCTATTTCTGATAAATCTACTGACAGCCTGCACTTTTAAAGGTATACCTTGGCTGTAATGCTTAGCATTAGAT
>chrX:167356122-167356322
CAGGAACCCAAACCGTAGTCATAGCAGCAGACAACTTTCCTTTCTAACACTGTCCATCTACCAAGTTTCCCTACTTAAACAGTTAATTCAAAGAAGAAGT
>chr13:17049518-17049718
ACCTTTTGAAGCACAATGCCTTCTGAAGGTTTTGCATTTCTGCTATGGGATACCTATCATTTGGTATGAAGAAAAAACTGTAATTCAAGGGAGGACTTGT
>chr13:17695236-17695436
TTGAGTGACCTGTTTACCTGCCCTCTTGCAGAAACTTGGTGAGATCGGAACCTTTGTGCAGCCGGAACTAAGGTGCGGTAGTCCGCTGGGAGCCGGAAGG
>chr13:17891762-17891962
GTCTGTTACCAGTCAGACTGTTTCAAACTGACTTTCTTGGTGCTGATGAGTCACTGGGGCTGCTCTTCTTTATGGGAAGGAAACTGCACTGGAAGTACAC
>chr13:19854982-19855182
ACACATGGAAGTCTAAAAGTATTTGGGGGGAAAAAAGCAGGCTGTTGTTTGTAATAAAACTCTATGACAACTGGAGACAAACCACGTGGGGAAAGCAGGC
>chr13:20163564-20163764
GCATATTTGTGGAACTTAAGATGGATGTATGACAACTGGGGGGTGGGAGGACGGGTCTTACGCTGGAAATTCTGAGTCTCTGCCTGTGGCGAGAGACAAG
>chr13:20180295-20180495
ggagccaaacaatttatgaagcaaaacttttcttcttttaattttgactcatagttttagagatttcagcacacagtcagttggctctgttgtttctatg
>chr13:23712694-23712894
ctcagactagcactgaaaaccacagaaatgttataaacagagatgttactttcaacacgtatgaaaagtttggtttaaggtttctgttgaactgttagct
>chr13:30149241-30149441
CTGTTGGCTTTTGTTGTCGTAGTTTATAGGATAATGAGGTTGTAAATGAAAAACAGTCATTTCATCAAGGTGGGGCCCTGACTCATGATGGTGAGTAATG
>chr13:30619917-30620117
TGCTTAGCTGGGACATGGTTTGTGGAGTTTGCTATTGAGTACATAGGAACTTGAGTTTTCTCCAACTATTAGGAGTAAACATTGAagaaggggaaggaaa
>chr13:30754144-30754344
CTTGGTACTAAGGAAGGAAGGATCAGAGCGAAAGTAATCCACAAAGTGTCTCTACAAATGAGTGCCCTGCCCGAAAGACCCACAGGGGTCCCCCCATGCT
>chr13:30777755-30777955
CACTCTGCCCGGGCCTCCTGATATTTCCTGTTCTGTAATTACTGTTCCCGGCGAGGTGAATATCCTCTGATGTACTCTTGGGCTGCTTCAGTGTAGGGGA
>chr13:30797190-30797390
CGTGTGTATGGGGAAGTAGAAGCCAGGCTTGTCGAATACACTGACTGCATGTTACCAAGAGTAATGACTGATAGCCAGAGTGACTTTTCTACTACAGGGG
>chr13:31107532-31107732
tcatgacagtaggagcatgagctggctgtcacacGTCACCTCTCATGAGGTGGCTGTCACATGTCACCTCTTTCCACAGAGCTTCTCAGAGCAGCTTTGA
>chr13:32835128-32835328
ctctcacactcatgctcactctcattctcactcacactcacacttttactcatctcactcactcttacactcacactcactctcccattcattcattcac
>chr13:34174038-34174238
GAATCCTGGCTAAAGGGATGTGGAAGGAAACAGCCCAGCCCCCTCCCACCCTCCACCCTCCCATTTTGAGATGCTCATATGTCAATTGTGTTCAGAGTTG
>chr13:37325625-37325825
GAGCTCCCCCTGGTGGCCCATCATTGTTAGGGCTCCTCTCTGCTCCCCTGTGTGATAGATCTGTTAGTCAGAACAGAACTCTCTAGTCCAACTTCCGGGA
>chr13:37629484-37629684
TTACAGGCATGCAAGGGCATCTGAGCTAGCACATTCAGATGACCAGGCCACAAGCCAGCCAGAGTCATCACACCCTTCTCACTCATGTCCTTCACGATAC
>chr13:37692038-37692238
GGTACTGGGTGGTTTATTTCCATTTTCTAAATGACTTCTTGGCTAAGCAGCTGCTCCGGGCTTTGAAAGCTCAATCTGAAACACAGGGAAGGAAATGACA
>chr13:41381848-41382048
CCAGTAGATGCCACCAGAGGTTGAAGGCCCTGGGGTGACAGGACTCATCAGAGCTGACTGTGTCTCAAAGTGAGGCAGAGCTCATCAGAAACCGGAGTGG
>chr13:41638222-41638422
CATATGCAAAGTACTGCCCTCGTATTAGCTCCCGCCCCTCCTAGTCATCTGTCACTGTGACGTAAAGAATATGGAAACATTACTGAGGAATTTCTGATGA
>chr13:43202340-43202540
TGGGCAAGAAAGAGTGTAATCTTCAAAGAGAAGAGTGagcactccggacacagaagcaggcgaatctctgagttcgaggccacgctcgcctgcagggtgg
>chr13:43752530-43752730
gttcacgaacctggtcccactcaaactgaaaagtggtttcaaaatgcgacgacccacaggctgtgcaggctgtgcttatgtgcagaggaaggaaacagtg
>chr13:44556840-44557040
GGGAATATCCTGACTGCCTCTCTCTGGGCTCCCTCAGCTAGATGCTCAAGGGACTGTACCTGGGGAGTCATTTCCTGAGTTTCAGCACTAATGTCAAACA
>chr13:44836723-44836923
GTTAGTCTTCCATTGCAAGTACTTTCATCCCCTGAGCCATTGTGCTAGCTGGTTTACTAGTTTAGAACGATACTAGCTGTGTATGAGCGAATCAAGTTAA
>chr13:45736318-45736518
CCCAGCATGCTTCTCAGCTCTGCCACCCCTAACTGAGTGATTCCAGCCAGGGGAGCCCTCTGCTTGTCTACCTCATCTGCATAATGAGCATGATCCTGCC
>chr13:45839918-45840118
CCACTTTTAATTATGGCTCATCAAAGATGTAAATAAAAAAACAGTGTTCACCTCTACTATTGATGCACTAGCAGGGAGGAATACTTCCGCTTTGAGTCAC
>chr13:45850672-45850872
TCCCCAGGGACAGTCATAACCTGGTTTCTCCAAATCACACCCAGTCTACAGTGCCACTCTGCAGAACTCATGCGGTTTCCTGCTCCTTATCATTTAACAT
>chr13:45866754-45866954
tatgctgaggttgctcagatccacagaacaggaagagaccctgagagagtgagtcatgtaacatctttaaagggttttattatagctgttctatgttacc
>chr13:46330729-46330929
GGTAATGAATGAGGAGAAATGACAGTAATGATTCATCCTCCCATTGGTATGGCCTAGAGTCTGATTGATCTCTCATCTTGTGTCAGCAAGACTAACACAC
>chr13:49177963-49178163
GAATTTCCCTCTCCCATCCCTGACTCATCTTGGTAGCTTTCTAAGGAGAGTGACCAAGAACAGAATacacacacacacacacacacacacacacacacac
>chr13:51798381-51798581
ACATCAGCTTCCACTGAAATTTCTTCTGGGTGTTTTCCTCTCTTCTCTGAGCTATGCTTGGTGTTTCTTGGTGGTGGCATCTCAAGGCTCAAGGGAAACC
>chr13:51970153-51970353
CACGTGGGAGGTTCCCATGAGTCATGACTCAGGCTGACTGAGGTGTAGAGGGAGGAGGGCAAGCGAGCTTCCTGCTGACCTCCACCTCCCAGTAGTGCTA
>chr13:52973508-52973708
GAGGCCGCCTTCTAAAACCCTCAGTGTGCACGATGACTGCTTCGGATCCCAGTTTCTCACTTCGTGACTAATCTAGCCATGACTTCACCGGTGCGTCACT
>chr13:55125062-55125262
TAGTCAGCTCACTTCCCCTTTGTATCACTAAATGAGTATTACTTAATGTTGAATGTGAGGGTGGCCTTTGGTTTTCCTCCAGTGCTCTGTCCCTGAAAGT
>chr13:55199690-55199890
tcacacctgcaatccttgcattcagaaggcaagggaaggaaaatagccatcagcttcagcagagcccaaacaacacagcaggaccctgccaccaaaaaTT
>chr13:56476768-56476968
GGTTTTGATGTGGCAGCAAGCCTGGGTTTCTATTGCTCGGCCTCTCCCCCTTGCAGTAGCTGGTGTTGTCTTCTGAGACCATCCCAACCACCAGCATCCG
>chr13:60935168-60935368
CTTAGTCAAACAGTGAACTGCATGTTGTTTCACACCTGAAGCAAGTGAGGACTTCAGTTCCTTCTCAGCTTTCTGTGGGCAGCTGAGGGTGGGAGTGTGA
>chr13:60936688-60936888
GGAACAGGCTGAGTCATACAGCAAGGATGCGACTTTTCTGAGAATGCCAAGACTCACAGGATGTCTGGTGTTTTATAGATAACAATTGTTAGAGAACACA
>chr13:63566256-63566456
GGAACTCCCGCCCCCGGGGCTGTCAGATGGCTTGGGTTTCTGCAACGCGATTGGCTCTTGGAGGGCAGAAATTACTCAGCAAACATGACTATTATTAGCT
>chr13:63813730-63813930
gcatccacacaagaggatgacaggcaaccgacaagaacaaaagctaccctaagggcaggatgcttaaCCTTTAAGACATGTTCATGTTATGACTGTTCCC
>chr13:66928178-66928378
GAGGAGATGGGCAGCGGAGAGTACGCAGCAATCTGAATAGCCTCCTCCTCTGAAACTGACTGTAACGGAGACAATGGAGGCAGGTCATCCACTTCTTTGC
>chr13:74772198-74772398
aatgtttcctatgtaccacagtcatctcataaaccaAAGATGAATCAAGGTGCCTGGTGTGGTGATTTGAACAGGAATGGCTCCCATACATTCCACTGTC
>chr13:75763298-75763498
gtgtgtgtgtgtgtgtgtgtgtgtgtgtgtgtgtgagtgtgtgtgtgtgtgtgtgtgtgtgtgtgagagtgtgtttgagtgtgtgtgtgagtgtgtgtgt
>chr13:75825322-75825522
ATGATGGTCTTTAACTCATTCTATAATCCACACAGGCCTTGACTCTCCCACTCTCCAGGTATCTGAGATTATAGGCCACCCTACCAGTTTGAGCTTTAAT
>chr13:84749194-84749394
TACTTTATAAGTATATACATCACTATAATCATACAAGTTGGCCTTCTAAAAGAGATTAGTAAAATAGAGAAAACCTACTTTTTTATCATTTTGATCAATG
>chr13:95427614-95427814
ctccctgcttcctgtctaccatgtggtgaacagtatctcactctatatgatgccaccactacaatgttagttaggcctcactatgactcactattctgga
>chr13:95892470-95892670
CAAACAACACTCAGAACACAACTGCCAGTCATCCGCCCACCCCTCTGCCAGCCCGCCCCCAATGTGCAAAACTGTCGCTCAGGCCCAGCCGGGGTCGCAC
>chr13:95978800-95979000
ATTGCTTGAGGCAAACTGAAACATGACCCCTCCCCCCACCATTGACTTTGGAGATACACAGAATGATGAAATGGGTTCAAATACATATTTAAGGTACTGC
>chr13:95988238-95988438
GAGTGGCAAGATGCAGGAAGTAGCTGCGGCCAGCCAAAGAGAACACTCGAGGTTTACAGAGACGTCAGCTGAggtctggcgagatgactcagcaggtaag
>chr13:96011443-96011643
ACCACTGCAGCAAGCCTTAAATGCATTGAGCTGGCTTTGATGAGTGGCAGGTTATGTGGAGGTGTCCATGTGAGTCATGATTTTCCTCAGAAACACACAG
>chr13:96479122-96479322
CAATGACTATAAGAAGTTTCATTTTTACTTGTTTCTAGTTTTTACTCACTTCATCTGTTAAATCGACTAAAGGGCAAATTGTTTTCCAAAGTGTATCCTC
>chr13:96697798-96697998
ggtattagattttcctggagctggagttagaggaagttgtgagctgcctgttatgagtactagaaaccaaactcaggtccttcagaatagcagcacgtgt
>chr13:96968752-96968952
gcaagactaaattagaaaacaatgaactgactcatttggtagaagaaatctcatgacagcatggctttcagttgtgatgtgactgctgctcaggcatctg
>chr13:98124267-98124467
aaacagagtcctctgccacacgctcaccctagcacattcgTTGTCAGTTACAAACCCGAAACTGAACATATGACTCCACTCAGCAATACTTATGACAAAG
>chr13:100788260-100788460
agcccTGTAGTAATCATTGCTTTACAAATTAAGATATGTAGTAAGCAAATACTATATCCCAGGATTCCCTGCTCATCCCCCGACCCTGTGTGTATGTAAG
>chr13:103978189-103978389
cttcttttcttttcctcacactcctcctcctcctactGTCTGGTAACAACAAAACCTTCAAACATAGTCCCTGTGATTGTTGATACCGGAAGGAAAATCC
>chr13:104468068-104468268
tctccatccctcttacatgatgagacctaatgagatcatggctggaagtgttatgactgAGCTTTTTGTGGCTGTGACACACATTTCTGTTGTATCCCAT
>chr13:104914585-104914785
TGGATTGACTGGGGGTCACTGGCAGGTGAGCAGAGTTAAGTGTGACTTGTAAACCATAGGTAACACCCATCACTATTTGACTCAAAGGAAGCAGCAGAAT
>chr13:107926535-107926735
CACCCACAGAACATGGAGGCCCAAGTGTTGAAATGACTCACAGTGGTCACTTTGGTATACATTCTGTGGAAACCCAGCTTTTCATAGAGCAGGTTTATGA
>chr13:108603672-108603872
cagaatgaaagtccctgctccctgagtcattgactcatgatgtgaatcataagggtggtgatctgtccatgaccaagttgtgatctgtgccatgactagt
>chr13:109668482-109668682
GATAAGCTGGGTAACAGTCTTGCAGAGTAGCTCTTGATGAAGAACTGATCACCACAGGGGTGGGGGTGGGACTCTTGGTATTACTCTGTGCCTCTTTGAC
>chr13:110960290-110960490
TCTCAAGATTGATGTTCTCACTGTAGAAATTCCTTGAAACGGTGCTACAATGGGTCGTCTTTTTCATGATTTCTGCCTCTTGCGTCAGACTGTGGTTGCA
>chr13:111458016-111458216
GAAGCAAGACAAACCAGTGCCTGTTTCAGTTTTACTGTTTGCTAAGTCACTAGTCATATACTTGTCTCCTACCTAACATCCCAAAACAGTAGAATATATG
>chr13:112447180-112447380
gacagttacattgggaaagttagagcttcaacgaatgggtttcaggaagacacaatgcagTGCGAGCTTTTGAAGTAATGTGTGCAGTCACAGACTGTGA
>chr13:112459427-112459627
ggagctaggctggcaaccagccagtcccagcaatcctcctgtctctgccacccacagcactggggttacagatgagtagacggcatgcccagcttttgat
>chr13:113013446-113013646
AGTGACAACTTCCTTGATGAAGCACTGAGTAAAAGTGAAAGTGGTGATTCTGAAAATGAAAGACAGGGTGTTGGAAGCCAggggtgggggtgggggtggg
>chr13:113048416-113048616
ACCTCTGGACTAAGAATTTTCATAGCCTCCCCTTTAAAAAaaagatttattttatttatgagtacactgtagctgtcctcagtcatagcagaagaggtca
>chr13:113355084-113355284
AGAATGACATTTGCTCCACCTATGACCCACTTATTGTTTCCTTTAGAGAGTTCCTAGTGTTCTCAAATACATTTCCCTAGGGGATGATGAGAGAAGAGAG
>chr13:113614690-113614890
TTTTAACCTCATCTGTACTTCCTTAGCAGATATGGCCTGTAAGCAGACGCTTACACGGGACGTATGCACGGGACTAGGTGGCACCGTTCTTAAGGCGAGT
>chr13:116829106-116829306
TATGAGTCATATACAGAAGCTTTGAGTCAGCCTCTGGATTTCCTGATGATATAAACCAAGGCATTTAACCCAACCATATAAAACCTCAAGCAGGGGAACA
>chr13:117048523-117048723
atggctccggagccagactcaaaactaagcagccaggaagtgcacccccaaacctagcgaggaaaccaccccaccaccagtgagaagcaagcagcccgca
>chr13:117202752-117202952
AGTCGTACTGATACTAGCTGTGAGGTCATCTTAGCTACAGTTATCGTGTGCCACGCTAGTACGTGATCCCCAGGCTAGAGCCGATTAGTTCTCAGGTTTA
>chr13:119654898-119655098
AGAGAATTCTCCATCTGTACATGGGGAGATGCTCATAGTTCCGTGAGTATAGATAACTGAGCTCATATCCACTGTAGGGAGGTTGTGTCCTTTCATTCAA
>chr14:7929299-7929499
tagtcacttttcccactgctgtgacaaactaccctgcaaatgcagcttaagaacggagaggtgtattttgactcatagttcagtgatacaacccatcatg
>chr14:10417952-10418152
AGCATTGCCTTGCTTCTAAAGCATACCTTTGGTCCTTGCTCAGACAGCTCCTTTTCTACCATGAATGCTATCAAAAAGCCAGCAGTAGggagatgcaaag
>chr14:14706585-14706785
CTTTGGTAGCTACTTGTCAACATCCTGTATTGGGTTGTTTTTCTTCCTCTTTCTCTCTTACTCTATCTTACCACAAATAAGATCTTAAAGTGGATAGGAT
>chr14:14709564-14709764
TCTTGATTTTTATATTGTATGAAATGAATTTAAAGACGAAATTTTTGTTTTGTGAGAATGTGatatatttattttttaaaaaaGATGCCTGTATGAAAAT
>chr14:15763464-15763664
AAAGGTGTGTTCCAGGAACAGGCTCTCAGGAAGGGAAACTTCTGTGAACAGAAAGATCAGTGCAGTGGCCTTGTGGTCAGAGATAGGAAGCTCAATGCTG
>chr14:16251828-16252028
TTTTTAATGTAGGTTGCCACTGACACGTAGAGAAATTGAGTGTAATTGAAAGTTGGTGAGTCTGCTGGCAGCTTGTGTGGTGGTATATGTATAAACATTT
>chr14:18062232-18062432
GCCATCTGTCTTGCTGAAACAGTCATCTAAGAAGCTCGTTAGGGAACCTCTGTGCAGCTATGAATCAGCCTGGATGATCTGAGCCATTACCAGTGAGAGT
>chr14:18335736-18335936
AATGATATGTAGATAATTCATGTTTTCCCTTTCCTTTACACTGCTTGTGGTTTAGGTTTGTTTTCATTCtttgctttctatttgagtctaggtcaccctg
>chr14:20075053-20075253
GTCCTTGCTTCTCCTCCCTGCAGGCACGTAACTGGCTCACATCTCACTCTTCCTAGAATACAAAGCCAGTACACATACCCTGTGGGAAGAGGTGAGCAAG
>chr14:20973890-20974090
TACTAAGCTTTTACAGATTCAGGGATCACACATACTATTGACTAAGTGACTCATCCCATAGGTATATAGAGACTGTTGACTGCCACAGGTTTTTCCTGGA
>chr3:101820804-101821004
ccaaacaaacaaACCAAGAATGGGTGTCTGAAACTAAGGTCTGTCATTTCAGTCTTTCCTTCTGAGAGGACAGGAAGCTGTTAACTGTGTTTGGCTGCTC
>chr3:103640352-103640552
ATCTCCCTGGAGAAATTACTAACAATGACACACAGCAGTTAAAATAGATTGTGAAACCAAAGAGCCACACAAGCTTCAAATACTGCCTTCCTTAAATTAT
>chr3:103682470-103682670
CACATCCCAACATGCGCGTCCATCTTCCTACTGTGAAGCTCAGCCCCTTGTGGGAACTCCCACTCAGCCTTGTTTTCCAGCCTGTGAGGCACTGTTTGGT
>chr3:103760524-103760724
AGGGACTCTTGATCTGACTCACTGTGTCATACATGTGAACCCTCCGCTTGCAGATCTCCATGTTCTGGAAACAGGACTTAACGCTGAAAAAGATTAGAAA
>chr3:104841086-104841286
attctaaaccctaagtcttaccacatcattctctatttcacttaccaatgtcatctcattcaaaatgaaactcacgctttaatgtgacatttaacatcct
>chr3:106462452-106462652
AACTAATATTTGTACTGGGATTATTTGGCAATAATATTAGCTCCAATAATCTTATTTAAGCCCTGCTCTTATCAACTATTTCCCTTGGCCTTTGTGATAT
>chr3:106484970-106485170
TCAGTGCTCTTAGGAGTAGGGTGACAGCCTTCCTTCTTACCATAGCAACACACTCCCTCCCAGAGGGCTGCTAATTCTTTGCAGGAGTGGCAGACACAGG
>chr3:106758946-106759146
TTTATATGACTCAGAAAATGCAATAGATATTTTCCCTATAGAGCACCACGAAAATAACCAGTTTTCCTTAAAGCAAGTCAGAGAATTCTACAGAACATTT
>chr3:106784971-106785171
agctgaggtaggaatgtctcttcgggcaaggagttcggtgttagtctagagcagcagttctcaaccttcctaatgctgcagcctttcattacagttcctc
>chr3:107335840-107336040
attcctgttctctttagtggaaaatgatactgaaaaataaaaacttggatattgggagATAAAGTAGTTGTACACACAATCTCTAAAAAAGCATAAAGAA
>chr3:107630644-107630844
GAGGAGATTGCGTAGTAAGCGCTCTGGGAATGAATGTGCTGATGAGGAAGCCCTGAAATGCTGCGACGAGACGGGTGTGTGTTCATTCATGAATTCTGCA
>chr3:115758428-115758628
TGCTTTAATATAGAACCTTATCGTCACTGTGGTCTGCCCATTGCTTCTCAGCTCCGCCCCTGTCTACCTCAGCCACTCAGTACCTTTCACTATCTGACTC
>chr3:115804394-115804594
AAGTCTACGCTCTGTGGCATTTCATGGTTACCATCCAGTTGAGTGTAACATGTTGGAACCTTGTAGAACTACCCCCTCAATACGGGATCACATACAAGTC
>chr3:115952432-115952632
gtccctgaggtcaggtccccaggccaggcagcaaggcactttacctgctgagacatttcactgaccTGAGGGTCACGATTATTTTCCCCTCCAAAACAAA
>chr3:122253036-122253236
TATCAGTCTTTATCATATCATAAGCAGTCATAGTGAGATGATGAGTTCAAAAACTCATTATCATAGTGAGATAGTGAGTCACTGCTGTAATTTCTTACAG
>chr3:126831475-126831675
CAACAGCTCCGACTCCTAACCTCAGAGCACTGTACATGAGTGATTCATTTCCACCCTCTGCTTTCCTTCCAAGAGTCAGCTGTCATGTGCCAGGCCCAGC
>chr3:127860713-127860913
TCTTAAGTCTTTTCTTTAGGCCACCTCTAAATATTAGGCTGTAGTAAAATCATAGCTCTGGGAGCAGGGCCCTGCATAGATATGATGACACAAGACAAGC
>chr3:133332464-133332664
CtttttctttttctttcttttttttttttATACTGCTCTGGGTGTGTCTGAATTTTCAGGGTGTTCTTATCTGCCCTGCTTTGATTCTGTGACGTACAGT
>chr3:135662504-135662704
ACCAGAAACCACACTTGCTAAAACGATGTGTGTGCGCGCACGCCGGAGCATTTTTGTGAGACACATTTCCAGAAAGCATACTGAAAGGGTGGTTTTAAAA
>chr3:137953191-137953391
AAAGGCAATGGGGACAtgggggtgggggtggggggtggagaagttgggggtgggtgtggCAGGAGACAGAGGGGGAAGAAGATGAGAAACTCTGCCCTGG
>chr3:138420582-138420782
GTAATCCCATTCTTTGCACCACAGTGCAAAAGGTGCAAGCTCTGTCTGAGCCCTCTCACAAACCTCTGTGGAAAACTCCGGTAAGCCCCCTTCGCTGTAA
>chr3:139064180-139064380
CCTACCTACTTCTATGACGAATTTCAGTATCAACCTGTTTCTGAGGAAAtgctccaattaccatcattcgataagtcacaccacacttactgatgtgaaa
>chr3:144432173-144432373
ccctttgcctctcctgtctgtgacagcgactttccaacagtaagagctgtacagagaccTGACTCATTACCTGGTCTTTTATGAGGACAGTTTAGGGAAA
>chr3:146158520-146158720
tcagttcctgcttataaggcagacactttactaactgagctatagctccctagctccTTACTAAAGGGTCCTGGGATAATGGAAATACCAGCTACCTTTC
>chr3:146705468-146705668
acatgggtctgctacaactcagggaattttgcctcttcattctcctcctccctcttctggactctcttgtatcagcatcctgagtgggaagggtacaccc
>chr4:6445720-6445920
tctcaacctgtgggtcacaaacaaccttttcacaaaggtcacctaagaccatcagaaggcacacattgacattatgactcataactgtagcaaaattgca
>chr4:6671074-6671274
GAATGGATTGTGTGACTCATTAGTAGAGTGTGCATACATCTGAGTTGTTCAAAATAATCTTAGTTCTGTTTTTTCAGTGTATAGTCTGTTCTTCACAAGA
>chr4:7598032-7598232
GGTGCTAAGCAAAATCAAGTTCAAATATGCATGAGCAGTGTGAAAATGTGGAAACTTTCTTTAGGACCATGTCTTTTCACTTTGAGTCATAAATGAAACC
>chr4:8810982-8811182
ACAATGTAAAGTTGCCATGAGGCAGCCAAAAATAATACATATGGCATTCAGGAGAGCAGTTGCTAATTGGCTGCTGCCTGAGAAAATGGTACACTTGGCG
>chr4:8857567-8857767
CTCAGTGCCGTTAGGGCCTGTGTTTCTCAAGGCAGGAAGTAGTCATCATAAGTACCATGACACACACTGCACTTGAGCTGATTCATCCCAGGACACTCTT
>chr4:8928910-8929110
ACTCCACCTCCGCAACAGCCACCCACTGGCTCCCTTCACAGCTCCACCCACAACACCCACTCATGCAAACAAGAACAGAGAAGGCTCAGGGATTCTTCCT
>chr4:11572796-11572996
CATTTTGGCCTGGGCCTGTGGAAACCAAATCCTGGAAGAGGGGAAATGTGAGTTGAGTACGTTTCCTACAAAGGCAGATTCTGAGTACTGATGTCCGTGA
>chr4:11608898-11609098
ATAGGAAGTGCCAGGGAGTGAGGGTATtgatagggagtgacagggagtgagggtattgatagggagtgacagggagtgagggtattgataggggagtgcc
>chr4:16015668-16015868
tgtgtgagtgcagatacatacagaaaccacagaggttatagaagaatcctggaacagaagttagaggcagttgggagctccccagtctctgttcctggaa
>chr4:16164358-16164558
TTTAGCTTATATGACTTGCTCCCTTACCAGGAAACGGTTTCTTCTTTTATTCCTCAAAGCCTACTCACAAATAGAAATATAAAACCATTTCTTGTGTTTG
>chr4:19741180-19741380
tgtagtctaccaccacacctagtttcatgcagtgcCCAGGCACGTCTTTTATCATCTCAACCACAACCCCAGGTCATAATTTTTCTTGAATAACATCTAA
>chr4:32179829-32180029
CTGTCATGATTCCTTTTAAGAAGCTGCCAATAGATTTTAGTCATGTTCTGGCAAAGGTTTCCCCGACCACAAACACTACATAGTTGCTGAATGAGTCACT
>chr4:32268226-32268426
TGGTAGAACAGAGATTAGTGATAAAAGTGCTAGGAAGAGGACATTTAGTGACTGAGACAGAGAAGCCTTCCAAGGAGTTGTGTGAAGGGAAGAGGAAAAC
>chr4:34819926-34820126
GGATACCAACTACCTTCAGAAATGCATGAATGTTCAGTAACTACCAGGTGTTAATTAGTCATAAGCATCTTTTACCCATTAAATTGGATCCATTACCAAA
>chr4:42952420-42952620
ATGTTACCCTGGCTGGGGGAGAGAGTGTCCCCCTGCTAACGAGGGTGTTAGAAACAGCAGTTTCCAAAGGTGTGAGTCACTCTGTGATCTGAGTCACATG
>chr4:46641216-46641416
AATTCTTCTAGAGCAAGTGATTTCAAAATGTTTAATGTTAAGTTTCTAAGCTAAAAAAAAGTGTAAGAGAAAGGATGTGGCATGTCTGGGGTTAGTAGTG
>chr4:57786420-57786620
ATGCAGATGGTGCTCTCTTTTCCAAAGGACCACAGGAGACTCAGGGAAGTAACTCCAGTGACTAAGGCCAAGAGATCATCATTCCATACGGTGACAATTT
>chr4:63899398-63899598
GGCTAGGGGAGGAAGAGGAAGCAGACACCTTGGGAGTGGAGGCGTGGAGTGTGTAGGTTGTGAAACAGTATGTGAGAAGCCTCTAGAACCAGCAAAGAAA
>chr4:83328080-83328280
GGAAAGTGTTGACTGCTCAGACAGCCCATTTCCGGACTTGTCTAGCATCAGGGTGAAGCAAGACTGCTGTAAGAATATTTCATTTTAGAGCCACACACAC
>chr4:83354924-83355124
CAGTTACCATTGCACACACCCCTCCCCATCAAACTGAAGGAAACTCAGAGTCATGTCATCCCCACGGTTGATCACTATCTGAGCTATGTGATCTCACTTG
>chr4:88177378-88177578
ACTTTGGTTATGACAAATGCAGATGGCGCCTTTGAGGAGCTGAACACTCAGTCATTTAACTATGTCTCCTTCACACTTTTGTTCCATTGAAAACCTTTTG
>chr4:88300768-88300968
TTTATTGACCACAGAGCTAGATAAGTAGGAGCTTTCTGTTGCTGGAAGAGTGCACTTGCAAGTGTGTCTTCCCTTTTGACTATGTGCTTGCCCTCTTTGT
>chr4:88864752-88864952
GCGGTAAACCCCGTATCTGTTTCAGTTCACACTTCCTTTAATAACCCCGATCCTCAACTGTCTCTAAAGTACTGTGTATCTGATCTCCTTTTTATTTATG
>chr4:95187986-95188186
AAGATTGAGACCGGAAGAGTCAACTAGGTCAGACCTAGTTTTCTTTTCCAAATGAATGCACCTCATCTCTTGCTATTGCTCACCTATCTAAGTATATCCA
>chr4:95686898-95687098
ccttctatgacatttgttacttttagctttcatctctgcttcctCTCTTTTGCTCATCATGTTTTCACATTGACTCACTGAGTTTTCTTCTCAACCTCAT
>chr4:101179244-101179444
CCACAGTTGTGTTGTGAGTGATGAGAGATGAGTGGCCTCCAGCTGAGTTGATTTAATGTAGCCTACGAGGTGAGGTTAAGATTCTGACAGGCTCAACAGC
>chr4:101357511-101357711
GCAGAAGTGGACCTTAGCGTTGACTAGGGCGCTACCACTTACAGGTGAGAGACACAGGGTAGGTCTAAGCTAAATACCGTGTTAGACCCCAGTTTGTTTG
>chr4:102207184-102207384
AACCTTATAGATGTATCATTTCCCATTTGCTTAAGCTGGCCTAGCATTTCCAGAGTCAGGTTGTACTGATATTTGACCATACTTATGAGTCATGAGAGGA
>chr4:102647126-102647326
GGCAGGGGAAAAAAAAACACTGAAAAACATTTTGGTGTCACTGAGAGTGTGTCATTTCTATTGAAATGAGGAAGTTCGTTTTTACAGTTCAAGTCAGGAA
>chr4:103249856-103250056
CTGGCCTTGAGCATACACCTGATAGTAAAGCCactggccaggaaaaagcaggacagagttcagggcaaccaaagctgctggaaggtgatgggggaaggct
>chr4:109102580-109102780
GCAGCACAGTATTATAACAAAAATGAGTACTTTCCACTTTCAAAACAGTGTATGTACGCAAGCACATTTGTGTAAGTTAACTAAAATTTCCAGGAAAAGT
>chr4:119785051-119785251
ccattttcagttcacacccacccagccagctgacatatctgcacacctattctgaggcattcccctcctttatcagttgagcatgggaaattccccagtg
>chr4:119786409-119786609
CTTTTTAAAATAGGCTGTGACTCAGGTACCTGAATTGCTCAAGGACAGGCATTGGCACCATGTCCTGCCCTGACTCAGTGAGTGATTCAGACTGCGAACT
>chr4:120062339-120062539
TCTGTCATCTAGAAACTTGGGTCTTGGGGATGACATTCTCAGGTGACTAATATGCAGATGTAGCTGGACAGCTACTGAGGAGGACTGTGAGTGGCTGGTG
>chr4:122838473-122838673
ttgagaatagattgtagatgtcacaggaactgcaaggggacactgcagacttaaacccagagatgcctgtgactcagagctgtataacgacagctgtgtg
>chr4:122871958-122872158
ctatgtttGGCTAGTGTATAGGCAAAATGGATAATTGTCCCAATCACTTAGAGAGAAAAAACTAGTTTCACTTGTCATCTGACAGAATGACTAGTCATTC
>chr4:127115290-127115490
GTGATTCAAAACCTCAGTAGATGGAAAGTTAAAAACAGGTAATTCAAGGAAAATCCAGATAACCAGCCACCCAACCACTCTTCCAAAGTAAAGCCATAGA
>chr4:128735119-128735319
CTGTTGAAAGATCATGTGCTACTTCCCTTCTGACTGGGATGCGGAGCGCAGCCTGGATCCTGCCTGCCCTGCTCCTTTTCCTATTAGTCCACGGCTCCCT
>chr4:128811507-128811707
catatcattcctcaccatccattggccaagactagtcacatggcctgtccaaccgcaatagaagctgggagatggagtTCCCGGTGAGGAAGCGCGGTGG
>chr4:129794110-129794310
CTGATTATCTTGGGCTGGTTTTGCTGCATGACTCAGGAGCTTGAGCAAGCTGAGGTACTAGGTTTCACAGCTGTGGGGGTGGGGAAGCCTGATCTCTACT
>chr4:129821344-129821544
TCACGAAGTATAAAGTGACTAATCTAGCGTCATTGTAGGCATTCAGCAAATGTTTCAGTTTGGAGTCGCTATTGCTGGATTAGTATATGGTATTTACTTG
>chr4:132946525-132946725
GCCCTGTCAGAGGCTGTgggggtgggagtggggcggaggagcggggagaggagaggggaggggagggCTGGTGAGCTCCCGGACACAAGAACACGGGACA
>chr4:133841236-133841436
CACAGAGGAGCTAGAGCTCGGAGAGCGGTTTGGGGGCAGGAAGGGGGGAGCGAAGGCCTTGTGAAAGACTTTACCGAGGCCCCCTCCTCTCCAGGTTTTA
>chr4:135313831-135314031
GCAAGGATCCTGGACCCGCCGCTCTTCACTCTGAGAGAGGTGGAGAGGTCACGAGGACTCATTCGCTCCCCTCTGCCTCCCTTGAGGTCACAGAAGGAAG
>chr4:135406380-135406580
GATTACTTCTCTGAATTGTAGGGAAATTGTGACTCACGTCTACCACCCACAGAGAGCACTGAGTGATACTGCGTTTTCCCATTCATTTGGAGTAAATTAT
>chr4:135860336-135860536
TGCTCACATTCATAATCTTTGCAGCTCTTAATGTGAGTCATTCTGAAACTATACTGTCTCTTGGTGTAACAAAGTAGTACAGTATACATCAAGTGAACTG
>chr4:135890033-135890233
AGCACGTCACAGTACGAAGCCCTCAGGGTGATCCACTGTAATAGGAGTGGGAGGACTTGTGTTCTGAGTGGACCCAGCCAGGTGGACAGGATACAAAGGG
>chr4:136320211-136320411
TTTGCTTTCTTTCAACACAAAATGCACTTAGAAATGACTGAGAAATATTCTGACTGGGAGGGAATCCCATGAAGGAGAGTGTAGATTAGAATCgagagag
>chr4:137875506-137875706
TGCCCCAGCATTCACGCTTGTCATTTCCACCATCAGAATATTACTCAGTTGGGGACATCAACATAAAGCAGTCGGGGAGACTCCCTTTCTAGCAGTCACG
>chr4:139203373-139203573
tcagaattcttccttctagctttgttgTTCTTGAGACAGAGGCTTggcagaggctcaggttgaccaggctgatctcaaacttcctgtgtagtcacagatg
>chr4:140948096-140948296
GAGCTCTTAGATGGCCTGCATCTCACTCTGCCTGGGGGGGGGGGTGTCAACCTGAACTGATGAACATGGTCAGGGAGTTTCCCAGTACCAGTTTGCTCAG
>chr4:143289458-143289658
TCTATCACCTCATAGTCTAACACAGAGATGCAAGTGTCTGCGGTGCTTAGCAATTCATTCCTTGCCTCTCACCTACCCCACCTGATTTCCACAGATAATG
>chr4:145338692-145338892
CTGTGTGGGGAGTGCCCTATTGCACAGACTCAGGTAGTGGGACATATTTTCCTTGCCTCAGCTGTTCCCTGTGTTCTTCCCTGGGACTCTGATGAAAACA
>chr4:149868886-149869086
CAGCGTGGTGCCGTGATTCAGAATTTCTATGTCCCTGCCTGCACTCTGCCTCCTGCCCACCCCAGCCAGCCCCAGCAGTTCACCGTAACCACAGCTGGCT
>chr4:150924304-150924504
CCTCTGTGGCCGTGGTAATTTTATCACACGAGACCACAGAGATGTGGTGACAGCTGAGAAGAGCCTTTCGCAGAACACTCCTGGAGCGGTTGGTCTGGTT
>chr4:150925147-150925347
ctactacttggcacaggagccccacccttaaatgtacaccaaagagaacgattcagttatgcacacacctgaatggcagcataaaagccatgagtggaac
>chr4:152191258-152191458
agttcaccctttcttgttctttatgatctctggctggctgattcaattcagctcttctgactcaaagtcctctccacactaactgattcaatctggtctc
>chr5:3152232-3152432
TGCACACCACGCACTTGCCCCACAAAAAGATGCCAACCCCCTGGGCACACTTCCCAAACTTTTGAGATAAGACTGATGCTCTGGGCGGGGTGGCAGGGTT
>chr5:3463357-3463557
TGTGGTGAAGGCAGAGAGCAATCTAGTGGCGATTGTTTATTGTCAAAACCAAAGCTACACTATTACTAAATTTTTGCAAAGAGAGATAAACCTATTGCCT
>chr5:9043814-9044014
GGGTATGCTGGGATCCTTCCTAGAAGAGCCTGGGTAGGTGACACCAGGAGGTGAACTTCCAGTACAGTGCATGATGCAAACAAAGGGGTACACGGTTCTC
>chr5:20749644-20749844
TAAGAAGTCTGTGAGTCAAAAACAGTAGTTCCCAGGGCCTGAGTGACTTCTGCCTGCCCTGTTCTAACAAGCACCCACCCACAGGGGCTTCCTCTCTGTG
>chr5:20845210-20845410
atgttaaaaagcaaagttaagtgatgtttggggaagccagttcagtcatttaagtacttgccttgaaagcagtgagggtttgcactgtctcctcagaacc
>chr5:21385156-21385356
TTCATCTGTACACGCTGATAACCATGATATGCCTGAGTCACCTAGCTTCCTTCTTCTCTCATTTCTTCCTCCCTTTGACCCCCGAATCTCCTCCGAGTCA
>chr5:23416258-23416458
AGTTCACACCACAGTCTCTGTATTCAGGGTGTGGCACTGGGAATGAATGCACACAGTTTCAGCTCACACCTCGGTCTCAGTATTCAGGGTGTGGCTTGGG
>chr5:31012837-31013037
AACACTAGGAGGGGGATGGGGCCAAGTGTCAGAAAAGAGAATGCAGGGGGTCAGGAAGTGGTTACTCTGTCTTTTTCTCAGTCTGACTTCACAGTCTTAT
>chr5:31576978-31577178
ACTCAGGCTTTCTGAATGAATAGACTCTGCCTACTTGATTAATGATCCACCCCACCCCCATATTTTCCTGCTCAAACTGCATCGTTTCCCTGGTCCTTCC
>chr5:32055670-32055870
TGTTCTGTGTTATACAATCTCTGTTTCATAAAAATAGCCATGTATGGAGGCTATCATACTGTGGCACTGAGAAATGTGACTAAAAAGTGGTCATTCTCAG
>chr5:34501742-34501942
ACAGGAAGTACATGTCCTAACCCAGACTGCTGAGAAGCCCCAGATGAATCAGCCAAGTCCAAGGCTGAGAAATGATACTGACATGACATGCCTCTGCGCC
>chr5:37067086-37067286
GAGGTGAGGGGTGGGAAACCCCAGGGCAGGCATCTAGGGAAGCTCACTGGCTAGGCTGGATCTGCTGGACTATGAGTGGTGGGGGTTAGAGGAACAGGAT
>chr5:41845267-41845467
tgagaatgaacagtgataatgaaagtataaaccaaattgcccgcaccccgcaccccagttgcttttggccctggtgtttcattgtagcagtagttacact
>chr5:45689287-45689487
agagcataactactcttaactgctgagtcatctctccagctcAGACAGTTTGTTTCTTAGGAAAGAGAATAGAGGAGAGAGGTCTTAGGGGTAGGACTTT
>chr5:52786717-52786917
ATGCTGTTAGAGTGACTGAACTGTGACTCATGCTTTCTGCATCTCTCATTCAAAGGATCATTTTAGACGTGAAAGCAGATAGCAATTAGTGATCTATAAT
>chr5:52936436-52936636
ccccagcatgtgttagttggaaagagcttcttggttaggggcggggctttgcattcacttcccggtatcaatgctgggatttttgtctgacttaaaccta
>chr5:53394647-53394847
agctgaacttctatgctacagtgggcACTGGATGATTTTGAGTGTGAGTCATCTCTTTTTGTTCTGACTGTAGGACATCTCTACGGTATGACTTGCACag
>chr5:53588617-53588817
GGGAGACAGAAACTGGTATGTATGTAGGATTCCTTTAAAGGCTAGGAACAGACTAAGGGGAAGCTATTTAAATCGTGTTCTCGTACCACAATGCAAACGT
>chr5:53599228-53599428
CAGGCAGATTAGATAGTTAACTTGTGGTTAGGTTGAGAGGTTCATGACTGAGATCCTTCTCTTTGGGgtgtgtgtgtgtgtgtgtgtgtgtgtgtgtgtg
>chr5:53608900-53609100
ACTATGATTTGTGCAAGTTGAGGATTTGAGTCACAGGAAGTAAACTGTAATGGCTCTGAGTGTGGGAAAAAAGGCCAACCTCAGCAACTTACTGAGACCT
>chr5:53638656-53638856
AGCTAAATAAAAGCCCTTTTTTTAACCTATTGGGTTTTTCCCCCATGTATGTTCACAGGACTTGAGGGGAAGGGATTGTTGTTAAATCATTCACTTTATG
>chr5:53994858-53995058
CCAGAGAAAGATGCACAGGTTTTCGCACCCTCAGTAAACTGGGTGAGGCATAACCTTTTCATACTGGATTGAGGTAGCAAGTGGCTTACAAGTGAACAAC
>chr5:62723858-62724058
ATCAATTCTCACTTCCTGAGAAGTCCCTGGCTGACCTGCTCTGACTCAAACCTCTCTTGGTTTGACCTTTCCTTGGCAACTGACCACTGGTTTTTCTTTC
>chr5:62865696-62865896
gttcttgaatgggtttcctgtcttgtgactactcatgcacattgcatcttcccagaaaatgtttggtcacacaTATGCTAAAGAAGTATCAGAATGTccc
>chr5:64488094-64488294
TTTGGTTTCTGTGTGACTTTCAAGTCAAAGTGAAACTAGAATGTGAATATCAGAGCGTGTGAACCTTTTTGGTACGAAGCCTGGGTTCCCCTCTTACTGC
>chr5:66055695-66055895
ATCGGGGGGAGGGGGGAGAGAAATTGAGGTTtgtgtgtgtgtgtgtgtgtgtgtgagagagagagagagagagagagagagagagagagagagTCTTCAC
>chr5:72160802-72161002
TGATGCTTAAGCAGTAAGCTCCTGTGTGATGGATCGAGTTCAAGCAAGCGCATACCTTATTAGCGGCCTCCAAGGAGCTGATCAGACTCTGTAACTCCTC
>chr5:86783098-86783298
AGGGGGGGTTGGGAGGGCTGTCTCAAGCCATGAGGCCGCTCCTAGGACTCACATTTCTGTGCGTGTTACCACGCCCAGTGTCAATTTGACTCTTTTTTTC
>chr5:92499474-92499674
AAGGAACTTACTCACAGGCCTGTTTATAACTCTCGAGTCCTACCTGGGTGGAGAGCCAACCACACCACGGTTTATCAACTTGCAAAGGAGAAACTAAGAA
>chr5:93135824-93136024
GATGGCAGGACTGTGGAGTCATACCAGTGTGCAGTACAGATAGGGAAATGTAAGAGAAGTAGTCAGGCTATCAACTGAGTCGTGCAGATGAAATCTGGGA
>chr5:93255960-93256160
GAGAAAAGACAAAGTCACACAACAGAAGCGGTTTTTTAGAAGTAGGCCAAGAAAAGTTTTCTATATGCTTATCTTCCTCTCTTTCCTTTCTGTCTTACTA
>chr5:96164052-96164252
GTTCTTTCCCAGCACGGGAAAGACAGTCAAGCCGCTACAGTCCTCACGCCTGTGGACTGCACAGTGCTTGCAGAGGAAGCTGACACATAAACAGGAAGTT
>chr5:96176962-96177162
aagttcacgggtagaatgcctgcttagcttgtgtgaagtcctgactccagcaatcaccagcacAAAGTTCCGATACAAATACAAAAACCAAATAAGCAAG
>chr5:96878992-96879192
CAGAGTATTCTGTCATGCTGGTGGGCTGGTGGTTTCCGGACAAGTGGTGAGTTAGCACAGAGAATCGGCACAGAGAACTTACCCTTCTAAAGAACGTCTT
>chr5:96911944-96912144
TTTGTTTACAAGATCACCAACTCCCAATTTAGATGTCCTAAGACTTCTGAAGGGGAGTGGCCTTCCCAGAGTGCCTTGCCCTCATTATCACTAAGCTATG
>chr5:100536012-100536212
GTGACAGAAGACAGCGGTTGCTGACAGCATTGTTTCCACTCACTCGGTATTAGTCACCAGGTGTTTAAAGGCTCTAAATGTATACATTGAGTCAGTATTG
>chr5:107264670-107264870
cgctggcatagatcttgaatccttctactcagaaggcagaggtaggtgggtctctgtgtgttccaggatagcctaggcaacatagagggaccctatctca
>chr5:107646118-107646318
atggaacttgctggcctcaaactcagaaagccacttgtctctgcctcccaagtgctgggattaaaggtgtgctctaccacacccagctACAGTCTGTTTT
>chr5:114061745-114061945
GGGCGGGTAGATCTGGCTCCTCACCTGCTGGGGTGCTCTACAGAGGAAGGGGGCCTACAGGAAGCCAAGTTGACATCAGCCTTTCCACCCAGGGCGACtg
>chr5:114695424-114695624
GGAGTCACTTCCTGCgttttctgttagttgctgtcacaaatgtcttggtgactaaaaactgaagtgagttagctcacagttctggtagccagacatccaa
>chr5:115702118-115702318
GAAAAACTGGTCAGACAGAAACTGCTGACTCATCACATCCCCCATCAGTCTGTAAATGACAGGGCTATGATGGCAACGGCCTGAAGGCCATGGCATAGGT
>chr5:115712041-115712241
TCGGGCTACCTACGGAAAAAGCTATCACTGTTCCAAAGGAGGAATATTTTCTATATGCAAAGAAGGTAACATTACAAGGCCCCCGGATTCACAATGTACC
>chr5:118404500-118404700
gttcaccatggcctcttctgcctgctcttctgggtcatagcagcagtcgtgacatgtcaggcacagtcagccaatcccatagttctacgtagaggaacAA
>chr5:118459108-118459308
AAATAAATTAACTTTCCCACGTCAGTGAGTCATTTGGCTCGCGTTGCAGCCTCGGAACTGAGAGAGAACGGGAGAGACCACAGGGCAGGGAGGGGCTGGA
>chr5:123128646-123128846
GTGAGCTGTTTTGACTAAAGCATTGCTTAGAGAAGGGTGGTGGCAGCATGAGAAGGGGAAGCTGCTGAGTTGAGTCGCTCAGCTAGCCCACTCCCACCCC
>chr5:123129328-123129528
CAGTTCTAGAACTTTCTATGGCACTTTCTAGATTCATCTCTAACTCAGTCATTGATCTCACCCCCTTAAGCCTCCCCTTTTCTCTAGTCTAGACAGTTAC
>chr5:140517861-140518061
CCTGGGAGTTGCGACTTTAAAGTGGCAGAGTGGGCCCCTTCAAAGGGCCGCCGACACAGAACGCTTTCCTGACTCATTTCTGGAACTGCTGTTTATGTGG
>chr5:148501512-148501712
ataaccagtatagttggtggtcagctaataaagactttctactggcttaacccatgtcccgtagctttctctggtggacccctcacaacatggtggaggg
>chr5:148739878-148740078
AAACCATAGTTCAGAAATAAATTCAGCATTTTAAGTCTCCCACATTGGAGTGTATAGGGGAAGGGAGGCAGGGAGAGATGGTGATCTTTGGTGAGTTAAT
>chr5:149641830-149642030
GGGGTATGTGCCTAAGCTCCCGGTTTGCTTCTCTCTGATTATATGACTCAGGAGGTCAGTGACGTGCTTTTCTTCTTTCCAGTGCTGTAGAGATGCTCAA
>chr5:150614277-150614477
AGGCAGATGCATTAGATAACATATATGAGGCTAGGCATAACAGCAGGAAGCTGACAGGCGATAACACTCATAAGGAAAGGCAGGGATGAGGGctgggact
>chr6:17498864-17499064
CCTTGCGTTTGAAGAGTGCTTCCTGTCCTCTCTGTCTTCTAAAGCCCGGCATGACTGTGTTAAGTTGCTGATCCCTGGATGGTGATTCATTTGGGGAAAC
>chr6:17652748-17652948
GTTTCTGCTGTGGGTTTTTATCATAGTCTTGCCACTTTTCTGTTTCCAGTCATCACACTGCATGACTCATTGTATGTACTACTGTCACACTATTCTTTAG
>chr6:17731866-17732066
GAGTCTTTGGGGATTTCCTGAGTCAAATCTGGAAGACAGCATTGCGTCTGTGACTCATTTAACTAGGACAGTGTGTGATGGTCTCAGAACTACTTCCACT
>chr6:24667736-24667936
TGTGAACATTTCGTTGGAAATAAGACTTCCTTATGCATTTGAACGCGTGAAGAACAAAGTGTTGGGGAAGTTCCTCTCTATTGTACACGAAGGATTCTGC
>chr6:28252942-28253142
GCTCACAGACAGCCCAGTGTAGGAGGAAGAAAGTCAGATCTCAAAGATGACATAGCAGTTGAAGACAACTATCTGTGCTTGAAGATGAAAGCAGATCCTA
>chr6:28609446-28609646
AAGGGCACAGTGTGAGGTCACTGGCTCATCAGCCAGGTACTGTGTGTCATTTCTTCTTTTTCACAGTACATACACGGCTGCTCTCTGATTTGAGGCTGTT
>chr6:33675499-33675699
tgttatgagtgtagcagaaactgataaccctatcagagagctagacatacatgtatggctgaggagtccttcctggaaagtcagcacaggtacaagagtg
>chr6:34274514-34274714
gcaaatgcaggagccattcaaatgagccattcattgagtcagtgaagactggagacagcagttcagaggggggtggagcccgcagttggggatgtgagcc
>chr6:34276553-34276753
GTGAATCATGTCCCTAAATGACACTGCACAATGTCTACGCTCAGCTTTCTTGAGCTCTGTGTATTTGTGTTCACCCCTCTGGAGCTCTGTCCTACCTGTG
>chr6:37455862-37456062
CTACAGACAAGGAATATGAGGGGACCAAGGAGGACTTAGTTACACGCTGGTGACTAACTCTCTGTCAAGGTAAAGAGACAGGCTGACCTTGAAAATGTGA
>chr6:38882932-38883132
aatgagtgtgattctgaacatgttgagttcaaggtttgtgggatattcagacaggggtgctcagctgcaggtgggtgttagtgcctggagttcagCCAAG
>chr6:41118540-41118740
TAGAAGAAGAGAAGAAAGCAACTGACTCAGAGAAAAACATGAAGAGGACTTTCCCACACCCAGCCCTATTTACTCAATACAGCCATCTCCCCTTCTATTG
>chr6:47636422-47636622
ATATTTAATTGTTTTAAAATGTCACTGTCTCAGTTCCACAGTGGGTAAGAAACCATGAGTAATATGGGGAGGGAGCTAAAAGGAAAAATCACCCATAAAG
>chr6:48687036-48687236
CAGCTGCTCTCCCACTGGTCCAGAGCTTGACATAGCCCTCCCTTTCCTCCTCTCCTTCTTTTCCCACTCTTGCTTGTTTTGACATGGGCTTCCACACACA
>chr6:48745984-48746184
TCCAGCCACACATGGGCTTTCTTGAAAAGGGTGGCTGTCTTCCACTTCTCAGGCTCCGAGAACTGTGCCCTCAACACCCCCTGAAGGGGAAATGAGTAGG
>chr6:49656582-49656782
ATATGCTGGTTTTGTACATTTTGATGCTGTGCCTTGTGCTATCCATCGACTAGTTCAGCTCTGATTGTTCAGGTGTTTGATGACTCATGCATCAACGCCT
>chr6:50144725-50144925
ccatgggcttctgctatggtgtgccattactggcccaaggcaatgagtcaatcagtccaatgtggaaacttcaaaactgtgagtcaaatagccattttct
>chr6:51287842-51288042
CATGGGAGGGACAGAAGCATAAAGAACTTGGGGAAGATGCTCTGAGGTGATGTGGCAGCGTGGTGGCCTCTGGAAAACCCCAGCAGCAGCCAGAACAGTG
>chr6:53130774-53130974
GATCACAGGCATTGTGTAGCAGATTAGGTAGGTCAGTCATAGCTCCTAATTAAACTCTGGTGACTCAGGACTCTCATTATGACTTAAAGGTGCCATGTGT
>chr6:54093050-54093250
AGAGGGCACACATTACCAGGAACAAAGCTTCCAGAACGGAAACCAGAAGTCTACCTTACTGAGGAACGTGTAACCATACACAATCGCTGAAAAGGGTAAC
>chr6:58832918-58833118
ACGAAAGTAGCAGTTGCGGTCAGGTAGCTAGCTAGCTAGCTGTGAAAGATACCTAGAGAAGTGAACAGCAAAATTGAATTATTTTTTTTTTCAATAATTT
>chr6:59313360-59313560
ctttaaaaccccttactctaaacacttgacactgtatttgggctccagatagtgtagtcccagacggctgaaaaaaaaaaaaagactttgaatggctata
>chr6:65594204-65594404
TGCTGGCGTGTTCTTGATCTGATGGGTGTCAGAACTCTTCTTCTTGACAGAGGAGGTGAAAGGCGAAGCAGACACATCACACTTGACTTCTGTGGTTCCT
>chr6:70830477-70830677
gactttgatctctagcaacacaCACACACACATGCATACACATGTGCACACGCAGAAAAGGAAGACCTGAGGCTGGCAGATGACACTGGTGTTGGAAGCA
>chr6:82969634-82969834
ggcaggagagaacaggcattctgaaatacactcaacggttctttttcataagttctgtggccaggagaaactagttaaacagaacctagggtttgaactg
>chr6:83313154-83313354
tcaaacatgctatgtggccaaggctggccttgaattcctggtccccctgactccgactcccacagtgctgggattatggtctggacagtcactcagggct
>chr6:86525370-86525570
GACCAGGCAGATCTGCTTCACACACTCGGTGACGGACTGCGGCACGCCGGCGATAGTGATAGCCCGCTCGGTCGAGTTGGGCAGCATATCCCCCGCCACC
>chr6:86784904-86785104
ggcctggctcttatgtgggtggtgtgattcaaactgaggttgttacactcacagagcaagcgttctacccactgagccatccgtttacagttccTTAATT
>chr6:87916056-87916256
TGCCACCAGCTGTTCTAACTCCAGAGTCAGACCTGTAGAGGAAAAGATGACTAATACTGAGCAATACTTTCAGTATCTCGGGTTCTCGGCCACTTTGTAT
>chr6:97294138-97294338
CCTAGATACAAAACCAACAGCCAAGACACTCAAGGGTTTTGACTCACACCTGGTTTCCTGTGGGTGTTTCCCCAGCCCTGCGTGCGCACCAAAAGCCATC
>chr6:97353082-97353282
AACTGGAGAGCCCCATTCTACACAGTAACATCAGAAAAGAAATCGTTACCTGGTATAATCTCCCTTGCTTTCCTGAAATAAAAATAAAGACATGATCAAT
>chr6:98597666-98597866
GTGAAACGCTCTGGAGGGTTTTATGTTCATTCTTCTTGGCTTTTGTTTTATACATGTCACATCCTCCTTCAGTTCACTCAGCTCACCGCTTTGACTCACT
>chr6:99027190-99027390
CTCCAGGCTCCTGCCCTTTCAAACCCCAAACCTTGCTCACTACTTTATGAACGTGGCCAAGTAATGCCACAGTGGATGCGGATCTCCAACCTGCCGGAGT
>chr6:99274554-99274754
CTGAGCGAGGTCCTGGGCATTGAGAAATATGAACAATGTGTGTACTTACCATTTGCCACGGAAACTCTAACAGCTCAAATGTTCTAATCTGCTTTCAGGA
>chr6:99406238-99406438
TCTGTGTAGGAAGTCATACTAACACTGAGTCAAAAAAGACAGATTGGCCAGTTCCAGGTAAACCCAGGGCTCACATGCTCTTCAGAGGACAGAGCAGGCC
>chr6:99665464-99665664
ACTTCACAGTTAGAGGATACCTTTGAAAACAAAGTCATGACTTCACTGTGCTAGTGACTGCCAAAACCCAAAGCCACTCCTGCTATGACAGCCAAATTCT
>chr6:105528423-105528623
TCCAATGGAGTGTAAACATATACTTGAAAGCatatatatatacacatatatttttacatgtatattatttgcatttatatTAAAAAGTTGAATAATTGAG
>chr6:108482566-108482766
AACAAAGTCGACTGCACGGCACTATTTGGATTAGACTCAGCCAATTTATCAGTTAGGGTGTATGGGGACTTTCCTACTGTTTACTGTTAATTCTGAAACT
>chr6:108503701-108503901
caagcctacctcccaatacagttatttctccattttcatgagaactgcaagcgtatagtaacaggaagcacactggtggtatccgggagtggggtgaggc
>chr6:108569485-108569685
CTTAGACTTAGAAAAGCTAGTCACATCCTCAAAAAAAAAAAAAAATGTTGTATGATAAACAGATCATAACAGAAACTGCCAGGGGCAGGCAGACACGGAA
>chr6:108844248-108844448
tgcacttcctccagcaaggttgtatctcttagaggttctctaaacccaggcaacagccccactgttcaaatacatgagcctttgagggacatttgtattc
>chr6:112925322-112925522
agagatcaaggcttactgaggccgcctgcctgtctcttcaaaacagctctaactgttagaaagatcttGCAgacactagacttctataaacacagcccca
>chr6:114921702-114921902
AAGGCACTCTCCCTCACAGCCCGCTGCAAGCTGACTGCACTGACATGCGGGCTATGCTTGGTATGACTCGTATGTAAACCAGCTTCCTCTGCTTTTGGGA
>chr6:115439797-115439997
ATGGTTGACACAGAGATGCCATTCTGGCCCACCAACTTCGGAATCAGCTCTGTGGACCTCTCCGTGATGGAAGACCACTCGCATTCCTTTGACATCAAGC
>chr6:120082366-120082566
agtgcactccaCTGTAAAAAGTATGAACTTGCAGTCAGAATGTCCAGGGTGTGAGTGTCAACACCATCGAGAGCTTCTGAAATGAACTCAGAATTAAGTT
>chr6:120123189-120123389
tagttttattttgctatggcatgatatgacacgtgaaattatttttaaattttattTACTGCCTCTCTCtgtctgtgtgtgtgtgtgtgtgtgtgtgtgt
>chr6:125240524-125240724
ttaagtggTCTCAAGTGGAAGCAGAAGAACAAACAAGCAGTCATATGAGGACTCATTGCTGATTTGCAAGACGGAAGGAAGATGAGGGCAATGAGTTGGG
>chr6:129209086-129209286
CATATCTTTATAACCCCATGACTCATTTACAGGTAACTTTTAACATAAGAACTATATTAGTAAGGTAGAAACCGAAAGATTTTAAACTAGTTGAGCCCTT
>chr6:129232956-129233156
TGTTAGTCAAATATGGGCAGAGGCGTATCTAGGCGGTTTTTACTGGAAAGTACCGACCTTAAGCAGAAATCAGGAACTAACAGCCGCAAGTATTGGCAGC
>chr6:129275343-129275543
CTTTATACTCGATTAGGCTCCACCCCTTCCTCCTACCCTGTACTCACTCAACTCAGCCAGTTCTCTTTAATTTATGCTCCAGCGGCCTAGACACTTCACC
>chr6:129747334-129747534
CAAATTTCAGCCAAATAGCAAACAGCACCTCTGACCGTTCTGACATCACAGGCAGAGTTTCATATCCTCTGAAAGCCACAGATTCCACCCACATCCCTAG
>chr6:129817711-129817911
AAACAAAAGGTGTTGGGGTACTTGCGGTAACAAATGTGGTTGGCTACACAGAATAGCCTTCAACTGACTTCTGAGTCAAACCAACATGTTGGAAAGTGGT
>chr6:133986269-133986469
AGTAGGCCGggtccccagctggtggtgctgttgggaaattctggacatctcaggaggcagaaggttgctccctagaaggtcactgggagcatggccttgg
>chr6:134225634-134225834
TTCATAATTGGTCAAAAGGAAACCAAAATTTCTAAGTCAAAATGAAATAGAAACAAGAAGTGTTTGCGAACTGAGGGGTATGCTGCCGGAGATGACTATC
>chr6:137492598-137492798
TCTTCTCAGCCTGCTTCATGCCTCCAATCTCTGACCAGAGAAGGGAGAGAGGGCCAGATCCTCCAATCAGTGTGACTCATTCTGAAAGTCACTGAGTCAG
>chr6:142413020-142413220
GTTCACAGGGGTGATTCATCTCCGCCCACAGTTACATTTGTTTCATTCATAATGGTGAAATGCATTGGGCAGCTAACAGGAAAAACAAAGGTGACGGTGC
>chr6:142748432-142748632
GTCCCTGGGAAGTGTGAACCAACTGTAAGAGTCAGCTTATCTCTAACACACCGGGGCCCGAGGAACAGAAAAGGAATGTTGGtttggttttgtaaacaag
>chr6:142917627-142917827
aggcactgtggaagagaatacagaggctccgcaagaaaccgaaaaatgaaattctcacataacccagctgtcttcatgctggatacgcacgcaagagaga
>chr6:142952414-142952614
TGACAAGCCAAGATGACACCCCTGGCCTGGAAAGGAAGAGAAGGGCCTCTTGTGGGTAGCATACACTAGGATTCCACGTAAGAACACTGGTTGTGAGCAG
>chr6:143868062-143868262
TTCCACAAAATTTTCTGAGTTTCAGATCAGTTATGAAATATCAGCCTCTGAATGTATAATATCTATATCTTCATCTTAGAAAGTCAGAATTAGATCATAA
>chr6:144910570-144910770
GACTACAGATGAAATGATTCAAATATTTAGAGAGAACTCTTCACGGTTGCTCAGTGATGTGGGAAACCATGGCATTTACCAAAAATAGGTGCTCCAATGC
>chr6:145274090-145274290
ACAAATGTCAGCCTTGCCCTCAGCTGTGTGACTGGGTTTCTTTAAAGACTGCTTGTCATTCCTGGATGGACAGGCCAGTCCTTTATGACTTCGCAGCCTC
>chr6:146000885-146001085
ctgttatgaggtagcaacagaataactttatggttggtggtcaccacagcatgaggagctgacgtaatgggttgaaacattaagaaggctgagaaccact
>chr6:146578660-146578860
CAGAACTGCCTACGTTCTGTATTCCACTCACACTGCACCAGGTTTTTTTGCTTCTTTCACTGTGACTGTTACAGTTGCCCTTCCTCCACCCCAAACCGGT
>chr6:149355362-149355562
ATTCCTTGAATTATTTTTAATAGTGGGTTCTCAACCGTAGTGGTAGACACTTCTTTACAGGAACATACCTTATATAAGAACACCAGCTCTCTGTAAAACA
>chr7:3707633-3707833
GCATTCACCTTACAGAACAAAGCTCTCATTCAAAGTGAAACATTGGTGTTGAATTCTTTGTGATGTTAGGGGAGAAGTCAGGGCTAGAAAGTGATAGCTT
>chr7:4064092-4064292
aGAAATTAAAAATAGAACCCCAGTAAGAGGGgaagtaagtatggaagtgagatgtcagcactcacatagtcattgcagctctattcacaggagctgtgat
>chr7:4136633-4136833
ACCTTCCAAGGGAGGATTCACCTTATCCCATTTCCCTCCACCCGCTTATATATTCATTTATTTTAAATCGTCCTAGCGCAGTGCGCAGCCTCACAACTCC
>chr7:6410242-6410442
TGCCTTTTGGTTTCAGAACCGTGGACACTGCCCAAAGCTGTTTCGCTCTGACTGTTCAACACTGAAGGAAAGCCGTTTCTGAGATGGTTGAGTGAGAGGC
>chr7:13302878-13303078
AGACAGTTTGGTTTAGGCAGACCTCAGAGTGGGAGTACTGGGTTCACAGGAAGTTGAATGTGGTTAAGAGAAGAGGGAAGTTTCTCTGGCTGCTGCTGCT
>chr7:15921798-15921998
TCTCTAACTCATGCCGCTCAGTGAGGGGGAAGGGAAACAGCCTGTCGGGAAGGAAAGGTCCCCAGAGAAACCCGATGCTACCCTTCCCCTCCCCTCAGCG
>chr7:16098094-16098294
CAAGTGACTATGACGTAAAGCGAAACAGGAGGCGGAGCTAAACTGCTGGGTCAGTCAAACCTGGAGCATGAACCTAGAGGCGTCACATGAGCGCCGCGAC
>chr7:16907935-16908135
CTTACACAATCATTTCAGAAGCACTGGGCAGGAAATGACACTGAAGTCCCATCCTGTCAACCTCTTTATAGAAAGATGATAGTGCTTGCTGCCCGAGATC
>chr7:19344543-19344743
ctctgggctctcccttcccgaccctgcccgctctgggttgtccctgtctgactgtcccactggactttaagcCACAGCTGTCGGTATCAGTCCCTGCTTG
>chr7:24461457-24461657
CAGTGACATCACTACTGTACGGGTGCTACTCATTGCTCTCTGCTCTCTCTGGTTCCCACTCATCAGCCACACTGAGCCGCTCTGAGTGATTCTTTGCcct
>chr7:25424703-25424903
ACCCCCCACCCACCCACCCCTCACCCTGGATCTCTGTAGAGTGACAGAATTGTGGACACTAACATCTAGATCGGAATATACTTTAGAGAAGAGCTTACAG
>chr7:28949222-28949422
TGGACTCTGACACATTCGCCTTTCGCTGTACCCTTTCTGTCCACTGAGTCAGTTTTATCAAGAGGAAGTTTAGTTTCATATTTGAAGGGATAAAGATACT
>chr7:30594360-30594560
ATTTTCCACTTCTGAGCTTTCTAATTCCTAACATCATGCACTTGGGATCATACTAGATACTGCTATGTAAAAGGCATACTAAATGCCAGCCCTTCTGATA
>chr7:43392518-43392718
agtgagcagaggaactgaaactccagggtatcactgctgagaatgtgatacggcacagctgctgcagagagcttgatggttaaaaactccaagaaacaca
>chr7:43424282-43424482
CCCAGAGCTGAATTACTGGCTTTTCTACCCAGAGTTTCTTGCTTACTCAGATTAGGAGCTGGGTACAGCTTACTTCCTGGGTACAAAGAGGTATGGCCTC
>chr7:45082671-45082871
aatcatttttgttgctattgcctaacggtgattttgctgttatgaatcgtaatgtaTGTGACCCTGTGGAGGGGACATCACCGCTGGACTACGCCCTCTT
>chr7:45395819-45396019
TCGGACCTAGGTCGGTCTCAGCCTCGCGCTCTAGCTAACCGCCTATGACCGCGAGACACTTATGGAAGGTCCGCCCTTTCTCCTTACACTTCCCGGACCT
>chr7:47022556-47022756
TGACatactcacattatgattcataacagtagcaaaatcacagctctgacgtagcaacgagaatagtagcatggggtcaccgcgcagtgaggagctgtgt
>chr7:51617359-51617559
TTGACTTGTGGTAGCAATACACCCTAGGGGAAAAAACTATATGTATGACTTTCAGTATGATGCCTATAATACACACACACAAagaaagagagagagagag
>chr7:51750325-51750525
TCTGTGCAATCTATAGATAAGGTATTCAAGTGGCCATAAGAGTCAGAAGTGAGATGACTCATAGATTGAGGTAAAATATGACCTAAGCACCACAAGATGA
>chr7:58448762-58448962
accctacagcttcatggggcttctcagatgtgctttgaagcaagcagttttagcagaaacttagtggttaattgcagtaggtgccacacaaacaggcagt
>chr7:58750054-58750254
ACCGCAGGGCCCAGCACTGCTCAGTCATCTCTGCTCATTTTCACTTTCGGTCTGGAGGAGCTAGGAGTAGAGACACCTGCTGACGTGTTTCAGCTGCCAG
>chr7:68277305-68277505
TAGTTGAACTGTTGCCTGTGCTTTGATAGCTGTTTCCAGAAACAGCTTGAGCAAATCTCGTCTACTGGGGAATCCCTTTCTTTTTAGTAGAGAAGCATGA
>chr7:73611968-73612168
TTAGATCTCTCTGTGTTAGACCGACAACCACCAACAAGCTCTCAGTTCAAGACGTACATATGACACTCAGCATACAGTTGAGTCACTCTGACAGGTCACC
>chr7:74497128-74497328
TATTTTTATAAGGCATTAGGCATGGTATCAGCAGGATCAGAACCATAAAAGCCCATGAAAATTCCCCCTCATCTCTGCCAGGAAGTCCTGATACAGGTTA
>chr7:74527670-74527870
ACTGACCAGTAGAACTCATGGCATCATTCTGAAAGTGTGAGTCACATGGGGATGCAATGCCTTATACTTACTGAGAGTTAGAAACACAGACATAGAATTT
>chr7:74683964-74684164
tggtatttgatgtagaagggcccagcacactgtgggtgatgtcaccgcctagaaagatagccaagtgttttataagaaatcgaagggcacatcagcctgt
>chr7:74696338-74696538
aggcagttcagaggtttagtccatagtcaccatggcggaaaacataacagcatgcaggcagatgtgatgctagagaaggagcctcgagctctgcatatga
>chr7:75596010-75596210
TCTAGTGAATCTGCATGCCTGTGAACATTTATCTGACAATACCTAGCTAAGATGACTGTTTCATTTTGAGCAAAATGACTCTTTTGCCCTTGGTCTAGTT
>chr7:78721496-78721696
CTAAGGAAGAAAACCAAGGAGAAGGACACAGAAAGTGAGTGGGACGTGATGCCGGCAACCGGGCTCCTATCACACAGTCAACCATCACTTAATGACAGGA
>chr7:80178398-80178598
GTGCGTTGTGAGTGAGATGAGGAAGGGCAGAGAGGACGTGCCAACACCCACCTAGCTCTCAAGAGGATCAGCAGATCCCTCAGAGTTAAGAGCTACCACA
>chr7:80206430-80206630
TTCTCTAGAAGGTTTCTAGAAGGAACAAGGTGTTTTCTGAAAGGGAGGGCCTCCATGTGTGGTGAAGGTGGACATTGAAGTCACTGTATTAAGTGGCCCC
>chr7:84158847-84159047
TTAGTCAAACTGTTAGCACAAGCAAGTCAAGTAATTTGAGGACTTGATACAGGCACACTGTTCTTGGTAGGGTGACTCACCATTGGCATGCATTTCTGAA
>chr14:25380522-25380722
AACTGTCCCAGTAGTATGGTTATCTGAGGAACACTCTCCTGCACCCCAGAATCCTCACTACACCATTTTCTCTTCACTCATCACTCATTTTTGCAAACCA
>chr14:25561916-25562116
GAGGCAAAGCCAGGTCAGGGCCTCtgtgtgtgtctgtgtgtgtgtgtgtgtgtgtgtgtgtgGCCTGCACAGTGTCAGTCATGTTAACAGTGATAGTCAC
>chr14:25628453-25628653
ATACAGTATAGCTCTTGGGCAGACCTCAAGGCATGGGAGTCAAACTGAGAGTGTGAAGTAGCTGGGGAGGGGGTGGGGGAAGGAAGCGTGGTGGCTGGCA
>chr7:90353872-90354072
TACTATACACACACATGTGTAATTTTAGACTTTTATGGTTTGAAAATGACACACTGTCGAGGTGGCGTTTCCTGTGCTCTGCGTCACCCTGCCAGCAGGA
>chr7:98580426-98580626
GAGAGGGCATGAGAATGCTTTTCTGAAGGTTTTATGCCGTGGTTAAAATGAACAATAACAACATCAACAACGTCCTGTTGCTTATTTGTGCTGTAGTCAC
>chr7:98693105-98693305
TCTGGGTCTGAGTCTGCATCTTCTGGATGCGCCTCAGTTCGCTTGCTACAGCACTGACGTGTGACCGCTTAACTGTGGCCGTTTCCTGGCCCAGGGAGCC
>chr7:99091053-99091253
GACTCAGCTGTGCTGGGATGATCACATGAAAAAAATAGACAAGAACTGTGtttattaattattaataattaataatCTACCCCAAAGCTGCACTTCTATA
>chr7:99671373-99671573
CATTGCCTTTGTCCTAGCCACAGGATACCTCTGTTATTATCATTGTTACTTGCCTCTTCAGTATCATTGCTAACGTTGTGATTATAATATCATCACTCTT
>chr14:26418038-26418238
TAAGCCGAGTGGATAAACACTTACATTATTTCCTTTCTCTCGCAGCAGCTTCAGGTTGTCTTTACACTGTTTGAGCTCATCTGTGATTGATTGCTTTTCC
>chr14:26773686-26773886
TCCTCACAGTTTCATTATGACTATGGAATGCGAGCAGTGAAAGCAGTGTTAGTGGCAGCTGGAAATCTAAAATTAAAATACCCCAATGAAAATGAGGACA
>chr14:26924562-26924762
AGaagaatggaggaaggcctgagtgactgcactgttgacatgagcacagccttgtcaaagactacagtgtctcaagcccacaggaagtaacaaagccttc
>chr7:100099980-100100180
atttcaatggctgtcacaacaatcttagtgtacaagccaggtatcaccattttatagaaggagaaTCCAATCTTGTGAGAAGTACTATGGGGAAAAAGGA
>chr7:100230682-100230882
GACTTGGATGGATACAACCTCCTACTAGCATCCAGGCTTTTATTTAGTAGATTCGCTTCCCTAGTTTCAAAATGAGTCAGTCAACTCAAGGTCATAGAAA
>chr7:100449260-100449460
GGACTTGATTTTACAATTAAATAGGTTTGGCCTCTGACCCTGCCAGCCCCCATGCAGGAGATAGCCATGGCCAGACAATGGCAGCACAGGGTAGTGACTG
>chr7:100450356-100450556
ATCTTAAAGGAGGAATGCAAGGAAGAGAGAGCAGAGAGCAGCTTGACTCATTTCATGATCTACAGGAGTGTGAGTATGAATGGACCAGGTTGGAACAGAG
>chr7:100840046-100840246
TCTGTATTGTGCAGACATGACACATCAGATAAGGCATTGGCTGAACCAGGCTTAGTTCCCTGCATATCAGATATCTTGCCCCTGCTATGGGCTCTGGTCT
>chr14:40949646-40949846
AAGAGGGAGTTATAAAAGGAGATTCTCACCATCCAGGAACCGTAATGAATATAACCCAATCTGTCAAGATCCCTGCATTTTCAAATGTAGGTCTTAAGCT
>chr14:48152382-48152582
TAAAGGAAATGAGTGTAAGTGTTATGAAAGTCCAGAAATTACTTAGCTTCCCTGTGTGTCATAGACAGTGCATGTATGAACATGAGAAGGGCCTCAAAAT
>chr7:106551118-106551318
attttctgatatacttacataatagttacaaggttgttaggtcaaatatagaagtgtacactgatgactgtttaggggttaagacagcccaaagcaactt
>chr7:107664354-107664554
CCAGGAAAGACACAGGAGGGCCTTGGCAGTCACATGATATGCGCCTGCAAGTCATTCACTACAGACAGCTGAGCACAGAGCCTTTGCATGTAACCACCAT
>chr14:54492783-54492983
TGAATCCTCCTACCTGTACTCAGGTGGGAGAACTGGAGGGAGGTTTCTTCTATCTTAGCCCGGACAGGGACTCTTCATTGCCAGCTTCTCTCTACTCTAA
>chr14:54578541-54578741
ACGCTTGACTAAAACCAGAACCAGGCAGCTTTTGTTTTCTATCCAAAAATAACACCTCAGATGGTGAGAGATAGGAAATGGTGGGAAATTACTTTCTTTC
>chr14:54727731-54727931
GAAAATACTATCTCCTTCCATTGCTTCTGCAACTACCCAATCAAGATGACCTTCATGTTGCACCTGAACACTCGAGAATTCTCCCAGTGAGCTCTGCTAC
>chr14:59297585-59297785
GAAGTCATTTTGAAAGTGCTCTAAAAGTGATGTAATGAAACCCAAGGTCCAAAATAAGTCAGGGGAGGAAAGGCTCCATTTGAGCTATGTGGGCCTGTgg
>chr14:60340752-60340952
CTCCTTTTGACTCACTCATGTGACAAGCTTGCCGGGTAGTCTATGACCTGGGGCTTGGATCAGCCAGGAAATTAGCTATGGTGGCTCCTTCTGAGCCATT
>chr7:110619332-110619532
AAAATGGAGCCGATTACAAGTGAGGAAGATTTCTCACCCTGGTACTCCTCCAGTGGGTTGTGGTGGGGGTGAGTGGTTTAACTGTACAGTCATTTCAAGT
>chr7:114670586-114670786
AACAGTAGGTTTCATATGACAAGTTCATGTGTGTTCATAGTCATTGTTCAAGTTCATTGCTCATAGTTGCCCAGCACTGCAACCTTTTGGATTCCAAGCC
>chr7:115494976-115495176
GAAAAATAAACAGAGCTGGATTGCTAAACACCTTGAATGCCAACATCAGAAGCCTGTAAGGTATTTAAGCCGAGAAGAACAAATGTATCCTAGAGGAGAT
>chr14:61818570-61818770
AGTGAGTAATAAGGACTGTTTTTTTCTCCTAGTGGTAAAGTCTTATCATTTTTAAAAACATGCTTTAGAAGAATCTGCCACCTGTGAACTTTCTATGCAT
>chr14:65102523-65102723
AGTTAAACAGAAGTTCACAGTATCACCGCAAAGAACGGGCACAAAGGAGCTTACAgagctggggaagtagctcggttggtagcgctcttatctagcacat
>chr7:122924254-122924454
acttgtgtttttaaatcaattacatcttcccgacccctatttccaaacacagttgcattctgaagaattgggttttgacatgtgggcttctcagaaccca
>chr7:123411140-123411340
AAAGTCTGGTATTCTCTGACCAAAGTGGCAGGAATGTGTCAATCTGACTGTATGAAGTTGGTGAGGATGTGGGTGGTAGGGAGTAGGCTGCAGTGACTCA
>chr7:125605901-125606101
TTCTTGACAACTCAAACATGAGCGCTGAGTAAACCTGGAACTTCTGAACCAACCTGAGAATATTCCCTGGCTGGGGCCCCTTAAGGACATCTGTACCAAG
>chr14:66225114-66225314
CATACTGGGCTGAGGATAAGAGTGGGAGAGGGGGTCACTGAGAAACAAGACCAGAGAAAGTGGCAACGTGTTATTAAAGAATTTGAACTTCATATGGTGG
>chr14:70272576-70272776
TAAAACCCAAAGCAAAGCCTTCAGCTTCATGTCTAAGACAAGACCCTCTAGCACATTAAGTCAACGGCAACTGTAAGCATTGGAGTCAACTTAACACTAG
>chr14:72708542-72708742
CACACAAACTAAATATTTATCTAAACACGGGATATGAGCCAGAAATCTCAATTTGCTTCTGTCTGACATATGGCTCGGTTTTGACTGGCATATGTTTCGT
>chr14:72822414-72822614
AGCACAAGTTAACAAGAAAATGAATCACTTCCAGGACTGTGTGGGGACTGTGACATTGTAGTAACACAGCTTACTTAAGAAATTCGAAAACAACATCCTG
>chr7:127112991-127113191
CTCTTCAGAAACATCAATGGTGCATAGACAGCGTAGGAAGATGGGTCTGTTCCCAAGAGACACTGGGGTGAGGAATAACGAGACTGTGGGCATGGTGTCT
>chr7:127153538-127153738
caggacaggcaccaagaaggaaactttgagacaaacatgcttgagtcataagtgagaaggtcaaatcccaggtctagagccagtttctcatgactaaaaa
>chr7:128578424-128578624
ATCTCTTTTCTATTTGAACTGACTCCCTCTCATCCAGACTCGCTATTCATTGCTATTCATTTCATTTCTGCTCCGTACCTGACAGAACTTCTTGTTCTGA
>chr7:128619236-128619436
GTTGTAGTCGGCACACTGAAGAGTTTCTGAGGATGGTTGGTGGTGGGTGTGTTAGCCTACCTTCTTGGACTCATTTCTAGAGCTGTGGCATTTCCCCTTG
>chr14:72889758-72889958
TAAAATTACCTCTCTTTCCCATCCCTGCTATGACTCAGAGCAACGTGTTACCAGAGAGGCCAAGAGAAGCACATCAGGCACTTAAACGGAGAGATCTTTC
>chr14:75005902-75006102
TCTAAGACCAGCTGCTACACCACAGTGATGAGATCACTCTGACTTTGCTACACCACAGTGGTGAGATAAGCCCTTCTTAGCTGTCTCTTTGGTTGGTTCT
>chr14:75176316-75176516
GGGATTGGTTTCAAATGGGGTGAGAGAGAGAGGGAGGTGGGATAGGCATGTTCGCCCATGAAAATCCCTTACAGTTTGTACATCACACCTCTTCCTTTGT
>chr7:129762925-129763125
aatcgtaatgtaaatatgtttgGAGACAGAGCTTTGCCTGTGGGTTGAGAACTGCTGCACTAGGTCATGTCCTCTACAATGACAGGTAGATTATGTCTTC
>chr7:130727005-130727205
CTGCAGGACACCCAGCTCAGTATGAATCTCATGTGACACATAATCTTAGAGGAATTTTCACTGATCTGGAACTCAAGTGTAATGGCTCCCTGGACTTGAG
>chr7:132719528-132719728
GAGTGATGCATTTTGTTCCAGGCAAACCACAGACTACCACAGAAAACCCCCAGTAGTCCTCAGAGTCATTTATCTGTCCTCTGCCTGCAAAGCCAGTGTC
>chr7:142113868-142114068
GGTTAGTATCATTTGCATTGTATTACTGGTCCATAAATGACTTGGGGGGGTGttgagataggatctccctaaatagctcaggcttgcttcaaacttgtga
>chr7:142462505-142462705
AGCCTTAAAGGGGCCTGGGAGCCCCTTAAAGACCTCCTCCCCAAAATGGAGGAAGAAAGAACAAAGTGCACCACCGACCTTTCAAAATGAAACTGAGACC
>chr14:75516216-75516416
CTCCCACTCCGTGACTTCCTTTTACATGGGATCCACTCATTCCGTTAGAGTTGCTTACAGGAAATGGGTAGGTAGCCTTTTGGTTTTGGTTGTGGTTTTC
>chr14:75529837-75530037
GTCCCAGAAAGTTAACTCAAGCCATTCATAATGACTAGAATGCATAGCACAGTCAAAACACTGCTGATGCTCACGGGGTGGGGAGAGAGGCCTCGGGAGG
>chr14:76482206-76482406
caaattctctccagaaagtccttgcctattctcgtatctagagctgtgttccctgtggttttgtgtaacagagtcagtttcgagtcatacgttacagtca
>chr14:76996603-76996803
GAGACTGCTACTATACTTCAGTTCGTTGATTAATACAGAGAGTGCTTTGTCAGAGCATGTGCGTCATTTGTTATGGAATGAGTTGTAAATATAGGCTATA
>chr7:143625390-143625590
TGTAATCTGCTCATGCAGACGTTCAGGACACCTTGACGACCTAATCTTAGCAGATCAAAACATCTCTAGGCTTGCAAGTGCAGATACTCAAAGACTTCTC
>chr8:10651099-10651299
gattgattctgcagcctgtggaactgtgcagtgagcttcaggtctccagcttttgtgagcccgtcgtcacccatgctggggtaggctttggtgatgccac
>chr8:11372292-11372492
ATTTATGGAAAGTCTTCACAGTTGCTTCACAAATTACTCAAAGTGTGCATGCTAACGTGTGTGTACAAGGTACGAAAAGTGTGTCACACCAGGTAAAGAG
>chr8:13213456-13213656
GTGGTACCTGCTCACTGGGGTGCTCAGTGGTTGCTGACCACAGAAAGCCCACAGATGACTATTTTCTGCCATCTGCTTCATCTGTGGTGGTTTCACCTCA
>chr8:25068160-25068360
CTGTGAGCACGCCAACATCGAGAGAGTGTCGGGGTGAAGAAAAGAATACCCTTGGGGCCCCCCACGAGTGACGCAGAAGAGCCACCTGGCAGCTGGACAG
>chr14:78610920-78611120
acgatccccaacgacaaagttactttgctgccacatcataactgtaattttgctattgttatgaatcataatgtgaatatccgatctgcaggatgcctga
>chr14:79301616-79301816
CACCGGCAggggcggggcggggcggggcTGCTGAGTAAGTCCCAGACGACCTAGGGGACGCCCCTGTCCCTCCACCCCCTACTCCCGGCACCGCCCTAGC
>chr14:79393421-79393621
GGAAATGGAGTTATAACATCGTTGTGATCTGCTGTACAGCAGGGTTATATGAATGTAATGCTTAGTCATTTCAAAGCCAAAGCTAAAAGAGAAGTGCTAT
>chr14:86847284-86847484
TCACAGCTCTggtggtggcagccttgctttctctgaagcctgtcacctcagcttgcataggaccattatcttagtatgtcaccatatagtctccctgtgc
>chr14:102983243-102983443
TGCTTCGCGAAAATGCTCTGTTAGATTATTTTGCGAGAGCATAAAGTCTTTGGTTAGGAAACCACAACACAGTACTGCAGTGAGCAGAAATGACTAGGAG
>chr14:105922690-105922890
TTGAGGCTCAAATGTGATCTATCTAGGAGGAATTCTTGAGAACTGTATTAACATGTTTGAAAGAACTGGATTTACTGAACACACTACTGTGTCAGAAAGG
>chr8:25625397-25625597
CAAAACATTTTCAAGGAGGATCTATTCTGTTTGAAAGATTGGTCTTCTACTGAAGTTACTGTGCCAAATTCCGGTATTGCCTTTCATCTCTGGGAAATAG
>chr8:27172372-27172572
AATGAGGAAGAGGGATACAGAGAAGAAAGAGAGCTTAAGGAGGTTTTCATCCCTCACACAGCAGCGCAGGACCTTTTGAACCTTTCCCCTGGCTTCATTA
>chr8:34671810-34672010
TGCTCTTTCTCTCTCATCTGGGAGTGATTTGACTCAGCAAGAGAGAGAGGGGATACCTAACACATCTGCCGCCCTGGGGCTTGTGGGTGGGGAGTAGAGA
>chr8:34740489-34740689
AAGACACTGTGATGTCTAGTACTTCAAATAAACCACTTTTCGTGCTTACAGTTCTTAGGGTCAGTAAGTGGGGCAAGGATTGAGAGGTCAGGTGACTTTT
>chr8:34755662-34755862
AAGAAAAGAAGACGTATGGGGGAGGGCGTTTCCTTAGGATGATCATCACCATCTCAAAAAAGTCCCTGGGCCCTATAGGCAAGAGTGGTGACATTTGGCC
>chr14:108846104-108846304
ATTGCATTTAAATTCTTGTTTCCTCTTTTTCATTTATCCCCTTTGAGAACTTAACATTCTTAGGCCAGGAAAAGACATTGTAATTTGTACCTTTCAACAT
>chr14:121823130-121823330
GTGCAGGAAAGTACCATGCTGGACCCAGTACAGTGCATACATAGTGAATCTGAAAGGGAAGTGTGAGGTCAGAGATGAGGTCAGAGGTGACATCTTTGAC
>chr14:121899232-121899432
gatggggggagtgggggggttgggtgtgtgtgtgtgctttcccagtcaccgtcaccacctctgctttcacactctttccgcccccctcttcctcagtgat
>chr14:121919744-121919944
GCCTGTATGCTCTGTTCTGTATCATGTGTCATATACTTACCATCCTTGTTATAGTTGGTTCTCAGAAATAGTCATTTCTCCTTCTTGTTCTCATTAAGCA
>chr14:121931114-121931314
gtaggaagccttggttcctcttcttggagttgtaggagTATCCTTTTGACAGGGTAGCTCACCTCCAAGAGTGTCAGAGTCCTTTTCGTTTTACTCATTG
>chr14:121955528-121955728
CCCAGAAAGTATGAGAAATAATCTTAGGTCATGGTAGGAACTGAAAGTTAAGCTCTCTTACAAAAAGAAATAGTATTTATAACTAAAATGAAAAAGAGGA
>chr14:122558182-122558382
agtgagtcatcacccagccccTGTATCACAGGTTTTAGAGAGGCTCAGTCTTTGTTCCATTTTTCATTTGTAGAGTACAACTTGAGTTTGGTAGTGTTTC
>chr8:46739690-46739890
CTCGGCTCCTCGCAGTTTCCTCTCCTTGTTTTGCTTTCGATCTGGACTGTTCTCAGGCAAGCCGGGGACTAACTTTTAGTTTTGCTCCTGCGATTATTCA
>chr8:56443830-56444030
CACGTTGCCTCTAAAGTTCGTTTAAATGTCAACAGCTCATTGATCTATAATTCTTTGATGTGTACTGCAGGGTTTCAGCACAGGATCACGGTCAACTTTG
>chr8:57589237-57589437
AACTCCCTGGAGAAGCAAAGCTGTGAACGCCTTCTTCCAGAGAGTAGATGAGAGTCGGAAGCCTCTGTGACTCATGGTGCTATTCTAGCGACTGACTTAC
>chr14:122830586-122830786
gcactaacatcatgaccaagaagcagttggggaggaaagggtttattcagctttcactttccaaattgctgttcatcactgaaggaagtcagcccagaga
>chr15:4836384-4836584
ttcaccacaagcagagaacccgtgacagaccaaagcaatgaggtcaccaaagttcagtgtgatgaGTTACTACTGTTGTCATTCAGAGATTCATCAGTAT
>chr8:61426310-61426510
gactataaaagatagtcagtcttgccgggagtcagtttccatacttgcaaaGACACTAGCTCTATTATCACAGAATCCGCTCACTCAATAAACATTTATA
>chr8:61451285-61451485
GTAGCTGAACGTAAATGCAGTCCCAAGCAGAGTTGGGGATGCTCAGATGCCATGCATTTGAGAGGACTGAGTGAGACCTGGAGGTAGGTAGAGTCATGTC
>chr8:64806619-64806819
TTCCCTCACTCTGACTCAGTTAACAACCTTCACCTCAAATAGCTATCATAGTGCCTTAAGTGTGTGCAATAAGGAGACAGCGGGGAAGGGAACTCAAGCT
>chr8:68157351-68157551
GGAGTGGGGTGTGACTCATTCACTGACTCAACCCATCAACACCCTAAATCTGCTTATGAAAATACCACATGGGGATAAGTCTGCAACCACTCTCCTATTT
>chr8:69149314-69149514
GTCATTCCATCCATTGCACAAAAGCAATTGTGCTTCCCACTGCTCTGGAGGAATCAAAAGCCACTCTGCCTGGCAGCCTTTTGTGTGCAGGTCCGAGGTA
>chr15:8416604-8416804
CTGCTAGTCTCTGGAATACTTCTTCTGTAATAAAGGTACCATTACACTTAAATCTAAGTCACTGTGCAGTTTAGAACCTTGccaggactatcacattgcc
>chr15:9470992-9471192
AAACAAAATGTGTTGAATTAGGTATAGACTGAGGCAGAATCCCTCCTCAGTCTGAAGGACTAGTTTCTTACCACTCTCTTGTTCTTGCTAGGATCTTCCC
>chr8:72208855-72209055
ttagtaaatgtttatttgtgtttccccaggaTAGATGTCTCTCATCACCTCTGAATGACACCATAAGAGGTGTCAGATCCTCTGGGGTTGGAGTTGCAAG
>chr8:72683284-72683484
TTCTCTCCACAATAGCAATTTTGACTGCTCAGAAACCAGAGAGGAAATGACTCAGCAGCTGCACAGTGCTAAGGACCCTGCTATAGAAGGGGGCTAGTGA
>chr8:80988922-80989122
CAGACTGTGAGACAGTGGCAATTAGAGTGAACCAGAAAAATAATGATGTATGCTTTATGTGAGCAACATACCTACATTTATGTATGTTTGAGCCTTAGCT
>chr15:11519129-11519329
AAATGAAAAGGCAGTGCCTCCAATACTGGGATGAGATGACTGCTCTTCTCATCTAACAGAATTCTCATTTCCTGTCCTGAATCATGTCTTACCATTGAAA
>chr15:12026098-12026298
tgtatgtttctggctctctttcgtgtatgcctaggagtggaattactgagtcatacggtgagttctgtttagcttttagaggaaGTCCGGGGGCAGCTGC
>chr15:12481352-12481552
TGCTTTAGATCGCAGTGGAAAAGTGATTGCAAAATGAGCAGAGAGTGTGAAATGATTCATCAACCGCTGACAGAATCACCCTAGTCAGGAAATGAGAAAT
>chr15:25828592-25828792
GTTATTTGCAAGACAGTCTAAGCTTTGAGACTCCCACACTTCCCCTTTGCTCTGTCTGACATGGCCTGGCTTCCTGAATGTCACGTGACTGTGTTGCTTT
>chr15:27627966-27628166
GTATGACTGTCTAAGGGTTCCCCACATGAAAGGATGAAGGGAAGGGAAGATGGAGCAAAGGAGGCCTGTGATGTGAGCAGCCGGGGAACCTGCACAAGGT
>chr8:81482760-81482960
TAGAGTCAGACTAGAACATAAAAACAATAGGGTTGGTTATAGTTGTCACTCATTCCATTCTTGTTATGAATTAGGAGATAAGTTAAAGGCTTTTATTTAC
>chr8:81730349-81730549
CACCCACTTATCTCCTGATTGTGCTTTGAAGTTCTCATCATTTAGAACGGAATACTTTGCTCATCTGCCACTAAACCATATCTTCCCCTTTCGATGGCTT
>chr8:81751069-81751269
TGTTAGCTCACAAAGATGAGCTTTCCAAAGAATTCATGTATGACCATACAGTCATGGTCCAAGTTAACTTTGCCAGATTCTAAAGCTCTGCATTTAACAG
>chr15:34223406-34223606
aggactctgtgtagtcttgggtgaggagtgttgtttctatgttttgactcaaaggtggttaaagaattcatggccttagtcagaaAGAGACTACAAGTCA
>chr15:36935470-36935670
ggccctttcacaggggtcgcatagcatatatcctgcatctcagattatgagtcataacagtagcaaagttacagttacgaattagcaacaaaatgatttt
>chr15:37607584-37607784
TGAGTCACCATGACATCAGGGTTGTTCTGCAGTGATGCTGTACTCCTACAATCCAGACTGAGAAATGAGTCACCATGACATCAGGGTTGTTCTGCAGTGA
>chr8:83131925-83132125
AGAAGTCATATAGACAATGTTGTGTACAATTCTGGTGTAACAGTCTAGGCACCAGCCACTGGCCTCTCATTCACATCTTGCCATCACTATTGGTTGACAG
>chr8:83666156-83666356
GTGCCCTATGAATTGCCTACCTCCCCATAAGGCAGGATACAGATGATAGCCTGGCTCCCCTGAGTCATTTAGCCACCTCTCTTCACCTAGGATGACTCCC
>chr8:86704492-86704692
CTTTTATTTTTATTGTTTTGAACATTCTTGCCATCATTATGTCATTCTCTAGTTGACAGTCAATCTGACTCACTCTCACCTTTACTGTTGGATTAGTAAT
>chr8:88691574-88691774
CTAGATTTTAGTTTAGGAAATTCTTCAGAGTTCAGTTACAGTCATCATGACTGGGAGAAAAGGGCTCTTGAGTATTTCCCCTCACCCCTGCTTCAGCCTC
>chr15:37947939-37948139
tagcttacaaacaaaaacaaaaaaaaaccacatttacttctcacagttatgaaagcttaagtccaagatcagggtgtgggccagctaaagttatgacttg
>chr15:38017446-38017646
GCATGGAGAGCTTAGTAAGAACACCACTACTACAGCTCACAGCCCCGCACCTCACCTAAGTGAGGTCATCTCCCCGACCTTCCTCCACCCACTCACCACC
>chr15:38120464-38120664
AGGCTgggctggtgagatgactcagtggatgaacatactggccctgcaggcctgatgagttggcctgagatcaaagtatggaacccatttaaaaaaAAAA
>chr15:38601566-38601766
GCCTGTGGGAACTGATTATTAAAGTCACCTGGTGGCTCACCAAGGCAAGAGCAGAGATGACTCTACTGTGGACTGTTAGAACTGTCAGGAAGCGGAAAGT
>chr15:38620534-38620734
tgtgcaggggaagagcagggttgccagcttaacGGAAACCACTTAGCTTTCTTTGGTGGGTTCCCCATAGAACACTCATCAGCATCTTTCAAAATGACCA
>chr8:88691971-88692171
ATGTAATGTATTGCTGGTGCATCTCCTCCCACTCAGTTAGCCCAGTGTGATGGGCTAAGCTCTGCCACGTTCATGGGTGAGAGATGTTCAGCCTCGGATT
>chr8:91073950-91074150
atgcatagacgaatgtcagtgtcacggactggaagaggctgtgggCAAGGGCCGTCATAGAAGTATCACTTTCCAGATGAGTGCAGGAAGTTTTACACTG
>chr8:91545654-91545854
CTTCCTGGAGTTCCAGAGTGCAGAGTCATCTGCCCTGTGTGGTTAGAGGCCTTGCTCAGCATATGACAGAGTTGGCTTTGTGAGGTTAGCCACCCTCTTA
>chr8:93981896-93982096
ctgtggggaaaaaccccacttttacaCTTGGGATGGTTCTCTTTATGAGtcaccatgtaaccccaactggtctggaactctctatgtagaccaggttggc
>chr8:94413834-94414034
AGGCTACTGATCCAGTCCTGCAGCTGACCTGCCACCTACATTCCTTCTGTGGCCCCGCTCACAGGGTGGCTCACTCTGTTCTCTCCACCCAAAGTCTTCC
>chr8:94458616-94458816
CACATCCTGTTTGCTTATTTCTCCAAATGACTGTCCCCATCCTCACATCTCTAGGGTGTTCTGGTCGACTTTAAGTGGCATTGCCTTCTGCCTGCATACC
>chr8:94633585-94633785
AATCTATATTCACCCACCTTTGCCTTTCCTGCTACCACAATTAAAACTGCCATTGGTAAACTGTTTGATGTATCACCATGAGGTCTGTGGTTTGCTGAAG
>chr15:50584364-50584564
CTGTTGCTGCAGTTTCATGAGCTGAAGAAAGTCATTGTGGTAAAGTGATGGAGGGGTGGATTCAATTCAAATCAGATCAAAATGAGTGGGAAAATTGGGA
>chr15:50650399-50650599
AGATATAGAAATGTAGTGCAAATGATGATGGTTTGACTTTCCATATTCAGCTAAGTATGGTCTAACATTTAGTTTTTTTTAAGTGTCACCCAACATGCCA
>chr15:50667567-50667767
GGTGTTCACACCTACTCAATAGGAGGGTGCTGGTGCTCGGGTGGAGAGTGGGAGGGAGGTGAGAAGTATTTCACACGTAAGATGTTAAGTCTCATCTCAA
>chr15:51728974-51729174
GAAAAGTACCTAGAAGAAACTAACAGGAAGTGAGACAGAAAGGAAATGTGACTGTGGACTGAGTCATTACTTTAGGGAAGAAAAAGGCTTTGGCCCAGGA
>chr15:51823436-51823636
gcagatggactacagcagagcagacagggctatagtgggtttcagagactgtgataacattctttactttggagtttgcagaaatcaatggcattaggtt
>chr15:52944618-52944818
TATTCAGTCCTCAGCATATCGCAGGGGCCAGTGCTATTTAATACACAGCAGCCAGAGCTTCTGAGATGAGTTTGCATGGAAAGTCTTCTGAGCCTTCTAC
>chr8:105638765-105638965
ATAAATGAACCCAGGATTCTCTGGCTGGTTAGGCCACACTAGCCACACATTGAAATCCTATGAAACTGCTTTCGTGATGCTTGGGCATGCTATGCAAGTG
>chr8:106003586-106003786
atagcagctttattcataatagccagaaactggaatgactcagatgtctgtcaaccaaagaatggataaacagagtttaatacacaatatgtgattactc
>chr8:106007198-106007398
tcatattgacctttaatctgatgggccctacataaagctttgtgggatttctcaagattaacaaacctcagaacatacagaacagaacggggaatgtggt
>chr8:106794946-106795146
ctgtagtcatctgaagagtaagctgaaggcagagccactttcagtctgactcatttcgttaatggtatttgggtttcaggctgttggagaccaaaaaccc
>chr8:106937218-106937418
AGTCAAGTCATTCCAGGAGCATTTATTGCTGCTAGCTGTATAACAGAGAATGTGAAAGGTGCTGTCCCTGTTGTATCTCTGCGGTGGGAAATGATAGAAA
>chr8:107114482-107114682
TGACATTTGGGTGGGTCATGAGTGACGATGAAATCTGTCATCTCTTTTTATGACTGTAATCTGCTGTCTACCGTGCGTTTCCCACCCGCGTTTCATCTGC
>chr8:107502668-107502868
TGAGGAGTGCGGAGAGAATCCCAGGCTCTGGCCTTAATTGGCGTTGCTTGGTGGCTTCAGTTCCTGATGGAGGAACTGAGGTAAGGGTATTACCAACATT
>chr8:111185340-111185540
TTAGTTTTTGTGAGAAAAGGCTTTTAAAAAATAGAATCCATACAATAAAAATGAAGTGCTTCCTTCCTAAGCAGTCTTAATGCAGTCAAAACCACACAGT
>chr15:58530280-58530480
GATTTAGAGAGCCTCACTTGACTGCACTAATTAAAGTTTTACTCTCAGATCTAATCAGCTCCTCTTGGTAGCAGAAATGACTCAGGACATGAGCTATGCA
>chr15:58585560-58585760
AGCAAGCTTCTGGAAAGCGTGATTCAGCAAGACCGGTTCTGTTTCCCTTCTTGTTCTGACTGTCAACTCCCATTTCAACTCCCTCTCACCTGCCACTTCC
>chr15:59448783-59448983
ATTACTGCCTCATCTTTTTGAAATGAATCATTGAATAAGGTCTGGGTATTTGGCATGAGCTTCTGTGCTTTGCGctactcttgccagagtcccagatgac
>chr15:59483514-59483714
tgtaatgactgtacaagttctcactcctatgaacagtgtgcaagagtatcctttgccccacatgctcacgaatactggctactttttccctttgataatg
>chr8:116552840-116553040
CAGGCAGTCCAGTTCTTTGGGCCGCTCTAGTTTTGTCATTAACAATAGGGAGACGTGAACCAGGAAGTACTTGGTGGCTGCTTGGCTTGTCCTAGTCATT
>chr8:116689849-116690049
GACAGTAGAACTTACACCCCAGTCCTCAGCAAATACATAGATGAGTCAATCTCTTCCTGTTTCCCCAGTCATTAAACCACACCACAGAGCAGCCCACTGC
>chr8:117285263-117285463
GGGGAGGGCTCTCCTCCCTTCTGGGGGACATGTGGCTTCAAGGATGGGTTGCCGTGGTTGGCACAGTTGGTCGAATCCAGGAGTATGGGCCAAGGTGAGG
>chr8:119784290-119784490
TTTGCTAAGAGAGGCCTGTGGCTGCCTATTCATTCACCTGTGGCACAGAAAGGAGACATGGCCTTATACGGCCAAGAGCGGCCAGCCACCCACCAGCCAC
>chr15:59618500-59618700
gaggagaaacaagggctcgctcagttgctgctcaccttctgagtcactccagagccccagtcatggaacgatgccagccacatcccaggtgggtcttccc
>chr15:59707744-59707944
ATGGTTTCTGTTTCTCCCTTTTGCCCAGGGTCTGAGTCACTGAGACCTCAGCCACCACTTGTATTGCTGTATCTTccacaactaccaccaccatcagcaa
>chr15:59726036-59726236
AAGTTGCTGAGAAATCGCTGACATATAATCATGTCTCTTTGATGGTCATAACTGTGTGGGGGTGGCCAGCTTTTCCTTTTAAACAAATACACTTGGACGA
>chr15:61448662-61448862
taatgtctgcaagtatttttggttttcacagttctcggagagctgtgaactgctatgacaCATAAGACAGTTTTTCACTACAAAACTTACTATTCAGGAC
>chr15:61546722-61546922
CCTTGAGGTTTCAGTGAATTTGCTTGTGACATTAAGAGGGTAAAACAAGAGTAGAGGGAAATCCCCTTTCCTTTGTCACACTGTCAAGGAAGAAACCACT
>chr8:126595796-126595996
CCCAAAATAGAATTGCCGAGGTACATACAATGTCTGCCTTGAGAAATGCGAAGTGGAGCTTCTCCAAAAGACCGGCATTTCCTTTGTATTTCACACTGGC
>chr8:126625258-126625458
ACCTTCTGACGTAGTGAATTGATTTGAAGTAGATTGAGGCTTAACTTTAGAGTGACACAAAGTGAGAGTTCTGTTCTTGCTTTTACATAAACCgtgtgtg
>chr8:127381384-127381584
TGACTCAGCCAGTCATAGTCATGAAAACCACAGTGGTACTACACATTGAAGATTTCAGTCAGGGAGAGCAGCTGAGGAGATCGCTCTATCTGAAAGGACA
>chr15:62157527-62157727
TAGAAACCAGGGTGGCTGGGGACTGTATGGGTGTATATGGATGTGACTGATCTGAGGGTCATGGGAGCTGTAATTCATGTTAATATAATCATTTAGCACC
>chr15:62271437-62271637
tgcactgtctactcttcccttatgaaaggacttgcagttgtttttagtgtgtggtgacaatgaataagactgccatgagcttccaagcacaagccctttt
>chr15:62374663-62374863
AGATTTTGGTCTAAGCTACAAAGAAAGCCATGGTGATGTCAGTTGTAGGAAACGAGAAACTGGTATACCGACCACTGAAAACCAGAGATGAGATTGTTGC
>chr15:62457915-62458115
GTGAGAAAATGGGAGGTTTGGAGGCATTGTGTTGTGATTCAAGTACACAAACACCTGGAATTCCTGGAATGTTCCTGCCTGTGTCTCTTGTCATTTTTGT
>chr9:3025610-3025810
tttccttgattttcagttttcttgccatattccatgtcctacagtggacatttctaaattttccacctttttcagttttcctcgccatatttcatgtcct
>chr9:3344440-3344640
ACAATTAAGAGCCTTTCAGACTATGCTTCTGGGGCACAGTTCTCTGTATAGAGGAGTATGGGTTTTGCATAAAACGGATTTTTTTGTTTTTCTGTAGCAC
>chr15:62839477-62839677
gaaagcttacaagttcacctgacccagctttcatgaattcaggcagaagacaggaagtgcttgactcagagacaaggggctttattactcatgatgaatg
>chr15:62889977-62890177
CCCAATATGCTTACAGAAGTGACCACAATATTTTTTTTCTCCTCACAGCAACTTATCCTGAACTTGGCCTCATGGCTGTGGTAGTATCAGTCAGTTCTTA
>chr15:64075480-64075680
CAGACTCAGCTTGCATCCTCTAACACCCGGAGACTCGGAAGTCCCTACAGTTTACCCGCTCAGGGTTTCCATCTCCTGGATGGCCATACTGGGTTAGTTA
>chr9:13614766-13614966
tcagcttgctttctcctttttattcattctaggaccctaatctgtggaaaggtgctgcccacatccaggtatagagaacctaatctaaataatctcttat
>chr9:14010204-14010404
AAACAAACAAACAAACAAGAAACCACAGACATTAACTGAAACTCCAGTGTATAAAACCTCTTAGTCATCACCACCAGGCTCTTTCAAAAACCAATTTCCT
>chr9:14760135-14760335
cagcatcaataacataagatgcctttaactctagctccaaaagatctaatcctgtttctgacctctgatctctgtgggcacttagcaaatgcatacacac
>chr9:14904975-14905175
CTCACGTCTGTCCTGTATAGACACCCAGGGAGCAACAAGTCTTGACAAGTAAGCGTTTTGGAACTGAACATTAAATTTAAAATGACTGTGGATGTGGCAA
>chr15:65795748-65795948
TATCACTTGTCTCTTCTGATTGAAGTGTTTTATGCTTTATTAAGTAGTGGTTTTAGTCTTGAAATCCTGAACGGGTGAGATGAGTCACTGTGGGGGAGTT
>chr15:66447399-66447599
CCTTCAATCGTTCCTAAAATGACATTATGGTACACTCCTCAAACTCCTTCACAGGGGTCAACATGTTCTAGTCAAACCAAGCCTGTGGCTGAGGCCAGAG
>chr15:66481552-66481752
gcatagaaggagtgctgcttatcgtgctgttcctcatgacttgcttagcatgatatcttacaccatccaggtctcctggcccaggggaggcaccacacag
>chr15:66641525-66641725
TCTGGGTTCAATTCCCAGTATTTTAGAGGAAAAGGTATCTGAGAGAGCAGATGAAGGGTTCCCAGGATTGGAACTACTGTGGGTGGCATGACTAAGTGCA
>chr15:66811503-66811703
TCCAAGCTGCTCATAtctcccaaccagctagatgactcaaataagtcagttaaactttctgagcctccctttctactagtcaaaagcaaagaacaacttg
>chr9:18293091-18293291
ACCACACTGAAGTATTTCATCACAGACTGGAACACCACGTGTTAATAACACAGTTCAGCTTTGTAAAAGAGGTTAAGACCAGTTCCTTAGATAATGATCT
>chr9:21679922-21680122
CTTTCAATTCAAGTCATCACATTGCTAAGTTTTGTACACGGGTTTTTGAAGTGGGATTTACATGCCACACATAGCTCCTTTTGAAGATCCATTGCTGGAT
>chr9:22645868-22646068
AATTGTTCCCCTGTGTAAGGCATATGACCTTCATCTTCCCTGCAGTTCCAGATATGACGAGTTCAGTAGCGTTTTCTGTGTACCTGAAGAGAAACTACAC
>chr9:22649718-22649918
CGTGTCAGAAAAGCAGGAAGTGAGGCTTTATGTGGTCCCACAGAGTCAGCCTCTGTTATTTCTGCACGGAAGCTACGTTCCATGGCAGAGTAAGCCATGC
>chr9:27043921-27044121
GGCCATCTTTTACTTCTTAAACTTTCCATCTTCGTAATGCCTACTTTTGGTATGTGTGTGTGTGTGTGTGATGAAtgtgtgcacgtgtgtataaagcctg
>chr15:66817204-66817404
GGCCACTGACAGTCATCTTAGCTCTTTGACTCATTCTCTGTCCCTCTCAAATCTACCTAAACGGGCTAATAAATAATCCTGCATCCCCTCCTTCTGATAC
>chr15:66867484-66867684
AGAGGTCTCAGATACCTGTGGTTGACAACATTCTTAGATAACCCTGGAGGGTTTTCCCAGATCCCCAATACAAGTTACTGTCTCATTCCTGAAAAAAAAT
>chr15:67174498-67174698
AGGCACACACAGGAGACACAGATGGAGAATTTTAGTTTTTTTTTTTTCTTTCTTTTAGCCAATCATGAAAGTTCAGAAAATGACTAGGCTTTGGTGTTTG
>chr15:73149579-73149779
ACTCCCAGGACACAATCCCAGCGTGGTGCCAGCGTGGTAACAACGCCGGCACCCAGTGTTTGCCTACTCGCTGATCACTTAGCACATTTGTTTGAGAGCT
>chr15:73153208-73153408
AGGTTTGGGTCTAGTGCTCAGAGACATAAGGGGGCTACTGCACCACATCTGAGGGTCTCAGTGTGGGGGGGGGGGGAGGGAGGAAAGCATAGAGGACAGC
>chr9:32510051-32510251
GCTGTCTTTCTAAGCAGAATTTATCTCATTTACTCTGATTCTCACCACCTTGGACGACCCTGCTCTACCTCTGCCAGGTCTCAGATGGTAAAAGGCTTCG
>chr9:32699686-32699886
AGGAAAGAAGGAAGAGGGGAGGGCTGCCGGCTGCCGGCTGCCAGCTTTGCTTATGACTGTGTTTCTAGATCCCTTGTTGCCACACTCTGTTAGTGACTAA
>chr9:32723098-32723298
CTACTGCAGTCACGTTCTTTGTAACATGGCTGGTATGAGCAAttctgtttcagagaaccccaaagaatggtagacaagacacatgagacacctttgaagg
>chr9:32897440-32897640
CTGTTTCCATTATGAGTTATATGGGGCTTTTTCTGAGGTTTAGGCTGTCTCCCTGAGTCAAATATATTTCTGAACGAGTAAAAATTCACCTCCACTAAGA
>chr9:32908276-32908476
AAAGAGTGATGTCATGAAGAGCTATTGCTCTTGTTTCTTTATGTGTCTACCTCCTCTGGCCTATGTCCTCAGGTAGACCCCACTCCACTCAGGGAACACT
>chr15:73176686-73176886
CTGTCATTTTGAAAGTACTTCCCTGCTCTGAAGTGTCAATCCTTTTTCTTCTTTCTGTTGTCAGCGCAGACCCACTTGAATCAGATAGATGAGAGCAATG
>chr15:74934948-74935148
tgaccaaattaacccctgaaactggcgctgactgagtgtctctccttgtcttatatagagctaggaacatcccctatattttaggtccccctcttttttt
>chr15:77807034-77807234
AAACCACTATCAAAATGAGTCAGCCAGGCTGCTACAAGTCGGGTCTGCCTTAGGTTTACATAGGCACTGACAGCAGAAACCACTCCACTGAAGGAAAGGC
>chr15:78493614-78493814
CACGTATGCCCTTCGCAACCACCAGACGTTCATCTCCCTGACTCATATATGTCTCCGCTGAGGCCCTGAAAAGGTCTGTCATCCCACAGACCCAGGCTGC
>chr15:78510847-78511047
CCTGGAACAATCACAGTTGTGAAGCCACAGACCACAGGAACAGGTGGTGGTTGATCTGAGTGAAATAGAACAAACCAGACGGATGAGTGGCACACAAACT
>chr9:35475479-35475679
TTTCAGTGCACCTGCTGTTGTTGCAGAGTCATTATGTGTTGGTCTCTGTAGACATGTTCTCCTCAGTAACTTTCTCTTCCTGTTTGACCTGTGGCATTTG
>chr15:78614662-78614862
TTCAGGTACCCTTTGTGGGTTTAGCAGAGGCTGAAACCCTGTCTGCCGCCCTGCAGCCTCCTTGGGCTCCCTAATTCTTGTCTGAGCTGACAGCTCAGCT
>chr15:80706456-80706656
gtttcagctgctccctgtggtaacctggaacaaattggctaacctctatttttctatctggaaagtgagaactgctattgtgggaaagattgaccgctgt
>chr15:81308142-81308342
GCTGACTAATTCTAAACAGCACTTGTGGGTTCTATGGTTCAGCAATCTGTACACCACCTTTCCCTTTTCATAGTCAGAGTGCTGTGCCGCGCTCAGCACT
>chr15:89310008-89310208
CCTCCTCCTACCACCAACACCCTGCAGGCGACAGGCAACAGACAAGGAAGGGACAGGTGTCTGCTGGTGTCATGCCTACCTACACACACCCACACACCTG
>chr9:37614043-37614243
CATTTGCAGCATAGGAGGCAGGGAGAGACTTCGGTTTACCCATTGGAATAGGCTCCAGAGTCCCCAGACCGAAGCCTTGAGGAGAGCTCAAAGAGAAGGG
>chr9:40386380-40386580
AAGACATCAGACCAGCCTACTACAAGGAATTTAATAGTTCTACTTCCTTTGTCTTGTGGTTAGCACTCATAATAAATGAACCTATAGCCTCTTATATTAT
>chr9:42209681-42209881
TGAGTCACTTTGTGGTATCTTTCCACTCCTCTCTTGGCACCCCTGTCACATCCATGTGGTTCATTCAAGCAGCTTGTGAAAGTACCATTCTAGAACCATA
>chr9:42214242-42214442
gtatcacatggcaagatagtaccaggataccagattggcttctcttcttctcagctaccggtttcatcatgtgatctccaccattatgacttcatctact
>chr9:42313850-42314050
tttcagtgtatgtaagtatagatattagactccagactataaatgaattatatgactcaataagagagggacaaatgactcatcagacagatgtacagca
>chr9:42428156-42428356
aggccccgaacaggaaacactgctgttccacccagcagacagtaccaagtgtgggaggcgtgaagacactgacatacaaatggacagacaacacaataca
>chr15:94452958-94453158
ACTTCCTGCCTGCCTCCTGCCGTGCTATGGTTTGACCACAACTACTGTTTATCTCTCAACCACAAACCTATGTAGCATTTCAGGAAAGCCCCTTCTGCAA
>chr15:97355988-97356188
AAAACtatttacattatgactcataaccatagcaaaattacagttatgaagtagcaacggaaataactttactgttggggggagggggtcaccacaacat
>chr15:100060622-100060822
TGAGATGTGCTGGAGGGACGAAGGACAACAGTGGGTACCTGACTCAGATCATCAGTCTCATGACTTGAGCAGCAGCCACGCCTAGAAACCTGACAACAAC
>chr16:3723356-3723556
GTGCAGGTTCCTCCCATCTGTGACTCCTTCTTGACTCATCAGGAAACTCCTTCGAGCACCTACCACAGAATGGGGCTGGGAAGGGGGATTTCCAGCCGCA
>chr9:44024139-44024339
catgctgctgagtgatacatttggaaaccttatgctaaacaagagttggatatgaaaggtcacatGGTACTTTCTGGAGGTGGGGGAGGGAAGAAGGAAG
>chr9:44716894-44717094
CAGCAACAGTACCAGGTACGTACTTCTAGGTCTAGTCATTTCTAACTCGCTCCAGCAAGATGGTCCTCCTTGCCTTGGTTTTCCCAACTTTCTGTGCCTC
>chr9:46046775-46046975
GTCCTGCTGTTCATTAGGACAGCTGAGCGTTTCAAAGCGCACCCTATAGAAAACTTGTCATTGTATATTCTGAGTCATCCAGGCGGAACTGATAGCCCAA
>chr9:46083488-46083688
GATGTGAAATTTCCAGGGTGACGAAGCATGCAGATGTGAACAGAGTTCCACGTTATTTCCTGATGTGGCTTGACTTTTCTACCTCTTCCTGCTGTCAACC
>chr9:46176830-46177030
tgtgtcactttgccactcaatttgacatcactttccacatgggcacttccttccacaaactaaacttaaccttcattgtttgagattaaaggtgtatact
>chr16:4738364-4738564
cttcagcttcctgactgctgtgattacacctgtgcatcacctcaccacatccagcATGTTATTTTGAGACAGAATCTCTCCAGCTGACTCCTGTCTTTCT
>chr16:4878754-4878954
GTGGGGTTTTGAGTTAGAGGAACAGAGGCATCTTAGTAACACAAAAGACTGGGCACATAATCCTACCGGTCAAGAGAAACCTGGGAGTAGATGAGAGCCA
>chr16:10690185-10690385
CTCCTAACCACAGCGGTGGGCAGCCCATTGTTGCCTGCTCTCCATGGGGAGCGCCTGTACATGAAGCCACTGCTCCTGTCTCCTCTCCTTCCCACACTCC
>chr16:10785770-10785970
TGTGGGATGCTAGCGCGGGGCTGACACGCCTCCTCCCCTCCGGGTGTCTGCATTCTTCTGGTTAGGGCTCCGCCTCGCCTGGACCCTGTGCTCCCCAAGC
>chr16:10786318-10786518
GCTTAGGATCCAGGCAGTCAGACCTATCATTAGGACACTGTGTGGTTTCGTGATTCAGTTTGTCCTGAAAGGCCAGGAGTGGGTGCCTGGCTGACGATGT
>chr9:48443972-48444172
GATATGACACACATAGAGGAAGTGGTGAGCAAGCTGACTCATGTAGAATCCAGATTCAGACTACAATGTCAAGAGGTCCAAGCATGTCAGATGTGACAGC
>chr9:53603592-53603792
TGAATATCCAAGAATTTGTCTTACATCTCTTCACACATTTCCCTTTCTGAATGGATggtgtagcttagtggcagtgtgtgtgcttagtatatccaagtcc
>chr9:55754676-55754876
TGTGTCAAACTGTGCCCTGATGACTCTGAGTACAGAGCAATCTCCACAGTAAGGTGGCTGTGGTTGTCTGACCCACatccccagaactggtatgagggaa
>chr16:11501080-11501280
tcatgatgttttttccttaaacactcttcagacacgggtgcTTTCTTACACGGCTGCAGTGTGGCAGGAAGGGAGTGCTGTGCAGTACCATCATGACTGC
>chr16:11687410-11687610
ACTGGGAATACTGAGAATACTGGGAATACTGGGAACACTGAGAATACTGAGAATACTGGGAACACTGAGAATACTGGGAATAGTGAGAATACTGAAAACA
>chr16:11871842-11872042
caccacttttaagtctggcgtccagcaatccacctctccacattaagtcacagtcccagatgctctacaaactcctacaacaacgccaagctagagactc
>chr16:15878558-15878758
cccaggattaggcctgagctagcagacaaaggcagtaaggctccaagatggcagtttttagaggagaataaaagttacatttacaTCGTTTCCATCCACA
>chr16:17949406-17949606
CTTTACACTCATTCAAGTGGATTTGAGGGCAGAAGTAGATTTCCATCTGCTGTTGCCTGCTATCTGAGTCAGCATAGATCCCAAGCTAAGATTACCCAGT
>chr16:18905798-18905998
TTGAGTCATTGTAATAGTCATTCATTATGCATTTTTCTTCATCATTAAGGATATACCACTTTTGGAATAAAGCTTAAAACAAACAAACAAACCAACTAAT
>chr9:56370842-56371042
AAGTCACCAATGTCAGCTTGCCGGACTGGAATCATGACTAAAACCTATGACACATCCTCCTACCTCCTGAACCAGTGACTGAAAGCCTTTCTTACACATA
>chr9:56465298-56465498
GTGCATGCTATTCGTGCTGTGCGTTGTGGCAGTGAAGTGGTGCACGTTTCTGACCTGGAAGTGTGGTTTCTCTGACTCAGAACCACATCAGTGTGCCTTC
>chr9:56938424-56938624
GGGCAGGAAAAGGGTTGAAGGCGTGAGGCTTTGGAGCCTCACGTGGAGGTTGCAGGATGTTGTACAAGCTGGGCAGATTTGTCACTTAACCAGTCCTTTT
>chr9:57339842-57340042
ACAAACATATAAACCTCCCTGTTTCTCTTTCAGTCGACAGCCTGGGGGTGGGACTAGGAGAGTGACAGACAAGGTGGGGAGTGGAGGATGGGTAAGGTGG
>chr9:57643688-57643888
AGGTTGTCTGCCACTCTGCCTACGCTGACCCCATTCAGGTTCTGACTGAGCCATCTGGTAAATGTGGGAAAGGCAGGGTCAGAACTAACTACCAGGCTGT
>chr9:58027942-58028142
GGGGGTAGATAAAGAATCTGGGGTTCAGAGAGATTTCCAGTTAGTTAGAGTCACTCAGAAAGCTCATGCCCCAGAACCCAGGCCAGCTGGGGTTCCAGCT
>chr9:58250384-58250584
CGTGTCAGCTGCGTCTCTTGAATGACCTTGAGGCAGGTGGCCTATGAGAAGTAACTGTGGGACACAGAGTTAGTTCTGAGTCAGTGGAAGGACCGTGGTG
>chr9:58271188-58271388
ATTCTCTGTTTGTTcacacacatactctcacacacacatgcacacacacacacacacacacacacacacacacacacacacacGAAAGTGAAAGGAGTGT
>chr9:58275154-58275354
CGCACTGGAACAGTGCAGTGCATGGGGGGATGGGGGGGGTGGTGGCAGCCAGCCACTCCAGAGGAAGCAAGTGTGACTCAAGCTGCTGAGAAGTGAAAAA
>chr9:59338452-59338652
GTAGGTGAAACCTGAAAAGAAAGCACCAATACGCCTTAAACAGCTAACAGCGCAGGAAGTATGCAAAGGAAAACAGAACAAGGTGGAGTCAAATCCATCC
>chr9:59387896-59388096
tggttttaaaaatctctcatgccatcattcccagtgtgctctgctttctacttgagtcatgatatgaactttcagactctaaccatctgaactgtaagca
>chr9:59658450-59658650
TGACTCAACCTTTCAACTTTGCGGCTTTTGAGAAAATTTTCTTCCTTGGGTGAGTGAGGGGACCACACTTGTTCTCTGAAGTGTTGTAAGGTTCCCTCTT
>chr16:24679066-24679266
TCACAGTTCATAATTAGTCATTTCACTGTATAGCTCAGGTTAATCCTATGACTTGGATCTTTGTGGTTAGAATCCTGTGACTCAGGCCATAGGCAGTTAG
>chr16:24735872-24736072
CCTTCCTTTACTTTCCTCCTTCCTGAGCAGTCCCACTTAGGAATCACCTTAGCTGTTCCTCTTGTGCCTCTCAAATGTGCTTTCCCTTTGAGTCAGAACA
>chr16:32087700-32087900
AATGACTGGTACCATCCCAGCCATTTCCTGTTTTTTGGTGAAGTTAGGTACTGAGTAAGACAGAACAGTGCAGGCAGGAAGCCAAGCAAAGGTCAGAACT
>chr9:62108450-62108650
ACAATTAAAAAGAAAACTATATGCTTTTTAAGGCTTGAGGTTAGGATGACAAATATGACTATTACAGGATGACTCAGAGATTTTTTTTttgtggtgagaa
>chr9:62353860-62354060
TTGCATTCTCTTTCTGTGGCTTGGGTGGGGCAGAGGTATGGGAGGACTAGATTGCCGAGGGCGGTGATGCCCATGTCTTGCGGTGGAGCCTGTGTGATAG
>chr9:64797554-64797754
ACCACAAACAAAGTGGCATGAAATGACATGAGAGCACTCTAGCCAGGGGCTTCCCACAGCTGTGGTAGCGCCTAGCCCATTTGTAGTTTCGATATTGGCC
>chr9:65292494-65292694
acctggctTTGCTGCTTGTCTTTTTAAAAAATATTTTTAGAActggagatatgactcagcatttaagagcacgttgctcttgcagaggtaccaggttccc
>chr9:65535356-65535556
ACAGAGTATAAACCTCAGCTGGGCATCTGGAACCAGTAAGAGCTTCAGAGCCGTTTCCATCTATGGTGTGCTTGCTCACAAAGGAGAACAACTAGGTTGC
>chr9:65549661-65549861
Gttcatctgcctcagatgttctccctcacttgtgtctggtaaactcttagtcaccttacgaatcccagataaaggccacctccatgaagccacatcctgt
>chr9:65812284-65812484
CACACATTAGGCACGTCTTAGTTTTATTTAGTTCTGATTATGCTCCTAATGATGCCCAGCATTTCTTTGGCAGCACACTGACCCAATTTTTCTAGGAATT
>chr16:33777404-33777604
cttatttgtagagggagttttagagaactcagAGTGTAAATATCCAGTTTATTATACTTTCCAGGGCATGTGTCATTTCTGAAGGAGTGTGTTAGAAGAG
>chr16:43190610-43190810
GCAAAGTACTGCGCTGTTTCACTGAAGGCTGTGTGCAGAAAGAATCCTTCTCCAGGACTTCCTGATTTACACTGACCCCACTGTATCATTGGCTACTGAC
>chr9:67905738-67905938
TTAGGTGGTTTTGGAACTCACTAAACAACAGAaagaagaagagacaatcctagtatttaatgtcactcagttagggacagaagcaacaatgaggacattt
>chr9:69017878-69018078
taagtctgaagactccctagaagccacaaggttaaaggagagaactgattcccaaaagttgtcTGGCCTacacacacacacacacacacacacacacaca
>chr9:69034386-69034586
GGTGTCTTGGTTTCCTCTGCTTACACAACTGAAGCTGCCTGGGGACACTTTTATTTAGATGGCTCATCGGCCACAAACTGTTTCGTTACGTGTTGCCTGG
>chr9:69455406-69455606
TCCTGCTCCTTTCAGAGTATGAAGCACTCTGGATCTGAGTCAGGGAACTTGGAGCCAGCAGAGGAGACCAGGGCAGAGAGATCCCTGTCCTCTTCCGCTC
>chr9:69702209-69702409
GTCCCTGGCAAGTGAGTCACATGTGTTGTGTCTGCCATTTTCACTTGAAAATGTGGACGGGGTTTTCAGTAACTCCATCTCAGTGAGTCCTCCTTTGACT
>chr9:72044454-72044654
TAAAAATCCTAAACATGTTCCCATAAACACTATAGTTTATGAGTAATCTTGAAAGTTTGAAAATGAGCGTATCACTCTGCCTAAGACTACAACACGAACA
>chr9:72097122-72097322
CTAAGAACAAATGTACCAGACATTCTGCAGGGAGGATGGGGCAGAACATGCACATGCATGCACTCATCACCACTATCAAAGTATCACTTCTCATTGCTTA
>chr16:43699382-43699582
TAGATTTGGTTAAGGGAATAAAGTCACAAAAGCACAGTGATCCTTATACCAGGTCTGTTGACCTCTGGTTTTACCTCATTCTACTGAATAACAAAGATGG
>chr16:45722213-45722413
CCCAACAGTGGTGGATTGCTATCTATATATGTCCAGAGATAAGATCCAATCTAAGTAGCTTTGTGAGATTCTTCTCACTGAGTCAATTCACAAATGCGAG
>chr16:48783319-48783519
taggatttgggctgagcccagagcatttctttctctgttctaactctcctagggtgaagactgaaagtgtctacaactttcaagcctcaggctgctaacc
>chr16:48784713-48784913
gattttgtgctattggaatctgcctcagaacacactcatatcaagtgttcttgctgtttccctctagcattttcaaagtttcaagtcttgaacaagtttt
>chr9:72270303-72270503
GAGTCATATCTGATGTATGGGGAACCCAAAAGTAAACAGTAGTTCAGTGATGTAATGTGTCATAACTATTCCTGGCAGAATGCCATTTTGTGTGTGTGTG
>chr9:73060394-73060594
attgccatggtcacctcccctcagggttaggtgttctatcttgccactctattggggaataagagtggttggttcattttcccagccacctctcccacac
>chr9:75195127-75195327
ATTGATAAATATGTGGAATAATACTGACTGATCAGTGTACAGATTCTTTGCTTCTGAGTGATTGCCTTAAAATGCTGACAGTGTGTGAAATGGGTTTGTT
>chr9:75400907-75401107
CCTTGCTCCTCAGGTTGAGTAGCCTGAAGTCTTATCCCTTTCAGGATCTGGACCTCAAGGAGGCCAGTGATATAAACCAGTACTGGCGAATCATCTCAGG
>chr9:79810662-79810862
Gggggctggatatggctctgcagcactggctgctcctccagaggactatggttcatttcctgagcaaccatatggtgactcataaccgtgtataacttag
>chr9:79924420-79924620
TGGGTGTAAAATTTTGACCTCTCACACGCCACTTCCACTATGACTAGGGACTTCCAGGACTCAGAAACCCTTATTAGGACATTTCTAGAAGTCTTCAGGA
>chr9:79947454-79947654
CTCTTACCCAGTGTGTGCTATTACTCAGAGACTATACACAGAAGGGTAATTCCACACCACTGCTTCAGCCTTACTCAGACAGAGAAGTCACCTTTCTTGC
>chr9:79989802-79990002
CATTCTGCTGCAGTTGACCTTGGGAGGATGAGACATTTCTTTCCTTTTCTCACTAAGAGCTAGAACATGACATCACTATATGAATATGTCATGTGGTTAC
>chr16:48798242-48798442
AACTTTAAAAAGTTAAATAAAAAAGTACTGTCTTCCACCTTAGGGAATCCATTGAGTGACTGATATATTCATCTTGCTAAATTGCCCCCCCCCCTTTTTT
>chr16:49908448-49908648
TTCCCCAGAAAGTCTGTTTGCTTTTGTGGGTGCTGTGGGTGTGAGCTTTGCAATGAATGATAGCCTCAAATGAGTCTAGCTGTCTAGTTAAGGGATACTT
>chr16:50431186-50431386
AGCCTCCCTCGTCctctcccccctcctctcttccctcccgtttctctctctctctctctctctctctctctctctctctctctctctctctctctctctc
>chr16:51312360-51312560
TCATGGTTTTCTTTAGCCAGTGGTCATGAACACAAGTGCTGTGTGCTTTTTTCACATGTGTGGTGTTTAGAATCGAGCTATGAAGTCATCATGCTGAAAT
>chr9:89209076-89209276
GAAACtgtttgtgtttgaagacacatttctcaaggtgtagcacagcacgatcctatcagcatagtcttcctgcctcagtcttctgagtgctgagaggaga
>chr9:90245190-90245390
gcagtgtatttaagggtcacaccattaggaaggttgaagaccactgGCCTCGAAGGACCTCTGCCTATGCCACTGAATCCCTGCTCTCATACAGAACTGC
>chr16:51463208-51463408
TGAACTCATTTAATGATAAAATTCTGAACACCATCAATTACCTGTTGAGTTCATAATTTTTTTTGCCATTTTGACTCATCTACTCATTATTTTGACAATG
>chr16:51650091-51650291
AGCCCTGAAAATATGCATATGGGATTAGAGGAAGGAAAGGGTTTATAAAGATAAAGCAGAAAGTGACAAGAAAGTCAGGAGGCGTCTAGACAGTGCTGGG
>chr16:51814044-51814244
ggttacagctcattggagcttgaaacctcaagcatattgtgcagcctatagagcacacaagaggttagattgtatccttttcaggtgagattactgactc
>chr9:96629364-96629564
CCTTGATCATACCAGCTAAAAGAAGGGCAAGAAATGGGAGGGGTGTTCTTGATTTCAGTATGTATCCTTGTGAAACAGTCACAACATGACCTGAGCTATA
>chr9:96714192-96714392
CACTTCCATCAAACAGATGTGTGACTCAGCTCTGAGGCAGTGGAGAAAATGGCTATTTGAGTCATGTCAGGGACCACAGGACCAGAAGATGGATGTTGAA
>chr9:106373005-106373205
ATGTGCTGGAGTCCCCAAGGGAGCAGGTGCGGAGTGGAAGGACACTCTGTGTGCCCTTGTCGCTTCATTTCTACATCCGTTTTCGCTTTGACACGATGGG
>chr16:52035206-52035406
AGTTTGGTCTACTTATTTCTACTCTTCACACGCACTAAGAGTAAGGCACTGGAAATGACTATTACCAATTGGCAGCATATTATTTGAAGTTGGGATGTAG
>chr16:55636668-55636868
TAGGTCATATGGCTCACAGGATTCTCTGCTATGTGTGACTCATTTGAGTCATTTCTTGTGGCCAAAAGAACCCCCCAGAGCATTTACCTCTAATGTCTCA
>chr16:55728732-55728932
TTAATGCTATATTCCAAAACAGCTAGTAAAGAACTTGAATAGGAGACTTGAACAATGCTCCTTgcccagagatctatgaggatgaggtggaaagattgta
>chr16:55954361-55954561
ctctttcccctcgaggtcaactcctctacccttgcgtgggatatgagtcattcctagagctctggctttccccgaataaagcctcatgtggtttgcatca
>chr9:106788272-106788472
GCATCGGCCTTTTCCTAACCCAATGCAGCTAACACTACTCCTGTGACAAGTTTCCTACCTGAGAACCACTCTTAACTCGGATACATCTTAGCCGTGAAGG
>chr9:107278604-107278804
GGATCAGCCTGACTCAAAGATTTGACTGAGCCCTGGGAGAGAATGTAGAGGAGTCTCCAAACCTGAGTCATAACCCCAGAGCTTCCTGTCCCTAGCTGAC
>chr9:107307812-107308012
GAGAAGGCCTGGTGTGGGCAGCTCTGCCCCCACCCTGGGTGAGGTGTTTTTGCCAGATTCATAGCAGCTGTGGCTAGAGACCTCTTCCCAGGAAGAGCAG
>chr9:110142311-110142511
TTTCTGCTCCCTCTTATTTACATTTTTGTAGTATTCTCATAAGCATTACACATGTTCCTTAGTTCTTTTTCTGTCTTTCATCCATGTTTTGATTTTGGGT
>chr9:113797316-113797516
AGACAGGGGCCACTAAGATTGAAAGTAGCAAGTGGCTAAAAATAAAAAGCACCCTTAAAGTAGTCACTGCTGGCCTTagccagccagccagccagccaTC
>chr9:114421992-114422192
TGGCAGGGTTGTTTCTGGGATGATGTCACTAGTTTTCTTGGTAGCTGTGTGTCTTCTGGttttttttttttttttttttttttttttGCATTTTCAGAGT
>chr16:57495542-57495742
CCCTTGCTTAacgcccgcactcatgcattcacacactcatgcacacgtacactcacacacacatacaTGGTTCCTGTGTTTAAGAATGTCCTCGTTAGTC
>chr16:57599118-57599318
AACAGAATATTGCATTTAGTCACCAGAGGATGCATACAAAACCTTGGCAGTAACATATAGTCACTGTTTTTTATCTCACTCAAAGTCGTGTCACTGAATC
>chr16:58534748-58534948
CAGCCAGACCTGAGAAGTCCATAGAACAGGAAATGGATAGAAGGTAGGCAGGCGACTTTCCAGTAATCCTGGCAGGTATGTATGACTGAAATAACCCAAA
>chr16:58703502-58703702
CGATAAAACAAATGAGTCACCCCAAGGGTGCTTCAAGAATGGCACGCTAGGCTCAGGCTGGCCCCACCTCCTCTGTAGCTGAAGAGGTTCCAGAAAAAGC
>chr9:114446342-114446542
CGGGgactggtggggactggtggtgactggtggtggctgtggtgTGTGTATACACATCACCAGTCAGACTCAGACCACAATATGAAAGTGGAAagccaca
>chr9:116136945-116137145
ACATAACACATTTCACTTCTCTTCCACAAGCCCTTGAGTAATAGCAAAACCTTCACCCCGGCACAAAGGTTACTGCATCGTTCTCTCCCATTGCCCCAAA
>chr9:119340134-119340334
GCCTCTGGCATCTGCCTTGGCCCACCGATCAAGGTGGATGGACTAGGCGATCTGGTAGTGGTTATTATGCATGGTTAGCTCAATCAGCCTTGTTTAGGAC
>chr9:119717406-119717606
TTCAACCTTCCTCCCACACTGTGTGGTTAGAAAGCCCAACCTTTGGCTTCTGTTACTCAAATTATGCATCTGTGACTCCTGCCTGCATCTGTTTTTGCAG
>chr16:75855340-75855540
TTGATTTCCCACAGCTCAAACACCTATCAAAGTAAACCTCTAGCTAGGTTTTATTGACTAATCTCTGAAACTTTTCATAAATTTAGTAGGGCCACTCCCT
>chr16:75908949-75909149
ATGgtatgtgtgtgtgtgtgtgtgtgtgtgtgtgtgtgtgtctggtgtgtctgtgttatacatttgcaagtAAGTGTTGCTTTCTAGTACAGTATTTGGT
>chr16:75917796-75917996
CCTCCCTGACTCATTTGTTGCCTTGCTACTTCCTTGTTCTAGTGACATTTCAGTCACTGTGATAAAATGCCCCACAAAAGCAACACAGTCTGTAGATGGG
>chr16:76444342-76444542
CAAAAGCTCTTGTCTTGTCTGTTCCTGAAGCCACAACAGAATATCTGACACTGGTAAGACTAGTAATTCACCAACATACATTTATATTTTTATAAAGATG
>chr9:120074564-120074764
AACAGAGGAGACTCACCTAAGAAAGATGTCACTAGATACTTCTGTCGTTATCAGATATCACAGGGTGCCCTTACACAAACTGAGAAGCACCCACGTCATT
>chr9:120936689-120936889
CTCGGAGTAAAGGATGACGAATAGAGGTGAAATTCTTAAGTTCCCAGTGAAGATCTGTCACTGTAAAACACAAGTGTATTTCCCTCGGGTGAAGTCAGAG
>chr9:121360988-121361188
ATGAGTTTGCTGTATGCAGAACACAGGGTTGATATGCCTTGATCACTGCTTTGTTATCATCTGCTACACGGTCTCTGTCTCGGGCGTGGGCACAGGAGGG
>chr9:121741269-121741469
GAATTCTCAGTATGAAGTGTCCTCTCTTAGCAGATTCTTAACCCTAAAATGGCCAGCAGCTGTTGACAGCAGAGACTGCGTCCCACCTTGTCTTGAGATG
>chr9:122233478-122233678
GTGACTGTGTATGAAGACAGGGGCATACAGTAACTAAGGCGATTGATTCCATTCACAGCAGTGTGCTCCTGATTCCGGATCCACATCTAGTGAACGGGCA
>chr16:84621546-84621746
TAACTCAGAAAACCATGGGGTATTTCCAGACTGATGTCATTCAAAGAGAGAATGCCAGGACTGCTGAAGAATGAGAGAAATTACCCAGGCTGGTTGGGGA
>chr16:84680952-84681152
CAACTCACTCTCCAAAGTCTGTAACAATCCATGTTGACTCATGCTTGCTAGTGAGATGGTACATTGTAAAATTCCACTTATGAGTAAGTTCAAATGACCT
>chr16:87724880-87725080
CATGGTGACATGACTCACGGTGACATCATGGTACACAGTGATATCATGGCATACAGTGGCATCATGGTATGATTCAGTGCTCTGCTGAATCAGTTTCCCC
>chr16:91036105-91036305
CTGTTTTAATGATGGCACCCTTCTGTAATGAATAGTATTCAACGTTTCACTTACAATCTTTGGTTTCTTAAGCTCTTTTAAGCTTGACATCAACTCTACA
>chr9:123928378-123928578
tgtttgttttgagacagggtgtcctaggctggcttcaaaccgctactgctccctgagtgctggaactaaaCCACATTTGGtttgtgcagtgctgaggatg
>chr9:123940249-123940449
tgatgttactggaaagccccgagcttggtgcaaaatgacactccctttgtcatcagggcttcctcttctctacctgggagattccagaccccacattgac
>chr16:91073192-91073392
AAATGTCATAATGAAACTCCATCTCCCAAGCGAGTAACTATGGCCTTGGTTGTGGGGACTGCACCTCTCCCTTAAAGCCCTCGGCCATTCCCAGTTATCT
>chr16:91685500-91685700
GTAATTCAATTGTCTATGTTTTCTTAAAAACCTAAGAAAAGGATGGTTTAGAGAGGACACTGCCTGTCTACGATACTGTTTTATCTCCAGTCTCTAGCTG
>chr16:92398882-92399082
TGGGAGAGATGACTTTGGTGAATATTTTTAGAATGCAAGTCAGGGCTCAGAGCCAAAGCACCAGAGAACACACACTCTTACCTAATCCACACCGCCACAC
>chr16:92825545-92825745
GAAGCACTGTGGATATGAAGGAAATGACTCAAAAATGCTGTCTGAAGCCATCGTTTCCTTTCGAAAACGCACCTCTCCTGAAGGCGGGGGATTCTATAAT
>chr16:92862437-92862637
gggctacttataggagtatgagagaggagttactcaccgaagcaaatcagtgaactaccactataaagcccagtgcatcatgggtaacagctcacaaaag
>chr16:92865390-92865590
TATTTGTATTGACTTAAAAGGCAGAAAATGAAAAGTATGCAGAATAATATAGTGAAAACCTAGTTTCAATATGACAAATCTGTTTCTTAAAAGGTTCCAC
>chr16:93914046-93914246
TGAGTCTGACTCATGGTTCCTTTTCATTCTGAAACTCAGTCTTGTGTTTCACCTCCAAAAGACTCCATCTTGGTTAAGCTCTAGTCCTGAAGAGTGAGCA
>chr16:95038258-95038458
tgctgttgctgtctttgagtcatttcttctcctttgagtaacctctctgtcatagtcctgtacgtaatcccaatgaaactcactggttcaccaagttaga
>chrUn_JH584304:60213-60413
aacgtggaaaatgagagagacaaatagaaggacctgaaatatgggaaaaaaaaaaaaaaaaaaaactctgaaaaacgtgcaaaatgagaaacacacactg
>chrUn_JH584304:90218-90418
tctaaattatccaccattttcagttttcttcgccagatttcacgtcgtaaaatgtgtatttcacattttccgtgattttcagctttctcgccatatttaa
>chrX:7673582-7673782
GGAACCATACTCCCACTGTACTCTGAGTCACATGTCACCACACACTAACACTTCAAGTGCTCACTTTTTTATACCCCAGCTGCTAGCTGTCCCTGTTCGG
>chrX:11254132-11254332
CTGGGAAAACAACTGTCACAATGTTGTGCTGACTTGCTGGGTAAGCAGGAACAAGTGGGTGTCTCTGTTTTCCCCTGCATGTAATGATTCAGATGGTACC
>chrX:13726239-13726439
CATTAAACAGTTACAATGGGCCCATTATTTAGATCATTCTACATAATGGCTCATTTCATGTAAAGTTTTATATTTCATATAAAGCTTttttggtttcact
>chr16:97877442-97877642
gtggtggtggtggtagtggtgTGACTACTAAATGTCCTGGGCAAGGATGGAGGGGTCAAGGCATGATGACAGTGACCTGCTATAGAATGTGTACCCTATA
>chr16:97948976-97949176
GCTCTGCTAACCTCATGCTAGCACTGCTTATCTCAATGACACCCGAGTTTCAAGCTGACAGAGAGCAGACATTGTCAGTTCTAAAGCCCCAGTTGAAAGC
>chr17:3092997-3093197
CACTTATTACTCAAAGAATTAAAGTCAATTTATGTTAGTCATTCTAAATTAAGTTCTGTATAAAATAGGAAAAGGTTGTTGACTTTGTTATGATATACAC
>chr17:3129794-3129994
acataaactagttctaggccagccaggcctccatgtctcaaaacaaaaaCTGAATACTTTCTCTAAAATGTATTCTCTTGTTTTAGAGTTTGACTATAAG
>chr17:3156301-3156501
AAGACAAAGATGACTGAAGAGCTGCGGCTGCTGACACGCCTCTTGTGTTTGCTTGCTCACTTCCTGTCTCAGACACACACACCCAATAGGACCTACTGCG
>chrX:42513836-42514036
taattgaggtttcctcttctcaaatgactagcttgtatcaagttgacaagaaactaaccagcacaGTGAAGTAGGAACAAAAATGTCTGATTTGCTTATG
>chrX:48141646-48141846
GATCCTGAGCTGAAAGCCCTGTGTGCGTCTTGCACGTGTTCTATGTTAGGCACAGATGCAAGAGGTTCCTACCCCTTGTCTCTTGGCCTCCTTTGCCCTT
>chrX:52819419-52819619
tcctaggctgttgacgtgtgttatcacactccctcatgaggctcagcagtgacagcaaaccacaggtcagtcagccaagtaactctgagaggaaatatca
>chrX:73567441-73567641
CAGCTCCAGACTTCAGTGCCTGCAAGAAGGAAGCTGGAGCAGAGCTGACTCATTCTCAGATCTTACCCTCAAGATGACTCAGAACACTGAAGCCGGTAGC
>chrX:104488204-104488404
CCTGTGTAACCCTAGTATGAGTGTTGCCTAATATGTTGAGTCATCTAAGTAATATAATgttcttagtccaagctgtgcattagaattgatagtgaaggct
>chr17:3203496-3203696
TTCTAGTTTCATAGAATTACCTATAGTGGTATAGAAAGCAATACATTTTGCCAGTTGATGCTGGAGGGTGACTAAAATGTAGAGTAGTCATCATAGTTTA
>chr17:4768196-4768396
GCTCCTCTTGCTTCCCTAGGGGATGGCTTTGCTTCCCTTCCATATCTACACTGGCCCTTCTTTGTGAACTCAGAGCTGGCCTTGAGCCGAAGGTCAACAC
>chr17:5804414-5804614
TCAAAGCCTTTGTTATAAATGTTTAGAGGAAGTAGGCCGTAACCACACTGGGGCTGAAAACACTCCTGGTTGCTGTATGTGGTTTTTATAAATCAGTTTC
>chr17:7939762-7939962
GGTGAGCGCGTGCTCCCCCTGGCTCTTACTCAAGAGAATCACCACAGCCCTTAGATCAAAAGGAAATGATCAGAGCATCCTGTCTGGCTCTCAGTCCTGT
>chr17:12121600-12121800
AATCATGGCTACTCAGAGAGGAGTTGGTTAAGGCCACCCTTTCTGTTCTGCTGTGTTCTGAAGGGAGGTCTGGTGGGCAGGGAAAGAGGCGTGCCTATTT
>chr17:12165512-12165712
TCTCTCTCTGACGTGTTAAACCACAGCCTCTGAGTGTTCTGAAACCCAGTGACTCCCACTCAAACCAACAGAGGATGAAGCATTTCCCTGCTCTTTCCTG
>chr17:12364175-12364375
tagaaactgccttttgaatcatagtcatttcccaggctgatgacaccgcactttctcactcgctgtatcacaccccacttagatactgggtcatgggggc
>chr17:17397423-17397623
GTGAATCACAGGACAGCCGCATTGGGGTGCATGGAGTGTGTACCTGATTGGGGTCTCTGTAGAGTCACTGGGCACTGCACCTATCTTACCTTACAGGCAC
>chr17:17398092-17398292
CTAATCTCATACTTAAATCATTTGTTTGTAACCAATAAACATTTCCACTTTGTTTTAAGCTGATACTTTTTCTTCTAGTCTCTCTGTGTCTCTTTTCTAC
>chr17:19266390-19266590
cccaaatgactaaggatgttgaacatttctttacatgtttctcagtcatttgagattcctcagttgaaaatcctttattcatttctgtacttcaatttGA
>chr17:21463602-21463802
CAGGATCAAAGACTCTACAACGCAAAACAGCACAGACAGGAAGTATACGATGACTATTTCAGCTCTGCATACAGTCTCATGCAACCAACAGCCTACATTA
>chr17:21535708-21535908
GAATCGCGTGGTGGAGACCTGAGTATGGAGGAAACGGCGGGGCTCGCAGAACCGGAAAACTTACCTATACCGCAGGTACCTTTTGAGCATCCTGGGAGAG
>chr17:21934017-21934217
AGAAGCTGGCTTGGGAGAAACTCTCTGAGGGCTGCTACTCATAAGAGGATATGCATAAAGATAAGTGAATCATTTCAGGGTGTGCTCTTGGGATGATTCA
>chr17:25258007-25258207
GTCACAGTACCGACTGGGTCCCAAACCCAGCCCCAGGAGTCCAGTCATCCCCAGGCTCTTCGCTCCACAGACCTTTGTGTGTGTGTGTGTGTGAATGAGT
>chr17:26549142-26549342
tacaaatgaagagactcacaggggtggccagtgtggtgagtgacttcagagtcacccagcCTCCCTTGCTTTCCTGTTTCCTGGAGCTCAGCCTGACCCT
>chr17:28618982-28619182
AGACCTGCCTTACTCACAAGACCACACTATGGAAGGCCTTCCTAACAACCGCATGGGAACCTACACCTTTGTCAGAAAAATAGCAAATAAGTTGTCAGGA
>chr17:28693131-28693331
GTTTCCGAAGGAGTCTGGGAAATGGTTTTTGTTTTGGAACAAATTCCAGGCTTCTGGATGTGCTAACCTTTAAGTATGAGTCCTGTGTTACTTAAAGTCA
>chr17:29395369-29395569
AGGCCCACCCAGAGGCCCCAGCAAGTGCACTTCAGTTAGAGCCTAGCTGGGAAAACCCCTGGAGTACAATTTCTCTTCCTTCAACACTCGGGTTTCTTAG
>chr17:31212518-31212718
CAGCTCTGCCGCAGAGCTTACATACAAGGTGTATGCCTGGTGAGAGCACCCCACTTCCTAGCATAATGAGACATCACAAGCAAGTGTCGGTCACCGAGAG
>chr17:31224149-31224349
GCTGCTCTCAGTGGCTGCAGTGTATGTCACAGTTCAGCTCCAGGATCCACTGACACCCGCACTCTATCCCACTGGCATCTGTAGCTTAAGAACGCATGAA
>chr17:31309590-31309790
GGATGATTCTATCAGGGACCCCATGAGTCACCATCTGCAGTCTGTATTTCCCAGAAGATTATAAACAAAACTGGAATACATTTGCTTACTAGACCCTGAC
>chr17:31967480-31967680
gagacctgtttccaagggaacagtcttttaatgtgaagggaaactctagtcatgctcaagtgagggaaatgactaGATAACACAAAGACTTGTGTAGGCA
>chr17:32023346-32023546
ACGTAACACTTCCTCTCCACCAGCATTTAGCTTATGAGTCAAATGGCCAACAAAAAACTCAAAAGACACCCACATCAATAAACCAACGAGAAGCATATTA
>chr17:33920590-33920790
GGAAGGGAGTTGGTTAGATTTTATCTTCACCCTTCATTGTAGGCTGAGAGTAAAATTGAAACCTACTGTGGTTTGGGGGCGGGACTTTGCAGAGGCGGTC
>chr17:34125104-34125304
TTGATCTGGGACTCTGACTCTAGTTTTCACaggaaactgaaagatgttgaatcacttgtccaagatcagactgttgctaagtagcagagctaggatttga
>chr17:35819978-35820178
CTATGAGTCAGATGTGAACACTAACTCCTCAGGGTCCCCATCAGAAGAGTCTGGTCATGGTTCCCTCCTAAGTCCAGGGGATAAAATCTTTCAGACCAAA
>chr17:36020835-36021035
TGGGGGTGGGGAAGTGATGAAGCTGGGAAGTCGAAACCGAAACTGTAGCACTTTTCTACTGCTGGGTAGTTAGCTAACTTGTATCTTTGTGGAACTGCAG
>chr17:44460304-44460504
ACCATCATTGCCTTTTACACTCTCCCGGAAGGGCTCTTGTGCAATAGAAACCTGATTCAAGGGAACACATCTCACCAGAGACCTTTCAGTGAACGATGAT
>chr17:44654462-44654662
ATTCCATCCCACAGAGCCCAAGGGCATGAATCACCAGAATTACTTTTACGTACAACTGTGTCATACAGAGAATTTACAGTGGCAGCTGTCATGAGAAGCG
>chr17:44766402-44766602
CCAATCGCTCTTTCCATCTTCTAACTCGATACACTCTTGAAATGAGTGATCTGCTTAGCTTGCTCGCACGTACACCCGAAGAAGTCATCAACACTTGTTA
>chr17:46558305-46558505
tggcagtctccatttgagtgagagaccgtgtcataacaatctaagactgggctagtgacatgactcagtagggaaaggcacttactgtcaagcctgatta
>chr17:46880074-46880274
cacagactgaaacctcggaggccaagagtcaaaacacacccttccttctcttcttactgatctcagttgtttactctgtcacgttaaGTTACTCTGTGTT
>chr17:47515579-47515779
TGGAGCCCTGGATGAATCAGCCAGACCACAGCCACCCAACTGAAACGAAGGTGCAGACATTTTCTTCTGACCCCCTCCCCCTCCAACGTTCATTTCCTTT
>chr17:48332638-48332838
cacactttttaaccccaaacgaaaacttttgttatgactcaaagccacaagtctaccacagacaacctgttagctgctctttctacaatgtggatttcag
>chr17:50086206-50086406
tttgagctgcaggagagaaatcactcaccaatgtaggtggaaagggaaaactgccctatgggggtgGTAGTTTCTGTGAGTCAGACCCATTCAAGGGTCT
>chr17:51930057-51930257
ttcatgtgagatctggggctggcacttatatccccctgcttgcatggtaaacacttgaccctctgagtcatttcctcagcctcCATACCACATTATAATG
>chr17:51945774-51945974
gggaaaatgacagataacgtaagcagTCTTCTGTGTTGCTAAAGGGAAACCACGTGGACTACGGAGAAAATGAAGCATACACAGAGAAGAGATGATGTTT
>chr17:52076690-52076890
CACGGGGAAGATAGGATGCTTTTGTCCTGAGAACTGGGAAGAGTTATCAGACACATCAGGTTCACCTGAGCACGGAGCATACATAGATGGGAGGCCCCTA
>chr17:52162854-52163054
GGGAGAACATAAGGGGAAAAAAAAAAGAAAAAGTGAAGTCTAAATATTATTAAACACATGAAAGCAGAGTCATTTACTTATTAGGAAGGCGCTCATTCAC
>chr17:53532582-53532782
cttgccagggcttagtcaaaGTGAAAGAAGGAGGGCATAGATTTTAAAAGCCAGTGAATTTTAAGCTTtttggtttggtttggtttggtttggtttggtt
>chr17:65939934-65940134
GTCTCAAACAGAAAGTGACTCAAAGCTTCCAATTCCTTTCTGTGGCCACATTCCCCAGTTTTGCCGTCGGTTGTGTTTACACACGGCTGCTCTCTGTCCA
>chr17:65961692-65961892
GTGAGTCATAGCTGACAGATGTAAAGTGTGAGTCATAACTGACAAGTGTTAAGTATGAATTACAGGTGACAGGTGTGAGTTGCAGCTGACAGATGTAATT
>chr17:70973488-70973688
GCTTCCTGTCAAGCAGACCTCAACCAGGCTGTATCTCCCAGGGAGCGTTTCTGTCCACTTTCCACCATGCAGTGTTCTTGGTCACCACACGGTATTTATG
>chr17:71192038-71192238
TGAGATGAGGACTGGGGGATGCCACTATGTCCAAgacctcaccagcttttagagaactagtcagtattctgtgggatgcctcactgtaagttttccttat
>chr17:72821986-72822186
gaaaggaaagaagacacaaacagtgaaacaggagctgccacagagcaggcacacaccaaaaacataaccagaaagcttaagaaatgactctacacacaca
>chr17:73656477-73656677
AGAGGCTACCAACATCCTGTGATGAGAGCTGATGAATCACTATTGCCAATGGAAAGGAAACAAGAGGTAGGAAGTAGATACAGCCACTCATATCACATGT
>chr17:83483878-83484078
CCCGGCCATCTCAGTATGTCTGCTCAGAGGGCTAAAATCAGCACTTTGCAGTTCTTTCCTTCTGGCTGACTCTTTACCCACATTCAATGCTTTCACTAGT
>chr17:84064033-84064233
TGGTTTCCTTTACAAGCAGCTGGGGGAGTAATAGCgaaagaaggaaggaaagaaagagagagagagagagagagagagagagagagagagagagagagaA
>chr17:84119519-84119719
CAGATCAGCTGTCTGTCCATGTGTGCACCACACACATGTGCATGCTGGACAATGAAGTAAGAGCCGGATGGACGACTGCTGCATGTATGCATGCGTGCGC
>chr17:84146320-84146520
CCCTACCTCATTTCTCAATGCCAGAACTACCCACACTTACTGAACTCAGAAAAGGGGAGCCCCCCCCCCCCCGCAAAGTCCTATTCTTCCTGCCCTGAGC
>chr17:84163066-84163266
TGCTTCCTTTCTGACTACAGAGCAAGAACAGAATGGCTCAGATAGCATCTGTTGATGTTTAAAAACAGTAAGAATACACACGCACGCAGTAAAACAGTCA
>chr17:84347452-84347652
tcaaccagacagaagcaagagtcattttggaaggaggaacctcaactgacaaaacacacgtatgagagtagcttatgagcaagtctgtggtacatttttt
>chr17:84435016-84435216
TGCCACGGCAGGAAGAGTAGTGTCAGGTGGAGGAGGGCTGAGGTGTCAGCAGAGAACTGCAGCTAACCTCAAAGATTCTCAGGTTTCAGTCTCGGTTTAG
>chr17:86170946-86171146
ctgagagaagctcaaagcatgactCAAATGGTGGAGCTGGTTCTGACTGGGGGATGCTGTGACTGATCTCAGAAATGAGTATGGGGACCCCAGCCACACA
>chr17:86850796-86850996
aggtttaaaatgactcagaatatacttcccggccacagagaaacgatgacacaaatcaataaccacatgtaagtttatgaatcactaagtacggaattga
>chr17:88195319-88195519
gtggctagaaaatgcctgttttgagtaatgctcagaatgagagcagtccctagactaggtcaggctgctgtgcaaactgttccactcatttgggtcatgt
>chr18:4291474-4291674
AAGAGCGCATCCTGCAGAGGCTCCCAGCCAGAGATGTGGATTTTCTGAAGCAAAGTTTTTACCTTTTGGGGGAGGGGAGTAGTCTCTCATCACTTTAACC
>chr18:4311336-4311536
GTGACACACGCTGATCCAATTGCCCGAAGCAGTTTACTCAGAGCTGGGTTACACCGGATCCAGTACTACCTCTATGACTCACCTTGTCTCCATCTGTGAC
>chr18:4519253-4519453
TAATGGGGAGCAGTCAGAACCCCAAGTACTGATTTGTCTCTGAAGCACTTGCAGCAGAAAGGTAGTTTCGAAGAGGGCGTGGCTTAGCCTCACAGTTTGC
>chr18:4528990-4529190
AGACTGACTTGACTCATTTTCACACTGCACCGTGGTGAAAGTGCCAcctaacaccagaatcttaatgatatttccttttagcttctccagagaggcttcg
>chr18:4971011-4971211
AAAAACCTGTTTCTCTTGTTTGCCACAGTCTGCGGTGTGGGAGCTGGACACCTGCTCATTTCCTTCTCTGCTCGGTGAGATCAAGACTGAAACTGCTCAA
>chr18:6102148-6102348
aAAGCCTCAGGGCCGTCATGCCATGTCAAAACCAGACAGGTATCAGTCAGGGCATAGCCGTCAAAACTACCTCCTTCACCCAGTAGTAATAAGGAAACGT
>chr18:6251928-6252128
TGGTTCAGAGTTCCTTTGCCAAATTTGACTGTGAAATAACTTGCTCTCCTTCTTCAGGGCTGTAAGGAAAATATAAGATCTGCTTACGTTCATCAGATAG
>chr18:6290072-6290272
AGGTTGCTTCCTCAAGATGACTCTCATTTCCACGCCCATGGCCCACTTTTGAAATGACTTTAGCACTGGGAGCAGGGGCCAGATTGCTCTGTGACTCACA
>chr18:9409184-9409384
CACGTTTTTATTTTACCAGGCTGTGAAACTATAAAGTGCCCCACAAACCACCTTACAAACTCATTTATTAAAGGAAAGTTCTTAAAATATAAGTATGTAT
>chr18:12161198-12161398
CACACATTACCTGGCATGAGGCAGTTGTTACCCAATATATTCATTGCTATTTCCAGCATCATGATAGTACTTGACATACTCAACTATACTGCAGATGCAT
>chr18:12585138-12585338
AAAACATCAAATACTTAAAGAGCAACCAGATGCCATTATGAGTCTGCTCCTGTCAGTAATTCTCAGGGAACCTGTTGATCTCACTCCTTCATACACAAGG
>chr18:13027302-13027502
GACATCTGATAACAGCTTCTCATATCTCAATGTTTTCATTCAGTCTAGAAGGTGACATAGACGTCGTGTTTACCCCACAAGAAGATCGGGCTGCCCTAGG
>chr18:14825736-14825936
ATCTGAAGAAAAGAATTTCAAAATCTGTTTGTTCAGGGTGTTACACAGTATCAGTGAAGTGAAAGTAAGAGACTCAAAGTGAAAGTGCCTAGGGTTTAGT
>chr18:23848224-23848424
TAAGCAAATGAGGACGGCAGGAATTAGTACACACCTTTCACAGATTACTGACTGCTAATGGTTTCACCCCTCCAGTCAGAATACAGATTAGCAAATGACT
>chr18:23969214-23969414
tgtaataagaatgagtaatgtaaattacatagacttggatgaactgagtcattcttttaatacagttaaacttcgtgggagggtaacaagattgcttggt
>chr18:32402722-32402922
ctgcagcctgtaagtcattccaataaattccctttatatatagactcatttcataagttctgtgagtcaagagaaccctgactaatacagtaactctcag
>chr18:32564342-32564542
tttagtcacagcagcagaaacgaaaccaggacaGAAATTGACTCACAGGGGAATATCAGATTTGGTTTTCTCTCTTCTGTATGCAGCTTTCACTTACAGG
>chr18:32990429-32990629
gtcatccacactccacaAGAGCTGGTGCCTCCTACCTCGCCCCAGTCTGATACACAGCCTAGCTCAGGACACCATGATTTCAATTTAGTCATCTGTGTGT
>chr18:33088550-33088750
atgatctcacttacatgtagaatctaaacatgttgaagtcataagggtagagaatgaaagtgaggttgGGAGATTAGGGTCAAAAGGTGTGAGCTCTGGC
>chr18:33091938-33092138
CTATGAAATCATTTCTTGTgctgtagaaatgactcattggctaagagtgcctcctgctctggcagaagactggggtttggttctgagtacccacattgat
>chr18:34441950-34442150
AGCTCTGTGAGTGATGTGTGTAATGTTGCAATGACTAAGCAAGGTTGCTTTGTGGTCTACTCGAGCTTCTCTCCGTTCAGGAGTTGTGACCACTGAATTG
>chr18:37926206-37926406
CTACAGTCCAAAGCTATCTGCTTCTATGGCCAAATAAAGGAACTAAAGAAATTCTACAGCTGACTGGAGTATGTGTTAAGAAAGAATGGTCTggggctgg
>chr18:38364998-38365198
aagtcaggacaggaactgaaacagggcaggaacctagaggcggagttgacgcagaggccatagaggagctctggtttttactagcttataccctgtggct
>chr18:38407247-38407447
CTGGAAAAATCTATGTCACTAGTGGTATTACTAGTGCCATCTCCCACTCACTGGGAgtgtgtgtgtgtgtgtgtgtgtgtgtgtgtgtgctggggattga
>chr18:39010631-39010831
TGGTGTGGGGGGCACCGAGGTGGGAGGCAGTGATGAGCAGAGACCTTGGGAGTTCTTCTTTAGGATTTAGAAAGTGGCTTTATTACACTGTAATTCACGT
>chr18:39048520-39048720
TACTTTTTACTACTGTTGCACTATATAAGAGTAATAAAGAGAAAGAGTTGAGAACAGCTGTTCTCTTCAATCAGTTAAAACAGTACAGCGGCACTCATGT
>chr18:39137544-39137744
TGGTACTGTCATTTAGAGACTGGTGATCCGAAGACAGCTGCGTGTGTGGTTTCTGTAGAAGCGGCAGTTATATATATGAGTATTACTACTTAAGGCAGAG
>chr18:39611663-39611863
GTGCTAAGCCAAGACAGTCTACATATCTAGTCTACTTTGACTCAAAACAGAACTCTTTACTTGAAAGGTTTCTGTGTGGTTTAGGGGTGTCTCATTCCAA
>chr18:39877754-39877954
CATAGTCTCTACAGAAAGAAGGTTGAAGAAAAATATGCACATGCAAAAAAAAATAAGCATCTCACTAAAGAAACACACAGAGGCCCTCCTTGCAGGCATA
>chr18:42308142-42308342
TATGTTTGTTTAAGCACCTCAGCCAAGGACTTTTGTCATGCAAACTCTCTAGTGGTTGGTTACTGTTTCCTTCTGAATCATCAGACTCTTCTCTTAGGCT
>chr18:53858137-53858337
ggtgtatttaggtccaaacagttaacaatcactaatcctcagcactttctccagttgagtctatattaccctgtacttactgaaaaagaagcttttctga
>chr18:53888204-53888404
CTTTTCTTagctggtttctttttaagcaactggaatgtaattagacacactgaatcacatctcgtcatatttgtgctttttgtttgactactagaaagta
>chr18:54970712-54970912
AGTTTTAAGAAGGTTAGAAAAATCAGAATCACATTATGTGTATTACCATAGCAAAAGAAATCTCTACAGAAAggatggaggaaatagctcagtgatagag
>chr18:55050738-55050938
TAACATCTTTAACTTGCTGACCATTCAGGTTATGAAGTTAAGGAAGAACATGGCCTCTGATGTCTTCAAAGAGGCTTTTTCAAAGTGCTTCCCTTCCCCC
>chr18:56723998-56724198
GTGTGTAATCTTAAGAATGTTTCATGATTCATCGACATTGGCAGGATGAGAGGGTGGAGATTTGGGAAAGTGAATTTCAGAGGTGATAAAAGTATTACAG
>chr18:56734028-56734228
gcctgcctgcctgcctgtctgcctgtctCATCTCTGCAGTACAGCTCCCACTCATTTGGTCACACTTGGAAACCAAAAACATACTCAAATTGTAACTGGT
>chr18:56809918-56810118
CCTTTTCAGTGAGAGGGGCCAGCTCCCTCTATGAAGGACATTTTAAAAGAGTGGTGTCATTCTTTTGACAACCTAGTCTCCTTTCACACCCTCTGCTTTC
>chr18:60502636-60502836
TCCAATTCTAAGTGTTAGAGGAAATCATGATGTAGAATTCCTTTATTACTGGAACAGGATACTGGGGTGGAGGGGGTGTCCTTCAGGTGTGCAACTAGTA
>chr18:61481734-61481934
aagctgacagccaccagcctaggacctctgggggtgggggaatccccccccctccagttctgactcatcctggggccttctgctgtagcgtgcctctggc
>chr18:62122485-62122685
tcattgccatacttggaattgactttaaattcttactcactttggttgatgcgtggtgatattactttatgactgatttgggttcctctgatgactaatg
>chr18:65322429-65322629
AACATGGCTTTTCATGTTCCTATCTTGACTCTTTAGCTGGGTTTGGTTCAAGTCAACCAGTCTGTCTAGACCCTTCAAGGATGAATCAGACTCGGTGTCT
>chr18:65479178-65479378
CTTCAACAGGCTTGGAACTACAGACGAAGAAACTGGTTGTTGAACTAACTCGAAATGATGACTCAGATCTAGACCACAGTGCTGTTGCTGCTGTTACAAA
>chr18:65799844-65800044
acaccctttctgggcttgtccttcatcatgtataaaataggatggttacttactcATTCAGTGAATATCCGCTTTGACTAACATCTATAGTCACCTCGGC
>chr18:67443508-67443708
TCCAAATGTTAAAAAAAAAAAAAAGGTTAGCATAATACAAAGGACCCAAGCAGCAATTCCACTCCCTCCCTTAAAAACCTGGTGAAATGACTGTTCAAAA
>chr18:67699608-67699808
CTCTCAGTGTCTTCTGGGAAATTGTCTCAGCTCTCAAGAAATGACTTGCTCAGCCTGTGGCTAACGCACACAGAAGCTTCCTCTTTCAACATTCACAATA
>chr18:67708291-67708491
AGTGAGCACCATATTTGAGAACACAGTATGTTAGAAACTAGTCATAATGGGAGAATGCTAAGTAATCCACTCTTACTCAAATGAATAATTTGTAGGAAAA
>chr18:67765907-67766107
gtgccaccactgcctggGTTCTGTTGTGACTTTATGTATGACCCCAACCTCCATGGGAAATAACAGTTCTGGAAGAGTCATTGGGGAAGATCTGCCCTTT
>chr18:68119386-68119586
GAGTATGCTTTTATACAGACACTCATCTGTTCTAGAAAGGGCATCTGATATGAGTGATATGCCATGAGTCATAGATAAACAGAGTCATATATGACTCTAC
>chr18:68226964-68227164
CTTTGTATCACTCGGGGTTATTTTTCTGTAATTTCAGAACCACTTGAACTGAAAACTGCATAGTAAAATCGAGAGTTCTGGTTTTAAAGGCTTGTCTCGA
>chr18:68828978-68829178
AATTATCCAAGTATTACGTGGGTCCCAAACCAAAACTTTCCAAGTTGTTGTCAAACCCCACTTTCAATGCTTTGACTCATCATATATGATCCCTTGGATT
>chr18:73761845-73762045
TGAGGTGTTTgtaaacctgaaagaaaaaaggcttgtactcatagccgtcttactcagttcaggagagacaaattaatggaataagtattattactgtatc
>chr18:75419375-75419575
AGCCTTCTTTTCTCCCTCAGATCAGGCCAAGCCCTCCCCTCCACCGGCTCTCAAGGCTGGCTACAGAGAGCTTCTGTGACCTTGCAGTAGTTAGAGTCCC
>chr18:77072824-77073024
TTTTTATTTAGTTTTAAATTGAGATAATAtacatacacaaagtcacactagtatcatcactgtctaattcaggaacagttttcttattccaaaaaaggtc
>chr18:80685678-80685878
GGGATGGGAGGACAGGCTGCGTGGGAATGACGGGCAGCTTCTCCTGATAATGGGCGAGTCAGACCTTCCACAGTGCTTGGTATGTGGGCGCAGCGCAGGG
>chr18:84521026-84521226
TCCTCACACCATGACTGCATCCCCTCACACTATGACTACATCTCCTCACACTGACTGCATCCCCTCACACTATGACTGCATCTCCTCCCACTATGACTGC
>chr18:84684920-84685120
TAGCGGTTCCAGGGTTTCAAAGGTTAGCAGAGTATATCAAACATCTACTACACTTTACAAATGAGTAAACTGAAACTAGTAAATGAATGGGCGACCTAAT
>chr18:89433162-89433362
acttttcctgttgagatgcaatactcacatctactcaccccagattgggagtccacaatgtagagataccaccgaagatcaacgtggtaaaacaacaaat
>chr19:5787200-5787400
cagatagccagttacagattcttgtgagctgactcctgggtgctgggtatgaacctagatcctctgctgcgagcaaaagagctcgctgttaaccactgag
>chr19:5799223-5799423
CACCAAGGAGCTGCTCCCTCTGCATCTACGTCATCACACTGCCAGGCTGGTTATGACTCAGATGGTGTTATCTGAAAAAGGTCTACAGAAAAAAAAAGGT
>chr19:5803600-5803800
GGGCTGGCAGCCGGCCGGGTTCGACCGGTTCTAACCGGTTCCAGCCGGTCTAGGCAAAGTTTCTGCTGCAGAGCCTCGCTGCGCAggcgcgccccgcccc
>chr19:5878004-5878204
AACAACTCTGGAGAGAGCAGACAAACAGGCTTCAGGGCCTGGTGAGTCACTTCTGGGGGCCGGGGCCTCCCTCTTTTTGGGTTATTCTTATTCTGACTAG
>chr19:10763486-10763686
CTCCCAGCTCTTGGTGGTGTGAGTCATGGTGTGTCATCCTTCTTGGATGCATTTTTCCCTTCCAGAAGCTCAAAGCTCTGTTGCTATGGGCAGAGAAACT
>chr19:10880712-10880912
TGTGTTCAAAGTTTGTCCCACAGCCTCCCAGTGACTCTCAGACTAACTTGACATTAACTTTtcttggaatccccagcacctagcatagaatgactaagtg
>chr19:11355858-11356058
TAACTTCCTTTACCTGACCACAAAATTGGGTGTTTTGAATCTGTGACTTCATATTGAATTCTTTCCTAGGAACTGGGAGGGCTGTGAGGGTCACCCGCCG
>chr19:11485682-11485882
CTTTCACTTTGCATAACTATGTAACTGTATTTGGTACCtgaactggaaatttctggtttccttggagattcagttgtgtcgtgtgatgtttttctggaaa
>chr19:11511410-11511610
TGGTGTGTGATTCAACTCTGTAGCAACACTATAGAAACTAGTAAAAGTGACACTATGGGGTAAGAAAATGGAAGCACTGACTATACTGGGTGACTCAATG
>chr1:88055640-88055840
GAATTGTACAGTGAAGACTTACTCGGTTTCTCACACTCTGGAGGACCTGGACAGAGAGTTCAAGTATTTTACTTACACTCAATGGAAAACTCCAGAACAA
>chr1:88134013-88134213
GAAGGACAGAGCTACAGTGTGCTTCCTTTATGAGTCTCTGGGGAGTGGTTTCTCATTGCTGTAAGCTTGTCTCTTTTCATTCTGAGTCAAAAATCCTGTT
>chr1:90677940-90678140
TACATGAGTCCACTTCTGAGCCATTAACCCTGCTCCCTCAGAGCCAGTGCATGGGTGCTACCACCCACCCCTGGCATCTCAGGCACATCCCTGTTTCATT
>chr1:91941620-91941820
AGGTGGTGGAATTAGAATCATAGCAGGGATTTCCCACTCTCTTTGTCACAGAGTCACAGTGTCAGTGGTTTAGCAGTATGGACTCACTTCAGAGGCCGTA
>chr1:92051086-92051286
ACAGAATCCTCTTGCATATCCTGGCTGACTCACCTGAAATACAAAACTAAAACCTACAATACAAATTGATAAGCACAGACTGAAAGTGCTTTGACCACAA
>chr1:92086257-92086457
GGCTCATTGGGAGGCTAGGGCCTGGCAGTGTTGGTATGAGTCTGCTTAGTCTGCTGTGACTAAGCAGGAGACAAGAACACCAGCTACACTTAACAGCTGA
>chr1:92086998-92087198
AGAGCCTTGCTCATGGTGCTTTCTTCACATGTGGTTTGATTGACGCAAATCAAGAGGCAAGCAAATGATTCATAATTGTCCAAGCTGAAGGCTCACACAG
>chr1:92119189-92119389
ACTcacacacacacacacacacacacacacacacacacacacacacacaTCAAAAACAACTTTGAGGCCTCATAAAGGAACAGCAACCCCAGGACTGGAA
>chr1:93389114-93389314
TTCAAAAGGTCTTGAGTCATATGGGCACAGGAGGCCCTGGGGACAGTCCTGCTTGATATCATGTAGATAAATGAAGTGAGTGTAGAAATGTCAGGTACCC
>chr1:106321518-106321718
TACGGACTTCTTTGTAACAGGCTTTTGCGGCAACTTGTAGAAAGAAGTGAAACTGGTAATTCGTCATTTCTCTTTGGTTGAAGGTTTGATGAAAAAAAAA
>chr1:106585440-106585640
GGAAAGGGAGCAGACAACTCATTTCTGCCTCTACACTCAGAAGTGCAAAACTGTCACCTCCTTCTGTGAGGTTACTAATTTAGAAGATGCCACATTTAGA
>chr1:106586446-106586646
AGTCATTCAGTGGGTTCTGACTCACATGCCCAGGGAGAGTGGCAGAGTAGTTTGGGCCGTGGCTTGGCCATGAGGATCTTTTGGAACTCTGGATTGGTTC
>chr1:119835775-119835975
AGATCTGGTCACACACTCAGTATTTCTTGAATTGCTTATTCCAAAAGTTAGGTATGACTAGTCCTCCTGGAACAGGCAGTTTTTAAAACCCCCTACGTAG
>chr1:120136337-120136537
TGGACATCCTCAGACATGTGCTGCTGTTCTCCTGGGTGTTTCTGAATCAACCTAGTAACTGAAATGAGCCATCTGGcagtgagatgactcagcctgttat
>chr1:125438004-125438204
CAGAGGAAGGAAGGGAGGGGGGTTCCCGAGAAGAGAAGAAGGTGCATGTGTCCAGGACCTGACTTGAGGCAGGCCTGGGGGAGGGGAATCTGACCTCTTC
>chr1:125473370-125473570
TCAGAGATCTCATAACTGGTGGCCAGACTGTGACTTCCACGCCTGTTCTTAATGAGTGTTCTGCTTTCCTGTGCACACCTCTGATCTCGGCTTTCTGGTG
>chr1:126747894-126748094
CATGCACCGCCATTGTCCTGGACAACAAATCTTAGTCATTACTGGGACCCAGGCCACCTGTAAAACTCAATTGTCAGCTGAACCTGAATTATGATTGACA
>chr1:127296879-127297079
ACAGTTGTGCTCACCCAAGGCCCGATGGCTGTTCTACTTTTGAAATCAGCCCAGGAAGTATTTGTGGTTACTAGTCAGTTCTGAAGTGAGTACTTCCAAA
>chr1:127345072-127345272
GAGTAGCTGAACTTTCAGGACATTGCTCATCCCTCCTGCACATTTCCTTCCTGAGTCGTAGACCCGTAGACCCCAGACACTGCTTCCTGCCTCTAGTCAT
>chr1:127354262-127354462
ctgatgtcaacctctggccacctcacacaggcgcgtacTGACTGAGTTCTAGCTTTTGTTTTTACTCTGCTTTTGATGTACAGATGGTCTGTAGACGTTC
>chr1:127637950-127638150
GGACAGTGTCACTTTGGCTAGAAGAATGAGCTTTGAAGATGATTAATATCCGGAGGGTGGTACAGAGGAAAAGACCAACACCCAGACACCACAGAAAGAG
>chr1:128478424-128478624
TacacacacacacacatacacacacacacacacCACTCAAATCTCTGAAGAGCCGCAGAGATCATTATCTGGGTTGTTTTTCTTCACCATCTGGAAAAGC
>chr1:128707047-128707247
CCTCATTTCTTCTCTGAAACCAGGCGATTCAGAACTGACTGGAACCATTGATGGACAGACAGATTCAGATGAGACACTAAATGAATGCTCAGTATAAGGA
>chr1:128770952-128771152
tgatcatgtgtGATATTGAAAGTTCCATGACTCACTCCGTATCACTGTTGTCTCAGAAGAGCTGCTTGAGATGCCGAGTTTGTCTCCAGGATACAACATC
>chr1:128830811-128831011
TGTAGGTTGTGACCTCCCACATAGGTCATGtaccaggtacttacgttatgattcacagccatagtaaacttacagttatgaggtagcaaaccacgatgtt
>chr1:128832426-128832626
TGAGTCGTCATTCTGAAACAAGCAGTTAGCAAACAAACAACTGTCATAACGAAAGAGCGATGTGCGTAGAAAAGCGTTTCTCTGTTAGGGTTCCCAACAG
>chr1:130795484-130795684
ttttactcagagacgcttctttttaaaagcagcaatagttgactcagagatgcatagttagtcaaagtgctaagaataagtggctactaagagctcatcc
>chr1:130902539-130902739
tatctgAGTTGATCTGCAAGTTCTCTGTGATGGGTTCTCACGTTGAGTAAGACAAAGAACACACTCTGAATGGTGTCCAGGCTCTCGTGACTCATGACCT
>chr1:130993866-130994066
CTTCCGTCCACAGAAAGTCACGTTGCTACTCTAACCGCACCACTAATTCTGAAAGATGGGGACTCCTACACACAGCCTCTGGGCCAAAGCCTCTATCAGG
>chr1:133798012-133798212
GAGCAGGGTTCCCAGAACAAGGAGAAGCTATAGAACAGAGGGCAAACCAGGGGCCCCTTCTGATACCTCGCATGCAACTGACTCTCCGCATGCTAACACT
>chr1:133841528-133841728
tagagagcagagactggggatccccagagcacgctgtctaggaagattagctatttccttaaactctgggtatgactgagagagcgtgtctcaatgagta
>chr1:133899697-133899897
AATGAGCCTACATGATTGAACACTGCTTACTTTAAGGACAGGAATGCATTCTGAGAAATGTGTCATTGTGAAATTACTTACACAAACCAAGAGGGCTAGA
>chr1:134048734-134048934
atacatgcaaataaacacacacagaaatacacacacacacacacacacacacacacacacacacatattctacatgcttttcttcctCTCCTGTCAACCG
>chr1:134920840-134921040
ACGATGTCAGAACAATTCTGAATAAAATGAATCATGTTGGCACATCCAGGGTTCATCCCGATTCTGTTATTAGTTGGTAGCAAACATCCACACATTGATA
>chr1:136255217-136255417
CTGAGCAGACTTCCTAGTGTCCAGGGTGCCCTCAGTGGGGAGAGGAGCTGAGTCATATCACACACCACCAGCATACACCCTGGTTCTGCCAGCCTTCTGA
>chr1:138129547-138129747
AAACCTGAAATGACTGGGTGGGGGGTGCATTTAGTTAGCACATGGCCTTCCATTTGACTGCTTACAGGGTCACAGAGTAACCTGCTGGGGCCCTGCAGAG
>chr1:138166358-138166558
GATAAATTAAGGGAAAATCCATTTTCCTCACATCACCCACCTTAAGACAGACGCCACCCTGTGCTTCCTTAGAATCTGAAATTCTTGACATACAACTTTT
>chr1:138176764-138176964
gagtttgactggttgtggctttctataatgttctccctctactaccaaaagaagACTGAATGAATGATGGTATTCTCAGGGAGTTTGCCAATAAGAACAT
>chr1:138188305-138188505
TAATGACTGTGTGCTATGGGATGTAAACAGGAGAGCTGGTGCCCTTTTCCGATCAGTGTGAACACACTGCTGACTACGAGATGCACCCTTACTTAGCAAT
>chr1:138290202-138290402
TCACTGAATGACTCATTTTCCCAGAACTCTCACATTCTCACAGATGGTACAGCTGCCAAGTTTTACTTTATTTACATGTGAAAAGATTTCATGTATTTCA
>chr1:138604072-138604272
ctacctttcttatgcaaaccaggactaccagcctaagggagcactgcccacacccagaatcaatcattaattaagaaaagtgccccagagacaaatcatc
>chr1:138626472-138626672
gatgatgtaacttcacaagaagaaaggtctatttgactcatagtatggaaggtttctgtccatggccaattggtccccttccctgaggcctataactgca
>chr1:138973652-138973852
CTCTTCCTGTGGGGCTGGGGCAGTTACCTGCTACCCAGGGCTGCGTCAATCCCAAGCACTTTGTTAGAAAATTACCCAGCTGCTCCCCCCCAACTCTTCA
>chr1:143192230-143192430
tcatagactcattgcaaaggtgaaataaactcaaaatgaaagtgcagcacctacaatagttgctgacatgtactaagtactcagtgagtTAACTCATTTC
>chr1:143466164-143466364
ggttctgatttggaagttgagtcaaaagaggaagcatggtcattgaccacagtcccaccaatgggtgttggttgcgtaggctgtggtttggcttcctgga
>chr1:143536170-143536370
AGTCTGTGACTTATATAGGGACTACATATATGACAACTGAACAGCACAGACTTCCTTCAATCCTCTGATGAAACATACTTTCTAACCCCTCGCCCCTACC
>chr1:143859515-143859715
AGAGGTGGAAATCTGAAGACTATGAGTGCTTGGAGAATGAGGCTGAGATCACCTTTGTCAAACAACTCTTTCAATATGTGTCAGCTTATAGTCATCAGGC
>chr1:144076465-144076665
TTCTCATGTAACAATTTTTCTGTTGTTGTTGAAATACTTTCTGGCTCTTAGGCCAAATAGTATGCATATTATTTGTAGCTGTGCCATCAGTGCACATAGG
>chr1:144203138-144203338
AAGACACATTCAGTCTTGGTGTGATTGATGTCAATGGGTACTTGAGCAGAGAGGCAGTCATATCAGGCAGCTGTTGGTGAAAACTTCTCTGGCTGTGTTG
>chr1:144206403-144206603
GCAGGGAAGGAGTCATGCAGCCTATGGTTACATCCTGTGGAGATGAGAGTGATGGCGATTGTGGTCATTTGGGGTAGTGGGGTAGTTACATGTGACCTCA
>chr1:144239284-144239484
ccatttagggccgagcattctagtgtcttattttgtggaccatgcccacttgtggaatatgtgtgttagtcatcacttactgaataaagaagcttctctg
>chr1:144247622-144247822
TGAATGCAAGAACACATGTAACTGTTTTGGCAGATTTGTCTAAAGGACAGTGATAAAAATCTAGTGCTATATTACTGAGTCATATTGTGAGGAAATTATG
>chr1:144308476-144308676
AACAGACGTTCTGTATGCTTCATTGAGTGATGGCTTGCATGCTGTACCTTCGTACTTTGGGGAGACCTGTCTTAACACTATCCTTTTGGCAAAACATTGT
>chr1:144330240-144330440
ATATACAGACAGAAGCCCTGACACAGCCTACAGAAATGACCTCGTTAATGTGGTTGACCCAAGTTCCTTTGCTGTAATTTTGCAAAAGTTTTATATATTG
>chr1:144502281-144502481
ttcacagtGAGAGCTGCAACTTGATGCAACATGTCAAGCTCTGTGATGTGCAATTAGTCAGTGAATGCTTTCATTTTGACTCATACCTCCTGAAGCATAT
>chr1:150251940-150252140
ATGAGTCATTCAGTCTGTCTTTCCCCTAGTGACTTCACAGCACTTGCTTCTTTGACTCAAATGGCAACTGGCAACGTAGTGTTAGACATTTGACAGTAGA
>chr1:152053306-152053506
aaatctcaccctagagtgacgaggGCCGAGATACAGGTTCTCAGTGACTTCAAAGCCTCACTCAGCTCCAGAACTTCTTAAACTTTACAAATCTGTAAAG
>chr1:153304830-153305030
CATCTGTGTGTTACAAAAGGAAATAGAATGAGGTCATTATGGTATGAAAAGAGATGTGTTTACCCAAAAGATTGACAGTGACTGGCTACAGGATAGTCAT
>chr1:153583148-153583348
TTTAACAAGTCTTACCTTCTTCATGGCTCAATTTTGTGAGCTCCCAAGTATTTAAGTGTGATTAAGGGAAAATAACCTTTTATAAAGTGAGTTTCACCCT
>chr1:153617504-153617704
TGAGAAGGAGGTGAGGTGTTACCCGTTACACAGTTTCAGCAGCAAACCGGAAGCTTCTACCTTAACTGTTATACACTCCTACATAGTAGGGACTCAAGAC
>chr1:153632892-153633092
gggtttgctgtgttaggtgatagcagactggtcaagactctcggtgacttttcatccccagcagcagggagtcattttcagtttgactcctctatgccct
>chr1:154990494-154990694
gatagtgtgtctcgtttcctgtaatggcacagactgagtaaggattgaggttcaaggctccacccagtactacaaaccagcatcatacaggctaggatat
>chr1:155050191-155050391
AGACTGTGAACACAGACTTCCCTAAGAGCTTCAGGCCTCTGCCTGAGAAACTTGTGTCGCTCACTCTCCTTTTGACTTTGACTGGGGGAGGGGAACAGCC
>chr1:155051178-155051378
gaggtgaagggagttgtccagggcacccagctggtgagtggtagagccacgctcgaagccagctccaagaagtgaggtctttccacATGGGTGCTCTGAC
>chr1:155201288-155201488
AATGTTAGTAGGGCTAAGGTTTCAGAAGGCATTGGCTTTCATTACAGATATACTATGTAAATCATTTGAACACAGTTACTGGCTAACCAATCTCCTTATC
>chr1:155646702-155646902
TCCCATTTCTGAGTCAACTTTGACATTATGGGAAGCAAAATAAAGAATTCAAACAGAAAGTAACTTGTCTTTCTGAAACTTTAACACGACTTTCATTTTG
>chr1:156916118-156916318
CTTGAAGCCAAGCATAATGACAGGGTTAGCAAATTCACACACCACCCAAGAAGCAAAAGGGGGAAACGCTGGTAATGTTAAGTGAATCTACTACATGTTT
>chr1:157232556-157232756
GCTCTGTGTATGAGTGTGCACCTATgcaatgaagatgacagaggccaggcttgtgaagtttagacgactaaaaactcagagctttttgtacggtattttg
>chr1:160672228-160672428
ATGTAAAAAATGAGAGAAAAAAAAACCTTCCAGCAAAGGGTACACACACAACTATTGAGAGAAACAGCGTTTAACCTCTGGCTGTACAGCTAAGTAGTAT
>chr1:160765714-160765914
TCTAACTGTTGGTTGGGAGAGATGTGCATAAGTGGTTTTAACACGTCTGCCCAGTTCCCTGTCCAAGATTTTCAGCTGAAATGACTGCAACAATAAGGAT
>chr1:160791398-160791598
GGCCAATTTCCCTTTCCAGGCAGCTTGTAAACTAGTATTTTCCACGAATAGAATCCACTTCCAATTTGACTACAAACTTCATGTCTGTACCTCCTGATCA
>chr19:12796646-12796846
GAGAGCCGGTTAGCGTGACTCACTGATTTTTTTGTGGATAAGTTAGCTGTCGCTCACGTTCTCCACCCCGAGGCTGAATGCCTTTGCGGTCTGTAGATGT
>chr19:14620516-14620716
ccacaaaaattctgttaacattcaaccacaagatccagtagcttaaaacaacaatctttttctttagctcttgagtttgtggctttattgggcagttcta
>chr19:17264820-17265020
TGGGGTAACTATAAAAAGGGTAGTTTCCCAGAGCCGCAGAGCACGTGGCTGACAGTCTATAATCAAGTGATCAGTGTGATGGGGGAAGTTTAGCTGTGAA
>chr19:18598525-18598725
TTATAGTCAAAACTCTCAGCATCTTTTAAGTAATTCCTGTGTTTTGTGGCTTGGTAAAGGGCATCATTTAGAAAATGTCACCAAGCTGAGTCATCTGAAG
>chr19:18747228-18747428
GCTTGAAACATTGAAGTTTCaaggtaaaagaagagatcagacagaagagaagaaaagctagagaagagagacagaggaagaaagagagggagggggCATG
>chr19:20424181-20424381
GTTTACATTTATACTTTTCTTTGCGTTTTGAGACCTTGGGTTTCAGTCAGGATGTGTGAAGTCACTTTTATGACTCAGGAAGTCACTTTTCCCTCTCAGC
>chr19:21913840-21914040
GAGTTCCAGTTGACATTTCCTTTCAGGATGTGTCAAGGGAGGGCGAGTCATTCTGAGAAGAGCTTGGGGCTCACTATTACACATGAAACTCAACCCAAGC
>chr19:23150912-23151112
AGACCCAACCTTCATAGTTTCTGGTGATGAACACTGAATCAGGCCAATCTCTGACTCATTTTGTTGCAGAAATGAGTGGTTCAGTGGAGTAAGACTCTGT
>chr19:23323268-23323468
CAGGTGAGTGAGGCAGAACCGGATGTGTACCCAGGAAGCAGAGACTCACCCCTAAGTCATACTGCCTCAGTTCTTATCCTCTGACAGGAAAACACCACCA
>chr19:24663062-24663262
CACTCAGAATACTCTAGAACTCACTCAGCATCCTGTAGAACTCACTCAGCATCCTCTAGAACTCACTCAGCATCCTGTAGAACTCACTCAGCATCCTCTA
>chr19:26646184-26646384
CTGCTGCCCCTGATTTTTGCAGATGCCCAGCTTGTCGTCTTTCCTGAAACAAGCACTGCACAGAGGAAGTGGTTGTGGTTGGCAGGGCTCTCAGAATGTC
>chr19:29064001-29064201
TTCCACCTACCGGCAGGTGGCGCTGAGTCGACGTAAATGCCGTCCCAGGAAATGTTTTGCTGGAAATTCAAGCCTCAAAGGCAGCTCAATTGGATTATAT
>chr19:29185622-29185822
TGTTGCTGATCGTGCTGGGCACGGAGGTTTAGACAGTTCATTAGTGGATTGTGGTTTCTTTTCACAAGCATTGGATTTTCTGCCATGACTCACACTAACA
>chr19:29256542-29256742
TATATAATGAGTATACAGGAACTGAATGAGTATACAGGAACTGAATGAGTATACAGTATATAATGAGTATACAGCATATAATGAGTATACAGGAACTGAA
>chr19:29527011-29527211
tgacctagaactcaccatcacacccagAGAATGAAAGTCTTTTGAGTTACCACTGTGGGTTGCTAATAGAAAGTTGAGATTGGCAATTCATTACTGTCTC
>chr19:29659880-29660080
AGGAAGTGGCTTATTCATAGCCTAAAAGGCTGTGGTTGtttgtctttcgttctgaggcaggatctctctatgtagccccacttggccttgaataatccac
>chr19:29887575-29887775
TAAGCCAAGAGGGGGAAACCTACAAGTGTTGAGCTTTAAGAAACTGGCTTGAATGATTCAGAATGAGTGGTAAGACTGAGTGAGTAATTGGTAGGAGTCA
>chr19:30924386-30924586
TTGAGGCTACCAACTTTTCTCACTCATCCCAGGGTGACTCAGATGGGACTCTTTTGAGTCAGCCCCCAACTCACCCCTTTCCATCCTCAATTACACATCC
>chr19:32197401-32197601
tcagcggtgagaggcactcctttccagtccctggagtggtggctgctcacgatattagctatatttgggttctgtttacATAAACGCACAAGGTACGTTT
>chr19:32274196-32274396
TGAGTTTCAAAAAGAAACAAAAAGTAAAATCCTGATTCGTCCAAGCACTTGCCTAGGCCTCTATTACAGTAGGGATGGGGACAGGTGACTCATTCAATTA
>chr19:32275112-32275312
ATTCTGAAGAGGAAGACACTGAAACAAAGTGGTGACCACCTAAAATCACACAGGTCAACCACAGACCCAAGCCAGCTCAAATGAGTAAGTGCTGCCACAC
>chr19:32904598-32904798
GGTTAATTTAAAGCTAGGTGTCTAAAAATAAGACAAAGACAACATGAATGACTAAGTCAGTAACGGTGGCTGTGGCTTGAGACCGGCTGAGTCATTGCAT
>chr19:34774121-34774321
TGAAAAGATCTTAGTTAGAGGTATTAGAGAAGACACCCAAGAACATCACAGAATGGAGAAACTGAAGTGATTAAAATCATGACTGACAAAGTGGAAAAAA
>chr19:41265654-41265854
tgggatctgaacccaaatccttatacaagcaatttaccgagtcatatcagatctccagccctgtttggatatgtgtgtgctacatgtgtAATGAGGTTAG
>chr19:41321094-41321294
AGCCAGTGGGTTTCATGTGTGTTATACCATACATAAATCGTGTGTCAGATAATAAAGCATTGTGAAACATTGTCATAAAAGGGCCCACAGAGACTGGTAG
>chr19:41597692-41597892
ACCCAGGGCCTTCCCACCCTGGGAAGGTCAATGCTGGTAGCAGCAGGCTCGTTTTGATGAAGAAAGAGACCAGGCAGAAAGTCCATGAATCAATGTCATG
>chr19:41837985-41838185
GGCTCCTTCCTATAACCCTGAATAGAtttcttcacctctctagtaataacaagagttcccacctgataagattgttgtgagACTAGTAAAACCACTCAGG
>chr19:46002416-46002616
tattcagatatatgcgtctgtgggagaccattcttagtcaaaccaccacaggaaccacgtggtacaaggcaagaaccagctccgaaagttgtcctctggc
>chr19:53408432-53408632
gaggggctatggtttagtggtgaggtacgaggagagggatgactcaagtgtgactcaatcttagcctgagcagctgaacgcatgctggtgtcatttacaa
>chr19:53800666-53800866
ATGGTAATGTTGTGGCAAAGGCCCAAACACGGGTTAGCAGCAGTGACCCGGTAATCTTGAAATTAGTCACAGAGGCCTAGCCAATGATGATCCAGCAACA
>chr19:55085328-55085528
GTGAGCAATGCAACCTGAGGTGTGTTTGTCACTGTGGAGACTTAAATGAGATAAAAGAAAACGCCAGTGTCTGCTCTGTCGGAAAGATAAGCAATGGCTT
>chr19:57825337-57825537
CCCCAAATGACTCAGTACAAAGTCCCATTAGTCAGATTGAAAGTTTGACTCCGCCAGCCTTAAGTGTAAGTCTGAATTGTCAGGAATCTGATTGCTAAGT
>chr19:58522966-58523166
CCTTGGCTGTTATCTTGTAACAAAGCAGAGGTAAGACGTCTGCAAGACAGTAATTCTGTGAGTGAGTAGTACACTCATCCTGTGAGTAAGTCAGGATTAT
>chr19:59402316-59402516
TGCTTCAGACTCATTCTAGACAAATGTAGACTCCAGGTTTCGCTCCGCACTGATGAAATGTCACCAACTTGGCTCTGATCTAGGGACTCTCCTTTCTCTC
>chr19:60912028-60912228
ctgctgcatatgtgccggaggcctaggtccagcctgtgtgtgctttttgttttgtggttcagtctcttgagaatcccaagggtccaggttagtcgactca
>chr19:60940062-60940262
GAGGGTGTGGCTTAGTTCCTTCCTCTGGTTCTGAGTCAAGAGGATTTGGAATGGTTCATGTTGCTGTGTTTTCTGGATCTCTGTGTCATAGTCTGTGCTG
>chr19:60950526-60950726
AGAAATCTGGAGCCTTCCACAGGCAGCTACACTGAGTCATTTATTCCTTGAACTTGAAGACCTTGGATAGTCTAGAGCTTTGTTGGTGACTCATACCATG
>chr2:3659602-3659802
ATCATGAACCAGGGACTGAGTCAATTAGAGTGATGTAAAGACTTTTGCTCATTTGGGGATTCTGTAAACAAGAAGTTACTCAGGGTGCTCCATAGGATGT
>chr2:6320118-6320318
GATCCTTCTTCTGGTCTGCCATCAATACTTTCTCTTTTAATCTGAAGGACTTTATTAAGGAAAAACTATGAGCCATGTGGATGTGGCTGATTTCATTGAC
>chr2:6695506-6695706
CATGACATAAACAGGAATCCTTGGCTGATGACTGCATTAGCTTAGACAGAATTGGAGGAACAGTAGCATACAGAACTCACCATTAACTCATCTATCTCCT
>chr2:8865591-8865791
TCACTTCTCACTTAACTAAATGACACACATCTTGAGGTTGTGGAGATGTGACAATAACAAGCACTTTCACAGTTAGAATGTGGCTATCCTCCTTAAGCAG
>chr2:8870290-8870490
tagattaatcattcaatgatgtaagtagcagcttaccccatccctccttaagcttttcacagactgcccatTGCTCTGTTCAACCTAGCATCTCCTCTGC
>chr2:8942618-8942818
ATTCTGTATAATCTGTGCTTTTGCCAAAAGGCTGCCATGACTCATTTTTTACTTTCCATAGTTTGAATACTCTTATTTTTAACCAAAGAAAATTCACCTT
>chr2:9577984-9578184
GGAGGAGGCACAGATGTGTAACTTAATGGAAACACTGAGGAAAACCCCAAAGCACAAGATCACCACTGCGCAAATGTTGAAGAAAGTGATTCTATGTAAG
>chr2:9587456-9587656
cctcttgTACCGCTAAGAAGACTTCTGTTCTAAACAGGGAGTGGCAAATGAACTTGAAAGGATCGACTAGTAATTCAGGACTCTGGAAATGACGCTAAGG
>chr2:9616238-9616438
ACAAGAAAAACCACTTTCCCTTGGGCCACTCAGATCACAAGTGTTGAGTATCTCTGCACAAAGTGATTCTAAGAAATTTGAGTCTGTACAACTCCATTGG
>chr2:9867198-9867398
TTCTTCTGCGGTGTGATCACACTCATTCAGAGCTAACACCTCCAGCCATCTTTTTTTTTATGCCTCTTGTTCTGATCCGTCTAAACATCTTGATGTTTAA
>chr2:10073746-10073946
tattagttctttgtgaacttcgcatcatataccccaagtccactcatttcccccttgcctcttaccttccttccaactccccagtcagaaatggaagctg
>chr2:11212077-11212277
CCCTGTGGATGACGTCACTGTGAGGAAATACATCTGCCGATTTGAGTCATTTGAAGCTGAGGATGACTTCCTGAATTGAGAATTTCCCACTGTGAGTCTT
>chr1:160794000-160794200
GTTTGATACCTAATAAAGTTAGGATCTAATTAACACAAATCATCTGTTGACTTCCACGTTTGCAGAGTCTCATTGTAAATATACGAGAAGTAGATACTGA
>chr1:161309378-161309578
CTGGTATGATTTGCTGCTTTACTGTTGTGGTGTCTAAGACACAGAAAGTCAGAGTCAGTGCATGAAATGAATCGGACTTTTACTCAGTCTCCTGGCTGGG
>chr1:161406548-161406748
ATGAGTAACATTTGCTCCTGGTACAGATAGCCCTCTTCCAGACAAATGCCAGATGACTATAAGGTCAACAGCATTATGTCACATTCTACTGAGTCAGAGC
>chr1:161671014-161671214
AGCTCCCCTCACTTCCTCTGTTACTGGCTAAGAGCAGGTTTGGGTTTGACACACCTTCCCTCTCGCTCACAGCTGTGGAGGTATAGGGTACAGATAGAGA
>chr1:161907284-161907484
TCATGTAAATGAGTAATTACATGACAACTGTACTTTCTATTGTTCATTGAAGTATCTATGGGACTCACATTACCTAGTTGGTGAAAGGTTTTGTGGTGGT
>chr1:161922151-161922351
GTCTATTTGAGAGTTATTGAACTGTGGTAATTTTCTTCAGTGAAAGGGAAGCAGCTTTGTCTCGCACGATCTCAAAAGAATCATATTGCTTAAAGAACCA
>chr1:163382373-163382573
GTACACATGGCCTTATTACCCAATCTCTGAAGCTCACAGAATGACTTTTCTAACTCCGGTTACTCATTTCCTTCTTCTCCTTGTAATGGCACCAGACCTC
>chr1:164136118-164136318
ACATGTGGTTAAGGCAGGAAGGTACCACGAGCTCCCTCGAGAGAGGTCCACCTTGACAGCTACTGACATTGGCACCGAGAATCTGTTCGCTCTCGATCTG
>chr1:164777131-164777331
TAGCACAGTAATAACTAAAGTGAGAAACGCACTTGGTAATGCTTGTCACACTCTCATGGCCGTCACCTATATGATGGGACACTACACCTCGAGCATGATT
>chr1:165802202-165802402
GATCCGCTGTTTATCCCTTTAGCTTTCTGCCATCAGCAAACATTTGAGAAACTGGATTAGGGTGCCCCTCTCACCTCTGAGAAAACAGTGTGAACAAAGC
>chr1:170101341-170101541
AGAGAGCAGCAGATATGACTCAAGGTTTTACTGTGAAATGACTCTGGGTGTGGGTGCTAGTTCCAGGCAATGTTTATCAGAACCCAACTGGGATTTTGTG
>chr1:170871722-170871922
ctaCAATGGTGCACACATTTCTCCGTGTACATTACATGGTAGACTAGAAAATGGAGCTTCAAATGAAATAGGCTACTCTCTGCTACATCCTGTGGTGTCG
>chr1:171656184-171656384
CTGAACACACATAGGATAATAGAGAAGAAGCGATTTGTAAAGAGTAAACACATTTCTCAGTCCAAAGTTGAAATGACTGCCTCTAGGAAGGGAATGTCTT
>chr1:171685028-171685228
ATTCAAACTTTGACTCATCAGGGTTTTTTCGTTCTGACTTTTTATTTCTGTCTAACGAGTGCCCCCAGAGCCAGTGCTGAAAATAATAGCTACAGCTAAT
>chr1:171783122-171783322
TAGTTGAGATACTGTTTCTTTGTGAATGAAGGGCCTGTAGAGCCAAGGACTTTTATCAGATTTCTGAGAACCACCATCCTGAGAGGCCTCACTACATGAA
>chr1:171849562-171849762
CAACATGCAACAATATCAGCAGTGCAAAGAGCTGCGTGCAACACTTCCCCTGCAGAGTCCTCGCCTACTCATAGCCACCCTCCTAGATTGCTTTGTCCAG
>chr1:172015270-172015470
GAGGATACATATTTGCATCCATCTCCCCTCCTGTGGATACAGTAACTGATACCCAGGGAGTAAATGAATACGCCTGCCTATCTGAATGCCATTGTGGGGA
>chr1:176832738-176832938
TCTGCCTTTCAGTCTGAGCAAAGAGGATTTGCCAAAAGGAAACTACAGTCATAATCGTAGACAAGACAAGGTTCTAGGGGCTATGATGTCGATCTTACTC
>chr1:176944820-176945020
gggatcagtctcaataaaatgaaaCAACAAAAAGAAGTTCTCTCATAAAGAGAGCCACCAATAGGATGTTGTCCTCATGCTGCAATTCTGTCAGCATGAC
>chr1:178182376-178182576
agtccacttgctccagtaagacccagcctcatacgggctccacagcactctaccacagtgcatccagctggggaccaaatattcatatcatgaatgcgta
>chr1:178321126-178321326
GGGAGTGCAGCTCTACCCTATCTTTAACCGAACCTAACATGTCTTTTACTCCATTCCCCACCAGTGTTACGTTTCATCTCTTATGCAGTCATCCTCTAGA
>chr1:180015340-180015540
agtgaacatggttgaacaagtatgtctctgtgatggaatgaagcatactttgggtatatgcacaagaatgatttgcctgggtcttggggtagataatttc
>chr1:181138852-181139052
AATGAAACTCAAGTTACACAGGGACTACAGAGCAATCAATACGGCTGGAGGAAACACAACGTAAGGTAGGAAGTGTTCAGCACAGTTGCAATGCTGGCCA
>chr1:181151420-181151620
AAAGAAGCATCCACAAAGTGTTTCTGGTTGCCTTCCGCAGTGGACTATCTGTAAACTCAGTAACTATACCTGTGGCTTAATCCCCAGTTTCTAAACttta
>chr1:183964162-183964362
TTCCTCCTCTAGGAGCTAAGGACATGATTTAGCTGGAGCAGATGCCACAGCAACAATAGAAACAATCTCACCGCCTGTGCTATGAACGAGTGGCCTCTTG
>chr1:184084970-184085170
CATCTCGCTCTTCTCTGAGTCTTATTTGCCTACATCACATTTTTAGAGGATGAAGTGAGCTAATGAGCTCATATGAGCAAAGTATGTAGCAAGTGACTAA
>chr1:187228928-187229128
GAAATATGACAGCTCTCATTATGAAGTGCTACACTAGACTGCCGGGGCATTGCACAGAGAGTCTGTCTTTGGAGAATCTGAGGGGTTCTGAGTTGTAAGT
>chr1:189657496-189657696
CATTCTGGGACAGAGCACTCTCGTGGTTTAGCATTTTCATTTCACTCACTAGCTTCTCGACCTCTGCCGTCATCTGACTAGTTGCCGTGATACACTCTGT
>chr1:189703704-189703904
aggcgaatgccagcatctggtgtgtgctctctcctttttactcagtccgggaccacagctcatgaaatgacatcagccacattcagaatcgtattcccat
>chr1:191115074-191115274
CAAGACACTGCTCTCTGGAGATGAATACATTGTTCTTTCTTTTTGAATGTACCTTCACCATGGTGAAAAGAACGTTTGAGAAAGTCCCTCCCTGGTTGAC
>chr1:191275755-191275955
ttttgtcatcctgttttgtgattcaactgtgtagttctgagcataaactgtagatgacaacaccacattgcagtatcaaaaggtcgatcacgactggCGG
>chr1:191609661-191609861
AACACAGCTATCCAGCATAcatggtaattttaaatccagtcaaattgaaagtgaaggtgaaccatcacaCTCCCTATGTTAACTCCTCCTCCTGTCTTTC
>chr1:191961068-191961268
ACTTTCCTGAGGTGAATAGGCAGTGCATAGGCTTTCCTGAGGTGAATAGGCAGTGCACAGGCTTTCCTGAGATGAGTAGACAGTGCATAGGCTTTCCTGA
>chr10:5591664-5591864
AGAGCATGGCGAGGGGCAGCCACTGAGGCACTGACTTCTGGTAAAAGCCTAAATGAAGACAGCAAGCAATTCCTAGAATCTCTGAGGCAAGAATACTCAC
>chr10:7212563-7212763
CGCTACAGTGTATCAACTCTTCGGTTTAATAACACCAGAATGGCAGCTCTTTGAGTTGTGTTTTGACATAATGTAATAGTCATATTTTCAAAATGACCTA
>chr10:7483821-7484021
TGAGACATGCATAATTGTCAGCTCTGTGCTTTGAAATTCTTGTGCTTCCTATATGAGATTATTCTCCGGAACTGTTATCTGATCATACGATATTATCTGA
>chr10:10224646-10224846
tctgccccaagattaggcagtttcactttcattctctggctctctgactcataacagccatcttgtctctttccacagcaggagaccacaaagctctctt
>chr10:12974721-12974921
ATGCTCATTTCTGGAAACTTCTTTTTGCAACACTGTCATCCGCTTCAGAACTGATCAAAGCAGGAGGGTAGGATTGCGAGGGGAGATATAATCAAAGAAT
>chr10:12977819-12978019
GTTGAACTGAATCATCCATTCAACTTTTTGTTTTAAACAGGCACTGGATTATTGAGTTTGTGCTTCCTCCCGTAGGAGAGAGCTTGATGTCTGACTGCTA
>chr10:13438520-13438720
GGTGTTCATAAACAAACACCCCGAAACCACAACTGCTGCTTTCAGAATGACTCCAGGGACTTGAGGACCGGAATTACTCCACAGTGGTGCACAGAGCTAG
>chr10:13832702-13832902
GTCTATTGTTGCTGTATAAATAGCCAGAGCGGGCGCTTCGAAGATTGCCACAAGTGGAAATGAAGCAGAAGTGTGCAAAGCATCAGGTTCTGATCACCAG
>chr10:14100854-14101054
CTTTTCTTGATACCTTAAACAAAGGTCTCCTAGTCAACCCAGGCAGAAGCGAGCCCAGACCTTTCAGCCATTATGCTGGGCCAGCTTAGTTTCTTCTTCA
>chr10:14432636-14432836
CACATAACGGAAGTGAGAGTGGTTAATTTGCTCAGAGTATGAGTCAAATATGCTTACTTCTTGCAGTGACAAAATGTTATTTTAAAAGTGAGAATTGATT
>chr10:16714167-16714367
AGCACAAATCGAAAGGAAAGATCATGGTGAATACAGTAAGCCAGGAAGTGGTTCACAACGTGGGCTTGTTTTTTCAAAACCACCTGTCCTCAGAGGTCCC
>chr10:17567058-17567258
CTCCACAGCTAAAAGGGCCTCTGGTATGTCGGGCAAAGCACAGTCAAATCGTGATTTCAGGTTGTCCAAATGGTGCTCTGCATAGAGCAAAGCAACCCAC
>chr10:17583195-17583395
ACCCCCTTTCTCGTTATGTTTCATTGTGGTGGAGTAGAAAAAACATATCCAGCCTTTACTCTTGAGTGCATGCATTTGTGAACTGCGGTGACCATTAGAT
>chr10:17772428-17772628
CTGCAGACTGGTGTGGGTAAGGAAAGCCTGTTAACGGGGAGACAAGTGTTCATCTCTTCATTTACTTGGATAGCTGTGATGAGAAGGAAGGCCGCTCAGC
>chr10:17978469-17978669
AGTATCCAGGAAGTCAAATTAAGGTTTCCCATCTTTCAAAGTTGCCCTTTAGTGTATTGCAACTTTAGAGTAACACATAGGCACTACTGTTGCATGGATC
>chr10:19068260-19068460
AGTTAAAAAGACATGATTGTTAAATCTCCTTTTAGCATTCACAGATCCCAATTCTAAGATTCTCATCTCTTCTGCACGGTGGCTTCTTGAGGCTAATTTT
>chr10:19171941-19172141
CAGGTCTGTTGGTCCTCACACTTAGGTAGCACATCCTAAGCCCACTGTAAATATGAACTCATTTCATCCCTAAGAATGAATAGACCATTACCCAAGTGTG
>chr10:19202538-19202738
GATAAGACCTTCAATGAATAGTTAGAGTGAGACTAGGCTGAGTCAGGTTCACTAGTGATTGAATCTAATAAAATAGAACATGGCTGTGTAGTAAAAAGTA
>chr10:19210068-19210268
CTATGGAGATAGTATCAGTGACCTGTGTAGATTACAAATAGTGAAGCCCTTTTCCTCTAGCCACTATGATGATCAAGAGCGAAAGGCTTGTTTGTAATGT
>chr10:19284119-19284319
ctcagtagttacatgaacaagaagacaagaaaggtcagtTAAGTGTGCAAATATGACTAATCTCAGATTTGGATCtgttacagttagagtgtgatacatc
>chr10:19529870-19530070
tttagacttcttaaaatcatttgactcaaatcaggaattctataaagtcattaattcatctaaaaggcattaattcatgaaagttcatcttcatgtcaat
>chr10:19577636-19577836
tacatatgactcataactagcaacattataactagcaacattacagctacgaagtagcaacggaatacttgtatggtttggggtcaccacaacatgatga
>chr10:20984628-20984828
CAATGAAAAGCAGACACTCATACTTTGGTACTGACCTAGACTGCAGTGTATATAACTGAAGGAGGCATGTCTTGGCTAATGCCTCTTTGTCTTTTACTTT
>chr10:21029124-21029324
TGTATTTTCCAGAATTTTGGTGCATTTTCAGGAAGCTTTTTCCTTGAATGAAAACTGAATGAAATGTAAAGAATCACTCTTTATGTTGTTCTTAGTCAGC
>chr10:21186676-21186876
AGGGTCTTGCCTTAGAGAAGGAGTTGGAGCTACTATCTCAAAGAAACTCAGAAGACCCTTTGCCAGTGAGGAGCTAGCCTGAGGGAACAGTATGGTGTGC
>chr2:11214898-11215098
GTGTCTATTCTGACTGAtggaggggagagacggttatacggagcacaaagggttttcaggacagtaatgctgctccctatgaatcctgtcattgcgggaa
>chr2:11315809-11316009
TGACTCATTACTCCACTCTCAGTGTCTCAGTGTGCATATTCCTGTCTCAGAACCTTTACTCATTCTCTCTACCTACCCAGGAGGCCCTGCCAGTCTTGTA
>chr2:11368812-11369012
TTCACACGATCTGGAAGTTTCCGATCTAGATTGCCTCCCCAAATTCAACATGACTTTTCAAAGTCGCTCAAGAGAGATTTTCTGAATTGTGCTTTTTATT
>chr2:11616942-11617142
CATGTGGTCCCCAGAGTATGTGATCAGGTCATCAAAGCCAATGTAAGCCAAGGTGGGGCATGATCGGGAAATGGGTTTATCTGTCATCTGAGGGTTTCGA
>chr2:11642500-11642700
CACTGCCAAGAAGTGCTTGCTCACCCCTCCTGCCGCGGCAGGGAATCCCCCTTTCCTTGTACAGGCAAAACACAAAAAAGGACTCATAAGTGAAGCCTGA
>chr2:11645368-11645568
TATTAGTCAACCCGGGTGTTTTTAGTCTCTGTATCACTGGGCCTTGGGATGTGGTTAAAAGAGAATTCTCCCTGATGTTGCCAACACAGCAGCAGCTAAC
>chr2:13416848-13417048
CAATGTGGTTACCCTGAACAGACTTCCCTGTTGTCTGTGTTCATGAATCACTGTATGGAAAGCTAAGAATACGTGTTATGACTCTGATGTGACTGAGCAA
>chr2:13559719-13559919
TACACAGAAAACCCCTAAAATGTTCGCAATCCTGTGATGATTCAGTAAGGCCACAACATTCTCTGAATTAAAATTAGGCCCCTTGCTTTCTCAGAACAGA
>chr2:14131004-14131204
CAAGGCGTGGGGCTTTTTCCTTCTAATTTTGTAACTGCAGATCTTACTGCTGAACCAGAAATGAGTAAGTACTTTTCAGTCTGTTGGTAGATGGTAGATT
>chr2:17386576-17386776
GGCCCAACCTCAGAGATACAGAACTTAGGGAGACTAAGGGAGAAAAGATGATATACTGTACTGTTTTGTGTGATTTTGTTCGGGTAAAAAGCCCAACACA
>chr2:17673032-17673232
tcccactaacccaagaccgagactctgccaataagctatctattgctacaggttaattggtatcttttagaattttactgaagtagaatcatatagtatg
>chr2:18664182-18664382
TTTTAATTTAACAGACCATTATTATGACTCAACTTAAACATTGAATGCCACCATCTCTATAAACAGACAAATATTGATCATAGCAACTTAGAAATAAAGA
>chr2:18916688-18916888
ATTCACACTGTGCTTGTCTTTAGCTGAGTGAAACAAACCCCACAAAGCAAGCAGGTGCTTAAAGGGAAGTCTGCAAAGAAACCTCCGATCAAGCTACTGC
>chr2:19579663-19579863
ATAATGACAGGTCTCTCTTCTGCTATTACTCAGAGAACCTTTGAACTCTCCTTTACAAAACACCCCCATGGTACATTGTCTTTCACTGCAGGAATGTATT
>chr2:19630649-19630849
TCAAAATGAAAGCACTGATTGATTTCAAGAGAAAGCAGAAGTTCCTCTCCCTGTACTGACTTGACACACACATCACTGGCAGAAAACCTAAGAAGAAACT
>chr2:22680119-22680319
ATTGGCGGTGCCATTGTAGTCAGAAGCATGAGTCACTTGCTGTTCTTTGGAACAATCACTTTGCTGCTTATTTCTAGAATAGGGTTATCGTACTTGGGTG
>chr2:22687170-22687370
CAAATTCAATCAGCCTTTCCCAAGAGTTCACTGGTAGCAAACAAATATCTAGTCATAACAGAAGCAGTTATGACTAATACAAGCATTCACTCCTTCATGA
>chr2:25422442-25422642
GGCCTGGTGAGGTGAGGTGGTATGTTGAGGTCCCCTGGCTTTCCCTTTGACTCATGATGTCTCACATTCCCCCCACCCCCTTTTCCATCCTGACCCCATT
>chr2:29628339-29628539
CAGGCTGTTCTTGGAGATCTGGAGCAGTTAAAATGCACACTCATACAGAGAGTGGGGCAGAGGTAAAAGCCCACAGGCGTGCACACTACTTCCCCAGGTC
>chr2:31082753-31082953
TGACTAAGCACATGACCTCAACCCTGGCCCCAGGGTGATGAGATAAAATGAAACCCTTCCTCCCATCAGGTACCCTCGTGTGGTTATGACTGAAAGAGGA
>chr2:31303294-31303494
AGGACAAGATGCCCTCGGTGTCTGAGAGCTGAGTCAAAACACATTGCTGGGTCCCCTTCATGAGGTAAGTGTACATGAGTTTGTGTCACACCTGTCCCCT
>chr2:32037522-32037722
agggtaagacaccggacagtctcttagtctcagcacagttagcagtctcttcactaaccAACTGCCCacttcaaaaagctgctgtgactaagactgagag
>chr2:35878574-35878774
TCTAGTGGGTGTGATTCCTCTGAAGCTGACTAATAAAGCCCTGGCTGCTTTGAGTTGTTCTCCTTCAGCATTGAGTAATACTCCAGTTAAATGTGCAACT
>chr2:38472716-38472916
TGTGACCTTACAATGCCTATGCACTTTGCATGCTACTTAGTCATTTCATCTTGACAATATGTTAGGTGACTGCTGTTCTATTCCTCCATTTCACAGAAAA
>chr2:44144698-44144898
GTTACAAAGGGGGGTTGGTTCCATTCTCTTTTTCCCTTTGTGATTCTTTTCTTTAAGGAATCTATAAAACTCAAGCTGTATTTTTTAAATGCTTCTTATT
>chr2:44152582-44152782
TTCTCCCTCAACATCCACCCTTTGAGAATTATACCCTGTGAAGTAATGATTCACTGACTGTTACAAGACACAGTGACTCAGAACACTGTGTGCAGTCATA
>chr2:44607198-44607398
TGAAACTAAGAGTCATAACTCTTATGAAAATAACTCAAAATGTGATTTTCAATATGAAAATGCAAATATGACTTAAAGTAAAACTTGTGCTTGTGTTTAA
>chr2:44886694-44886894
CTGAACGGGGATGACTCAACCAAAGAAAGGTCAGTCACTAACATCAACGGGCAGCCACACACATGTCACTTTGCACAGCATTGTAAAACATGCCTTTCAT
>chr2:51186986-51187186
AGTAAATAGTTCCAGTTCAAGGCTTATCTTTAAAGGGAATGAATCACTTTCATGTTTCTTTTAAACTGCATCATCATTTCAAGAGAAGTGCTTATGTATG
>chr2:52310727-52310927
ATAAACCCCACAGAAACTCATAGCAGCAGTACAGAGAGTGCATGAATTTCCAGGAAACTTTGCTGTTCACTCatttcctcattcaaaaacatcagagggg
>chr2:52314108-52314308
TCTAAGATACATTGCTATGAATTATCATGGCCCATGTGTTCTTGGAACAGAATTAACCTACACAACCCCAGATCTGGGACTATGAGGCAAAGCTAGAGCA
>chr2:58097151-58097351
cttgtgggttcaacaactaccagattcttgacatttctgcagagagacagtcatagtgatagccacaccacagcttgtaagctactcacgcatattccct
>chr2:58123765-58123965
caaaatgaaatactgcataaaaagaattactataaatagacgttccttaagatagagatgtggttcaaggataggaagcatgctacagcttcttaggtct
>chr2:58124822-58125022
acccaagtctgccttagtgaatcagtgaatttattggaactacttattacagcatgtggtaagggttacttaaatgagcatgggtgactcaaagggagct
>chr2:58161792-58161992
TTGACTTACAGCAGTGTGTGACTGTGTAGGTTTTTAGAAGTTGTGGGCTTTTTTCCCCCTCTAGGATTTACCTTCCATCCCCTCTCAGCCTCTTCATTAC
>chr2:58187878-58188078
AACATGGAAGGTACAGTGTGCTTTCTGTCTAGGATCAGGTTTCCGGGAAGGGAAGGGCTCTCTGCACCTTCTGAGCTCCTGCCCAGTCACCTCAGAATGA
>chr2:59055909-59056109
tcatttttagtttcctatgacagctttacaatttacattcatgtcatctgtgtacaagggtttcattttttcacatcatgactaacactactcttttggc
>chr2:60328669-60328869
CCTGCGGCTTTTGTATTCGGACAGTCATATCCTTATCTCATTTAACTCTCAGAACAAACGAGAAAGCTGAGTCAAGTCAAGCAACTTGACTCAGATGCAA
>chr2:60857778-60857978
cagaacagaccaaagcatggataccaccaaagtccaagctgctcaactcatttagagttttatttgggttagacttacaggaatatgggtaaagggttgc
>chr2:62350342-62350542
TTGTAGCTCATAACTTTCCAAAAATAGAAAGTCACCCTTATCCAAGCTGTAGGGGGCCAGTTCTTGGGCAGCATAGCTATTACTCACTACAAGACTGACT
>chr2:65161646-65161846
TCACTCAAAGCCCAAAGACACACAGGCAGGCAGGCAGGCAGacacacacacacacacaccacacacCTTAGAATGTTTGTACATTTTCTACTACTTAGGC
>chr2:65170838-65171038
AACCGTTTTTACTCAAAGTCCACAGAGGCAGCGTTAATGTTTGATCCAACGTCTGCTTCAACAGTTATGTGTCACCAGCCTTTTAAATTTTAATTCAAAT
>chr2:65342138-65342338
GTAGGCAGAACCTGCTCTAAATTAACTGCTTCAATCAGACACAGCTTAGAGTTAAATGCTCTGGCTACCCCTAGGCACAGCTCAGCGTTTCCTGTTTTCT
>chr2:71696808-71697008
agtgctaggattacaggtgtttactaccatgcactcagggctttgagcaagttgagtgagcactctaccccatagtcctatagttccccagtccccaaag
>chr2:72282616-72282816
GGGGAGGTACTTTTCTGATTTTTAAAAAGGTTTGGACAATGGTTTTTGTTGTTGTTGTTGTTTTGTTTTTCCAAtttgtttttgggttttgagacaaggt
>chr2:75880698-75880898
CTGACTAGTATAAATGAGTCAGTTCCTTGAAAACTGGCCCCTTGGGTGTATTTAGATGACAGCCTCTCCTTCACCAGTCATAAGGGGTGCTCTTTTCTGA
>chr2:77919090-77919290
atcatcaacaaccacaacatcatcaccatcaccatcatgaagcaaggatgttccaaatgactaacatggtgcaaaatgagtcatggcttaatgagctatt
>chr2:78961780-78961980
GAGGTCTCTTCATAAATGAGTCAGGTCGTGGCTGTGAGTAAAACAGAGAACCATTGCTGAGGGTTAAATTTAGGGCAAGCTCGGGCCCAGAGCATGAGAC
>chr2:79122522-79122722
TCAATTTGTCTCATTTGAGTTACTGCATTTTCATCTAGTGCTCAGTGTATGATAAATATCCTGGATAGGTGTAATGATGAATCAGACATGACTCCTACTC
>chr2:80014324-80014524
AGCAGGTGCTGCAACTGTAGTTGAGTCAAAACAGCAATATTCGCTAGACAGTAGCAATGATCTGAAAGCACACAGCATCTCAAGTTGGTCAGGACAAGAG
>chr2:84222138-84222338
gagcatCATGGGCCATGAAGAAgactatgactatgactatgactatgactatgactatgactatgactatgactatgactatgactatgactatgactaA
>chr2:90490597-90490797
ACTAGGTTCCTGCTGTTCAAAGAAAAAATTTCCCTGCTCACAGTGTGGCTTCTGACATCCTGCCAAGTTTCAGACTCTGAAATATGAATGGGATTAAAAA
>chr2:91835685-91835885
ttgagaggcattttcttaactcgtgattgctgtgggaggaaccagctcattgtgggcagtggtagccctggtctgatggtcttggatgctataacaaagc
>chr2:92197498-92197698
tgctgggttgtcagagttttgatgagcaaagttaagAGTATTTCTCTCTGGTGGTATTCATCAGTGTGCTTTCATTTTGAATAGGTCAGACCACGCCTGA
>chr2:93424967-93425167
GAATTCGGTCAGAGCTTTAGAGACTGAGATTCATGACTGATTAGGAGTCTCTTTGTCCCCTTGGTCGGTCCCTGGGATGGTGTCAACCCCTCTACCCTCC
>chr2:98662554-98662754
ctgcagtgtggtttttatcattttcgatgtttttcattgtaactcattgatatacactgttctacaaatcccgtttccaacgaatgtgtttttcattgta
>chr2:98666680-98666880
ctgaaaaaggtggaatatttagaaatgtccactgtaggacgtggaatattgcaagaaaactgaaaatcatggaaaatgagaaacatctacttgacgactt
>chr10:21358110-21358310
CAAGTCTGGAGAAACGCTGCTTCCTCCATGCTAGGTTCCACTTGTCACCACTGAGCCATTCAGATTGAAAGCGATGGGCTCAGTGAGGTACGCTATGGTT
>chr10:21622531-21622731
TTATTACTCCTGGGTCAGATTATGAGTTGGTTGCTGGTTTATATAGAAAGGATACATTTGACTTTGTAAGAATCCTGAACTTGCGAATGCTTTAGTGGTT
>chr10:24124482-24124682
CTGTATGTCGGAATTAATCACCCAGGTACTAAGAATGAGAATAGGGTAATTCATAATGAACCTTCACTTTCTGTCACTGTAAGATAATGAAAATGCCAGG
>chr10:25198934-25199134
CAAAGTCTGTCGATGTTTATTCCAAAGCCCTACCTGAAGATTTCTTAGGAACACTGACTGGACTCCCAGGGGAGTAACGGGCATAGAATAACCGCTGACT
>chr10:26264206-26264406
GTCTCTAGTTTAGGGTTTTTTTCCTCACATGAATAATTCCATGTTGTATTCATTTAGACAGtgtcttagtcagggtttctattcctgcacagaacatcat
>chr10:26358792-26358992
agaacgtagtttgagaattgaaggtggcttgggacctagccctcacaaatgtcatagatcgactCATCTCACTTTGACTAGACAGTCTTTCATGCCACCT
>chr10:28564259-28564459
CTGTATTAAAGCTAGACGCCACACAGAGCCTTTGCTCTTTCATACCAGGATACAGTCATTTATACGATGTGCAGTGTGAGTCAAATCTGTGTTTCTGAGC
>chr10:28776803-28777003
ATTCAGAACTCTGTTAACATATACGAGTAGGCAAAACTTTTGTGGGTGGTGTATTGCATTAtcttataattcgggcttagtcattcagtgagtctgtgta
>chr10:34110832-34111032
TGGTATGTGATGCTGTCTTTCAGAATGAATAGTCTCTTTCTCTAACTTTACCTGCATTGGTTTTTTATCCATTGCATCACTAGCCTTTACTGACACCTAC
>chr10:34117904-34118104
AAACCCCAGCTACAGTTTTATCTTCACATCCTGAATGTGAATAATGTGTGTTTTGTGGGTAGCCCACAAACTTGTCAAAACTGAACCCAGGTTAGATACA
>chr10:36986086-36986286
CGGCTGCCTGCTGCCTGCCACAAATGTGTGCATTTGAATTAGCATTGTAACTTGCTACTCAGGTGGATCTGGTTCATTTAGAGAGACTGATCGTGGAAAC
>chr10:36987220-36987420
AGGATTTGTTTAAACCATTATAGTGCTTGTTTATATTAAATTCTATTTGAGCATAAAAAACTAAAACTTTTTTTATAGTATCTGTAGGTCTGTAAAACCC
>chr10:39479432-39479632
GAAACCCCAACTTAAGTGAAGCTGGAGTTACTGTCACAATAAAGCACACTGTTAAGTGACTGCCtcatacagttgactcaaactgaaattactttcagct
>chr10:40371340-40371540
TTGCTGTTGGAATAGCTTTAGCTTTACAGTCTAGCCCCACGCCCTTTTTTCTCTGCATCTGTTCCCTTCCAGGTGCATTTTAAATAGTTTCCCCCATCTA
>chr10:41978474-41978674
AAAGCTGAGCGATCAACTAGTTCCCCAGGAAGAGTGAAATCAGTCAACATGCTCCCCCCAGGAAGAAATGATTATCAAGATGAGTCAGAAATCACCCAAG
>chr10:43520048-43520248
gaaccactgTGTTGTAAGATGTCCAGAGATTGCCTTTGAACCAGTCATTATGGTGCTCACAGTTTGACTGGGGATGCTTTGCCAGGACCACATGAAAAGG
>chr10:43700232-43700432
GTCAACACACAGTTAAAACTTGATCTCCTTTTCAATCATTGCTTTCTAAATTAGAAAAATCTGTATTTCCGTGTACCATCTCAAAGCATTTTTATAAATT
>chr10:43982716-43982916
AGAAAAGCACATTTGGCTAGGGAGAAAGCAGTCGCTTCATTTCAAATCATCGGAACTCTCCAGCTAACAGCCCTGGTGCAGACAAGGGGGCCCGCCTGTC
>chr10:44176126-44176326
gcgcgtgcgtgcatgcatgtgtgtgtcagaggagagtatttaggattcatttcactccttccacagtgagttctagagatcaaacttaggtcaccaggct
>chr10:44380993-44381193
CAGAGCTCAGCTGAAACATCCAAGTCAAACGAATAGCAGGGTCTCAGTCATACACAGAAAGCACTCTTCCCTTTTTCTTCCCTCAGCCCCACACATGCAG
>chr10:44432323-44432523
GCCCACAGGCCCGCCGAGCCCAGTGCAGCAGTGGAGGTTAGGGGGTCGGGCTGCTCAGGCCAGCCTCTCTGCTACAGCTCGTGATTCAGAAATTACTGGA
>chr10:44444508-44444708
TTGTTCTTAAATCTTAAATGGCTGTAGGCGGACAGAGTCATTTCAAGAGTGAGCTGCTTTGGAAGGTTCTGAATGGCTTAATTATGCCGACTCACATTTT
>chr10:44708953-44709153
GTACACCCCCCACCACACTGCACGTCTGCCCTTCCATGAGCAAAAGTTTCACTCTTGAAATTAGTGGGTGACCTTTCTTGTTTTTCATATACCCCAAGAA
>chr10:44821652-44821852
AAAGCAGGCCACTTTCTAGTAGATTGTGAGAAGATAGACAGCAGCATTAGCTTCACTGTGGGTTTGATGTGGAGAACAGAGTCAAAAGGAGATATTCTTG
>chr10:51480298-51480498
agagagagagagagagagagagggggagagagggagagagagagagagagaaatagtgagaaagacagagaATGTGATAAGGGAGAGTGAAAAGTAAAAT
>chr10:53621676-53621876
aggcactgctttcaacacctcgatacttccagtgagtggtcttagtcttgtcgccacatcttcacacgctgttctgagtcagaggcatgaattaagtcat
>chr10:53918516-53918716
gatcccccaaccacaaaagtattttcattactacttcataactgcaatcttgctgttgttatgaatcataatgtgaacatctgataggcaggctatctga
>chr10:53940228-53940428
agttgtctgatatcctctattcatgcactgtggtactcatatgcataGGTGAAAAACACACATAGACACGTACAGTCAGATACACAGACTCAGTGAGTGG
>chr10:54009420-54009620
TTTTTAGTTTACGTCAGCGTATGCCTACATATATCTATATAATGGTGATCTATAATTTTCACAACATTCCTAACTCTCACTGATGAAATCAGAATCTTAA
>chr10:54026738-54026938
atccagggcaagacagggcaggaagtgaccataatctcaggatattactcaggattatgtactgtttaatgcataaaggttattttcagactcttcgtca
>chr10:59580710-59580910
gcattgtgtgattctatatttataacactcttgaaatgacaaatctgtaaaaaaaaatgtagaacagatttgcagtggaaaaggagaagggtaggtaaga
>chr10:59936392-59936592
ACTCCAGCCTCAAGCACAAGAGATAACCAAGCCTCCATCCCCAGTAACCAAGCCACGGCAGCAGGAAAGTGGGGAAGGCCACCCCTTAGGGCAGGGACAG
>chr10:68036062-68036262
CTCTAGACTAATGCTCAGAGGAGTCTCATTTTCAGTAACCTTCCGCTCACTGCGCATCTGCTGCGATATCATCTTGTGCTTCATGCAGAGATGAGTTTCA
>chr10:75222363-75222563
TTGCCTCACTTGTTGGAATGGGCAAAGAGTAAGGTTTATCATGTCACCATGTAGAGCTGCCTGTCCCTTGTTGGTTCACACACAGTTTAATGTGGTCCTT
>chr10:76035248-76035448
atagctaaggacagtgaatagtttttgagacatttcttagccatttttattctgttgagaattgtctgttcaggttccaaacccatttttttgaatgttt
>chr10:82780358-82780558
gtgctgggatctgaactctggctgatagagcagTGtcatggtatgagtatgcttggcccagggagtggcactattagaggatgtggccttgttgaagtag
>chr10:85118002-85118202
TAAGTCAACCAGTGATTGCCCTATTCCAAATTCATTAGTCACTTCCCCACATCTTAGTTGCCTCTCTGTGACATCTCATCTACAGCAATGACTCTAAATG
>chr10:86011961-86012161
TCTCCTGAGATGAACAGACAAGGCTACCTATGCAATCATTACTGTCATAACACATGTGTGTTAACATGCCAAATACACACACAACATACTTATGAAAGCA
>chr10:88405829-88406029
ATGTAGTGATTTGAAGACAATTGTATCACGTATTTGGCAGGGTCCCTTTCATTCTGAGTCACCGGCTTCCTCCTCAACTGGAAACCAGTATGGTCTAGTG
>chr10:88420784-88420984
GTATTTGTGGTTAATCTTCAGTTATCCTAAAATAGATGCCGCATTTCCTCCTTCCCCTGAGGTACTTTCAGTACTGATTTGAGCAGTTGAAACTATAGAC
>chr10:89590022-89590222
CCTGAGTCATAAACAACCATTGCTACTGCTACATTCACCATTATGGAAAAAAAAGGCTGGTCTGAAACTTAGCCTCAGTGTTCTTTCTGCCACCTAAGGA
>chr10:89599370-89599570
caaccATGTGAGTTGTGATTTCAGAGATGGGAGAAAAAAGCTGCCTTGCAAACTTTGATCTCTTTTACAAAGTTGACTCATACACTGTCTCGTGACAAAT
>chr10:93946192-93946392
attgaccagagcaacagttcaggctcgagagctaaaagctgtgtgctggacatttctcaagctcagcttataaaaggctaaaaccacaaaacccacaatg
>chr10:94021707-94021907
GGCCCACTCTGTGGTTCTTAAAGAGATGAACGAAACCTTTCTCTCAAAATGACTATTCCTTCTTAGAAAGCCAGAGACACTAGGAACAGAGGTGCACGCC
>chr10:94554188-94554388
ctctctctctctctctctctAGCCATCCCAGGATGTATGACACTACCATGTGTCACCATACCAGAGATGACTTGAGGAGACAGGTTCTGAGAAATCTTTC
>chr10:94909442-94909642
GCACACGTAGGACAGTCATTGCTCTCCTCCTGAGAGTGGCTAAAAAAGAAGAAGTGACAAATGGGGGGAGGGTAAGGGCCCCTGTGACATCCATTGTGTA
>chr10:95442394-95442594
AAGCTGATGACCAAGATCAGAAGTCGCTGTGGTCAAGTTCAGGGGTAAGCTATGCCCCTCCCATTTGCCTGCCTTCCTCTTCCTTCTCATCCTATACTCG
>chr10:96338227-96338427
ATGACATACCAGGAATGAGTGGGCAATTGAGAAATTTCTTGAGTTCCTTGAACTTAGGGCTGTTTGTTTTAAGTTCAAATATTGACTCTTGTTTCCCAAA
>chr10:96421700-96421900
cattaaattctaaaaagcctttaatttttttctttatttcttccttgaccaagttatcattgagtagagtgttgttcagcttccatgtgtatgtgtgctt
>chr10:96599833-96600033
GATTACTggcttggagtgacggctcagtggttaacaatacttgctgatcttggggatgacctgaattcagttcccagcacccacacagaatctcgtcatt
>chr10:96621692-96621892
ATGTCATCCTTACCTTTGAGATAGTTCTGGAATTGCAGGCCTTTCTGCCGGAAGTGGCTTTCTGTTATGATTGTTTATGAGGTTTCTTTGTCGCCATAAC
>chr10:99264841-99265041
CGGGCGAGTTCAAATACAAGCAAATTCCTATCTCGGATCACTGGAGCCAAAACCTGTCCCAGTTTTTCCCTGAGGCCATTTCTTTCATAGGTGAGACTAA
>chr2:101819550-101819750
TTATGAGAGTTCATCTCTTTTAACTAGCACGCTCCTCTCACTGCCTCTGTATGCATAGGAAATAACAGGCACAGAAACATTTATGACACCTTGAAGCTAA
>chr2:102957034-102957234
CAGACCTGAGATCTGAGAGTCATTTGATGAGTAGGTATtgtggtgattaataatgactgtatatgtgacaggatatagagtcaccatggcaacaagcttc
>chr2:102981772-102981972
ACACACTATTCTCTCATATCTCTTTACCACTCCAGCTGATCTGTATCTTCCCAACTACTCATTTCCCTacttgctcatctttgtgcaggtctcggggagg
>chr2:103640963-103641163
TACTGCCCAGCTGCAGGAATGACATATCCACCCTGGGCCTACCTCGCACAGTTCAGTGCTCTAGAAATGACTGGTCCAGAACAAAGAGGGCCTTGTAGTT
>chr2:103657841-103658041
CAGGAGGGTGTGGTAAGCTGTGACTCAGGGTGACAAAGAGGTACTTCACAGAGCTACACTCATAATAAGAAAGCCGAAAGCATCACCTATGCAGCAACGA
>chr2:104176672-104176872
AGCTAAAGGTCGTTAGCAGGAAAGATGTTTTCACAGTTTTAGGACGAACGAGACAGTCATATTGCAAGCGAAACTTTCAAAAGCATGCAATCTAGAATCC
>chr2:104817612-104817812
GTGAGTAATTTGATGACTTTGAGGTCGTGCCTACCCGAACTGTTTCTCCTTATGAGTAATGAAATTCAGGGATCATATGAATCGTTTGGCTTGTGATCCA
>chr2:114659105-114659305
CTCCTCCCTGCCTGCCACAAAGAATCAGAATGACTCCAAACCACATGAGAATGAGCAGGAAATTTAGACTCTCACAATTGTGCTCTGCTCTAGCGAGAAA
>chr2:115636277-115636477
TGCTTGGGATTACTGTTTGACGATCTTTCTGTTTCTTTAAACTTGGTAGAAGTTTCCACTGTGTATTATCAGCACAGTGATAGAGATGCATCACTTATGA
>chr2:118408487-118408687
GGAGGCCTCCATGTGTCTATTCCCACTCTCACTATGAGTATGTCTGTGAGTCTTACTCATCACTTCATTCAGGAAATGTGCATTCATGTGAGAGAAATCA
>chr2:120658524-120658724
CTTCTTAGCTTGCACTGACATTTGAGTCCTGTTTCCTGCTGCGTTTGTTTGTTCCAAGTCCATTCAGTTAGTCTCTCACAGTGTGACACCGTTGTTCATA
>chr2:120933242-120933442
gactcagtgggtaaagtgtttgctgtgttaaggacctacgtgtggatctcaagtaccagtgtaaaagctggattgggtggctacccatagccaccgtgct
>chr2:121418512-121418712
agaaaaattgctataagttctacgacagccagggctacctagtgagagtatgtctTGAGCAAGTGAGCTGAACACATGAATCATCGTCAAGTGCCTTCTC
>chr2:122652299-122652499
CAGGCAGCCCTCGGCAGAGAGCTCTTGCCCACTCTTCCTCTACTGAGAAGTGGGTGCTCTGCCCTTCTCACTGAGACCTGTGACCCTCAGCGCTGGGCTG
>chr2:125896447-125896647
CTCCTACTGGAATGATTCACCCCAGTTACTGCAAAAGCTTTGTGTGTGTCGTATGGTTTTCCCCTCTGTGGACTGATAGCAGTTTCTTCTGCTTCTTGGG
>chr2:126187494-126187694
GTGACTAAACACAGATCCAAACAGGTAGCAAAGGAAGGAAGGGTTTGTCATGCAACGCTTTCATTGTGAGTGTATGATACCTCTTGATTTGATAAGAAAC
>chr2:127334140-127334340
TTCATCAGGTGTTGAAGGTGGGGGTTTCCCCCTGATTTGGGACTCCAGCAGAAGATGAAGGCAAGCTCCTCTTTTATGGTTCAGTTTGGCTTCTTTGAGT
>chr2:127488716-127488916
accacaaacccaaaatgacagggcctagagaccatggactcaaatctacaaaaccatgagtcaaccaaaccttttccctcactgagtcaccacaagtgct
>chr2:128073108-128073308
CCTTGAGAACATACACGCAGAATCACTCAAAGTTCAATATCAAGTCATTTGGCTTTTGAGACAAAGAGAGAGAAGGAGGCGCAATGGAAAGGTTAGAAGT
>chr2:128087920-128088120
CTGAGCTAAGACAAGTGAGTAAAAACAGAAGCTACCTGAAGGCCACCCCTCCTCCCAAGCTGCCTCCTGTTGCCTCTCACGGCTGCACCAGGAGAGACGG
>chr2:128401510-128401710
gtcatactggaaccttcttgtggattctgtgaccgtgaaatgagatgattcaCACATTGAACCTTGCGTGCAGCCTGCAGCCTAGCGTGGATGTGATCCT
>chr2:128433621-128433821
ACTGAACAAAAGCAGTGATGACTTAAGTTAGGGAGAAGTCTGGCACTGACCGTGTGGGCGGTGGGACAGCCCCAGGATATGATCAGGCACTTGTCTTTCT
>chr2:128451630-128451830
TTCCAAGCAGGGTCTTCTGGGTCACAGAGGTGACTTGTTCATGTAGCTTGAAAGGGACTGGTATATGTGGTGTGCCCGTAGCCACATCCTGAGTCAGAAC
>chr2:128465686-128465886
AGGGAACCTATGAAAGAAATCGGCTCAGCATTGACTAAGCAGATGAGTAAGACTTGATTTTAATAGCACCGTGTAGGAGGCTTCTTCATAAATGAATGTG
>chr2:129316190-129316390
ctctaacacaatcaattctgtctgtgtcttcatcagcattctactcataatgctctctgccctctgggagaagaaatttccagtaaaacaagctaacacc
>chr2:132004730-132004930
cctggcTTAGGCTCAGCATGACCTACGGGGCTTGCAGGACGCTGCAAacaagctgcctcatgaccaaccttgaggccttaccctgagttgaaactagtca
>chr2:139670840-139671040
CAGCTCCACTCTGAGTTTAAATTGTGACTCAATTGTATACTTTCTTCTGGGCATAGATGTTCTCAGAAGTTCAAGGATGACACATCTGatatatatatat
>chr2:139935238-139935438
GTAGTGTGAATGCAGTGTGAAGTCAAACTGAAAGGCAATGACTCAGATGGGACTGGGGAAAGGACAAAGCACACTAACATCAGCAACAACAGCCACAACC
>chr2:140042642-140042842
tcctgttatgttctgtatgttctgaagtttgttaatcttaagaaattttacaaaggttcacattggacccaacaaattaaagatcaatatgaacagtcat
>chr2:143961079-143961279
GGCTGAACACACTCACCCTGACCATGACTAATAATGGACTCTGTCTGGCAGTTTCCAGTTTTCAGTTTGAATACAGCAGACCTGGCCTTGAAGACACTAG
>chr2:146416527-146416727
GATCGCCATCCACTCAGAGGTACATCAGAACACAAACCATGCTGCAAATTACCAGCCAAGTAGAATGGCTACTCACTTCTCTCAGCCTAGTCTACTCACG
>chr2:151533822-151534022
GGCCATGGTGACTGTCCCCTGGACCTAGGCAGGCAGATCCAGGGCTGTCTTATGACTACAGGCCTTCTGCTCACCCAGTCATAGCCTCTCCCTTCCTAAT
>chr2:151540514-151540714
tgggagtaacaaggtagtcatagtcataacaaggtggtcatataatcttttgaaacaagatggttataaacaattctttgaaacaaagacatgactgcca
>chr2:151543557-151543757
CCTGGGACCATTTTTTACTCCATGCCCTTACAAGGTCTTCCTGGGTTGGGGAGGGGGAGGGGGAGCTGACTGTGCCTTCATAGCTAGGCAGAGTGGTGTA
>chr2:153215539-153215739
CTTGGAAGTGCCAGGCACTGTGCACAGGATGACTGGCAGCTGGGGACAGCTCACTCACTGAATGCTCAGTCAGCTTCCTGACTCTCCAGTACTGACCGAC
>chr2:153292598-153292798
AAGGTTCTGTACTTGTGCCATGCCTGTCACCCGGTATATTCATAACAAGAATAGGGGTATTTATCTCTTCTGAGAAGTGCTtagagcaacttgatgctta
>chr2:153345112-153345312
ACTGCAGGTGCATTCTCTGCAAACACACAGAGGTATTACAAGAGGAAATGGGTTAATCACCTAAGTCGGTCAATCGTGCAATAACCGTTTTACTGATATG
>chr2:153350946-153351146
GAGGAAGTACATTAGTTACAGACCTAGTTACTGATGGACTAACACAGGCAGGAAATTAGGTTCCTCATTGTTATGTGAGTCACAGAGAAAACTTACAGCA
>chr2:154659644-154659844
TGTTTTGAGGTCTGATGTATTCTTGTCCTAGGACCTAACCACTTCCTTAGACAGTGCTGTGAGGTTTTACTACCACCATGTGCACACCATTCATATCTTG
>chr2:157447850-157448050
CCACTGAAGCCTCCCAGGTGTTTGGCTCATGTCAAGagaattcactagtgaagctatctgggcctgggcccttttaagggaagttttaagatgactaatt
>chr2:158450858-158451058
cttttacttctttggatctacccagtcaggaccattcacataaagggagcaatgtgaaaatcatgttatgtgtgtcatttcaagagtgcctgtcattttc
>chr2:164521876-164522076
tgaagagcctccggatgtgggctggttgctgaaaacccgcagacaggtggttaaagctttagcaatttcaaccccgcccttcataatctccaaagaagcc
>chr2:166020936-166021136
GCAAACTAATGGTAAATGGGGTGGGGTAGGAAAGAATGAACAAATAGATTATATACAGTAAAAATGGAAAAGTCGATAAGATCTTTGTATTTAGGCTGAA
>chr2:166910662-166910862
CTGGGGAGCAGAAAAGGTGTTATGAATCAGGCAGATCTGAATCAGACCTGTCTATCAGTTTAGGCATGTGAGTCAGCCACTCTGGAGTTCCCTTCCTAAT
>chr2:167351466-167351666
TGTAAAGGTCACCCAGGTCCAAGAGCCGCTGGCTGAGCACGTTTCTCCAGCCTGAAACCCTCATAAACTGAGTGTAGTTGACTGGGTGGTTCCTGTGGTC
>chr2:167363110-167363310
AGATGGTGGGGAAACACCCCCCACCTCCACTGTGGAAACACGAATTTCCTCCAGATCTGTCcactcataccaactgagtaacctcaaaagtcttaaccat
>chr2:167920499-167920699
ATGAAGATGTCAGGAGTGATGAGGGAGATTCTGACTTAGAAAGGCGTggtgacagggtgacagggtgacagggtgacagggtgacTCGGGTTCTTTCCAA
>chr2:167942197-167942397
GTAAGTTACCTCAGATTAGATAGTGAGTGTTCATACCACCAGGGTCTCTGTGCATGTTAGAGCAGCTCTGGAGAGTGCAGTCTGGGCCACAGCCAGCTGC
>chr2:168491989-168492189
caacttacttgcaaggcctcggggcttctgagaaaaatgcctcattccaaactgtccccgattctcaggatgagtaaacgtaGCAGCTCTGGGCCTCTGA
>chr2:168578305-168578505
CCCATCCCCCCAGCTGGCCGGGAGGGAAGCCACTAACTCTCACAGAACTCTTAGTGATTCAGTAAGCTGACTGTCATAACAGAAGTGTTAGGAGTCAACA
>chr2:170253778-170253978
GGTTCCTGTGACAATATGACAACGTGGTGATTCATAACTTACCAGTGAGATCAACAAACTAGAGTGCACACAGAGACAGGCCTCTGTTAGGAACTGAAGA
>chr2:170310798-170310998
ATGAGTCGTGTAAATGGCTTTTCATAGCAGAAGCGAGAAATCACTTTGAGTCACTCCCTCCTTCGATTGGCTCTTCACCCATATTCTGAGTTCATGCCAC
>chr2:173218488-173218688
AGCCCGAGGGCTGTCACAGGCCTTGGTGACCTCATCAATGAGGTAAGGTGACATGAAGGATCTGGGGCACAGGATCCTTGAAGCAAGCTGACTTCCCTGT
>chr2:173448894-173449094
ttttctttttgccagttcgaggctgagctgagctgggcggggccttgctctgagggggccactcccattttccattttgagtcagactttttactcttca
>chr10:99393004-99393204
TATGAAGATCAGCTTTGAGTGTGACGAGGGAACTCACCTTTTTTTTTTTTTAGCGCAACATCAGACAAGGTTCTCCAATGTTATGACGGTATGCCACAAG
>chr10:105406822-105407022
ACTCTGCTATCTCAAAGACTTCCCTTTGACTCAAACAACATCTGGATCTTACTCAGTAGGAAGTGACTTTGTATGTGGtgtttgtgtctatatatatgtg
>chr10:108109058-108109258
aaagtgtaagctgaataaaccctttcctccccaacttgcttcttggtcatgatgtttgtataggaatagaaaccctgactaagacagttagtaagcaatt
>chr10:108170884-108171084
TGACTCAAATGTTCTTTCATGGGTGGAGACATTCCACGTTGTCATGTGTCATATAGGCATTTCTGAAATGACATTCACTAGAAACCATGCAAAGCAGTGA
>chr10:111103122-111103322
GTAGTGCCAAAGCTGGGGGTGTCACGGTCACAGAGCACCCAGGATTGGCTATTGTCAAGCGGCATGGCGTGAGTCATCAGACTTCACGTCCGTCCGTCCG
>chr10:111128532-111128732
tctcaaccttcctgatgctgtgaccctttgatacagttcctcacgtggtgagccccaaccatatttcattgctacttcataactgtacttttgctactgt
>chr10:111214124-111214324
TGAGGTTAAGCTTACATTGTAAGATCTACTGAAATGTTTACTAACCTGCATTTCTAATATAACCGGTTCTCATATCTCACCTGGTGTGATTGTGGTATGA
>chr10:111509278-111509478
tgggccttgacccctttgagggtcaacacaagaggtcgcatatcagatctttacattatgactcataacagcaaattcacagttaggatattgcaatgac
>chr10:111516800-111517000
AGGCCAGCTTTACGGTGTGCGGTTTACATCTTAGATCTTGGGACAGCACCAAGAAGACAGCTGGCTTCTTCAGAGGTTTGAGCACCCTGCTTTGCGGGTT
>chr10:111924132-111924332
GATCTCTAGTATCTTTGACTAAGTTTTTACATAGTCCCCATGACAGCCTACTCCTTTGAAGTCAGTCAAGCCTGTGAGATCATGAGGGACTCATAACAGA
>chr10:117651922-117652122
GAACAGAGAGGAACACCAGTCAAACTAGAAGGACCACGACATCACTGCCATGGGGAGGGAGATCCCCCAGTTTCTTCTGGTCTCAGCTTCCACGGTAGTC
>chr10:117665836-117666036
ATGAGAGGTCTGAGCTGGCGAGGAAGTCAGTGTGGTTACACTGAAAGGAGCCTTTTCACTAAATGCTTAAAGTTTGAGTATCTGAGGTTTCACGCTCCAA
>chr10:117867418-117867618
TGCTTCTCTTCTTGGACTTTTTCTTATGACTCTCCTGATATGACTCTCCTTATGACTATTGGTGAAGTGACTCAGAACAGTGGCCATGAACAAACAGAGA
>chr10:117872682-117872882
CTCTGGAGCTGGGTAATCTCATTTGTGGGAGTGCAACTTCCACTCTGGGGACAGCTCACCAAAGCAGCAAAGAGTTTACTTAATTTGTCCTAAACCACGT
>chr10:117910616-117910816
ttagagttgtgtgtgtcatgaaaccgttcactctgtccctctgtctcactgaggacatcccccctgtcccctgtggtgtgcagtgcatccaggccatata
>chr10:118172577-118172777
GTGACTCAGCGATTGCACAGGGCAGAATCAATTACCTGGTGTATGCAAAGCACATTAGCGTAACCATGAATTGGAGATGTTATCTGGCCCGAGTCAGGAA
>chr10:118178804-118179004
GGGGGAGGCAGGAAACCCTTTGCTCTTGATATTACAAATCTCAGAGTCACTTTCTTTCTCAGCAGGGACTTGGCTTATTAATCACCAGCTTATCTGTGGT
>chr10:128665404-128665604
TAGCTACTTACTTACCAAAAGCGTGTATGTGTGTGTGTGTGGGTGGGTGATActagagatatgactcgtctggtaagaacacttgatgatcttgaagagg
>chr11:4268631-4268831
CTGGCTGAGGTGACACCTGCGACATGCCACATTTCCTCTATCCATTTATGTCACCGTGACCTTGGTGAGTGAGTTCACATTTCTGATCATTGCTGACTAA
>chr11:4366516-4366716
TGGTAATGAGTAAACGGAATGACATAGACAGAGCCCCTAAAACGGCATCTCACCCATCAAGTCATTCAGTGACTGACAGCTGCAATCACTCTCACTGCCT
>chr11:4438273-4438473
ccctcaaaccctctgtttcctagcgaatggcatcatcaagtacttaagtcactcagtctgaaaatgtatgactcaactctgccctatttctttGTTCAGT
>chr11:4805036-4805236
tctagataatgactcaaaaagaaaaaGAAAGAAATTGGTGAAATAGGTATCTCTGAGTCATCGTCTAGTTCTTACTTACCATTTTGTGGTAAATAATCAA
>chr11:4823820-4824020
ACTATAGAGCATACCAGAGTATGCTCAGCCACACACCGAGGCTATACAATGATGGAAAGAGGCTGTTTGTGGGAGAAAGAGGCAAGAACTCAGGGCAGAA
>chr11:4826398-4826598
TAATATGACTGACTAAGTGACATTAAAACTCAAGGCTCAGAGACTTAGATCATAGCTAGCCCATATATCCATCCCTTATCCAAACAGTGAACACACAGTG
>chr11:4973356-4973556
GGAGTCACTTCTCTGTTCACATTCATAACAGCAGCTTCTGGGTAGTcctcaatgtctacatgcataaactgaggcccagagagctggagaggcttatcca
>chr11:5294994-5295194
tggtggtgcatatctgtcattctagcactcaggaggctggggcagatgcatcactgcaagtctgagtcagtcagaggtataaagagtttatgaatgcatg
>chr11:6159160-6159360
acattcatacagataaagtGTCTTTACATTTTTAAAATGACATTAAGAGCAGAAAACACAAAAGGTTCCGGTATCTGCAGTCTACCCTAACATGAGAAGG
>chr11:6695408-6695608
tgccctgtcacgtcctgcgtaggatgtgagtcacccctcacccaccatgtccacactgtactcctctggctcccgtaggagtccccaaggttttcagagc
>chr11:11519564-11519764
TCATTTTCTCAGAAGTGTCTCCTGCAATGTGGGCAGTGTCACTAACTCGGATCTCTTCTACTCTCTTCAAATCGCCTTTGTTGTCAGAAAAGGCAATTCC
>chr11:11566526-11566726
cacaaacttgcctacaggcaaatcttatgaagacactttctaattgagagtccctttcaccaaatgactctagcttgagtcaagttgatattaactagag
>chr11:11721229-11721429
AAAGTTCAATATTTATGAAATAGTCAGCTAGGTGTAGTGAAGTTCATAGCTGCTTTTATCAAATTCTCTGATGGTAGTATGACTATTCTCCTGGGAAAGG
>chr11:11820674-11820874
TCCCCTGTGTAGCTTCTTACACTGCTCAATGTTTGCATACATTTCCTTACAACAGTTTTGTGACCTGGACAGATGCCAGTTTAGAAGAGACACGGGTACT
>chr11:16538084-16538284
ccagtaatcccaggaccaacatagtgggtcacagtcatctataactctagttccaggggtctgacaccatcttatgtcctcccacgggcaccaggcactc
>chr11:19922298-19922498
TTGAACCTCAATGTGTATCCACAAAGATCATGGTTGTGGAAAGCATGAAACCACTGGTTTCTACTTGACTCAAAGGTGAAACTCTTATTTTTCAAGCCCC
>chr11:20565010-20565210
ATGGTGGTCATTAAAAATAGTGTTAATTGTAACCTACCCTACTGATCACAACTCATTTATGGATAATGGTCTGTAATTTGAAAAAGCCTGTGCTAGGCAT
>chr11:21102696-21102896
GATTCAGTACGCCCCCCCATTCTCCTCCTACCCCTTATATTGAAAGCTCCTTCATAACATCAAAGTACCCTGAGTCATAATGGTTAAACTCTGAAGAAGA
>chr11:21139626-21139826
aataatcaataattaatgccgctcatactgtcttctgaacacccacaacagactatactccatttccctcaaatgcctctacacagtcagtctgatggag
>chr11:21222829-21223029
TAGAAAGATAGAAATTAATGTTCTGCCTTCAAGGAACCCACAAACCAAGGACTGGTGCTTTATACAGTTAGTAAACAAAATGTCAACTCGGCATATGTGA
>chr11:22693138-22693338
gCTGAGACTTTATTTCCTTAGAGTGACTCACCCAGACCCCACACAGCCTTATGACACTCTGCTGGATGTCCCTAGAGGGCAGAATTGTACTCAACTGAGA
>chr11:22814414-22814614
TGCTTCAGCACACAGGATCACATGGCTAGCTCACTGCAACCTGAATCATTTTTTCCAGATGTAGTGAGAGGGAAGGCAACCAGTTAATGTCATGGGGAAA
>chr11:23706784-23706984
AGCTGTTAGTTTCTTTTTGCTCATTTAAAACCCGTCTTTGTCATTTGTAGAGCTTGTTCGAAGTGAGCGTGGTCTTTGCTCATCCAGAAACAGCTGAAGA
>chr11:26601682-26601882
aattactggtgactgtgagtcatcatgtgggtgcttagaagtgaacctagagcaagaactgttcttaatcaccaacccatctcttcaacctctaaagtca
>chr11:26640490-26640690
GTGGTCTCAATAGTTATTCTTGAGCATGGGGATTTCCAGGACAAACTTTCATTTTTTCTTTTAATGCTTTTTACCCTTTACTCACCAGTAAGAAAAGTGA
>chr11:26657694-26657894
TGATGGAGCCCATTTCCTATGAGTTTATGATATAATGAATGGAAAAAACAAAACCACACACACACACCCACTCACACCCATACCCTTCCATATACCCACC
>chr11:30182774-30182974
TGTGTGTGAAGGTACCTCATATTTCTTTCTTAAACTCACATTCAATGCAGAAGTTTGTGGTTTGACTTTGAAGCCACAGGTTATCAGTATAAGAAGTACA
>chr11:32558136-32558336
TCCTGGGATAGTCATATCAGTGATGgggctccacctggccctcccaggtcataagctggggagctgcccagaagcctgtagttttgagagcctcctaggt
>chr11:34010852-34011052
ATCTTCTCAGTAACTTCCTCTGGCCTCAAACAGTACAAGTCTTGTGCCCCAAACAAAATGGAATTGCCTGTGACTCATATCCAGCCCTAGCTTTTGAGAA
>chr11:34112046-34112246
ggctttgtcataatgatacaatgcAATAGCAACTGCAGAAACACACACATTCAGGCACTGTGCTGTCTCTTCAATCTCATTTCCCCCAGAGGTCATATGA
>chr11:44504784-44504984
GCAGTGAAATGGGATTGTGGTGTTCGATCACCTCTTAAGATTTCCATGAAGGAGCAAGTGATTCACAGCGAGGAAAGAGTGACACTGGGTCATTCTGCTG
>chr11:44636602-44636802
ATGTGCAAAGCCTTGTGGAATTTAGAGTAAGGAAATTTCATGCCATAGTGGGAAAGCTTGAAGATGGAAGCTTTGAGCAGCTAATGAGACGTCACTGGGC
>chr11:44725851-44726051
AGGAACGCAGAGGAATAGAGTAGAAGAGAAGTCATCGATGTCAGGAGACTCCTCCCAGGTTGAGTCACTCCCTTGTGGCTATGTTCGTACAGTCAATCAC
>chr11:46307884-46308084
TTTACTTTCTGTAGAAAGCCTCACATCCTGTCACAGTTCATCGTAACTGTCAACATAACAGGATGTAAActctgaaagtgactccaggaaggtttgacta
>chr11:46474438-46474638
GAATGTGCTCTCCTAACCTTCTCTAGTTTTGTTTTAGTATGTTGCTGGTTTCTTTTGATAATGGATCACAATTTGAAACTCATTTTTGTCCCTCCTTCCC
>chr11:46668052-46668252
CTCTATCTCATTCTCTGTTTCAGTCAGCACGTGTGTATGCTTGTGTAGGTTGGGGAAGGTGGTTTTGTGAAAAAgaaatctctgtacctcccacttagtt
>chr11:49085564-49085764
CTGTACCGTGGGAGCCCCATGATGCTGAGGAATGCTCTCATAGTGATAAAGAGAGATGGTGCCCTTTCTCCCCTTTTCATACCTCAGAGTATCTTCATGG
>chr3:5860482-5860682
tatccagcgaaaccacagccaagggaacgggcttggcggaatcagcagggaaagaagaccctgttgagcttgactctagtctggcacggtgaagagacat
>chr3:8845724-8845924
ATACACAGTTAGAGGGAAACGACATGACTGAGCATTTAATACACAGTGGAACTGTTATGAGTCAACTCCAAGTATCAAGTCTCTCAGTCCTTTCAAGAGC
>chr3:8848024-8848224
ttaggaacaggaaggactgagcacagcagttatcttttgaacatgacaggcccactcataactgcagcactgtgacagcctacatgagagctgcataaga
>chr3:9000475-9000675
cagcagtcagagctcagaaagaactaggaagggatgcacctacctagtccacaataagtctcagtggctgaaaacactttagacaagactgtatggaggc
>chr3:9153684-9153884
TGACTTTGAGGTCAGGAGGTTTCAATGATAAAGGGACTTTTGCTGTCTGATCCCTAAGCTGCATTGCTTGGTGCGGCTTCTCTGCTGAGACATCCTGAGA
>chr3:9566846-9567046
TCAGGAGCTAAAACATTTCCTCAACAGAAACTCAACACTCACTGTACACAGACATTTCAGCAATGGAATCAACCTCAGGGACAGCTGAGTCCTCGTTTTA
>chr3:15054045-15054245
CTTATCCACCATGTGTTACCATGATAATAAGCTCACTCAGACCCAGAACCAACAGAGACATtctgaaaccacaggcccacattactcattcctctcttaa
>chr3:15228632-15228832
ACATAAGCAATGATAGCAGCCATTCCAGTACCAGTGATAAACACAGTGATCCCACGGCTCAGCACACCGTGGCCACATGGTAGAAAGGCAACTTCAAAAC
>chr3:19247096-19247296
TGGTTCACAGAATTACTGTTCAGTCTGATGATTTGATGATTAAGTAAGAGATTCAAAACTCTTTAAAACTCTTCCTTTTTCTTTTCTTTTTTAAAAAAAA
>chr3:19619498-19619698
CCTGTGTCTTATAGTTTATATCTGCATTTTCCACAGTGCTAACAACTACGTAGGAAGTTAACACACTAGCCTGTTGGTTATTTCTTTCAGCATACGCCAT
>chr3:21126301-21126501
CTACACATGGGTGGTAAACAAAGGAAGTCATTCTGTTTCCCAGGAAGCATAATGTGCCCCAGTTCATGGGTGCTGACACCAAGGTGTGAAATCTGTACCA
>chr3:21962294-21962494
ctttgaaacagggtctttcactatgtcttgagctctctgaatcagctagaacggttggccTATGGATCTTAATGTGAGAAAGTTTTTTGCTAACAAGAGC
>chr3:21965665-21965865
TAGTTACCACATTCTGACACATACCCTTCTATCAACTGGCCCCAATACAAGGGAACATGCTTATGGTTTTTCAGAGAAAAACTTTGAAAGCAAAACTAAC
>chr3:21973289-21973489
ACTAAGAGTTTCAACTTGAGCCAAGCTTTGACTAATTTCAAAAGACTCATATTAATAATAGTATCATTTAGTCTTTTAATCCCACTGAGTTCAGGAGCTA
>chr3:21996064-21996264
ATCACACATCTAGCCATGCTAAGTCATTTGTGGTTTTCTACTATGACTTTAAAAGAAAATGTTTAAGGGTGATACAACAGTTCTGTTTTATTGTCATCTG
>chr3:22117818-22118018
accctctctagttctttctgatctcagggtggctggttcaactcagctgtgctgactcaaattcctttccatgctgactgatttaatctggcttctttca
>chr3:30952210-30952410
TTCAAACAGAGAATATAACCCAACCTCACCTTAAATCCTTTTTGTGGAACAAAGCAGAAAATAAAATTAAGAATCATTAGACAAAAAAAAAAAAAAAAGA
>chr3:32417904-32418104
ccaagaaaactcattggttcaccaagttggactttggaggtatctcaacttttggtccctatctgaggtgagtggacatgtgttatatgtccctaggaaa
>chr3:32419986-32420186
ACATACCACTTTCAGTCAGCCAGTTGTCGTGATAGATATCACAGGAAATGAACTGTGGAGGGGAGAGACAGTACTGTGCATTCAGGGATTTTTGCCTTAG
>chr3:35276064-35276264
tctgcctctgcctgtctgcctctgcctctgcctctgcctctgactatgactatgactatgactatgactatgactatgactatgactatgactatgacta
>chr3:35749489-35749689
gtgagtattgaagggatgtagcctgaggataattgagaaccactgATCTAAAGGATGGAGACCAATGGTCTCTCATAGCTTAGAATCTATGTCATTCGCT
>chr3:37232950-37233150
ACCTGGTTTGTCTGACAGTCATAAAGGCACTTCTGCAATGAGTAAAGCAGCGGCATGGCCTTTATTGGAACTTTTTATGGGGTGATGACTATGCTTTTTG
>chr3:37292598-37292798
TGTTCTTTAGATTTTTATCTAAACCCAGTTCAGTTTAGAAATCAGCTTCAAGCCCTTTTTATTTAAATTTGTTTATTCTTAATTGGATGGTTCCTTTTTA
>chr3:37313592-37313792
cttttataggaactccctgtgctAAACAGGAGTAAAGACTATTTTCTGAGAGGCTGCTAAGCAGTGGAGTGTTGTGGTTAGATTATAGTGTTAGGAGTAG
>chr3:37370562-37370762
CTCCGTCTTAGTCAGTTAgtcagcttcctgctactgtagagatcgccagagacagtcaacacattaaaaagttgactttggctggtagtcctagaggttt
>chr3:41235678-41235878
TGAGACTTAACTATGTGCACAGCAGGCTCACACAGAGTCAAGTCTGAGGCTTTTCCTCATTTGAGTAACTCAACTAGAGCTAAGCTCCCAGATGACTCAT
>chr3:52271610-52271810
TCTGAGACTTGTTAAAGCTAAGTTTCACTCTCAGGTCTGAGAATTCATAAAGGAAGAAACTGTATCATGACTTACACTTGAAATCCTACAGTGCAAAGCA
>chr1:4858506-4858706
GCAGAGATGCTAAACGTTTGTGCAGTGAGTGCTTTAGAGTTACGCGCCTCTGCAGAATTCTTTTTATGAGTCAAGAAACTGAGTCAGAGCTAAAGTGCTG
>chr1:6454074-6454274
GACTGGCTTGTGGTTTCTTTGAAAGGGAACATGCTGTATATTTCATTGTCTAAAGCTTCAATGTTCTTTAAGATCAACAAACAGAGCTAGGCAAGAGCAG
>chr1:13155540-13155740
TCTGGGAATTATGACTGTTTTTAAGGTTCCAGAGTCTTCGATGACTATCACTATCCTCACAGTGACATGCTGCAGGGCCAGGCAGCCTGGCCTTGGAAGA
>chr1:13616058-13616258
ctgtggtttatcagcacttcaagactgtggtcagtgtttgtatgcaggtaaccttggttttacttagcatgttcaaagcacaaatgtagttatgtcagca
>chr1:13752570-13752770
ctatttttagttttcagaagaacctctgtactgatttccatagtgactgtaccagtttagtttctcagcaacagtataaaaaagctcctctttctccact
>chr1:14484625-14484825
GTCACAAGCTTATAGTGAGTGATAACTGGGTGTGCTGAGTCATAGAACTTCCCCAGCTTATAGTGAGTGATAACTGGGTGTGCTGAGTCACAGGACTTCA
>chr3:52777118-52777318
TGTTTTTTGGTGTGGGTTAGGGTGCCATCATGAACTGTGGGTTTAAGGATTTGTTTGAGAGAGAAGGAAATGACAAGGACAAGATTCATCATCTAGGAAG
>chr3:52791108-52791308
CTGACAGAAATAGTCATGATTCACTCAAATTTCCTGTGAACAGCAATAACCTGGCTTCTCACACTCCAGGGAAGGCTGGCCTGTGATGTTCAGGTCTCGG
>chr3:52866331-52866531
AGGCCACTGTGGTTTCCAGTTATGACTTGCAGATGGTCAGGAACTTTGAAAGAATTCAATGCCACATATCATGGGACGACGATGATGATGATGATACTGG
>chr3:52881928-52882128
CTGGTTACAATGTAAACATCTTTTGAAGTTCATGATATTTCTGCACTTTGGGGTGAGTTTTACTCACTGATCTTTCTTGCTTACCCCCAAAATGACTGTC
>chr3:54709333-54709533
AGCCAGTGCTGTGAGGAAGTGAAGGGAAGAAAAGAGCAGCTTGTTTGAAACAGTAAAAGTTGTCATTTCAAGAGTCTGTCGTATCAGTCATGTAAGTCTG
>chr3:54724030-54724230
TTGGGACTCAGAGATTGCCTTCCTTTCTGGAGACGCCGCACTGTTTGTTCTTCACCACTGTTTGTTCTTCACTATCCTGCTGCATTGTATTGCATCCTCG
>chr3:59219416-59219616
CTCAGCCCCTCATCCAACACCTCAGAGTGACTGAGTTCACCACTGAGTTCAAACCTCTTTGCAATTGTTAGTTCCTTTTAATTACTCATTTCCTGGATAG
>chr3:60472252-60472452
CGGGACTTTTTTTTGATGTTGTCTATCGTTTTTGCTTTCATTAGCTCTGCATAATATTTGTAGACTTTTTTTTTTTCAGCCATCTTTCTTTAGATCTGTT
>chr3:60480742-60480942
ATCTCCTGGCCCTAGTCTTCATTTTTGCTACAGCATATTCCAAGCTCATTACTGACCCAGGTTTTCTCTCTTTTCCCCTCATACTCATTTCTCTTTCTCT
>chr3:60481944-60482144
TTCCACTAAGCTAAAAACAGACAAGTTCAAAAATGTCTGCCACTAGCATTTCAGAATCCTGAAGTGGGGGGAATACTTTGTGTTGTTTTTCCGCTGTCTT
>chr3:65793607-65793807
tcagcactgtttaaaagtctgaagttcaaagtctcttctgagactcatgcagtctcttaactgtaacccctgtaaaagtcaaaatgaaaaacagaccacg
>chr3:68827632-68827832
GTAACTTCTGGATTTTCTGAATGGTATTAACATAGATATTGAGACTTTTGCAATTTTAACCTACCTTGATAGTTGGAATGTCTGGGTTCATGTGGGTAGC
>chr3:68828790-68828990
GCCTCTCTTCATAAAGATGCTCTCAGAAGGCTGTGTTTGGGCCCTGCGTGCATTAGAGAGGCAGTTGGTATCAAGTTAGAGAATAAAGAGAAAGCTCATT
>chr3:69510724-69510924
ctggaagcttgctttccagtatgactgtgttcaaatggtagaacctttaagaggtggggcctaCTTGAAAATAACTGATCAGTTATCTTCACCGACTATG
>chr3:79182347-79182547
TGAAACAAGGAAAAGAACACTTACACACACGTATACCTTACTACAAAGTTAGCAAGTAATAAAAGGCCAACTGGTTTAGCTCAGCTGAGGGAAATGAGGG
>chr3:79336213-79336413
CTAGCCGGACAGAATTCTCCCTAGGGGAAACCACCATAGTACACACTTAACATGTTTCGTGGTTAAATAAGTGACCACACAGGTCTCAATACCGTTGCTT
>chr3:79490280-79490480
cGCAGGACAGAGAAAGCACGTGCTAGGTTGAAAATGAGACTGCTAGGTGACTCAACTCTACTGATTTCTTGTTAACGTGCTGGCTTTCTAAATCAAACAC
>chr3:84312494-84312694
CCACAGGAATGAATCCATTTTCTTGAAAACTACATAGTAAGAGCAAGAATCTTCTGACTCATACCACTGCGAAGTCATATCCTATGTGAGAGGTGACATT
>chr3:84388634-84388834
ggtgggagtgtaagttagtacagccttttggaacactgtttcgcaatatctactaaggctaaccggtgtgccctgggagctgtcaatttgtgttgctggg
>chr3:84729028-84729228
acccttaaatacagttcctcatgttgtggtgacccccaaccataaaattatctcattgctacttcgtgactataattttgctaatgttatgaatcacaat
>chr3:88521878-88522078
CATGGAAACGGGGCCTCCCCTTTCCTCTTTCGATGACTGATTTCACCACATCATGTCCCACAAAGTGTCTGTTTCCTAGATCTCAGCTTTTGACTCACAG
>chr3:89880093-89880293
GACAGCCACTCCCTTCATGGGAACTGCCTTCCACAGAAATCAAACTTGAGGGCAGGCCCAGAATGGGGCCTGAGGGACCAGCTCTGAACCTTGCCAGGCA
>chr3:90587846-90588046
CTTGGAATGAGTGTCTAGGCTCCAGAATAGGAGCTGTCTCCTCTCATCCCTGACCAGGCTCCCtatcttagtcagggtttgtactcctgcacaaaacagc
>chr3:94379929-94380129
CTCACCCACCCCTCCCTCCCCTGCCTCTGTTGCTGACTCAAACCAACAGGGACAGGGACTTTCCCCATGCTGAGTGCTCTCTAAGGAAGACAGCCTGGGG
>chr3:95385772-95385972
CTCTTTCAGCTTCTGGCAGGTTTTGGCTTGTGGCTGCACAACTAGAATCTCTGTCACCATCTTCGTCTTGATGTGGCTTTTTCCCCCTGACCATGCACCT
>chr3:96069831-96070031
ttcctcctaaaaccacaacccaccttcttcctaggccattgtaaattcctgtgtatgagagtgactcagctattgttctaagtatttactttgtagacta
>chr3:96759762-96759962
CTGATTGCGCATGTGCAGAAGAAACTTCACTTGGTTTTCTTTAAGCATTGGTTCTCTTTTAGAAATGGAAATAGATGGATCTGTCAGTTTTGTATGTATG
>chr3:100436856-100437056
AGATGACTAATTACACATATTCATCTCCCACTGTAGTCTCTGAGATAAAACCAAGGTGTCACTTCCTCTTTCTGCTCTCACATAGAATGGGGAGGTTTCC
>chr3:100482774-100482974
AAATCAGACACTACTGGTATGAACTCACACAAAGGGCTTCCCAAACAGAGCCGGCCCTTTTTTGTTTTAGAGGTGGACTGTGTAGAGGACTGGGCCACAC
>chr3:101116030-101116230
TATGACACAGAGCTCGTGAAGTCTGAGACAGGATGCACAATGACTTTCTAGGGTACCCTGCCCGTTGGAATACTTGAGGTCTACTTCTGAGTCACAGGCG
>chr3:101235200-101235400
TCTCCTAGTTTGCAAACATTTCTATTAGCAATAAATAATTATATCACATTTAAAATCTTCATTGGATTCTATTTTCCTGGTTTTTCTTTTTCATTTCTGA
>chr3:101290102-101290302
GTCACCAATAAGGAGACACTGTCTTGACAGAGAGACAGTATTCATTTAGAAAGTGAGAGTGGAGCTACGGTTACAGTTCAGAGGAGAGAGCGATGGCCCG
>chr11:49266293-49266493
CCTTGCTCATTTGAAGTGTGGCTCTTCCTACTAAAACTGTAAGTGACTAAGAACTAGATTTAGCTCCCCGCAACAGGAAATACAGATCTAAAGAAATGAG
>chr11:51761299-51761499
TCTCTCCCCATTGACCCAACCCAGGCCCTGGCCACCCCTCACCTGTCTCACTGGGTCTGCCTCGTGCCAAACTACTCTCAGCTTTCAGTCTGACTCAATA
>chr11:52076437-52076637
CAATTATAACTCACTGTTGTTGCTCGGTGGGGGGAGGGGGTAACATCTGCCTAATAGAGGGAGAAATGGCCGCCTTTGAATCTAGTTCAGAATGAAACTG
>chr11:52099686-52099886
AATATAAAGTTTTCTTAGTTGGACAAATGGAGGATTTGGTGAGTCATACTACAACGAAGAGCTTTGGGATTGGAAATACAGTGTCACATTAATTTATGAT
>chr11:53655176-53655376
CTAAGAGTTTCCTTTGGGTACTTTTCTTATCACACTTGGGCCTATCCCTATCTGCGCTTTCACAGAACCCATTATGTCATCAGCTAAATGTGTCTGCTGC
>chr11:53656890-53657090
CATGCAAAGGATGTGCGCGGACTCCCTTCCATTTGCTGGCCTCTTATCTGATATATACAAAAAAAGAAACTAAACGTAATGCCGCTGCCTCTGTACAATC
>chr11:54294216-54294416
GGCTGGCCTTGTGGCTTTCAGTTTGACTCTCCACAGGCGTTGCTGACCGAGTCCTGTCTTTCACTCCTGATCCTGCTGCTGCTGGGAATTCACCCTGCAA
>chr11:54492080-54492280
aagtgggtttactgagtcatatagtcagtctgtttttaatttttaaggaactgcctgccatatagtgactgtatgatttcacattcacagcaacaatgtc
>chr11:54748912-54749112
CTGTACTGAACTAGTCTCAAAGAGTAGAGAGGAGTGCATGCAATTATGGAAATGACTGGTTAGACACTAGTCTTTCCCACTGACTCATGTAAATGGATGA
>chr11:54777387-54777587
tagagatgtaggatggtcaggaaatgttttctgattgctttcattgtgagtatacaagaaactagttcatcaactggaaacaaaaagggggtagaggggt
>chr11:55197808-55198008
GAATGTGCTTCTGCAGACTGTCCGAAAGCCGCGTGGTAGTGTGATAGCGAGTGGTTTTGTGGCTGACCTTGGGCCCACCCAGTCATCTCTAGAACTGAGT
>chr11:58300934-58301134
ATTTAACCCTGGTAGAAAAGACATACTTCTTTCTTGGTTCATACAGTCTGGGGCACACAGAGTAGACACCACACAGACCCAGAAAGCTAGAAAAGGTGCC
>chr11:59226436-59226636
AACCttgtatgcagtgctagagatccaaaccaagacttcacgaaggctagaaaagcactctaccatctagctCCTAAACCTTTTTGAAGTAGCAATTCTG
>chr11:59422012-59422212
GGAGCCAAGTGGTGCTGCATGTACAAGCCTGCCCCAGCTTGTGAGTCAGAACCACCCACCCTGTGGTCAGGCAGCATTCAGCTCAATGGGACAGTTCTGC
>chr11:61143742-61143942
AGGGTGAAGCAAGTCAGACCGGGAGTGGGGGGGTGGGGGTGGGGAATGCTTGACTGGTTAGTAGTTTGAGACTGGTGGAGACACACCCAGAAGAGGGACA
>chr11:61564092-61564292
GTGACCTAAGGCTCAAAGATTGGAAAGTCATCAAGCTACTGTTCTCAGTCACCAAAAGCCACAACAAAATCATGTTTCCACATCACCCATCAGAAGGAGA
>chr11:61597747-61597947
ACCTGAGTCACAGCCACCTTGTCTGAGTCAGCCTGGCTAGGGTTCCAGTCTCTATACCACCCCTACCAGCCACCACACCCTATACCCAGAGGATGTCTGC
>chr11:61644600-61644800
GAGGAGGAGCCAAGTATGggcctcaggcactcttccttcagagaaggcaggtttatctgactcatttgtagagtagcttatgactcagagaattctagaa
>chr11:62185093-62185293
ATCTGACTTGTCTTTTTTTCCCCTCATTTACGCAATAAAGGAAAGAAAGAGCATACCCCAGACTTCTGTCTCCTGAGTTCCTAGAACTGTGTAGGGAACC
>chr11:65794943-65795143
ttcccaaagtggctgagtcatttgtattctcagaatacccgtgggtttcgatttcaccacctacatacagattgttatctgttgctcttagtgcagcctc
>chr11:67036790-67036990
ATGAGTCAGATACTGTTTTGTATCATGTAAGACAACAGTACTCTGTAAATACTAAAGGGATCCTTAAGCCAGATTATCAAGGACAAGATAAAATTGATAT
>chr11:67048682-67048882
TCCTGAAACTCCTTTCAGCACCCGAGAATCCCAGCTTGCGCCAAGCAGAGGATTCTGCAATGAGTGCCTGAGACTGCATGAGGCCGGGCTCCTGCCCCAC
>chr11:68446671-68446871
gtggtttgaattttcatttcccttatgactaatgaaattgagtgactaatgaaattgagtgactcttcttgtatttggaggccaactggatgtctgcttt
>chr11:68452668-68452868
AGCCCCCCAGGTCCATGTCCTCATTCTTCAGGGTTTCACAGCTACGGGGCGGGTGGGAGAGGGGGAGGAGCAGAGATTCTCACCTGCATCTGTGCCTGGG
>chr11:69041068-69041268
GCATAGGATACATACTAAGAAGAAACATGGCAGAAACAAGACGAATGACCAGGGTTATGGAGAAGTGGCAATTATGCCTCTGTTGACTCCTAGATTTGGA
>chr11:74973278-74973478
GCGCTCACGAGAACCTTTTGTCTGCCTCCCTGCCTGAAGACAGCCAAGACAGAAGGGGTTTCGGCTCCCCTACTATTTGAGTAAATGGGCATGAGAGTTC
>chr11:75154290-75154490
TTGAAGGCATGCCCTTTCAGTTTTACTGTCACCCTAGTGAAGCCTAAGCAACCTTCTTGCTAACTGTTGGTGGCCAGGCCCAGCACCGTGGGCCCCATCT
>chr11:76734602-76734802
TTCAAGGGGAGAAAAGAGACAATTTGAGTTGGCACGGGGGCACTACATTGTTCAGATCTTCACCCCTCTAAAGACAAACAGAAAGCTACAGTGATAATGG
>chr11:79130097-79130297
CTCTGTTCTGTCCCCTTGGCCAGGATGAGTCAGGACCAACGAGGGGAATCTCCCTGAATACTTATCACCTTCTTTTGAGTAAGATCAGCCACCAACATGT
>chr11:79413576-79413776
AAGGTATTTTTGCAGGGGAAAATAACTGCTGATCAAGCTACTTAGTGACATACTCATTTTGCTTGGTGGAGTGCTAGTAGCATTTTAGGATGTTGGGTCT
>chr11:79658626-79658826
GTTCTTAAACATGTCATCCGAGGGGACGGGGGAATCAGAAAAAAAGTGCTTACGAAGACTAGTGTGTTTTAAAAGCCTGGGTTTCCCGGCTTAGTGTGAG
>chr11:83039234-83039434
ctgggaattgagctcaggacctctggaagagcagtcagtgcttttaaccactgagtcatctctcaagtcccAGCTTGTAGTTTCTAACTTGCACAGGCTA
>chr11:83044016-83044216
attctgactcagctgaaaccatcttggtttaaactgaaactgaccccggcccccacccacaccttttctacccctgccatggaaagccctgtgtcggggg
>chr11:83079101-83079301
tgtgagttccaaatcatgcaacccaatcctgctcatctctctgtcttctcatatTGAAAGGATGACATAAgggctggtgaggtgactcagcgggtaagag
>chr11:85407789-85407989
AACAGTCATAGTGAGCCTCTGTGGTATATTGGTGGCCATTCCCTTGTACAAGAGCAGTAATGAGTTGAGTAATTAGCCTTTGTCAGTGACGTGGCTTACA
>chr11:85490724-85490924
GTCTCAGTCCTAAAGCAGGCAGTATGAATTCATTTCAAGAAAGAGGTCTGTGGTTAGCCTGGTGATGGGGAGGCGATGGACAGTTGCACACATTAGCAAT
>chr11:86380530-86380730
aggtgactcagtcctcccttgtgcctgccatgccttctgctcactactgcctagctctcgtgtcatttacactgtgggtatttttacacactgttggctc
>chr11:86577338-86577538
ACACAACAGGAGAGAGGAAGTTTTAGAGTTTCCTGTGACTCAAAGCACTAGTCACATTTCAGCAAGTGATCAGACAAGTGAAGGCTGCTGGTACTTCCGG
>chr11:86624436-86624636
AACAGTTTACTGGAAATGAAGAGGAGGGGGAATTTTCAGAGAAGTCATGTGATGGCCAGACAAACCACAACCAGCAAAGGGTTCAAAAGAGTCAAAAACA
>chr11:87724766-87724966
AAATGTGTTGTGAGCATTATCGGTGTTTTGTGCATGGGGAGGTCTTAACCTTCTGAATGCCTTGGTACCTCTGGTGTAGTAGGCACTGTTATATTATGAC
>chr11:87749548-87749748
CCCTTATTTGGCTAGGCCAGCTCCAGGCTGGGCCTCCACCTCCAGCCCAGCCCCCACAGGCCTGTGTCTCTCTCACTTCGTCTTTTTGAGGTTTGGCTGT
>chr11:88103335-88103535
GTTACTGTTATTTCTGCACGTGGGCTCGAGAGCTCCGAAACTTGGTGCTGAGAAAATAATCTTTGGTTAAAACTGTAGCGGCTGGGACAGATGTGGTGTT
>chr11:95086394-95086594
ACAGATGACTCAGACCACTGAGAAGGGGGAGAGAGGAAAGACCAGAGCCTGGGAGTGGGTGGAGACAAGGAAAGATTTAGTGGGGTCCGGTGGGGGCAGT
>chr11:95355260-95355460
TCCAAAGTAACAGCTGGGATAGATGGGGACTCCGTGGGCCCTCCATGAAGGTCCGTAACCCCCCCAATAGACATATAGATGGGGTCTCTGTGGGCTCTCC
>chr11:96456052-96456252
CTCTGAAACCCCTTACCTCCACCCCTGCACTCCCTGATTGACAGTATTGACACCAGTCATATTGAAAGTTTACTTCTTGGGCCAGGGCTCCAGCAGGGGT
>chr11:97533222-97533422
CCTCTCCACTCGAGGCCCCACCCCCAGCCAGAGAGGCACTGTCTGGTTATGACTGTCTACCCCAAGTGATGGTGAGTTCTCGCAGGAGTAAAGTGGAAAT
>chr11:97821824-97822024
agagaaagagaCTCAGACTCTGATCACACTGCCTCAAACTCATGCTCTTCCTGTCATTAGTCATAAGAGTATAGGCATCTGTCACCGTGTTCAGACtgtg
>chr11:97908456-97908656
TACTGTGGTGAGGTAGAGCAGGACAGAGCAGGAGTCATATCCCCGGTTTGAAAGAGTCACACTGTCCAGGATGACTCTCGAAGTGGTTTAGATGCACGCA
>chr11:98470211-98470411
CAACTCGACGAGGGGAGCGCCCGCCCCACATCTTCACGTGCACACAGTTCACTCTGATCAGATCCCCTCATCTCCCAGTTACCGTAACCTGATCGCTGCA
>chr11:98549990-98550190
GGGTGGATCTGACTCATTGAATCCCATTTCATGCTTGTGCTAGATCGATAAAATTAACAGTGACTAAAAATGAAATTACTGACAAAGGTTGCTCCTGGAC
>chr11:99129437-99129637
ACAGCTCAATTCCCCTGAGCTACATCTGTCTTGGGCTTAGTCATTTAGCACTCTCAGCCCTCAGCTTCAAAGGCTGGGAGCTCAGGGAGGCTGGCTCTGG
>chr11:99150700-99150900
TGTTTCTGTTTTACTCTGGGTTCTGTCCCGGTTCTTTTGTAGCCACAAACCCGGAGGGGCTCTGGGGTGTGTGAACAAAATTGATGTCTCATTCCAGGGA
>chr11:100844344-100844544
CTAGCTGTGCATGGAATATGCAGCTATTTCTCTTCATAATAGAAATGTGCAAAGAATTCTTAGAGGGCTCTCCAGAGTGCCAGAGGCAGTGGAAGTATTC
>chr11:100921279-100921479
ATTTTACAGGGACAGGCTTTGCTGTAAAACTCTCTTAATAtaaacctcctgctttctctacaactcactttctaaatgattcatgcagtctcactccttc
>chr1:32104278-32104478
ctaccaaactggttcatgagcaagcctgttgtacattctcttggttagaacttggtgtaggagagcccagtcactgtgggtggttccatttctgggttat
>chr1:34826063-34826263
TCATATCAAGAAAGCAGCAGAACTATAGGGAAGTCCCCTCCTCCCTGGGCCCTGTGAAAGGGAGACAGCTTTTCAAGGACCCATCAAAGAAGAGTGCACG
>chr1:34852598-34852798
TCAGTAATGAGTCATATCTGTAGGTTCTGTATCATATGGGCGGTGGTGGCATCCTGCTGCTGCTGCTGCTGTGTATAGGTAATGCTTAATATGGCTTCAA
>chr1:36266482-36266682
CACACTCCTCTCCTGATATGACTGGAAAACAAGAAAGCATAGGTCAGGGGTACACATGGAGGGTGTGTCTCGTCTCTTACCACAGGGTGGGAAAGCCCAG
>chr1:36267452-36267652
cacacccactcttatcactaagattttattcagtgctgtgagtcaaaccaagagctttgtgcacgctaagcaaacactctaccagctgaactgtatcatc
>chr1:36293583-36293783
acccagccttgacgtcacacggtgccccttccaccacatccgctgactcaaacaagtcaccacagttaggccagatgctggaggagaattatactctgtc
>chr1:36325970-36326170
CATTTTGAAACCCATGCATGTGTTCTGACCACTACCCTTTACCTTGCCTTCTGAGTCAGTGACTCTGACTTCTGGATAGTGTCTGGGTCAAGAATGGCAA
>chr1:36879210-36879410
gtgtatgGGGGGCAGAGTCTCTTACTGGAACTTGGAGTTGCCAATATGACTAATCTGGCTAGTCAGCTTGCCTCAGATATCCTGTCACCTGTTCAGAAGC
>chr1:36965871-36966071
CACCACACTGCTGACAACTGGTGATTCACCTTCATGCCACTAAAACCTGGAACATATATCATCCTGGTAGTTGCATTCCATTGGCTGTTGCCTTCTGCAG
>chr1:38777580-38777780
GACGTGGGAAAAGCCACAAACCCACAAAGACTCATTTGACGAGAGGAAAGAAACTGGTCCCGAGGCTATTTTTGCTGAGTGGAAGTAATGGCTGAAGTGG
>chr1:39842390-39842590
GGAAAGAACCGACTTTTACTGTTATCAAACCACGATGCTTTGCCACAGAGTCGATAATCAACACGTATGTCTCCATTGGCATTCATCTTCAAACCCAAGC
>chr1:39944312-39944512
GTACAGTAAGAAAGGAATATTAAAATATAACCCACCATTTTTGTTGGGAGTGAAAATATTGGCATTGTGAGCATTTTGGGGCTTTGAGTCATATGTACAC
>chr1:40054014-40054214
tatagaagctgagccatccatgacatcctgtttgcaagctttagacccagaaactcctgctggtgtaggatatgctccccccccccaagttaaaaggctc
>chr1:40055982-40056182
ATTTACTAGGTCATGTAATTCCCCTAtatctattgctggggaatgaatgattttgaaaccaaatgactcaaaataaagattttgatgatctcttgtgatt
>chr1:43539832-43540032
cCCCCCTGCACTCCCCACCTCTCACTCTCATTATTACAAATGTGAGGGTGTGTCCGTGGTAGTCTTCCTGCTTCTAGCTCTCAGCTCCCATGGTTGTGAG
>chr1:44099890-44100090
GTAAAAGGTGAGTTGTCAGACAAGGATATGACCCCAAACTAGGAATGTGCACATTCAAAATCTGAAATAGACACAATTAGAAACTCTTTTACACACTGGT
>chr1:46864268-46864468
caCATCCAGACTTCAGCTAGTCCCATGACCTCAGTTACTAATTATATGCCAGTGACATCTGACTCAGTTTTAGCTATGAACATTACAGTGGGCTGTCTCA
>chr1:51499178-51499378
ACAACTTGTCAAACAGCAAGAAGCCATACCATCCTTTATTACAGGAGTAGGTAAGTACAGTCATGCTGGGACACTCCCCACACTGAGACATTGCATTCAT
>chr1:51505743-51505943
CTAGTTGACCAAATAAGCCTGCCAGAAAAAGCAAACACAGCATTTATTTCACAATTCCAATGCTTCTCTGTGACTCAAATTTGCACATGACTCATCAAAG
>chr1:51514580-51514780
GAGTTAGGAAATGACTTAAGTGTGTTTCCTAGAACAAGGGGCTAGACCAGCCTGTTCCTAGAATTCAGTGCCTGGTGTAACACTTCACAAGTGAACTTCA
>chr1:51537848-51538048
gagcctcctcacttatcctagtgagcagggctctctgaccctcttctggttctgagtgctgcctgagtcatggttcattctttgttcaagtactctctgt
>chr1:52231488-52231688
ACCAGGAATGTTTTAGGAAGGTACCCACATCAATTACAGGAAACATTAAGCAGGCCTGAGATTGAAGTCATAAAATTCACACTTTCAGTTTGACTTAAGC
>chr1:53298922-53299122
GCAAACATGAATGTTGGAGTTGCCCACAGTGAGGTAAACCCCAATACTCGTGTAATGAACAGCCGTGGTATGTGGCTGACATATGCGTTGGGAGTTGGCC
>chr1:53797803-53798003
TGCCTGGAGCTGAAGACTGCAGGCCCTTAGGAGTACACCTAAGGGAGGGGTAAACAGAGGTAAGATGTCTGGGCTGCTTTCCTCCCCCACTCCCATCCTT
>chr1:53881768-53881968
AGAGAGAACCAAGATCTCAGAATAGCAGTTGAAAACAAAAGCCATTCTGTACATGGAAACCACAAGTACTGTATATGAAAAGAGAAAAGTGGATATGAAT
>chr1:53908444-53908644
AAGATAACCTCAGTGACTTGCTAGCAAATGCCTGTCATGTTTATAAAGAGCAAGTGTCACTGATGTTGTACATGACTCACTAAGCAAAACTTACTAATAA
>chr1:54603990-54604190
agatatttacattatgattcataacagcagtgagattacaaaagtcatttcctggttggagtcacccaaacatgagtaactgtattaaagggtcacagcg
>chr1:54839798-54839998
AATGGAGGACTAGGGACTGTGCAAACTGCTGTCAGTTGCCTTGGTGTGCTGACACTCAAATCAAGCCTGAATCACCTCTGCCTGCAATGACTAGAAGATG
>chr1:55410772-55410972
TGTTGTGAGCTGCAACCTCAAAGATGCATCATGGGTACCAGTTGACTCATGACCAAGTTATGACTCAGCAGAGAGGCAAAGAGGATGGAATTTACATTAT
>chr1:55430648-55430848
TGAAGGAATAGTTTTTTTTTTTTTCTGATGTATCAGAAACTCTCCTTAAAGTTCCTCAGGAATCAAATTGTGTCTTACTCACCCAGCTAATGAGTCATTT
>chr1:60744358-60744558
tatattgatttccaaagtggttatacatgtttgcactcccaccagcaatgaaagagtgtttcccttgttaagcatcctggcctgcatgagctgtcacttg
>chr1:60759849-60760049
CGTTATACCCAGATGTCCACACTTGACTTAGTTTTTGGATCTGTCTATTCTGGTAATGAAGTAGAAATGAGTAAAAAGAAAAATACCTTCTTGTTTCTTA
>chr1:60767451-60767651
CTTATGGTAAATATATATCAAGGAAATCAGCTTCTAAGATGAGGCACCAATGCACTGAGTGACTGAAATCACCCCAAAAGCAGCTTCTCACTTTCAATGA
>chr1:60771919-60772119
GAACCAACAGGCGGGTTAAAAACACTGGGTCAGAGTAAAGCTTTTGCAGTTTCAGATGTAGTGTGTATGAAGAAAACTATGTCACTTGCTGCTATTATTG
>chr1:60899458-60899658
ACTCTGGCTGAAGATGGTTTATTGTGATGTGTGGTCGAGACTGTGGAAGATGACAAATAGCCAGAATCTCTTCCCCTTGCCTCAGACTGTACATCTATCA
>chr1:60908686-60908886
GGGGATTAAAGATGACCAGATGACTGGATAAAGTTGGGACTGGGATTTAGGGATTCCTTGTACTACAGAAATTATACTCTCCAAGACTCCACGTCTCCAG
>chr1:60913428-60913628
TTTCGGGATGACTAATACTGTACGTGAGCATGTTTGACAGTGAATGTTTGTGTGCTTCTGAGCAGGGTTTCAGTTTGAGTAACTGTTTGAACAACATGGA
>chr1:60930429-60930629
GACTGGTGACCACACATTTGGGACAGTCAGAATAGACCTGCGTGAGGTTTGCTAATTGAGAGAGGAGAGGAACACAATTCATTTCTGACTCGGTTATCAA
>chr1:61050530-61050730
GAGGGTAGGATTTAGTTTCATACTTCAGAACATTCAAAACCAAGGTTTTGCTGAGAAACAGCCCAGGTTACTTCTCAGTTGTTGAAACTGTTCTCTCTAC
>chr1:61054562-61054762
CGATTGCTAACAAGTGACGAATGTCTACTGACTGTAGTCATTTCATAGGTACTGGTCTGAGCATGGAGACCACAACCTCACTGAATCACAACCACTGATA
>chr1:64191618-64191818
GCACTCTGTCACCCCTGCAGACACAAGCACATATCCTGAGCCTGACATGAAAATGATGTCATCTTTCTTTTTGACTCACCAACCAGACTACATTAATCCC
>chr1:64301272-64301472
AGAAATGAGTCAGGGCCCTCGAGGCAGGAGGCCATGACTATTTCTCCCTCAGGAGCAAAGGCCATCTTGGGAACAGGATGAATAAAGGCTGACCTAGAAC
>chr1:69544337-69544537
TCTGCATACTCTTAACAGTCAGAATGAAACCTGGGTGGGGACCGTCCCCCACCACATCCACCTCAACTCAGATGGCTTGTCTCAAGTTCAATGAAGCTCA
>chr1:78537527-78537727
ACAGTCAGTCACAATAAGAACCCTGTGGTCTTGCTTGTCAGCTGTGCCCAGGGGAGAATGAGAGTGACGTGGCTCGCAGCAACGCCTACTCTGCGCACAG
>chr1:79559454-79559654
ACTTACAACAAATAAACTAGATTCTTATCAATATCAGAATCACTAAGGAAAAGTGAAGAGATTGCTTTGAGTCATCACAAGAGGAAAAACCATTCATTTT
>chr1:80324508-80324708
gcctcaaatgacttttcatttcccctagagttacagtcaaatgcttagaagttctcccacagagccttatctgattcacctcccacttgttcactctact
>chr1:80670363-80670563
ATCTTGTAACCtgttctagtttcatttccgttgtgatgaagtaccctgaccaaaagcaatgcaggggaggaaagggtttgtgtggctatgactgcaggct
>chr1:80746164-80746364
TTCTCAACTGGATGACAAATGCACTCACTCATTTTTAAGACATCGGTACAGAGTCCCAGCAAACGACAGGAAATAGAAACCTCAAGTGTTCAAGATACGA
>chr1:80855290-80855490
TGCCCTGTTAGCAAGATACTCATTTCTCTTCCCACACATCACTGAGAACATTTAGACTTTGAGTAATGGAAACAATGACTACCAACTCTAGCAGCTCTTT
>chr1:85986059-85986259
ATCATAACCAGAAGGCCGAGGAGTAAGTTCCGTGACTCAAGAGTTTCACAGGCTCTGCTATGCAGCCCCAAGCCTGAAGTGCCCCCAGAAACCCTCCTGT
>chr1:86005954-86006154
tctttggattgggggttcatccagatgatggtcctaccaatcatttcctctcgaggctttttttgatatttgcacagaccctgtttccaaataaggtcac
>chr1:87378048-87378248
AAACTGTATGCATTGCATGATGGTTTACATACTTGTGAGTGCCTCCCTCTCCTTCCCTTTTGTTCTTTTTTTCTTCTTTCCCTTTCGGTCCTTTTCATCT
>chr11:104336320-104336520
GAAGCTAAGGTTATGAATCAGCAGACTAAGTCTAGAATCAGTCTCGCCCCATTGAGGATGCTGTTAGTCATAAAGAGAATACGACAAGCTGGCATATGAT
>chr11:104361828-104362028
cctatcaaattaaaggtcactataaactattatgtctaaaacggctttggctagagcccacggccagggagcacttcctgtagctgtgtgatgagctcac
>chr11:106545978-106546178
CTTCCTCACTGTACTAAGTTCCATCTTTACTCATAGTGTAGAGAAAAAAAGGAGCAGCCCTAGTTAACCAAGGTATTGCTATGAGTGTAAGAGTGGAGGC
>chr11:107102516-107102716
TTTTTACTAGAAATGAAATTACTCAAACCTGTAGTAATTGCATCAATTCACTCTGATTCTGTCTGCTGGCAGGATGTGGGCTATCTGCAACACCTCCTCC
>chr11:107428104-107428304
AGCCTTCCTGGTGACACTCAGGATTGAGTCATACTTCCTGCAAGTTACACCAGCTCACCTTGCCTGAGTTCTGCGGGTTCACAGATCCTTGGCTCGTCTC
>chr11:109011762-109011962
tcagggcgaacccattccagggcgccctgcccttcacaaagaaaagagaactctccccggggcttctccgggatcggtcgcgttaccgcactggacgcct
>chr11:109417644-109417844
AGTACTTCTGTAATTAGACTTTGTGACCAATGTGTCCAGCCACGAGACTATGTCATGAGTGCTTTGTGGCCACTGCTGGCTTCTTAGCTAAGAAGGACCT
>chr11:109621283-109621483
TATAGAGGGTCTGTCTGTTGTGGATACTTAACGCTAGAATCTTCAGCTAAAGTAGTCAGATTATGACTCAGAGCCTCATTACTGCCATCTGCTGGTGTCC
>chr11:109671873-109672073
AAATTTGACTTCACAAATGGGTGTGATGCTATACATTTTGGAAGAAGTCTAAACCACAAGATGATGTGGTTTTGTCTCTTGAGAGCTATAGTTCTCATCC
>chr11:109744023-109744223
GCCTTGTTTGCTTAATCATCCTCAGTGTGAGCAAATGGAAAATTGGTTTCTGAGATAGATTTCAAGTTAGCTCATTCAGGACGTGTTCAGGACAGTATGT
>chr11:114808144-114808344
AGTGGCAGGATTGCTCAAAGTGAAAGTTGATTTCTAGTTTTGATGTGGCTTTGGTGTGCTGGTGTGTGCGTTGGCTGCTGCTCTCTAGGCCTTTGGGGAT
>chr11:115641396-115641596
AGTCCCCTTGATCCAGAGCAGAAGAGGCCATGACCCCTATGGAGGACACTGTCACCAGGGGTCCTGAAGATGCCCCGAGGAGATGGGAGAGGCTGATGTA
>chr11:116406451-116406651
CACGGGTGCTGCTCTCCCCACTGCCCGGGAAGATTCCTGTGTGTGTATCGTGCCTACACATCATTGTTCCATCCGTCGGCTGAGTCATTTCTACCTTTCA
>chr11:117319553-117319753
cacacacagagagagagagagagagagagagagagagagagagagagaCACTCATACACAGAGCTTTCCCAGGCCAGAGCCGGAACAGAGGGGCCTTATC
>chr12:4735978-4736178
TCTGGTCTACCACACTGGATGCATCAAGACCAACTAAATCCTAACCTCAGGCACCACATCTGTAGATAGGAGATGTCTCAAAAGGAGAGTTGCATTTTTC
>chr12:8657992-8658192
CTAGAGGTGACAGGAAGTCGTACTGTCTCAGCTTATTTCCTCTTGTGGAGATGAGACTAGCCCTGCTGGACAATCATAACCAGAGCTCAGTGGGCTGAGT
>chr12:8829769-8829969
ggaggagctgctcaggggtagtttcagttttgcaaggcgaaaggtcttagagatggttacacaacagtgGGCCTGATAACCGCTGTGCGGCAGGCATGAC
>chr12:12437422-12437622
CGACTGTTTAAAGATTTCATAGGCAAACTCAGAGTCAGCATATAGGAAATGTTTACTGACTCATATACGCACAAGATCCCAGAAATTGAAGGCTCTCTGA
>chr12:15713642-15713842
CTTCATTCTCTGTTTCCCTCTCTCATCCCCTTCCCACTCATGCAAAATTTCTTCCTGCTAAGCCATCCTTTCAATTTGACTGTCTAGTTTCATGCGTGAC
>chr12:16009278-16009478
CACTGATTTGCAAACCCTGGTCTCTGCTAGCTTTTGGAATGAGTAGCCCTGACCTTCTCATGCCTGTTCAGCTAGTGTGGGGCAGGAAGGGGAAGGGTGG
>chr12:16171673-16171873
ATGTTTTGTAACTTCTAGATCCCAAAAGCTGTGGGAACTGCCTGAGTTCATATCGCCCAGTGACTCATGTTTACCCTAAGTTTCACTTTGAATTTCAGGT
>chr12:16201938-16202138
CCTTTACAGGTTTCATTTTAAATAGTTGCGGACACAGTTTTTTAAATAAAAGACATGTTAAAGCACAGTATATATCATTGACTGATACTGAAAGCTAGAA
>chr12:16920502-16920702
tggaggtgtttcagttattgTTGCTGTTACCTCAGGAATGAGTGTTTaattatgataagattagtcttggagtgccagtgcacaaagagccaagacattt
>chr12:16930778-16930978
tttgttctgagacagggtctcactatgtagtccaggctaacctacaactttctgacatctgcctgcctatgactcctgagtactgggattagtcatgtac
>chr12:21451514-21451714
GGCCCAGTGTTACAAAACCGCATGGCGGTATAGGAGGGTGTCTCCTGGCTGACTCAAAGAGAAAACCAAACTGGTTGGTTATAAAGTCAGAAAGAGAATG
>chr12:24709509-24709709
TTAACACACTTCCTGCTTGGGCGGAAGACCCAGGTTCTGTTATGAGTTACCCCTGTTGGACTGCTTCCCATCTGCTGGTGAGCTCCTCTCACCAAGGCAA
>chr12:25143600-25143800
GCCAGAGGACAGTCATTACACCCTCATGTTATGAGCAGTGAGGGGAGAGGCTTGGGGGTTGCCCTGGGCTCCATCCTCTGTCTTTCTGAGTCAATCTCTG
>chr12:25179228-25179428
CTCATCCCTTGCAAGGATGAGTGCACTAGGAAATGGTCATAACAAGAACTGCCTGTGATGGTGCTTCATTGTCAACTTGGTCCTAGCACTGAACTGAAAT
>chr12:25190622-25190822
GCAGAGACGGGCACCTCCACCCAGACTGGGTCTGTCCCTTGGGCCTCTGGGAGTGACACAGAAGAGGCTCTAGGGCACATACTCATTGTAAACTGAAAGC
>chr12:25306146-25306346
ATGGGCATCATTGAAGTCAGGAGGTTGTGTTTCCCATTGTGCTTGGTGGCATCGCCAGCTCACCTGAGTGACGCTGATCCCCACTGGGCAGAGGTGTGGC
>chr12:25438838-25439038
GAGGCACACCGGCTGTGTCAGACAACCACGACACATGTCACTGAGTCATCTCTAGCAACCCAGTCATTTCGGCCACAGGAAGTTGGGCACCTGCACTCCT
>chr12:25683028-25683228
atgaaaaaaattaagagaagctggggcacgtggtgttcttcaccagatatacacacagagagatgagtaaattggagagaaatgattcagtataacctag
>chr12:26059262-26059462
CCAGAACTGCCAGATGCCTTTTGATGTTGAGTCTTGCCTTCCTGAAGGTGTTGTAAGCTTTGCTCTGGCCTGCTCCCCCAATTTCTTCACCTTAAGGGCC
>chr12:31851078-31851278
caagagtggtacagctggatctttaggtagatcaattcccagctttctgaggaactgccatactgattttcatagtgactgtacaagtttgtattcttga
>chr12:32201998-32202198
TCTGAGAATGCGGTTACTCAGTCAACAGAACTCACTTTAAATGTGTTTTAGGTTTCTAATCTGATAGCTGGTCTTTCTTCATGTTTCACTTCTACAACAA
>chr12:32203726-32203926
TGTCTTTCAAATGCTCACTGCCAAACTCTCAAACACAGTAAAAAAAAAAAAGGTCAATGGAAGCATTTACTACTTTTTTGACGTGGCTTCATCGGCACTA
>chr12:32299595-32299795
TACTTGCATATCCACCCCTGAAATTAGTAAGATAAAAGGAAGTTTTCTTAGGGCAAGCACAGTGGCAATTACTAAGATTGAAAAGCTGTTATCAATGTCA
>chr12:32442163-32442363
CTCCAGTTGGTGGGTGAGACTGGAGAAAGACAGGAAGTGAGTCAAGAAGAGAAGACAGTGCAAGGATGAGTGTGTTCTGCTTTAAATGAAACCTCAGACA
>chr12:33409936-33410136
cagagccagagtccactcacagttagagttagagtcaagtcatagtccaagctggagtccagtcacagtcagatccagagtccagtcacagtcagagcca
>chr12:34990282-34990482
atgcctgccagtcattgacacagaaaaataacttgactcaaaacaggtgcagggtgaccacttcccctgttatgttctgtatgttctgaggtttgttaat
>chr12:35553217-35553417
ACCCTCTGCTTCTTGTGCTATCTGTTTGACTCGGCTGAGTCAGAAGTTTTGAGTCAGAAGTGAAACACATAATTGCTGAGAGTTAAAGCAAAGAGAATTT
>chr12:35562904-35563104
TAATGATGCCAGGGCCAGTTATCAGTCACCAAGATTAGATTGTCTAGACTAGACTGATATTCTGAGGGTTCTTGGCAAAATGACTCATTTAGGTATGAAA
>chr12:35641132-35641332
gtttctaAGCAAGGAACCACATGTTTTACTGCAAACTCTAGAGCCAGTCATAAGAGCCAGACACCTTTCACTCTCACTGTCTGCACACACAGTCATATGG
>chr12:35652306-35652506
GACTTCATAGATTAACTAATGCCCTTCTCTCCCCTCCTTATTATGTTTCGGATGAAGCTTGGGAGGTGCAGATGAACAAGGGAGGGTCACTTCCCAGGGC
>chr12:35734396-35734596
ATGGATGGAAGGGTTTTGACCTATTGAGACAACTACGCTCTATTCTGCCCTCACATCAACCAGAATCAGAACTGCCATGTCACAGTATACTCATTTTGGC
>chr12:36155702-36155902
TGTTTTAACGGAAACATCAATACCAGTCTGTTGAGAAACAACAGCAAAACTAAACAGTCATTTCCGAAGAAGCAGTGATTGACGCTGTAGAACGCTACAG
>chr12:36241266-36241466
AGGAGCCACTCTGAAAGCAAAACTGAGTCACCATTGCCATGACGGAAGATTGGCAGCTTGGTTTTACTCAGCTTCACATGCTATGACTCAGGATAATTTC
>chr12:39649126-39649326
ATTCTTTTATGCTTGTGTATTTCATAATATCACTCAACACATCATGCCTCATTTCAGTCTGACTTACTTCTCTGATCTTAACTAGTTTGAGACTTATCCT
>chr12:51811372-51811572
atgccatcgggctagatttacacatagtattgagtcacccagtgtgggaactgggaactgagtcaaaaccaaactctgttccttgcaagagcagcacaca
>chr12:51866462-51866662
AACACAGTGGGAGTGACTAAGATGTTGTGACACTTGTTTTGGGTGTTACTCCTCAAGGGGAACTTGGGTACCTCCGTTTCCATCCCACACCGCCTTTTCC
>chr12:52030970-52031170
AACCTCATCCTCTAAAATATTCTTATGAAAGTTATGACAAAATGTGGCTCATTTATTGTAGAAAAAAATGACTCATAAGTGAAGCTCTGAGAGGAGATTT
>chr12:52608403-52608603
tgaacacaagaattgaggtgaacctgaatctatgctttttgggtcatggctactcatatttggctccagaaatgtctcttactacccttgaggtgagagc
>chr12:52782982-52783182
GTGCATGAGTCAAAAGGAGACAGACATAGGTTACTGAGAAGGCCCCGCTGTTTCTGATTGCCACATCAATTATGAGAAACTACTGCCTACAGGGGAAAGA
>chr12:54293418-54293618
GTCACGGGCTCAGTCTCTGTCCTGAAAGAAATGTAGCAAGGGAGGTTGAAGTCACATCTGATAACTTGCAAGCTACACATCAGACAGAGAGGCCTGAGCA
>chr12:54487744-54487944
AACTAGACCTAATTTTCCCAtgctcaccgcagctctttcactatgactgatccattcttcagtctttcattttgattgacctctgaccaggctgaaactt
>chr12:55016436-55016636
TCTCTTTGATTACATTATCACCTGGAACCTGCCTTCATGTATCACTGTGGCTGAACTGTGAGCGGAGCTGATGACTACCCTGGAAACTATTTATGGGTGT
>chr12:69447450-69447650
GTATCTTGCCTTGTTGAAGATCTACTGCTCTAAGATTTCTAGTGTGGTTTAAATTTGGGGTGATGTGTATGGGGCTCTGTGGTATTAGAAGGGTGACTGA
>chr12:69538010-69538210
GAATGAGAGACCCTGGCTTCTCTATGAGCTGCACATCTAAAATAAGACTCCACGGGAGACTCTGGGAATTTCCTGTACTTTTTAACTCTCAATGTCCTAT
>chr12:69834056-69834256
ttgtgaattctgaggttgtgtgtcacACTACTAATATGACTATCTCTTGGTCAGAGAGAGGGGGCGGGGacctttcctggtatttgacatctgggaggac
>chr12:73720462-73720662
CTTAATACAGGAAGTAGGAGGGGTTATGGGTTGCACTGCCCTGATAGAGATCAACTTTATAATGCAGCAGTGGTGCACCTGAAAGTGAGTCAAAGCCAGA
>chr12:73842622-73842822
GAAAGTCTGGAAGGGATGAGTTGTATCACCGTCATTTCTCAACTTTAACTTTTATTTTATTTGCGTGGTGTGTGAGAGATAGATGTGTGTACATGTTtct
>chr12:73888326-73888526
tgtggccaaaatggatgagaatttacccatgccagccagattttggccactagttaggaattctacactcgacgctgacaccatgtgacagcatcagaca
>chr12:74895069-74895269
GGCCCGGCGCAGTTCAAAATCATTATGTTTCTTCCCCACCTACGGAAACATGTGTTCAGATAGAAATCTCATTATGACTAATGTTGTAGGTTGTTTAGCT
>chr12:76374174-76374374
TGGGAAAGTTTGTATGCTTAGGTTAGACCTCATGCGGTTCACCTTGGAGGACTTCTCGCCCTTAGCAGATTTGCAATCTCTTATCCGATTGCTTTATGCA
>chr12:76375647-76375847
CTGTGATGGAAAGAGTGACTGTGGGAGGCTTAGAATGTTCCAGAGGGCGCCTTACTGAATAATCATACCCAGAAAGTGGAGTCTGAGTTACAGAAACTGA
>chr12:79628558-79628758
GGGTCTAGCCCTCCCCACCCCCTACTTATTTGACATTTTCTTGTGGAAAACATCTGGTTTAAATAAGCACCCAGTGTCAGCCTTGATCATCAGAAACCAG
>chr12:79646396-79646596
ATCTGAGGTTCCTCTGAGCTTAGCCCCTGTCTACAATAAGCATACATTAGGCTGGAGGATCAAAGTTGGTGTTGATGAAGTTGGACTCCCCCCAAGAGTT
>chr12:82171758-82171958
ATTTGACTGTCAGGCAGTTAGTAAGTCCTCAGCACGCCACTAAAATGACATTCTGAGGTTAACTCTTCTTTTGACTCAGTTTTTCAGTGGTATTTCCTTT
>chr12:83875262-83875462
ACAGGACTGAGCATAGTGTCTGATCCTAAATGGGGACCTGCATAAGTCATTGAGATGAATCAGCCTCTAGGAACCAGCAACCAGCTCACCTCACTCAGCA
>chr12:84118327-84118527
CATTGATATGTCAAAGTCAAATAGAAagccagacatgattgtgcacacctgtcatctcagaactcagAGAAAAAAACCAACAACAACATAGAAGAGTGCT
>chr12:84763920-84764120
gaccctttcgtagggtcacatgtcagacaccccacatatcagatatttacaccatgactcataacaatagccagattacagttaagaagtagaaacaaaa
>chr12:85593146-85593346
cgtggctagttctcttcttaattgtctgaactttcttttcctctatatgctagtttctttctgggtcagactcttttcatgtgataggaaaatggccacc
>chr12:85729974-85730174
TGTCCGTTGGATTCACCAGCTGAGGCCCGTTTGTGTCAGCACAGTCATTCAGACACAATGACTCAAGTCGGTGGGGGAGGGGGAGCTGTGTCAGCACAGG
>chr12:90576187-90576387
AGCAAGATTAAAGGAGTGATAATACATTTACCTCATTCTTTCAGATTTACTCAGCAGGAAAGAAACTTTTCAGTGAGTAAAAGTGAAAGTAATGGGAGAG
>chr12:91774780-91774980
AACCGTTTTTCAAACACTCTGTCATTGCGAGAGCAATGAGTCAGCGCTGAGAGGATTGTTGTGACCTGCCCCTCCTATTACAGCAAGCCAAAGAGCTTTG
>chr12:98270202-98270402
AAGAACCGAGAAGGTTTTTCTGAGTGGTAGTTACCAGTAAATGCTAGGTTTTGCTCTGTTGATGAAatacgattataggatgacagccattatcttggaa
>chr12:98283457-98283657
TGGCAAAATTGGGTAGGAGCCAGGGCACAGACACATTCCTGTGAGTCGTGTAGCTCTGCTTACCAAAGAGACGCTTCTTTGGGGATGACTAAAGGCCGCA
>chr12:98600958-98601158
GAGACCCCCACTTTCTCAAAGTGAAACTCTTGTGGCATAGGGCTTTTCTTTTTTTTTTTTTTTTTCGATATTTCTCAGTGAATCTATGGTTCACTTTCAA
>chr12:99626245-99626445
CCATGTAAATGATACTGCTCTTCTGTTTTGACCCTGAAAGGAGAAAATGACTAAGAGTCAGAGAATAGCTATGCATGTGTCCATACACCTTGTTTCATAG
>chr12:99639208-99639408
ctcagccttcctaaatgctgtgaccatttaacaccgttcctcacgttgtggtgactcatgttataagattgtgtttgttgctacttcatgactgtaattt
>chr12:100742720-100742920
CACCCAAGCACCCTCGGTTTTTGAGATGGCAGAGCCATTAGTACATTTCCCATGTTCCACACAGTCATGGTAGAAAGTGGGGAAGTAAGTCAAGATCAGA
>chr12:100994520-100994720
[truncated: 126,728 more chars]
