# Supplementary material for: Genome-wide CRISPR Screens in T Helper Cells Reveal Pervasive Crosstalk between Activation and Differentiation
Source: Cell. 2019 Feb 7;176(4):882–896.e18. doi: 10.1016/j.cell.2018.11.044 (PMC6370901; doi:10.1016/j.cell.2018.11.044)
Supplement: Data S2. Processed Data from All the Steps of the Analysis, Related to Figure 1 [file mmc2.zip › supplemental data/motif analysis/irf4_meme/progress_log.txt]

Invoking:
  getsize ./chip_total_irf4.200.fa 1> $metrics
Finished invoke:
  name: count_seqs  status: 0  time: 0.047205
Invoking:
  fasta-most -min 50 < ./chip_total_irf4.200.fa 1> $metrics
Finished invoke:
  name: most_seqs  status: 0  time: 0.157162
Invoking:
  fasta-center -dna -len 100 < ./chip_total_irf4.200.fa 1> ./seqs-centered
Finished invoke:
  name: center_seqs  status: 0  time: 0.240708
Invoking:
  fasta-shuffle-letters ./seqs-centered ./seqs-shuffled -kmer 2 -tag -dinuc -dna -seed 1
Finished invoke:
  name: shuffle_seqs  status: 0  time: 0.065373
Invoking:
  fasta-subsample ./seqs-centered 600 -rest ./seqs-discarded -seed 1 1> ./seqs-sampled
Finished invoke:
  name: sample_seqs  status: 0  time: 0.233386
Invoking:
  fasta-get-markov -nostatus -nosummary -dna -m 1 ./chip_total_irf4.200.fa ./background
Finished invoke:
  name: bg  status: 0  time: 0.036003
Invoking:
  meme ./seqs-sampled -oc meme_out -mod zoops -nmotifs 10 -minw 6 -maxw 30 -bfile ./background -dna -time 5082 -revcomp -nostatus
Finished invoke:
  name: meme  status: 0  time: 4333.823437
Invoking:
  dreme -v 1 -oc dreme_out -png -dna -p ./seqs-centered -n ./seqs-shuffled -t 5406 -e 0.05
Finished invoke:
  name: dreme  status: 0  time: 689.597288
Invoking:
  centrimo -seqlen 200 -verbosity 1 -oc centrimo_out -bfile ./background -score 5.0 -ethresh 10.0 ./chip_total_irf4.200.fa meme_out/meme.xml dreme_out/dreme.xml db/EUKARYOTE/jolma2013.meme db/JASPAR/JASPAR_CORE_2014_vertebrates.meme db/MOUSE/uniprobe_mouse.meme
Finished invoke:
  name: centrimo  status: 0  time: 80.354354
Invoking:
  tomtom -verbosity 1 -oc meme_tomtom_out -min-overlap 5 -dist pearson -evalue -thresh 1 -no-ssc -bfile ./background meme_out/meme.xml db/EUKARYOTE/jolma2013.meme db/JASPAR/JASPAR_CORE_2014_vertebrates.meme db/MOUSE/uniprobe_mouse.meme
Finished invoke:
  name: meme_tomtom  status: 0  time: 256.242412
Invoking:
  tomtom -verbosity 1 -oc dreme_tomtom_out -min-overlap 5 -dist pearson -evalue -thresh 1 -no-ssc -bfile ./background dreme_out/dreme.xml db/EUKARYOTE/jolma2013.meme db/JASPAR/JASPAR_CORE_2014_vertebrates.meme db/MOUSE/uniprobe_mouse.meme
Finished invoke:
  name: dreme_tomtom  status: 0  time: 9.956923
Invoking:
  tomtom -verbosity 1 -text -thresh 0.1 ./combined.meme ./combined.meme 1> ./motif_alignment.txt
Finished invoke:
  name: align  status: 0  time: 2.964141
Invoking:
  spamo -verbosity 1 -oc spamo_out_1 -bgfile ./background -primary TGASTMA ./chip_total_irf4.200.fa dreme_out/dreme.xml meme_out/meme.xml dreme_out/dreme.xml db/EUKARYOTE/jolma2013.meme db/JASPAR/JASPAR_CORE_2014_vertebrates.meme db/MOUSE/uniprobe_mouse.meme
Finished invoke:
  name: spamo1  status: 0  time: 2.817831
Invoking:
  spamo -verbosity 1 -oc spamo_out_2 -bgfile ./background -primary RGGAAR ./chip_total_irf4.200.fa dreme_out/dreme.xml meme_out/meme.xml dreme_out/dreme.xml db/EUKARYOTE/jolma2013.meme db/JASPAR/JASPAR_CORE_2014_vertebrates.meme db/MOUSE/uniprobe_mouse.meme
Finished invoke:
  name: spamo2  status: 0  time: 2.752316
Invoking:
  spamo -verbosity 1 -oc spamo_out_3 -bgfile ./background -primary RGRRAGGGRRRGRGRGARRRA ./chip_total_irf4.200.fa meme_out/meme.xml meme_out/meme.xml dreme_out/dreme.xml db/EUKARYOTE/jolma2013.meme db/JASPAR/JASPAR_CORE_2014_vertebrates.meme db/MOUSE/uniprobe_mouse.meme
Finished invoke:
  name: spamo3  status: 0  time: 2.941288
Invoking:
  spamo -verbosity 1 -oc spamo_out_4 -bgfile ./background -primary ACACACACACACACACACACAYACACASAC ./chip_total_irf4.200.fa meme_out/meme.xml meme_out/meme.xml dreme_out/dreme.xml db/EUKARYOTE/jolma2013.meme db/JASPAR/JASPAR_CORE_2014_vertebrates.meme db/MOUSE/uniprobe_mouse.meme
Finished invoke:
  name: spamo4  status: 0  time: 2.946363
Invoking:
  spamo -verbosity 1 -oc spamo_out_5 -bgfile ./background -primary AVCCMCA ./chip_total_irf4.200.fa dreme_out/dreme.xml meme_out/meme.xml dreme_out/dreme.xml db/EUKARYOTE/jolma2013.meme db/JASPAR/JASPAR_CORE_2014_vertebrates.meme db/MOUSE/uniprobe_mouse.meme
Finished invoke:
  name: spamo5  status: 0  time: 2.719523
Invoking:
  spamo -verbosity 1 -oc spamo_out_6 -bgfile ./background -primary GAAAVY ./chip_total_irf4.200.fa dreme_out/dreme.xml meme_out/meme.xml dreme_out/dreme.xml db/EUKARYOTE/jolma2013.meme db/JASPAR/JASPAR_CORE_2014_vertebrates.meme db/MOUSE/uniprobe_mouse.meme
Finished invoke:
  name: spamo6  status: 0  time: 2.84505
Invoking:
  spamo -verbosity 1 -oc spamo_out_7 -bgfile ./background -primary GARATGA ./chip_total_irf4.200.fa dreme_out/dreme.xml meme_out/meme.xml dreme_out/dreme.xml db/EUKARYOTE/jolma2013.meme db/JASPAR/JASPAR_CORE_2014_vertebrates.meme db/MOUSE/uniprobe_mouse.meme
Finished invoke:
  name: spamo7  status: 0  time: 2.888662
Invoking:
  spamo -verbosity 1 -oc spamo_out_8 -bgfile ./background -primary CMSAGGC ./chip_total_irf4.200.fa dreme_out/dreme.xml meme_out/meme.xml dreme_out/dreme.xml db/EUKARYOTE/jolma2013.meme db/JASPAR/JASPAR_CORE_2014_vertebrates.meme db/MOUSE/uniprobe_mouse.meme
Finished invoke:
  name: spamo8  status: 0  time: 2.872623
Invoking:
  spamo -verbosity 1 -oc spamo_out_9 -bgfile ./background -primary KTTTTAAA ./chip_total_irf4.200.fa dreme_out/dreme.xml meme_out/meme.xml dreme_out/dreme.xml db/EUKARYOTE/jolma2013.meme db/JASPAR/JASPAR_CORE_2014_vertebrates.meme db/MOUSE/uniprobe_mouse.meme
Finished invoke:
  name: spamo9  status: 0  time: 2.888102
Invoking:
  spamo -verbosity 1 -oc spamo_out_10 -bgfile ./background -primary CACTGTR ./chip_total_irf4.200.fa dreme_out/dreme.xml meme_out/meme.xml dreme_out/dreme.xml db/EUKARYOTE/jolma2013.meme db/JASPAR/JASPAR_CORE_2014_vertebrates.meme db/MOUSE/uniprobe_mouse.meme
Finished invoke:
  name: spamo10  status: 0  time: 2.85415
Invoking:
  spamo -verbosity 1 -oc spamo_out_11 -bgfile ./background -primary TCWVCCTYCYSAGTGCTGNRA ./chip_total_irf4.200.fa meme_out/meme.xml meme_out/meme.xml dreme_out/dreme.xml db/EUKARYOTE/jolma2013.meme db/JASPAR/JASPAR_CORE_2014_vertebrates.meme db/MOUSE/uniprobe_mouse.meme
Finished invoke:
  name: spamo11  status: 0  time: 3.045945
Invoking:
  fimo --parse-genomic-coord --verbosity 1 --oc fimo_out_1 --bgfile ./background --motif TGASTMA dreme_out/dreme.xml ./chip_total_irf4.200.fa
Finished invoke:
  name: fimo1  status: 0  time: 0.744328
Invoking:
  fimo --parse-genomic-coord --verbosity 1 --oc fimo_out_2 --bgfile ./background --motif RGGAAR dreme_out/dreme.xml ./chip_total_irf4.200.fa
Finished invoke:
  name: fimo2  status: 0  time: 0.681688
Invoking:
  fimo --parse-genomic-coord --verbosity 1 --oc fimo_out_3 --bgfile ./background --motif RGRRAGGGRRRGRGRGARRRA meme_out/meme.xml ./chip_total_irf4.200.fa
Finished invoke:
  name: fimo3  status: 0  time: 1.009139
Invoking:
  fimo --parse-genomic-coord --verbosity 1 --oc fimo_out_4 --bgfile ./background --motif ACACACACACACACACACACAYACACASAC meme_out/meme.xml ./chip_total_irf4.200.fa
Finished invoke:
  name: fimo4  status: 0  time: 1.040152
Invoking:
  fimo --parse-genomic-coord --verbosity 1 --oc fimo_out_5 --bgfile ./background --motif AVCCMCA dreme_out/dreme.xml ./chip_total_irf4.200.fa
Finished invoke:
  name: fimo5  status: 0  time: 0.717997
Invoking:
  fimo --parse-genomic-coord --verbosity 1 --oc fimo_out_6 --bgfile ./background --motif GAAAVY dreme_out/dreme.xml ./chip_total_irf4.200.fa
Finished invoke:
  name: fimo6  status: 0  time: 0.69517
Invoking:
  fimo --parse-genomic-coord --verbosity 1 --oc fimo_out_7 --bgfile ./background --motif GARATGA dreme_out/dreme.xml ./chip_total_irf4.200.fa
Finished invoke:
  name: fimo7  status: 0  time: 0.716686
Invoking:
  fimo --parse-genomic-coord --verbosity 1 --oc fimo_out_8 --bgfile ./background --motif CMSAGGC dreme_out/dreme.xml ./chip_total_irf4.200.fa
Finished invoke:
  name: fimo8  status: 0  time: 0.713202
Invoking:
  fimo --parse-genomic-coord --verbosity 1 --oc fimo_out_9 --bgfile ./background --motif KTTTTAAA dreme_out/dreme.xml ./chip_total_irf4.200.fa
Finished invoke:
  name: fimo9  status: 0  time: 0.730194
Invoking:
  fimo --parse-genomic-coord --verbosity 1 --oc fimo_out_10 --bgfile ./background --motif CACTGTR dreme_out/dreme.xml ./chip_total_irf4.200.fa
Finished invoke:
  name: fimo10  status: 0  time: 0.734465
Invoking:
  fimo --parse-genomic-coord --verbosity 1 --oc fimo_out_11 --bgfile ./background --motif TCWVCCTYCYSAGTGCTGNRA meme_out/meme.xml ./chip_total_irf4.200.fa
Finished invoke:
  name: fimo11  status: 0  time: 0.961502
Writing output
Invoking:
  meme-chip_html_to_tsv ./meme-chip.html ./summary.tsv
Finished invoke:
  name: summary  status: 512  time: 0.071948
Done
