# Supplementary material for: Genome-wide CRISPR Screens in T Helper Cells Reveal Pervasive Crosstalk between Activation and Differentiation
Source: Cell. 2019 Feb 7;176(4):882–896.e18. doi: 10.1016/j.cell.2018.11.044 (PMC6370901; doi:10.1016/j.cell.2018.11.044)
Supplement: Data S2. Processed Data from All the Steps of the Analysis, Related to Figure 1 [file mmc2.zip › supplemental data/motif analysis/irf4_meme/seqs-discarded]

>chr11:83039234-83039334
ctgggaattgagctcaggacctctggaagagcagtcagtgcttttaacca
ctgagtcatctctcaagtcccAGCTTGTAGTTTCTAACTTGCACAGGCTA
>chr1:39196832-39196932
TCAGAACAGGAATGAGAGTTTCTCTTTTATTCGGGTGTGAAATAAACAGT
GTGTACAGAGAGGTGGAAGGGGAGGGGCAATCGGAGCGCAGTGAGTCACT
>chr7:51865493-51865593
GTCATTTTTATAAGTCATGTGAGTTCATGAGTCATAACATTTTCCCTCCA
CATTCATCTAGCTAGTGATGAGTACTTTAATGAATGTATTCTGAAATACC
>chr4:63385334-63385434
ttacagtcatgagtcaccaGTCTGTGAGATCACTGGGAGTCTCATTTTGA
CATGTCCTAAGCTCCTGTGTGCTCTGAACTCCCAGCCCATCCTCCCTCAA
>chr1:161734887-161734987
CAGCTGCTTCGTCTTTCTAGTCATAGTGCCCTTTTGAGCAAGGGTCACTC
TTACTCCTAAGAGGAAAGTCGATCTGACTCACTTTCAGAAACTGAAAGCA
>chr13:6649198-6649298
ATTTCTGTTCAATGTCCAGGATCCATAGGATCCTCCAGGTTTCACTTCTC
CTTCGAAATTGAGGAAAGATGTGTGAGTAGATCAAGTTGTGTCACTGACT
>chr19:5018500-5018600
aaagtagcaacaaaaataattttctagttgggggtcaccacagcatgagg
aactatattacaggagtctcagatgtaggaaggttgagaaccgctgCCCT
>chr10:118172577-118172677
GTGACTCAGCGATTGCACAGGGCAGAATCAATTACCTGGTGTATGCAAAG
CACATTAGCGTAACCATGAATTGGAGATGTTATCTGGCCCGAGTCAGGAA
>chr7:16055652-16055752
aatgttcagcatcgttagtcattagggaagtaaaaccacactgtgagagc
aatatacacAGGGTGATCATagtcagatggtgtgatgccacatctgttac
>chr4:53880365-53880465
TGGAGGAGAGCATTGGACCATGCCCTGAAAAAGACTTGTGGCTGGAGAGA
GTGACTAAAAGAAGGAGAGAGTGAATGAGTGAGTGAACTTACCTGGAGGC
>chr9:56273700-56273800
GTGTGGTCTAAGTGTGATGTTTAACATAGTTGTGGTTGGAAACCCAAATC
CTGCTTCTGTCTTTAAGATGCAACTCTGAATTAGTCATTCATGTCTTTGG
>chr6:146813076-146813176
ATGGTTCTGAGTTTTAGTGCCACAGTAATTCTCTTGAAAGCTGAGTGAGA
ATGAGAGAAATTACTCAGTCTTGGCTTTGTTTTAATCCTAGGCAGCAGAA
>chr6:120123189-120123289
tagttttattttgctatggcatgatatgacacgtgaaattatttttaaat
tttattTACTGCCTCTCTCtgtctgtgtgtgtgtgtgtgtgtgtgtgtgt
>chr10:96181710-96181810
CGCAGACCCCTTATCCCCACTGGCAGAGCTCTTTTTTTTTTTTTTTTTAA
CATGGAGCAGCCCCATCCACTGTTCCAAATGTGGCTCTTGCCTCACAGCC
>chr16:37877096-37877196
AGATCCAAAGTGTGCCTCCCCAGCTCTCACAGTGAGTAGTCTTGGCCGTA
GACAGCCATCTGTGGTTAGGAACCACTGAGAGGAATGAAAgtacgccagt
>chr5:107754904-107755004
AGTCATGTGAGCAGCAAACAGTTGCAGTAAGTTTCCAAGGTTGAGTCATA
TCAGATTGCAGAGCTCCATCTGTACATTTGCCTTTGTGTATCAGTGTCTG
>chr7:35745266-35745366
CAGCTCGAGGCTGGTGACTCAGAAAGGGCCTCTCATTTCTGCAAAGGTGA
CTCAGAATGTCAGTCAGCCTTGCCAGTAACTAGAAGGTTAGTGCTTTGAG
>chr6:82969634-82969734
ggcaggagagaacaggcattctgaaatacactcaacggttctttttcata
agttctgtggccaggagaaactagttaaacagaacctagggtttgaactg
>chr1:138596482-138596582
ACTGACATTCTGAGTCAGGCTGGGATATAGAGGTAATGTGGTTTAGTTTC
CACCCAGAGTACAGCCTTCAAAGCGATGTGTGGTTCATTCCAAAGGTACC
>chr16:24479013-24479113
ACTATGGACTGCTGTTCCGGTGCTCGCCTTTTGAATCAGTTCTGTTTTTA
TGTACTTCCTGTATACTTTCATGGCAAGAATCTGTACCATTTTTCTGTAT
>chr3:27153048-27153148
ACAGTGCAATTAGCGATTCTCATTTACTTAGAGCTCAATATTTTAGTCAC
TATCTTAAATCTTTCCCTTGCCACTTTTTAACGCTTGCAGCCATCCTAAA
>chr7:113391606-113391706
GCTATTTTTACAGAAACATAAGGCAATTTTGACAGTGACTCTCAAAATGC
ATTGAATATATCCTCCCTTCTAGGGGCTATGCTTAGTCAAAAGATGACTA
>chr1:173766909-173767009
CTCTCAGAGTTGTTTCATTTCTTGAACAGCACTGGCTGTCTCTCCCTGTG
CTGTCTCCCTTGGGTGAGAAGTGCTGAATCAGCCAGGCCTCCTCCCAGTT
>chr6:120466813-120466913
TGGTCGCCGGAAGCTGTGCTCAGCCCTTCTACTCTTCCCTAAGTTAAAAA
GTTGTGTTCTGCGGGTGCTCCCCTGGTGGACTTTAGCATCAATTACCAAC
>chr3:133608933-133609033
TGGTTTAATGGTGGAGTTATGTCACGAAAGATCATCAGACAGAAGGCTTA
GAAGGAATTTCAGAATGAGTaggacaaactggatcttgctcatacctctg
>chr12:8829769-8829869
ggaggagctgctcaggggtagtttcagttttgcaaggcgaaaggtcttag
agatggttacacaacagtgGGCCTGATAACCGCTGTGCGGCAGGCATGAC
>chr10:6953250-6953350
tcaGTGATTAGCATTCACCATCTTTGGGTTCTAAGTAAGTACTTCTAAGC
AAAAGCATTACCCTCCTCTGGATGCTTGCAGATGGTGTCATTTCAAATCA
>chr11:109744023-109744123
GCCTTGTTTGCTTAATCATCCTCAGTGTGAGCAAATGGAAAATTGGTTTC
TGAGATAGATTTCAAGTTAGCTCATTCAGGACGTGTTCAGGACAGTATGT
>chr2:9681638-9681738
ATGACACCCACATGCTCAAAAGAGGAATCCCAGGACCAAAACCCATTTCC
TGCCTGCAAGCCTGGAGAAACGTTTCTTCTTTATCTAAAATCCGCTTCCT
>chr11:98470211-98470311
CAACTCGACGAGGGGAGCGCCCGCCCCACATCTTCACGTGCACACAGTTC
ACTCTGATCAGATCCCCTCATCTCCCAGTTACCGTAACCTGATCGCTGCA
>chr1:183964162-183964262
TTCCTCCTCTAGGAGCTAAGGACATGATTTAGCTGGAGCAGATGCCACAG
CAACAATAGAAACAATCTCACCGCCTGTGCTATGAACGAGTGGCCTCTTG
>chr2:92197498-92197598
tgctgggttgtcagagttttgatgagcaaagttaagAGTATTTCTCTCTG
GTGGTATTCATCAGTGTGCTTTCATTTTGAATAGGTCAGACCACGCCTGA
>chr10:21318257-21318357
TATATGTTAAAACATGCTGGTAGAAAATGCACATAGCCTAAGAATGGGTC
ACCCATACAGTTCGTATGAGTGAGTTGTTAAATGAGTGTATGAGAGAAGA
>chr14:68051059-68051159
ATGCGGGAGGCTGCAGCTGGGGAAGGAATGAGTCAGCGAGATCCTGTGGC
AGAGCGAGCGGGAGGGGCGCAGACTCCGTTAGGAGCCCCAGCTCCTGTTA
>chr18:65322429-65322529
AACATGGCTTTTCATGTTCCTATCTTGACTCTTTAGCTGGGTTTGGTTCA
AGTCAACCAGTCTGTCTAGACCCTTCAAGGATGAATCAGACTCGGTGTCT
>chr5:65867354-65867454
CCTTCTTATCTTGCCATTTGGTTTCTGGTAAAACTGAAGTCAGCAGTGGC
TTCTTCCCCATTTCCTAGAAAAGAAAACCAAGGTCGAGTCTGGTGAGGTA
>chr1:144256680-144256780
AAGTTAAATGAACTCTGACATATACTTTTTGTTTAGTATAGTCACTTGGT
TAAAGTGATCGTCTTTTATGGCTCCTTTTGACCTGACTAACTATTTCCAC
>chr13:75832695-75832795
TTGACCATAACCCCTGATCTGTGTGAAGGTGCCCATCAGGCTGTTACCCT
TATCTTGTACATAAACCACTCCAATATCAGCCTCCCAGGCAAGATAATCC
>chr2:166000378-166000478
TAATCTGTTCTGTTCTCGGAAACTTTAAGATGCGTAAATGCCTTTCATTC
TGGTGTAAAATGTCTAAGAAGGGACGCCTTGGCCTTTTCATAGTTTGAGA
>chr9:46083488-46083588
GATGTGAAATTTCCAGGGTGACGAAGCATGCAGATGTGAACAGAGTTCCA
CGTTATTTCCTGATGTGGCTTGACTTTTCTACCTCTTCCTGCTGTCAACC
>chr12:16930778-16930878
tttgttctgagacagggtctcactatgtagtccaggctaacctacaactt
tctgacatctgcctgcctatgactcctgagtactgggattagtcatgtac
>chr17:84119519-84119619
CAGATCAGCTGTCTGTCCATGTGTGCACCACACACATGTGCATGCTGGAC
AATGAAGTAAGAGCCGGATGGACGACTGCTGCATGTATGCATGCGTGCGC
>chr14:18820794-18820894
gccatcatcagattcttatctggggtaagtaaacgtttgttcattttccc
tggaatggtgtcacacagcaAGCACATGGTTTTACAAAAAGCTGTTTTTG
>chr1:93389114-93389214
TTCAAAAGGTCTTGAGTCATATGGGCACAGGAGGCCCTGGGGACAGTCCT
GCTTGATATCATGTAGATAAATGAAGTGAGTGTAGAAATGTCAGGTACCC
>chr12:52782982-52783082
GTGCATGAGTCAAAAGGAGACAGACATAGGTTACTGAGAAGGCCCCGCTG
TTTCTGATTGCCACATCAATTATGAGAAACTACTGCCTACAGGGGAAAGA
>chr4:133264655-133264755
atgtgggagttgggagtcatacctgcaaccgtggcagaacatgcaacttc
tgctcttgactgctgagtcattttgtccagtcccAGGCCTCtcttgttta
>chr15:6568560-6568660
TTCAGCCCCAAGCCTCTACTTTCAGTTTCCTTAGGGAGGAAAAAGAGGCA
TCCTGATTGACAGCTGGTGAGGGATGCAGAGGGAGGAGCTGAGGTTCATA
>chr8:72208855-72208955
ttagtaaatgtttatttgtgtttccccaggaTAGATGTCTCTCATCACCT
CTGAATGACACCATAAGAGGTGTCAGATCCTCTGGGGTTGGAGTTGCAAG
>chr15:103241816-103241916
TACTACTAAATAACTGAAGTCATTTTTCCTTTTTAGGATTCTCAGCGACC
AGGTGCCCACTTAACTGTGAAAAAGATCTTTGTTGGTGGTATTAAAGAAG
>chr11:78670550-78670650
CCACCCCAACACAGTGAGCTCAAGGTCAACCTGAGTAATTTAGTACCTTT
CTCAACACAGAAAAAAGGCagagagagagagagagagagagaaagagaga
>chr5:23719072-23719172
tgggatggtttactgaacacacaccctagtgttgatcagatcagggacat
aactcaaagtgtctgaactacaacaacaaatatctctcatataaaggaag
>chr1:191569812-191569912
tttattgttcttttagaaaactagggtttgccaggcagtggtggcgcacg
cctttaatcccagcattcaggagtcagaggcaggcagatttctgagttca
>chr14:79141802-79141902
ATCTTCATGGTTTCAGGCTGTTAGAAAATACATGCATAAATATAATAAGT
CATAGCAATTGTGGGAATTTACAAAATGAGCACTTAAAGGAAAACTCAAA
>chr4:9641085-9641185
TGAAACTGTTTGTTAAAAGGATATTCTTTTCTTAGAtttattttatgcgt
tatgagtgttttgtgcaccatatgagtgcttggtgcctataaaggtcaga
>chr18:4528990-4529090
AGACTGACTTGACTCATTTTCACACTGCACCGTGGTGAAAGTGCCAccta
acaccagaatcttaatgatatttccttttagcttctccagagaggcttcg
>chr1:153583148-153583248
TTTAACAAGTCTTACCTTCTTCATGGCTCAATTTTGTGAGCTCCCAAGTA
TTTAAGTGTGATTAAGGGAAAATAACCTTTTATAAAGTGAGTTTCACCCT
>chr5:148501512-148501612
ataaccagtatagttggtggtcagctaataaagactttctactggcttaa
cccatgtcccgtagctttctctggtggacccctcacaacatggtggaggg
>chr12:17390524-17390624
GTTTGAGTCTGGTGATGACCCAAGCCTTACCTACCAGCTCTATTCTCCCA
TCTTGGGGCTTTCCTGGCTGATCTCTCTGTCATTCTTCTTTGGAAATGAA
>chrX:13726239-13726339
CATTAAACAGTTACAATGGGCCCATTATTTAGATCATTCTACATAATGGC
TCATTTCATGTAAAGTTTTATATTTCATATAAAGCTTttttggtttcact
>chr3:129657338-129657438
CTGAAAAGCCCTTGTGAAGCCTCGTGATGAATAGACTCACCACAAGCATG
GCACGGATCCCGTATAATTCAGCCCTCCAGATGCTCATGGCTCCCCTGGA
>chr7:16405604-16405704
GCTTGTTTCTCCTGGCCACATTGCTCCTCCCAATAGAGAATTACTCTCAT
TTTCCCTGCTTCGGTTTTGTTGATTGGTGACTCAGCTCCCTGTTTGTCAG
>chr14:16301834-16301934
GAAGTAGTAACCCTCAAGGGGCCTATGACtgtgctggctagtttcatgtt
tacttgacacaagctaaagtcatctgagaagagttaacctcaaataagaa
>chr2:153345112-153345212
ACTGCAGGTGCATTCTCTGCAAACACACAGAGGTATTACAAGAGGAAATG
GGTTAATCACCTAAGTCGGTCAATCGTGCAATAACCGTTTTACTGATATG
>chr7:90309935-90310035
AGTCTCTTATTTATCGAGTTGGAAGGAGAGGTCTCAGAAGAAACCTCACA
TCATCTTCATAGTCATTGTGAGAGAGGTCACATCATCTTCATAATCATTG
>chr16:14350752-14350852
ttctgtgtggttcaattgctcatagatgctacatttcattgtctatttat
catctatagccactcactgctggcttccctttttgctctgaagaaatatg
>chr3:52777118-52777218
TGTTTTTTGGTGTGGGTTAGGGTGCCATCATGAACTGTGGGTTTAAGGAT
TTGTTTGAGAGAGAAGGAAATGACAAGGACAAGATTCATCATCTAGGAAG
>chrX:166183270-166183370
AGCACTTCTTAGAAAATAGACAGTTGTAACATTTTAAAGGTTAGCTGTGA
TTTCAATTCTTAGGAAACATGGTTAGCATTCAGCGGGATACATTTTAGTC
>chr15:59416448-59416548
TCTCTTGCAAAATTTTTAGAATCAGATAATTTGGAAGCATTTATAGTAAC
TTTAAAAATAAAGTTGGCATTTCAGTTGTTTCAGAAGGCAGACTTACCTC
>chr4:154137232-154137332
CTCTTTGCTGCACATTCAAACCGAAACAAGATTGAATGATCTGGGTTCCA
GGAGTCTCTGCCACACTGTTACTCATAAGTAGAGTTGTTGTCAGCAACAT
>chr8:88691574-88691674
CTAGATTTTAGTTTAGGAAATTCTTCAGAGTTCAGTTACAGTCATCATGA
CTGGGAGAAAAGGGCTCTTGAGTATTTCCCCTCACCCCTGCTTCAGCCTC
>chr15:59795866-59795966
CCCTAGAGTGACAGATCTAGGTAGTGACACCCAATGTAGCTGGGCAGAAA
TAGCTGGGCTCCTTATTAAAACCAAGAGACAGCTCAGATGTTCTTGTGAC
>chr3:96069831-96069931
ttcctcctaaaaccacaacccaccttcttcctaggccattgtaaattcct
gtgtatgagagtgactcagctattgttctaagtatttactttgtagacta
>chr3:19247096-19247196
TGGTTCACAGAATTACTGTTCAGTCTGATGATTTGATGATTAAGTAAGAG
ATTCAAAACTCTTTAAAACTCTTCCTTTTTCTTTTCTTTTTTAAAAAAAA
>chr16:49848576-49848676
gaaccttagaatatggtttcaattgtggaacaggtccattgcagttgtat
atggttaagggttttgacttagactggtcctaacaccagtgactggtacc
>chr14:65330764-65330864
tgtgtcctcccaggcaacacacagagtccactcatctcaagacctgtggt
ttccatgatttgactaagattgtgtctgtcaggtttctccagggtaaagt
>chr16:52095758-52095858
GTGTTCAGCCGAGTATTCTATTTTCAGTCATGAAGAAAAGGATTTCTTCA
CCACACTAGATGTTTGTCTGTTGACTCATAACTGGAACTGAGAGAATTAC
>chr6:91061390-91061490
CCAAGGCAGGAACTCCAATGACTCAGACAAGCCAAGATAATTCGTTGCTA
CTCTTAGTCTTAAATAACCGCTGAGTCATTTCTTCAGCCTCAGCTTTTCT
>chr11:52076437-52076537
CAATTATAACTCACTGTTGTTGCTCGGTGGGGGGAGGGGGTAACATCTGC
CTAATAGAGGGAGAAATGGCCGCCTTTGAATCTAGTTCAGAATGAAACTG
>chr11:4199160-4199260
tgatcttgtcctacatacctccaggaactgtgtttggggactagtcagat
gaggaaatgagtgaacactgtgtctgcaaaTATAAGTTGTGAACTGGCTG
>chr16:50298765-50298865
TGTTCTACAAATCAGCGAATAGCAGTAATAAGAAAACTCTATGGTTATGA
AGGTAGAACAGAAACCAACATTGACAATCTGGTAATCAGTAAAGAGAGTT
>chr9:58027942-58028042
GGGGGTAGATAAAGAATCTGGGGTTCAGAGAGATTTCCAGTTAGTTAGAG
TCACTCAGAAAGCTCATGCCCCAGAACCCAGGCCAGCTGGGGTTCCAGCT
>chr18:89433162-89433262
acttttcctgttgagatgcaatactcacatctactcaccccagattggga
gtccacaatgtagagataccaccgaagatcaacgtggtaaaacaacaaat
>chr18:4938114-4938214
AGATAAATTTCATTCATTTGCCAATTCAAACTGGAGAACTTCTTGCACCT
TATGATTTACAGTGAATGGTTTATCAATACATCATGACTAAGCTCTCATT
>chr9:40448096-40448196
agatagatagatagatagatagatagatagatagatagatagatagatag
atagatagatagatagaGCGAGCGAGCGAGAAGCTAGGCATACTTTGTAC
>chr14:26919365-26919465
gttccagagctcccaggactacacagaaaaaccctatctcagaaagaATG
AGTCATCTTTCATGTCTCAGCTCACCAGTGACACACCACATCAGAAGGAG
>chr10:111128532-111128632
tctcaaccttcctgatgctgtgaccctttgatacagttcctcacgtggtg
agccccaaccatatttcattgctacttcataactgtacttttgctactgt
>chr1:119835775-119835875
AGATCTGGTCACACACTCAGTATTTCTTGAATTGCTTATTCCAAAAGTTA
GGTATGACTAGTCCTCCTGGAACAGGCAGTTTTTAAAACCCCCTACGTAG
>chr13:5939654-5939754
GTCATTTTTAAATTTGGATATATAAATATTAAAATACCCATTTACTATAG
TGTTCATAATATATATGATAGTACTGATAAACAGCATACATTGTTTCAAT
>chr7:63930986-63931086
TTGGGGGTGGGGAGGGGATGCCTAACGTTCCTTCTGGATACTCTGTTGAC
TTTAAAAGCCATCAAAAGTGGAGACCCCAAACTTCCCACACTTGTGCAGT
>chr13:75784220-75784320
GTGCTGTGATACATGTTTTCCACATCCCCAATAAAGATATGTAATAGAAA
GATTTAAGAGTTTATCCATCATATTTTAACTACAGAGTTTCTTCAGCATT
>chr4:6924866-6924966
CCTACCAAATCCTCTCTGTACACAGCTATTTCCTTGAGCTGATATTGGCT
GAACACTTAGAAACCACAGAATTATGTTGAGAGGTTAACACTCATTCCAC
>chr7:132719528-132719628
GAGTGATGCATTTTGTTCCAGGCAAACCACAGACTACCACAGAAAACCCC
CAGTAGTCCTCAGAGTCATTTATCTGTCCTCTGCCTGCAAAGCCAGTGTC
>chr8:79161437-79161537
agagaTGCTATTTTGAAGATGTACAAATGGTAGTCAGACTCTTAGTTCCT
GTGGTGtgttgtggttttgatgggactgtcccccagaggctagtagaggt
>chr15:62079465-62079565
CCCCTTCTAGAAGTGACTCAAAAGCTTTTCTGCATGCTCTTCTAGTGGAC
TGCTGAGTCATTCTCTGAGTCACAAGTGGTACAGCTGTGTACTCAACAGT
>chr7:6410242-6410342
TGCCTTTTGGTTTCAGAACCGTGGACACTGCCCAAAGCTGTTTCGCTCTG
ACTGTTCAACACTGAAGGAAAGCCGTTTCTGAGATGGTTGAGTGAGAGGC
>chr13:36288012-36288112
TCTTTAAGTAGTGGCAAACGCAGGAGTCAAATCCGAGTGCTCTGTCTCCT
AGCCCCTAGTTGGAGGTGGCTATCTTATACGCCTTGCTTGTGCTCTCAGT
>chr14:75176316-75176416
GGGATTGGTTTCAAATGGGGTGAGAGAGAGAGGGAGGTGGGATAGGCATG
TTCGCCCATGAAAATCCCTTACAGTTTGTACATCACACCTCTTCCTTTGT
>chr11:98556398-98556498
GTTTGAAATACTGACTAAAGCCTTGATTTCTATTTTACTTGGCTCTTTTT
TAATTTttcatttatgtattctgtatatgagtttttgcctgcatgtgtgc
>chr12:85946722-85946822
CATAGTGGTTAATAAATAGATGAAGAGCACCTGCCACCACAGCCAGAAGT
CTTCCCATTGTGTTCCTGCCTTCAGCCCTTGGCTAGCCACTGTTTAAAGC
>chr8:126595796-126595896
CCCAAAATAGAATTGCCGAGGTACATACAATGTCTGCCTTGAGAAATGCG
AAGTGGAGCTTCTCCAAAAGACCGGCATTTCCTTTGTATTTCACACTGGC
>chr6:122811624-122811724
AAGATGCAAACTACTCAGAGAACTTTTATTATACTTGTGTTCTTTATTCC
AGGGACTACAATCTTTAAGTGGTAGGTTTTTTTGTTTGTTTGTTTTTTTC
>chr15:9554351-9554451
ACTACCTAGAGGACCTGCCCTCCTAGACTAGCCTTATGACTCTAGAAAGA
AGCCTGTCATAGTCCCTATCCTGACCGCTATCATGTCCTCCATCCGATGT
>chr15:76274642-76274742
tttacccactcagttaatccacttttgaaagccctcacagacaaactaaa
aggttgacttttggttggttGGttttcatattgagccggtcactcttgtg
>chr10:26264206-26264306
GTCTCTAGTTTAGGGTTTTTTTCCTCACATGAATAATTCCATGTTGTATT
CATTTAGACAGtgtcttagtcagggtttctattcctgcacagaacatcat
>chr18:39611663-39611763
GTGCTAAGCCAAGACAGTCTACATATCTAGTCTACTTTGACTCAAAACAG
AACTCTTTACTTGAAAGGTTTCTGTGTGGTTTAGGGGTGTCTCATTCCAA
>chr12:8657992-8658092
CTAGAGGTGACAGGAAGTCGTACTGTCTCAGCTTATTTCCTCTTGTGGAG
ATGAGACTAGCCCTGCTGGACAATCATAACCAGAGCTCAGTGGGCTGAGT
>chr8:10651099-10651199
gattgattctgcagcctgtggaactgtgcagtgagcttcaggtctccagc
ttttgtgagcccgtcgtcacccatgctggggtaggctttggtgatgccac
>chr6:53507286-53507386
AGACTGATAAATTCATGCCAGCACATGATCTCACCCCCTTGAGTAACACA
ATGTGTCTACGCTGGACTGTGAAGTCAACCTCTAGATTTGAGTGTTCTAT
>chrX:167182304-167182404
CAAAACTTTACTTGTGTCCACTGTCTCTCTATTTCTGATAAATCTACTGA
CAGCCTGCACTTTTAAAGGTATACCTTGGCTGTAATGCTTAGCATTAGAT
>chr17:46880074-46880174
cacagactgaaacctcggaggccaagagtcaaaacacacccttccttctc
ttcttactgatctcagttgtttactctgtcacgttaaGTTACTCTGTGTT
>chr10:28519896-28519996
TAGGTTAATAAAAGGCAAACCTGATGGGGCTTTGCTTTTCAGGGGAAACC
CCCAGCTGCTACCTGATCAACTTCACTCATTCTGTGAAAGCCAAGCAGCC
>chr2:120125116-120125216
CCAGCTGGCAGGCTTGAGCCATATGTCCTATTTCTGTGCATAGGATGTGA
GTGTTCATACAGTAAATCAGGCCAGGATGTGAGTCAGATCACGTCAAGTG
>chr15:52944618-52944718
TATTCAGTCCTCAGCATATCGCAGGGGCCAGTGCTATTTAATACACAGCA
GCCAGAGCTTCTGAGATGAGTTTGCATGGAAAGTCTTCTGAGCCTTCTAC
>chr15:83403904-83404004
GTATCTCCAAATACAACCTTCCAGCCTGTTTCTTTAGTTTCATCAAACAA
CAGAGTCTGCTTCCTGTCTATCTGGTGGTGGAAGTGGATCAAGACAAAGA
>chr2:146416527-146416627
GATCGCCATCCACTCAGAGGTACATCAGAACACAAACCATGCTGCAAATT
ACCAGCCAAGTAGAATGGCTACTCACTTCTCTCAGCCTAGTCTACTCACG
>chr17:35813818-35813918
ggttcagtcATACCCTCCAGTTGCTAACACTGAAGTAATGACTGGAGCTG
CAGGCCGACTCCCATATGATCAAggtagagtgcttgcctagcacacagag
>chr5:100536012-100536112
GTGACAGAAGACAGCGGTTGCTGACAGCATTGTTTCCACTCACTCGGTAT
TAGTCACCAGGTGTTTAAAGGCTCTAAATGTATACATTGAGTCAGTATTG
>chr16:92398882-92398982
TGGGAGAGATGACTTTGGTGAATATTTTTAGAATGCAAGTCAGGGCTCAG
AGCCAAAGCACCAGAGAACACACACTCTTACCTAATCCACACCGCCACAC
>chr19:11485682-11485782
CTTTCACTTTGCATAACTATGTAACTGTATTTGGTACCtgaactggaaat
ttctggtttccttggagattcagttgtgtcgtgtgatgtttttctggaaa
>chr1:144264066-144264166
ctctgatgtgtcttgtgtcagcatctctaattctcacttatctctaccca
cactggtctcctggctgaacttgacacactcattttcaccttaactggga
>chr5:8681206-8681306
ctacataattgatggcttctgggtaagaggcctcaatgctcatcaggaat
gcaagccacaagaggctacctatgctccagtagatggccctacacacaca
>chr6:38789267-38789367
CTGCTGGGGTACAGGACAGGCATGCCAATTCTGCCTCCTACAGGATCTAC
CTAGGCTGCTACTTCTCATAGAAGCTTCCCCTAGTCATCTCAGATGTGTC
>chr14:74944146-74944246
TGCTTCACTGACATGCCTTTGTCTATTTCTTCTCATCAGACCCAGTGTTG
TGTTTCTGTCTACACTTATGATGGTCATCACGTACTCTTGTTATGAGCAA
>chr2:129316190-129316290
ctctaacacaatcaattctgtctgtgtcttcatcagcattctactcataa
tgctctctgccctctgggagaagaaatttccagtaaaacaagctaacacc
>chr10:21268923-21269023
GGCACTCACCTCACAATGGAGGCGGGGAGGGACAGGGGACATGATACACA
CTTCAGGGCCATGCACAAGTGATCATTTCCTTTAAGTAGGTCACACATCC
>chr1:60930429-60930529
GACTGGTGACCACACATTTGGGACAGTCAGAATAGACCTGCGTGAGGTTT
GCTAATTGAGAGAGGAGAGGAACACAATTCATTTCTGACTCGGTTATCAA
>chr2:158175275-158175375
GGAGCAGTCAGCAACCTGCATGTCCTCCTGGCCTCTCAGCCCTGGCGCCT
CCAGTTCTCGAGGCTTGGTGGGATCCATTCACCGAGCCTCAGTTTGCTGT
>chr14:60946910-60947010
TTCATAATAATCTGTTTGACATTCACAATGATTCTCTGTGACGTTTTCAC
CACAATTACTTTCTATACCTTCATAATATCTTGTATGCCCTCATTGTGGC
>chr18:39718746-39718846
CAGAACCACTCAGATTCTCACAATTATTGAGAAGTTCTTGTTCTAGTTCA
GGCAGTGTTGCAGATTCAGTGTGCTAGGTGTAAACTGAACAAAACAGACA
>chr18:89332612-89332712
GTGCAACTTCTGACTTACTCATGGTCCTTAGTCATAATAGTTGTTAGTGA
GTAGGTGTCTAACTTCTCCTTCATGCAACTCCATTTTCACCATGAAACTA
>chr11:115173193-115173293
tggttatgtcatatgacccctgccaaagggttgttcaactcccccaagag
agacccacaggttagggactgGTCTGGAGAATTCTGAAAGGGACCCATTA
>chr5:36724429-36724529
AGCCCCTGCCCACGCAGCTGCTGAGATGAGTGGCCGTGCGTGCACCTTTG
ACCTGGTGATCTTTAACTTGGTGACTCAGCCTGGGAGCTGGAGCACCGTG
>chr7:75596010-75596110
TCTAGTGAATCTGCATGCCTGTGAACATTTATCTGACAATACCTAGCTAA
GATGACTGTTTCATTTTGAGCAAAATGACTCTTTTGCCCTTGGTCTAGTT
>chr2:13409866-13409966
GATCACTGGTTGAGCAGGCAGGGAAGAAGTGACTCAAGCCTGGAGATGGA
GTGCCCTTGCTTGCTTACTTGCATCCCGTTGCTGTGGTAACCTTGGTTTG
>chr3:85888425-85888525
AGGAGGAATTTGAATCTTGGTTAGCGGCTCTCTTGCTATTTGCATTGCCC
TGTGGTTAGTGTGGCTGAAACTTGAATTGAGTCCTCCTCCCAGCGGATGG
>chr7:89250986-89251086
gaaaacagtatgattcaaaacacaatacacttgaatacgagcacactcat
ttcatgaggcatctgttagtgttgtgagccatgacatgtacagtgcatag
>chr17:17397423-17397523
GTGAATCACAGGACAGCCGCATTGGGGTGCATGGAGTGTGTACCTGATTG
GGGTCTCTGTAGAGTCACTGGGCACTGCACCTATCTTACCTTACAGGCAC
>chr13:16670220-16670320
AGTCATAGGAATACTGGTTAGCCACAATGACACACACCTCTAAAGCAGAT
ACTCAAAATGAAAATTTAGAAAGTTATCTTTATAAATGGATGTCTTATAA
>chr18:56726022-56726122
GTCCTGTGAATCCTGTAAGCCCTTGTTAGAGCACATCCCGGCAGTGTGGG
AAGGATGTCAGTGCTTTAAGAACTTGACCTTAAGAGACAGACACCGTCAG
>chr17:80730092-80730192
ctcatttaattcacagagcagcctgatagctgagagcgtattatctcctt
tttataacatcccaggctaattaagctactcaaggtcacataAGAAAGCT
>chr11:54428186-54428286
ccactgagtcatctctccaacccAAAAGTTTCTTTCTTTGCATTCTCTTC
CAGTACTGGGTATTGAAACTATGGCTTCCTGTGTACTGGCTATGTGCTCG
>chr14:15653292-15653392
CTGTGGTTGTGTGATCTATCATTTCCTAGATAAAGTTCCAACACTTACAG
AGAATGACAGATGAGTAAAAACATGAGGCCCATATTAACCACACAGACTG
>chr11:5288574-5288674
GTCAGGGAATTTCAAGTGAGTAATCTATATGATTGAAAGGAGGAAGTATA
GGTTTTTTCTCATCTCTAGATCAGATGGAGAAAAGGAAACAAAGAAAGCC
>chr6:31088410-31088510
TTTTGCTTTCTGAATCCACAGGGCTTACTTACTTTCTTTTCTTTTTAAAG
ACAAGGTCTCATTTTCATCTTGAGAAAATGTCTGATCAAGCCACCAACTG
>chr4:40834207-40834307
agaggagcagctaatgtgagccactgagccatctctccagccccAGGAAA
CTGCATCTTGATATGAGTGCTAGGGTTGGTTTTGTTTGCCTGACTGGTTG
>chr5:142407392-142407492
GTGTGCACCGGGAAGCAAGTCTGTGAGATCATACTCAGATCCTCACGCTT
GCTTGGCTGTCCCACCCCCACCCCACACTCCTTTATTctggcaagccctg
>chr3:60472252-60472352
CGGGACTTTTTTTTGATGTTGTCTATCGTTTTTGCTTTCATTAGCTCTGC
ATAATATTTGTAGACTTTTTTTTTTTCAGCCATCTTTCTTTAGATCTGTT
>chr9:22645868-22645968
AATTGTTCCCCTGTGTAAGGCATATGACCTTCATCTTCCCTGCAGTTCCA
GATATGACGAGTTCAGTAGCGTTTTCTGTGTACCTGAAGAGAAACTACAC
>chr16:52105874-52105974
TGTTGGTTGTGTAGATGAAATCTATATTACAAAGGGAAGAAAAGCAGCCC
ACCTCAATGACTGTAATTTCTTTATTGATCATAACTTCTCCTTATGACTC
>chr5:65483982-65484082
CCTGCTGAGAATGGGGCCCACTCCTGAATGActgactgtcatctaaccag
ggtcagactcaggatatgactcatcctaaggcaacatgttctacagatag
>chr19:44618396-44618496
aagaaCAAGGGCACCAGTGGAGTCAGAACCCAGGAGGACCTGGGAATGAA
CAAAAGCCATATCATGCTGGCCTCAAAGGTCAAAGGTCAAGCCAACGTGT
>chr9:21347372-21347472
ACTGAGTTGCTCAGAGTTCTGGGTGTCTAGGGGCGGGGTGGATCCAGGAA
GGGCAGCTCTGACTAACAAAGCTGTCttgttttgaggcagctttttacta
>chr11:5574025-5574125
CAGGGCTGAGTTTGGAGAACTCTGGCCAGAGATGTGTATGGTGTCTGGTC
ATCTCTAGAAAGGGGTGGTTTTCTTAGTAGGATCTTAGTAGATTTGTAGC
>chr9:7501122-7501222
CATTACCCCCAAGTTATTAATCTCCTTCAGGTGTGGTGGCCTAAAGTAGA
GTTCTTTTATCCACCAAAATCACTCCTGCAAGGCACACCCTTTCATGGTT
>chr16:11144022-11144122
ggcggggtccccgcgtcgtccccgcggcggcgcggggtctccccccgccg
ggcgtcgggaccggggtccggtgcggagagccgttcgtcttgggaaacgg
>chr2:128073108-128073208
CCTTGAGAACATACACGCAGAATCACTCAAAGTTCAATATCAAGTCATTT
GGCTTTTGAGACAAAGAGAGAGAAGGAGGCGCAATGGAAAGGTTAGAAGT
>chr8:125727488-125727588
GTGTTGTGAACGTTTCTGTGTCATTCCCATACCAAGCCAGAGCCCAGGGT
GTTAGCCTAGGCCGTGCCCCCCCACCTCCCCCCCCCCCACCCCGTCACGA
>chr15:73169898-73169998
gtgaggtctttctgcctcagcctctcaagtcctggggtcatggatacggg
ccgctacacccagtatgtggggggctggggactaaagctaggcaggcaac
>chr4:32588040-32588140
tagggtttctactgttttgatcagacaccatgaccagagaaagctgggag
ggagagggttcgctttgctcacacttccacaccacagtccatcattgcag
>chr15:34172432-34172532
agactTGCCCGTCCCCATCATGACTTtgactcatgtctgtagcctcagta
ctcctacaacacagtgaaaatctgagacaggaggattcccccaaagcctg
>chr7:105487280-105487380
CTCTCAGTTGTGAAATGATATTGGAGGTGTTTGGTGGTTATTTTAAACTG
CTCTAACAGTGGAAATGAAACAAGTGGAGATACGATTCTAACTAAACTTT
>chr17:52036370-52036470
CCTCAGTTCCTTTCCTACTTCTCTTACCACATCTGACTCTTGCTCATTTC
GTTCTAAACTGGCTGCTCCCAAAGATGTAGAGAGACAGAAGAAAGGAAGA
>chr2:8965005-8965105
GTTTAAACTATGTAGAGCAATGAGTTGACTGACTTTAGGGGATTTTCCCC
ATGTTTGAAGCAGATATGCTGATATCCTGTATGCATATCCAGAAATGATT
>chr15:97355988-97356088
AAAACtatttacattatgactcataaccatagcaaaattacagttatgaa
gtagcaacggaaataactttactgttggggggagggggtcaccacaacat
>chr1:156011018-156011118
GGTATGACTCCCCTACTTCAGATTCCCACCATGCCCAGTgaaaatctgat
accttagtgaatcagtattttctaatgactaatgcatgaCACTTTATTCA
>chr4:152191258-152191358
agttcaccctttcttgttctttatgatctctggctggctgattcaattca
gctcttctgactcaaagtcctctccacactaactgattcaatctggtctc
>chr9:94952460-94952560
ccacttacccacaagtttcctttttctgagcagctgagtaatatagtcca
ttgtgtaaacagatcatgttttccttacccattcttcagttgatgggcat
>chr5:53599228-53599328
CAGGCAGATTAGATAGTTAACTTGTGGTTAGGTTGAGAGGTTCATGACTG
AGATCCTTCTCTTTGGGgtgtgtgtgtgtgtgtgtgtgtgtgtgtgtgtg
>chr1:155108792-155108892
TATTCTGTGAGGCTGGGTTTGCTCTGTTCTGTGTTTGTTTTGAGTCTTTT
AAGTGATTTTAAAGatttttttttaattatctgtatatggggaagtagat
>chr1:171783122-171783222
TAGTTGAGATACTGTTTCTTTGTGAATGAAGGGCCTGTAGAGCCAAGGAC
TTTTATCAGATTTCTGAGAACCACCATCCTGAGAGGCCTCACTACATGAA
>chr6:119091246-119091346
GATACAGGAAGTCATCCTCCCTAAGACTTTCTAAGAAGTGGGCGTGATTT
CTTAGTCACCACTACTGCAGATCTGAATCAACATCCCTCAGTAGTTTCAT
>chr6:112925322-112925422
agagatcaaggcttactgaggccgcctgcctgtctcttcaaaacagctct
aactgttagaaagatcttGCAgacactagacttctataaacacagcccca
>chr6:145981203-145981303
AGTCATCACAATCAACTAACATTTTCCTCTCACTATGAATATGCTATGTC
TCTTCAtaacagaagacagatcaacaagagaaacacaaaaggaagctgac
>chr9:61707903-61708003
AGCAGACTAGGAGGGTCTCCGTCTCACTCTAAGTGCCTTATCTCAGGGAA
GTGACAGTGACAACagctttgttggttgccgcacgccactactgactcat
>chr1:13383619-13383719
ggtgtcatactaatagtgaaacattgcaacttccttttggggttgggaaa
gaaaattagggactctatgcctagtgttaactatctgatttcatcactgt
>chr1:13752570-13752670
ctatttttagttttcagaagaacctctgtactgatttccatagtgactgt
accagtttagtttctcagcaacagtataaaaaagctcctctttctccact
>chr1:130904350-130904450
AAGCAGAGAAGAGGTGGGTTTCATCTCCAGTATAATGGCTCACGGTAACC
AGAGTTGATAGGTCATTCTCAGTTGAGCATATTTCTCCTATGATCTTCTA
>chr10:19167989-19168089
CTTTAATTGGTAAAAGTGAAAGTGCACTTTCTCTAAAAGCTCAAAGTGAT
CCTGTTACCGTTTTCCCCAGAAGCGCCTCCGCCCTGTATGCAAACAGTCT
>chr2:180729533-180729633
AAAAAAAAAACCCGAAAATACAAAAGAGAATCTACTTTCAAGTGACCATA
CACAGAGCCAAGAGAGCAAACCTGAAATCTACCTACCActagggatatga
>chr13:93771152-93771252
ATCTCTAGACATTGAGTAAGCAAGTAGACAGTCTTAGGTGGGCATACCCC
GAATGTCTTGAAATGAAACTTCACCATTTCATTTTAGATTCTGGGCAGAC
>chr6:30667554-30667654
GATGTTTTCTCCATCCTCCCGTGCCTCGGCTGACTGGGGAGCCTGCCTTC
CTCTAAGCTGCCTCCGCCATGGCATGGCCACattgtgtggtgtgcattct
>chr11:103952436-103952536
GTTGTAGCTTTGGCTCAGAAGGGATTAGCTGAGGAGAGGAGATAAAACAG
AGTGTGGGAATTGAATGACAGGGAGGAGGAAGGTGACTCCGAAAGAGAGA
>chr6:40891025-40891125
TGAGAGAGCATTGCTCAGACCACAGGAAAGGGTGCAAACCTTCAGTTTGA
GGTTTTCACTTTAGAGGAAAGCTTAGTCAGTTTCCTGAGGAAGTCACACC
>chr10:120616794-120616894
GTGACTCACGTCTCTGGAGGGGTACACATACCTTATTATAGTGGCGGAAG
AAAACGTGTCTCCATCAGATGTCTCCCCCAACACCCTCTGCACAGAGCAG
>chr10:19202538-19202638
GATAAGACCTTCAATGAATAGTTAGAGTGAGACTAGGCTGAGTCAGGTTC
ACTAGTGATTGAATCTAATAAAATAGAACATGGCTGTGTAGTAAAAAGTA
>chr6:108338476-108338576
gcatccaccacctaggccacttgtttaaaggttccgtgacgtccccagcc
ccaagacagtgccacctgctaggaccaaatgttcaaTGTGAATTTGTTTC
>chr6:129209086-129209186
CATATCTTTATAACCCCATGACTCATTTACAGGTAACTTTTAACATAAGA
ACTATATTAGTAAGGTAGAAACCGAAAGATTTTAAACTAGTTGAGCCCTT
>chr9:108154982-108155082
ggggctcgtgcttgtaattcctgtactcagaagctgaggcaagagggctc
cgtgagtttgaagccagtctagagtgcagactgaTAAAAAAAAAATCTGG
>chr10:117665836-117665936
ATGAGAGGTCTGAGCTGGCGAGGAAGTCAGTGTGGTTACACTGAAAGGAG
CCTTTTCACTAAATGCTTAAAGTTTGAGTATCTGAGGTTTCACGCTCCAA
>chr14:75529837-75529937
GTCCCAGAAAGTTAACTCAAGCCATTCATAATGACTAGAATGCATAGCAC
AGTCAAAACACTGCTGATGCTCACGGGGTGGGGAGAGAGGCCTCGGGAGG
>chr18:12585138-12585238
AAAACATCAAATACTTAAAGAGCAACCAGATGCCATTATGAGTCTGCTCC
TGTCAGTAATTCTCAGGGAACCTGTTGATCTCACTCCTTCATACACAAGG
>chr12:17549588-17549688
GTGGTAATTAGGGTGATCTGTTTTTCTAGATGAAGATGAGTCAAATGAAC
AAACCTTCATGTATTATGTGAATGATGGAGTATATGGATCATTTAACTGC
>chr5:143512144-143512244
CACAACTGTGACACCAGGAGCTAGCAGATGAGGAGGGTGCTCTTCCACAG
ATGGGGCCAGGGCTGTTTCCTGGCGCCACTGGCAATCCACCTGACTGTCC
>chr16:93914046-93914146
TGAGTCTGACTCATGGTTCCTTTTCATTCTGAAACTCAGTCTTGTGTTTC
ACCTCCAAAAGACTCCATCTTGGTTAAGCTCTAGTCCTGAAGAGTGAGCA
>chr8:114977888-114977988
AGCAGTGTGTCACATGTCCCTGCTGTCATCCTGGTCTCAAGATGACTGTG
AGGACGGGGCCAAGTCATTTTGCAATCTGGGTGAGCGGTCCAAGCTTCTC
>chr5:149641830-149641930
GGGGTATGTGCCTAAGCTCCCGGTTTGCTTCTCTCTGATTATATGACTCA
GGAGGTCAGTGACGTGCTTTTCTTCTTTCCAGTGCTGTAGAGATGCTCAA
>chr1:174041064-174041164
CTCATGAAGCTCAACTTTTAGAAGGTACGGTATGAATGTTGGGTGAACAA
TCAGTAGATATCGTGAGCCTGAGAGTGAACACTCATAGAAGATTGTGGGA
>chr5:34501742-34501842
ACAGGAAGTACATGTCCTAACCCAGACTGCTGAGAAGCCCCAGATGAATC
AGCCAAGTCCAAGGCTGAGAAATGATACTGACATGACATGCCTCTGCGCC
>chr15:74934948-74935048
tgaccaaattaacccctgaaactggcgctgactgagtgtctctccttgtc
ttatatagagctaggaacatcccctatattttaggtccccctcttttttt
>chr15:61546722-61546822
CCTTGAGGTTTCAGTGAATTTGCTTGTGACATTAAGAGGGTAAAACAAGA
GTAGAGGGAAATCCCCTTTCCTTTGTCACACTGTCAAGGAAGAAACCACT
>chr5:103442226-103442326
gatgtggcagcagagaggagaaacctggtagagaaatgactgtctgggtt
cagaaagctggtgtcaaggCGCTGAGTAGTGGGGGTGAGGAGGATGCTGG
>chr1:52419596-52419696
GCACATGGTGGCTAGTGACGCTCAGCTTGTGTTCACAGTCATTGTGGAAG
CTATACCTTTTTAAAGGCTTTCAGTGTAGTGGGTTCCACTAATACTTGTC
>chr10:28262388-28262488
TGTGACCTCGTGCTTGCTTATGTCCTGCTTTAGAGGAGCATGGTGGTCAG
TGTTAACTGCGGGGGTCAGAAGTAATCTTACCAAGATGACAGTTTTGAGT
>chr11:29879678-29879778
TAGGTATCCACAACTCCCTAAGATAGAATCAGTGCAGTCTCCAGAAGAGC
TGTGAGGCATTTTTTATAGTGAATGGCAGAAGGAAGGATGTAGCCTGTGG
>chr12:82232863-82232963
TTATTCCAAATGATTAGGACCATGAATATtggtgaacaccttgaatctaa
gcacttagagacaggcagatgcaggcagatttggttaagttcctgtccag
>chr2:8865591-8865691
TCACTTCTCACTTAACTAAATGACACACATCTTGAGGTTGTGGAGATGTG
ACAATAACAAGCACTTTCACAGTTAGAATGTGGCTATCCTCCTTAAGCAG
>chr6:137582278-137582378
AGAAACGGTCCTCTGTGCTGTCACGTGGTCAGCCTAGATGCAGAAATGAC
TGTGCCTTCCGTGAATGATGCGGAAGTGAAGGTGAGAGGGTGGATACTGT
>chr15:30610765-30610865
CTTCCAGTTCCTGTTGTTTGCACTTCCTCTTGTCTTCAGCCTTTAAGGGA
GTTTCATAATTAGTCAGAAGagctgagctgtggtgcagggctttaatcca
>chr9:107278604-107278704
GGATCAGCCTGACTCAAAGATTTGACTGAGCCCTGGGAGAGAATGTAGAG
GAGTCTCCAAACCTGAGTCATAACCCCAGAGCTTCCTGTCCCTAGCTGAC
>chr3:52791108-52791208
CTGACAGAAATAGTCATGATTCACTCAAATTTCCTGTGAACAGCAATAAC
CTGGCTTCTCACACTCCAGGGAAGGCTGGCCTGTGATGTTCAGGTCTCGG
>chr5:3355832-3355932
CATTAATTCACTGCAGGAATTTCCCATGTCTGATGATTTAAAAGAATAAA
TTCTGCATGCAAACAAATCATTACCAACTCAACCGCAGCTTGCGGTGACC
>chr13:52904288-52904388
tctcactagctcatgtatccttgtatggaaaccatttctcactaggatgg
tgcagggtttgctttcaatttgactcatgctgagaaaaacattccacagt
>chr7:118277517-118277617
GTGGCACTTTCTACGTGTTTAAGGAAACCCTTAGTCCAGATGCAACTTTG
TTCCAATTCTGAGTCAGCCTTGGTTTCACTTTCAAATCACTGCGTAGCAG
>chr10:34117904-34118004
AAACCCCAGCTACAGTTTTATCTTCACATCCTGAATGTGAATAATGTGTG
TTTTGTGGGTAGCCCACAAACTTGTCAAAACTGAACCCAGGTTAGATACA
>chr5:62858374-62858474
CTTGTTTTTCGTCAGCTTGGGTTGTGACAACCTTGTACTTCTCCCACCTG
TTTGGTGGTTTTGCTTTGAATAGAGTCAGGCAGGGCTCCAGACACAAAGC
>chr6:43382406-43382506
gtcaagaaagctcataccaggcatactttctgcctgaacttgtgagtcag
aatgcaagctttgaacatccatgcctgcctgcctgccacctcgcttcctg
>chr5:112273062-112273162
CCACCATGTGTTTTGAAACTGAAACCCAGTTTCAACCACAACTCAAAACA
TGACTTGGGGGTGACTCTAAAGGAAAGCAGAGGCTTGTGACTACAAGGCC
>chr7:63940523-63940623
ATGCCACAGACAGTCATCTCATTGGGAAAGAGCTGGCCCCTACACTGCCT
TTCAGTCCATGCATGTCTTTCTGTCCCTCTGCAGCCAGGGGCATTCTGCA
>chr4:6960017-6960117
CCACAATGTCTGGGTTAGTCACTTCTGAACTGGGAAACAAGCATCATTCT
GATAAAATAAAGATACAGCAGTCCATGCAAATGAGTCATTTCCAACCGGT
>chr16:76678923-76679023
cagatactccaggaagtgattcaggtttcttatgttttgacttaagactg
tgagattaagatcaaacttcggtcctagtgaaacttagcatggtttgtgt
>chr2:38536630-38536730
GTACACCCAGCCACAAGCTCTGACAACTCCAGCCCAGGGTGTGCGTATGA
CTCTTATGGGGTGGGATAGGGGTGTGGGGGTGATGGTGCCCGCAGActtt
>chr9:3025610-3025710
tttccttgattttcagttttcttgccatattccatgtcctacagtggaca
tttctaaattttccacctttttcagttttcctcgccatatttcatgtcct
>chr8:81730349-81730449
CACCCACTTATCTCCTGATTGTGCTTTGAAGTTCTCATCATTTAGAACGG
AATACTTTGCTCATCTGCCACTAAACCATATCTTCCCCTTTCGATGGCTT
>chr1:60908686-60908786
GGGGATTAAAGATGACCAGATGACTGGATAAAGTTGGGACTGGGATTTAG
GGATTCCTTGTACTACAGAAATTATACTCTCCAAGACTCCACGTCTCCAG
>chr11:109369094-109369194
GACTGTCTAGGTGAGGTTGGCTGGGTGGGTGGAGGGCTGGCTGGATATGA
CACAGCTGGCAACACAGTCAGACCAACCAGTGCCTGGGAGTCACCGCCCA
>chr8:127799859-127799959
caaggagccacatggtagagagaaccaactcccacaagttgtgccctcat
ctccacacatatgccatcacatgtgcATGTCCATGTATGATAAATACGTG
>chr9:124068596-124068696
ATATATGGATCTGAGGATATAGAACTCACAAACATTGGAATATAATGGGA
CTAAAGAAGGAGAGGTTTGTGTTATGGATGGGGAGAGACATGCCTCTTCT
>chr2:52310727-52310827
ATAAACCCCACAGAAACTCATAGCAGCAGTACAGAGAGTGCATGAATTTC
CAGGAAACTTTGCTGTTCACTCatttcctcattcaaaaacatcagagggg
>chr19:23328973-23329073
TACCAAAAGTCGACATCTGGTTTACCTTTGGCCAGTATTGAATCTCTTCA
ATAGCATCATGCCCTGAGGAAATACTTGTCCTGCATCTGCCAAAGCAGCA
>chr14:20977350-20977450
AGCTTTATTGTGGTCAGAGTTTTCATTTTGAGTGTATACGTGCAGttaga
ggttaggagtatgtattgctctagttggtttccagtaccatgtcaggcag
>chr13:60897666-60897766
ACAGTCCTACATCAGATTCTGCATCTGTAGAGAGAGCATCAAGCAGTGCG
TACCTGTCTGTGTCTGTCTTGTTAGAAACGCAGCCCAAGACAGACAGAAG
>chr1:39944312-39944412
GTACAGTAAGAAAGGAATATTAAAATATAACCCACCATTTTTGTTGGGAG
TGAAAATATTGGCATTGTGAGCATTTTGGGGCTTTGAGTCATATGTACAC
>chr10:54026738-54026838
atccagggcaagacagggcaggaagtgaccataatctcaggatattactc
aggattatgtactgtttaatgcataaaggttattttcagactcttcgtca
>chr19:34306869-34306969
AGAGTCAACGCTGTGTTTCTAGTGTGGGCTAGAAAAACCTGCGGTTGAAC
CTGCCAAGCCACAGGGTACTCATCTCCTGGCAACCACCAACATGCCTTGG
>chr5:64045250-64045350
AGTAGATGTAGTCGTTGGCTACAACAATATGTGTGGTGGTAGCTGTATGA
CTCAAACCTACCTAAAGTTCTTAGCCACTGTAAGAGACTATCGGAGGCTG
>chr14:76996603-76996703
GAGACTGCTACTATACTTCAGTTCGTTGATTAATACAGAGAGTGCTTTGT
CAGAGCATGTGCGTCATTTGTTATGGAATGAGTTGTAAATATAGGCTATA
>chr15:62374663-62374763
AGATTTTGGTCTAAGCTACAAAGAAAGCCATGGTGATGTCAGTTGTAGGA
AACGAGAAACTGGTATACCGACCACTGAAAACCAGAGATGAGATTGTTGC
>chr9:14754762-14754862
CTTAAGTTGGTACAGTCAATAGAAGAATGTGTTCTGACTGTACTCTTCCT
TGAGTGAAGAGGTAATGCAAGAATTGTGGGTGTTCAGGAAAATGAATATA
>chr19:23323268-23323368
CAGGTGAGTGAGGCAGAACCGGATGTGTACCCAGGAAGCAGAGACTCACC
CCTAAGTCATACTGCCTCAGTTCTTATCCTCTGACAGGAAAACACCACCA
>chr11:44894858-44894958
GGACAGTGGCACAGCTTTTAAGATCCTTCTGTAGCATATGTGCAGGCCAG
TCATAGCAGAAGCGCTGATGTGGGAAGCAGACCAGGGCAGGAAGAGAAAA
>chr13:16641727-16641827
GGCAGTGAGTCATGCCTTCATTTTACTGAGAAACCACTGATCTGGCACAG
CAGAACATGGAACTTGTTACTCTCCCTGCCTACCACAGAAAGTAGCAGGG
>chr16:75917796-75917896
CCTCCCTGACTCATTTGTTGCCTTGCTACTTCCTTGTTCTAGTGACATTT
CAGTCACTGTGATAAAATGCCCCACAAAAGCAACACAGTCTGTAGATGGG
>chr10:17772428-17772528
CTGCAGACTGGTGTGGGTAAGGAAAGCCTGTTAACGGGGAGACAAGTGTT
CATCTCTTCATTTACTTGGATAGCTGTGATGAGAAGGAAGGCCGCTCAGC
>chr11:95748394-95748494
TCCCATAGCTGAGGCAAGTTATGGTGACGGTTCATTTATAATTATTAAAG
GCCAGGTCGGTTTCCTTGTGTGGTTGTGCCAGTTAGCTGCTCTAGTTCTG
>chr14:66225114-66225214
CATACTGGGCTGAGGATAAGAGTGGGAGAGGGGGTCACTGAGAAACAAGA
CCAGAGAAAGTGGCAACGTGTTATTAAAGAATTTGAACTTCATATGGTGG
>chr2:102733152-102733252
AGGACATCTTGATGCTGCCACTTTGATGTGGCTGTTTTGACTCAGGGTTT
CCGGGACATTTTTGACACAGCCTAAAAAGCAAATGATTAAGCAAGCTGCA
>chr4:82848948-82849048
GACAAAACACAGCAACAGTACAGCAACAGGAGGCCAGAGCAGGGTGACTA
AGCTAAGTGTCACAGGAAGTGCCACAATCTGCCATCAGAAGTCATAAACC
>chr17:50086206-50086306
tttgagctgcaggagagaaatcactcaccaatgtaggtggaaagggaaaa
ctgccctatgggggtgGTAGTTTCTGTGAGTCAGACCCATTCAAGGGTCT
>chr9:119265989-119266089
TCATTTCACAAGTCTTCACTGATGTGCCAGGACTAGTGACTCATTTCACA
AGTCTTCACTGATGTGCCAGGACTAGTGACTCATTTCACAAGTCTTCACT
>chr10:112000560-112000660
tggttgaccacaagtaactgaagcttcagaaaatagagccatgagtaaga
gggggctTTTCTCTGTGGTGAACGAGATGACTGTGCAGAATTCAAAGGGG
>chr1:78436384-78436484
caaaAAATTTCACAGCCCCAGAAGGTAGCAAAGGAATGGAATGAAAGATG
AAACAAAGACTGAATATTATTATCTATATGTACTCACTCCgtaggttata
>chr15:38601566-38601666
GCCTGTGGGAACTGATTATTAAAGTCACCTGGTGGCTCACCAAGGCAAGA
GCAGAGATGACTCTACTGTGGACTGTTAGAACTGTCAGGAAGCGGAAAGT
>chr16:13845160-13845260
CTGTATGAAGTTCCTTCCTGTGGGAATGACTAACCAACCACACATGACCA
TGTTATACAGGTGTGAGGCCAGGAAACGCTGTTCTGGATGTAAAGAAGAA
>chr15:66811503-66811603
TCCAAGCTGCTCATAtctcccaaccagctagatgactcaaataagtcagt
taaactttctgagcctccctttctactagtcaaaagcaaagaacaacttg
>chr11:96467068-96467168
GTTAAGAAATCTGTAGGTCCTTGATCTCTATATAGTCACTCAGTGGGAGG
GAGTCACAGGATATGAGCTGTGACTGTGGCTGCCACACAGCACGGGGGTG
>chr5:122288539-122288639
TCAGATGCTTGGGTAACTTCAAAGCACTGCTAGTTATTGGCAGACAGGGC
TTTCTCTGTCATACTTGAAGGGATGAAGGGAGGGAAAGAGTCAGAGTGAG
>chr2:68398394-68398494
CCAGCCACAGCTCATCTTTGACCACAAAGGAGGTGTAATAAGTCACTACG
TTGGGATGGCTGCATTGGCTCATGGCTTGAATTTCTTTCTGTAAGGGAAA
>chr18:60736470-60736570
gcaccaatacatataagatagatttaaaCTTTTTAATTTAAGAGGGGGAG
GGAAGCAGTATATAGAAGTGCCTTCGAAATGCCACATTGAATGTCAGGGA
>chr6:128888804-128888904
ACTGTATCTGCTGTCTCACAGTGGTCTCTCTAGAAGCCACCGCAGCTTCT
CTAATGTTTTCACCTCCTCTGACTCATACCCAAAGAGAAAGGTCGTGAGT
>chrX:166287418-166287518
CGTCAGGTTCTTCTTATGAATTCTAGAGCTGTCATTTCTGCAGTAGTTAC
TCGCAATTGAGTCAGCTGGCGTCTGACCACTGCTGAGCACTCTGCAAGTT
>chr18:14511473-14511573
agacaggttttctgggtctggtgcttggggctggctctttgaccttcagt
actttgatctacaccacccactgcctccaggctcacataggtttcagagt
>chr13:107897359-107897459
TTCAGCAAAACCGGATGTAAAGTTTTTCAATATGAATCTGCCCTCACCTG
CACCTCCAGACCACAGAGTACAAGTTTCAGGAGAGCTATCTAGAACACAG
>chr13:15907870-15907970
GACTTTCTGTGGCTTCCTTAGACTAGGGAATTTTCCTCATTACAACAGAC
AGCCCCATCTTTCATTCTGTGGTAATAAGGAAAAGGCCTCTGGTGTGACA
>chr13:98832564-98832664
TCAAATCGGCCCCCTCAGCTTTTTGCTCAGTTCCCACTAACACCTCAGAC
CACTAGGCCAAGAATGGGACTACTTCCtgtttgtctgagacagggccttt
>chr5:77228932-77229032
tctggaactctggaagatcagtcagtgctcttaactgctaagccatctct
ccagcccTAAAATATTCCTAAACCCAAGCAAGTAGCTCACTTTTTAAAAT
>chr11:53589674-53589774
TACATTCTTAGAGAGTAGCTACATGAAAGTGGGTTGTGAAATGAGTTGTA
CCTTATTCAATTCAAGACCTTTCTTTCCAATTCAAGAAGCTTTAATTGCT
>chr1:165200886-165200986
TTTCTGTACTGTTCTGAGTCAGAGAAACAAGTTCTTCCATTGTGAGACTC
CTATAAAAAAAACACTGAGCAAGAGTTCCGTATTCATTATCCATTTCATA
>chr19:34774121-34774221
TGAAAAGATCTTAGTTAGAGGTATTAGAGAAGACACCCAAGAACATCACA
GAATGGAGAAACTGAAGTGATTAAAATCATGACTGACAAAGTGGAAAAAA
>chr4:11572796-11572896
CATTTTGGCCTGGGCCTGTGGAAACCAAATCCTGGAAGAGGGGAAATGTG
AGTTGAGTACGTTTCCTACAAAGGCAGATTCTGAGTACTGATGTCCGTGA
>chr16:91658023-91658123
GGCTGTTATGACTGTTCCAGAACCTGCACGAGAGCCCGAGTCTTCAGTTA
CATCAGCACCAGTTGAGTCTGCTGTAGTAGCAGAACATGAAATGGTTCCA
>chr5:72635130-72635230
AGCACTCTGGGGAGTCAAAACTGCCAAGGGGAGTAAGAAAGAAATAACGG
ATATCATCCCAGTAGCAGAAGCAAGCTGTAAATCCCGTGAAGAATCGTTC
>chr3:21996064-21996164
ATCACACATCTAGCCATGCTAAGTCATTTGTGGTTTTCTACTATGACTTT
AAAAGAAAATGTTTAAGGGTGATACAACAGTTCTGTTTTATTGTCATCTG
>chr3:84729028-84729128
acccttaaatacagttcctcatgttgtggtgacccccaaccataaaatta
tctcattgctacttcgtgactataattttgctaatgttatgaatcacaat
>chr1:161922151-161922251
GTCTATTTGAGAGTTATTGAACTGTGGTAATTTTCTTCAGTGAAAGGGAA
GCAGCTTTGTCTCGCACGATCTCAAAAGAATCATATTGCTTAAAGAACCA
>chr2:35878574-35878674
TCTAGTGGGTGTGATTCCTCTGAAGCTGACTAATAAAGCCCTGGCTGCTT
TGAGTTGTTCTCCTTCAGCATTGAGTAATACTCCAGTTAAATGTGCAACT
>chr2:18019236-18019336
aaaaggacaagagagatgactcagcagttttgaaaaggacccaggtttgg
ttcccaggactacatgatgtcccacaactctcctcaatgagctcccacac
>chr1:155091346-155091446
CACACCATAAATAGAAACCAAGAGAAATGAGCTACTTCCTGAATTGAGTC
ACATTCTTCAGTTTCTGGTTCCTCATCTTGTCCTCAGAAGGGTCTCGTGG
>chr2:167817238-167817338
ACCCATGAGTCAGCACAGGGATGGGACAGTTAGTGGGTGTGTCTCTAGAC
TCTGAAGGATGAGGAGATAGAAGCCCAGATAAAGTCCACGAGGTAGGtgg
>chr15:66787862-66787962
TTGACAAGAACTAGAAGTGTGGCAAACAGGTCTGAATTGGCAAGCAGAAA
CTAATCAGAACTGTGCATAGCCAATGGGAGGGGTCTTCTACCTGGTTCTA
>chr14:56959039-56959139
GTATGTTGTGTTGTACATTGTAAACAACTTTCCAAATCATAGTGTGATTT
TCAGGGTGGTTCTCATGAACTAGTAAAAACATGAATGTCACCTCTAACAT
>chr1:173942224-173942324
AGTCAGGAAATGGGGTTTCTCTGTTTTGAGTAGAAAGAGAAATGACTCAA
AAAAGTACACCAGAATGCATTGCAATCTCATTAAATGCTGAGAAAATGTA
>chr19:11362033-11362133
AGGCCTCCAAAGTGTCAGATACTGAAGCCAGTTGAGAAATAAACAATCTT
CTCTGACAGAACATATGCAGGAACCTAACCTCTTGGCTTTTCTGATCTCA
>chr11:86587141-86587241
CAGCCAGAAGTCAGTGATTAACAAAGGAACAGAGAGGAACTGCGGACCCT
GAATCATTTCATGGCTTATGATGGATGTTTGCCCAGAAACTCCTGTACAT
>chr8:105638765-105638865
ATAAATGAACCCAGGATTCTCTGGCTGGTTAGGCCACACTAGCCACACAT
TGAAATCCTATGAAACTGCTTTCGTGATGCTTGGGCATGCTATGCAAGTG
>chr16:49771808-49771908
gcagtgtgagatattaagggagccaaatgcaaatgaggtgtaatcgcttc
ctttaccagctcacagtccagtgggaaagaTacacacacacacacacaca
>chr6:99273510-99273610
gatggtggtggtggtggtgatgatgatggtgatggtggtagtgataatga
tgatgatggtggtgatgatgatggtggtggtggtggtggtgatgatgatg
>chr2:102957034-102957134
CAGACCTGAGATCTGAGAGTCATTTGATGAGTAGGTATtgtggtgattaa
taatgactgtatatgtgacaggatatagagtcaccatggcaacaagcttc
>chr5:101254200-101254300
caagttggttttggtcatagtgattagtcataacaacaaaaTGCAGAGTC
GAAAAAGACAAGTCAGATCTTTACAAggaagagaaagccacaaagctttt
>chr14:20024157-20024257
ttataacttgtaatataaatgtgtgtttttccatggtcttagctggcccc
tgtgaaagagtcattcagaaaccccagcaaaggggtcaggaaccacaggt
>chr2:75683008-75683108
CACTCAGCATTTCCTGTAAGGAACCCCGTGACTGGCGCATGACTTACACC
ACAAAGACCTATCCCCGAACCACTGCTTTGTGAAACCTGAACAGCATCTC
>chr3:15228632-15228732
ACATAAGCAATGATAGCAGCCATTCCAGTACCAGTGATAAACACAGTGAT
CCCACGGCTCAGCACACCGTGGCCACATGGTAGAAAGGCAACTTCAAAAC
>chr16:4837670-4837770
gggtagttatccctattctgtaggtgaggaggagctatagttgatactca
gaaaagctctacaatttgctggaggctccacagccagtcatactgaagcc
>chr4:97861104-97861204
TGTTAAGTTCTGTATTAGTCATATTTCCGCTATTGAGAAGCCCACAGTCC
AATGGAGAGGGAAAAAAAATGACAGTCACCAGCTGATTTCTGACAGAATT
>chr15:9580702-9580802
aggcctgacagttatctccatggtactgttgtgaaacacaggatgctgtg
aaatcggaggacacatttcccagcatcacacaCTTCCAAGAATCTAGGAC
>chr18:6102148-6102248
aAAGCCTCAGGGCCGTCATGCCATGTCAAAACCAGACAGGTATCAGTCAG
GGCATAGCCGTCAAAACTACCTCCTTCACCCAGTAGTAATAAGGAAACGT
>chr2:128087920-128088020
CTGAGCTAAGACAAGTGAGTAAAAACAGAAGCTACCTGAAGGCCACCCCT
CCTCCCAAGCTGCCTCCTGTTGCCTCTCACGGCTGCACCAGGAGAGACGG
>chr18:20932490-20932590
gttcacattgacctttaactcaatgagtcctacacgaagctttgtggaat
ttcttaagattaacaaaccttaaacattcagaacaaaacagggtatgtgg
>chr4:107865024-107865124
TGTGATATTCATACGTGTCCTGTGTATCCGTTTTCTCATGCCTGACTCAT
GCCTTAGCAGTATTTTTGAGTTGGATTGCCCATTTTTAGGTTTAACCCCt
>chr10:77387440-77387540
CTGCCCACAACCCCCAATCCATTTTCATACAGGAAGCCAGCTCTTGATGA
CAGCTACATTGCAGAGAAACATACTAACTTAAAATCTCTCTCTTCCTTAT
>chr3:103640352-103640452
ATCTCCCTGGAGAAATTACTAACAATGACACACAGCAGTTAAAATAGATT
GTGAAACCAAAGAGCCACACAAGCTTCAAATACTGCCTTCCTTAAATTAT
>chr5:23637346-23637446
AACTTCAACTAGAAAAAGGAACTCTGCAGTTGACAGCTAAGACTGGGGGA
GAATTCATAATGCTAGGGAGATGAGCAAAAACCAGACACAAAGTACAACC
>chr11:10276985-10277085
agctcagctttcttccacagccccagccacctgcctgtggatgttgtatt
ccacatttgactggacccatccatgtcattcTAcccaggtgactcaagat
>chr9:124146296-124146396
CAATATCTTTGAAACCATAAACTAAAATAAAGAATTTCTTCATTCTGTTT
TATGACTATTTCCTTCATGAAAACCACATGCAAACAACTGTGGTGGGAGG
>chr10:12874890-12874990
GGAAAAGAAAGTGAAAGTGACCTTCGCCTCTGAGCTAAGGCCGTTGGGCT
TCCTCAGGAAGAGTCTGCCAGGCACCATGACCAGCTTAGTCATCACCCTT
>chr6:144643168-144643268
AGGGGAAAGCTGTGTGTTGGTTATCTGTTGGAACACTGCACATGAAACCC
TTTAACGCAAACTCATGTAAATTTGATGACTATTATCAGAAGAGGCAAAA
>chr18:53802523-53802623
taagcaagtaaccccagcaaggagaggaaatgactcactagctatactcg
gggagaattgtttctttgctctttgagtaatctatctgaggtgaatagat
>chr4_GL456216_random:25750-25950
ATAAAGTTTTTATATTGTGAGAGGaaatttaaattttgaaaaaaaatatt
ttttttCGATGGACGCGGCATTGTCCAggtggtggtggtggtgttggtgg
>chr19:32904598-32904698
GGTTAATTTAAAGCTAGGTGTCTAAAAATAAGACAAAGACAACATGAATG
ACTAAGTCAGTAACGGTGGCTGTGGCTTGAGACCGGCTGAGTCATTGCAT
>chr19:23380606-23380706
GGATCACTGAGATCTCAGGGGATGTGTTCATGCCACCCTGTTTTCACCGC
TCTTTGTTCAGGATATCTCAGTAGGCAGGAAGTGAAGTGGAGTGGGGAAG
>chr16:58534748-58534848
CAGCCAGACCTGAGAAGTCCATAGAACAGGAAATGGATAGAAGGTAGGCA
GGCGACTTTCCAGTAATCCTGGCAGGTATGTATGACTGAAATAACCCAAA
>chr6:99050700-99050800
CACATTATGCAAAAGTAACTGATGTGAAACAAACAAAAACACCTGTTTGC
ATATGAAAATGTTGTAAAATCTTTGTGGGGAGAAAAAGGGGAAATACACA
>chr16:43699382-43699482
TAGATTTGGTTAAGGGAATAAAGTCACAAAAGCACAGTGATCCTTATACC
AGGTCTGTTGACCTCTGGTTTTACCTCATTCTACTGAATAACAAAGATGG
>chr1:106567576-106567676
ATTCTTAAAGACTCGTGTACCATAAAAGGGGAATTTCCAGAACTTCTGAT
ATTAGCAATTCAGCCTTCCATTCCCTTCCTCTCTAGTTTCAAGATGAGAC
>chr10:99194812-99194912
TTATCTTGTTTGCCTTTCCTGTATGAACCCTATTACTAGATGACTAAGTA
GTCCATCAATAAGCGAATTctccctccctccccctctcttccctccctcc
>chr3:152188924-152189024
GAAAAGCTAGTGAGAGATTTTCTTACATGATAGATGAAGTATAGACCTCA
CAGTCATCACATGGTAACTGAATGAGTACTTAAATCATTCCAGGAACTGT
>chr15:67481778-67481878
TAGGCCAAGTGACATGTAGGGTGTACCCTGGAAACTACTCCCAACTTCCT
CAGAAAAACACTTCACTTTCAGAATGACTAAGGCAGCACCCGAGGtgcca
>chr2:131423720-131423820
gacgctctcctgctgtgatacaaggatctgactcacccaccccaacagag
ttaagcaaccctgaactgaaattgctgaagtcacgcaacaaaccaaccaa
>chr9:123924378-123924478
GTGAATCTGTGATGCAGGGGGGTGACGCTAAATGACTGTCTGAGGCAGGG
GGATGACTGTGAGTGATATTCTGAGGCAGGGGGATGACAGTGAGTGATTT
>chr6:108328269-108328369
TAAAATAATATTTGTGAAACCTGTCCCTGCTGTTTTCGTGTGACACTGGC
TTGCTTTTTAGGGCAGCATGGCCTCCCCGCATCTCGGTGTTGCGTGACTG
>chr10:19309026-19309126
TGGTGTGTGTGTGTGTAGGCTGGTGTATCCAATCTTGATGTCTCTATGGC
CTGGCCTCCTGGCCTTTCTAGAGCTCCCTGAGAGGGTAGCATCCCATGAT
>chr1:144334990-144335090
tcattctttggcaaatcatggacctttacaTTTGGGGGCTCACTTAGGAT
TCACTGGCGATTTCCTGACTCAAATAGTTGAGTCATTTGGTAAGTGTGGG
>chr10:122755018-122755118
AATTGAATGATAGACCCAGTTTTGTTTTTAAATGATTATAAAGCTTTTAA
ACAGATCTAACAGTACAAGTCAGAAAGGTAGTTTTGACTCATACTTTCTG
>chr10:66955520-66955620
GTCTCTACGTGGAAAGTCTGGGCTGAAATGAGTGTCAAGGTGACAGGAGG
GACCAGGGTGACAGTTTCAGTTCTCCTTTTGGCTAATCTGTCTCACTCAG
>chr13:96479122-96479222
CAATGACTATAAGAAGTTTCATTTTTACTTGTTTCTAGTTTTTACTCACT
TCATCTGTTAAATCGACTAAAGGGCAAATTGTTTTCCAAAGTGTATCCTC
>chr8:22391132-22391232
TTACTCACTGTTGTGCAAGGTGATATTTCCAAAGACTCTGACCTGACCTG
TTAATCAAAATGACACTGGGATATGATTCACTAAGCTGTTACagctgagt
>chr8:56443830-56443930
CACGTTGCCTCTAAAGTTCGTTTAAATGTCAACAGCTCATTGATCTATAA
TTCTTTGATGTGTACTGCAGGGTTTCAGCACAGGATCACGGTCAACTTTG
>chr17:52452374-52452474
aagagggagtaagatcccctggaactgtatttacagatatgagttgtcat
gtgcatgctacgagtcactcttcctctgaaagagcagcctatactcttaa
>chr6:143868062-143868162
TTCCACAAAATTTTCTGAGTTTCAGATCAGTTATGAAATATCAGCCTCTG
AATGTATAATATCTATATCTTCATCTTAGAAAGTCAGAATTAGATCATAA
>chr12:118071577-118071677
AACTCATAACGTGAAAATATGTGCATCACATTCAGTCATCAGGGATGAAA
CCCACATGAGACAGAGTCTGTCACCCTGAGGATGTCAGAGAATAAGTACC
>chr8:79273968-79274068
CTAAATGAAGTCAGTTGTTAGTCATCTTTAAATAGCACTCATTATGAAAG
TACATGACTCTTATGAAGTAGAGTATTACACTCACCGACGGTTTCAATAA
>chr17:79739209-79739309
AATGAGCCCTTCCCAGGCCAGACAATTTGACACTAGCACTGCAGAGTTTT
CAAGTTGGAAGGAAACTTAATACCCAGCAATTATGATCTCAGTTTGTAGA
>chr10:88380526-88380626
TGCAAAGGGGTATGAGCAGGTCAGAAATGAATGGGCACAAGTGTGCCATT
CAACAGAACACTGCCCCTGGAGACAGGAAGAAAACATGCGCTTTCAAAGA
>chr12:25989775-25989875
CTAATCTTCCAAGAACATAGTCCTCTGTTCACCCACATCTGCATTGGTTC
CTGTGATTAACCCAAGGTGGTAACAATGACACATACTCCTTTCCTAACTT
>chr14:21013920-21014020
ATCAGAATGAGTCAAGGGACCTCAGGTGGTGGATGTAGAACATTGGAACG
AGAGTGGAGCTTGCTATCAAACTACAAAACCTTTACAGATTGTCTGACTT
>chr9:45229403-45229503
CTTCAAAATGACTCTTGCCTGCTTCCTCCCCAGAGTGATACAATCAGGGC
TATTTTCTTTGGGGAACTCCCTACATGAACTCTCATCTGAACCGACTTTG
>chr12:75495924-75496024
GGGATGTGGTTTTGCTTTAACCTAATTTCAATGTAAGTTTCCAGGTGACT
TACACACATTCGTGTTTAATGACTGTACAGTGTTCAAAGTCTCCTGTTTG
>chr3:135665772-135665872
TGCTAATGAGCTCAGAACTGCTGCCCACATGAGACACTTTCAAAATGACT
GTCCTTGGCAGGTCTTACTCTTTTGTGGCATAAAAGACCATCTCTGGTTG
>chr3:65603658-65603758
GAATGATTTTCTACTCCTGTGACTCATACTACATAAGACTATCTGTCATA
GTTCTATTAACAGTCATACTGTGTTCTCTGGGATAAATATATATCCATTT
>chr13:66928178-66928278
GAGGAGATGGGCAGCGGAGAGTACGCAGCAATCTGAATAGCCTCCTCCTC
TGAAACTGACTGTAACGGAGACAATGGAGGCAGGTCATCCACTTCTTTGC
>chr12:85825348-85825448
GGTCGAGAAGTTCCTTTAGGAATCACCCGAAAAGAATCATTGAGGTTGTT
TGGTATTACTCATTTCTGCTGAAGATGTGTAGGGTCGGGGTTAGTCACTG
>chr1:180199442-180199542
atcacagatgccctgagctaagccagcatcatttagcacctgcatcatta
agcagctctctggtcctctgtctattcacatccacctacagtgatccttt
>chr2:102701369-102701469
GGGAGAGAAGAATGCCATTCTCGCTTCTAGTTTGTTAAGAAGTGAAGCAA
GCCTTTTGTGGGCTGGATAACACTAATCTTTGCACCGAAACTATGGGTGT
>chr13:114880733-114880833
ACTCTAACCCCTCTCCCTTTGACTGTAACCCCTCGCACTTTGACTGGAAC
TCCTCCCCCTTTGACTGTAATCCCTCCCCTTTGACTGTAGCCCCTCCCTC
>chr13:116829106-116829206
TATGAGTCATATACAGAAGCTTTGAGTCAGCCTCTGGATTTCCTGATGAT
ATAAACCAAGGCATTTAACCCAACCATATAAAACCTCAAGCAGGGGAACA
>chr1:80764145-80764245
GCTGCTTAGGTCACTCCTGCATTTTATCATAGATGTGGGATAGATTTGTC
TTTCATGTTTCTTATTTCTGTAGTGGAAAGTCATCCCCCTCAACTTGTGA
>chr7:4861426-4861526
gtggtttgactaaatgtgcctcttacaatgctcttcaaactaagtacaga
gattgatcaggacttagaggtgttaaaagtttcagtttctgaattaaaat
>chr9:72044454-72044554
TAAAAATCCTAAACATGTTCCCATAAACACTATAGTTTATGAGTAATCTT
GAAAGTTTGAAAATGAGCGTATCACTCTGCCTAAGACTACAACACGAACA
>chr3:32421752-32421852
AAGAGTGTTTCTCTCATTTTTTTTAACTCTGGGCTAATGACTCATGCTCT
TCTCAGAACTGTGCTTTTGTGGAAACTAAAGCACAGTTGTAAATCAGCCC
>chr14:121899232-121899332
gatggggggagtgggggggttgggtgtgtgtgtgtgctttcccagtcacc
gtcaccacctctgctttcacactctttccgcccccctcttcctcagtgat
>chr7:141096452-141096552
accccagtgtgctttcatgcacctCAGGGCCACGGCCCTCTCCTTAGGCA
AGCCTACCTCCCAGGGCAGACCACAAGGCCACAGGATCACTCAGAGCAAT
>chr6:34276553-34276653
GTGAATCATGTCCCTAAATGACACTGCACAATGTCTACGCTCAGCTTTCT
TGAGCTCTGTGTATTTGTGTTCACCCCTCTGGAGCTCTGTCCTACCTGTG
>chr4:102207184-102207284
AACCTTATAGATGTATCATTTCCCATTTGCTTAAGCTGGCCTAGCATTTC
CAGAGTCAGGTTGTACTGATATTTGACCATACTTATGAGTCATGAGAGGA
>chr13:110960290-110960390
TCTCAAGATTGATGTTCTCACTGTAGAAATTCCTTGAAACGGTGCTACAA
TGGGTCGTCTTTTTCATGATTTCTGCCTCTTGCGTCAGACTGTGGTTGCA
>chr9:32915670-32915770
AGTCATGACTTCAGTCTCAGAATATCTTTCTATCTTCTCAGAGAGATGTC
AATTCCTGGGGACCCCCTTGTGGTATCCctgactcagaaggaaactcatc
>chr2:11368812-11368912
TTCACACGATCTGGAAGTTTCCGATCTAGATTGCCTCCCCAAATTCAACA
TGACTTTTCAAAGTCGCTCAAGAGAGATTTTCTGAATTGTGCTTTTTATT
>chr2:102812828-102812928
AGCACCAACAAACACAGCCATGGCTAGAGTGAGATGGGGGTTGTACATCA
CACCTCCTCCTCGTGGCAAGCTACTGCTGGATGTTTACACTTTCATTTCT
>chr4:97996224-97996324
GCATACTGCTGCATGCATCTGTACTTTACAGAAGTCTGTGTTTTCCAGTT
GTTTCTAAGAGGCCCTGTTCAAAATAGAAACCTCAAAGCCTTTCTCAGTT
>chr6:115480175-115480275
ACTAAAAACCAGAGAGCTGGGGGCAAGGATGGGGTAATGGAGAAAATAGT
GAAACATCTTAGAGTCACCCCATAGATAGGCATACATGTGAGAATCTATG
>chr4:32319798-32319898
AAGTAGATTTGTTCCTAGAAAGCTGGAAGACATTTCAGCTATACCTTTTC
ATTAAACACACTCCCCAATACTCTCCTTCTTCCTAAATATTGTTCAGGGC
>chr7:114301748-114301848
tttagcctcccagttgcagtaatgtaccctgggcctggaattactcttga
cttagcttagtgttttctcctctaatatttttatctctcttatttcccat
>chr8:123478832-123478932
GGGCTTCTTGAGGCTTAAGAGCTTCCCTCTCTGTAGGGGGGAATCTCTGG
GTTTGGAGGAGGTAGCTGCACAGTGGGTCGGGAAAATGCCCTCAGGTTTG
>chr17:3105088-3105188
caacttgtaactggcccagccagagtaagaatataatgaataatctgcac
ctttatcacctcctttaaggcacagggtacattcaggtaaggcacaggta
>chr16:49774122-49774222
TTCCAGATGACACAGCCGGCCTAAAAATGCTACGTTAGTAATATTCTGAC
CTCTTGGTTTAAATAGATGCTATTTGGTCAAATCTCACTGGGACTGACTC
>chr6:115652168-115652268
GGTTTTTTGTCATTGTTGTTTTGACTCAGGATCTAGACTATAGACTAGAC
TGGAATTTTTAGATTAACACAAGCTAACCTTGaaccacctgtaactccag
>chr16:17162362-17162462
attttactgtcaccatactaagagatgtggagcagcatctcactattgtt
tcaaGATTCTCTCAATATTGTTTGTCATCTGTATATTTCTCTCTTTAGTT
>chr1:40054014-40054114
tatagaagctgagccatccatgacatcctgtttgcaagctttagacccag
aaactcctgctggtgtaggatatgctccccccccccaagttaaaaggctc
>chr15:38709844-38709944
AGCAGAGTGCTATGTTACCACTGATGGGATTTCGGGGAGAGATCCTTATT
TCAGACTCCAGGTCTTTACCCCTCTGTTATAGTTCAGAGCAAGGCTGAGA
>chr17:78271258-78271358
ACAGATTGTAACATTTTGGAATTCATGATGGAGTATGAATATGTATAACT
ATAATTGCTTGAATGGCAAAATCCGCCTGGCAGTAAATCGAATATATTTT
>chr17:36024930-36025030
AAACCATAAACCAGGGGTAGTGGGACTCGGGAGGTGTAGCCGCTTGAGGC
TATAGCCAATGGTTCATTGATTATTACTCATAGGCTGAACTTTTCTGAGT
>chr16:21519870-21519970
CATATTTAACTCATCTAAGTACAAAAATATCTCCTGGTTGAACTTGTCAG
ATTAGTAAGCCTTCCTGTGGTCTCCTTGGCAACTCATTTCATCTAGCTGA
>chr6:39181888-39181988
TTATTTTCATCTTAACAATGAATGTACTACACAGTGTAACTTGTAGATTG
CAGAATTTGCGTCCTTAAATGAGTGTGCTTGAAAGAGGAAGACTGGCATT
>chr9:57031793-57031893
agccttaggatccatctctttgtctcacttgtgctgctgacttcatgtgc
ctactggagattgagctcaggttctctgtacttgtgtgggatgcactttt
>chr10:36987220-36987320
AGGATTTGTTTAAACCATTATAGTGCTTGTTTATATTAAATTCTATTTGA
GCATAAAAAACTAAAACTTTTTTTATAGTATCTGTAGGTCTGTAAAACCC
>chr9:32908276-32908376
AAAGAGTGATGTCATGAAGAGCTATTGCTCTTGTTTCTTTATGTGTCTAC
CTCCTCTGGCCTATGTCCTCAGGTAGACCCCACTCCACTCAGGGAACACT
>chr7:126155152-126155252
ACATTACTGGAGGCTTGATATATACTCTAGAATTCTCTAAGTACTGTGAA
AACTGACTAATGGTTTTAATCTGAGTATGATACGCAGATTGAAAAGTAGC
>chr9:83883192-83883292
TTACTCATATCCTGTGCATCCTTAGCAGTGTAAGCCATGCTTTACTCGTG
AGCCCAGCCCAGAGCTTCTTCCTCCCTCTGCAGCTATTCTGGGCCCGTGT
>chr9:107334429-107334529
ACTCCAGACTCTGTGACCCCACTCCCCTGAGTCCCTTCTCTCCACTCCCT
ACCACAGGCCACGTCCTCTTGATTTCTTAGTAAAGCACTCCCGTCTGATG
>chr5:101241173-101241273
TAAATAATATGACAGAGAATGAGGGAATTCTTCAGCAGTTTTGATTTAAT
GAGGAACTTTCTCAGTGCAGCTCAGAATTCAAGACAACAGGCTAAGGGTC
>chr4:127115290-127115390
GTGATTCAAAACCTCAGTAGATGGAAAGTTAAAAACAGGTAATTCAAGGA
AAATCCAGATAACCAGCCACCCAACCACTCTTCCAAAGTAAAGCCATAGA
>chr2:90490597-90490697
ACTAGGTTCCTGCTGTTCAAAGAAAAAATTTCCCTGCTCACAGTGTGGCT
TCTGACATCCTGCCAAGTTTCAGACTCTGAAATATGAATGGGATTAAAAA
>chr19:29527011-29527111
tgacctagaactcaccatcacacccagAGAATGAAAGTCTTTTGAGTTAC
CACTGTGGGTTGCTAATAGAAAGTTGAGATTGGCAATTCATTACTGTCTC
>chr16:92767659-92767759
CTTGGGGTCAAAGGAGGGTAGAACATGAATAAGATGAGGTTGGCATGAAA
TGGGGTGCAGATGACAGCAACCTCAGCTTTCTAGGGCCTTACGCGTTTCT
>chr10:34110832-34110932
TGGTATGTGATGCTGTCTTTCAGAATGAATAGTCTCTTTCTCTAACTTTA
CCTGCATTGGTTTTTTATCCATTGCATCACTAGCCTTTACTGACACCTAC
>chr10:7212563-7212663
CGCTACAGTGTATCAACTCTTCGGTTTAATAACACCAGAATGGCAGCTCT
TTGAGTTGTGTTTTGACATAATGTAATAGTCATATTTTCAAAATGACCTA
>chr16:52061019-52061119
GGCCTGTGTGTTCTCTGTTATTGTTGCACCCCCTCACATAGCTGTCTGCG
TTTGTCAGCAGTTTGTTTTGACTCATAATGCCAGGGAGGGGGTGGCTTGG
>chr11:22693138-22693238
gCTGAGACTTTATTTCCTTAGAGTGACTCACCCAGACCCCACACAGCCTT
ATGACACTCTGCTGGATGTCCCTAGAGGGCAGAATTGTACTCAACTGAGA
>chr16:10690185-10690285
CTCCTAACCACAGCGGTGGGCAGCCCATTGTTGCCTGCTCTCCATGGGGA
GCGCCTGTACATGAAGCCACTGCTCCTGTCTCCTCTCCTTCCCACACTCC
>chr9:42428156-42428256
aggccccgaacaggaaacactgctgttccacccagcagacagtaccaagt
gtgggaggcgtgaagacactgacatacaaatggacagacaacacaataca
>chr2:139670840-139670940
CAGCTCCACTCTGAGTTTAAATTGTGACTCAATTGTATACTTTCTTCTGG
GCATAGATGTTCTCAGAAGTTCAAGGATGACACATCTGatatatatatat
>chr12:98600958-98601058
GAGACCCCCACTTTCTCAAAGTGAAACTCTTGTGGCATAGGGCTTTTCTT
TTTTTTTTTTTTTTTCGATATTTCTCAGTGAATCTATGGTTCACTTTCAA
>chr5:3463357-3463457
TGTGGTGAAGGCAGAGAGCAATCTAGTGGCGATTGTTTATTGTCAAAACC
AAAGCTACACTATTACTAAATTTTTGCAAAGAGAGATAAACCTATTGCCT
>chr2:18664182-18664282
TTTTAATTTAACAGACCATTATTATGACTCAACTTAAACATTGAATGCCA
CCATCTCTATAAACAGACAAATATTGATCATAGCAACTTAGAAATAAAGA
>chr13:52973508-52973608
GAGGCCGCCTTCTAAAACCCTCAGTGTGCACGATGACTGCTTCGGATCCC
AGTTTCTCACTTCGTGACTAATCTAGCCATGACTTCACCGGTGCGTCACT
>chr8:84985207-84985307
TCCCTTCTAAGCTGGGTGTCTGTGGGGTACAGTAGGAGCTCTAGTCCCCA
TGAGGCCAGGCTTTCAAGGGAGTACCCGCTTGTTCTGAGTCAAAAAAGCC
>chr11:116031336-116031436
GAAGCAGCTCTGGTTCAACACTTTTGGGAGTTGGGACAGGGGAACATTGG
TTATAGAAAATGTATTGGTTTCTTCAAATGACTAGTGTTGGCTGACGTCA
>chr2:30063314-30063414
TCCTGGTACTCCCACCTTTAACATGCTGGGATTAAAGGCACCGCCCCACC
CAGAGttttcttttctaaagggagggcttcatgtagatcacgcaggcctc
>chr8:120728160-120728260
CTGAATTCATTGAAATTTCTGAGTGTGTGGCTCCCCTGGCCCTGCCCGAA
ATATGTTAGGTACATCTTCCTGGGGGTTTGTGTGTGTCATAAGCACACTG
>chr8:122359503-122359603
ggtgactatgaatttgagtcagcctcagctacaaagagacttcaaggaca
gtttgacattcaagtacatattcaaaatgaaaccccgtctcacaaaaTGA
>chr17:51930057-51930157
ttcatgtgagatctggggctggcacttatatccccctgcttgcatggtaa
acacttgaccctctgagtcatttcctcagcctcCATACCACATTATAATG
>chr1:171685028-171685128
ATTCAAACTTTGACTCATCAGGGTTTTTTCGTTCTGACTTTTTATTTCTG
TCTAACGAGTGCCCCCAGAGCCAGTGCTGAAAATAATAGCTACAGCTAAT
>chr13:63253207-63253307
TTGGTCTCAGAGCTTTGTTGACCTGGGCTGGGGCCTACTTTGTGGCCAGC
CTACCGTCTTGGATTGAAGCCACAGATACTGTTCCCAGAACTGACGGTTT
>chr6:108164972-108165072
tctccagcccAGGCTTGCCCTTTTATAACAAGGCTTATAAGGTCATCAAT
CCCGTCGGTAGGCTGTCTCCCCAGTGACCTAATTACCTCCTCATATTGAA
>chr19:16204946-16205046
CTTAGAAATGTACTTCTTGCCCAGTGGAGCTTCTGAGGCGAAAACAGTGG
TCTTTGTCGTACAAGATGCATATGATATGTGTCAGTATTGGGCTTTCTCA
>chr12:69680866-69680966
AGGTAAGACTTCTGCAGGAAGTGGGGAGGCGCTTTAGATTCACCCCAAGA
GCTGGAGAACGAATACTATGACTCACTGACACTTCACACATGGGAAACAC
>chr12:83875262-83875362
ACAGGACTGAGCATAGTGTCTGATCCTAAATGGGGACCTGCATAAGTCAT
TGAGATGAATCAGCCTCTAGGAACCAGCAACCAGCTCACCTCACTCAGCA
>chr6:134067602-134067702
AGCCATTTCCCGGTGTCTTAGACTTTATTTGTAAAGTTGAGAGATGAGCC
TCCCAGTTCTCTGGCTGTAAGGGCATTTTGACCTCTGAAAGGATGTGGGT
>chr3:100785980-100786080
agtagaaatatgactccacagatggtgggggacgagcactgagcattggt
ttacatgtattggttaaccttacaaagcattgatgagctcaacttgtggt
>chr10:17567058-17567158
CTCCACAGCTAAAAGGGCCTCTGGTATGTCGGGCAAAGCACAGTCAAATC
GTGATTTCAGGTTGTCCAAATGGTGCTCTGCATAGAGCAAAGCAACCCAC
>chr13:30797190-30797290
CGTGTGTATGGGGAAGTAGAAGCCAGGCTTGTCGAATACACTGACTGCAT
GTTACCAAGAGTAATGACTGATAGCCAGAGTGACTTTTCTACTACAGGGG
>chr6:108279106-108279206
cttgaacccagagcctcAACTTTGAAATCACCCTTCAGTTTCTTTTTGAC
TGTGTTCAGTTCCTTCTCATTGGGATGAACTATGTTAGCAGGTGGTTTGA
>chr14:25561916-25562016
GAGGCAAAGCCAGGTCAGGGCCTCtgtgtgtgtctgtgtgtgtgtgtgtg
tgtgtgtgtgtgGCCTGCACAGTGTCAGTCATGTTAACAGTGATAGTCAC
>chr1:60913428-60913528
TTTCGGGATGACTAATACTGTACGTGAGCATGTTTGACAGTGAATGTTTG
TGTGCTTCTGAGCAGGGTTTCAGTTTGAGTAACTGTTTGAACAACATGGA
>chr5:107778864-107778964
ATTTAAACCTAGATCCCACATTCTCTGTCAGAACAGAATTGTGAGTGGGC
GTTTTCTAAGCCAAGAGTGGTTGGGGTATTGCCCATCTGAGGCATCCCTA
>chr12:98444938-98445038
CGTCATGGAGAGCACATGCAAGAAACAAGAGTTGAAATATACAAATGGAC
TATCTGTGTATGACACATATGAGTTACAACCAGTCTGACTCATATCATCG
>chr1:36325970-36326070
CATTTTGAAACCCATGCATGTGTTCTGACCACTACCCTTTACCTTGCCTT
CTGAGTCAGTGACTCTGACTTCTGGATAGTGTCTGGGTCAAGAATGGCAA
>chr2:6733474-6733574
TTAGGCCTGCACGCCTCATGTAGGTTGCACAGTGCAGCTTCCTTTTCAGA
TGTGTGCTGTGTGAGCAGTGAGATTCAGCAGGAAGTAGGGAAAGGACGAA
>chrX:42401230-42401330
CTGACCCCCTTAACTcctgcatcttgctagtctcatctctagagttcctc
ttatttccaatggtcccttgttactctttctagtttctgagattactcag
>chr3:106462452-106462552
AACTAATATTTGTACTGGGATTATTTGGCAATAATATTAGCTCCAATAAT
CTTATTTAAGCCCTGCTCTTATCAACTATTTCCCTTGGCCTTTGTGATAT
>chr6:137492598-137492698
TCTTCTCAGCCTGCTTCATGCCTCCAATCTCTGACCAGAGAAGGGAGAGA
GGGCCAGATCCTCCAATCAGTGTGACTCATTCTGAAAGTCACTGAGTCAG
>chr2:104817612-104817712
GTGAGTAATTTGATGACTTTGAGGTCGTGCCTACCCGAACTGTTTCTCCT
TATGAGTAATGAAATTCAGGGATCATATGAATCGTTTGGCTTGTGATCCA
>chr4:88044752-88044852
gaccggctctagtatcagataggagacaagcttcctggcagactggagga
ttgcataagttaggttaattgaggtgtccaatctactggaaatggattgt
>chr13:34174038-34174138
GAATCCTGGCTAAAGGGATGTGGAAGGAAACAGCCCAGCCCCCTCCCACC
CTCCACCCTCCCATTTTGAGATGCTCATATGTCAATTGTGTTCAGAGTTG
>chr1:53908444-53908544
AAGATAACCTCAGTGACTTGCTAGCAAATGCCTGTCATGTTTATAAAGAG
CAAGTGTCACTGATGTTGTACATGACTCACTAAGCAAAACTTACTAATAA
>chr10:51422391-51422491
catcagccaagatacattgaggtcataatgactacacagaacagaaaaat
gcatacacaaaagctgcaagaaccagtcagttgttacaactgagataaaa
>chr2:172394089-172394189
CCAGTTGTTGGTTTCAAGATGACTGGAAATGATGGGGTGAAATCGGCAGG
AGGCAGACAGCCCAAGCCCCCACTGTGTGTCTCTTCACCACTCAGCAAAC
>chr9:66606035-66606135
TTTATCCTGTTTTCTGTCACAGTCTCACAAAGACATCTTTCTGTAGTGTG
ATGCAGGTGCGCCTATGCAAATAAATCCAGCCTTAACTAGAAAGTGTGAG
>chr16:43694112-43694212
ATGATGCAGGGGTGGGAATGGAGGGAACCTCTTTTTGTCCCATAATTTAG
AACAATCAGCACTCTCGTTATCACTTTGAGGGCCTTGTTTTCTTCTGACT
>chr1:21309237-21309337
tttcacagtggtcaaccctgaattcacccattagagtgactctcaaatgc
agttggttatgcttataacagtcatatcattactgatcagtgagtacagc
>chr11:106475198-106475298
CCCCAACTCAAGGTCTGCTTTCTAAGACCCCATGTCTAAGAGTCTTCTCT
GGTCAGTCACCTCACTGTGATCAGAATGATTGTTAACCCTGCCCCTTTCT
>chr13:43752530-43752630
gttcacgaacctggtcccactcaaactgaaaagtggtttcaaaatgcgac
gacccacaggctgtgcaggctgtgcttatgtgcagaggaaggaaacagtg
>chr2:135651644-135651744
GTACTACTTAATGAGTGACTCAGTATAATGTGTGGAATGACTTGTTGGTT
CTGGTTTCAGCCACATAGTAGATTCCGAGGCCAGTGGGGTTTTTGttgtt
>chr5:139382360-139382460
CTGAGGTTATCAGGAGCCCAGATGGGGGTGCACGCCTACCCGGTGACTGA
AACGGAGACTATCTGTTCTGAGTTTGCTCCTTGTTCTGAGGACGCCTCTA
>chr11:69260238-69260338
gctgctgctctcccagagactctgggtttgactcagcacccacatggcat
ctcccaacagtctgtgactccagtcccagggaacccaataccctcctctg
>chr8:34757071-34757171
AAGCTGGAGTCTACATAAATGAGGCTAGCAAGGAATTGCCAATGGGGTAT
GTCAAGTTGTGTCATTTTTCAGTTTTTAAATGACTTCCACTGTGACAGCA
>chr15:73161978-73162078
CATTCTGGGCTGCACAGGAAGTAGGGCCTGGTTGCTGTCCTTTAAAGGAC
TGTTATGGAGTTCCCCCAGTTGGCTCTATCAGAGGCACATCTTCACAATT
>chr2:132004730-132004830
cctggcTTAGGCTCAGCATGACCTACGGGGCTTGCAGGACGCTGCAAaca
agctgcctcatgaccaaccttgaggccttaccctgagttgaaactagtca
>chr3:52634505-52634605
ACATTCATCCAGTGTGACACACATGGCAGGGTAGGCGAGAGGAACTAAAG
CAACAGGAAATGGTGTCACCCTTTTGGCTGTGAGCCATTCTATATAGTGT
>chr13:43773909-43774009
ctgcacacatatacacacacaccctcaCTcatacacacacctgcacacac
accctgcacacacgcacgcacagacacacCAAGAGCCAGCTTTGTTACCA
>chr4:109105296-109105396
ATGCACTAAAATTACCACTAGTTTCACTCTCAGTCACTGACTCTATCTTC
CCAGTCTCTGAGTCATCTTGTCTCTCCTTGAGTATCTCATGAATGGCAAG
>chr2:144167330-144167430
taatgataaatctgagattcaaacctgagctgcctcccttgctccagaga
ccacactttactcttgggccatgctaccACAAAACAGAAAAGAGACTATT
>chr16:59480462-59480562
TCTAGAATCATTGTGGGTGGTTTGGCCTTGGCCTATTTCTCCATATTTAA
GTCAGTAGTCAGCGTGTAGGCAGAGCACAGTGATGCCTGCCTTCTCTTGG
>chr5:105353894-105353994
CATGAACATGCACGCATTCATACAAACGTGTGTGCACACAGCATGCACAC
ACACATagagacagagtcagcaagaaagaaactgagagacagaacagaga
>chr1:60767451-60767551
CTTATGGTAAATATATATCAAGGAAATCAGCTTCTAAGATGAGGCACCAA
TGCACTGAGTGACTGAAATCACCCCAAAAGCAGCTTCTCACTTTCAATGA
>chr14:29947010-29947110
tttgaaagtaagagctgagtcacttgaactcaagcacttaccactgtgcc
agtcaatctgagaaacagagttgactgctaagtgactaatgggcagatag
>chr10:88420784-88420884
GTATTTGTGGTTAATCTTCAGTTATCCTAAAATAGATGCCGCATTTCCTC
CTTCCCCTGAGGTACTTTCAGTACTGATTTGAGCAGTTGAAACTATAGAC
>chr19:4052935-4053035
CACCAGCCTGTTACTGAAGATCTAGGTAGGCTAAAATGGAGCTGCCTGGG
GCACAGCCCAGGCTCCCTCTCCTCCCACTAGTACCATCTATTCCTGCCTG
>chr9:85011529-85011629
ATCAAAGCAGCCCTTGCAGGAATGACTCATTCACATTGTGTAGGACTGAA
TGAATAGATACACAAAGATATGTGAAACTAGTTAAGTAGCTGTGGCTATC
>chr13:44185130-44185230
GGGCAGTCACAGGACTGTGTGTCTGCAACTGGTCATGGTCTCtgtattag
tcactgctccattgctgtgaggagacatcatgaccaaggcaactcataaa
>chr9:121360988-121361088
ATGAGTTTGCTGTATGCAGAACACAGGGTTGATATGCCTTGATCACTGCT
TTGTTATCATCTGCTACACGGTCTCTGTCTCGGGCGTGGGCACAGGAGGG
>chr11:119164608-119164708
TGACTAACCCCAAAACGACAGAAACTGAAgtgtgtgtgctgtgtgtatat
atgcggtatgtgcatagtgtgtgtgcagtgtgtgtgtggtttgtgCAGAG
>chr3:146158520-146158620
tcagttcctgcttataaggcagacactttactaactgagctatagctccc
tagctccTTACTAAAGGGTCCTGGGATAATGGAAATACCAGCTACCTTTC
>chr1:130993866-130993966
CTTCCGTCCACAGAAAGTCACGTTGCTACTCTAACCGCACCACTAATTCT
GAAAGATGGGGACTCCTACACACAGCCTCTGGGCCAAAGCCTCTATCAGG
>chr2:120658524-120658624
CTTCTTAGCTTGCACTGACATTTGAGTCCTGTTTCCTGCTGCGTTTGTTT
GTTCCAAGTCCATTCAGTTAGTCTCTCACAGTGTGACACCGTTGTTCATA
>chr18:35065568-35065668
attttgccagaattgttctgtttggcctcaaactaactctgacaacctgt
tctaatcctatggctcctggttccaacggcctccttgacctgcagtgacc
>chr13:43456826-43456926
TGGTATTTTCCTCCAACTGTCTCTCAACTTCTTACTAATCTTAAAGGACT
AGCACATACTATTTCCTTGATGTGTGTGTTTTCTTGAGTCAGAACTACCC
>chr1:106612718-106612818
ATAGGTATTCACACAGTAACCACGGCTGATGAACTCACGAGAAAGACCTT
AGTTCATGAGCCCAGCCTTTTCTGAGAAAAGGAAGAAAAAGGAAGCAATT
>chr1:160765714-160765814
TCTAACTGTTGGTTGGGAGAGATGTGCATAAGTGGTTTTAACACGTCTGC
CCAGTTCCCTGTCCAAGATTTTCAGCTGAAATGACTGCAACAATAAGGAT
>chr12:3846373-3846473
GGCCAGGCTGGAGCAGTGAGGCAGGACTTTCTAGGTATGCAGCTCTGCCC
CAGAAGATGTGCCTGGAGGTCTCAGCCCTGAGCAGGTTTTGTTGAGTAGG
>chr17:17848983-17849083
TAGTTTCCTTCTGTTTTTCAGTGGCTATATGAATGAAAGAAGGTAATGTG
TTCGTTTTTGTTTTTTTTCATTTAGTGTtgttgtggtttgaatgtgaaat
>chr6:146184133-146184233
GTTGGTCCTTTATAAAAGAAAATTCAATGTCAGTCATCTTGGAACTCAGC
TTGGTCTCATGATGATTTGTCTGTGGCTTCCTGTCCAGCATGGCTGCTTC
>chr1:61046422-61046522
TAAGTTAAGATATGAAGGCTGTCTGCTATCTCTACTTCAGTCTCAAGCCA
CAACATGACTCAGACTAGATTTTGTTCTCTCTGAATTCTGCTAAAGAAGC
>chr16:48798242-48798342
AACTTTAAAAAGTTAAATAAAAAAGTACTGTCTTCCACCTTAGGGAATCC
ATTGAGTGACTGATATATTCATCTTGCTAAATTGCCCCCCCCCCTTTTTT
>chr12:40248868-40248968
GAGGTCTCAAAGGGTGTTTAGACCAAGCTGTCAGAAAGGCCTCCTCTGTC
ACCACTTTTCTTGCAACCTTGGCCACAAGCCTGTGAAATGACAGAGCACA
>chr10:75133036-75133136
AGAtatcgtgtgacaaaatttttcctggggagacacacacacatgcacac
acacgccctactcaccctatttgcctcacttgttccagatagagatccca
>chr15:62457915-62458015
GTGAGAAAATGGGAGGTTTGGAGGCATTGTGTTGTGATTCAAGTACACAA
ACACCTGGAATTCCTGGAATGTTCCTGCCTGTGTCTCTTGTCATTTTTGT
>chr15:66973522-66973622
CTCAGCATATGGTTAACATGGGTTTAGCAAGGGTGCACATTGGATTCCAG
GGAGACATGCTCAATAGCCTGCGCAGGCAACCTTGAGGTGCTCAGAGCCC
>chr9:33060942-33061042
TAATCCAAACATCATATTGAAACCCAAGCCTCCGTGACCTACTTTGACTC
TCCTTAGTACCCACCTTCGATGATGCTAGAAGAACCACAGATAGTACCCA
>chr18:84521026-84521126
TCCTCACACCATGACTGCATCCCCTCACACTATGACTACATCTCCTCACA
CTGACTGCATCCCCTCACACTATGACTGCATCTCCTCCCACTATGACTGC
>chr12:35734396-35734496
ATGGATGGAAGGGTTTTGACCTATTGAGACAACTACGCTCTATTCTGCCC
TCACATCAACCAGAATCAGAACTGCCATGTCACAGTATACTCATTTTGGC
>chr2:11192630-11192730
TTCTACCCTGGATTCTTTTGTTACTACATAGCGCCTGGGTCTTGGTAGTG
GGCAGTGAATGCCAGCTCCTAGGTGAATCTTCTCTTACCTAAGCCGACAG
>chr2:50249794-50249894
TTTAGCACAGTTTTGGGGGGACTGTCATTTCCTATGCTTGTACCTCTCAC
TCTGTTGCCAGCTTCTTGAGAGTAAGAAGGGGCCAGATGACTGAATGAGC
>chr6:33675499-33675599
tgttatgagtgtagcagaaactgataaccctatcagagagctagacatac
atgtatggctgaggagtccttcctggaaagtcagcacaggtacaagagtg
>chr2:51186986-51187086
AGTAAATAGTTCCAGTTCAAGGCTTATCTTTAAAGGGAATGAATCACTTT
CATGTTTCTTTTAAACTGCATCATCATTTCAAGAGAAGTGCTTATGTATG
>chr18:66453392-66453492
ccccctgggagctgtaatacaggcacatgtgacTTCTTTGTTGTTttagt
tttcttttgctgcgataaaacaccatgaccaaggcaagatcatttataga
>chr1:136255217-136255317
CTGAGCAGACTTCCTAGTGTCCAGGGTGCCCTCAGTGGGGAGAGGAGCTG
AGTCATATCACACACCACCAGCATACACCCTGGTTCTGCCAGCCTTCTGA
>chr14:103621391-103621491
TGTTTTTGCCCTCTGAGCTGTGTCTGCTCCCAAGCTAGCTTCTGATCATA
AGACAAATGTGTTGAAATATTGAGTTTTGCTATTACATTTATACCATTTC
>chr2:127346380-127346480
GGTTATATCCTACCTTCATTGGGGCCTGATGTGGTGTGGACAGAAGCTGT
GACTCAGGCTTATGACATAGGTCTACTCATGTAATGACCTGCTTCTGTTA
>chr6:82872572-82872672
CCTTACCAGGGCTGTATGTAGACTTCGTGCCAAGGAAGAGTGTGTCACTT
GAATCCAGGACTTGGTGAGAAACACCATTCCTACCTCAGTCACGCGTGCC
>chr12:35833390-35833490
AAGAATCTGGAAGTGAGTGTGACTCATTCTGGTTGCAAGGCAGAGAAAAG
GCTGTTCTGACTGAGTAACTAGCAATCTCTAGAGAGGAGCAGGGAAATGA
>chr13:45685836-45685936
TTTAGTGAAATGAAACACTCATTTCCATTCTAGTATGCTTAAGAGCTAAC
ACTGAAATGTATATTATGGGTCATATTTGGAAATGAGTGGGTGAGCACTG
>chr17:57108948-57109048
TGGAAATCCCTTTGTCCCTCCCACCCAATCTGGATTCCGTGTTTAGTCAC
ATCACAGCCTGAGGTCAGGCCCAAAGGAAACAGTAGTGTTGAAGTTGGTT
>chr3:145916950-145917050
cagagcagttatgtaacttgcctgagcttgatacagtaagtggtaaagga
atgagtcaagacagAAGAAAGCAAAGCTGGAAACCAGAAAATGAGGTTTG
>chr5:3800246-3800346
TTAGTAAAGGGCACTGGCCAAAAGAAGAGCAAGCTCTTAACAGATTTTGA
TTTTTAAAAATAAACGAAATGTTTAGGGTACAAATGAAGCACAGGGAGAA
>chr15:5512708-5512808
GAGGATTTTAATATTCACATATAGCTGCTTTCCAAACCTTTCAGGGTTAG
GATCTATCTACGGTAAAAAGCCAAGACCTTCAGAGAGCCACTTGCTTCCA
>chr11:76838674-76838774
gcattgtggtttaaccctgtaatctcagtactcagaacactggcggcaag
atgataaagagttcaagcctggaatgcttgggctGATgcgataaagaact
>chr11:77497209-77497309
TCCCCTGCCCTCCCTTCCTGTTGGAGGTCACAGCAGGGGAAAGGAGGACC
CTTCTCAAGCAGGGAGAAGGTGCCAGGAAGGCTTTAGAGCTTGAGGCTCT
>chr8:72343854-72343954
TGGGCACAGGAAGTAAACTGGCTTTTCAGAAAGGCCAGTCATTTCTCTAC
ACTGTGGTTCAGCTCCATCACCACTCTCCCCTGCCTGAACCGAGCACTGG
>chr4:47799314-47799414
tagaaccacagagagctaaaaaacaaaggcagaaggaagtgatggtcaaa
acgcaaaggcgcataccagttatgagagtgtgtttgggaaccactaaatc
>chr5:72723518-72723618
TCTAGAGTCCCCGAACATCCGAGGCCAGCACAGAGTGACACAACACTTCC
TCTTCAGGATCTGGCTTTGACTCTTCATTTCCCCACAGTGACCATGCACT
>chr2:52314108-52314208
TCTAAGATACATTGCTATGAATTATCATGGCCCATGTGTTCTTGGAACAG
AATTAACCTACACAACCCCAGATCTGGGACTATGAGGCAAAGCTAGAGCA
>chr13:5769731-5769831
AAACACCCCCTCAGTAAATGAGGCCCTTTGGAATGAGGGCTGGGGTTTAT
GATAAGCATAGTGGGGAAGTGCCCTCCACACCCAGGAGGGTCATTGTGTC
>chr14:26924562-26924662
AGaagaatggaggaaggcctgagtgactgcactgttgacatgagcacagc
cttgtcaaagactacagtgtctcaagcccacaggaagtaacaaagccttc
>chr4:127115062-127115162
TCAGCCAACCAAACACCCACCACCGTATGAggacagaacggtgcagcatg
tcagaatgctactcagaatggcatgtagcttaaagtctctgaattacttg
>chr1:40268374-40268474
GTGGTTTTCTAAGGAAGAGCAGGGATTCTGAGATATACTCGCAGGCCAGC
TGTGCAAGAGAACCAGGATGGATTGGAAACCTGCGGATGGGAGGGACCAG
>chr13:20144783-20144883
TGTACAGGTTTGACTGACTGTGGCATTGTACAGGTCTGACTGTGGCATTG
TACAGGTCTGACTGTGACATTGTACAGGTCTGACTGTGGCATTGTACAGG
>chr1:157232556-157232656
GCTCTGTGTATGAGTGTGCACCTATgcaatgaagatgacagaggccaggc
ttgtgaagtttagacgactaaaaactcagagctttttgtacggtattttg
>chr16:23274558-23274658
acaactctgtaattctggtcatagaattcttgctttataagcaaataagt
tgaggcccagaaaagtgaccttggttgccctgggcaacagggcgatgaat
>chr13:110044032-110044132
TATATGGATAAAGCCAGCCAACATCTAAACATCTCTGGCTAGAAACGTCA
ACAAAATGCCTTATTTAGGGACTAGAAAGGAAAGGATGTGGTGGCGGCGG
>chr16:11687410-11687510
ACTGGGAATACTGAGAATACTGGGAATACTGGGAACACTGAGAATACTGA
GAATACTGGGAACACTGAGAATACTGGGAATAGTGAGAATACTGAAAACA
>chr1:53852404-53852504
AATGACTGGGAGCTGGAATTTACAGAAGAAGATCTTAGTAATTCAAGTAT
GAGAAAAAGCCCAGTTCAGAGAGATGGAATTTGGGCTGGGCCGATGTCTT
>chr1:128611883-128611983
TCTCCATAGCAAAAGGGTTTCCGGAGTCCCAGATTCACCACATTAAATGC
TCTCCCTGCTCCGTGGTTGGTATGCGTCAGTGGTCCTCTCAGAACCCCTT
>chr18:60744742-60744842
TTCTCAGGCAAAAAGGGAACTGAAAGCAGCCACCCAATCCTGACCCTGTG
AGTTCATCCTCCCACATCCTCAACAGGCTCTCCCTCCTGTTGACACTTAG
>chr10:28676124-28676224
AGAAATCCTCTTGTGAATCATAACTGTGATTACCACTACATAAATAGTGA
TCCGTGATATGAAAACCTTATCAACCATTTCTAAACAAAACAAAACAAAA
>chr13:74771296-74771396
GCAATAGACAGGATGAAAGGGGTTCCCACCCTTCTGCACCCCAGATGAGT
CAGAATAGTAACTACAGAGATAGGGATAAACTTTACAGCAATTCTTAGCT
>chr1:138290202-138290302
TCACTGAATGACTCATTTTCCCAGAACTCTCACATTCTCACAGATGGTAC
AGCTGCCAAGTTTTACTTTATTTACATGTGAAAAGATTTCATGTATTTCA
>chr12:25143600-25143700
GCCAGAGGACAGTCATTACACCCTCATGTTATGAGCAGTGAGGGGAGAGG
CTTGGGGGTTGCCCTGGGCTCCATCCTCTGTCTTTCTGAGTCAATCTCTG
>chr9:79810662-79810762
Gggggctggatatggctctgcagcactggctgctcctccagaggactatg
gttcatttcctgagcaaccatatggtgactcataaccgtgtataacttag
>chr8:128622972-128623072
ACTATGAATCAGAAAATGAGTGTGGAAATGATTAAACAGAGCACTTTATG
AATTGGAAATTATTTTTTCTTTtttaattgaaaataattttttttcatac
>chr13:5890066-5890166
TATGACACCCTATTTTGAACTGCCATCTGAGGAAGGATGGCACACACAGG
CTGCTATGAGAGGTCTGTTGAGTCATTTTGTTCTCTGTGGTTCTGAGAAG
>chr11:96456052-96456152
CTCTGAAACCCCTTACCTCCACCCCTGCACTCCCTGATTGACAGTATTGA
CACCAGTCATATTGAAAGTTTACTTCTTGGGCCAGGGCTCCAGCAGGGGT
>chr14:75516216-75516316
CTCCCACTCCGTGACTTCCTTTTACATGGGATCCACTCATTCCGTTAGAG
TTGCTTACAGGAAATGGGTAGGTAGCCTTTTGGTTTTGGTTGTGGTTTTC
>chr3:107630644-107630744
GAGGAGATTGCGTAGTAAGCGCTCTGGGAATGAATGTGCTGATGAGGAAG
CCCTGAAATGCTGCGACGAGACGGGTGTGTGTTCATTCATGAATTCTGCA
>chr9:63738472-63738572
ATTATATCGTGATTCTGAAACTCTCAGAATGAATAACTGTCATTTCTTTG
AATGCAAGTGCAAGAATTTGACCTTGAAGACAGAGGAAATTTTAAAGCCC
>chr4:102886950-102887050
cttcacacacattctcattcattttcatggcagcctcatggagacagtac
tgtaactagccccactttgcagatgaaagcctgaggcaccaaggaagtga
>chr17:84056426-84056526
caaagatgtggcagccggagccctcattatctgggtgtgggtgtgtgcaa
tagagcaagcatcacttctcagcattgactcaaaatgagcatacactcct
>chr6:22378604-22378704
CCGGCAGTGAGTCATTCCTCTAGTCTCCATACCACATAATCTACCTCGCT
CCAGTAACTGAATCAGACCTCTGAACCTAACCCTGTCTTGCAATGAGAAG
>chr1:144330240-144330340
ATATACAGACAGAAGCCCTGACACAGCCTACAGAAATGACCTCGTTAATG
TGGTTGACCCAAGTTCCTTTGCTGTAATTTTGCAAAAGTTTTATATATTG
>chr1:64301272-64301372
AGAAATGAGTCAGGGCCCTCGAGGCAGGAGGCCATGACTATTTCTCCCTC
AGGAGCAAAGGCCATCTTGGGAACAGGATGAATAAAGGCTGACCTAGAAC
>chr3:126661954-126662054
TGTTTTGATCTCTAGGGGCCTGAGAACATGGTACCGCTTACCGTCAATGG
GTAGAGTCATTTACACAGGAGGAAGCAAGAAGACCAATAGAGATAGCCCA
>chr4:95187986-95188086
AAGATTGAGACCGGAAGAGTCAACTAGGTCAGACCTAGTTTTCTTTTCCA
AATGAATGCACCTCATCTCTTGCTATTGCTCACCTATCTAAGTATATCCA
>chr13:112287201-112287301
TGGGTAAATAATAGTACTGCTGAGTCATAATAACAGTCCTGCTGAGTCAT
ACTAACAGTCCTGCTGAGTCATAGTAACAGTACTGCTGAGTCATGGTTCT
>chr1:131094582-131094682
tcaagtgatggcatgaattaccacttgccttgggcaagttgttccttcct
tctgggccttggtttctcatcaactaaatgaatgtgttgaatggtgatga
>chr9:44868678-44868778
GCCTGGCGGCGGGAAGACGCCTGGTGTGAGTATTAATTCTGCCCAGAGTT
TTAGTAATCTAGATGAATAATCCCAACTTCACAGCTCTCGGTCTGACTGT
>chr11:49203953-49204053
CATCTGTAGAGCAGTGGGTGCAACCGGAGGCCGCCATCTGCCCTACCCCA
CCCCCACCCCACCGCAAACTGAGAAAGTGTTGGCCTAGGGAAAAGCCAGC
>chr2:60328669-60328769
CCTGCGGCTTTTGTATTCGGACAGTCATATCCTTATCTCATTTAACTCTC
AGAACAAACGAGAAAGCTGAGTCAAGTCAAGCAACTTGACTCAGATGCAA
>chr8:15010292-15010392
GAACGGAAGGAAGGAGTCATTCCAGCAGTTTGCAGCTTTCTGCCCTGGTT
GATGCCTGGCTACTGAACAAGAAGCGTTTTTACAGCTTTGGTGTTGAACT
>chr11:48819916-48820016
CTAATTCTTGTTATGGTCACCCTATTGGGTAATACATCCATTCCTGAACC
CAGCTGCACCTTTGACACATTTTTGAAGGTTGATGTTATCCTTTGTCTAG
>chr4:63639950-63640050
ACCTGCTTCTTTCCCAAGAGCCTTCACTTCTGAGTCATTGTGAAAACTTT
CACACACCTTACCCTGTGACTGGCAAGAATGTACTTTAGAGATGAGAACC
>chr10:21119206-21119306
CCAGAAGAGCTCTCATATCTAACTCATGAGTCAGAATTTAGCACATGGCT
CAGATGTGCCTGGACAGTCTTTACAGAACCCTTCTTTGTTTCCCTATGAA
>chr3:60481944-60482044
TTCCACTAAGCTAAAAACAGACAAGTTCAAAAATGTCTGCCACTAGCATT
TCAGAATCCTGAAGTGGGGGGAATACTTTGTGTTGTTTTTCCGCTGTCTT
>chr10:75222363-75222463
TTGCCTCACTTGTTGGAATGGGCAAAGAGTAAGGTTTATCATGTCACCAT
GTAGAGCTGCCTGTCCCTTGTTGGTTCACACACAGTTTAATGTGGTCCTT
>chr15:62358530-62358630
TACGCCGAATCCTATGCAGGAATGAATCAAACTTTACCCTCAGGCATCTG
AGCATGAAAAATGAAGCCGATGAGACACGGCACCATCCTCCCCCAAACTA
>chr8:34736184-34736284
ATATCCATTCATAAATAACATACctaagatgctcttagataatttttttc
ctcctggtattctgctctttagataatacttctccttcactgaatcatgg
>chr5:65004394-65004494
ggctacaaactcatgccaccacacctagatttccacagggttctatgcat
tgatatcagatccAAAATACTACTCTTTTGAGTATGTATGAGTCTCATCT
>chr14:52100385-52100485
GTAATAAACACCAAAAAGATTTTCACCAGTCAATTCTTCAGTATATTTAG
TTCATACAAAACCATAACCCTTCCAATGAAAGTTGAGTGTATGAAGTGTA
>chr9:96629364-96629464
CCTTGATCATACCAGCTAAAAGAAGGGCAAGAAATGGGAGGGGTGTTCTT
GATTTCAGTATGTATCCTTGTGAAACAGTCACAACATGACCTGAGCTATA
>chr10:12977071-12977171
CCTTACACACCTGTCAACAGTGGGTGGGAATGATACAACCATACACTTGC
AAATTTGAGCATGCTGCCAACCCCGGATTGTAACTGTCATATCAAAGTGA
>chrX:19166332-19166432
AAGATCTAGATAAAATCTGACACAATGGGGAAGCAAAGGAACCGACTAAT
TCTGAAAGTATTTCTTCACATTTCGACTCGCTACTCAGACTGAATGCAAA
>chr16:78577348-78577448
CAGGAAACTCGGCTCTTGCAGTTTAGTGGTGACTAACCCTTTATCGCAGT
TTCTTAGAAACAAAAACTGGAGCTTGAACTCAAGGCTGCGGAGGTAAAGC
>chr4:129070875-129070975
AAAATAAAAATAAGTCTAgggtctggaaagatggcttagtagttagtagt
acttgttccataagacccaggttcagtcctcagtaccctcattggtgact
>chr17:26284893-26284993
gatccagacagaaacttcagcccaccagttgaaactgactagcttctcct
gagccccctggcaaccaggaacccgttttctctctatagtttgctcattt
>chr19:10763486-10763586
CTCCCAGCTCTTGGTGGTGTGAGTCATGGTGTGTCATCCTTCTTGGATGC
ATTTTTCCCTTCCAGAAGCTCAAAGCTCTGTTGCTATGGGCAGAGAAACT
>chr2:103640138-103640238
AGGGCTCAGTCTCATACGCCAACTCAGCTCACAGAAGAGGAAATGAAGGC
CAGGAAGGATAAGGCTACTCTGAAATCCCATGATGAATGAGTGGTAGAAA
>chr17:44654462-44654562
ATTCCATCCCACAGAGCCCAAGGGCATGAATCACCAGAATTACTTTTACG
TACAACTGTGTCATACAGAGAATTTACAGTGGCAGCTGTCATGAGAAGCG
>chr16:21606766-21606866
ATGACTTCCGTACCTCAAACATGAGATTCTGAGTCATAGGTTCACACCTA
CACATCTCAGAAGTTACAATGTAGAGCTTGTGTGTGCTCCTATTGCATTG
>chrX:159189365-159189465
aagagctgaggatgtagctcagttgtagagcactttcctagaatgagtaa
tatcttcccccagccccacaacaaaaaagaaacaactcaaatattcacca
>chr11:46660770-46660870
GCAATTTCTAGACCCAGCATGCTCATTTTAGTCAGTCCTGACAGGACCCA
CCACAAGGTGCTGAATCATAACTGAAAGCTAACTAGCTCCACTGACATAT
>chr13:24802369-24802469
CCGGAATAACTATTAATACCGTTTAATAGACCCCCCTTTCCCTCTGCCAT
CATGGTTCTCCTTGGCAGCAGCGTTCGCAGCCGCCTGAGGGTGAAAACGT
>chr19:53889506-53889606
TGCCTTGGCAAGATAGCTGGAGGCTGTCCGGGATAGCCCTGGGCAGTTTG
GTACTTTTTGCTCTCAAACACTGACTGGGCTTGATACACAGGAGAGACAC
>chr15:39354750-39354850
ttttctgatagtcttaggcgaccactgtgaatgaggcatttgacccccAG
GTTAAaaaccattgtcttaaactatgagcaagcccataactcttatttga
>chr10:89434054-89434154
AAAGGGGATGTAAATATAAGCCCCACCCCCACCCCAGCAAAACCGATCCT
GAAACTCAGGCATCTTTCTTCTCTTATGAGTCACATGGACTTTATGAATC
>chr9:15185434-15185534
TGTGAATCGTTGGCATATGATAACCATATGACCTCAGAGAAAATTACCGT
GAAGGCTTCGTTTCCTCATGTTCTAGTGATAATGACAGCATCAGTCACAG
>chr18:39010631-39010731
TGGTGTGGGGGGCACCGAGGTGGGAGGCAGTGATGAGCAGAGACCTTGGG
AGTTCTTCTTTAGGATTTAGAAAGTGGCTTTATTACACTGTAATTCACGT
>chr12:36155702-36155802
TGTTTTAACGGAAACATCAATACCAGTCTGTTGAGAAACAACAGCAAAAC
TAAACAGTCATTTCCGAAGAAGCAGTGATTGACGCTGTAGAACGCTACAG
>chr5:16355868-16355968
AAATGAGAACTGGAAATGAACTGTAGTGAATAGATACAATAAAATAAAGT
CTAACACAGTATGACTCAGTACTCATCATATGACTCAGTATTGTTTGCTG
>chr2:93424967-93425067
GAATTCGGTCAGAGCTTTAGAGACTGAGATTCATGACTGATTAGGAGTCT
CTTTGTCCCCTTGGTCGGTCCCTGGGATGGTGTCAACCCCTCTACCCTCC
>chr14:72822414-72822514
AGCACAAGTTAACAAGAAAATGAATCACTTCCAGGACTGTGTGGGGACTG
TGACATTGTAGTAACACAGCTTACTTAAGAAATTCGAAAACAACATCCTG
>chr8:61450876-61450976
aggtttgatctccagcGGCACACGAGTAAGCTAGGATGAAGGAAGAGAAA
GTGAGGAAATACCAAAAATCCCTCAGCATAAGAGAGACTCAACATCTCTG
>chr3:69525178-69525278
GTGTTTCATGTCCCAAGCACACTATTATTTGCCCCAGTAGCTGGTGAATA
TGTCTTTAGAAACACCATCCTGAGACATCCAGAATGGCAGGAGTGCAGAG
>chr10:67717611-67717711
TTTTGAGTAAACAGCGGTCCACACTTCTGTTGGCTCTGAGTCACCGCTTA
GTGTTCAAGCTGAAATGCCAGCACTGTCTTCAGCACAGTATACAGTGTGA
>chr13:49396870-49396970
AACTGAAGCTGACTCAAACTTGACTATCTCGGGAATTCTGTCACAGTAAT
AGAGAGGTGCTGTCTGACTCAGGACCAGTGGTGCTAGACAGCACAGTGCT
>chr3:65816358-65816458
AAATTACAGAAGCACACAACCAAGCTCTGTATGCATCTGCTTTCTTCTGA
CATCAGCTTAAACTGACTACACTGCGTGACTCATAACTGGCATGGCTACA
>chr5:68007078-68007178
ACTGGCTGTTTCGGTGTCTCATCTCATGCTTTTGTCGTTATCTTTTCTAT
TATCACACAGTGACTAGAATTCTGACAAGATGTGGCCTCAATGCATGTCA
>chr13:30796216-30796316
GTTGTGGGATACTTTACAGTTTACAGAGCTTGTCACCAAATGACTAAAGG
GTGTCCAGAATCGGAGTGTGACTCACTGTGAGTCCTAGAGCAATGAGGGA
>chr4:87434255-87434355
TCGGGGCTTCTCACGAAGCAGCAAGTGCTTGAGTGGTTACAGAGTTACAG
GGCTGACCTCCTGTCTATTGCCCTCCACTTCCTGAGCTAGAGTCACAGAG
>chr7:119863636-119863736
AGAACAAAAGAGAGGTGGGAAAGGGGTGACTGAAAACCTCAGTAGGGGAG
GGGGAACTACTCATGCACACATACAATAACTGGGGTACCTATTCTAAGCC
>chr3:37231356-37231456
GTGCCCTCATTACTGGCAATACTCTCCTTGTTTTCCCGATTTATGCAATT
AAAGGCCTAGCTGTGCGAGCATTTCCCCAGTTTCATTTACATTGGTACCA
>chr4:133079182-133079282
GAAGCAGGAAAGACTTGCGAAGGCCAGAGGTGGGAAGAGGAGGCAGGAGG
AGGAAGTCCAGGTAGGTCTAACTCAGTAGACACATGAGTTTGAGAGAGCA
>chr6:115439797-115439897
ATGGTTGACACAGAGATGCCATTCTGGCCCACCAACTTCGGAATCAGCTC
TGTGGACCTCTCCGTGATGGAAGACCACTCGCATTCCTTTGACATCAAGC
>chr7:58249500-58249600
CTAGTAGCTGCAAGGCTAAACTACTTTCTCTATGAAACATAAGATTACAA
AAGTACATAAATATTGCTGAAATTGATGACTTCTTTGGTAGTAATGTGAA
>chr10:99459756-99459856
GGTAAGGTTGTGAAACTGTAAGCCCGCCTGAGCAGAAGAGGCAAAGGGCA
GAGTAGGAGAGTTTCAGGAGGTAAAGTCAGAAGCCGACGGGACTGCGGGT
>chr14:56325131-56325231
GTCATAAAAGGTCTGAGTCATTTCTCAGTAAGCTAAAGCATTGAATCATC
ATTTGCCAAATATAGTTTCAAGTTTGCTCTTGACACCTTAAGTTCCTTAG
>chr1:36267452-36267552
cacacccactcttatcactaagattttattcagtgctgtgagtcaaacca
agagctttgtgcacgctaagcaaacactctaccagctgaactgtatcatc
>chr1:119836245-119836345
AATGTAAAGCCAGAAAGCCACAAATGACTGTGCTTAACATTTTACAAAAC
CCCACAAACACCGATCTGTTCTTGACTACATACTCACGCTGAATCTAAAC
>chr7:99435964-99436064
TTACAGGCAGAGTGGGGTTAGGCCAAGCAGCCTGGCTCTGCATATGACTG
TGAGTGGTGGCAACTGCTCACTTAAACACGGGTCACCAACGTGAGTGACT
>chr16:51814044-51814144
ggttacagctcattggagcttgaaacctcaagcatattgtgcagcctata
gagcacacaagaggttagattgtatccttttcaggtgagattactgactc
>chr15:12010399-12010499
TCTTAGCTCAGAAGGAGAAGTAGACCGTTTTCGCTTTGACTCACCCTTGT
TTGTGTGTGACCAAAATAACGCTATCTACGAAAAGTTTCTGGAATCAAAA
>chr8:46590661-46590761
cagtggttcgcaacctgggagtcacaaccctttcataggagtcacacatt
acatatcctgcatatcagatatttacattatgattcatgacagtatcaca
>chr2:79965360-79965460
TCAACGTGGTTACTAACACGAAGAGCGAGAGTTACGCAGAGGCAGAACCA
GGTAAAGAAATTACTTCCTGAAGGAGGGAACATTAGTCATCTCAGTAACA
>chr19:29365180-29365280
AGGGGGCATGGACAACTTCATGGGAGAATAAATGTCGGAGGAGTAGAAAC
AGGTGGAGGAGTGGGGGTGGGGCGACTCTTCAGATTACTCATATGCAAAT
>chr7:25424703-25424803
ACCCCCCACCCACCCACCCCTCACCCTGGATCTCTGTAGAGTGACAGAAT
TGTGGACACTAACATCTAGATCGGAATATACTTTAGAGAAGAGCTTACAG
>chr3:41318884-41318984
GAGCTGACGTACCTGCTTTATGACTCATAGTCTGGCAATGACAGTGCTAG
GCCCTGAGTCAtcctcctcctccttgttgtcctcttccttttctttgtcc
>chr6:24662543-24662643
CTTATGCTTACAGTGAGCCGTGTTATCTTTGTCTATCGAAATATACTCCC
ACATCTGTCATTTCCTTGAAACCCTGGGTAAACACTACAGTAAGCTCTGA
>chr13:44372569-44372669
AAGTAGTTTCTCATGAGAGCTTTTGTTTTGACTATGTGTAGGGCTTATCT
CAAGTGTACACGACTTCCTTGTAACACTTCCTTAGCTTAGAGTCCTAAAA
>chr11:70375797-70375897
ctcagtgggtataggtgccagtcctgatgtagagtttgatatataggacc
cacgtgttgaaagaagaaaactgacttcaataaCACTCACATGATTCATC
>chr2:35329179-35329279
CACAAGATGTTTATCTGGTAACATTTGGTGATCTCAAAAACATCACTGTA
AGTCCCTCCCACCGTGGGCAAATTGCTGAGCTCCTGATCACAGTGCACCA
>chr1:92086998-92087098
AGAGCCTTGCTCATGGTGCTTTCTTCACATGTGGTTTGATTGACGCAAAT
CAAGAGGCAAGCAAATGATTCATAATTGTCCAAGCTGAAGGCTCACACAG
>chr16:27399996-27400096
TCTCTCATAGTTGAGAAACCACGCTTACACTTACATGTTATCGGAATATT
CAATTAGAGAATTTTCGAGCCAGACGTGGTAACCCCTTTCTGCTTTCTTG
>chr2:126187494-126187594
GTGACTAAACACAGATCCAAACAGGTAGCAAAGGAAGGAAGGGTTTGTCA
TGCAACGCTTTCATTGTGAGTGTATGATACCTCTTGATTTGATAAGAAAC
>chr10:93946192-93946292
attgaccagagcaacagttcaggctcgagagctaaaagctgtgtgctgga
catttctcaagctcagcttataaaaggctaaaaccacaaaacccacaatg
>chr11:60111872-60111972
CCAGACTGTTAGTATGTGACTTTACGGAGGTCCGTCAAATTCCTACAACT
TCTGCATCCTCACTTATTAAATGGCCAAAGCATCTATGGTATATTTTTTA
>chr10:67189092-67189192
GTCATTTAAGAAAACAAACACTGTGCCCTTGTTTCCTTCCTCTAACTTTC
CCACCTCACTGCCTGCTGTGTGATCTCAGACTTGCTTTGTGACAGTGCTA
>chr5:77217836-77217936
gcaagagtaggatgcagtggaaaccctgaaagagtgaaaccgtgagtgaa
tgtgtgttgctgccatggttacagccatgacaaagaccaaagccatcccc
>chr7:110619332-110619432
AAAATGGAGCCGATTACAAGTGAGGAAGATTTCTCACCCTGGTACTCCTC
CAGTGGGTTGTGGTGGGGGTGAGTGGTTTAACTGTACAGTCATTTCAAGT
>chr2:155046979-155047079
atgagtcaccactgtgagtctgtgaagaaacaaaccagaaacaaacacca
agtaatctcaactgctgagccacctctccagccccACTCAGACTTTTTGT
>chr3:136687939-136688039
AGTTTTTCCTGTTGCTGAGAACTGAAGAATGAATCTAGTGCTGGCTACCA
CATACTGCTGGCCCTCACTGCAGGGGCTTCGCTCTCTTAGATTCGTTTCT
>chr7:58750054-58750154
ACCGCAGGGCCCAGCACTGCTCAGTCATCTCTGCTCATTTTCACTTTCGG
TCTGGAGGAGCTAGGAGTAGAGACACCTGCTGACGTGTTTCAGCTGCCAG
>chr18:4311980-4312080
CAGTCATTTAGCCTGCATGATACGTTCATGTCTTTTGGGTCATGTGTACT
GCAGGTCTCTGACTGTCCCCTAGACCAGCTAAAGTTCTGCTTTAAAAGTC
>chr11:99104677-99104777
cccccaagcataaaatgattccgttgttacttcataagtgtaactttgct
gttatgaatcataaggtaaatatctgatatgcaggatgtctgatgctcga
>chr3:90309522-90309622
ctctctctctctctctgtgtgtgtgtgtgtgtgtgtgtgtgtgtgtgtgt
gtgtgtgtgtTCATACACACATATGAGTATAGCTGTATGAGTGCCATGAC
>chr17:44599879-44599979
CTAGTGTCTCAGAGTAGGACCAAATGAGCTGGTAAGAGCACATAGCCTTT
AAAAAGTgagctgtggggatggctgggtggataaagtccctgactcagaa
>chr2:153292598-153292698
AAGGTTCTGTACTTGTGCCATGCCTGTCACCCGGTATATTCATAACAAGA
ATAGGGGTATTTATCTCTTCTGAGAAGTGCTtagagcaacttgatgctta
>chr12:106871580-106871680
CTGTGGCAAACAGCCAAGACTCTGCAGCCAGCACAATGCAGGCATGTGAT
GGAGTCCACAGAGTCCTCGCATGAGACGAGACTTCCTGTTACACTCATTC
>chr5:53588617-53588717
GGGAGACAGAAACTGGTATGTATGTAGGATTCCTTTAAAGGCTAGGAACA
GACTAAGGGGAAGCTATTTAAATCGTGTTCTCGTACCACAATGCAAACGT
>chr1:180015340-180015440
agtgaacatggttgaacaagtatgtctctgtgatggaatgaagcatactt
tgggtatatgcacaagaatgatttgcctgggtcttggggtagataatttc
>chr10:18987825-18987925
ATTACCACCACCCATGATTGATTTCATTACAAACTAAAGGAAAAATGTGT
TAAGTGACAGTCCATCTCAGTAAATAGGCTCCTTCCTCTCTCCTTCCAGC
>chrX:20817090-20817190
TAGACAGGTCCACCCCCTCCCTTCCGTGCCTGAGTCAGTTCCAGATCCTG
ACTCATGCCTCCATTGACTCAAGTCATGGTGACAAATTGGAAGAGAGAGG
>chr16:10786318-10786418
GCTTAGGATCCAGGCAGTCAGACCTATCATTAGGACACTGTGTGGTTTCG
TGATTCAGTTTGTCCTGAAAGGCCAGGAGTGGGTGCCTGGCTGACGATGT
>chr1:14499182-14499282
ttctgtcagtcaccacaggaGTACCTATTGACTGTGTTAGACACCACTCT
GACTCAGAACAGTGAGAACTAACCCTTCAAAGACCACAGATTAGAGATAG
>chr10:7725951-7726051
GCACGCACTTCCGGGGCGTGTCCCCGCCGGTGCGGGAACTATCCTTTTAA
GAGGGGCTTTCCCGGTTTCATTTCAACTTGGTCCCGACCCGGAGCTGCGG
>chr1:36293583-36293683
acccagccttgacgtcacacggtgccccttccaccacatccgctgactca
aacaagtcaccacagttaggccagatgctggaggagaattatactctgtc
>chr7:140999373-140999473
AAAGTGATACTGGAGTGACGCTTGAGTCTTTCAAGGATGCACACCCATGC
TTAGTGCATATATGACTGGAAAGTGTTCTAGAGCCTTAGTTCCTGATACA
>chr7:119861262-119861362
AAAAGGAAGCAGAGAGTATAGTCATCTAAAAAGAACCACAATCATTCCTG
TAGTTAGGCAGACTCCTATAAGGGTGTGTCCTATTCTCCACCCTCAGAAA
>chr1:51476432-51476532
TTGGGGGGGAAAAGACATGGACGTTAAAAAGATGTAATTTAGTGTCACAA
TGACTCAATGTCTGAGAATAAGATGCCTAAATTCTGACTCTCACTTCCTG
>chr4:135406380-135406480
GATTACTTCTCTGAATTGTAGGGAAATTGTGACTCACGTCTACCACCCAC
AGAGAGCACTGAGTGATACTGCGTTTTCCCATTCATTTGGAGTAAATTAT
>chr13:38028090-38028190
GAGAACGTGTGTGTAGACTCATTTCCCCTTTTCACATTCTTTGTTTCACT
CTGTGTAATAATTTAAAGAGCATTAGTAACATTTCAAGAAAACAGCTTCT
>chr7:30594360-30594460
ATTTTCCACTTCTGAGCTTTCTAATTCCTAACATCATGCACTTGGGATCA
TACTAGATACTGCTATGTAAAAGGCATACTAAATGCCAGCCCTTCTGATA
>chr1:184511165-184511265
gccaacggacccgatatggtatgttagtttaacagaggaagcatgctaac
accaggcatcagtcatatgaagactagataacaagaaaacggtggcttct
>chr11:32558136-32558236
TCCTGGGATAGTCATATCAGTGATGgggctccacctggccctcccaggtc
ataagctggggagctgcccagaagcctgtagttttgagagcctcctaggt
>chr8:116689849-116689949
GACAGTAGAACTTACACCCCAGTCCTCAGCAAATACATAGATGAGTCAAT
CTCTTCCTGTTTCCCCAGTCATTAAACCACACCACAGAGCAGCCCACTGC
>chr9:3024210-3024310
tccatgattttcagctttcttgccatattcaaagtcctacagtggacatt
tctaaattttcgacctttatcagttttcctcgccatatttcatgtcccaa
>chr19:29887575-29887675
TAAGCCAAGAGGGGGAAACCTACAAGTGTTGAGCTTTAAGAAACTGGCTT
GAATGATTCAGAATGAGTGGTAAGACTGAGTGAGTAATTGGTAGGAGTCA
>chr10:117910616-117910716
ttagagttgtgtgtgtcatgaaaccgttcactctgtccctctgtctcact
gaggacatcccccctgtcccctgtggtgtgcagtgcatccaggccatata
>chr6:83313154-83313254
tcaaacatgctatgtggccaaggctggccttgaattcctggtccccctga
ctccgactcccacagtgctgggattatggtctggacagtcactcagggct
>chr4:119594250-119594350
ACAAGGTGGAGAGCATTTGGACTCTCATCACATTACTCAGACTGGAAAGC
AGCTTACAGATTGAGTCATTTATACACATTTCTAGAAAAGGCAAAACCTA
>chr15:35305752-35305852
AATAGATTTTTTTTTTTTGAGTTCAGGGAAGACTCATTATTTATGTTTTA
GATTAGTCCGTGTTTCCTTACACCCTCGATCATAGTTAACTTATGAATCA
>chr5:52936436-52936536
ccccagcatgtgttagttggaaagagcttcttggttaggggcggggcttt
gcattcacttcccggtatcaatgctgggatttttgtctgacttaaaccta
>chr6:108658495-108658595
ACGACTGACCCACCAAACTGCGCCCAGTTCTAGCAGTGACCTCATTTTCC
CCCAATTTCCCAGCCAGGTCACTCCGCAGCGGGTTGACTGACCCTAAGCA
>chr5:139301928-139302028
agatagatacatacatacatacatacatacagacatacagacatacagtc
atacatacagtcatacagtcatacatacagtcatacagtcatacagtcat
>chr13:29903379-29903479
gctttaaagccactggtggatatgactatctgcagtcagaaagagtggac
aggatacagcactactttctaggtccaccatcagtgactcacttcctcca
>chr13:18901428-18901528
CTGAACCTTCTGTGTTTCTATAAATGAATCATGAGCTGGCACTGGTTGCT
TTCTTAGGCCACAGTTCATTGTTTTACACTGTCCTGTGTTAACAGGGAAA
>chr9:14010204-14010304
AAACAAACAAACAAACAAGAAACCACAGACATTAACTGAAACTCCAGTGT
ATAAAACCTCTTAGTCATCACCACCAGGCTCTTTCAAAAACCAATTTCCT
>chr4:32250828-32250928
GTTGGAAAATGTTAGTTTGAGCTTTTTCCCCCCTGACCTCTTTATGTCAC
CAGAGTATGAAATCGTGTTTTTGTAGGTGTGATGGTGACCCCATTGTTTT
>chr15:62271437-62271537
tgcactgtctactcttcccttatgaaaggacttgcagttgtttttagtgt
gtggtgacaatgaataagactgccatgagcttccaagcacaagccctttt
>chr15:67174498-67174598
AGGCACACACAGGAGACACAGATGGAGAATTTTAGTTTTTTTTTTTTCTT
TCTTTTAGCCAATCATGAAAGTTCAGAAAATGACTAGGCTTTGGTGTTTG
>chr13:51814755-51814855
CCTGTGAAGAAGAAACTGAGACATTGCCCCAGAGGATGGAGTCAGCCTTG
GAAATGACTTGACTGGGGCTTTCCAACAGCACCCATCTATACTTTATCGC
>chr18:67699608-67699708
CTCTCAGTGTCTTCTGGGAAATTGTCTCAGCTCTCAAGAAATGACTTGCT
CAGCCTGTGGCTAACGCACACAGAAGCTTCCTCTTTCAACATTCACAATA
>chr19:24663062-24663162
CACTCAGAATACTCTAGAACTCACTCAGCATCCTGTAGAACTCACTCAGC
ATCCTCTAGAACTCACTCAGCATCCTGTAGAACTCACTCAGCATCCTCTA
>chr1:34852598-34852698
TCAGTAATGAGTCATATCTGTAGGTTCTGTATCATATGGGCGGTGGTGGC
ATCCTGCTGCTGCTGCTGCTGTGTATAGGTAATGCTTAATATGGCTTCAA
>chr2:83723056-83723156
TTATTTTTTACATTTTAAAAATCAACTTGCTTAACCCAACTAAGGCTATC
CACACCCCCACACATGATTACTTATGTTATGAGATGAATGCATGCTGACA
>chr15:102743364-102743464
AGCAGTGCCTGGCTGACTGCGGTTGAAGCTGGGGTTTCATAATGACTGCG
ATGTTTGAAGGGGAAAATCTCCCCAGACCAATCCTGAGATACTGGGGGTG
>chr3:94379929-94380029
CTCACCCACCCCTCCCTCCCCTGCCTCTGTTGCTGACTCAAACCAACAGG
GACAGGGACTTTCCCCATGCTGAGTGCTCTCTAAGGAAGACAGCCTGGGG
>chr13:17049518-17049618
ACCTTTTGAAGCACAATGCCTTCTGAAGGTTTTGCATTTCTGCTATGGGA
TACCTATCATTTGGTATGAAGAAAAAACTGTAATTCAAGGGAGGACTTGT
>chr1:181151420-181151520
AAAGAAGCATCCACAAAGTGTTTCTGGTTGCCTTCCGCAGTGGACTATCT
GTAAACTCAGTAACTATACCTGTGGCTTAATCCCCAGTTTCTAAACttta
>chr14:122830586-122830686
gcactaacatcatgaccaagaagcagttggggaggaaagggtttattcag
ctttcactttccaaattgctgttcatcactgaaggaagtcagcccagaga
>chr13:6652759-6652859
atgagccagtaatctcattactggttcatgtcagaaagaaatgagatcag
tgtgttaaagagacatcttcttttgttcatggaaggaacagtcataaaag
>chr6:49128366-49128466
CTCTAGAAAGTTCTTTTTCATACACACAAACCCTTCAGGAAGCCACATCT
GAATGTTCTGACTCAGCTTCCCTGAGACAGGAAGATAGAGAGGAGCCAGA
>chr17:32470944-32471044
GAACCCTTCTAGGGTTACAGACATGTGGGTGCCCCACAGGAAGTGTGCCT
TGAGTAAGTGTTTGAGGGATGGATAGAAGTTCACCAAACTGGGGCCGGCA
>chr9:55754676-55754776
TGTGTCAAACTGTGCCCTGATGACTCTGAGTACAGAGCAATCTCCACAGT
AAGGTGGCTGTGGTTGTCTGACCCACatccccagaactggtatgagggaa
>chr4:129017036-129017136
gtagagccagagggatcagacattcaaaggcattctcagctttgcagtga
gttcaagaccagcctgggctatatgagcaactgattaaaaactaaagaga
>chr8:68157351-68157451
GGAGTGGGGTGTGACTCATTCACTGACTCAACCCATCAACACCCTAAATC
TGCTTATGAAAATACCACATGGGGATAAGTCTGCAACCACTCTCCTATTT
>chr5:66055695-66055795
ATCGGGGGGAGGGGGGAGAGAAATTGAGGTTtgtgtgtgtgtgtgtgtgt
gtgtgagagagagagagagagagagagagagagagagagagagTCTTCAC
>chr10:19028436-19028536
TGGGATGTTTTAAAAAAGAAGCCCTCTGATTGGTACATAGGATACACTCA
ACTGAGCATTCATTGAATGAATATGTGAGGTATAAGTTGGTCACCCAGTT
>chr8:86772932-86773032
gccagaaagtggtaaacccatcagctgatgtagagataaaatgtggtcca
cacatgcaatgggatattattcatcacccaaaaagaacacagagctgtca
>chr2:35981850-35981950
acatcctctctttgcttctgtgactttgtacacactgttccctctgccta
gatgtacccttccttagtgtctctgcctaggaaactcagagtcatcttGG
>chr18:42280472-42280572
CTCATTGCCATCCTATAAGAACAGGAGTTGCTAGTGAAAGTCCTGGGCTT
GTATTTTCTTTGAGTTCTAGCAACTCATTGCTATTCTGTAAGTAAGAACA
>chr9:100690056-100690156
agcagaaattccttcctgttgtatgggccttacttctaattagacagctg
ttatcactaagctaaaagtgtcatagtttcacctttgtgggtatcatgtt
>chr6:97294138-97294238
CCTAGATACAAAACCAACAGCCAAGACACTCAAGGGTTTTGACTCACACC
TGGTTTCCTGTGGGTGTTTCCCCAGCCCTGCGTGCGCACCAAAAGCCATC
>chr2:44607198-44607298
TGAAACTAAGAGTCATAACTCTTATGAAAATAACTCAAAATGTGATTTTC
AATATGAAAATGCAAATATGACTTAAAGTAAAACTTGTGCTTGTGTTTAA
>chr1:58719628-58719728
TATGTTTTAGTGCACGTCCACAGCACCGCAAGCCAGGAGCCACAAGATGG
TTATTGCACATCCTCCTTTGACTAACTTGAGAAGGGGTGGGAGTTGCCGT
>chr3:38184378-38184478
ACATTCAAAAAGAGAGTATTGTGGAAGTGTGAATACACAGCAGTATAAAA
AAGAAAAAACAACAAAGAAACCCTACTGATATTTCTTTAAAAACAAAACC
>chr2:181377406-181377506
gtggttaacttttcatgcctttatttggcaaagtttatggctgcaatctt
atgtgtccccacatttcctcttgaTTTCTGTCAGCCTTAGTTTTGGTTTT
>chr1:64077492-64077592
GCTTGGttgtggttttaggcagggtctcactatgtagccctaactgactg
gtactcacttaagtagataagactggcctaaaactcatagagatatagcc
>chr4:8903244-8903344
GAAATGAGTTTGATAAGAAAAGAGGAAAGGTGTTCAGAAGGACTCCGGGG
AACCACAGATACTTGCAGGAAAGTAAAGGTTAAAAAGACACTGCTCAggc
>chr7:16098094-16098194
CAAGTGACTATGACGTAAAGCGAAACAGGAGGCGGAGCTAAACTGCTGGG
TCAGTCAAACCTGGAGCATGAACCTAGAGGCGTCACATGAGCGCCGCGAC
>chr17:50165892-50165992
AGGCAGCATCAGTGGCTCCTCCTGAGACtgggggtgggggtgggggtgTT
GATCAAAAGGTTACAGTCTGGGAAagagaaaactttgactcaaagttctc
>chr15:38120464-38120564
AGGCTgggctggtgagatgactcagtggatgaacatactggccctgcagg
cctgatgagttggcctgagatcaaagtatggaacccatttaaaaaaAAAA
>chr18:38441664-38441764
GGTAATACTGAAACAGGAGCAGGTCTTACTGCTTACACCAGTAAATTCCC
TTTATAGTTAACTCCTGTCTAGAACAGCTCATTTAAAAACTACAATCTAT
>chr2:163103278-163103378
TCACATCAAAAGGTTACCCTGTGCAGACAGGCAATTAGGTGGAGAGGAGA
GCTGGAACCTCGATTCATTCCGAAACCCCGGTAGATAGAACTCGTGTGTG
>chr3:95707537-95707637
ATCATAAGGGCTTCGTGACCCTAAAGTGGAATTTCTTGTCAGGGAATGCC
ATGATGAAGGGACAGGATAGGGCCCTGGGTTTAGTCACTTCCTCTCTCTG
>chr9:46046775-46046875
GTCCTGCTGTTCATTAGGACAGCTGAGCGTTTCAAAGCGCACCCTATAGA
AAACTTGTCATTGTATATTCTGAGTCATCCAGGCGGAACTGATAGCCCAA
>chr11:114808144-114808244
AGTGGCAGGATTGCTCAAAGTGAAAGTTGATTTCTAGTTTTGATGTGGCT
TTGGTGTGCTGGTGTGTGCGTTGGCTGCTGCTCTCTAGGCCTTTGGGGAT
>chrX:95993231-95993331
GGCAAGGCTGTTGACACAGCTACTAGAGAAAGAGAAGGAGAAGTCATTGC
AGTACCAACTGAATGAGGCAAAACTAGACTGCCAGCCCTGGGAGAGACAC
>chr17:31967480-31967580
gagacctgtttccaagggaacagtcttttaatgtgaagggaaactctagt
catgctcaagtgagggaaatgactaGATAACACAAAGACTTGTGTAGGCA
>chr11:83079101-83079201
tgtgagttccaaatcatgcaacccaatcctgctcatctctctgtcttctc
atatTGAAAGGATGACATAAgggctggtgaggtgactcagcgggtaagag
>chr4:32268226-32268326
TGGTAGAACAGAGATTAGTGATAAAAGTGCTAGGAAGAGGACATTTAGTG
ACTGAGACAGAGAAGCCTTCCAAGGAGTTGTGTGAAGGGAAGAGGAAAAC
>chr15:62240036-62240136
TATCCCCATGCTGGGGACTGTGGGAGCATCTCTCTGGTGCGGAGCCTACA
ATGAGGTGAATGACTCATAACTTGCAGCCACCTttcatttcatgagtgtt
>chr5:105354724-105354824
ACAATTTCATAGCAAGTATATGCTTGGCACTCTTAAAGTCTTTCTATACT
TCAACCGAATGTATACAGGCCTGCTGCACACATGAGCATGAACATGCACA
>chr14:45049726-45049826
CTAATCGCTCACCCTGGTGCTCTCTGTGATGTCACAGGGCTGAAATGACC
CTGCCACCTTCACCCTAGACAGAACCAAGGACAAGAGGAGCCCATTGTGT
>chr10:88405829-88405929
ATGTAGTGATTTGAAGACAATTGTATCACGTATTTGGCAGGGTCCCTTTC
ATTCTGAGTCACCGGCTTCCTCCTCAACTGGAAACCAGTATGGTCTAGTG
>chr2:157129838-157129938
GGCAGAAACGAGCCGGCGATTTTATTGTCTTGGAAAAGGAAAAGGTAAAC
AAGATATTTATAGCATGTATTTTCCTGTGCCTTTCAGTTTGAATCTATCA
>chr1:61026768-61026868
TCTGCAAATTTATGTTGTTTTCCTTCAGAAGATTTTCTGTTATAGGCCAC
ATGGTCTCTGACTGAGTCAAGTTGCAGATTCTTAGTCATTCAGAAACTTT
>chr2:168578305-168578405
CCCATCCCCCCAGCTGGCCGGGAGGGAAGCCACTAACTCTCACAGAACTC
TTAGTGATTCAGTAAGCTGACTGTCATAACAGAAGTGTTAGGAGTCAACA
>chr10:13730875-13730975
CATGATGGGGCACTAGTCTCTACTTGGTTCATTTTGGAGGTTCTTACTCA
TCTTGAAGAGACCAGAGATGACTCTCACTAACCCCATATGACCCGTCTTT
>chr7:100230682-100230782
GACTTGGATGGATACAACCTCCTACTAGCATCCAGGCTTTTATTTAGTAG
ATTCGCTTCCCTAGTTTCAAAATGAGTCAGTCAACTCAAGGTCATAGAAA
>chr17:17845558-17845658
TGTGACTAACACTGTAACTACAGACATGACTAATATGATAGTCATCGACA
CTAACACCGTCAGTGACTTGACTAAGTGCTGACTAAATTGGCAGGTCCTG
>chr13:20372413-20372513
TCAGGACCTTGTGATGTACTCATTTCTGGAAATGCCTTTACCGACACACC
CAGAGTTGTGTACCGCTGAGCTGAGATGGTTTATATTCTACTGAGCTTGG
>chr13:34709184-34709284
GGTGAGGTCACTGCACACGAATGAGTAAATTCACAGCTACTGCAGGTCGG
GTCATAGTGATGTCATCTTCCTGTGTTAGAAAGCATGCTCTGTAGCCTGG
>chr9:59387896-59387996
tggttttaaaaatctctcatgccatcattcccagtgtgctctgctttcta
cttgagtcatgatatgaactttcagactctaaccatctgaactgtaagca
>chr17:44612163-44612263
GCTGGCGGGAGTTAGTGAAACCCCAAGAGGATGCTAGTTTGACTCAACAT
GGAGACAAGAGTGACGCTGTACAGTAAATTTGAAAAACCATGACAGGGAG
>chr10:96272754-96272854
caaagcttgcttgtatcacagccatgccttactccagaatgaatgaccca
atagagagtgttagagctgtactcatagtgagagtggtgatgctttctta
>chr4:8755508-8755608
TTGGTTGTGAATAATTCAGAATGCTCTCATGTGATCTCGCCTCTTTCTGA
ATGACTCAGCCTGGGCAACTACATCATTCTAACTGTGCTTTGCTCGAGAA
>chr19:12831606-12831706
GTCAGAAAAGAAAGAGAGATAAAAGTAAATTGCTCTTTCTGAGTCTGCAG
GGTTCAGAGGAATAACACAGGACAGGTATGAAATGAGTTGTTTGGAGTCC
>chr1:155051178-155051278
gaggtgaagggagttgtccagggcacccagctggtgagtggtagagccac
gctcgaagccagctccaagaagtgaggtctttccacATGGGTGCTCTGAC
>chr15:51823436-51823536
gcagatggactacagcagagcagacagggctatagtgggtttcagagact
gtgataacattctttactttggagtttgcagaaatcaatggcattaggtt
>chr12:79437042-79437142
TATTGATACTTGTCAGTGAATCAGACCTGGATACATTCTGTGGTTTTCAG
TTTTAAAATGAGCCTAAGTATTGCAACTTCCCAGTGAGCAGGGTGACATG
>chr11:52029410-52029510
CCGAGTTTAGAATAGGTACAGGGAACAAATGGGCCCCAAGAGTCATTTCC
TGACGTCTTCACCAGCAGTTAGTCACGCAATGCTTGTCCTGGTCTAGAGT
>chr1:60771919-60772019
GAACCAACAGGCGGGTTAAAAACACTGGGTCAGAGTAAAGCTTTTGCAGT
TTCAGATGTAGTGTGTATGAAGAAAACTATGTCACTTGCTGCTATTATTG
>chr2:128401510-128401610
gtcatactggaaccttcttgtggattctgtgaccgtgaaatgagatgatt
caCACATTGAACCTTGCGTGCAGCCTGCAGCCTAGCGTGGATGTGATCCT
>chr4:129794110-129794210
CTGATTATCTTGGGCTGGTTTTGCTGCATGACTCAGGAGCTTGAGCAAGC
TGAGGTACTAGGTTTCACAGCTGTGGGGGTGGGGAAGCCTGATCTCTACT
>chr9:13554655-13554755
TACCTAACTGCCATGGAGATGACTGGTGTCCACACAGTCTTGTGTTGTAC
ATGATATGTCTAAGCAAAGATATCTTACTTAGAACAGAACAGTATACAAG
>chr9:42209197-42209297
agaatcaccatggaaacacacttctaggtgtgtcgggggagggggggatt
gtaatagattaggttgaggtagcaagtttccccgtagatgcaggcagttc
>chr12:64976182-64976282
CTGTAAGCACGTTTTATCACTGAGCACCCCTCTAGCCCCTACTTAACTGG
TTGTAACCAGAGCCCTGTAGTAACATTCTTTACCTTTGCTTGTAGTGGTT
>chr4:102651884-102651984
attttgattcagatacagagtctgtcaagtcatacacacagaatcttgat
cttgatcttcaagttccatttggtctgttagaccatatgacccaaatggc
>chr16:76444342-76444442
CAAAAGCTCTTGTCTTGTCTGTTCCTGAAGCCACAACAGAATATCTGACA
CTGGTAAGACTAGTAATTCACCAACATACATTTATATTTTTATAAAGATG
>chr10:93171132-93171232
TGAAGGCTGTGACCCAATGAATAGGTTTAATCCATTGATAGATTTAGgct
attgggctgcagtggaactacggtaagtcgtaccatatggaagaagcagg
>chr17:15599946-15600046
caaatgtctcaactaatatttgaatgcagatctgactcattACTTCATTA
CTAAGAATATGCCTGAGGTACGCTGCCTGTGGATAGTTGTGTTTCATCTC
>chr19:29064001-29064101
TTCCACCTACCGGCAGGTGGCGCTGAGTCGACGTAAATGCCGTCCCAGGA
AATGTTTTGCTGGAAATTCAAGCCTCAAAGGCAGCTCAATTGGATTATAT
>chr19:60950526-60950626
AGAAATCTGGAGCCTTCCACAGGCAGCTACACTGAGTCATTTATTCCTTG
AACTTGAAGACCTTGGATAGTCTAGAGCTTTGTTGGTGACTCATACCATG
>chr15:59726036-59726136
AAGTTGCTGAGAAATCGCTGACATATAATCATGTCTCTTTGATGGTCATA
ACTGTGTGGGGGTGGCCAGCTTTTCCTTTTAAACAAATACACTTGGACGA
>chr15:62824356-62824456
TTTCATGAAAAAAAAAATAGAGTCAAAAGAGGATATGATCACCACACAAT
GTTTTTGAATAAGATGAGTTTTTCTATTCTCTCCTAACTTCTAAATACTT
>chr9:119992192-119992292
ctcagtcctcacaagctccatccccaccccacccagggctgaaattacag
atacatccctccaagttcagcttttactcagatgttgagatctgaactca
>chr14:16251593-16251693
GTCTTTATATTTTTATGTTAGGAGGTAGTAGGGAGACCAAACATGAGACA
TTTAGTGAAGGGATAGGCAAAGGTGACTCACAGTTTCTACAGTGGAGTTT
>chr4:139579204-139579304
AAGATCTCTTGTTCTGAGTTTGCAAGTCGGGGGGCTTTCCCCCGGGAGAA
TCCTGACAAAATATCTGAACTTTAAATACCTGCCTTTTCTGAATTAGTCT
>chr14:26773686-26773786
TCCTCACAGTTTCATTATGACTATGGAATGCGAGCAGTGAAAGCAGTGTT
AGTGGCAGCTGGAAATCTAAAATTAAAATACCCCAATGAAAATGAGGACA
>chr6:86563111-86563211
GGAAGTATACTTGTGTGAAAATGTTCTAAGTCATACAGTACCATGTATGA
TGAAGCACTCAAGGttgttgattttgaaaccatgtttcactgtctagcca
>chr16:52082941-52083041
TGAATGAAGTTCTCTGACCTGTGCTTTAGAAAGATAGTCCTGAAAGAATT
TTGAAAACTGTATTATAGTTAATAGAATGTAGCCAGAGGGATGACTATAG
>chr10:99264841-99264941
CGGGCGAGTTCAAATACAAGCAAATTCCTATCTCGGATCACTGGAGCCAA
AACCTGTCCCAGTTTTTCCCTGAGGCCATTTCTTTCATAGGTGAGACTAA
>chr9:124076298-124076398
ctgagtcatggaaaaaaataaataaattaagactttctagaatttagtaa
aaatgagggcactatatacccaaacttatgggacactatgaaagtggtgc
>chr1:80746164-80746264
TTCTCAACTGGATGACAAATGCACTCACTCATTTTTAAGACATCGGTACA
GAGTCCCAGCAAACGACAGGAAATAGAAACCTCAAGTGTTCAAGATACGA
>chr2:34798860-34798960
GGGTTTAGACCACAATATATATGACTGTATCCATTTAACCACCATATTAC
AGGAGTCATTCTGAACGTAATTATCTTTTCTTTTAAACTCATTACTCAtt
>chr1:54606196-54606296
ggggctgcacaatagctcacaaatttgaccaagatatgtgaggttaagca
gaaacctaactagtcgcccacagcctttctagaatgactcatggaggcat
>chr18:25172104-25172204
gtggttaaccactaaaggccgcagtcaaaaaggatgtatgactaaagata
atgactaagtaagtctaaagattttgagaaagctatttagctgaggaaat
>chr4:62681442-62681542
CCCTGCCGTACTTCACACGGATTGTCTCCAGGCACTGCCAGGATGTGGGG
ACTCGGCCTTTGAGTCACGATGCTTCACACCCGAGGCAGCCCCAGCCTTT
>chr4:62259487-62259587
agggttagtcagagtggagaggcccactctaacaatgcatcattctgtgg
gctggggaaagagaaagcaggctgagggccagcactcttctttctctgct
>chr5:123128646-123128746
GTGAGCTGTTTTGACTAAAGCATTGCTTAGAGAAGGGTGGTGGCAGCATG
AGAAGGGGAAGCTGCTGAGTTGAGTCGCTCAGCTAGCCCACTCCCACCCC
>chr2:18519296-18519396
AGTGAGTTAGCAAAAGCCCTCTCAGAATTGTCTTCACTAAGTCATGACTG
TAAACTCTTTACTGGAAGCCATTATGACTAAAAGCACATCTCTGCTGACT
>chr18:41947124-41947224
tttgtgaagtagatagtgagtaatagagaaactcacaactagtcaaagtg
cagagcataagggactatggagtacacatcaatattacacacacacacac
>chr6:17060291-17060391
ATAATAGCCATACCAGACTCCCGTAAGCAGTCCTGTGACAAGTGTGAAGA
AATGACTATAGTCTCCTAGGAGACTTACAGAGTCCACATTAACAATTGAA
>chr4:109102580-109102680
GCAGCACAGTATTATAACAAAAATGAGTACTTTCCACTTTCAAAACAGTG
TATGTACGCAAGCACATTTGTGTAAGTTAACTAAAATTTCCAGGAAAAGT
>chr3:35721068-35721168
AGGGTGGGGGAGCTTCCTGAGACAAGAGTACACATCACACAGCACATTGT
GAAATTGACTTCACCCTCAATTAAGTCTGTACTTTGACTCTATAAGTGAC
>chr7:75796475-75796575
TTGGACAACCTCAGTCTGTGATGACATGTGTGCCCCTTCCAACTGCGGCT
CTGTTTTCAGACTGACTCAAAACTAAACCAGGAAGTGAGGGTGGTGAAGG
>chr7:125543639-125543739
CAAGTCTCAGTGCTCTCTGGGCAGTTCCATACTTCAGTCCCTACTGTACA
TAGGCTCTCTAATGTGCTCCTCCCTGTGTAGTGGCTCTAGAGTGGACTGA
>chr4:135203298-135203398
GCCCCAGATGCGTGCTCAACGACATCACCCTCCGGCTGTGACTAAATGTG
TCACCATGAGAGCTGGAAACAACCGAGCCCTGCTCATCGTGGGACAGGCG
>chr12:80839744-80839844
aaaaaaaaaaaaaaaaggagaaaggaaactaactgagcagcatggctcac
ggctctctgcttctgactagctgcctgatgtgactgtttctgcaactgcc
>chr4:6445720-6445820
tctcaacctgtgggtcacaaacaaccttttcacaaaggtcacctaagacc
atcagaaggcacacattgacattatgactcataactgtagcaaaattgca
>chr6:122527662-122527762
TCAACAACCACAGCCAGGGACATCTTTGACTCAGCCCCCGGCTTTGCTCT
GGGTTCCTGAGTAAGAGCTGTAGTTGACTTCGCAGAAGGAAACTCGCTGC
>chr3:126693432-126693532
CTCACTGTTGTTATGACTGGCTTGCCCTGCTGCATGTGATTCCTTTAAAG
GACTTTGGGAGTCTGCTGGGAAGTGAGGGTTGTTCGGTTTTCCCAGGAAG
>chr4:11767202-11767302
GGCTGTAGAAGTTCTTGGCTTTTCTGCACTTGTGGAATCTCACGTATTTT
CGGCTTTGAGTCAGAACCATGAATTTGAGTCAGAACCTTGAAAATGATCT
>chr13:45924620-45924720
CACAGAAAAAAAAAAAAAAAAGGCTAGAAAAATGCCTCAACAACATGGGA
AATGACTCACCGCTAAAGAGATGGAGGCTCAGGAAACCGCTTTCCCGTTC
>chr3:37370562-37370662
CTCCGTCTTAGTCAGTTAgtcagcttcctgctactgtagagatcgccaga
gacagtcaacacattaaaaagttgactttggctggtagtcctagaggttt
>chr16:20191994-20192094
AAAGATCAGACATACATAAAGAATCAAATATTAggaatggacataaagat
cagttggtgttgtgtgaaaagacttcctagggagatgcagtgctcatatc
>chr4:32358744-32358844
TTTTTCTCCAAATGACTATGAGATCCATGGCTCTCCTTTAGCCACACACT
GCAGTAGAGAGAGGGGTTGTGCTCCTATTTTGAAGGGAGGACTGCCTCTG
>chr8:81497694-81497794
CCCACTCTTACTGAGATATCTTCATTGGTTTTGGGGGTATTACTCTCTTT
TTCTCTCAAGATCAGTCATGGCAACTGACTACTGAGTGCCAGGGTTTGCA
>chr17:80772532-80772632
TGTTTATTATGAATAAAATGTCACATGCATGACGGGTGTCTGGTTTCATT
TCTCCAAAACATCTTTCCGGTAGTAGATCTGAGGCAGCTGTGGTTAACCA
>chr16:51705133-51705233
AAGATGCCAAGCAAGGCCACACTTGAAAGCTGAGACGGGACCTTTAAAAT
GCACAGGAAAGAATAGGCATGTAACTGGTGACACTTTCAGGTTGAGGTTC
>chr6:39714466-39714566
GAGAGTGACTCATACCGAGCCTTTAAACTGGCTTGTCAAGTTACATTTAA
CCGTGCAGATGTGACAGCAAAGGTTAGGAAGCCACAGTGCTGCCTAGCTT
>chrX:167146872-167146972
ccatgtatcagagacaggatgcagaggcacagatggatgctagagctcag
cttacttcttcccttcatttagtctgagatcctagctgaaggactcagac
>chr13:45736318-45736418
CCCAGCATGCTTCTCAGCTCTGCCACCCCTAACTGAGTGATTCCAGCCAG
GGGAGCCCTCTGCTTGTCTACCTCATCTGCATAATGAGCATGATCCTGCC
>chr15:38017446-38017546
GCATGGAGAGCTTAGTAAGAACACCACTACTACAGCTCACAGCCCCGCAC
CTCACCTAAGTGAGGTCATCTCCCCGACCTTCCTCCACCCACTCACCACC
>chr4:128811507-128811607
catatcattcctcaccatccattggccaagactagtcacatggcctgtcc
aaccgcaatagaagctgggagatggagtTCCCGGTGAGGAAGCGCGGTGG
>chr12:73974620-73974720
CATAGTGGTGTGGGGATGTGAAACCCATCTTTACCAGTCTGGACCACGTG
GTCATACCTGGAGCTAGGCAAAGCATGGGAGGTACCTCAAGGGAACTTTT
>chr7:75686538-75686638
gcttccgggatgttaaaaggagcctctgcttttgcttgggctacatggct
tttaaaatGCTATGGATTTAAATTGCCAGTAACTACTGAGGAAGTTAAGT
>chr19:7456840-7456940
AAGCTGGCACAGTTAGTGAGAATCCTGTCTCATTAAGAACACTTGGAGGT
GCTGCTGAGCAAACTTTGGGGTTGTTAGTCATATCAAGCTTTTCAGGTGT
>chr19:32275112-32275212
ATTCTGAAGAGGAAGACACTGAAACAAAGTGGTGACCACCTAAAATCACA
CAGGTCAACCACAGACCCAAGCCAGCTCAAATGAGTAAGTGCTGCCACAC
>chr3:101820804-101820904
ccaaacaaacaaACCAAGAATGGGTGTCTGAAACTAAGGTCTGTCATTTC
AGTCTTTCCTTCTGAGAGGACAGGAAGCTGTTAACTGTGTTTGGCTGCTC
>chr8:111233846-111233946
TGAATGAGCATGTGGATGACTCATGACTGATGAGTGAGAATAAGACAAGG
AAATGAACTAAAATTGATCTCATTAAAGTAAAGGGAAAAGCTTTCCATAG
>chr6:98992820-98992920
CTTGTCATAGCTATGACTCATATAGAGAAATGGGGGTTGAGTATCGGGGC
TCATGTACACCAGAATGTTCCCAGCGATGGGTTTAGACACAAAGAGAAAT
>chr2:13560372-13560472
attcatatcatctgtatcacctaaggcccagggacatcacagaacaggaa
actgaaagaattaacagctaggagatggagaactccatgaagtgctgtca
>chr3:65515894-65515994
TCATTTTCTGTTTCCAGACACACTGGCTCTCTTGTATGTGCCATACCTTC
ACCATTCTGACTTTCACTTCCCGTATTTGTCTCTTGCCCACTATGTACTA
>chr9:46176830-46176930
tgtgtcactttgccactcaatttgacatcactttccacatgggcacttcc
ttccacaaactaaacttaaccttcattgtttgagattaaaggtgtatact
>chr12:106880126-106880226
AATCTCTGGCTTCACACATGCCCTATCAACGCTTTATCTTCTATACCTTC
TATGATTCATCTTTCATCATAAAGTTACAGATGCCAGTCAtgatggttca
>chr11:109621283-109621383
TATAGAGGGTCTGTCTGTTGTGGATACTTAACGCTAGAATCTTCAGCTAA
AGTAGTCAGATTATGACTCAGAGCCTCATTACTGCCATCTGCTGGTGTCC
>chr11:52262026-52262126
CTTTTCACAGTCAAATGGTTCTATGTCAAGAGATGACTCAGCAGGCCGAG
AGAGCTCCCAGCTCAGCCACAAGGAGTCGCTGCCAGGCCTGGTGTGCATG
>chr9:14904975-14905075
CTCACGTCTGTCCTGTATAGACACCCAGGGAGCAACAAGTCTTGACAAGT
AAGCGTTTTGGAACTGAACATTAAATTTAAAATGACTGTGGATGTGGCAA
>chr6:87809316-87809416
GACAACTGGAACACAGAACCGAGTAATTATGATGGTTTTGCTCTGACCGA
TGGGGAAGCAGAGCCTCTACCTTCTTTGCCTTCCCAACTCCTGGGAACTT
>chr3:126831475-126831575
CAACAGCTCCGACTCCTAACCTCAGAGCACTGTACATGAGTGATTCATTT
CCACCCTCTGCTTTCCTTCCAAGAGTCAGCTGTCATGTGCCAGGCCCAGC
>chr13:97398597-97398697
aagattttaatgattccccacctctgacagctaccaagtggAGATGAACT
CTGGTACCCATGTAGTTTGGATCCCTGCTCTAAGGCATGGGTTTGCCTTT
>chr11:121027552-121027652
CAGATCAGGGCCTGATGTGGCTTATGATTAAAATGCAACTTCACACAATC
GGGTGGTAGTGTTGGTATGAATGTGGAATCCCTCTATGACTGCTTCTGTG
>chr12:84118327-84118427
CATTGATATGTCAAAGTCAAATAGAAagccagacatgattgtgcacacct
gtcatctcagaactcagAGAAAAAAACCAACAACAACATAGAAGAGTGCT
>chr12:69510930-69511030
cactacaAAGAGTCTCTGTATTCAGCCAGACACCAGTTTCCGCCAAGCAA
AAGAGACAAAGATGAAATAGATAAATTGATTAGTCACACACAGGCCTTGC
>chr11:115747265-115747365
CTTTAACATAAACGaagatttgtttttatttatgattgtgtgtctgtgtg
tgtcccagtgcccttgaagagggtgttgggtccccgggggttgaagttat
>chr14:36962554-36962654
ATTCTGATTGGCTGCTCTCTCGGTAGGCTGAGTCACACCCTAGCACTGGC
AACCTAGCAATCAGAAGTTACAAACCAAAAGAGACCGGAAGCTACAGACT
>chr12:84845846-84845946
atttagtagctgttttggtcatcagattactcagggtgattaccacagtg
tttaaatgatgcttcattttcctaatcctggtcatggtgggggaagaata
>chr4:32291408-32291508
TACTGTATGGACTCTCAGGGGGCGTGCTGCATGGAAGACAGCCTAGACTT
TGCTCTTGATCTGTTTATGAAGACATTACAGTGTTTTTTCAGCATTCCTG
>chr15:58872327-58872427
ATCCTTTCTGTAAATTCAATCCACTGCAAATTCACTTTTTAAAAAAATTA
CGAGCATCGCTAAAGAGAGTGTATAACGTTTCCGGAGGATATCGACTCAT
>chr11:46668052-46668152
CTCTATCTCATTCTCTGTTTCAGTCAGCACGTGTGTATGCTTGTGTAGGT
TGGGGAAGGTGGTTTTGTGAAAAAgaaatctctgtacctcccacttagtt
>chr7:92197757-92197857
AGCTTGATCTGCACCATATGCCTGCTGCAGGATGACAGTCAAATGACTCA
CAATGTCAAGTCACAGAGAGACGTCATCCAGTTACCTGGGAAGACTTCCT
>chr6:125240524-125240624
ttaagtggTCTCAAGTGGAAGCAGAAGAACAAACAAGCAGTCATATGAGG
ACTCATTGCTGATTTGCAAGACGGAAGGAAGATGAGGGCAATGAGTTGGG
>chr17:31212518-31212618
CAGCTCTGCCGCAGAGCTTACATACAAGGTGTATGCCTGGTGAGAGCACC
CCACTTCCTAGCATAATGAGACATCACAAGCAAGTGTCGGTCACCGAGAG
>chr11:82763772-82763872
gtaccactccaccacgTCAAAACAATACTGCCTGCGGCGGAGCTGCAGCC
CAACGTCTGCTGAGCGCGCGCACAAGGCTAACAGTTTCTATTGACGGAGT
>chr5:62723578-62723678
AGTAATTTGCAAAATGCACAGCTGTTTCACCAGTATAAAAGTGATCATTT
TAATCAAATATTTTCATTCAACTTCCAGTTCAACCAGGTAATTATTACTT
>chr2:9360156-9360256
AGCTTTTCTCGTTAGCTTATTATGATGGGCCTCTTAGTCAAGTCTCAGTT
TGACTAACCTATATTGCCACAGGCAACTGGTTAGTCAACTTTCATCTTAT
>chr4:59682558-59682658
CTACCCTTCTCTTCTGGAACAATTAACATTGTGTTCAGCACTTGTCATCT
TGTTCCTGAAATGAGTCAGAAGAGAGGCGTTATTAGAACGAGATATGAGT
>chr16:15878558-15878658
cccaggattaggcctgagctagcagacaaaggcagtaaggctccaagatg
gcagtttttagaggagaataaaagttacatttacaTCGTTTCCATCCACA
>chr18:61481734-61481834
aagctgacagccaccagcctaggacctctgggggtgggggaatccccccc
cctccagttctgactcatcctggggccttctgctgtagcgtgcctctggc
>chr15:85347134-85347234
GAAGAACAAAACAAGTTGCCCCCAAGCAAAACCCAGACAAGTCATCAGCT
TAGTTGAAGATGCCATGTGGCGTTTTGACTCAGCCATGATTCAGTTCAAT
>chr3:21126301-21126401
CTACACATGGGTGGTAAACAAAGGAAGTCATTCTGTTTCCCAGGAAGCAT
AATGTGCCCCAGTTCATGGGTGCTGACACCAAGGTGTGAAATCTGTACCA
>chr11:107451134-107451234
CTGCCCGTGGGAGGGTTAGATAACCACTTCCTTATCTCTCACCCATGTCA
TTAAGCTAAAGGGCTATTTTCGAAGCGTGCTTTGAGTACTGAGAAAACCA
>chr11:54802234-54802334
gtgtgtgtgtgtgtgtgtgtgtgtATACAGGAAACAACGCTGGGGCTTCT
GAGACAGAGATCAGATTATACTAAGGTGCCTGAAGTTAGCTGGAGAGAAT
>chr2:128381036-128381136
CAATTATTTGACATGTAACCTAGCTGACTTCTTGTTATTTTTTCCACACA
CACAACTTGAACTTGTTAACACCAAAACTTTTTAAACTTTGTTTTGTTTT
>chr4:16164358-16164458
TTTAGCTTATATGACTTGCTCCCTTACCAGGAAACGGTTTCTTCTTTTAT
TCCTCAAAGCCTACTCACAAATAGAAATATAAAACCATTTCTTGTGTTTG
>chr2:12969618-12969718
ctcaccatacccaaataccaccactggtgatgaggactccagtatttaag
tttggtctggagatcacatgattcaagattcagtccacagcaCTACCTTA
>chr16:90331156-90331256
tacagaagccacaggcatccttgtgtgcttcagatatgactagtgccaac
aagaaaccacagtttaagttttatacaaattaaaaatttagatggctcca
>chr14:14709564-14709664
TCTTGATTTTTATATTGTATGAAATGAATTTAAAGACGAAATTTTTGTTT
TGTGAGAATGTGatatatttattttttaaaaaaGATGCCTGTATGAAAAT
>chr9:58250384-58250484
CGTGTCAGCTGCGTCTCTTGAATGACCTTGAGGCAGGTGGCCTATGAGAA
GTAACTGTGGGACACAGAGTTAGTTCTGAGTCAGTGGAAGGACCGTGGTG
>chr4:88177378-88177478
ACTTTGGTTATGACAAATGCAGATGGCGCCTTTGAGGAGCTGAACACTCA
GTCATTTAACTATGTCTCCTTCACACTTTTGTTCCATTGAAAACCTTTTG
>chr1:13616058-13616158
ctgtggtttatcagcacttcaagactgtggtcagtgtttgtatgcaggta
accttggttttacttagcatgttcaaagcacaaatgtagttatgtcagca
>chr11:97810048-97810148
TCTAGCATACTGATCGCAATCGCAGTTTGTTTGGCtttggtttgtgagat
agtgtcaggaagccaggtctggtcttaagctctatgtagccaaggatgag
>chr11:3482324-3482424
GAATAGCAGCCTCATGATCAACTGCTCCCTGCATGCACCCAGAAGTCTCA
CCAAGAAGCTGACTCAACTCTCTCAGTTTGTGTAAGCACACTTTACAATG
>chr17:47515579-47515679
TGGAGCCCTGGATGAATCAGCCAGACCACAGCCACCCAACTGAAACGAAG
GTGCAGACATTTTCTTCTGACCCCCTCCCCCTCCAACGTTCATTTCCTTT
>chr10:95442394-95442494
AAGCTGATGACCAAGATCAGAAGTCGCTGTGGTCAAGTTCAGGGGTAAGC
TATGCCCCTCCCATTTGCCTGCCTTCCTCTTCCTTCTCATCCTATACTCG
>chr18:56734028-56734128
gcctgcctgcctgcctgtctgcctgtctCATCTCTGCAGTACAGCTCCCA
CTCATTTGGTCACACTTGGAAACCAAAAACATACTCAAATTGTAACTGGT
>chr7:140374509-140374609
GACAGGTGACAGGACTTTCCAACGTGGCCTGTCATGTGGAAAGCAGGGTA
TTACCAGACTGCTTTCATCTAATTCTCAAATCTAGCATGAAATGACATTT
>chr1:54839798-54839898
AATGGAGGACTAGGGACTGTGCAAACTGCTGTCAGTTGCCTTGGTGTGCT
GACACTCAAATCAAGCCTGAATCACCTCTGCCTGCAATGACTAGAAGATG
>chr13:16657374-16657474
GACTGTCATTTCACGATCCATAGTGTTTTACTTTCTGGTGCAATACAGTC
ATTTGACATCCTGCCCTGAAGGGTATGGATGATATCACATCTGCACTCTT
>chr5:24423853-24423953
GTGGGGGTGGGGTGCTCTCTGCTTGAAGTTTGCGTTTGACGGCCTAGATC
CCGAGCGCTGTTGGCCCGGCTCTGACCTGGTTGGGTGTTTTGAGTCACCA
>chr11:58300934-58301034
ATTTAACCCTGGTAGAAAAGACATACTTCTTTCTTGGTTCATACAGTCTG
GGGCACACAGAGTAGACACCACACAGACCCAGAAAGCTAGAAAAGGTGCC
>chr6:38805622-38805722
AATCCCAAAGTCTGGGCATTTCAGTGTTGAGTTTCTGCCTCTCTCCTATG
GTGATCACTATCCTGACTCTGTGAGTACAAGCCTGTGACCTTCTCATGGA
>chr6:119924324-119924424
GCTGCATTTGGCTCCCTCTACTGCTGGTATGAAGCACTCAGTCATCCTGT
AACCTGCTTCACTCCCACAGTACCTCTTACCGCTCCCAAAAGGAATAAAT
>chr17:84329312-84329412
ctcaaactcgcagagattctcctgtctctgtctcccaaatgatagggtta
aggtgttaaatgatgtgcaccaccacCTGCAGCCTTAAAATTATCCTTCT
>chr16:87724880-87724980
CATGGTGACATGACTCACGGTGACATCATGGTACACAGTGATATCATGGC
ATACAGTGGCATCATGGTATGATTCAGTGCTCTGCTGAATCAGTTTCCCC
>chr1:38777580-38777680
GACGTGGGAAAAGCCACAAACCCACAAAGACTCATTTGACGAGAGGAAAG
AAACTGGTCCCGAGGCTATTTTTGCTGAGTGGAAGTAATGGCTGAAGTGG
>chr19:5878004-5878104
AACAACTCTGGAGAGAGCAGACAAACAGGCTTCAGGGCCTGGTGAGTCAC
TTCTGGGGGCCGGGGCCTCCCTCTTTTTGGGTTATTCTTATTCTGACTAG
>chr3:37313592-37313692
cttttataggaactccctgtgctAAACAGGAGTAAAGACTATTTTCTGAG
AGGCTGCTAAGCAGTGGAGTGTTGTGGTTAGATTATAGTGTTAGGAGTAG
>chr15:37679606-37679706
ggaatctaaccttcaggaagtcataagaaaccctttcttcctatgttgct
tttgtcagtgtgttttatcacagcaacagagaaggaactgaACCAGAAAG
>chr19:60940062-60940162
GAGGGTGTGGCTTAGTTCCTTCCTCTGGTTCTGAGTCAAGAGGATTTGGA
ATGGTTCATGTTGCTGTGTTTTCTGGATCTCTGTGTCATAGTCTGTGCTG
>chr7:117428879-117428979
AATGATTCATTTCGTAGGACGTGTGTTGAGGCTTCCTGTGGGCACTGAAT
GAATCTCAGGAGTGGGGGGTGGGGTGCAGAGAAAGCAGGGTGTTCATAAC
>chr17:21475198-21475298
AGGGTAAGTTGGTAAGAAAGTTAGTGTAAGTAGATAAGAAAGTGCAGAGG
AGGAGAAACAAAGGAAAGatagaggtctgcaaagaagtgagctaaaagca
>chr8:81765667-81765767
TATTAGTTTAGCATATAAAAGTCCATTTATAAGAAACACATGGCTTTTAC
ACCCTGACAGTTGAGGCAGTGGAGTGACATTTTGTTTTATTTACTCTGTG
>chr1:51505743-51505843
CTAGTTGACCAAATAAGCCTGCCAGAAAAAGCAAACACAGCATTTATTTC
ACAATTCCAATGCTTCTCTGTGACTCAAATTTGCACATGACTCATCAAAG
>chr16:10754526-10754626
TAGATCCAGGCAGTGATGAATGGGCAGGTCAGAAATGAATCAATGGATGA
ACTAGATGCAGGGCCTGGAGGCTGCCAGCACTAACCAGGGGCTGAGTCAG
>chr18:50065968-50066068
TCTATCCATAGATTTACTCAGCCAGATTTTTTTTCTTTCAATCTATGGTG
CTTTTTTTTCTTCTAGTTCATGAATGAGTCAATTGACCGAATGTAGGCAG
>chr9:124023144-124023244
TGGTAATATTACACTGAAGCTAGTCACTGAGTCATTTCTCCTGGAATAAG
AAATGAGAGTACTCTATGACTCAACAGGAAAGAAGCAAATATGCTCATAA
>chr9:7240078-7240178
CAAGTTTCCCAGCAGGTCATCTTTTGACTAATTTGATTATTATACCCACT
TCCTGCTGTAAAGGTACTTCCTACCACAGCCCAGAAAACCTACTAGTTCC
>chr2:38507212-38507312
GGCTCTGCAGAGGGTCCTCAAAGCAGCGCTGAACAGATCAGTCCAGGGCA
TCCATGAAAGGCTTAGTTTTGGGTGCTCAACTGGGAGCCCATTATGACTC
>chr3:9153684-9153784
TGACTTTGAGGTCAGGAGGTTTCAATGATAAAGGGACTTTTGCTGTCTGA
TCCCTAAGCTGCATTGCTTGGTGCGGCTTCTCTGCTGAGACATCCTGAGA
>chr7:113419420-113419520
GGTGATAACACAGTGACTAATTATCATATGGGTGGGAAGAGTTGATTGGT
CATAACACAGCACCTAATCATCATACAGGCAGGAAGCTAGCTGAGTCATG
>chr18:6290072-6290172
AGGTTGCTTCCTCAAGATGACTCTCATTTCCACGCCCATGGCCCACTTTT
GAAATGACTTTAGCACTGGGAGCAGGGGCCAGATTGCTCTGTGACTCACA
>chr3:59089461-59089561
tctttcttatccctaagatctccaaaagttccagtctttgtaaatacaaa
cacattaagattttagtccctttgaaatagcctctctcttaaaatttaaa
>chr10:12977819-12977919
GTTGAACTGAATCATCCATTCAACTTTTTGTTTTAAACAGGCACTGGATT
ATTGAGTTTGTGCTTCCTCCCGTAGGAGAGAGCTTGATGTCTGACTGCTA
>chr16:51650091-51650191
AGCCCTGAAAATATGCATATGGGATTAGAGGAAGGAAAGGGTTTATAAAG
ATAAAGCAGAAAGTGACAAGAAAGTCAGGAGGCGTCTAGACAGTGCTGGG
>chr6:43420314-43420414
TCTTACCCGCAGAGGATAATACTGTTTGATGCTCCCAATAAAGTTGGCTA
CTACATGGAAATTCAGTCTGACTCACTTTTAGGTCCCTTCTCCGAGGTTC
>chr15:61410918-61411018
TCCAGTTTTGAGTAGTCTAAGAGTTGATTCAGTGAAGGAGGATCTGAAAG
TTTCAAGAGACCTTTCCTGAGTTTAAAAGATAGACCTTTAGGACATGTCA
>chr12:107993523-107993623
TACTGGCCCCCTCCCTCAACCTCATCCTGTAAATTCAGCCTTAACAAGTA
AGGCCGAAAAGCGTTCCCCTGAAAAGATACGTGCTTTCCTGAAAAGCTCC
>chr11:119817636-119817736
CCTGCTGACTGAAATGACATGGGGCAGGGATATGAATAGTGGATTTGTCA
TCACAGTTGGGTAGATAAGTCACAAAGATTGTGTCTCATTAAATGTGTGT
>chr10:85118002-85118102
TAAGTCAACCAGTGATTGCCCTATTCCAAATTCATTAGTCACTTCCCCAC
ATCTTAGTTGCCTCTCTGTGACATCTCATCTACAGCAATGACTCTAAATG
>chr2:65160478-65160578
TGTTTCACGCCTGCCAAAGCTCTCCATTCTTATATAAAACTTCCCCTAAT
GCTGTGACTCAAACTAAACCTACAGTGAActcaagcaagactccccagcc
>chr1:160799944-160800044
cagcatgcgcagagcacagcatggatggacagtatgtctgtggtatgact
tggcatcctttgggtaactgcccaggagtgacatagctgggtcatatggt
>chr1:170101341-170101441
AGAGAGCAGCAGATATGACTCAAGGTTTTACTGTGAAATGACTCTGGGTG
TGGGTGCTAGTTCCAGGCAATGTTTATCAGAACCCAACTGGGATTTTGTG
>chr6:144902842-144902942
AAAGAGATGTCCATCCTCTCTCTTGTCCCTTGGGTGTTCCTCAGACCTCG
GGACCTCTTCCCTCACTTTGATTGCGGAGTCAGTGCCTTCAAGCCCACTG
>chr15:27850040-27850140
GTTGTGGGACACCAGCCACAATCTCAGCCTGGTGTGTCATAGGGCCATGG
GGTGAGTAAACACCACGGCTGACTCATTACAGGGGTAGAATGGCTTCTGA
>chr1:52653507-52653607
TAGAAACCCACaaaaataacaggaagtaacaatcacttttccttaacatc
tcttaacatcagtggactcagttccccaatagaaagacattgattaacag
>chr19:10880712-10880812
TGTGTTCAAAGTTTGTCCCACAGCCTCCCAGTGACTCTCAGACTAACTTG
ACATTAACTTTtcttggaatccccagcacctagcatagaatgactaagtg
>chr3:37292598-37292698
TGTTCTTTAGATTTTTATCTAAACCCAGTTCAGTTTAGAAATCAGCTTCA
AGCCCTTTTTATTTAAATTTGTTTATTCTTAATTGGATGGTTCCTTTTTA
>chr1:88587472-88587572
GCTAGCACAGACAGCAGCCACATCTGTCTGGATTCTGTGGAAAGATTAGT
CAACCCAGGATGACGGAGGCAGCTCAGGCTTGCTCAGACCCATGAGGAAA
>chr16:84621546-84621646
TAACTCAGAAAACCATGGGGTATTTCCAGACTGATGTCATTCAAAGAGAG
AATGCCAGGACTGCTGAAGAATGAGAGAAATTACCCAGGCTGGTTGGGGA
>chr4:7912802-7912902
TATTATTAGCTCTGTCCCCAATTTCTTCCGTTGAAACCACTGCATGTGTA
CTTACTGGCCCAGTGACCACCACTGATGCTAATCAGACCTCTCATTTTCT
>chr11:21158636-21158736
aaaatcagcagaaacctacaggcccctagcccagtatatgtagtgacaga
gacctgactcaaagtggaagtgagtattgacagcttaaagtgacctctga
>chr10:5591664-5591764
AGAGCATGGCGAGGGGCAGCCACTGAGGCACTGACTTCTGGTAAAAGCCT
AAATGAAGACAGCAAGCAATTCCTAGAATCTCTGAGGCAAGAATACTCAC
>chr14:27303876-27303976
cctgtgataccagaactagggagactgagacaggaagaccgtgaCTCACA
CCAAGAATCAAAAAGCAGGGCTACAGTTATGAACATACAGAAGGAGAGTC
>chr2:17889632-17889732
AGTCATACTGAGGAGTAAAATAACCTCTTTTCTAGACAAGTGTTAAAATC
CATGTCCTTTGgcaaggtgtgctggttcacacctgtaatcccagtgttag
>chr12:100742720-100742820
CACCCAAGCACCCTCGGTTTTTGAGATGGCAGAGCCATTAGTACATTTCC
CATGTTCCACACAGTCATGGTAGAAAGTGGGGAAGTAAGTCAAGATCAGA
>chr6:29270938-29271038
ataatcataaactgaactgataTGAGTTGCTCAGAACACTGATTTCCACC
TCCTGTGCTTGCCAGCACGTCTCTCTTCTTCTAGGTACATCCCCCACCCT
>chr3:37232950-37233050
ACCTGGTTTGTCTGACAGTCATAAAGGCACTTCTGCAATGAGTAAAGCAG
CGGCATGGCCTTTATTGGAACTTTTTATGGGGTGATGACTATGCTTTTTG
>chr3:84678957-84679057
CACTCTAGCACTAGCTTAACAGCACAGCAGCAACCACAAAACCTAGAGAT
CTCGATTACACATTTGTTCCACTTTCAAAAAAAAAAAAAGAGAGAAGTTA
>chr12:32203726-32203826
TGTCTTTCAAATGCTCACTGCCAAACTCTCAAACACAGTAAAAAAAAAAA
AGGTCAATGGAAGCATTTACTACTTTTTTGACGTGGCTTCATCGGCACTA
>chr11:34010852-34010952
ATCTTCTCAGTAACTTCCTCTGGCCTCAAACAGTACAAGTCTTGTGCCCC
AAACAAAATGGAATTGCCTGTGACTCATATCCAGCCCTAGCTTTTGAGAA
>chr8:115726905-115727005
GAGTACTACCTGGGTGAAAAACCTGGGGCTCACACCAACTTGTGGTGAGC
ATCCACCCACACTGAGGATTCAAAATGACTGTGCTGTGTGAGGGCGGTAG
>chr9:123310007-123310107
ttctgtttgcttcatgtccacaacccctaatcagaggctgtatgaagcta
tttcctactggccagccttcccactctgcttgtctttgagtttatgtcag
>chr13:37325625-37325725
GAGCTCCCCCTGGTGGCCCATCATTGTTAGGGCTCCTCTCTGCTCCCCTG
TGTGATAGATCTGTTAGTCAGAACAGAACTCTCTAGTCCAACTTCCGGGA
>chr14:121865296-121865396
AGACAAGGGGTTCCGCTAGGGGGCAATAGAGTCCTGTGTCTAAAGGCACA
GGTTCTGCCTCAGCTGGTTTCAGACTCATTTTCTCCACTTTACAAAGGTG
>chr9:65812284-65812384
CACACATTAGGCACGTCTTAGTTTTATTTAGTTCTGATTATGCTCCTAAT
GATGCCCAGCATTTCTTTGGCAGCACACTGACCCAATTTTTCTAGGAATT
>chr12:119426352-119426452
TCAGAGGCTTTTGAAATGAGTAATGGTGGGTAAATACACATTCATATGAG
CAGCTAATCTCAGTCTTCACCATCTATTTACTTTGGTGCTGAGCTATGGA
>chr15:62461636-62461736
TGGCTTGGCAGGCTTTGTTCCCACCATGTTTGAAATGCAAAGGTCTTCAT
GGATGCTCTCGGGCATGGATCATTTCCACTTCCTTAGAGCATCTCATTCA
>chr2:10073746-10073846
tattagttctttgtgaacttcgcatcatataccccaagtccactcatttc
ccccttgcctcttaccttccttccaactccccagtcagaaatggaagctg
>chr9:115387550-115387650
TTCCCGCACTCATGGTGCCTGTCTGGCGTCCACAGTCATTTCAGTGTGTG
GCCTTATTATAGCAGCGAATGCTCTGTGGTTTCTCTTTGAACCCCGTCAC
>chr17:3156301-3156401
AAGACAAAGATGACTGAAGAGCTGCGGCTGCTGACACGCCTCTTGTGTTT
GCTTGCTCACTTCCTGTCTCAGACACACACACCCAATAGGACCTACTGCG
>chr12:16920502-16920602
tggaggtgtttcagttattgTTGCTGTTACCTCAGGAATGAGTGTTTaat
tatgataagattagtcttggagtgccagtgcacaaagagccaagacattt
>chr16:48788923-48789023
GAACACATGCGCTGTGCACCTGCAGCTGCCTGCTTAGGTCTTACTGGATG
ACTGTGCACACATTGCAACAAACCCTTTAACTTGAGTGTCTGACTCAAAA
>chr6:115315930-115316030
cacagtgtggatgtggtagacaaggagatgactcagatctggagtgcgac
agggtgggactgggagattgcatcatgctactcagaacagtacaatttaa
>chr1:51507418-51507518
CTACAGCAagggcttgcgatgtgccacacacttctaaacattttgtttac
agtgattgactcgactctcacaatagtcctgtggagaacagatttttctt
>chr5:21385156-21385256
TTCATCTGTACACGCTGATAACCATGATATGCCTGAGTCACCTAGCTTCC
TTCTTCTCTCATTTCTTCCTCCCTTTGACCCCCGAATCTCCTCCGAGTCA
>chr8:34756460-34756560
cccaacactggaatctcctaaacgactgtaacttgggctttaatatctcc
atgcAATATAACATATTGATGTCCTCAAGAAGAGGCCACTGTTAAACTAG
>chr8:115274900-115275000
TTATCTAGGAAACTTAAGCTTTCAGGATGAGTGATATGGAGAACATGACA
TCTACTTGTGTCATTAGATGGATGTCAATACTTTTGACCGAGGGGACAGG
>chr19:32274196-32274296
TGAGTTTCAAAAAGAAACAAAAAGTAAAATCCTGATTCGTCCAAGCACTT
GCCTAGGCCTCTATTACAGTAGGGATGGGGACAGGTGACTCATTCAATTA
>chr1:131196905-131197005
TTTTAGTACATATGGCCCAGAAAATACAAACTCTGCTCAGTCAACAGGAA
GGTATCCAGAGGGTACCCACTTCAACATCCTGAAACTGGCCAGCGTGACT
>chr19:17264820-17264920
TGGGGTAACTATAAAAAGGGTAGTTTCCCAGAGCCGCAGAGCACGTGGCT
GACAGTCTATAATCAAGTGATCAGTGTGATGGGGGAAGTTTAGCTGTGAA
>chr15:67283272-67283372
TGCATCTTGATAGAGTGACGCAAAAGCAAGAAGGTCAAAACACAGTCATT
TAGGAACTGGCCGTTAGGCTGCTATGAATCTCTTTAAGTGCTGCAAGAAA
>chr8:69920246-69920346
AAGACAGCCCTGACCACTGTTGCTCTCTGACCCCATCCTGGGCCCCAACT
AATCAATTTCAGAGATGATGTCACTGCTATCAGTATCACTCAGCATCCCA
>chr2:104338295-104338395
CCACTGACAGTTTGTGCTTTTGAACCTAGAAACATGATTCACAGAGACTC
TAGAATTCACTAAGCGAAACAGAACCAGGCTGGTGACAGAACTGAAGTAT
>chr3:22117818-22117918
accctctctagttctttctgatctcagggtggctggttcaactcagctgt
gctgactcaaattcctttccatgctgactgatttaatctggcttctttca
>chr13:30565315-30565415
GACCTTTTTGCCCTGTGTTTTATCCTCTCAAGACCCTGTGCTGATCTGTG
ACTAAGAATGCTTATCTCTTTATCACAGAAGCTAAATGGTTGTCGTTTCT
>chr4:145338692-145338792
CTGTGTGGGGAGTGCCCTATTGCACAGACTCAGGTAGTGGGACATATTTT
CCTTGCCTCAGCTGTTCCCTGTGTTCTTCCCTGGGACTCTGATGAAAACA
>chr13:114915064-114915164
GACCCTACTATGGAATTGAGCAAACAGACTTCAATTCCAAGTGCAGGTAA
TCATTATCCAGAGTACACATAGCTATCATCGGTAAAGGTCATAGGTCACA
>chr13:23712694-23712794
ctcagactagcactgaaaaccacagaaatgttataaacagagatgttact
ttcaacacgtatgaaaagtttggtttaaggtttctgttgaactgttagct
>chr14:48152382-48152482
TAAAGGAAATGAGTGTAAGTGTTATGAAAGTCCAGAAATTACTTAGCTTC
CCTGTGTGTCATAGACAGTGCATGTATGAACATGAGAAGGGCCTCAAAAT
>chr10:51480298-51480398
agagagagagagagagagagagggggagagagggagagagagagagagag
aaatagtgagaaagacagagaATGTGATAAGGGAGAGTGAAAAGTAAAAT
>chr13:49177963-49178063
GAATTTCCCTCTCCCATCCCTGACTCATCTTGGTAGCTTTCTAAGGAGAG
TGACCAAGAACAGAATacacacacacacacacacacacacacacacacac
>chr13:113582528-113582628
ggggtcatgccagagtgattcaaaataggagagactcagtcagtgtgaac
tgtcaagatgaaagagacctggagccaggaaatgaagtcatcatcatgac
>chr8:85648736-85648836
gtcagtgtatcacagcacttagtcatggtccttactttatagcacagtgc
ttgcaaactatgagaacaatggtttggcactttagacatgcaaagggcag
>chr1:160812444-160812544
actaaggcccaaagcacaggaagacagttatgtctatgtcttgttatgaa
acaggaacagttcagctttcataacataagggcagataagaagtaagtag
>chr7:101288120-101288220
cttatatacatgcaggcaaaatattcaaacacacaaaaaaaGTTGTATAA
AAAGAGAGGATGTGGGTTGAAGATGTAGTTTGTACATTGCTTTTCTGACC
>chr19:42023057-42023157
AGTCTGCCATGCCCTTCCTGTGTTTCTGAGAACTCCTGTTCTACATAGTC
ATTCTGACTTAGGCAGTCTGAGTCAGGTGCTGGGAGTGACcacacacaca
>chr3:107335840-107335940
attcctgttctctttagtggaaaatgatactgaaaaataaaaacttggat
attgggagATAAAGTAGTTGTACACACAATCTCTAAAAAAGCATAAAGAA
>chr16:24659599-24659699
GTCTGATGGTCTGATAATTTGAAATGCCACATAGAATCTGGTCAATTACA
CATTCCCCTCCATACTGCGTTATAGAGGGTGGGAGAAGACAGAGTGATTG
>chr16:36941228-36941328
TGGAGGGGAAATTGGAGAGGAGAGTTCTTGCCAGACTGAGCTGACTCAAA
ACAGGAAAAGGAAGTGACTGTGCTTCTTGGTAGGCGTGAGACCCGCCCCC
>chr9:42209681-42209781
TGAGTCACTTTGTGGTATCTTTCCACTCCTCTCTTGGCACCCCTGTCACA
TCCATGTGGTTCATTCAAGCAGCTTGTGAAAGTACCATTCTAGAACCATA
>chr6:146000885-146000985
ctgttatgaggtagcaacagaataactttatggttggtggtcaccacagc
atgaggagctgacgtaatgggttgaaacattaagaaggctgagaaccact
>chr11:5521790-5521890
AAGCACCAGCTGGCCACGTCTACAAATGAAGACACATGAAAGCTGGAGAT
GACTCAGTTATGTTCCCTGTCTCCTCCCCAAGGAAACTGAAAAACAGAGT
>chr10:96421700-96421800
cattaaattctaaaaagcctttaatttttttctttatttcttccttgacc
aagttatcattgagtagagtgttgttcagcttccatgtgtatgtgtgctt
>chr18:32335762-32335862
tcagtgggcgaaacacttagcacctagcctgatgacctgagtatgatcca
tgggacccacacagtggaaggagagaactgagtcccacaaggtatcctct
>chr1:138166358-138166458
GATAAATTAAGGGAAAATCCATTTTCCTCACATCACCCACCTTAAGACAG
ACGCCACCCTGTGCTTCCTTAGAATCTGAAATTCTTGACATACAACTTTT
>chr6:37400812-37400912
ACAAAGAGGACCTTTGCAGAGTGGAAAAACATCATGACTTTCACACCAGC
CAGAGATATCACACAGACATGCAACCTCGTCAGGAGGAAAACCAGAGGGC
>chr6:129680720-129680820
TGAAATCAGTTTTTTCATCACACACCTTTACAGCAGAGAATGCTTTGGGT
TCTTGTGGAAGGTACAAAGTGTCTCTCAGTGTTTTGCACAGTGTGGTCTT
>chr3:52271610-52271710
TCTGAGACTTGTTAAAGCTAAGTTTCACTCTCAGGTCTGAGAATTCATAA
AGGAAGAAACTGTATCATGACTTACACTTGAAATCCTACAGTGCAAAGCA
>chr4:8812224-8812324
CTCTGCTTTTGTCCCTTTGGTCTGCATTGTGTAAATACAGGGTCACTCTT
CTGAGGAGGTAAGCAAAACATTAAGTAAAAAGTCTCTCTCAGTCTTACTG
>chr11:97159163-97159263
ACCTGGTTTGTGGCCAATGGCTGTGGCTTGTGACAAATTGCTCTCATACA
GTAATCTCCACAATCATAAGACACAGCTGTTCCTCCTGCACACAGTCATT
>chr6:34971768-34971868
ACCTGCACCTCACTCCTGGGCAGTTACTCATCAGGCTGTGATGGTGATGG
GAAGCCAATTTCTATGGGTGGGACCAATGGGACCAAGCTCAGCTTTCTGT
>chr17:24922687-24922787
TGATGCCTGATTCAAAAATCTGTGGTTGTGTGTTCTGTCTCCTACTCCTC
CACACACTTGACTAATGTCTCTAATTGCTCATCTCTAGAGCTGGTGATGA
>chr18:73643147-73643247
AATGATGTCAGTGATCTCACACACTGCTGAGCACAGTGGTTACATTACAC
GGAACCACAAAAGGGAGAACTGAGGACTTCAATCTGGAGATGAATAAGAA
>chr19:53491061-53491161
TGAGTCACATCCCTGTGCACATATGAATGTGGCTCGTGTATCTGCTGGCG
TGGACATTTGATGGAGCAAGTCCACAAATGTGACCTCTCAGCAGGCTAGC
>chr11:46454841-46454941
AGCACTCGTGATTCTGGGGACTCAGGAGTTAGAGGAAGTACCATTTTAAC
CGAGGAGCTAAAGCTATCCCTACACAGAGCTGTCCTTGGATTTCCCCTGC
>chr13:43461370-43461470
AGCTTCTCGGCAGAATTTACAGAAAAGTGAGTCACTCTACTGCTTAAACC
TCAACTCGCAGTTTTAATAATGACCCTGCCAGAAAGACTGTTAAAATCAT
>chr12:73604708-73604808
GACCCGTCTTTCCACTGGGCTTCATTACCCCCTACTGTTGGGGCGAACTA
GCCTTTGTGTTTTTTTTTTCAAAGACCCGACTTGATCAGAAGCATCGCAC
>chr7:58465422-58465522
tggtaaagaccgacaagtgggacagctgagtcatatcgtagttttacttt
tactgttttgaggtatctctttactgacttccacagtggctaaactcatt
>chr11:22626470-22626570
CATGGATGAGCCCCCCCCCTCCCCATTTGACTTCAGTATCAGCTTCTTCA
GAGACTTCACATTGCAGCTGGTCAGGTTAATTCTAATTTGGTGACTCAAC
>chr5:93236860-93236960
ctgatgagatggctcagtgagtaaagacatctgtcaccaagactggcaac
ctgacttcagtctctgggggaactacagaggttgtccactgactacacat
>chr2:19630649-19630749
TCAAAATGAAAGCACTGATTGATTTCAAGAGAAAGCAGAAGTTCCTCTCC
CTGTACTGACTTGACACACACATCACTGGCAGAAAACCTAAGAAGAAACT
>chr18:38364998-38365098
aagtcaggacaggaactgaaacagggcaggaacctagaggcggagttgac
gcagaggccatagaggagctctggtttttactagcttataccctgtggct
>chr14:25154272-25154372
aagagccatgctctgcgcatgctgattaattcattgctgttcggcttgtc
agctctgctgctctccagagcctgagataagcctttgtccttgactctct
>chr7:127188809-127188909
GTGGTGGCCTGGGGTTGCTGAAACCCTGTTTAACACCATAACCTTGATCC
CCAAAAGGACCAAGGACAGCCTGTCCTCCAGGGGGAGTTCAGAAATGACT
>chr5:67393931-67394031
CAGTTAAGTGACATTTCCCTCCAATGTTTCAAGTGGTTATTTTTATCCAG
TACTTATATGACTGAAAGGAGCCATCACTGTGTTTACAGAAATACATCAT
>chr15:66702884-66702984
GCAGAGCCGATTACATTGGCCAGGAAGCATTAGTTTCCTTTGGCCCCAAA
TTTACAGATACTTACTTGAAAAAAAAAATTGTCCCAACCAATCATTATCA
>chr5:43978704-43978804
GAAGTCAACCATGTGTGTCTCATCTACTCAGATCTGGAAGCTTGTTAAAC
ATGAATGAGCCACGTGCTCTTTCAGAATGAGAAGTATCAGAAGGAAACAG
>chr7:84158847-84158947
TTAGTCAAACTGTTAGCACAAGCAAGTCAAGTAATTTGAGGACTTGATAC
AGGCACACTGTTCTTGGTAGGGTGACTCACCATTGGCATGCATTTCTGAA
>chr11:116406451-116406551
CACGGGTGCTGCTCTCCCCACTGCCCGGGAAGATTCCTGTGTGTGTATCG
TGCCTACACATCATTGTTCCATCCGTCGGCTGAGTCATTTCTACCTTTCA
>chr16:49951838-49951938
TGACCTAACACTAGAGGCATCTGGACATCTGCAGAAGGGGAGTTGGTAAG
TATGGTGCTTAGCAAAAGGCTACTGTTTCATTTTCAGAAGATGTGTCATC
>chr4:102646756-102646856
cttacttacttacttatttaAACTTCATAATGATCAGAGCAGTTGGAGAT
TAAGCCATCCAGACAGTAATACTCCTTTCTCATTATGACTGCTACCCCCT
>chr10:108170884-108170984
TGACTCAAATGTTCTTTCATGGGTGGAGACATTCCACGTTGTCATGTGTC
ATATAGGCATTTCTGAAATGACATTCACTAGAAACCATGCAAAGCAGTGA
>chr3:104841086-104841186
attctaaaccctaagtcttaccacatcattctctatttcacttaccaatg
tcatctcattcaaaatgaaactcacgctttaatgtgacatttaacatcct
>chr15:5218093-5218193
TGTTTTGACTTTAAAGTTAAAAAGTGCTAACTGTCTTCTTCAGGACTTGA
TAACTGGATACTGGTGTGTCAGAGATGGATTCATTTTACTGTCAAGATTG
>chr3:107155784-107155884
tcccgtccaccagaaaagaaaagcccctttcttcacactctgttatgttc
tgactcacagtgaccaagaaacagaggtccaaatgactgtgaaccaaact
>chr9:94678026-94678126
GCTTCATGGATGTCTTCTATCTGGGTGTTTGTGGGGGCCTCTCTGACTGG
CAGGCGTCTCACTCTAGTTATGACTCCATTATAAGACTGTTTCTCCACCA
>chr5:136543413-136543513
ttgcattatgacacagtgtgtgcacaaacatatacacaCAAAAAGTAGTA
AACTTTAAAatatgtagatatgtaatatataaacatagtttatatattaa
>chr18:14825736-14825836
ATCTGAAGAAAAGAATTTCAAAATCTGTTTGTTCAGGGTGTTACACAGTA
TCAGTGAAGTGAAAGTAAGAGACTCAAAGTGAAAGTGCCTAGGGTTTAGT
>chr11:62185093-62185193
ATCTGACTTGTCTTTTTTTCCCCTCATTTACGCAATAAAGGAAAGAAAGA
GCATACCCCAGACTTCTGTCTCCTGAGTTCCTAGAACTGTGTAGGGAACC
>chr18:65788794-65788894
CCAGTTAAAGGCAGGAGAAGCCCCATCCTGTGGACTGGTGCCGACTGATC
TGGGGCTCAAGTTCTGACTACTGTTTCCTGCCTTAGATCTGAGTTGCAAC
>chr7:126725167-126725267
accaccacactgatctctacagtggctggcaagtttgcactcataccagc
aatgggtgattgttcccctaacttcccatcctcgccagcatttgttttta
>chr14:73894390-73894490
TCAGCTTGAATCAGTATTCTCATTTACAGTTTTGCCCTTTATCCTTCAGG
GGACAGAGTCATTTCCAGAGTTGATGTAGGCTCAGCAGATACAGGCAGAT
>chr11:22814414-22814514
TGCTTCAGCACACAGGATCACATGGCTAGCTCACTGCAACCTGAATCATT
TTTTCCAGATGTAGTGAGAGGGAAGGCAACCAGTTAATGTCATGGGGAAA
>chr4:155508784-155508884
GTGTTACAGGACCCCACAGTTGCTTGGCCTTCTTGTACCTCCTTCCCAGT
TATCCTTTCCATTCCAGTGCCTGCCCTGGGGATAACACAGACCTTTCCTA
>chr1:125473370-125473470
TCAGAGATCTCATAACTGGTGGCCAGACTGTGACTTCCACGCCTGTTCTT
AATGAGTGTTCTGCTTTCCTGTGCACACCTCTGATCTCGGCTTTCTGGTG
>chr15:66795448-66795548
TTCTAGGTCCTATGATCATAAGAGCCATTGCGTATGCCTTGGCTTCAGAA
AGTTCAGTAGAACCCTGGTACTTAGCTGTGCAGGCTGGCTCCCTAGCAAG
>chr1:161767214-161767314
AGTCTGTCCTTATCTCTCACTCCCTAACCTCAGAATCACTTCCTAATCCT
AAATACTAATTCTCCATCTACGCCCTCTTACTGAAACTATCTCGTAGAAC
>chr19:53408432-53408532
gaggggctatggtttagtggtgaggtacgaggagagggatgactcaagtg
tgactcaatcttagcctgagcagctgaacgcatgctggtgtcatttacaa
>chr19:53217572-53217672
ccaaccaaaaaattaattttgttgctacttcataactgtgatcttgctac
tgtcatgagtcataatgtaagtacctatgttttccagtactcttaggcaa
>chr12:30578250-30578350
AGTAAATGACTCCTCCCTTTGCAGGAGTGACAGCGATTGTTCTCATACGG
ATACTATTGTAATTACAAAGAGAGAATCGCGGTTTGAACTTCTGGATGTT
>chr15:51728974-51729074
GAAAAGTACCTAGAAGAAACTAACAGGAAGTGAGACAGAAAGGAAATGTG
ACTGTGGACTGAGTCATTACTTTAGGGAAGAAAAAGGCTTTGGCCCAGGA
>chr2:174521006-174521106
TATCACTACTCACAGTGATATCACTAGTCACAGGGAAATCACTAGTCACA
GTGATATCACTAATTACAGTAATATCAGTAGTCACACTGATATCACTAGT
>chr8:93981896-93981996
ctgtggggaaaaaccccacttttacaCTTGGGATGGTTCTCTTTATGAGt
caccatgtaaccccaactggtctggaactctctatgtagaccaggttggc
>chr8:79679026-79679126
TAACAGATACAATCTCATAGGCCATAAACATATACAGCAAAGGAAGCAGG
AGTGAGTCAGGAGTGACCACAGTTAACGGGCTTAGCAGAGCCACTGGGAA
>chr1:154990494-154990594
gatagtgtgtctcgtttcctgtaatggcacagactgagtaaggattgagg
ttcaaggctccacccagtactacaaaccagcatcatacaggctaggatat
>chr18:36739745-36739845
GATGCTCTGTAAATAAAACTCTATTGAAGCTTCGGTCAGAAGCATCTTCC
AGATGAAGTGCACTTCTTGTAGACCCAGTTAGCCAAAGGTCTCCTCTTTT
>chr10:67100246-67100346
GAAGCAGTGTAGGTAGGCTGGAGGACGTTTTCTCTGGAGACCTCTTGCTC
TTCCTCGTAATGAGATGAATGGTGAGTCACTGCTAGTTTTGTTTTGAATG
>chr2:118408487-118408587
GGAGGCCTCCATGTGTCTATTCCCACTCTCACTATGAGTATGTCTGTGAG
TCTTACTCATCACTTCATTCAGGAAATGTGCATTCATGTGAGAGAAATCA
>chr7:129762925-129763025
aatcgtaatgtaaatatgtttgGAGACAGAGCTTTGCCTGTGGGTTGAGA
ACTGCTGCACTAGGTCATGTCCTCTACAATGACAGGTAGATTATGTCTTC
>chr12:112859894-112859994
agagaggagaggagagagaggTGAAAGGCAAAAAATAACAACAACAACAA
AACTTCCTCCTCATTTCTGTCCTCAAACTCAGAACACTGACTCAAATTCA
>chr15:61413173-61413273
TAATGGACTCAGAAAGCAAATCTAATATTTGAGTCATCTCTGCTATGGAT
GCATCATCTCTGCTTATGTATGTGTGAGTTTCACTGAGTAATTTACACAT
>chr13:43761276-43761376
GACTCATAATGAAAGCCATGCACACAGACTCAGAACACACATCTACACAC
GTGACTGAATTGGGTAAGGTATTTAGATTGCACGGTTTTCTCTCTCAATT
>chr3:21973289-21973389
ACTAAGAGTTTCAACTTGAGCCAAGCTTTGACTAATTTCAAAAGACTCAT
ATTAATAATAGTATCATTTAGTCTTTTAATCCCACTGAGTTCAGGAGCTA
>chr11:85490724-85490824
GTCTCAGTCCTAAAGCAGGCAGTATGAATTCATTTCAAGAAAGAGGTCTG
TGGTTAGCCTGGTGATGGGGAGGCGATGGACAGTTGCACACATTAGCAAT
>chr19:47507300-47507400
GGTTTCTTGAGATGACTGGATTTCGTTATTCATGAACTGTAATGTCTAAG
AGCCGTCCTGCCTGAAACTGAAAAGCCTTGATGTTTGAGAAGAGAGTGAA
>chr2:25549440-25549540
GGTCTGTAGAGTGTGTACCAGAATTAGACCAGATCAAGAGAATGGGAGGT
GCTCTCACTGCCCCACCCACCAGTACAGAATTGGGTGACATCCTGGGGAC
>chr6:108569485-108569585
CTTAGACTTAGAAAAGCTAGTCACATCCTCAAAAAAAAAAAAAAATGTTG
TATGATAAACAGATCATAACAGAAACTGCCAGGGGCAGGCAGACACGGAA
>chr12:117447180-117447280
CATTCCACCCCAACAGAGTGAAATCAGGAGAGTGACGCCATTTCCCGAAA
GCCACGCCCCTTCCTCTGTACCCCTCCCTCTTTTACCCTCTGCTGCTTTG
>chr16:58703502-58703602
CGATAAAACAAATGAGTCACCCCAAGGGTGCTTCAAGAATGGCACGCTAG
GCTCAGGCTGGCCCCACCTCCTCTGTAGCTGAAGAGGTTCCAGAAAAAGC
>chr15:38129447-38129547
aggtatggctgcacagctttcgaaatgactaatccaaaactgtgccggca
cgaaatgctagcaagggactgagtcactcacgcttactgatgcaaatgaa
>chr13:5310096-5310196
ACATCCCAGGAAAGATACATCAGGAAGGTCAGTTAGCTGTTTTTGAGTAA
TGGAAGGAATAGAATGACAGTGTGACAGTGACACCTCCAAAGAACATGAG
>chr11:23706784-23706884
AGCTGTTAGTTTCTTTTTGCTCATTTAAAACCCGTCTTTGTCATTTGTAG
AGCTTGTTCGAAGTGAGCGTGGTCTTTGCTCATCCAGAAACAGCTGAAGA
>chr10:96721151-96721251
CCAGCCTGTGGTCGACAGTCTTTCTGATTCTGAAGTGGCCATCGTATGGA
GTTGTTAGTCCTTAGAAATCACAGAGCCACAATGGGCAGGGTCCTGAGAT
>chr16:62853684-62853784
CTGAGGAAATACTCTGTGGGTGATCAAACCTTTCGATTTTCTTTCCTCCC
ACTACTTTGGTTTTGAGTACCCTTCTTCCTAAAGTCCAAGTTGGCTTCAG
>chr3:69510724-69510824
ctggaagcttgctttccagtatgactgtgttcaaatggtagaacctttaa
gaggtggggcctaCTTGAAAATAACTGATCAGTTATCTTCACCGACTATG
>chr10:13970287-13970387
AGGGAGAACTTTTTGTTACTTTAGTCCTTTATATCAGACCTGCAGGTGGA
GAAGTGGCTCTCTTGTATACCTCTACTTGAACATTTCAGAATTAGACTTC
>chr4:48012144-48012244
AATCACTAGGTGGGGTGCTAAATGAGTGTAACATGGAGGGTTGTTCATTT
CCTGTGAATCAGACACAGCTACTAGGCACATTATTTGGTTGTCGCTTTCA
>chr17:28701338-28701438
TCCATTTTGGGCACATTGCCGTACAAAAGTACTCTTGGTGGTTGGCACTC
CTCTGTTGTgctaggagtggtggtacagaccagtaattccagtagtcaag
>chr6:48745984-48746084
TCCAGCCACACATGGGCTTTCTTGAAAAGGGTGGCTGTCTTCCACTTCTC
AGGCTCCGAGAACTGTGCCCTCAACACCCCCTGAAGGGGAAATGAGTAGG
>chr8:86839040-86839140
AGCAGGATCAATACACACTGTGGTCGATGGCTAGGTAAGGTAATGAATGA
GTTTAGTGAACAGACCCAACTGTACCCTTCCCTTGTTTCTTTCTTCAGAA
>chr8:70674064-70674164
tccacATTTGAGTCAGGATGtgaggcagggtctcatatagcccaggctgc
ctttgaactccatttgtatacatgcatcactgtgaactcctgaccctgcc
>chr10:117898606-117898706
cagaactatggacttgcatggattaggtctctgttcttgcattggcaggc
gtactgcctatgtgcaggttggaccagagagaatggcctgaaggtggctt
>chr7:72143368-72143468
ggacagcagacacaggaagcatgaactagagaattcagatctggactctc
ccttggttaaatgactctgaggggaaatgttttgatgtctttcctgatgc
>chr15:60188140-60188240
caaagacgttcacaggcagtatgttagatttgtatgagtaaacattggta
atgtgaatgttttaaacattgtactctgcatgagaaagatgaagatgatg
>chr10:24124482-24124582
CTGTATGTCGGAATTAATCACCCAGGTACTAAGAATGAGAATAGGGTAAT
TCATAATGAACCTTCACTTTCTGTCACTGTAAGATAATGAAAATGCCAGG
>chr4:88010598-88010698
TTAGATCTTGGTCTACCACATCTGTGTTAGGTGAGATTCACACGTCTCAG
CTAACAGAAATGACTCTGCTCTTTCAGCTAGGAACAACTACATCCTACCA
>chr13:41638222-41638322
CATATGCAAAGTACTGCCCTCGTATTAGCTCCCGCCCCTCCTAGTCATCT
GTCACTGTGACGTAAAGAATATGGAAACATTACTGAGGAATTTCTGATGA
>chr11:11820674-11820774
TCCCCTGTGTAGCTTCTTACACTGCTCAATGTTTGCATACATTTCCTTAC
AACAGTTTTGTGACCTGGACAGATGCCAGTTTAGAAGAGACACGGGTACT
>chr13:113048416-113048516
ACCTCTGGACTAAGAATTTTCATAGCCTCCCCTTTAAAAAaaagatttat
tttatttatgagtacactgtagctgtcctcagtcatagcagaagaggtca
>chr6:115677838-115677938
tatggggccctttatgatttaagtcttttcacttagcctgtttccgagtt
catctgtaacacatgtgtgctaatacttcactcctctttagagctaaact
>chr5:124035528-124035628
GCTGGAGGAATGATTCCCCAAGGCATCAGGTGTGGGAGCCGCACCCTTTG
AAGACTCAGCCTGACACGCCATCGTGCACACACACCTAGATACCCAGAGT
>chr14:54233288-54233388
CACTTCCCCCAAGTATGTTCCAACAATCATAACAAGAGCGCTTTGTGGGC
CAAGATCACAGACGTGATCAAAGAGCAGAGGTGCAGGCTGCCGGGAGAGG
>chr16:55754407-55754507
ACAGTGTGATGACACCAAAGCCTATCCTGTAAGGATGCGCGGTAAGACCG
AAGCACAGGGTGTAAGGATGGCTGAGCAACAACTTGGTACAATATGTGTA
>chr1:150251940-150252040
ATGAGTCATTCAGTCTGTCTTTCCCCTAGTGACTTCACAGCACTTGCTTC
TTTGACTCAAATGGCAACTGGCAACGTAGTGTTAGACATTTGACAGTAGA
>chr7:143785982-143786082
CTCTTGCCTTTGACTGTCCCTGCTAGTGTTGGAATTGTCCCAGGAGTTCC
ACATACACATGCCATTTGGCTGGGTCTGACAGTACTACCAGGGTGACAGG
>chr13:37010808-37010908
CTCTTTGAATTAGAGAAACTGCTGTCAATATATCTCCATGCAGAGCATAC
TCACAATAGATGAACTCAGCCTGCCGTTCTGGGAGCACTTCCTGTTTCGT
>chr10:111214124-111214224
TGAGGTTAAGCTTACATTGTAAGATCTACTGAAATGTTTACTAACCTGCA
TTTCTAATATAACCGGTTCTCATATCTCACCTGGTGTGATTGTGGTATGA
>chr1:170163606-170163706
TGATATGACTGTGCAAACACACAGCAATTTCTGGCTAAGTGAGAAGGATA
TAAAATCAGTTACTAACCCCCCTCCACCCTACTGTTAAGCCACAAATAAG
>chr1:13306031-13306131
CATCCGTCAAGGACACATATTCTCAGGATATCACATTCTAAGCTGGTCAC
CATTCCACCTCAAACATCTCTGTTGTCTGTAGCTCTTCAAACATACGATT
>chr13:44836723-44836823
GTTAGTCTTCCATTGCAAGTACTTTCATCCCCTGAGCCATTGTGCTAGCT
GGTTTACTAGTTTAGAACGATACTAGCTGTGTATGAGCGAATCAAGTTAA
>chr2:167649286-167649386
AACAAAGCTAGACACGGAGGCAGCCAGCTCTGTGGCCACATAGTCTCTGT
TGTTATGACTCAACCCTGCCAACATCACAGGGTGACCACAGGCAACGTGT
>chr1:135598540-135598640
ACAGTGGACATACTGTGTAAGTCATAACAGCTTTCTTAGAATGAGTGCTC
TGGGCCCCAAACCACAAGCCATGAACTGTGGCTTAAAGACAGTCAGCTCA
>chr1:183155424-183155524
AGAAGAAAGATTCATACTACAATATTAGTATTAGTACTCGTACTTTGCAA
AGGCCTGTCATTGCCAGTACCTTACACAACAGGGAAATAAAGGATATAAA
>chr13:15807070-15807170
GAAGCCTTGAGAAAAAGGCAAGACTTTGTATGGTCAGCTTTGAGAAAGAT
CACAAACACCTGAGTCACACAGTAAGGTCAGGTCTGACTGTACTTGCTCA
>chr4:88864752-88864852
GCGGTAAACCCCGTATCTGTTTCAGTTCACACTTCCTTTAATAACCCCGA
TCCTCAACTGTCTCTAAAGTACTGTGTATCTGATCTCCTTTTTATTTATG
>chr15:34571147-34571247
aaaaCCCACTAAACCAAATACTAAAATAGTAGGCAATCAATTTTGACCTA
GTGACCTCCTGAGTAATTGCCAATTTGAGTCATGTGGTATTTGGGTGAGT
>chr11:103964149-103964249
ctctgttactatgataaagaacattctgaccaaagggcaactgacagcag
gaaaggtttttaggttacacttctgagtcacagtttatcactgacagaag
>chr16:11285974-11286074
tatacttgcttctggaatttccatttaatattttccacaattgaccatga
gtcactgttctggaaagtgaaaccatgagtgaaaccatgagtcaggaggg
>chr6:146185652-146185752
CAAGACTTAGAGGTTGTGGTGACTTTGATCAAGACTTTAACCTTAGTCAT
AAAGTTGTCATGAGCTGACTCACACAGACTGTAGTCATGTGACTCAGACT
>chr3:95704593-95704693
ATAAGTTCCCAGTAACCCTGACTCTGACCCCCACTTAAAAATGTACAGCT
ATGACTTTCTACCTGTTATGATATGAGTACTTAGCTTCTGTAACTGTTTA
>chr5:53543272-53543372
ATATTCCAAGAACTTTGGGGGATCTGAATGTGCTAGCACACATACAGAGA
GGGATAGGGACAGAAAAACACGTTAGGATCCGGCTTGAACTTCTTTCTTC
>chr9:96796996-96797096
TGTATGTTCCCACTAAGAGCCTCATTTCTGGGCAGTAGCATGACTCAAAC
ACTGTATTTTAAGCAGAGCTGCTCTTTATATAAAGGGAGTAAACACTAAT
>chr3:139000488-139000588
tctatacattctgtgcatggtgtgcgttcctttcagtcaattctagaaag
cctttcatttcttgatttccgtcttgagacatttttcaatcagtagtgag
>chr13:45850672-45850772
TCCCCAGGGACAGTCATAACCTGGTTTCTCCAAATCACACCCAGTCTACA
GTGCCACTCTGCAGAACTCATGCGGTTTCCTGCTCCTTATCATTTAACAT
>chr16:55636668-55636768
TAGGTCATATGGCTCACAGGATTCTCTGCTATGTGTGACTCATTTGAGTC
ATTTCTTGTGGCCAAAAGAACCCCCCAGAGCATTTACCTCTAATGTCTCA
>chr7:29025642-29025742
ATGCTTTCTAAATGAGTAACAGGCTTTGCAAATCATGAAAGGCTCTAAAA
CCACAGAGCAAGGGGACTCAGTCACACAGGAACTTCTCATCATGCACCCT
>chr9:95278519-95278619
CTTCGGTGTGTTGGGTGCCGCTCTTGGCAAAGCAACAGAAAGCTGTCATA
ACCATACCTTGAATACAGTTTTCTAAGCTCCTCATACCATGGGAAAGAAC
>chrX:57177376-57177476
TCCATTCTGACTCAGAACAAGAGGCGCACAGCGTGGAAGAGCTCCGAGGC
CATGAATCAGAGCTTTTCCAGTGTTTGTTGCTAGGAAGGAAAGAATTCAG
>chr3:106784971-106785071
agctgaggtaggaatgtctcttcgggcaaggagttcggtgttagtctaga
gcagcagttctcaaccttcctaatgctgcagcctttcattacagttcctc
>chr14:87051304-87051404
ACACCAATCCAACATCACTGAATGACTCACTGCCAAACAACACTGCGCCC
GACACTGTGTTCATACTCAGAATGCTCATCAAAAGCATTCCTCAGATGAT
>chr13:24095138-24095238
aaggataagaagttcaaggctagtcccataaaatattcaaagccagcatg
gggtgcatggtattctatcttaccaaaaaGCAATACAGCCAAACAAAACA
>chr12:73780798-73780898
CAACTTAAGAGGATTCAACTCTTCTGCTTGGCCCCAGAGCCTCCTCAGTT
GACTAAACCTTCTGGGGAGTTTTGAGTCAAGCCCAGATGCCAAATATGGA
>chr9:32710143-32710243
GTTCATGTTTAGGTTTCTCAGCACCCAGGGATCTCTGCCCTTGGGTGAAG
CGACTCCCCAGTGAAGGCAGGTGAGATAGCCACGGCTGAGTgctgtgttc
>chr12:79646396-79646496
ATCTGAGGTTCCTCTGAGCTTAGCCCCTGTCTACAATAAGCATACATTAG
GCTGGAGGATCAAAGTTGGTGTTGATGAAGTTGGACTCCCCCCAAGAGTT
>chr13:9380766-9380866
ctcctaaaaccaagatctagaataaatcatctgagtttttcttcttaggt
attttgtcacCATGCTATAGACCTGGATAACACAAGGGAATTCATTTGGC
>chr3:86214391-86214491
TCATAGAATTTTCTTTCTTTTAAGCATTTACAGTTTGAGTCATGTAACTA
GAAATAGATCATCAGTACTTCTAAATGTTACTTTCTGTATTAGTATTTTC
>chr8:57427768-57427868
ccatatgatctggcaatcccatctctcgatggaatcggaagcggggactt
gaagtgagttctgcatagctaggctcacagcaatgttgctgagagttact
>chr5:8542590-8542690
TAGGGAGGAAGTAACTGAGTAAGAACTCAGTGAGGGAGAAACCTGACTGG
ATCCAGAGTCTGGAGGGGAATATAGACTCAGACTACAAGCAGCAACAGTC
>chr5:107777464-107777564
CAACCACTAACTTTAATAAGTTACTACTGATTTACAACGCAGTCCCAAGA
AAAAAAGTTAATCAGAACAGAAGATGTGGTAAGTGGTAACCTCTCCATGA
>chr7:140329568-140329668
tcagtctgactcatctccccatcacttggtatctgtcctctgtccttgca
acctccctccacacatcaggaaaaaaaaaacaagacaaaaaatcttgcca
>chr2:6592950-6593050
ATCAGTGTTTCATTTCTTAATTTCATCTCTTTATACCCATCTTCCCCTCT
TCTTCTACTCATCTCAGACAAAACAGATAACTGGCTATAGTTGCCTCAGT
>chr7:100449260-100449360
GGACTTGATTTTACAATTAAATAGGTTTGGCCTCTGACCCTGCCAGCCCC
CATGCAGGAGATAGCCATGGCCAGACAATGGCAGCACAGGGTAGTGACTG
>chr2:153350946-153351046
GAGGAAGTACATTAGTTACAGACCTAGTTACTGATGGACTAACACAGGCA
GGAAATTAGGTTCCTCATTGTTATGTGAGTCACAGAGAAAACTTACAGCA
>chr9:5309460-5309560
CTTCTTCCATTTTAAATGATTCCATTTTTCTTGCTAGATCTCTGCGTCTG
CTAAAATCACCACTGTTGTAACTCATTCATGGACTCCTGTCACAATGTTT
>chr13:9767526-9767626
CAGGAACTCAGCAGAAAGAGCACAGCATGGAGAGCGAGTAAACAGCAAGC
ATCTGGCCATGGTGGTCGGGTTACTGGTGTAAAACGAGTCACTTCCTACA
>chr13:14160338-14160438
ACCACTTTGTAACATCTTGGAGGTTTTACTTGGTGTCACTTTGTCATTTC
CTCTGTCAGAATGAAACAGAAGTATAGCTTTACTGCAGAATCATTTGGTG
>chr3:9755148-9755248
atgatttaaatagctaaaacccagaaataacctaggcgtccatcaactgg
tgaacagaaactaaactgtcaaacgcatacagagtatattagtcacaccc
>chr1:91945028-91945128
aggaactgcataaaagagttcctttaatagggcattaggaaggttgagaa
ccattgGCCTAGACAGATTCAGATTTGGGAATTCTTCAATGAAGGTTATG
>chr15:77733384-77733484
CTGCAAGTCACACATGAGGGTGTGGGCACCACAGTGTCTGATGTGCCGGA
TGTCTGTGGTGGATGCAAACCCCAGCACcacagtgtctgatcacagttct
>chr11:11519564-11519664
TCATTTTCTCAGAAGTGTCTCCTGCAATGTGGGCAGTGTCACTAACTCGG
ATCTCTTCTACTCTCTTCAAATCGCCTTTGTTGTCAGAAAAGGCAATTCC
>chr17:80175126-80175226
GGCTTTGCTGGAATGAGGAAGCCGGATCAGTCAAATCACTCCTGTGCCCT
TGAGCTGAGCCGCCACGTCTTTGGGTCAGAGGTCACCAGCTGCCAGGCTT
>chr6:50144725-50144825
ccatgggcttctgctatggtgtgccattactggcccaaggcaatgagtca
atcagtccaatgtggaaacttcaaaactgtgagtcaaatagccattttct
>chr8:109773253-109773353
CCAGCCAGCAATGGGAGCCTCTCCGATTGACTCACTGTGTCCCCTGTCAC
TCGCCTCTCTCAGTTGAAGTCATTCAGAGAAACAGGAAATGTTCTTGGTC
>chr15:65795748-65795848
TATCACTTGTCTCTTCTGATTGAAGTGTTTTATGCTTTATTAAGTAGTGG
TTTTAGTCTTGAAATCCTGAACGGGTGAGATGAGTCACTGTGGGGGAGTT
>chr10:91029047-91029147
ttaaaacactgggctcaatgaaatgagtcaagcataaataaaccagtatt
atataataccacttgtacaatttccagaacaggcaaattcatgcatcatg
>chr2:58161792-58161892
TTGACTTACAGCAGTGTGTGACTGTGTAGGTTTTTAGAAGTTGTGGGCTT
TTTTCCCCCTCTAGGATTTACCTTCCATCCCCTCTCAGCCTCTTCATTAC
>chr5:123129328-123129428
CAGTTCTAGAACTTTCTATGGCACTTTCTAGATTCATCTCTAACTCAGTC
ATTGATCTCACCCCCTTAAGCCTCCCCTTTTCTCTAGTCTAGACAGTTAC
>chr3:103857491-103857591
cggacgtgatgcgcctgtctaactgccttctagataactttctgtctata
gagtagtggtgctttcagttttggtcagagaacgtactgtctgcagtgat
>chr17:78665158-78665258
GGACTGAAACGCAAGTAAGCCTTCTGCCTACCACGCACTTATCTCAGATT
GTTATGTCACAGTGACAGTGACAGACTGAATAGTTATTAGAACTAACTCA
>chr1:155050191-155050291
AGACTGTGAACACAGACTTCCCTAAGAGCTTCAGGCCTCTGCCTGAGAAA
CTTGTGTCGCTCACTCTCCTTTTGACTTTGACTGGGGGAGGGGAACAGCC
>chr11:99150700-99150800
TGTTTCTGTTTTACTCTGGGTTCTGTCCCGGTTCTTTTGTAGCCACAAAC
CCGGAGGGGCTCTGGGGTGTGTGAACAAAATTGATGTCTCATTCCAGGGA
>chr12:35051036-35051136
TCAGATGAGTTAGGAGGATACTTGTTCAACGAAAATGAAATCAGTTTCCT
CTCTGGAGGACTGCTCATTGCTTCCTATGGGTGACTGACTCAGAAAGAAA
>chr8:71637201-71637301
ACCTCTCAGGCCAGAACACACAACATGCTTTGCATGATCACATGTAAACT
CATACATCGTTGACCACAGTGCCTCCAGGAGTGACTGGGAGTGGAAATAC
>chr5:112264278-112264378
TGAGGTGGCAACACCCGTGAAGAAAGTTCATTAATGAAGGCTCACTGGGG
ACCGTGAGGTGTTACTAATGTACCACTGTGGGTCAGGCAGCCAGGGTGCT
>chr9:124099236-124099336
ACCCACAAAGAGTGCATTCTAGATTTTGCAATTCCTCCTGTAGCATCATG
GCCCTCCATGCACCATGTCATAAACTACAGTGATGGCCATAAAACCAGAC
>chr11:103174896-103174996
CCACAAGAACATCCTAGGTTGCCAGGCATGACTGAGTCACCTCCAGATCT
CAGCTAACACAGGCCAGGCAGCCTCCTTTGTCATTACACAGGTTAGAAGC
>chr9:79947454-79947554
CTCTTACCCAGTGTGTGCTATTACTCAGAGACTATACACAGAAGGGTAAT
TCCACACCACTGCTTCAGCCTTACTCAGACAGAGAAGTCACCTTTCTTGC
>chr7:92134490-92134590
CCTCACTGTCTATTCTTGGAATGTTAAATATCAAACACATCAAAATGACT
AAAATCTTCTGTTGTTTTTACTAATTGGAGGGAGGGGAAATTCCCTTGTC
>chr13:30603958-30604058
AGCTATTTCCAGAAATCACTCAGATCCTTCATCGCCGAACGTCTTGCATG
TGAACATCTTGACAGCCTTTGCGAAAATAGGCTCAGGGAAGGAGGGCTGA
>chr2:58187878-58187978
AACATGGAAGGTACAGTGTGCTTTCTGTCTAGGATCAGGTTTCCGGGAAG
GGAAGGGCTCTCTGCACCTTCTGAGCTCCTGCCCAGTCACCTCAGAATGA
>chr1:55049348-55049448
TAGTCACCTCCAACCTTTTGAGTCTTTCTCCAAGGTCACAGGGAAACTGT
GACTCAAAAAAGAAAAACAATAAATGAAACATAAAcacaaaccaggatgt
>chr6:99274554-99274654
CTGAGCGAGGTCCTGGGCATTGAGAAATATGAACAATGTGTGTACTTACC
ATTTGCCACGGAAACTCTAACAGCTCAAATGTTCTAATCTGCTTTCAGGA
>chr13:36534692-36534792
GGGAAAGACTGTTCTGAAACCACACTCTCTATGCTTCATTTCTATCCTat
tgaaatgaaattcacataacatgaaattagtcattttgaaagtatacagt
>chr12:111584504-111584604
aggtggcccctttgaaggggtcagggcctacaagttgagaactgctgCCG
TGTAGTAATGCTGATACTTTCAATCTTGGTCAAAAGTTTACTGTATTCAT
>chr17:26752428-26752528
TGGTTTTTTTCTTTTCATTTCAGTAGAGTCAACTTATCCTTTTTAGTAGT
GTGTGGCTTCCTCTTCCCTTTAGCACCACCACAAGTCTCAACAAAAGGTG
>chr17:84347452-84347552
tcaaccagacagaagcaagagtcattttggaaggaggaacctcaactgac
aaaacacacgtatgagagtagcttatgagcaagtctgtggtacatttttt
>chr9:15516072-15516172
GTGGCTTTGGCTTTGAGGTTAAGTGGGTTCAGTGCTGGCATGACTCAACT
GCATTGTTCTGAGTGTCACTGTGTCACCAGCACAGTGGAAGTGGCTGAGG
>chr1:92086257-92086357
GGCTCATTGGGAGGCTAGGGCCTGGCAGTGTTGGTATGAGTCTGCTTAGT
CTGCTGTGACTAAGCAGGAGACAAGAACACCAGCTACACTTAACAGCTGA
>chr3:105000885-105000985
CTTTTGCATATAGACACATCCACTTTTCTGGAACTACAATATATAGCTCT
TCTAAGATTTTCAAAAGGTCCAGAACCCTGAAAGGGTTGTAAAGTTATTA
>chr15:59511894-59511994
ttttgaaagagctttggaaaGCATTGGGCCTTGCTTGTATAGAGACCACC
AGTAATCTTGTAACTGACCAGAGTTCGGGTCATTTCATTGCCTCTGTGAA
>chr2:166020936-166021036
GCAAACTAATGGTAAATGGGGTGGGGTAGGAAAGAATGAACAAATAGATT
ATATACAGTAAAAATGGAAAAGTCGATAAGATCTTTGTATTTAGGCTGAA
>chr18:4971011-4971111
AAAAACCTGTTTCTCTTGTTTGCCACAGTCTGCGGTGTGGGAGCTGGACA
CCTGCTCATTTCCTTCTCTGCTCGGTGAGATCAAGACTGAAACTGCTCAA
>chr14:26418038-26418138
TAAGCCGAGTGGATAAACACTTACATTATTTCCTTTCTCTCGCAGCAGCT
TCAGGTTGTCTTTACACTGTTTGAGCTCATCTGTGATTGATTGCTTTTCC
>chr6:52556892-52556992
AATGTGAGTATGTGTTAGGAGTGGGCAGGAAGAACTGAGTCAATCTTAGA
GTTCAGTACTCGTAATTTCATCGCTAAAAGCAGGGAGGCACAGAGGAGGT
>chr11:96859760-96859860
aaaaccaaaCCACTACTGCTACTCCCACCCCCTAGTATTCATTTGAGTCA
TCCTAAGCTTTTACTTTGCCAACAAAAACTGAATGGCAAGTTACTCAGCA
>chr8:69186144-69186244
GCTCAATTAGCTCTTTATTCCAAGGGAATGCTCTGCAGTGACTAGATGTG
CCTATACTATACTCTTGCCCCAGTAGAATCCCCAAAGCGTTCCTCATACA
>chr10:94687820-94687920
TTCTAGAAAAAATGGTGACAGCTCAGTTACCACTCTACCCAGAGCCCGGA
TCTAGTCATCTCCTGCATGTTCATGAGAGGTGAAGATAAGCTGTGCTTCA
>chr11:43377279-43377379
GCCCACATACTTCTAGATGAGAGCAGACCAAGGGAGGCTCGGGCAAACCA
TCCCGGCCAGCCTTGCCTGGGACCTCAGGGCTCCTCTACAGAATGTGGGG
>chr15:9570146-9570246
TGCAGTGACATCAATGAGGGTTTATTTGACAGGGCACACTTGGTAAGGCA
GACAGTGAGTCAGTGCCATTGGAAACTTTCAAACCCTTCTACGCAGTCCC
>chr3:52881928-52882028
CTGGTTACAATGTAAACATCTTTTGAAGTTCATGATATTTCTGCACTTTG
GGGTGAGTTTTACTCACTGATCTTTCTTGCTTACCCCCAAAATGACTGTC
>chr1:52363760-52363860
ACACTCTGACTCATATTCAGAACCGCTGTCAAAAAAATAATAAACAACAC
TACTCTCTGTCTAACTGTCTTCCTTTCAAATACATACTAAACTGATCTAT
>chr9:83375555-83375655
ggcaaggaagcgttcattgctttcagcaagagagctctggagataacagc
agggcatccctgagcagagaaCTCAAGAGGCTGTCACCAGGTACAGTCAC
>chr1:143192230-143192330
tcatagactcattgcaaaggtgaaataaactcaaaatgaaagtgcagcac
ctacaatagttgctgacatgtactaagtactcagtgagtTAACTCATTTC
>chr3:115758428-115758528
TGCTTTAATATAGAACCTTATCGTCACTGTGGTCTGCCCATTGCTTCTCA
GCTCCGCCCCTGTCTACCTCAGCCACTCAGTACCTTTCACTATCTGACTC
>chr2:166331244-166331344
CAACCTACCTCTGTGTGGATACGAACTTTTGTTAAGTTTTCTTGCTTGGC
TCCAAGTCAGCTCTGTACTTTCGTTATTACAATCCTATGTATGAGAACAC
>chr13:30777755-30777855
CACTCTGCCCGGGCCTCCTGATATTTCCTGTTCTGTAATTACTGTTCCCG
GCGAGGTGAATATCCTCTGATGTACTCTTGGGCTGCTTCAGTGTAGGGGA
>chr14:57657645-57657745
gaaaacaacacatagcacactcatctctagagttccagaccagccaggaa
gatcttatctcaaaaaaacaaCAACACAAACTACAACCAAAAAAAAAAAT
>chr1:53795180-53795280
gaccttttcagagacaccgatatcaaagttgctttcataatgatgctaag
ataatgatctcttcttattcttagtcgctcagcatactgtggcgcttcca
>chr7:90159200-90159300
AAGCAAGTATTTTAAAGTTTATTGCAAGTATATAACTATTCTTAGTTATA
TTGTCATTTCTTGTAAGGAGTCAAGGCCAAGTTAGGTTTTCTGAATTTCT
>chr12:86836672-86836772
GTGGGGAGGATGAGTAATTACATAAGTCCCTCTCTTTTCTGCCAGCTTCT
CATCCCCGCCCATTCGCTCCCCCCTCCTCTCAACTCCCTCCCGTCCAAGG
>chr10:54040282-54040382
TTCACAGTTTAGATAGCATTTAGGGTTTTAAACAGTCTGTTCTACAAATA
AACCCTCCAGAGCCGTCATCACTGTGGGTTTTAGAGTTGGAGAGCTGTAA
>chr11:26657694-26657794
TGATGGAGCCCATTTCCTATGAGTTTATGATATAATGAATGGAAAAAACA
AAACCACACACACACACCCACTCACACCCATACCCTTCCATATACCCACC
>chr8:13674744-13674844
CTTCCGTTCTAAAACCAACAAGTAGAGGGCAGACCTCATAACATCGGCCC
CTTCCCTGCGTTCGTAGCCACAGCCGTGGTAATGGTGTTTATCTGTATGT
>chr18:65799844-65799944
acaccctttctgggcttgtccttcatcatgtataaaataggatggttact
tactcATTCAGTGAATATCCGCTTTGACTAACATCTATAGTCACCTCGGC
>chr9:114738388-114738488
tctgaactctgttggcaggtttaactcagctcttctggctctgacacctc
agcaagctgattcaagtctggcttcttctggtttctgaattgctctgctt
>chr17:70973488-70973588
GCTTCCTGTCAAGCAGACCTCAACCAGGCTGTATCTCCCAGGGAGCGTTT
CTGTCCACTTTCCACCATGCAGTGTTCTTGGTCACCACACGGTATTTATG
>chr10:19171941-19172041
CAGGTCTGTTGGTCCTCACACTTAGGTAGCACATCCTAAGCCCACTGTAA
ATATGAACTCATTTCATCCCTAAGAATGAATAGACCATTACCCAAGTGTG
>chr10:26358792-26358892
agaacgtagtttgagaattgaaggtggcttgggacctagccctcacaaat
gtcatagatcgactCATCTCACTTTGACTAGACAGTCTTTCATGCCACCT
>chr1:59966352-59966452
CCTTTCTCTCTATCATTTCAGTTGTTTCCTCTCCAGTCTTTGTTTTACCG
TCCATGAGTCCTCAGAAGCAAAGCAGCATTAGCTTTGTCCTTCCCCTACC
>chr10:93345392-93345492
TCACTGGTACTTCAAAGAAACTAATTATGAGTCTACTCACTCCAGGTACG
TCAGAATCTTAGAAGTCATTGATCATTCCCCAATCTGTGATATGCAAATG
>chr9:85295092-85295192
ctgttgtgaacactcagtcattcttgaattctcttatctcactcctcaca
tccactccatcaccaagttctgttgggtctaccttggaggactgtcaaga
>chr4:150544959-150545059
GTAACTGAGCAAATGGGTGTGCTGTGAGCAGTTCTGCTTCCTCCTGCCTT
GCCCCTCCCTGCCGCGTCTCTGTGGTTTCTGTTTTGTACGATTCTGAGTC
>chr18:36709033-36709133
aatcattcgtaagttctcaattgcgccctgttttgggcaggatgaagaaa
ctttgtgctgttgaatgtagtcctgacctagtatgtgactcattgctttg
>chr10:93354132-93354232
tgactttgcaatgtaaatattatttccccagtgcgcagatgaggaagctg
gggctcacagaggcatacaccacatctgatacacacaacttgaaatggag
>chr12:35750094-35750194
TTCAAATAGTAAAAGGGAAAGCAATCAGCCACATTCAGAAGTCTGAATCA
ACGTTTCTTTACCAGCAGTAAACCAGCCTAGACCTACTAAACCCCCAAGG
>chr6:113070736-113070836
cattcaaaacaatctgacactcattgaaatgactcctttcaaaatgacta
cacaatattgctcgcaccaacacaaaagttagtatgttgcaaaagacatg
>chr14:75819218-75819318
ttcctccaacacagccacacctactccaacaaggccaaacctcctaagag
tgtcactccctaaatcaatcatattgaaaccaccacaACCACTATAATAA
>chr16:94596242-94596342
tcttagtacatgcccaagagtaggtgagctggattttgtggcagatcttt
catcttttcgaggaactaccacactaattttcatagtgctgtagcagttt
>chr8:122962089-122962189
AAGGGTTTTAACAGGTTCTGTAGGGTAAAAAGATAGAACTCACTCATCAT
TCTTGGTACTGAGACTAGTTCTAGACAACCACACTTCTCTTTGCCACAGA
>chr10:89590022-89590122
CCTGAGTCATAAACAACCATTGCTACTGCTACATTCACCATTATGGAAAA
AAAAGGCTGGTCTGAAACTTAGCCTCAGTGTTCTTTCTGCCACCTAAGGA
>chr7:100302432-100302532
GTATGTGAGAAGGGAGTGACTCAGAGGGCCATTCACGTCTTTGACTGTTT
ACTGAGAGCTATCAGTTCTTGCTCAAAACCAGAGCTCACTTGGCTATGCA
>chr1:156753100-156753200
ctgttcctcttgaagagcatcaagcgatcataaccgcgatctaaccgctg
agtcatttctctagtcccACAAAGGCAGTCTCTAAGGCGGGTATGGGGTA
>chr7:119872307-119872407
ACATGACCGATCCTCTTCCAGCTCAAAAGGTATTTGATCTAAACCACATC
CTATGAAACTGAAAAACTAGACATGACCAGAGTTCTTGGTTTCAATTACC
>chr2:9970228-9970328
tctacactttctcacatctgcacgccatcaagagtgtctgaaaggcagtg
ttctgtgctcagcgaatgtctctgggactctcctgcaaaccaatgacact
>chr15:59410276-59410376
tctccgggagttaatttccttatctttaTTGTATGCTTAATAGTGCCCAA
ATTATGTTGGAGCAGAGGTAGTGTGTTCACAGGTCCTCGTACTTAGTACT
>chr18:62193338-62193438
AGGGAGCAGTGGTGAAGCAGGCTCCATGGCTTGGTAGCTACTGTTTTCAT
TCAGCCAAGATCTGGGCTCATAGGTATTAGCTTATTTATCCCATGACCAC
>chr15:59091072-59091172
AGCTGGTCTCTGGAGTCATAGTAACCTCTCCATTACCCAGTCTTCCGCCC
ACATCAAGTTGTGAATTGATTCTTTCACCAACATGACTttgttgttgttg
>chr18:67765907-67766007
gtgccaccactgcctggGTTCTGTTGTGACTTTATGTATGACCCCAACCT
CCATGGGAAATAACAGTTCTGGAAGAGTCATTGGGGAAGATCTGCCCTTT
>chr5:53994858-53994958
CCAGAGAAAGATGCACAGGTTTTCGCACCCTCAGTAAACTGGGTGAGGCA
TAACCTTTTCATACTGGATTGAGGTAGCAAGTGGCTTACAAGTGAACAAC
>chr7:99310622-99310722
CTTCTTGTTCTGTTTTTGAGTCTTACTGTGGTGTTCAGGTTGATCCGATT
CGCTCATGTCTCGGTCTCTGCGTACTAGAATCACAGGGTTTGGCTATTAT
>chr9:72097122-72097222
CTAAGAACAAATGTACCAGACATTCTGCAGGGAGGATGGGGCAGAACATG
CACATGCATGCACTCATCACCACTATCAAAGTATCACTTCTCATTGCTTA
>chr8:69149314-69149414
GTCATTCCATCCATTGCACAAAAGCAATTGTGCTTCCCACTGCTCTGGAG
GAATCAAAAGCCACTCTGCCTGGCAGCCTTTTGTGTGCAGGTCCGAGGTA
>chr1:128518626-128518726
agttggcttgcatgagtcagaagctctctctttccatcatgtggatgaaa
ctcagaccaccaggcttggcggcaagcgtctttacccactgagtcatttc
>chr19:8903514-8903614
catgggtgagcacggctaggaaaagcttaggttcattatgagtttgattt
tcggttttgtttatttttgtatcatgtagtttcaggctgtcgtcatacta
>chr9:21679922-21680022
CTTTCAATTCAAGTCATCACATTGCTAAGTTTTGTACACGGGTTTTTGAA
GTGGGATTTACATGCCACACATAGCTCCTTTTGAAGATCCATTGCTGGAT
>chr1:60805629-60805729
GAGACGAGAAAACATTTGACAGAAGGGAAGAGGgtgtgtgtgtgtgtgtg
tgtgtgtgtgtgtgtgtgtgtAAGATATGAGTGTATAAACAGAAGATAGC
>chr2:18107676-18107776
TTGTGCTCTGTTTTAGAGCTgtctcatagtttcaggctgactggcctgaa
actcagtttgtagaccagactggtcttcagatcacagagagccatctgcc
>chr11:69041068-69041168
GCATAGGATACATACTAAGAAGAAACATGGCAGAAACAAGACGAATGACC
AGGGTTATGGAGAAGTGGCAATTATGCCTCTGTTGACTCCTAGATTTGGA
>chr13:6618716-6618816
ACCTTATTTGGGGGCTGGGGCGGGGGGAGGCAAGATTTAAAAACAAAAGG
CCGACACATGTCTGTCTGAGTCCTGTGATGACTCAAATAGCAACCAAGAG
>chr13:37801770-37801870
AGCTGCCCCTCAGCTCTGGTGGCTGCACCTGCTTGGCTCCCCTGCAATGT
CAGAGACTGAGAACCCAGCATCAAGCCTCCTTTCGCTTCCGGTGTGCCTC
>chr2:142740436-142740536
CATCAAGCACTATGAGATCTCTGAATGGCCCTATCCAACCAAGCCTGTCT
GTCTGTCTCAATGGTCCTACTTCCCCCGACTTGGCCTGCTACCCAGGGGA
>chr9:86357796-86357896
TATTGTCACTGTCTTGGATTTTTTTATATAAAGGTGATAGCAGATGAAAT
GGAACATGAGAGAACTCCAAGCCACAGTTGCATTGAAAATTCTAACCATT
>chr10:41978474-41978574
AAAGCTGAGCGATCAACTAGTTCCCCAGGAAGAGTGAAATCAGTCAACAT
GCTCCCCCCAGGAAGAAATGATTATCAAGATGAGTCAGAAATCACCCAAG
>chr4:148033949-148034049
TAGGCTGAGGGCTGCTATTGTAATGCTATTGTAATGACTAGGCTCAGCGC
TGCAACCCTAAAGAGTCAGGATGTGGTTGGCCGCCACAGACACTGATTAG
>chr4:88300768-88300868
TTTATTGACCACAGAGCTAGATAAGTAGGAGCTTTCTGTTGCTGGAAGAG
TGCACTTGCAAGTGTGTCTTCCCTTTTGACTATGTGCTTGCCCTCTTTGT
>chr11:97908456-97908556
TACTGTGGTGAGGTAGAGCAGGACAGAGCAGGAGTCATATCCCCGGTTTG
AAAGAGTCACACTGTCCAGGATGACTCTCGAAGTGGTTTAGATGCACGCA
>chr3:138420582-138420682
GTAATCCCATTCTTTGCACCACAGTGCAAAAGGTGCAAGCTCTGTCTGAG
CCCTCTCACAAACCTCTGTGGAAAACTCCGGTAAGCCCCCTTCGCTGTAA
>chr13:35131516-35131616
GTGGCAGATCAGGAGCCTGCCAAGATTTCTCAGTTCCCCTTTCGATTTCA
CTGCATCAGCAGCTGCAGCCTGTTCCCAGATACATGCTTGATGATTCTAG
>chr6:65513917-65514017
gaatagggctggggccggaggattgtgcatgttactcacagaagcagaaa
tgactcaacggcagctgcattaccacagcctaccccagcatggagatgcc
>chr16:36602736-36602836
TAATGAATATGATGTGCAGACTCCTCTACGTTTCACTTTCCCTATGACAG
AATCTCCTAATACTTATCTCCTCACGTGCCTCCTTAGCCACAGCCTCTGA
>chr1:131022798-131022898
TACCTTGTTGGGAAACAGGCTGAACCCACAAGTACAGAAAGCAGACATGA
ATTAATTTACTCAGGTACATCATTGGGGCTCAGCCTGGATGCCCCTCCCC
>chr13:30732700-30732800
atctatcttatgtcccatcggatagctttcccaagaaaccaatagcaccg
gatgtcgctgaggctaggaggaacgggaaacctctgtgcattactggtag
>chr3:59219416-59219516
CTCAGCCCCTCATCCAACACCTCAGAGTGACTGAGTTCACCACTGAGTTC
AAACCTCTTTGCAATTGTTAGTTCCTTTTAATTACTCATTTCCTGGATAG
>chr11:88107452-88107552
GGTTGAGTAGGGGAACCGGGCACAGGAAATGATTTCACTTGCTTTGGGTC
GGAGATTGGTTTCAGTTCCAGGCTGTACCAGGAGCTGAGTGCTGTGAGTG
>chr10:105572906-105573006
CCATGATGCGTGAGCAAGGTTGGGGGAGCGAGAGATACAACCAGCAGCGA
GATACAGCTCAAAGTTTACTATCATACACGTCAAAGAGAAAGTTGACTCA
>chr3:121584834-121584934
TGGAGTGCCCACATCTTCAGCTTTGAGTCTTCATAGTGATCCTCTGGCAC
TGGTAGTTTTTCTCCATCCCCATATGACTCACTTTGGTTTACTTTTGAGG
>chr1:138129547-138129647
AAACCTGAAATGACTGGGTGGGGGGTGCATTTAGTTAGCACATGGCCTTC
CATTTGACTGCTTACAGGGTCACAGAGTAACCTGCTGGGGCCCTGCAGAG
>chr3:116434821-116434921
GAAGAGGAGGACAAGCCAAACCAGAAGTGGATAAAGTGCTAGGGGGTGGC
TAGGTCAACTTAGTGACTCAGCATGAAAGTGCAACCCATCATGACAGGAA
>chr1:127296879-127296979
ACAGTTGTGCTCACCCAAGGCCCGATGGCTGTTCTACTTTTGAAATCAGC
CCAGGAAGTATTTGTGGTTACTAGTCAGTTCTGAAGTGAGTACTTCCAAA
>chr11:22855883-22855983
agagagagagagagaaaagaagcacagaaacctAGTGAAACAGCTCAGGG
TCTGACTGTGTAACATAAACAGAACCTCACACTGTGCCTCATCAACTAAA
>chr9:44563097-44563197
tgaaaccattcagggggaggggattctgggaaacagctctgatgtagcaa
tgttcaaacacggcaaaccacAGGGCTGTGTAAAATGTGAACCTCAACGG
>chr7:66147296-66147396
TCAGCCATGGCTGTGACCTACCCTGGAAACTCAACACAGGAAGTACACAG
TCCCTTACCACTTTTCCCTCCTCTCTGTGACTCAGCCATGTCTTACTCTT
>chr2:98662554-98662654
ctgcagtgtggtttttatcattttcgatgtttttcattgtaactcattga
tatacactgttctacaaatcccgtttccaacgaatgtgtttttcattgta
>chr15:38245012-38245112
gggccactctataaactggaaaaggaaccccaggaaatgtggctttgtgt
ttcagtttgcaatctttgccacaCCCTCGATGActcaattctagctagca
>chr11:4823820-4823920
ACTATAGAGCATACCAGAGTATGCTCAGCCACACACCGAGGCTATACAAT
GATGGAAAGAGGCTGTTTGTGGGAGAAAGAGGCAAGAACTCAGGGCAGAA
>chr19:11511410-11511510
TGGTGTGTGATTCAACTCTGTAGCAACACTATAGAAACTAGTAAAAGTGA
CACTATGGGGTAAGAAAATGGAAGCACTGACTATACTGGGTGACTCAATG
>chr4:97859140-97859240
TTCCTCTTACCTTTCTGAGCTGGGTGTCATGATGTTCCAAAGAGGATGTC
AGAGTCATAGCCAGATAACCCAGCCATGTCACTTTCTGACTGTTCAGTTT
>chr5:96222948-96223048
GTGGGCTTAGTGGGGAACAGTAGAGAGGCAAAGAGGAGTAACAGTGTAGG
AAGGTGATGACTAAATAGAAAGCATAGTGACATCTGTATGACAATGATAT
>chr3:133760272-133760372
TAGGAAATTTTGACTAGTACTTATGGTATGGGAATAGAAGTTCCAGACAG
CTTTGCTGACTAAGATTCTGACAGAATGCTTTTTTTTTTTTTTTTACCAT
>chr3:152444210-152444310
TTATAACTTCACATCACACAGGAAGCACGCATCATCTTCACAAGTAGAGT
CAGAACCAGAGTGAAAGTGTGTTGTTGGTTCTATGGAGGTTTAGGATTTT
>chr18:60502636-60502736
TCCAATTCTAAGTGTTAGAGGAAATCATGATGTAGAATTCCTTTATTACT
GGAACAGGATACTGGGGTGGAGGGGGTGTCCTTCAGGTGTGCAACTAGTA
>chr14:20044594-20044694
CAAATGATTCACCAGATACCATCACTTTTTATACTTACAATGTCCATATG
AAGCAAGCattataatatatattatatattattatatattaCACACACAT
>chr2:151543557-151543657
CCTGGGACCATTTTTTACTCCATGCCCTTACAAGGTCTTCCTGGGTTGGG
GAGGGGGAGGGGGAGCTGACTGTGCCTTCATAGCTAGGCAGAGTGGTGTA
>chr5:134304039-134304139
tccatctacaccaggcccctgtcccacactgtgcccatggcattggcatt
tgttagagccacaaacacacggtgtgggtttccacctcctccttcatcag
>chrX:157476260-157476360
GGAGCAGATATGATTATTTGGTgcaacgtgactcataatagcaaaaaagc
agaaatgactccaagttataagtagacgacaagcaagtgtgctatgtcca
>chr9:66503986-66504086
TCCCTTAGGGGTTCTATGGGCAGTCCCTCAGCCCAGGCAGTCACCAGAGC
ACCAGGTACAACCCCAGGGCCTTTCCTCGCTGTTGCTTCTGTTCTGAGGC
>chr7:107664354-107664454
CCAGGAAAGACACAGGAGGGCCTTGGCAGTCACATGATATGCGCCTGCAA
GTCATTCACTACAGACAGCTGAGCACAGAGCCTTTGCATGTAACCACCAT
>chr18:32402722-32402822
ctgcagcctgtaagtcattccaataaattccctttatatatagactcatt
tcataagttctgtgagtcaagagaaccctgactaatacagtaactctcag
>chr10:8340260-8340360
TTGTCAAGTGACGGCTATACGGTGCTGACAACGATCCTGGGATGTGTTGC
GTGATATCTTGCATTCTAAATGTCTACGTCTTCATCTCTGCCTTTTATGG
>chr15:59541874-59541974
GGCACATTAATGACCTGAGAGGCTGGGCTATCTCACAGGGTGGCACTATC
CCATTCGACAGTCATTTATTGAGTGCTTACAAGACACTGTGATTCACATG
>chr10:17583195-17583295
ACCCCCTTTCTCGTTATGTTTCATTGTGGTGGAGTAGAAAAAACATATCC
AGCCTTTACTCTTGAGTGCATGCATTTGTGAACTGCGGTGACCATTAGAT
>chr11:32011977-32012077
CCCCACCACAGCTTCCTCCCAGTCCCCGGGCTGCTGGGCAGCTTCTCCAG
CATTGAAGGTCTAGAAGCCTGTTCCAGTGTTTACCGTCCCTTCAGCTCCC
>chr16:24953054-24953154
CCCGTGGCGCAGTGTGGGTAGTAAGAAGTCATCTGGAAGTGTAGACAACC
ATACCCCATGCATGTCTCCTGATTCGTATACTGCTCTTTGTGAGTCAGCT
>chr8:81503500-81503600
TCATTATTGTGTCATCTATAGGGAATAGAATCCCTGCAACCCATACAACT
AATCCTTCCATCATCTCAGATTAAATTTAATGATTCTATTTAAAATAATG
>chr17:25258007-25258107
GTCACAGTACCGACTGGGTCCCAAACCCAGCCCCAGGAGTCCAGTCATCC
CCAGGCTCTTCGCTCCACAGACCTTTGTGTGTGTGTGTGTGTGAATGAGT
>chr19:32147682-32147782
tttggtcacggtgtttcttcacagcaacagaacctgtgactaagacaCCT
TATTCCACAATAACTATGAAACCACTGATAATCTAGCACTTTCACGAAGG
>chr4:95001550-95001650
AGGATGAGTGAAGGTTGACTCAGCTTCAGAGAGCTTCCTATTGAGCCAGC
AGTTGCTCTAAGTCTTGGAAAGAGAACAAAACAACTCTGGGAGGAAATGA
>chr18:39048520-39048620
TACTTTTTACTACTGTTGCACTATATAAGAGTAATAAAGAGAAAGAGTTG
AGAACAGCTGTTCTCTTCAATCAGTTAAAACAGTACAGCGGCACTCATGT
>chr14:47165350-47165450
TTCCAATACATAATTGAGTGTGCGGTAGAGAGAAACCTTATTATACAGCA
ATGTGTGAAACCCTTCGCTTTCTTTCTGTCCCCTTGTAAACATGAATGTA
>chr19:32120982-32121082
AATGGGGACAGTTGTGGTTAGATGAGGGTTACCAAGATAACACATGTAGC
ATGCTTAACTCACAAGTAAAATAACTGTAGCAGTTTTCTAGGGATTCAGC
>chr4:103249856-103249956
CTGGCCTTGAGCATACACCTGATAGTAAAGCCactggccaggaaaaagca
ggacagagttcagggcaaccaaagctgctggaaggtgatgggggaaggct
>chr2:136980552-136980652
AGACATCCCACAGAGTCCTGTTATGCATGATACTTCTTCTGCAGTCCTGT
TTGATTTTTGCTTCCTTGATCTGACATGATATAAAGTGAGGTAGTCATAA
>chr19:57803236-57803336
CATACCGTTCTTTCTTCCTGTAACTTCCTGGAGTTTCGTTCTAGGTCTCT
TGTTCAGGAAATGCAGAGGCCAATCAGTCAGGCCAAATCTTAGCCTCAGA
>chr2:128433621-128433721
ACTGAACAAAAGCAGTGATGACTTAAGTTAGGGAGAAGTCTGGCACTGAC
CGTGTGGGCGGTGGGACAGCCCCAGGATATGATCAGGCACTTGTCTTTCT
>chr5:148547686-148547786
GGAGGACATAGCAGATCTAGGACACTTGTCCTCACATCTCACAAGTGTAA
GACCATCACCCAAGCACTGAAGAAAAGGATTCAGAGAAAGGCAAGTCGAC
>chr13:56476768-56476868
GGTTTTGATGTGGCAGCAAGCCTGGGTTTCTATTGCTCGGCCTCTCCCCC
TTGCAGTAGCTGGTGTTGTCTTCTGAGACCATCCCAACCACCAGCATCCG
>chr18:32563867-32563967
TAGTAGTTTGGTTCTTTTACATATACTGACTCTTGGTTATTGGTCTTAAC
TTGGCATAAATGGATATGTGTCATAACATGGCTAGTGAACTGAAGGACTT
>chr8:61451285-61451385
GTAGCTGAACGTAAATGCAGTCCCAAGCAGAGTTGGGGATGCTCAGATGC
CATGCATTTGAGAGGACTGAGTGAGACCTGGAGGTAGGTAGAGTCATGTC
>chr2:90752545-90752645
TTGTTTTTTGTGTTTTGACTTTTTTGTGGTTTTGTGTGTGTGTGTTGCAG
TGCACAGGAGTTTCTCTTCAGTGGTAAAGGCTAGGGGTGTTGTTAAACAC
>chr11:59226436-59226536
AACCttgtatgcagtgctagagatccaaaccaagacttcacgaaggctag
aaaagcactctaccatctagctCCTAAACCTTTTTGAAGTAGCAATTCTG
>chr3:79172398-79172498
CTTAATTAAAAGCCAGATATATCAGTCATTGAGACAGGTGCACGGCAGAA
AGCTAAACTCTTGAACTAAGGGAAGGAAACTTACAAAATACCAACTCAAA
>chr9:86135778-86135878
ATCCACAGAGGCAAGACAAAAATCCCTACtgtcttagtcagggtttctat
tcctgcacaaacatcatgaccaagaagcagttggggaggaaaggtttatt
>chr4:32401525-32401625
gtaaccctaactaagacaCCTTCTGTATCTCAGGTTAGTGACACATGACT
AAGTCTGTGTCATCTCACGACATGTCCCAGGTGAGGGGGTGGGTTAAGAA
>chr11:118216168-118216268
aaatggtgagctcacagtggtctatgaactcttacatcaatcaacagcca
accaaggaatccccacagacatgcccagaggccagtatgatctagcaagt
>chr15:55863458-55863558
GCCCTTTCACTTTTAATCATTTATGATCACACATACAAGTTTAAAAAAAC
TTATAACACTTTCTTCATTTATATATCTGTGTGAGGGTTATGGGCatcta
>chr1:85698152-85698252
TAGGAGGAAGAGATCATATCATAAGACAGGAAGCCAGCAATTGGGGTCCC
ATGAGAGTTACCATCATCCCTCCTGAGGGCAGCTCCCTCTATGATCGAGA
>chr17:29393918-29394018
CTCAAAGGTCCATGAGCATGAGTCTCCTCCACGCAGAGCCTTGTGGGAGA
CCGAGGATGGGGCTAAAGGGGGTGGGGTTCCTGGTGCCCCAGGTGCGAGA
>chr16:58498571-58498671
TTTCCCACCTGACATATAGCAGAACCATGACTCAAACTGTATCTGTCATA
ACAGGATCTTTATACGCATCGCCTCTCCCAGAGGCACGCTTCACAGATGA
>chr2:157447850-157447950
CCACTGAAGCCTCCCAGGTGTTTGGCTCATGTCAAGagaattcactagtg
aagctatctgggcctgggcccttttaagggaagttttaagatgactaatt
>chr3:9754538-9754638
agttgaaacataagagatgaaaccacagaaactactaaaaagggaaacgg
taagtctccatgagctcagatctggccaaagaagctactgatatgatgcc
>chr5:53441374-53441474
TTCCACGGAGGACGTGTGCTGCATGTGTCAGAGACAACAGTCAAAGCAGT
ATATGAAACTGGGGAGAGCAGCCCCCTCCTTAGGGAGTCCTCAGGCTGGG
>chr19:60912028-60912128
ctgctgcatatgtgccggaggcctaggtccagcctgtgtgtgctttttgt
tttgtggttcagtctcttgagaatcccaagggtccaggttagtcgactca
>chr2:32037522-32037622
agggtaagacaccggacagtctcttagtctcagcacagttagcagtctct
tcactaaccAACTGCCCacttcaaaaagctgctgtgactaagactgagag
>chr2:126030552-126030652
TAGTGCAAGGAGTGATCTCTGACTTGGGTTTCAATCATAGTCATAGCAGT
GGGTGGCTTACATTTTAGTCATTCTCCAGATGACCAAAAGGTACGTCTCG
>chr13:117202752-117202852
AGTCGTACTGATACTAGCTGTGAGGTCATCTTAGCTACAGTTATCGTGTG
CCACGCTAGTACGTGATCCCCAGGCTAGAGCCGATTAGTTCTCAGGTTTA
>chr5:90677872-90677972
AAAGTTCATCTCCTCGATTCTCATTTCCTGTTGACCTAGAACTGTCCTAC
TTCTGAGAATGTGAATTTCTTTTCTTACCCTTTCCCCCTCAGATTATAAT
>chr13:63253962-63254062
AAAGGATGTTGTACTTCCCACTCCTTTATTTTACTTTGGTTTTCTTAGTC
ATGCTAACTGTGGTTGAACTGTTCGTTTCTCTTCCCAGAACGTGTGGTTT
>chr1:189657496-189657596
CATTCTGGGACAGAGCACTCTCGTGGTTTAGCATTTTCATTTCACTCACT
AGCTTCTCGACCTCTGCCGTCATCTGACTAGTTGCCGTGATACACTCTGT
>chr5:20845210-20845310
atgttaaaaagcaaagttaagtgatgtttggggaagccagttcagtcatt
taagtacttgccttgaaagcagtgagggtttgcactgtctcctcagaacc
>chr2:167942197-167942297
GTAAGTTACCTCAGATTAGATAGTGAGTGTTCATACCACCAGGGTCTCTG
TGCATGTTAGAGCAGCTCTGGAGAGTGCAGTCTGGGCCACAGCCAGCTGC
>chr4:32318712-32318812
ATTTCCTGGTGTTTATTTCCCAATGTCCCTTGGCACATGTCACCTCTGGT
TGACAATTACAGCAGTGGTGGGCCAGTGGCCATGTATGAGCTCAGTGGTG
>chr13:36950212-36950312
GCTCAGAATTCAATCTAACCACTGGTTCTTCAGAAGTCAGACTGCTGAAA
CAACTCAGTGTTACAGTGATTCATATCAAAAGAGGTGATATTCTCTCAAC
>chr9:61377899-61377999
GCACACACAATCAAGTGACTGGAGTGCTTGAATTATTCATGCAGTGTCCT
GCCCTCTAGACTTGACTGTGTGATTACATCTGCCTGGAACAAACAGGCTG
>chr5:105004540-105004640
TGTGAGACTTTGGTGAAGTTTTCAGTCAAAACCACCACCCATGCCAGGAA
GCCTTTCTAGATGTGACACATAGGTATGACAGTGTAAAATGCAGTGTCTA
>chr10:54117970-54118070
GGGTGAACACGCATACATAGGCAGCCTGTCAAGTACGTGAGGGTGTGAGG
AGACCCTGGTGACTCTCCACCTAGTCTGCTCTCCTCTACATATTTTGTTC
>chr11:98900734-98900834
GTTTAAGGCCACAGCGTAGAAAAGGGAGCTTCAGGAGGAATACAGAGTCC
TGTAAGCCAAGCACAAAGACATAGGGAGGCATGCCGCCCGCCATCTAGGA
>chr14:72886876-72886976
TCACTCCAGATTACAAATAGCGTTAAGAAAAGTCCTCTGTGTACTTAGGT
GTGAGAGCTACTCagtgtatgctagatgtagtgactcattcctgaagaac
>chr1:46925162-46925262
TTTGCATAGAAATGACTGGGTGACAATGGGAAATGATTCCCAGAGTATTA
TGCATAAGACAGAAAATCTTTCTGAGAGGACTAAGGTTAACAGAGATAAG
>chr11:26601682-26601782
aattactggtgactgtgagtcatcatgtgggtgcttagaagtgaacctag
agcaagaactgttcttaatcaccaacccatctcttcaacctctaaagtca
>chr6:142815990-142816090
ccatgttgccagtgcctttttaatatgtttatacagctctctctctctct
ctctctctctctctctctctctctctctctctctctctagtggtaggtga
>chr13:80996953-80997053
taatttaagattagtcatagcaagagtagttataccacagaaatgggaaa
ttactatataacatatctttttttgccccgaagaaacagacatgtgttaa
>chr1:144247622-144247722
TGAATGCAAGAACACATGTAACTGTTTTGGCAGATTTGTCTAAAGGACAG
TGATAAAAATCTAGTGCTATATTACTGAGTCATATTGTGAGGAAATTATG
>chr13:30825528-30825628
TCCAGTGTGCCTCAGAATGACTCCCACTCCTAGGATGTCCAGGAAGAATG
AAACCTCAGATGACAACTGTGTGGGACAGGTGTGGGAACCATGGGCAGTA
>chr2:153215539-153215639
CTTGGAAGTGCCAGGCACTGTGCACAGGATGACTGGCAGCTGGGGACAGC
TCACTCACTGAATGCTCAGTCAGCTTCCTGACTCTCCAGTACTGACCGAC
>chr1:40055982-40056082
ATTTACTAGGTCATGTAATTCCCCTAtatctattgctggggaatgaatga
ttttgaaaccaaatgactcaaaataaagattttgatgatctcttgtgatt
>chr18:46477168-46477268
TACTGCCAAGATCCTAAGACACTTCCTGACTCTTATGATCTGAATTATGA
TCTGTCTCTTGCTGCCCAAGCTTCCTTGGTTTTTTGCCCACAACTTTCCC
>chr4:88179454-88179554
GTGAGTCAGCTCAAGAGTTCCTAGGAAGAAAGATCTGTGAGCATAGCTGG
TGGAGTCCACTCTCCAGGACAGGGCCTGACATAGCTGTGGTTCTCAGGAC
>chr12:79671990-79672090
cctttcagcactaagaaatctagttgatggtgtcagataggagtggggat
gacgtccaggttggtaccagtttgatttgtctatgtcctgtgactcaggt
>chr5:96911944-96912044
TTTGTTTACAAGATCACCAACTCCCAATTTAGATGTCCTAAGACTTCTGA
AGGGGAGTGGCCTTCCCAGAGTGCCTTGCCCTCATTATCACTAAGCTATG
>chr6:108553383-108553483
ACCAGCTCAACACACCAAACCTACCAACATGGACAATTTAGAAAACAACA
GTGGATTGTATATGTCACAGCTCACACTATAGGATGGACTGCCTTAATGC
>chr2:15050976-15051076
GTTAAATATGCATTTGATATAAAGTAGTTCACTACTTCAGAACACTTGAA
CAGTGACCAGAAAACATGTGGTAAATCTGCAGTTAGTAGAGTGGAGATGT
>chr9:86356140-86356240
TGGCAGCACTAGGTATTTAAAAAAAAAAAGTAAAGGAAAAACAAAATACC
TAGCAAATGGGGAGGTAGCTCTAAAAGTCAAGTCAAAACAGTCACAACCC
>chr1:170871722-170871822
ctaCAATGGTGCACACATTTCTCCGTGTACATTACATGGTAGACTAGAAA
ATGGAGCTTCAAATGAAATAGGCTACTCTCTGCTACATCCTGTGGTGTCG
>chrUn_JH584304:60213-60413
aacgtggaaaatgagagagacaaatagaaggacctgaaatatgggaaaaa
aaaaaaaaaaaaaaactctgaaaaacgtgcaaaatgagaaacacacactg
>chr5:107264670-107264770
cgctggcatagatcttgaatccttctactcagaaggcagaggtaggtggg
tctctgtgtgttccaggatagcctaggcaacatagagggaccctatctca
>chr4:101357511-101357611
GCAGAAGTGGACCTTAGCGTTGACTAGGGCGCTACCACTTACAGGTGAGA
GACACAGGGTAGGTCTAAGCTAAATACCGTGTTAGACCCCAGTTTGTTTG
>chr13:98124267-98124367
aaacagagtcctctgccacacgctcaccctagcacattcgTTGTCAGTTA
CAAACCCGAAACTGAACATATGACTCCACTCAGCAATACTTATGACAAAG
>chr1:40516440-40516540
AACCCTCTTCCTCCAGATATGATTCTCCCTTCTACTACTGAACAGGTATG
TGGTCATTGTTTCATAACGGGCACCGTTGCTATGAGTGATGCAACATTTG
>chr12:84515468-84515568
agaacccaggaccacctgcccaggggcagcaccacccacagtaggctgag
ccctcttcatcaatcaagaaaatgtgccacaggcttgcccacaggtcagc
>chr16:32087700-32087800
AATGACTGGTACCATCCCAGCCATTTCCTGTTTTTTGGTGAAGTTAGGTA
CTGAGTAAGACAGAACAGTGCAGGCAGGAAGCCAAGCAAAGGTCAGAACT
>chr2:5716378-5716478
CAGTATTTCTAGGCAAAGCACACCATCGTAGGTCTGTTTACATCACCAAT
ACCACAGACCCATGAGTAATGGGTCACACTGATGTTATGACTGGCTAAGA
>chr9:32699686-32699786
AGGAAAGAAGGAAGAGGGGAGGGCTGCCGGCTGCCGGCTGCCAGCTTTGC
TTATGACTGTGTTTCTAGATCCCTTGTTGCCACACTCTGTTAGTGACTAA
>chr17:86835922-86836022
AGTACAGTATTTAAAGTTTGTACTGTAGGAGTAAGCATgagatgactaag
tagttataagcactgactgcccttccagcgggtttaggttcaattcccag
>chr15:55806454-55806554
GACTCCAGAAGTGACCTCACTGAGTATGTGCACAGGAGCTTTGTTTTTTC
TTTCTAAAGGTCAAACTCAGATTGGTCTTGCTTAACTCTGTCTCAGGAGA
>chr10:43538232-43538332
tagttaatgtaacagcatctgcctggtgactcaaaacagaagcTAGTGGC
TTTCCTttctttcttttcaaggcaaggtcttgttatatagccctgttgtc
>chr11:11566526-11566626
cacaaacttgcctacaggcaaatcttatgaagacactttctaattgagag
tccctttcaccaaatgactctagcttgagtcaagttgatattaactagag
>chr4:132511322-132511422
TTCGCGGTTTTTCTTCAGGCCTCTCCCGTTTCAAGTTTCTCTTTATTCTG
GTTAAGGAGTCCTAGACAGAGCTGGAGCTGATTAATCCTCTCAGTTCCTG
>chr8:113656320-113656420
acacaacatgtggccaagaagacactttcctcattgcatggtctttaagt
cagtgtgcagggccatagcccaggcagtccgctaaagagatcacaaagac
>chr19:53565950-53566050
CCTCTGCTctccagtgtccacacagtgactttccccaaagactgagtcac
tctcactagtgacactgcaggaacggttccatagttgaatcacagtgacc
>chr7:98580426-98580526
GAGAGGGCATGAGAATGCTTTTCTGAAGGTTTTATGCCGTGGTTAAAATG
AACAATAACAACATCAACAACGTCCTGTTGCTTATTTGTGCTGTAGTCAC
>chr3:95664310-95664410
TACCTGATTAAAGCTGCAGGAATTGGGATGGCCTCTTCTACCTTGATCTC
TGTTCACAAATTCTCAACAGACATAAAAGTGAAAGGAATGACTCACTTGT
>chr1:191662199-191662299
gaataaatcaaaacaagaaagtttcgtgtcagtaacgaagcagctgaaca
cacatccctcgtcacagagctcagctaccttgcaacagcagagctaaatt
>chr4:16015668-16015768
tgtgtgagtgcagatacatacagaaaccacagaggttatagaagaatcct
ggaacagaagttagaggcagttgggagctccccagtctctgttcctggaa
>chr4:150924304-150924404
CCTCTGTGGCCGTGGTAATTTTATCACACGAGACCACAGAGATGTGGTGA
CAGCTGAGAAGAGCCTTTCGCAGAACACTCCTGGAGCGGTTGGTCTGGTT
>chr3:133758265-133758365
ATAGTTCAGAGCGGGTGTTAGAAAACAACCAGCCTCCTGGAGAACTCAGA
CTGCATCTGATGTTCTTCCAGACACCTTTCTGCCACCCTGCATGTAGTTC
>chr3:86641536-86641636
CATTACTCAACTGCAAGTTTTGTTCTTGCGTGGCTTCTAAGAATAGTAAG
TTCAATTTGAATAATAGACCGTGACTAAATAAATCCAATGTTTCAGAGAC
>chr11:97821824-97821924
agagaaagagaCTCAGACTCTGATCACACTGCCTCAAACTCATGCTCTTC
CTGTCATTAGTCATAAGAGTATAGGCATCTGTCACCGTGTTCAGACtgtg
>chr9:44411754-44411854
AGCAGCTGGTACATGCAGTTAGTATTTTAGTCACCTTCTGTTGTAAGTTT
CTCAAATTGATTAATggtttcactatacctcaacctggcttcaaaatgaa
>chr19:53461240-53461340
CAGAGTATAGCTACTGGGGCTTACCCCTGATGTGAGGGCTGAGGGTAGGG
GAAGGAGGGGTGAAGAGCAGAGGAAAATCCCTGGGGCTCATGTTCCTTCC
>chr18:90586192-90586292
ttgtcagagtcagagccccagtgagggaggaaactgtgagagtgcattgc
atgaacctgtgagaatgaaacctgagtttcattttgagaccacacgaagt
>chr7:47113520-47113620
GCTCAGCGCTGCATGCATGCAGTGGACTCTATAAATAAGCTTCCTAGAAA
ATGACTAATTTCATAGTCAGAAAAGCAGAAAGAGTAGCACCCAACACTGT
>chr11:54294216-54294316
GGCTGGCCTTGTGGCTTTCAGTTTGACTCTCCACAGGCGTTGCTGACCGA
GTCCTGTCTTTCACTCCTGATCCTGCTGCTGCTGGGAATTCACCCTGCAA
>chr8:25097951-25098051
TCCTCCAAGAGCAGAAGATCTGGAGAGACAGCCCCAGTGGCAGTAGTGAA
GACTCTGACCTGGATCTGTTAAACTCATAAGGAGAAAGTGTACAGGAAAT
>chr19:43771600-43771700
cctttttatacacacaaggatgactgtacacccagtgctgaaaagatgtg
gggtagctagaaccttcatgcgctgataatggtgatgtaaacagactggg
>chr3:65435212-65435312
CGGATATGAGAGACTGAATCATACCCTAGCGAACTGTGCCAAGCCCAAAA
TAAAGCATAAAAAATAAATTCTAGTCACAAACTGTGTTCAAAGAAACCAC
>chr9:65292494-65292594
acctggctTTGCTGCTTGTCTTTTTAAAAAATATTTTTAGAActggagat
atgactcagcatttaagagcacgttgctcttgcagaggtaccaggttccc
>chr14:19417344-19417444
acagaaaatgagaataacagttgttaggtattgaaataggacgagaaata
ttgaaaatcgtgaaaaatgagaaatgcacactgtaggacctggaatatgg
>chr13:5892720-5892820
GTAGGCTGTTTATTTGAACAGCCAGACAGCACTTGCCAGTACCTCTGGGC
TGTCTCCTGGTGGCTGGGTATCTGTATGCATTCTGTGTTTCTGCACAGCT
>chr1:161379196-161379296
TGTCGTTTGCTTTTTATGGCTCCTTTGCTTAGTCAGACTTTATTTCAGGT
TTCAATCAGTACCTACCCGGAGAGAACGCTCATCACAGGTACTCAGACTC
>chr13:111569238-111569338
atgatctgagtttagtccctgggacttgaacagtgggaaagaattgattc
tatcaagttgtcctttgacctctacacgtgcacagtggcacatgcacaca
>chr14:25189532-25189632
AAGCATAGAACTTTCAAGATGACTACTTCAGGAAGCTCACGGTGACgaga
gagagagagagagagagagagagagagagagagagagagagacagagaca
>chr12:57194918-57195018
TTGCTCAATGGAATGAATGACACTAGACCCCGAATACCATGAGACACTTT
TATCTTTCCGACAAACCACTCCCATTTCTTTACTTTTTTTCCTTAAGAGA
>chr10:111924132-111924232
GATCTCTAGTATCTTTGACTAAGTTTTTACATAGTCCCCATGACAGCCTA
CTCCTTTGAAGTCAGTCAAGCCTGTGAGATCATGAGGGACTCATAACAGA
>chr18:5020618-5020718
AGACTGGGTAGTGGGTTGAGTGGAGCTGAAGTGATTGCCTGTGTGTTCAA
GCCTTTATAACTTACTAGTTTTCACTGCTGTTGCAATCTGGGGCTGACAT
>chr15:62245499-62245599
TCTAAACCACTATGACTCATTGGGTAGGCTTTTCTATCCTGAAACCTAAG
TAATAGGGTATTCCCCCTCTATGTAGCTCAGGCCCACAAGGGTCACTAGC
>chr3:61035594-61035694
TTCAAAATAATTCCTCATTCAGTGTGGTTGCTTGAACATACTTTGTTGAC
TAGGGGCAGGCAGACTGATAGCAAACTGGCAAGGGGACAAGAACATGGTT
>chr13:44319656-44319756
CTGCGGGTGAGGAAGGGTGGGTAGGTAGGATGGTCTGGTGTGcttgctca
ctggggaggatgtgacttggagggggcatgggtaagtatgatggttcatc
>chr9:72270303-72270403
GAGTCATATCTGATGTATGGGGAACCCAAAAGTAAACAGTAGTTCAGTGA
TGTAATGTGTCATAACTATTCCTGGCAGAATGCCATTTTGTGTGTGTGTG
>chr5:32013384-32013484
ATGTCTTTTGAGGAGGGGGCTGTGAGTCAGACCTACAGTCAATGTAGATT
CGTGTTCTCTGTGCCCCCTTGAACCTGTGGCACAGTTCTCCTTCATGGTA
>chr11:57911716-57911816
ATTCCCTACTAGGGCTGTAAAGAGAGGGCCTTTCCACGTAAGCAGGCCAT
AGCTGCTGTGACCTTGTGACTCACACAGACCATACACAGTGATTCAGCTC
>chr3:106872372-106872472
ctaatccattctgacagttgtaagatagaatctgggttattttgattcat
atttccatgatgactaagaacactgaacatttctttaaacatttctcagc
>chr6:142802251-142802351
cagttactatggcatatgtgtgtgtTCACCTCCCCCTTCACCTTTTGAAG
AGTGACACATAGATCTCTCTGTATGAGTAGAACAGTATCTGTGCAGACCA
>chr3:115675994-115676094
CGTGCAGTATGTGTGATTTCTTCTTCCCCTTGGCTCACATTAGCAACTGT
TCTACAGTGCAGAAATGACTCATCAAGAACTTGATGTTTCTTAACACATA
>chr19:41321094-41321194
AGCCAGTGGGTTTCATGTGTGTTATACCATACATAAATCGTGTGTCAGAT
AATAAAGCATTGTGAAACATTGTCATAAAAGGGCCCACAGAGACTGGTAG
>chr5:99499594-99499694
CAtctctctctctctctctctctctctctctctctctctctctctctctc
tctctgtctctttctctttctctctctttctGCCACTTCTCTGTGTGAGC
>chr4:134354170-134354270
TGACTCATACAGAGACCAGGAACATCATGACATCTCCCCCACAGGAGTGT
GCAGACAGCCGAGCCTGCTAAGCACTGGGTAGTTGTGTATTAGTTTCTTT
>chr7:72270030-72270130
ACAAGTAGAATCTAAACTAGGAGCCGTAAAGGAAGGGTATTTTATAGAGG
AAGTGGTGAGCAGCATCGAGTGTTACACACAGACAAAGTGACAATAATCT
>chr12:25179228-25179328
CTCATCCCTTGCAAGGATGAGTGCACTAGGAAATGGTCATAACAAGAACT
GCCTGTGATGGTGCTTCATTGTCAACTTGGTCCTAGCACTGAACTGAAAT
>chr8:34755662-34755762
AAGAAAAGAAGACGTATGGGGGAGGGCGTTTCCTTAGGATGATCATCACC
ATCTCAAAAAAGTCCCTGGGCCCTATAGGCAAGAGTGGTGACATTTGGCC
>chr12:76375647-76375747
CTGTGATGGAAAGAGTGACTGTGGGAGGCTTAGAATGTTCCAGAGGGCGC
CTTACTGAATAATCATACCCAGAAAGTGGAGTCTGAGTTACAGAAACTGA
>chr18:36404808-36404908
TGCACGTCTCACTCAGGCAGGCAGATGAGTCAGGCTGCAATCTGCTTTTC
TAATGAGTCTGCTGCTGCCACAACCCAGAACAGTGACACATGGGAAAAGC
>chr16:55665782-55665882
ACAAGAGTGGAGGGATATCCAGAAACCACAATGAATTATTCATTCTCCGT
GTTGCTCTGTACTCAAATCATACCCAGAGTAACGGCGATGAGACCAGTCA
>chr4:139203373-139203473
tcagaattcttccttctagctttgttgTTCTTGAGACAGAGGCTTggcag
aggctcaggttgaccaggctgatctcaaacttcctgtgtagtcacagatg
>chr15:55794782-55794882
TTGCTGCCTGACCTCCCACAGGATCAGTGCCTCTAGGAAATCCTACTGAA
GAAGTACAGAAGCCATGGCATGGAGAAGAGAGAGCCAAGTTTTATAATAG
>chr9:53452320-53452420
CTTCTAGGAATAAAAGATCACTATGAATAGGTGTTTAGTACGTATACACA
GCAACTTAGAGGTACCATAACACCTACTGTTTTACTAAATAATATAGTTA
>chr6:86525370-86525470
GACCAGGCAGATCTGCTTCACACACTCGGTGACGGACTGCGGCACGCCGG
CGATAGTGATAGCCCGCTCGGTCGAGTTGGGCAGCATATCCCCCGCCACC
>chr1:127627587-127627687
aagaagcaagttggggaggaaagggtttactcagcttacacttcccacac
tgctgttcatcactgaaggaagtcaggactggaactcaagcaggtcagga
>chr13:21417711-21417811
aaagcctttattcagaatgcagggcgttccaggcatcgtcatagtcacac
tggtgagaaaccttcccagtgtagtcagtgcaataaaagctttagtagcc
>chr17:47768800-47768900
AGCCAGACACTGTGTCGGGTGAAGCAAGGCAAAACCAACTGTGCTATTTT
GGAACCTGGTTAATTCCCCCCTCGAGCCCCACTACCTCCTCGTTCTCAGG
>chr14:55437076-55437176
aatgaatcttatttcctgttaaggtgaggtctgtggttttgcactgacaG
TGGTATCAGCAGACATCCATATACACTCAAGTGTACCCCCCTTTCTTCAT
>chr10:130345156-130345256
CTAGCAATTTGTGGAGTGACAGTTACATTAACAGGCTGAGTAAGCAACTC
ATAGTCAATGTGAAAACTGACAAATTAGAAAGTGACTGTGGGAAGGTGTG
>chr10:118561826-118561926
TCATTTTCTGATCTAGTTTTGCTTGCTGAATATGAGAGTTCATTCTGAAT
TTACTTCATGTTTGCCGAGAGAGAATTACAAAACACACATGCTAGAAAGG
>chr2:71327121-71327221
ATGGGAAGTTCTTTCTTACTAACTTCCTAGCTGTCTCAGAACTTAGACGC
TGTTCGAGCCATTAAGATAATGATCTAAATTAGTCATAGCAGGCTCTCAA
>chr11:95355260-95355360
TCCAAAGTAACAGCTGGGATAGATGGGGACTCCGTGGGCCCTCCATGAAG
GTCCGTAACCCCCCCAATAGACATATAGATGGGGTCTCTGTGGGCTCTCC
>chr2:168590730-168590830
AGGCTTTGGCGCCAGAGGGAAGTGACACGCGAAGTTTGATTCATGATGAT
CTGGGGACCCTGTCCTGGTAGTGAGAACAGGAAGTGGTCTGGTGTGTGGG
>chr6:135153487-135153587
TGCATTTTTgagagagagagagagagagagagagagagagagagagagag
agagTACATAGTTTGTAACTGGTCAAAGCAGGAGTATTTCTGAGTGAATT
>chr13:96015580-96015680
CCAGGGTGGGCACCCCATTCCTAAGCACAGTGACTCACAGGGCAAAACTC
AGCTCACAGCACAAGTTTGATTAAATGAGTCAACTGGGGGCAACTGCCTT
>chr7:101317252-101317352
GCTGAGGTAGAACTGACTCAAATTCTAAAACCATCCTGCTAGATCAGAGT
TAGACCATTACAGAGCTAGACCATGTCACACACATACACACAAACACaga
>chr5:3883540-3883640
GAGTCAGGCTCTCAGAAAGGaagagtttctgcacagcgaagggaacagtc
aaatgaagagacagcctaGGATGAAATAGAAGAGTCAAATGAAGAGACAA
>chr1:133841528-133841628
tagagagcagagactggggatccccagagcacgctgtctaggaagattag
ctatttccttaaactctgggtatgactgagagagcgtgtctcaatgagta
>chr12:35562904-35563004
TAATGATGCCAGGGCCAGTTATCAGTCACCAAGATTAGATTGTCTAGACT
AGACTGATATTCTGAGGGTTCTTGGCAAAATGACTCATTTAGGTATGAAA
>chr13:9626810-9626910
CTTCTGCTGAAGTGTTGAATGCAAGAGTTGGATTTCCTTGCTTGTTTTCT
TTACTGGTTCTCTTTGTAGATTAGCACTGTGGTAGTATGCTTAGTTTGTG
>chr2:13413590-13413690
TGGAAGCCCACTTCCTCTAAAGGACTGTTCCAGGAAACATGACTCATCTG
CTCAGGAAATGAGCAAGGAGGCGCGCCCTGATCAAAGAGTCAAACCCACT
>chr8:33549249-33549349
TCCCAGGGCTAATCTCATCAACTTCATGATTAATTCCAAGAGTAGAATTA
TAACAGTTTCGGCAAATGCCAGTGAGAAGAATTGGCATAGTAGTATCTGA
>chr1:20759910-20760010
TGCTTCTCATCGGCTCCCACACAGAGCATGCCGCACTCAAACTGAAACAG
CTTCGGTACTGCCGCCTTTCAGAACCTACCACATGGGTGAGTCAGAGAGA
>chr9:96714192-96714292
CACTTCCATCAAACAGATGTGTGACTCAGCTCTGAGGCAGTGGAGAAAAT
GGCTATTTGAGTCATGTCAGGGACCACAGGACCAGAAGATGGATGTTGAA
>chr6:59316102-59316202
GGCAATTAAGTTTCTGTTTTCCACCTGACAGTTATGCAAATAAGAAGTAG
ATGAGCTGCATGGTCATGTGATGCTTCAATTAAGAAACAATTTCAGAGAG
>chr14:73902320-73902420
CATGCTGCTTTCTTCCAGCCATGAAAACTAATTTTTAAAATTCCTTTGTG
AAGTGCAGTTAACATAATTTTAGAGAGTAACATGCCCCTTCCTGAGGAAG
>chr7:43791042-43791142
ATCTTTGGAGGACTCCAGAGAGCCCCACCCAGAACAGGGTGATATTGGGG
ACAGGGATGAGTCAGACCTAGGCTGGGCTCTCCCAGGGGATTCACCCCAT
>chr7:58392634-58392734
TGTCTAGATTTGCACAATGTAAATCCAGAGCAGAGACTCATTGGACAATA
TATTATTTACAGTCATGTCTGGAATAAAAGGCTTACAGTTGTCAGCAAAG
>chr10:94021080-94021180
CATAAAACTCATCAGGAAAGAGAAAGTTGATCTTTTGTGGCTTATAGATT
AACCAACTGAAAGTAACAGTCAGCAGAGAATTGTTCTTAACCAAGAGGAA
>chr1:128548822-128548922
agtagaaggtggtttccagggaccgaggagaagagaaaaagggtgagtca
ttgtttaaagagtgtggcacttcagattttcaagatgagaaagttctaga
>chr9:123938042-123938142
AGTGCTATCTTCATATTTAGAGGACATTTCTTAGCCTGATGTGGTAGTTT
TGCTGTGGTTATGACTTTCAACATATTTCCTGCTTTGCTTGCAAAACATT
>chr17:80501036-80501136
TACTGTCTAATCCTAGGGCCtttgacagtgtatataacactgtgtatagt
cacctctccaagcaagatagaaagtattttttctcacttagcgtgttcct
>chr6:56785304-56785404
TCAAATATTGTCACGAGAACACACTACTTCAGTCAAGTAACTGTTTCCTG
AACACTAAAAACAGCGCAAGCCTAACCAATGTGACCACAGTCATTTTAAA
>chr4:102647126-102647226
GGCAGGGGAAAAAAAAACACTGAAAAACATTTTGGTGTCACTGAGAGTGT
GTCATTTCTATTGAAATGAGGAAGTTCGTTTTTACAGTTCAAGTCAGGAA
>chr10:76035248-76035348
atagctaaggacagtgaatagtttttgagacatttcttagccatttttat
tctgttgagaattgtctgttcaggttccaaacccatttttttgaatgttt
>chr6:99188548-99188648
CTTTGAGTCATTCTCCCTTGAGGGACCCAGGGTGTCCCCTTCTTACATCA
CACTGGCCTTTTTTGAAGCAGCTTTTACACACACATATGCACATGACTAC
>chr7:38262294-38262394
TCTTCCACTCAGTGTGATCTGAGTCGGAGCCATCCAGGAAGTGACCCCAC
CAGCACCACCGCCTCCCTGTGAGTGGTTACATGTGTTGCCAGGAGAATTT
>chr1:127233334-127233434
TGTCTTTGATGTTGGCTCCTTAACCTTTGTCTTTTAAGTTCCTCCCCCCC
AGTCGTAATGCTTTAAGGGCAGGTTAGTCTGTTCTTAGTCATATCCTGGT
>chr4:102569047-102569147
TACAAAGGTGAAGAGGAAGAGAGGCAAGGTATGTGCAAGCCTGGCTTGAA
ATGAGTTTTATTGAAAACACCTAAATTCATGTTTATGCATTGAGGAGCGT
>chr6:108510393-108510493
TCATTTCAGTATGTGTTAATTTTGTTTTTGCCGTACACAAGTGCTGCTTG
ATTGCTGGTGCACTTGAAATGATTTGACTACTGTGTAATTTGTATTATGC
>chr3:96009586-96009686
aacactgttcataggagccaaaagagggaaactattcagatatcaagaaa
atgtggtacatgcatacagtgaaatattcagtcataaagaatgatgaagt
>chr18:3280882-3280982
TCAAGCAGATACTTACCACAAGAGAAATGCTAAAGTCAGACTTGTTATTC
GATCTAAAGACGTCCCCGCAGCCAAAAGCGGTGGTGAACTAGTTAACAAA
>chr5:150519726-150519826
CCAGAGTCTAAGGCACAGTAGGATGACTATAAATAGTAACTGTTGTaaaa
cacagctctcacctcaaaaggagtcagagtcaaacccagaggcaaatttg
>chr12:76903817-76903917
acagaacagaagtaagtagagggaacaggaacttgctaggccggagcaga
gagaaatgagtgcgctcttgcttactagtgctcagccctctttccactct
>chr15:62835315-62835415
CCACAGAAGCCTTGCACACTCATCCCATCAGTTTCACCGATAGACCACAT
CCTTCCTTTCCCAGGGGCCAACAGTCCCAACTTGATCTGATGCTGACCAA
>chr4:19686083-19686183
GCGAGACTTCTGAGTAGTAACGTCTTCCTCTCACTCAACTCGACACTAAT
ACTTAGAATTGTGGCACCACGAAATTCTCCTAATCCTATCAGCAAAGTCA
>chr10:28555872-28555972
ATCCACCTGCAGAAGTTTATGCTGTTGGCTGCTTTGATAATGAAAGTCAT
TTACACATCTGTCAAACTCAAGTACTCTCAAAATGAATTGCCTAACTGTC
>chr1:21425718-21425818
GCATGGGGATTGTCACAGGACAGTACATGGGGATTGTCACAATTACCACA
AGGTGCAGATAGTGAAACCAGTGCTCACGGCTGACTCAAAATGGAACTGA
>chr10:117872682-117872782
CTCTGGAGCTGGGTAATCTCATTTGTGGGAGTGCAACTTCCACTCTGGGG
ACAGCTCACCAAAGCAGCAAAGAGTTTACTTAATTTGTCCTAAACCACGT
>chr11:76845548-76845648
GAGAATGGGTTTCTATCCAGTAGCAGAGGAAGTGACTGGGGGTGTCGTTT
GCTATTTCTGAACTACATTCTGTCTCCCTGGCAGTGGAGCACTGAGTAAC
>chr6:66425213-66425313
ATTTGACTCTCCTCTCAGTACTCTAGTCACTGGTCTTGGCTTCCCTTTCA
TTTCTACTTTAATCATCACTTCGATGGAGTAACCATCTCTCGCCTCTCAG
>chr13:74772198-74772298
aatgtttcctatgtaccacagtcatctcataaaccaAAGATGAATCAAGG
TGCCTGGTGTGGTGATTTGAACAGGAATGGCTCCCATACATTCCACTGTC
>chr11:109011762-109011862
tcagggcgaacccattccagggcgccctgcccttcacaaagaaaagagaa
ctctccccggggcttctccgggatcggtcgcgttaccgcactggacgcct
>chr13:24621850-24621950
tgatcatggtggtggtggtaatgatgatagtggtgatagtcataatgata
gtggtagtcaggatgatgacagcggttagccatgatggtagtggtagtga
>chr6:65594204-65594304
TGCTGGCGTGTTCTTGATCTGATGGGTGTCAGAACTCTTCTTCTTGACAG
AGGAGGTGAAAGGCGAAGCAGACACATCACACTTGACTTCTGTGGTTCCT
>chr2:71696808-71696908
agtgctaggattacaggtgtttactaccatgcactcagggctttgagcaa
gttgagtgagcactctaccccatagtcctatagttccccagtccccaaag
>chr7:16003136-16003236
tcaagagcactgactgatcttccaaacgaccaaggttcaattcctggcac
ccacactgcagctgataaccatctgtgactccaggcttacatgcatgtgg
>chr12:26059262-26059362
CCAGAACTGCCAGATGCCTTTTGATGTTGAGTCTTGCCTTCCTGAAGGTG
TTGTAAGCTTTGCTCTGGCCTGCTCCCCCAATTTCTTCACCTTAAGGGCC
>chr14:40947412-40947512
ACTCTCTGTTCCACTCATTTCCAGATCTGCTATCTGTCCTCAACTAGTAG
TCTGAACTAGCTGTCTAGGGCCTGTGGTTTGTTGTTTGTGCCACACCCAA
>chr4:135869142-135869242
ATTGTGGTTTCCATGTATATGAAAGGCTGTcaatattactcagcacttgc
tgtgccaagttgtgtgtgttccagatattcctacttaaccttaaaatcac
>chr5:65108223-65108323
TTTGACTGGTCACAACTTTGGCATTTAGACAGTTGCTTCAGTGCGTGTTC
CGCAATTAGAAGCTGCTGGGGGAACTTGGCTGTCAGAGACTCTACATGGT
>chr7:122924254-122924354
acttgtgtttttaaatcaattacatcttcccgacccctatttccaaacac
agttgcattctgaagaattgggttttgacatgtgggcttctcagaaccca
>chr3:54709333-54709433
AGCCAGTGCTGTGAGGAAGTGAAGGGAAGAAAAGAGCAGCTTGTTTGAAA
CAGTAAAAGTTGTCATTTCAAGAGTCTGTCGTATCAGTCATGTAAGTCTG
>chr8:128420568-128420668
ctttcattttcagtatttctgaatgttctgcaAGTAGTTGAGAGAGCTAT
GAAGGGGAGGAGGAGGGGCTGCTGACTTGAGAATTCTTCATCATCCTCCA
>chr15:9880676-9880776
agaaaccatcatagatgtttctttgtgccataaatgagtggtcaaagcct
aagaatctctctctctctctctctctctctctctctctctctctctctct
>chr10:7847454-7847554
CTGGGCATGTTTTTTGCTTTAGTTTCCATAAGGGTAAAATGGGGTGAAAG
TCATTTCCTCAAGGGAGTCATGTAATGACAAAGTGAGTCGCATGACTGTT
>chr5:24823989-24824089
AGCAGTCTAGCCAAAAATACCAACAAAGAACAGTCAGAACGTCATCCTGA
GAAGTCAGCTGGGTAACAGAATTTAAACCCTGACTCTTTAGGATGCTAAT
>chr19:46002416-46002516
tattcagatatatgcgtctgtgggagaccattcttagtcaaaccaccaca
ggaaccacgtggtacaaggcaagaaccagctccgaaagttgtcctctggc
>chr3:95385772-95385872
CTCTTTCAGCTTCTGGCAGGTTTTGGCTTGTGGCTGCACAACTAGAATCT
CTGTCACCATCTTCGTCTTGATGTGGCTTTTTCCCCCTGACCATGCACCT
>chr1:136136186-136136286
aactgtttttttttgctactccacagctgtaattttgctactgttatgaa
tcataaGAAGATTGGGGGTTGGGGCTCTGAGGGCTCTGTAGCCCTGGGGC
>chr6:29838434-29838534
ccccatctgtattagtgagagaatgaaaagggaaaaaaagacaaatgaca
ttctagtactttgtgaaaatgttttggctttgaaaagccccagaaaTAAA
>chr9:56104366-56104466
CCAACCCCAGTTCTCCTTTTCAATTTCCTTTCTGTTTGTCCTTTAGTCAA
TATGTGCTAACCACAACAGGCGCCATTTTCGAGAAGCAGCCCGCTGAGTG
>chr10:93227872-93227972
ATTCAGGCCTCTCCACATCCTCCGCCGTGACCTAAAGACACTCGGCATCT
TCTGTATGCAGCCTCTCTTTTTCTAACCACAAAGACTCAAAACGCTTTCC
>chr12:15717519-15717619
CCTCTTGAGTCATATGTGAACTTGGCCATGCAGGATGTGGCTGTCTTTGA
ATCTGATGGATGGTTGATATTTAACATTATCGGTTTATACACTTATGTGT
>chr14:17409653-17409753
CCCTTCTCATACCCTCCTCTCTTGGTTCCTGAGCTGATATGTATGCCACA
AAACTAACTGAGCAAAAGCAAAAGTCCCTACATCCCACAAAGGTCCTCCT
>chr14:71137832-71137932
AGACTCTCAGTGGGTTGTGACAGTGACAGTGATCATCTGAGTAATATAGA
AAGTCACACACCACATAGGAGGCCACACCCCATAGGAAGACTCATCCTCT
>chr18:77072824-77072924
TTTTTATTTAGTTTTAAATTGAGATAATAtacatacacaaagtcacacta
gtatcatcactgtctaattcaggaacagttttcttattccaaaaaaggtc
>chr9:85293784-85293884
CGGACAAATGACTAAGAACCAGAAGCTTGTGTTTCCACAGGTGAGTCAAA
CCATCAGTTTATGAGGATTTTACTTCTAAGAAAATTTACTAAGGCTTTTA
>chr10:44448614-44448714
CTTTCCATCCAGTATCAAGAAGACTAAACACAAGCTGATTCATACTACAG
TTACAAGAAATGTCACTGCTTTCTCAACCTGAGCATCTCTGACTGTGTAA
>chr3:146705468-146705568
acatgggtctgctacaactcagggaattttgcctcttcattctcctcctc
cctcttctggactctcttgtatcagcatcctgagtgggaagggtacaccc
>chr12:70078838-70078938
GAAACACCCTCCCTTACCTCAGGGTCCCCTGGTTAGCTGCTCCACTTTCT
GATCTACCAGATAAGCAGAGCAACACAAATATGAAACTGACACCGAGAGT
>chr18:54972846-54972946
ataaaatatacatatattctatatTTGGTGATTTATCGTTACTTTTAATT
CTTTCTTGCTGTTTACTCATTTCCCACACTCCCCCAAAGGGTACTTTGAA
>chr1:156916118-156916218
CTTGAAGCCAAGCATAATGACAGGGTTAGCAAATTCACACACCACCCAAG
AAGCAAAAGGGGGAAACGCTGGTAATGTTAAGTGAATCTACTACATGTTT
>chr7:119912010-119912110
CCGTGTCACTCATCTGGCTTCTTCTATGCCTTTTTGGTGTTCAAGAGGTG
TTCTGTTCAGATGGTATCTTTGGTAGCTGAAAGCGGTGATATGACTCCAT
>chr9:35495774-35495874
agacagctagacccaaacaaacaaaTGAACAAACAAGCAGCAATAACAAC
AAAAAAATCCTGAACAAGCAAGATGAACAGCATGTCCAGCAGTCTAGGGG
>chr5:150600894-150600994
TACAGCCCAGCAGGTTCTTCTTATAATTGCCTCTTCCTGTATTTCTGTTT
GCCCTTTAAAACCTACTTGTCAGTATGCCGTGACAACCCAAACCGGAAGG
>chr19:30924386-30924486
TTGAGGCTACCAACTTTTCTCACTCATCCCAGGGTGACTCAGATGGGACT
CTTTTGAGTCAGCCCCCAACTCACCCCTTTCCATCCTCAATTACACATCC
>chr4:97927172-97927272
GAAGGCTTTGCTGTTGTATACCTTAAATGAATATGTGGGCTGGGTTATGC
AGTTATGAGTTACAGATAAAATGATGGGTTTAGATAACCACGTCCTGCAT
>chr11:79794002-79794102
AGGGGAAAGGCGGGTTCCCCCTGTGCTAAACTGCCACAGTCACACAGCAC
AAACACCTCCTGACTGATGGTCCCCCATTACCAATGGCAGGATACTCTTC
>chr1:80670363-80670463
ATCTTGTAACCtgttctagtttcatttccgttgtgatgaagtaccctgac
caaaagcaatgcaggggaggaaagggtttgtgtggctatgactgcaggct
>chr4:59295234-59295334
TCACAAGGAGTCATAATGAAAGTAAATGACATCATCGGTTTGTTTTGATC
AGTTACAGGGCCAATTTGCTAAGGATGAGTGTAAAATTAACAAACAAAAC
>chr10:111509278-111509378
tgggccttgacccctttgagggtcaacacaagaggtcgcatatcagatct
ttacattatgactcataacagcaaattcacagttaggatattgcaatgac
>chr3:137934083-137934183
ccagattgaatcagtcatcgtgggaagaagtttgagtcagaacagctgag
ttgaatcagccagccagagatcagaaagaactaggaagggatgagtttac
>chr12:108396024-108396124
CTCCCACATTTTAGCACAGGCAGGCACAGTTTGAGGGGTTTTCTTCAAAG
TGAGTTTCAGAGCCCAGTAGTGATGTTGAGGACTGGAGGCCTCTCTGAGT
>chr16:25485274-25485374
AAAACTAATCTGTGTGGTGAATCACAGGGTGTGAATATGAATGGGTGGCA
ACTGTAGGTGGAACAGGGCATAGCGTAGCATTTGAACAAATGGAAAGACA
>chr15:62157527-62157627
TAGAAACCAGGGTGGCTGGGGACTGTATGGGTGTATATGGATGTGACTGA
TCTGAGGGTCATGGGAGCTGTAATTCATGTTAATATAATCATTTAGCACC
>chr10:66864654-66864754
CCTGCTTCAGTCAAGGCTTTTGAATCACACTACTCCCTGTCTGTGGTTTT
GAATGTTTTTGTTTGTTTGCTGGGGAGGAATGAATAACTGACCTTGAATG
>chr1:164777131-164777231
TAGCACAGTAATAACTAAAGTGAGAAACGCACTTGGTAATGCTTGTCACA
CTCTCATGGCCGTCACCTATATGATGGGACACTACACCTCGAGCATGATT
>chr5:53572568-53572668
atttcatgttttcggttctctttggtttcatacctgagcgtgaactccat
gagtcatttagaaagtctgtcttagccttttgaggaactgccaatgtgtt
>chr11:34762244-34762344
gcagcacagcaaatcgttggcagttaaatgactaagatcatgactggtat
cttctgtgaccacagagaattaaagctatacatccgtatcagaatcgaaa
>chr10:118470719-118470819
TCATTCGAGAAGAGCTTTAGAGAGCCGCTGGGGTGTGGGTGGTAAAACTG
GCTGTGGTTGATTTTCCAGCATGCTATAGGAAAGCAAAGGATGGAAGTGG
>chr9:95151908-95152008
CCCAAGCCAAGTTCAGACTCATTAGCCTgaggcagcacagcatgagtcag
acagctcagttcacaccattggcacttaccagctatgtgatgtgagggga
>chr3:129904822-129904922
TAACAGTGTCTTCATTGGAAATAGGTGACTCAGAAAACCAAAATCTGAGC
CTTGCAATGCAGGCCTTGCCCTCTTCCAGTTAAGTAGATTTCATGTGCTG
>chr15:37947939-37948039
tagcttacaaacaaaaacaaaaaaaaaccacatttacttctcacagttat
gaaagcttaagtccaagatcagggtgtgggccagctaaagttatgacttg
>chrX:107260708-107260808
AGTATGACAGTCTAGTTTTGAAGTGGCAAGTCTAGATAAGTAATATAGGA
TTGGAACATACAGTATTCTGAGCAGGTTCCCATACCTTGGGTTTAGGGCT
>chr7:114100515-114100615
ACTTGGGGCAAATTAATCATCAGTTCCAGTAACTACCCAGATTAAATCAG
ACACAGAGATTCAGAGTAATTTGTAGAAACCATATAAAGCCATTTTAAAA
>chr1:30793046-30793146
TTAAGGATGATTCACTGCAAGAGTGAGATCACAGGTTACTCAGAAACCTG
AACCTTTCCGGAGTTTCTCTCAGCGAGCAACAGAGGAAACACCTGGCAGC
>chr1:138418750-138418850
agatggttcagtagtgaaactgcccactatgaaaacattcagacccgagt
tgaaatccccagaacccacattgagggtggggttgaggtggcacagtgac
>chr9:101270529-101270629
tcagctttacttgctgagtcattccagtggcccTCAaaggtgaaaagatt
tgtatctgtattggttttacaagactcagtctacagtcagcttgctctat
>chr7:47022556-47022656
TGACatactcacattatgattcataacagtagcaaaatcacagctctgac
gtagcaacgagaatagtagcatggggtcaccgcgcagtgaggagctgtgt
>chr1:165845113-165845213
TCGAGCAAGCAGGGAGCCAGCTGCGGGCCAAGGAGGAGGGGTGACTTTCG
GTAACCGCACAGCAGCCGGCGGGACAGCAGCGGAGTGTAGGGCAGCGCCC
>chr6:28609446-28609546
AAGGGCACAGTGTGAGGTCACTGGCTCATCAGCCAGGTACTGTGTGTCAT
TTCTTCTTTTTCACAGTACATACACGGCTGCTCTCTGATTTGAGGCTGTT
>chr15:25561263-25561363
AGTCACTGACCCATGCCATTTAGGTTTGTCTAAGTTCACCCCAAGATGGT
CACATAATGACTAAGTGACTTAGTGACACACTTCTCAGAGCATACCTCTG
>chr4:107720110-107720210
CGGTAGGCCTTAATGAAATTATTCTAGATACAAGCCAATTATTCTAAATA
CAAGCCAAAGAACAGTCTGGCCACGTGTTGTGGAATCATGCAGGAAGACA
>chr14:25789451-25789551
ATTTATTCTGGGTTCtgtgtgtgtgtgcatgtgagtgtgtgcatgtgtgc
atacatacatacatacacctgcaAACTGATTCCTAGTCCTCCTGTTGCAT
>chr7:74497128-74497228
TATTTTTATAAGGCATTAGGCATGGTATCAGCAGGATCAGAACCATAAAA
GCCCATGAAAATTCCCCCTCATCTCTGCCAGGAAGTCCTGATACAGGTTA
>chr13:30863283-30863383
GTGGGTGTCCACATCGCTTTACTCTAGTCACTGCAGCCACAACTGAATAG
TTTCAAGACACTCAAGAAATAATTTTTTTAAAGCTCATACTGCTGAGTGG
>chr1:131010335-131010435
tcattctgtagtccagataggccttatctagaaatcctcctgcctcaaat
tcctgagtgcaaagatcacaggaaggctccaccaagtccTACCGTGTATA
>chr8:25614632-25614732
Cgacctgggtgtgattcccagcacgcacttggtgagcctcagctgtctgt
agctccagttccagggaacccaataccttctggtttctgagggtaccagg
>chr15:66854970-66855070
TCAACTCCTTCAACCACAGCCCCGCCCTACCTCACTTATTTCCCGTCCCT
TGCCTTGTCCCTAGCAACCCTCTCATTTTGACGAGCCACACTCTATTTGA
>chr3:9000475-9000575
cagcagtcagagctcagaaagaactaggaagggatgcacctacctagtcc
acaataagtctcagtggctgaaaacactttagacaagactgtatggaggc
>chr16:45251881-45251981
TTGCTGTGCTTTTTTTAGTTTGCTTAGAAGGTGCAAAGTACTAGAGAAAA
TGAGTCATTTATAGAAAATAACACGTAGACTGGTGAGAATGGAAGGGAGT
>chr6:94635358-94635458
TAAAATGAGTACTTGTTTTATTAGTCACATTGCATCCTCAGAAGCAATCT
GTGAATCTAGCTCATAGGAAGTGCTTTGAAATAAAAAGTGAGAACAATGA
>chr3:109196290-109196390
AGAACTGCATGTTTCATTTTGCGTTTTAGATGATTCATTTGGGAAGGTTG
TTTAAGGTGACTAATGCTGAGATGACACACGGAAACCCACATCTCATTTC
>chr5:62815734-62815834
TGGTTTGAAAGAATTACTGCTCCTGACAAACAACTTCTAAAGTAGCCAAG
ATGTGGCTTCCTATTTCATTTGAGAAAAACATTGACACTTCATATCTTCC
>chr11:53655176-53655276
CTAAGAGTTTCCTTTGGGTACTTTTCTTATCACACTTGGGCCTATCCCTA
TCTGCGCTTTCACAGAACCCATTATGTCATCAGCTAAATGTGTCTGCTGC
>chr14:54578541-54578641
ACGCTTGACTAAAACCAGAACCAGGCAGCTTTTGTTTTCTATCCAAAAAT
AACACCTCAGATGGTGAGAGATAGGAAATGGTGGGAAATTACTTTCTTTC
>chr5:20778354-20778454
CTCTGAAATGAGTCAGCGTTAGCAACCTCCCATCTGACTGGGTCTCTGAA
ACCTTGATGAAGCACTTGTTCCCTTAAACACAGTCATTCCTCCATTTATC
>chr8:61277274-61277374
CACGTGGTGTTTTAGAGGAGGagtggttctcaacctgtgggtcgtgaccc
cctttagggattgaatgaacttttcacgagggtcacatatagacatcctg
>chr1:92051086-92051186
ACAGAATCCTCTTGCATATCCTGGCTGACTCACCTGAAATACAAAACTAA
AACCTACAATACAAATTGATAAGCACAGACTGAAAGTGCTTTGACCACAA
>chr7:127112991-127113091
CTCTTCAGAAACATCAATGGTGCATAGACAGCGTAGGAAGATGGGTCTGT
TCCCAAGAGACACTGGGGTGAGGAATAACGAGACTGTGGGCATGGTGTCT
>chr3:135620977-135621077
GAGAAAGCCCTGTTAGGCTAAGGGAAAGAGCTACTATTCTCATAAACAGG
AAGCCTCGGAATACATGAGGCATCAGATTGACTATTCAGAAGGTATTCTC
>chr10:128344822-128344922
AGGAGGTTTGAAAAAGCTTCTTAATGGTTGTGGTACTTGCATTTTTACGC
TGTAGGGAAGGAATCCTGGCTGTCAGCCATTATTCACCAAGCTGTGGTAG
>chr6:31126689-31126789
CCACTCTCCCCAGCCCAGAGGAAACCACAGCCAACCACAAGGAGAGCTGG
CTCCTCCGCCAGGCGAGAGAGAATTATGATGTCGACACCGGCAATTTACC
>chr2:32772968-32773068
ctaccactgTTGCACTCAACTCAACTTCTAGCCAATATCTGACTTTCAAA
AGAACTTTCAAAAGACACTGACGGTACTgagatgactcagtgggtacagg
>chr3:79153120-79153220
AATTGCGACACTGGACTTTCAGAAAGGCACTTATTTGAAAAGTGAGCAGA
CTCTAATAGCAGATTGAATAGGGCTTACTTCATTTCCTTGAACCTATTTT
>chrX:157483128-157483228
ACAGTTTACTCTTCTTCTGAATGCATGCTGCTGAAACTGATGTATCACAG
GATGACTTAAGATCTTTGAGTCCTTCCTAGATATGTCATATTGTTTTCTC
>chr14:16251828-16251928
TTTTTAATGTAGGTTGCCACTGACACGTAGAGAAATTGAGTGTAATTGAA
AGTTGGTGAGTCTGCTGGCAGCTTGTGTGGTGGTATATGTATAAACATTT
>chr7:127293862-127293962
TCATTTAAAAGCTTTTCTCATATATGTTCATGAAGTTGTACAGTCATCTC
TACCATTTCAACCCAGAACATGAATCATTAAAAAACTTGAACTCCTCAGC
>chr17:34125104-34125204
TTGATCTGGGACTCTGACTCTAGTTTTCACaggaaactgaaagatgttga
atcacttgtccaagatcagactgttgctaagtagcagagctaggatttga
>chr1:138973652-138973752
CTCTTCCTGTGGGGCTGGGGCAGTTACCTGCTACCCAGGGCTGCGTCAAT
CCCAAGCACTTTGTTAGAAAATTACCCAGCTGCTCCCCCCCAACTCTTCA
>chr4:101179244-101179344
CCACAGTTGTGTTGTGAGTGATGAGAGATGAGTGGCCTCCAGCTGAGTTG
ATTTAATGTAGCCTACGAGGTGAGGTTAAGATTCTGACAGGCTCAACAGC
>chr12:102456608-102456708
AAAAAAGAGAACAGAGATGATTACTTCGAGATAAGAGTACACTTCTGCTC
TGGCAGGAGAGAGGGAGTGCCTTTGGGTGTCTTCACAGTcacacacacac
>chr3:52797903-52798003
ATCAGTCAAAGAAACTGGAAAGGAACTAGCgtgtgtgtgtgtgtgtgtgt
gtgtgtgtgtgtgtgtgtttgtTCCTAGTCTGGTGCTGACTCATTGTGTG
>chr11:79245887-79245987
ACATCTCTCTGAAAACTAGTCATAAAGAGATGTGgccatgtgtggctgaa
cacatctttaactctaacactcaagaggcagaggcaggtggatttcttgt
>chr7:143625390-143625490
TGTAATCTGCTCATGCAGACGTTCAGGACACCTTGACGACCTAATCTTAG
CAGATCAAAACATCTCTAGGCTTGCAAGTGCAGATACTCAAAGACTTCTC
>chr13:45856278-45856378
AGGGTGCTGACTAGACTTTGGGTTGAACTCTTTACGTTAATTGACTCATT
TATTTCTTTCACttttattttattttgagacacagtcttgcctgatagcc
>chr1:91278464-91278564
AAAAAGCCTCTCGGTCTTACTCATTCAACAGGGCTGTCTTGAGCCTTTCT
GGGTGTGTGGAAGAGCTGCAGTGTGTATAGTTACTTCCTGGTCAGAAGGT
>chr1:23842070-23842170
CTCTTCCTGTTGTTATGAAACCGTATGTCTTTTGTTAAATagtattctgc
ctgtatgtacatacatgctcccaagtgcatgccaggtgcccacagaagtc
>chr1:144215361-144215461
GGGCTGTAGAAACAGAAAGCATGGGTTGTAAGAAGTAGGAAGAATGTGAA
AGGAAGAGGCTGCATTCTGACCACAAGAGGAGTCATCAGAATCTCCCTTT
>chr12:32343654-32343754
tgtcatccagcctggattaggtcattgtagtgttacattgactttagtca
taggacatggtagtaccaaaagacaccctaaagaattctatgcactctag
>chr11:79413576-79413676
AAGGTATTTTTGCAGGGGAAAATAACTGCTGATCAAGCTACTTAGTGACA
TACTCATTTTGCTTGGTGGAGTGCTAGTAGCATTTTAGGATGTTGGGTCT
>chr3:129566030-129566130
GTAGGAGGCTGGGGCTTGGAAAGAGGCATGCAGATTACAGTTATGAAAGA
AGGAAGGCAGGCAGAAAGACTGGAAAGTCCTCTTACATTCATGTAACATA
>chr11:21082740-21082840
TATGACAGGAGCCCTGGCTATTAACAGCAGAAGCAGGGGGTGCAATGACT
CAGGTCAGTGGGAAGGATGGGAGCTTTCTACGTGGCTCAGTGGGTGGAGT
>chr4:116301144-116301244
GGCAGCCATCTATTTATGGATTCACACTCATTTAAGAGTTCAGCTGCTTC
AGAGTCAGTTCTGGAGCCATAACAGGCTCAGTATGACTCAGCTGCTTGAG
>chr6:142413020-142413120
GTTCACAGGGGTGATTCATCTCCGCCCACAGTTACATTTGTTTCATTCAT
AATGGTGAAATGCATTGGGCAGCTAACAGGAAAAACAAAGGTGACGGTGC
>chr3:84388634-84388734
ggtgggagtgtaagttagtacagccttttggaacactgtttcgcaatatc
tactaaggctaaccggtgtgccctgggagctgtcaatttgtgttgctggg
>chr11:46307884-46307984
TTTACTTTCTGTAGAAAGCCTCACATCCTGTCACAGTTCATCGTAACTGT
CAACATAACAGGATGTAAActctgaaagtgactccaggaaggtttgacta
>chr10:25178293-25178393
tacgctcaccaaattgctcacagcaatatctggagcactactcagaagtg
ccttaaactagaaactacctaagcagcctccgtccgatggatgaactgaa
>chr7:28423082-28423182
GAAGACTTCTGAGATCCTCTCCTAGCTGAGTGACTCATTTCATGATTTAC
TTGCCTGTTCCTTTCAGTAGCTAAAACAAGCTAGCTAACATCCTTCCTCT
>chr9:123461898-123461998
aaagttaccacagggataactggcttgtggcggccaagcgttcatagcga
cgtcgctttttgatccttcgatgtcggctcttcctatcattgtgaagcag
>chr8:67998544-67998644
CTCAAAGGACTAAGGAAGAGACTGCAGCATATACTATATACTGAATCAAA
GACAATTACTGTTAAGGCAGAAATGACAAGTTTTGGAAAGTACCACACAG
>chr4:95708090-95708190
TCTTCTGTGGTTTCTTTCCCTCAACCCCATTCTGTGAGTTTTGACTTCTA
GATACCCATGACCTTTTAAGTTTCTCAGCACAGATCAACCTTTCTGAGAA
>chr15:62438871-62438971
ttactacctatttactatgtgaaaggcaataagctataccctttatatgt
gctacctTGAGTCATATGTATAGTAGCCAATGTAGAAGGCAGAACTTGTC
>chr16:22526380-22526480
TGAGAATCAAGGAAGTTTTTAGGGCAACAGGCTTTTGAAGTCATCAAAAG
TCAAAACATGAAAACATTTCTTTGGGCTTAGAAGTCTACACAGAGACCGT
>chr7:123411140-123411240
AAAGTCTGGTATTCTCTGACCAAAGTGGCAGGAATGTGTCAATCTGACTG
TATGAAGTTGGTGAGGATGTGGGTGGTAGGGAGTAGGCTGCAGTGACTCA
>chr4:99942122-99942222
ATGCCAAATAGAAGACAGGCCACTGGGTGGCACCCTGCATTGCACTAAGA
AGTAGCTCATAGAATGAGTTGGAATTGACTTGGGTTCACGCTGTAGTTTC
>chr12:34990282-34990382
atgcctgccagtcattgacacagaaaaataacttgactcaaaacaggtgc
agggtgaccacttcccctgttatgttctgtatgttctgaggtttgttaat
>chr15:50988368-50988468
gaagtaaagtaatcactagttgcatcaataagaagcatttccacagaAAC
AGCATCAAATTCTTAGTCTGGGTCTGGAATATAGGGTTCATTCTTGCCAG
>chr9:114455465-114455565
atatgacgcctcatcacttgggaggtggttgagggcagcctgggctacct
gagtccctgtcttaaaaatcaataaaTATTACTCCTGATTTGGTGGCAGA
>chr2:3659602-3659702
ATCATGAACCAGGGACTGAGTCAATTAGAGTGATGTAAAGACTTTTGCTC
ATTTGGGGATTCTGTAAACAAGAAGTTACTCAGGGTGCTCCATAGGATGT
>chr10:71399490-71399590
AGCCGCTCTTATCAGATAAGGTACCTATCTGACTAACACAGCAACCGCAG
TTCTGGTAGTGTAGTCATTTGCACTCAGCCTTGGGGAGGGGAGGTGGGGG
>chr16:91061461-91061561
ATTGGAATAGACTagagaattctgttgaagacctgggatccctggaagat
gtcaaaactaccaagaaaagcttgagtctcagaatgactatgtggagagg
>chr1:180484068-180484168
CTGGTAGTGGGAACCATGCCCTGACCAGTGTGCTGCTGCGGGACATCTGG
GCCAGTTATGACTACCTGGTGAAGATGCGGTGCGCCCACAGCGCCCCCTG
>chr14:75188153-75188253
TCTATTGTCTGACTCTAGATGACTAGGCCTATCTAGAGTCTCTGGGTTAA
AGATTCCACATAAAAGAGGGGAAAGGTTGACTGACCTTCGAGAAATCTTC
>chr9:56465298-56465398
GTGCATGCTATTCGTGCTGTGCGTTGTGGCAGTGAAGTGGTGCACGTTTC
TGACCTGGAAGTGTGGTTTCTCTGACTCAGAACCACATCAGTGTGCCTTC
>chr19:16329160-16329260
ccctggaagtggaattagagatagttatgagctgctatacagtgacttaa
acccagccctctgcttaatcaatgagtcatgtctgtagtcTGCATGGAAC
>chr9:25230318-25230418
TGGTTTCCTTGAGTAATGGAAAAAAATAATATAGAAAGGCTAAATCTAGT
CATTGTGAAACAGCACCTTACAGTGAAACAAATAGTTGAACTAAGTAAAT
>chr3:136742882-136742982
CCAGGGCAAAGATGAAGAGGGCCTACCTGTTATCTGGATGCAATCAACGA
CTCAAACCCAGAAACCAGTGTGGCTTTTGCATGCTAGGCTTTCCTGTATG
>chr10:33951400-33951500
CTCTAAATTATGTTCTGCGGGTTAATTAAGACAAGTTCCTTTGTCAATAT
TACAAAGTTGCTTATCCAGTGTTAACAGTCTGTTTCTCCCTCTGGGGGAT
>chr2:167633608-167633708
ACAACATTCGCTCCGGGTTTCGAGCCACTCTAAAGCACTGGGACCTAGAG
CAAGCATTTGTCTCTGGAGGCTGACTCACTTCAGAAGTGAGAGTCTCTAG
>chr12:82171758-82171858
ATTTGACTGTCAGGCAGTTAGTAAGTCCTCAGCACGCCACTAAAATGACA
TTCTGAGGTTAACTCTTCTTTTGACTCAGTTTTTCAGTGGTATTTCCTTT
>chr6:87436841-87436941
CTTCTTGGAGAAAGGCATGCGCATAGCATAGCTGCGTGTTGGATAGTCAA
GTGTTACTGTTTTCACTATTGTTATGAATTTGCTTCCTTATCAGAAAGTG
>chr1:55430648-55430748
TGAAGGAATAGTTTTTTTTTTTTTCTGATGTATCAGAAACTCTCCTTAAA
GTTCCTCAGGAATCAAATTGTGTCTTACTCACCCAGCTAATGAGTCATTT
>chr10:68039950-68040050
AACTAGCCTGCGTCTTCCTTTCTTTCTTAGGCCAATGGAAGCATTGTTGT
GAAGAACTTATGAGAATTGAGATTATGTCACCACGAAAACCACCTTTGTT
>chr9:14499452-14499552
TGGCCTGAAGGAGTGTGGTGACAAGCAAAGGAACTTCAGGGTAATTTTCA
CAATACTGGACAAGAGTGGCAGGTGAACAGGATGTGACGAGGGAAGGAAG
>chr1:181138852-181138952
AATGAAACTCAAGTTACACAGGGACTACAGAGCAATCAATACGGCTGGAG
GAAACACAACGTAAGGTAGGAAGTGTTCAGCACAGTTGCAATGCTGGCCA
>chr6:115513318-115513418
gccacccacacttagagtggttaacccaatctagataatcactcacaaat
gtgcccagagacttgtctctgtgatgactctagatcctgtcaagttggca
>chrX:151975809-151975909
GCTCCCTTCCTCTCCTTCCCACTTGCCTGCCTTCTGGTTCCTCGCCCCTG
TTGTCTGATAATGTAGGGAGTCAGTAagtctgagctctgttaccttgtga
>chr6:38801896-38801996
AAGTGCTGTGGGGAGCATATCTCTTACCAAAGAACTCCCCCCTACCTGCC
AGGAAAGATAATGCTGTCATGTTTCTTTAGAAGTGTTCAATTTCAGTAGT
>chr19:11967056-11967156
CATGTCACACTTCGGGGCTTATATTACTAGACAGAGGTGTTGAGAGGTGA
TTGGAGGACAGGTTATAAGCTTTCCCAACAGCCTTGCATTGTGGCTGGAT
>chr1:171184446-171184546
tataattgtgctactgttatgaatcataacgtaaatatctgtttcctgat
catgtcattcagctgcccgcctcaaggggtcacgagtcacaggttgagaa
>chr1:144203138-144203238
AAGACACATTCAGTCTTGGTGTGATTGATGTCAATGGGTACTTGAGCAGA
GAGGCAGTCATATCAGGCAGCTGTTGGTGAAAACTTCTCTGGCTGTGTTG
>chr11:35521326-35521426
GGCTGAGGCTCCAAGAGTCGCAGAATGAGTGTGGATGCTCTACCCCCGCT
CCCAAGTCATCTCCTTCCCCTGACTCAAAGCGCATCACCCCACAGGTGAG
>chr4:48416250-48416350
cttctgcctttttttcttgcctcactatagtttactagaacatttttagg
cttccatcttaactgatctgtggtgtgtttgagtacatcgcttttgtctg
>chr3:60480742-60480842
ATCTCCTGGCCCTAGTCTTCATTTTTGCTACAGCATATTCCAAGCTCATT
ACTGACCCAGGTTTTCTCTCTTTTCCCCTCATACTCATTTCTCTTTCTCT
>chr2:11315809-11315909
TGACTCATTACTCCACTCTCAGTGTCTCAGTGTGCATATTCCTGTCTCAG
AACCTTTACTCATTCTCTCTACCTACCCAGGAGGCCCTGCCAGTCTTGTA
>chr13:30933100-30933200
GCAGTAAGAACTATGGAAAAAACATCTGTCAGAATGAAAGTGAAAGTAGC
AACTACGACAATGAGCACTGGCTGCtatgctgctcagctctgtgtcaact
>chr2:78976230-78976330
GTGTATCTTTAAGTCCAGTGCCTACAAAATGGTTGTATTTGTATGCATGT
GTTGGCAGTACTGTTTCAAAATGAGAGTTCTGGAATCATGTCAGCATGCT
>chr3:95232984-95233084
tttgaggccagtctggccaaggaaccctatctcaGGGCCGAAGGAAAGGA
AAGAAATCCCTTTAAATCAGTGTTAGAGTGAATCAGTTGTCAGTCTAGGG
>chr14:121931114-121931214
gtaggaagccttggttcctcttcttggagttgtaggagTATCCTTTTGAC
AGGGTAGCTCACCTCCAAGAGTGTCAGAGTCCTTTTCGTTTTACTCATTG
>chr18:23969214-23969314
tgtaataagaatgagtaatgtaaattacatagacttggatgaactgagtc
attcttttaatacagttaaacttcgtgggagggtaacaagattgcttggt
>chr17:84334352-84334452
TTTCCTGTTTCACTTTAACGTGCACAAGGAGAAGCCTCTGGCAAAGCAAG
GGTCCTGCACGCAACCCTCTTCTAAAGCCAGTGACTCTCTGGAGTCACAC
>chr19:29670470-29670570
cagtaagtgtgaggccagTTCTATCTCAGTAATACAAAGTTTCTCCAAAA
CGGTCAGATCGTCTTTAACAGAGCAGAGTTTCTGACTATAAAATAAGAAA
>chr2:167940386-167940486
TTTAGTCTGTGACTGGAGCTTTCTGGACCCCAACACTCAACTAGCTAGCA
ACTGCTTTAAGACCTGAGCCCTGCAGTGTGTACCAGGAGTCAGCATTAGC
>chr7:75634336-75634436
CCTTCTTGCTGTGAAGAGAAAAATCAGAGGAACAAGTCATCTCCTAAAGT
AATACGCACTGCTTTTATATTGGGATTCAATTTTTCCTAAACTTACGGTT
>chr4:149663996-149664096
aacctggaatctagccacttaatcaactgtaggcatgttttcatactctt
attactagtgtgcgttcatgagcaattcctagtattttcagtgagctttg
>chr6:129216489-129216589
TTGACAAGCAACAATGTTGAGCCGATGAAGCAGATTAAATACAGGCCAAG
AATCTACAGCATTATCAACTTATCCCCAAGTTCAAGCGACAGATAGTATC
>chr15:64102196-64102296
GTAGACTGAGCAAGGATGCCCAATTTCCCTTCCTAACTGATGCTGCCAGG
TACTGCACTGGGTAGTGTTGGGAAGACTGGTAAGAGCCAAGTCTGTAAGT
>chr1:161671014-161671114
AGCTCCCCTCACTTCCTCTGTTACTGGCTAAGAGCAGGTTTGGGTTTGAC
ACACCTTCCCTCTCGCTCACAGCTGTGGAGGTATAGGGTACAGATAGAGA
>chr4:143289458-143289558
TCTATCACCTCATAGTCTAACACAGAGATGCAAGTGTCTGCGGTGCTTAG
CAATTCATTCCTTGCCTCTCACCTACCCCACCTGATTTCCACAGATAATG
>chr7:128383676-128383776
ctctctctttctctctctctctctctctctctctctctctctctctctct
ctctctcCCCCCCACCCCCACCCCGTCTGTCTGTCTGACTGTCTGAACAG
>chr19:16329819-16329919
TCGCGCTTTTGAGTGCGTGGTCATAACTAGAATGGAAGTATATTTCTTAG
TTTCATTTTTATCTTGCCACTGTAAATGCAAACTTCTTTGATTTTTCTGA
>chr4:133398789-133398889
tgtgggcctgtctctAGCCCTCTCTCCCTCTGACTGTAGCTGTAGTCTCT
CAAGGCATCTGAATGGGGGGTTAGGGCCTCCTTCCTCGATCTGGTATCAT
>chr14:61818570-61818670
AGTGAGTAATAAGGACTGTTTTTTTCTCCTAGTGGTAAAGTCTTATCATT
TTTAAAAACATGCTTTAGAAGAATCTGCCACCTGTGAACTTTCTATGCAT
>chr6:17731866-17731966
GAGTCTTTGGGGATTTCCTGAGTCAAATCTGGAAGACAGCATTGCGTCTG
TGACTCATTTAACTAGGACAGTGTGTGATGGTCTCAGAACTACTTCCACT
>chr19:5787200-5787300
cagatagccagttacagattcttgtgagctgactcctgggtgctgggtat
gaacctagatcctctgctgcgagcaaaagagctcgctgttaaccactgag
>chr6:13674573-13674673
cctaattagtgagttctaggttcagagagagacctctgATGAAGACACTG
ATGCTGACATCTAGCCATCACAGGtatatgcacatatacatacctgtaca
>chr16:38358556-38358656
ACAATGGTTGTCAGTACACCTAAGGCTAAATGGTGTGAGCAGGGCTTGCA
CCTTCCATGTCCTGTCAGATCTTTGGACAAAACTGAAATCCTGTTTCACA
>chr10:66954398-66954498
ACACTTGACTCAGGAGGTCTAAGTAGAAATCAAATCTGTACTCAGCCAGC
CATTTTTAGTTCAAAGTGTTCATGACATATGTATCTCTTGAGTCACACTG
>chr1:128707047-128707147
CCTCATTTCTTCTCTGAAACCAGGCGATTCAGAACTGACTGGAACCATTG
ATGGACAGACAGATTCAGATGAGACACTAAATGAATGCTCAGTATAAGGA
>chr6:52682719-52682819
AAATGTGGTTGTGTACAGCTATTGTGAAACTATGtgctatttatggtgcc
ggtgtgattgtgagtcagtaataagtgcttccttgatgttctttttttca
>chr13:19862356-19862456
ATCAGTCTTGGTTTCCTCAGGGGTTTTCTACATCTCTGGAAAGCTCTAAA
GCTATCCAACTGTACACTCTTCAAAACATGACTCAGAAGGTCTGATATGA
>chr17:36020835-36020935
TGGGGGTGGGGAAGTGATGAAGCTGGGAAGTCGAAACCGAAACTGTAGCA
CTTTTCTACTGCTGGGTAGTTAGCTAACTTGTATCTTTGTGGAACTGCAG
>chr19:29477175-29477275
TGCTAGATGATAGCTCGTCATTTCTATTGAAATCAGCAAGTCCAACTCCG
TGGTGATGTTTCCCACCACACCATGCTTAGAGCCTGTTCACACTGCTCTG
>chr1:86005954-86006054
tctttggattgggggttcatccagatgatggtcctaccaatcatttcctc
tcgaggctttttttgatatttgcacagaccctgtttccaaataaggtcac
>chrX:136243236-136243336
CTCATCCTTGGCCTTTCATAACAAGCCTTTTGTGagaaataaccagagtt
ccttgagaattgcttcagttcctgtcaaaggcaataccattcagtgacct
>chr6:54862264-54862364
ATATTGTAGGAAAGAACCTATCATTTAAGTTATCAAAATGGACTGAAAGT
GCCTCCCTTGATTTGTTGCTGTATGTTTGCATTAGGAGTTAATATGGTGT
>chr15:9569540-9569640
TTCAATCACTTGCCATCGATTAAACTGGAGGTAGCGTCATCTACCATCCA
TCTCTAGAAGAACAGTTGCGGAACACAGCAGCAGGGGTTGGTACTGTGGT
>chr5:65882929-65883029
TGTAGGCTCCCAGTTATCCTGCATGCTTTGTGGCCCCAGTTCTGTGACTC
ACCTAAGGTTATGTTATTGATCAGCAGGTTATGTTATTGATCAGCTGAAG
>chr16:75921086-75921186
TATTTGACTGTGATGTTTATGCCTAACCAGGGGAAATTTCTATAAGAACA
GTAAGTTCTGCTTTCACTTATATTTCAGGCTAGTACTTCATTGTGGGTTT
>chr19:23150912-23151012
AGACCCAACCTTCATAGTTTCTGGTGATGAACACTGAATCAGGCCAATCT
CTGACTCATTTTGTTGCAGAAATGAGTGGTTCAGTGGAGTAAGACTCTGT
>chr2:103657841-103657941
CAGGAGGGTGTGGTAAGCTGTGACTCAGGGTGACAAAGAGGTACTTCACA
GAGCTACACTCATAATAAGAAAGCCGAAAGCATCACCTATGCAGCAACGA
>chr3:142577597-142577697
CATGGTCATGCACACAATGAATGTAACATATTGGTACTACTGTAATTAGT
ATGCCATAATATATTCAAAATAAAAACAACATATCTGaaaataagaggga
>chr1:160791398-160791498
GGCCAATTTCCCTTTCCAGGCAGCTTGTAAACTAGTATTTTCCACGAATA
GAATCCACTTCCAATTTGACTACAAACTTCATGTCTGTACCTCCTGATCA
>chr12:35480800-35480900
TACCTCCAGTGACACGCAAGTAAGTCATCTCTTACTCTGTAGTGTTCTCT
GGAGATGACAGCATATAAAGAACCATGTTGCAACCACACAGGGATGCAGC
>chr1:60936960-60937060
CAATACTACGGAATAGGTCTAGTTCTGAGACAGATTATATATTTAGCAAT
AGTCTTCATTTTAGTAACCAGCTTCAGATTttaatttatgactgtaagct
>chr13:6212583-6212683
ttccttgtagtttcaagctacaaaaggtaagtcattacacagaaaATGAG
TATGTTCACTTCACATTATAAAACATTTTCACTTTCAATTTTAGTATGTA
>chr14:20075053-20075153
GTCCTTGCTTCTCCTCCCTGCAGGCACGTAACTGGCTCACATCTCACTCT
TCCTAGAATACAAAGCCAGTACACATACCCTGTGGGAAGAGGTGAGCAAG
>chr1:105434963-105435063
GCATGCTTAATGAGTTCCAGGCATGCACACCAGCAACTACACCTCGCTGG
CCCCACAACAACACTTCCTGAATCTTTTCAGGGACTGGCCCCAAAGAATG
>chr17:29395369-29395469
AGGCCCACCCAGAGGCCCCAGCAAGTGCACTTCAGTTAGAGCCTAGCTGG
GAAAACCCCTGGAGTACAATTTCTCTTCCTTCAACACTCGGGTTTCTTAG
>chr7:25130666-25130766
TACTCATATCCAGAGTGACACACACACATTCGCATATTCAAAGGCACAGG
CAATCTGATATGCATACACCCGTGTCCAGAGTCAGTTCATTCTGAGAGGT
>chr3:41442821-41442921
AAGAACGTATGCAGGACCAATCAGATGTTCACACAGAATCTGTAGGGCTA
GAATGTCAAAGAGAGACTAGTGACCTTGCAGTGACACCCAAGGAGATGCG
>chr17:33920590-33920690
GGAAGGGAGTTGGTTAGATTTTATCTTCACCCTTCATTGTAGGCTGAGAG
TAAAATTGAAACCTACTGTGGTTTGGGGGCGGGACTTTGCAGAGGCGGTC
>chr11:49085564-49085664
CTGTACCGTGGGAGCCCCATGATGCTGAGGAATGCTCTCATAGTGATAAA
GAGAGATGGTGCCCTTTCTCCCCTTTTCATACCTCAGAGTATCTTCATGG
>chr17:17398092-17398192
CTAATCTCATACTTAAATCATTTGTTTGTAACCAATAAACATTTCCACTT
TGTTTTAAGCTGATACTTTTTCTTCTAGTCTCTCTGTGTCTCTTTTCTAC
>chr15:36491772-36491872
ATACATGCCTGAGTTCTCTTCCAGTTCTTATTCACTATCTCTTAAAACCA
CATTTTGTCATTCACACTATGACTAATACTAAGGAGACTGGCGATAATGG
>chr13:42102946-42103046
CAGAGACCAAGGAATGCGTAGCTGTTACTTTAAGAAGGAAATTAAGTCTG
GAGGGAAGGCTGTTATGACTGCTGACATCTGTGGCCTCCTTTCATTTGCG
>chr6:65465331-65465431
GTACTAAGTAGTCCCAGTCTCAGCTTCAGGCAGATGACTAAGAACAAAAG
TCTGGAGATATCATCTGGAGATGACACAGCTGATTATACCTGGTGGCAGG
>chr11:86577338-86577438
ACACAACAGGAGAGAGGAAGTTTTAGAGTTTCCTGTGACTCAAAGCACTA
GTCACATTTCAGCAAGTGATCAGACAAGTGAAGGCTGCTGGTACTTCCGG
>chr19:38746240-38746340
ctctctctttctctctctctctctctctctctcATGCCACCTGCAAGGGA
CAGTGTCATTACTGTTCTGCTGTCTCTCTGGGGATCTGGCACCAGAAAGA
>chr18:23913052-23913152
GCTTAAATATACCTGTCAGATAGTGACTATTTTCCAGTGAATGAAGAACC
ACAGTTAGTATATTCAGATATGCAAATAAGCTGCTGGTACAGAAATTACa
>chr3:106809200-106809300
TTTTGCTAATTTTTACTGTCATTTTGAGAATGAACTTGATATAGACTTCT
AGAAGCTTACAAGACTACAATCTTAATTGCctttgctattatgaataatg
>chr1:60744358-60744458
tatattgatttccaaagtggttatacatgtttgcactcccaccagcaatg
aaagagtgtttcccttgttaagcatcctggcctgcatgagctgtcacttg
>chr12:35641132-35641232
gtttctaAGCAAGGAACCACATGTTTTACTGCAAACTCTAGAGCCAGTCA
TAAGAGCCAGACACCTTTCACTCTCACTGTCTGCACACACAGTCATATGG
>chr11:88103335-88103435
GTTACTGTTATTTCTGCACGTGGGCTCGAGAGCTCCGAAACTTGGTGCTG
AGAAAATAATCTTTGGTTAAAACTGTAGCGGCTGGGACAGATGTGGTGTT
>chr6:116089404-116089504
caggaggatttagatcaacagttcttaacctgggtgtcacatatcagaga
tcctgtacatcagacagtcatattatgactcataacaggagcaaaactgc
>chr18:39492145-39492245
CCCCAGACTTCAAAGAGATTCTTTTGTATTTGTGCGTGTTGGGGGATACT
CAATTCTAAATAAAACTCATACTTACCCTTGAAGATGATCACTTTTTAAA
>chr9:86421740-86421840
ACTCATGGAGAGGGAGATGTTTCATAGTTTATACATATTCAACTTTCAGT
TCATTTGAATCTTATATCTTACTCATGGAGAGGGAGATAACTTTCATAGT
>chr7:51750325-51750425
TCTGTGCAATCTATAGATAAGGTATTCAAGTGGCCATAAGAGTCAGAAGT
GAGATGACTCATAGATTGAGGTAAAATATGACCTAAGCACCACAAGATGA
>chr13:20133915-20134015
CTGACTTAGGATTGAAACTGTGTCTCACTGGGCTCTGCTGGTCTTTTAGT
CTGAGGTATTCAGAACACCCATGTCCCACTCTTGTGGGTGATTCATCGCA
>chr13:20212806-20212906
atcttcattttcataagggaagtgagaccaagaaaagttatgagacagtt
tgtgtagcctgacacactagaagtgatcaagcccagcctggccttggtag
>chr9:32734870-32734970
AGGAGCCTGTTCTGATGATCTTGTTGCTGAGAAAAGTGAAGTCTGATAGA
AGGAGGGCCTTCTTCACCCAGGAAAAGCCTAGTAGTTTCTGAAAAGCCTA
>chr18:32162380-32162480
GTGTTTTGTGGGTTTGAGTCATGTAAAAACCTCAGGATGTGGTCGCATCA
CAGAGAGCCTCCAGGGCTAGCTAGCCCACTGATTAATCTGTATTTTATCT
>chr13:97678526-97678626
GCTCCTACACTGCTGTTGGCCTCCCTGGCTACTGCCCTTTCAAAGTCCCT
TTCTGGTGCCTGCTATGAGTTCTGGAAATGTGgtgaggggaacttttttg
>chr2:102853314-102853414
GTCTAATGCTCATATAGAGTGTGTGAGATGTTGAAATAGTCCACCCCCTT
CACCCACATACTCTAGAAATGAGGAGAAAGTTGAAGTACTGGGAAGTCCC
>chr7:43392518-43392618
agtgagcagaggaactgaaactccagggtatcactgctgagaatgtgata
cggcacagctgctgcagagagcttgatggttaaaaactccaagaaacaca
>chr13:117048523-117048623
atggctccggagccagactcaaaactaagcagccaggaagtgcaccccca
aacctagcgaggaaaccaccccaccaccagtgagaagcaagcagcccgca
>chr10:20984628-20984728
CAATGAAAAGCAGACACTCATACTTTGGTACTGACCTAGACTGCAGTGTA
TATAACTGAAGGAGGCATGTCTTGGCTAATGCCTCTTTGTCTTTTACTTT
>chr6:126995484-126995584
AAAATAAAACTAGATACTTAATAGGAAAAAAGCATAAAGTATGTATTAAG
TCATTTCCAGCCTTGGGTGGGAGGAGAGGATGTCATTCTAGTCCTGTCCT
>chr19:42563841-42563941
TGCTCAGATATTTATGCTGAGAGTATTGCATCTGGTTTTACAGAGTCAAC
AGGAAAGTTGATAGAAAGTGTGTCAGATGGTGCTTCCTCTTTACCCATAA
>chr13:41205578-41205678
GTATGCCACTGCTGTGTTTAGAGTATACCACTGCTGTGTCATTTAGAGAA
TACCACTGCTGTGTCATTTAGAGTATGCCACTGCTGTGTTTAGAGTATAA
>chr1:178321126-178321226
GGGAGTGCAGCTCTACCCTATCTTTAACCGAACCTAACATGTCTTTTACT
CCATTCCCCACCAGTGTTACGTTTCATCTCTTATGCAGTCATCCTCTAGA
>chr7:73503438-73503538
TCTCAAAGTCATCATCTTCTTTGTAACTGTGTGAGAAATAACGCTGCATG
AGTAAGAGACTGCACCTTCAGAGCTAAGCATCTCTACAGAGTAGCACTCA
>chr12:74895069-74895169
GGCCCGGCGCAGTTCAAAATCATTATGTTTCTTCCCCACCTACGGAAACA
TGTGTTCAGATAGAAATCTCATTATGACTAATGTTGTAGGTTGTTTAGCT
>chr15:25563539-25563639
ACTTGTGCTTATAAATCCCAACTGTTGTTTCTTACCCCTTACATTCTCCT
TCTAAAATATTGGGGGAAACCAGTCTATGTCGTATACACATCAAAAAGCC
>chr15:66762541-66762641
GTCTACTATAGGATATATATACTCTCCAGCTAGATATTAGTCACAGCTCT
CCATAACCTAGTGATAACTCAAAATGTCTCTAGATATGATCAGTATTTCC
>chr3:96759762-96759862
CTGATTGCGCATGTGCAGAAGAAACTTCACTTGGTTTTCTTTAAGCATTG
GTTCTCTTTTAGAAATGGAAATAGATGGATCTGTCAGTTTTGTATGTATG
>chr17:36001244-36001344
CTTGAATCTTGTCATCTCTCTGCCAAGTTCACTTAGTCATTTCTACCACA
TCTGGGACTGCTTGCTAGGGTGGGGAATTCCACACTGGGGCTTGGTCAGA
>chr16:4738364-4738464
cttcagcttcctgactgctgtgattacacctgtgcatcacctcaccacat
ccagcATGTTATTTTGAGACAGAATCTCTCCAGCTGACTCCTGTCTTTCT
>chr12:36067348-36067448
AAACAAACAAAAAATTAATTCTTTATGACAGTCGGTGATAAAAAGTAGTG
AGGCCATAGTATACAGAAGAGAAAAGTAAGACAGTCTATATCTTTGGGTT
>chr1:52442772-52442872
GTCAGCTTCAATTTTTAGTAACCACAGCATTGCTAATTAATAGAGTTTTG
TAGTTTCCAAGTTATACCACATTTCCCCAACTGTCTTTGGAAATAAAACC
>chr4:8810982-8811082
ACAATGTAAAGTTGCCATGAGGCAGCCAAAAATAATACATATGGCATTCA
GGAGAGCAGTTGCTAATTGGCTGCTGCCTGAGAAAATGGTACACTTGGCG
>chr7:75702938-75703038
ttagaacagtgccctgtcttaagaaaatacatgtgagttactcattccca
gagcctgacacatagtagccattcattaTCTTAAGTGTCATGCATTGTCC
>chr17:48332638-48332738
cacactttttaaccccaaacgaaaacttttgttatgactcaaagccacaa
gtctaccacagacaacctgttagctgctctttctacaatgtggatttcag
>chr11:96044817-96044917
AGAGCATTCACAGGTGTCCTTTCCCTGGCAAGGGCTGTGAACCTCAAGTG
TGCTGGCTGTGTGTGAGCTCTACATGTTTGTGGGTTTTTTTTTTTTTTCT
>chr7:128382234-128382334
GAAGCCTATACTGCCGTGTGTGAGAACATAGGCCCCGCGTGTTTCAGCCC
CAGATCACTGTGCTGTGGTTAAGTTTCAGTACCGTTGTCTCTCCCTCcct
>chr7:123346812-123346912
TTTTCTAAAGGTCGGGTAGTGCTTGGTAGATGAATACTACTACAGACACT
CAAAACAGAAAACTCATTTCAAACCCACGGCTTGTTCTCAAAAGGACCTA
>chr3:60567206-60567306
TTTTGAGTCAGCGTGACACACAGCGTATTGCGGATCATTTGATTCACAAA
TACTTCGGTGAATGTATAGATGACTAAGATTTCTTCCAAACTTGGCGGAA
>chr17:35231144-35231244
CTTGTGAAACCTGTGCTAGGGTCACTGAAGACAACTGCGGCCGAGGTGAC
AGGTCTGTGGGTGTGCAGAATGCGAGGCTGGAAGGATAGGTGGAACATCA
>chr2:125777264-125777364
ACATCTAGCAGCCCAAAAACCAAGCTGAAGGCAAACTAATACTTTAAAAT
CCAAATGTAAATGTTGGCAGCTTTTAATATTAGTACAGAAATCAAAGAAA
>chr1:39842390-39842490
GGAAAGAACCGACTTTTACTGTTATCAAACCACGATGCTTTGCCACAGAG
TCGATAATCAACACGTATGTCTCCATTGGCATTCATCTTCAAACCCAAGC
>chr7:68277305-68277405
TAGTTGAACTGTTGCCTGTGCTTTGATAGCTGTTTCCAGAAACAGCTTGA
GCAAATCTCGTCTACTGGGGAATCCCTTTCTTTTTAGTAGAGAAGCATGA
>chr5:44233232-44233332
AAGACCTACAGAAGGCAAATGGGCAGAGGGAGACGGAAAGGAAGGCATAA
CACTCTTTGAGTTGGACTTGAAGTTTCTGTGCGTAGCTAATCCTAAAGGA
>chr15:36360518-36360618
TTGGGAGTTTGCACAAAGACAAAAGAAAGCTTATGACTCCAGCCAAGGTT
TTATTTCCAGTCTAAACAAGAATTCACAGAATGGGTCAGGCAAACACTTT
>chr11:4805036-4805136
tctagataatgactcaaaaagaaaaaGAAAGAAATTGGTGAAATAGGTAT
CTCTGAGTCATCGTCTAGTTCTTACTTACCATTTTGTGGTAAATAATCAA
>chr4:83328080-83328180
GGAAAGTGTTGACTGCTCAGACAGCCCATTTCCGGACTTGTCTAGCATCA
GGGTGAAGCAAGACTGCTGTAAGAATATTTCATTTTAGAGCCACACACAC
>chr1:152053306-152053406
aaatctcaccctagagtgacgaggGCCGAGATACAGGTTCTCAGTGACTT
CAAAGCCTCACTCAGCTCCAGAACTTCTTAAACTTTACAAATCTGTAAAG
>chr14:45102369-45102469
CCCTTTCAGTTAGAGACTGGAAACCATGAGTCAAAGACTGAAATGACTAT
CATCATGCTGAACCTCACAGCACTTTCAAATGGGAACTTTTACGTTTTCC
>chr12:4454182-4454282
GTATGGACTTATTGAGGAGTAATCATTAATGAGAATTAATGTGACAATTC
AATATGAGCATGCATTAGAATACAAATCACTCATTTTCATAGTCCAACCC
>chr18:4303294-4303394
GAGTCACACTGAACACACATGCCCTCCCCTCCCTCCCCACGGCACCCTCG
AAAAAAAGAGCTAACTGAAGAAGTTCCAGCAAATCAAGAGCTGCTTAACT
>chr5:31755212-31755312
tctctccttttgagtcatggtgcctcatgactcaaccagtcaagtatgat
gagatggtgctgatggaaggcttggtcacacagcaattccactttcttct
>chr5:28396572-28396672
CTGTGCTCTGCCTCTAAGAATCTAGCTATGAGTCTGTACTGAGTCAGGCA
TCACAGTCGGGCAACCTGAGAATGAGAGGAGGAGAAGCTTGTAAGTGACA
>chr7:29499150-29499250
TTACCCAACCGACTGAGACAAGACACAGATCAAAGGAAACTCAAACCCCT
CATACGTCCTTGGTGAAAACGTATAGTGGGCAAAGAGATTATATCTAACA
>chr16:91073192-91073292
AAATGTCATAATGAAACTCCATCTCCCAAGCGAGTAACTATGGCCTTGGT
TGTGGGGACTGCACCTCTCCCTTAAAGCCCTCGGCCATTCCCAGTTATCT
>chr15:36364178-36364278
AAACGTCTGTTGTTTGGGTGGATGGAAGATATGAGTCCTCAGCTAGATGT
GACAGAATGACAAAGCTTGGGGGTGTTGCCTCCCGGATTGTTTCCAGTAG
>chr2:13559719-13559819
TACACAGAAAACCCCTAAAATGTTCGCAATCCTGTGATGATTCAGTAAGG
CCACAACATTCTCTGAATTAAAATTAGGCCCCTTGCTTTCTCAGAACAGA
>chr4:9682552-9682652
AGAGCACAGCGTGCTACCCCCTGCATTTGCCAACAGATGTTGAGGACAGG
GATTCAGTCACCACGGTCCCATGCGCACCATATGAGTCAAAGAGTCCATG
>chr6:99432866-99432966
GCCTCACCATAAGGACACATTCCAGGAAATGCTTCACTCAGAACAAGAGT
TGATGATGAGACTAAAGACTCCAAATGATCAGCTATCTTTTGGTTACTCA
>chr11:76239838-76239938
TTCCAACTTGCCATAGATACTAAGCTCAGTATTACTATTACTCAGTATAC
TGTTGCTCAGTATTACTATTACTCAGTATACTGTTGCTCAGTATTACTAT
>chr1:155201288-155201388
AATGTTAGTAGGGCTAAGGTTTCAGAAGGCATTGGCTTTCATTACAGATA
TACTATGTAAATCATTTGAACACAGTTACTGGCTAACCAATCTCCTTATC
>chr14:60300540-60300640
GGGCAGGAGGGGTTGTTGAGTGACTTTGGGGCTTAGCAGTAAGTGAGAAA
GTAGGTAGCTGAGAAAAGGATCATAGCAACTCTTGAGAGGAGTGAGTCAG
>chr6:70830477-70830577
gactttgatctctagcaacacaCACACACACATGCATACACATGTGCACA
CGCAGAAAAGGAAGACCTGAGGCTGGCAGATGACACTGGTGTTGGAAGCA
>chr19:58357948-58358048
ATCAATACTGACTCTCAGTCTTAGTATTCCAACACTAAGTGAAGAGTGCT
AGTAACAGTGTCACTGACAACAGATGTAATTCAGGGACCGTATCAGCACT
>chr12:108601280-108601380
ACGAGGTAGAGCAGTGAGGCTGTGCAAGCTGACCGCCCAGCTGCAGAGCT
GAGACTTCACTGAAAAGGCATCACTGAGTGGTGCAGGGGGTGGAGGAGGG
>chr2:9294624-9294724
GTGACAAACACACTGAGCAGAGAAGTGATGTGTGCTTACATGGCACATGA
CTGGGTTCTCTGTTCTAACCTACCTTCATGGAAAAAGTGACACTAAATTA
>chr13:30551877-30551977
tccaggatgaatgaaccacaaagtcaccacactaagggaaagaagctaat
caaagggggcagtgttgtgagttctttcactttcatgaactccctagagt
>chr4:102393670-102393770
GTTGAGGACAGAGCTCCAGAGTGTGGTGAGTCACTGGCTGAGTCACTTAT
TCTAATCCACTCATTTAGAAACTAGAAAGGCCGAGTTGCATAGTGTggta
>chr2:11212077-11212177
CCCTGTGGATGACGTCACTGTGAGGAAATACATCTGCCGATTTGAGTCAT
TTGAAGCTGAGGATGACTTCCTGAATTGAGAATTTCCCACTGTGAGTCTT
>chr19:16284700-16284800
GCTGTAGGTATAGTCTCTGATAGAAATATTCTTAAAGCAGTTTTAGGATG
TTTGTTTTGAGCGTCGTGTTTTAATTTACTCATTCCTGAAGTGAGATATT
>chr8:81931826-81931926
TCCATGCTCGCACTCTGAGAATATTCAAACCCCGAGGATTCCAAGGAATG
CATTAACATCCTGATTCTGTTGTGGGCTCACGACTGAAAATGTCACTTCT
>chr2:34982294-34982394
GCTGCATTTATGGCTTCATCTGGTGACTGTGGTCTGGCCTATTTGCCACC
ACAGTTGGGGACAGAAGCCTAATAGCCTGGAGGCCTGTGCCATGGAAGCA
>chr6:24667736-24667836
TGTGAACATTTCGTTGGAAATAAGACTTCCTTATGCATTTGAACGCGTGA
AGAACAAAGTGTTGGGGAAGTTCCTCTCTATTGTACACGAAGGATTCTGC
>chr14:121919744-121919844
GCCTGTATGCTCTGTTCTGTATCATGTGTCATATACTTACCATCCTTGTT
ATAGTTGGTTCTCAGAAATAGTCATTTCTCCTTCTTGTTCTCATTAAGCA
>chr7:75700945-75701045
ATGTATTAAGGTCCTTGGATACATACACACTGTTGCCTTCACGAAGAGAG
TGGTCTTCACGCCACTGATTGTCTTTTTCTATTAAGCTCTCGTTTTTACA
>chr16:92862437-92862537
gggctacttataggagtatgagagaggagttactcaccgaagcaaatcag
tgaactaccactataaagcccagtgcatcatgggtaacagctcacaaaag
>chr9:69017878-69017978
taagtctgaagactccctagaagccacaaggttaaaggagagaactgatt
cccaaaagttgtcTGGCCTacacacacacacacacacacacacacacaca
>chr17:84146320-84146420
CCCTACCTCATTTCTCAATGCCAGAACTACCCACACTTACTGAACTCAGA
AAAGGGGAGCCCCCCCCCCCCCGCAAAGTCCTATTCTTCCTGCCCTGAGC
>chr16:92865390-92865490
TATTTGTATTGACTTAAAAGGCAGAAAATGAAAAGTATGCAGAATAATAT
AGTGAAAACCTAGTTTCAATATGACAAATCTGTTTCTTAAAAGGTTCCAC
>chr13:44556840-44556940
GGGAATATCCTGACTGCCTCTCTCTGGGCTCCCTCAGCTAGATGCTCAAG
GGACTGTACCTGGGGAGTCATTTCCTGAGTTTCAGCACTAATGTCAAACA
>chr6:144910570-144910670
GACTACAGATGAAATGATTCAAATATTTAGAGAGAACTCTTCACGGTTGC
TCAGTGATGTGGGAAACCATGGCATTTACCAAAAATAGGTGCTCCAATGC
>chr17:80632474-80632574
CTCTGATGTTCTACTGCACACAGTGGTTTACCACCATTACGTTAGAGCTC
TCTGCTTTTATAGTCAGGGTGAAGTGTCAAAGACCACGGAGATGAAATGA
>chr7:128450610-128450710
GATTTTAGGAAACCAGTATATTCATTCAGAGTAATACCAATTTCATCTAA
GCAGGAACAGGCCAGTTCCTATATGTTCATATTGATACTTTCATATTCTG
>chr11:100931532-100931632
GAACAAGAGGTCGGGACACCGCAAACTAATAAAATCAATCAGCCGTCGGG
AAAGCAGATGGCTACACAGACAGGCAGGGTTTTTCTTTCCTAATCCCAAG
>chr1:53765360-53765460
CTTTAAAGTCTGTGAGTAGTTGTGGAGAAAGACAAGAAAGAACAGCATTA
CCAGAAAGCATCGAGTGGTTCTGGGGACTAGGGTAAGGCCTCTGACTAAT
>chr9:114421992-114422092
TGGCAGGGTTGTTTCTGGGATGATGTCACTAGTTTTCTTGGTAGCTGTGT
GTCTTCTGGttttttttttttttttttttttttttttGCATTTTCAGAGT
>chr6:146521520-146521620
tgagtcatttctgctcctgtgagtaactcctcaaccatacttctataaga
accccagtgaaactcattggttcaccacgttggacttagtggtttccttt
>chr1:191115074-191115174
CAAGACACTGCTCTCTGGAGATGAATACATTGTTCTTTCTTTTTGAATGT
ACCTTCACCATGGTGAAAAGAACGTTTGAGAAAGTCCCTCCCTGGTTGAC
>chr13:75763298-75763398
gtgtgtgtgtgtgtgtgtgtgtgtgtgtgtgtgtgagtgtgtgtgtgtgt
gtgtgtgtgtgtgtgagagtgtgtttgagtgtgtgtgtgagtgtgtgtgt
>chr16:75908949-75909049
ATGgtatgtgtgtgtgtgtgtgtgtgtgtgtgtgtgtgtgtctggtgtgt
ctgtgttatacatttgcaagtAAGTGTTGCTTTCTAGTACAGTATTTGGT
>chr7:84740493-84740593
AATACActgtgtgtgtgtgtgtctgtgtgtctgtgtgtgtgtctgtgtgC
GCACAAACAATTATACTCTTGGGGAATGTTACAGCTTAAACACTGAGCCT
>chr11:54952646-54952746
gcaggtagcagggcctgccaaatcacagtgggcacagaagggagCCAGCA
CCCAGGGGAGGGAGGCATACAAATAACCTTTCAGAGCACCACCATACTCA
>chr11:45856113-45856213
ACTTAGATTCCTTCTGTGGACCTCGCACAGTGAGGCCCACACTTGGCAGA
GCACTTTGCTCCATCCACTGCAATGTGAACGAACACTCTTGGTTTTGCTT
>chr13:104776126-104776226
actttccaaatgaccaatgcagaatgttatgaagccacgaatggacaaat
gattcattcaaagtgtaaaataaacaatgggttttaatggaaaacacatt
>chr10:8517042-8517142
AAACAGGCCTGCTGTTACTAGACCTGAGACTTCTGTGAGACCTCTTTCTT
TTTCAGCCACGAACCAAAAGGGAAGGGACCTTTGAGGTAACTGTATGAGT
>chr14:47565797-47565897
tacaaagtgagttccaggacagccagggatgttatacagagaaaccctga
ctcacagaaacaataacaaaacaaagtaagattgcagctttcactttgag
>chr9:32897440-32897540
CTGTTTCCATTATGAGTTATATGGGGCTTTTTCTGAGGTTTAGGCTGTCT
CCCTGAGTCAAATATATTTCTGAACGAGTAAAAATTCACCTCCACTAAGA
>chr6:87916056-87916156
TGCCACCAGCTGTTCTAACTCCAGAGTCAGACCTGTAGAGGAAAAGATGA
CTAATACTGAGCAATACTTTCAGTATCTCGGGTTCTCGGCCACTTTGTAT
>chrX:167089022-167089122
AGACTCCGAGGTCAGACCTCAGCCAAGGAGGAAATGACACAGATACCACC
TGTGTTAGAATAAAACCAAGTGTACTTCCTGTCTCTGTGTGTTCATTCCT
>chr11:115746802-115746902
TGAGTTGTATACCGTAAGGAATGATAGTCATAACAAAGACTTGATCACCG
CGTGCGTTTTGTTATCTGATGTGGGCTTGTGCAGCACAGAGATTCTCACC
>chr13:19854982-19855082
ACACATGGAAGTCTAAAAGTATTTGGGGGGAAAAAAGCAGGCTGTTGTTT
GTAATAAAACTCTATGACAACTGGAGACAAACCACGTGGGGAAAGCAGGC
>chr9:58275154-58275254
CGCACTGGAACAGTGCAGTGCATGGGGGGATGGGGGGGGTGGTGGCAGCC
AGCCACTCCAGAGGAAGCAAGTGTGACTCAAGCTGCTGAGAAGTGAAAAA
>chr16:57571742-57571842
CTTGAAATCACAAGTCCAACCACAGAGAGTCCTCACTCCTACACCAGCAC
AGCGGTGATACCAAACTGTGGCACCCCAAAGCAAAGGATTACCATTCTCC
>chr12:25994280-25994380
TGAGTTGTTCCATCGCCACACACACCAAAGATCACAGCCTCAAAGCAATC
ATGGCAGAGACTACTACATACAAGAAAATGCCAATCTTACTAAAGTTGAG
>chr17:6835178-6835278
TGGTCTTAATCAGCCACAAAAGATCAACTATGGTGTCAGCTTTGTATCAG
TTCCTTGAGTTCCACCAAGAGGAGACAAACCAACACCTGCATGTAATAGT
>chr2:120599331-120599431
GCTCCGCTGAGTCATTTCTTATTCAGAGTTTGAAAGGCTGTGAGAAGGAG
CAGAGGAGGAATGCCTCGCTACTTTCTTACTTTGTCTTTAGGGGGTAGGT
>chr18:57056978-57057078
tacatgcacaagacctgcataaaaCGAGAAAGCAAAAGCCATGCAGGCAG
GATGGGGACTAGGTTGGAAAAAGGGGGATTGGCCAAAGTAAGAAAGGGAC
>chr4:128735119-128735219
CTGTTGAAAGATCATGTGCTACTTCCCTTCTGACTGGGATGCGGAGCGCA
GCCTGGATCCTGCCTGCCCTGCTCCTTTTCCTATTAGTCCACGGCTCCCT
>chr10:95299582-95299682
GTCTACCCTCTCGATCCCTGAGTGAGTAAAACAAAAACGACATAAATGAC
TTAAGCCACTTGTGAAATGGATCAGAGCGTGACTGTCACAAAAGGTGGGC
>chr10:19216424-19216524
caccttctagcaaggcgttactgtccattcactacaaacttactaaaatc
tgagtcagacaaatacacttaaacactgttgactaaaacaggaggaaaga
>chr17:86850796-86850896
aggtttaaaatgactcagaatatacttcccggccacagagaaacgatgac
acaaatcaataaccacatgtaagtttatgaatcactaagtacggaattga
>chr14:54227380-54227480
TTTCCCACTTCCCTCCAGGTGTTTGGGTCTGAACAGCCTCCCACTTCCAT
GACGTCACGGCTGCTGACATGGGCAAACAGGTCCCCCTTTGAAGCTCTCC
>chr18:46450294-46450394
CTCTTGGACTTATCAGCAGAGGAGTGTGAAGGAATGGTAAGAACTCACAC
AAGGTCACAGTCAGAAACAGAAATGACAAGATCTCCCACGCCCTTGAGTC
>chr15:5899768-5899868
tcacttcagactctctgttcctctggctgttgcagtttttctgccccgtc
ttctgtaatgttctttgaggctaagtttcaggattagtgttatagatgca
>chr1:21419392-21419492
AGCATGAGATATAACTGTAACTTGACTTAAGAAACTCCTGAATgggctgg
agagatggctcagcagttaagagcattgactgctcttctgaaggtcctga
>chr19:32465394-32465494
cagtcatcagaggctgtgggtgatagtttctgcatatgccactttagcta
aatgtcaatcctccttaacatccgtggaccaggaggctctgccactgaag
>chr11:68447346-68447446
tacaaggtctagggtgatgtggtcatgtcctccctgtttgcctctcactt
ctgttttgtaaaagcttgctctgtggtcagaatcaaagacagcagtttcc
>chr1:187228928-187229028
GAAATATGACAGCTCTCATTATGAAGTGCTACACTAGACTGCCGGGGCAT
TGCACAGAGAGTCTGTCTTTGGAGAATCTGAGGGGTTCTGAGTTGTAAGT
>chr3:8845724-8845824
ATACACAGTTAGAGGGAAACGACATGACTGAGCATTTAATACACAGTGGA
ACTGTTATGAGTCAACTCCAAGTATCAAGTCTCTCAGTCCTTTCAAGAGC
>chr1:163382373-163382473
GTACACATGGCCTTATTACCCAATCTCTGAAGCTCACAGAATGACTTTTC
TAACTCCGGTTACTCATTTCCTTCTTCTCCTTGTAATGGCACCAGACCTC
>chr18:32052628-32052728
caaacactttactgattgaaccattgccccagccccAGCCCCATAGTCTG
CTAACTTTTGAGACATTTCTGAGATGAGTCAAAAAGAGCCATGAGGCAAA
>chr9:123940249-123940349
tgatgttactggaaagccccgagcttggtgcaaaatgacactccctttgt
catcagggcttcctcttctctacctgggagattccagaccccacattgac
>chr4:58888628-58888728
tgtggttaacatactcctgtaatcctagcatgatgaagactgagtcagga
tgctgagaagttcaaggccaccctactcataccaagaatctagcttaaag
>chr3:95028756-95028856
aggcacctgccaacaagtacaacatcctgtgttcctttcctgggacccac
aaggtaggaggaaaccaacactcacaaatcactactgagctccacccaca
>chr13:41671460-41671560
ctttgactatagtcaggcattttgtttcagtgatggaacaataactaaca
TAGAAACTGTGACTCATGACTTGATGCACCGGGTCCAAGAAGTTCTGGGC
>chr2:21299735-21299835
GAAAGCTTGACAAAGCAGGCTTTTCTAGAATGAAGGGGGGATATGACTCA
GATGAGGTGAGGGTGACAGGATCCTGGAGGGTGTTCTGAATAGTTCTGGG
>chr14:77871664-77871764
GAGTGGCCTTGTGACTAATCTGTGCTGTAATGAGTAACTGGTGGTAGGGT
GGTGTTTGGAGGGTGTGAGCTATCAAGGCAAAGAGACCACTGTTAAAGTG
>chr14:45094776-45094876
actgatatgaatcatgatgtgaatatatgatatggcagatacctgataTA
taacactgttagtgatactctgttatgcttgcagacaggagtatgttgtc
>chr9:46057295-46057395
AGGTCACTGGACTCTGACCTGGAATTCCATCTTCTCTCTCACTTTCTTTA
TTCTCTGTCCAAACCAGAAACACCAGCTTTTGAATCAGGTTGAATCAGTT
>chr4:116678015-116678115
AAGCTCTCCTTTCCCAACATATGCTTTCTCAGTCCTTTGTGACATTTCCA
TCCCCAGTCACATCTGTCAAATGGCAAAGCCACTATGACTTTCttctctt
>chr12:98324228-98324328
ttgttcccaaatctaaggaggggcataAATCTCTCATTTGTAGTCATTAC
AGGAGTGATTCTGGAACCTTCCACTAGAGGGCTTCTACTTACATGTTTTG
>chr9:61364862-61364962
GGCTGGTGATGTGGAGCACCCAGGACACATCGCCACTCGTGGAACTACAG
CCCTGCTCATACCAAGACTACAGCAGTCATACCAAGAACCTCTACACTGA
>chr1:143466164-143466264
ggttctgatttggaagttgagtcaaaagaggaagcatggtcattgaccac
agtcccaccaatgggtgttggttgcgtaggctgtggtttggcttcctgga
>chr6:30132148-30132248
CTGAGAAAGGAGCAGGGCTGTTGGGTGACATCCTCACAGGAGAAGGTGGG
ACATGCATTTCAATTCAAGTCATTGAAGAGGTTCTAAGGCCTGCCTCTAA
>chr15:78510328-78510428
GTGCAAAGGACGGGGTCCTTTCCTTCCAGTCTGTTCACTCAACCTTACTC
CCCAGGGGGGCGGGGGGGACACACTCCTCACCCCCATAGGATGACTCTAC
>chr16:76183728-76183828
TTGTTCTTAGCATTCATCCCTGGACTAAGAAACGATAGCCAAAAGCAATG
GCAAAACACCCAACACAACACCAGTTAGAAATTTTATATTTGTATTTTCC
>chr19:20424181-20424281
GTTTACATTTATACTTTTCTTTGCGTTTTGAGACCTTGGGTTTCAGTCAG
GATGTGTGAAGTCACTTTTATGACTCAGGAAGTCACTTTTCCCTCTCAGC
>chr17:5255584-5255684
CCACCAATGCACTTTTTCTCATGCAGACTTTTGAGTCATACCACAGGCCT
GAAAGCTGTCGCAAAGGATGTGTTCTGACAGAATGTTACCACAGGCACCA
>chr16:94609116-94609216
GTAGCAGTATGAATGTTACAGGCAAATAGTATGAAGCAGAGATGAATACA
GCTGTTTCTATGGCTCAGAGCTAGAGACTGAATTGATACTTTGTCTGTAG
>chr7:98698665-98698765
AAATATACTGTGGTGGAATCTTGTCACCTCTACAGCACACGCTTTAATAG
GTGATGACATCAATGGATTCAAACGCTGCCCACGGTCAAGTCATTTCTGG
>chr17:80167942-80168042
GCTCAGCTCAGCTCTTCCTGCTGTGGATGTCACGTCATATCTGGAAGCGA
CACCCTCCTTCCTTTGAGTCAGAGTCAAAAAAATCAGAAAGCCCTCAGTG
>chr18:33216892-33216992
GTTTTCCCTTTGACTGTCTTGTGGAGCTTCAGTGATTAGCACACTTTCAA
GCCTTTGTGGTTAGGATAGACAGTTGTTTCCTATGACCTCTTTGGGGTTA
>chr6:53130774-53130874
GATCACAGGCATTGTGTAGCAGATTAGGTAGGTCAGTCATAGCTCCTAAT
TAAACTCTGGTGACTCAGGACTCTCATTATGACTTAAAGGTGCCATGTGT
>chr1:6454074-6454174
GACTGGCTTGTGGTTTCTTTGAAAGGGAACATGCTGTATATTTCATTGTC
TAAAGCTTCAATGTTCTTTAAGATCAACAAACAGAGCTAGGCAAGAGCAG
>chr5:124411750-124411850
GACCTACAGGCATGTGTCAGCTGCCTACTATAGACACTCTATAACACCAA
CAGCTCTGAAGTACTGAGTCATTTGAGCCCTTTGAGGCCAGGTTTGTGGT
>chr9:7221604-7221704
TTTGTGGCCTGTGTAAAAAAGTCATTTAGAAACTAGGAAGGGTAAGGGAC
TGCTCGTGTCTGTATATGGAGTGGGAAACAGCCAAACAGGAAGTGTATCC
>chr14:18335736-18335836
AATGATATGTAGATAATTCATGTTTTCCCTTTCCTTTACACTGCTTGTGG
TTTAGGTTTGTTTTCATTCtttgctttctatttgagtctaggtcaccctg
>chr9:110272404-110272504
GCATTGACTTTGGTAGCACTATGAGTGGAACAACTGTCTCTATCTGATGG
TGTTATGGTTTGGATATGAGTTGTTCTTTCTAAATGACTCATGGATGGAT
>chr15:66641525-66641625
TCTGGGTTCAATTCCCAGTATTTTAGAGGAAAAGGTATCTGAGAGAGCAG
ATGAAGGGTTCCCAGGATTGGAACTACTGTGGGTGGCATGACTAAGTGCA
>chr15:38620534-38620634
tgtgcaggggaagagcagggttgccagcttaacGGAAACCACTTAGCTTT
CTTTGGTGGGTTCCCCATAGAACACTCATCAGCATCTTTCAAAATGACCA
>chr11:34030430-34030530
CCTCTCATACTGTGATCTGCTCAGCCTCTGACTCTCAGTCCCtctcatac
tgtgatctgctcagcctctgactctcagtccctcatactgtgatctgctc
>chr13:96893612-96893712
ATCCACctaggtagttttatgtcagcaggacacaagttagtcatctgaga
agagggttcctcagttaagacaatgtctccataagatagggctgtacata
>chr7:84744578-84744678
TTAGTCATCTTCAGAGTGTCAAATGGGATCTGACTGCTTCTTCATCGCAG
AACAGGCATGTCTAAAGGTTTGCAGCCATACTGCTGATGATAACAGAGAG
>chr6:134668942-134669042
TTAGGGCCGGTAGAAGAGCAAATCTGAGTTGTCTCAAAGAAGAGAGGAGG
GTGAGAACTGAAAGCAGAGGGCAGTATGCCTGACTGGGGAGGCAGGATAA
>chr10:8506300-8506400
CATAAAAGTCATCCGTACTGAACTAGTAAAACAAAAACTCAGTGGGACTC
cagacagatagacagacagacagCACAGCTGAGTCTGAATGCTGCTTCGA
>chr11:19922298-19922398
TTGAACCTCAATGTGTATCCACAAAGATCATGGTTGTGGAAAGCATGAAA
CCACTGGTTTCTACTTGACTCAAAGGTGAAACTCTTATTTTTCAAGCCCC
>chr16:95150776-95150876
TTGTCTAAACTATTATATGGCTTTCGTCACATGCTTGCCTGTCTTGAGTC
TAAGCTCTCAGAGTGGGCAGGAACCTGAGGGTCTGCTTCGTGCTATTAGG
>chr11:86628254-86628354
aacaactgagtcatttctctagttcacctgtatttctgtgtgccactttt
gtgtcagatcccttgcaggccagaagcgggtattggatcctcaggaactg
>chr12:33303018-33303118
GCCAGTTGGCAAGTTTCAGGGTCGTGGGGGATGGGCCAGCGGAAGGATAG
CAGAAGGGAAGTTCGTGGGTTGGAAAGTTTGTTCCCACTGAAATGACTGT
>chr3:115761333-115761433
GAGATTCAAGTGTGTCTGTGAGGCTAACTAGAGAAGATGATACATTTAGA
GAAAATGGTTCAGTTTTCTGGATGACAGTTACAAGACTTCGAAGAAACTG
>chr13:43202340-43202440
TGGGCAAGAAAGAGTGTAATCTTCAAAGAGAAGAGTGagcactccggaca
cagaagcaggcgaatctctgagttcgaggccacgctcgcctgcagggtgg
>chrX:73567441-73567541
CAGCTCCAGACTTCAGTGCCTGCAAGAAGGAAGCTGGAGCAGAGCTGACT
CATTCTCAGATCTTACCCTCAAGATGACTCAGAACACTGAAGCCGGTAGC
>chr8:11452609-11452709
CAGGACCTTAAATATGAACAGCAAAAGCCATGTCATGTGACCACATTTTC
ACTCTGAAGTGTCAAAAGAATAACCCCAGGTTGAGTCACACACTTCCCAG
>chr11:34063917-34064017
CCACTGGGGGTGGGGTGCAACTTGGTAGGTCTGGGCAAAGCTGACAGCCA
CTTCCCTGCCCTCTGGCTAGCAAAACAACTCAACAGTCTACCTGCTTCCC
>chr9:56082952-56083052
ctcacacccatcagcagaacccaatcacaagggaaagactacacataaag
tcaaagtgagagatggtttacaaaatagctgacctgagaccttccaaagt
>chr11:80634029-80634129
tgggcatgttaggtgttctgagtcaaagctgcagtaacgtttacaatgta
acatgagtgagccttgcctcaaacacctcagagtgattctgagttcattt
>chr5:118362084-118362184
GCACAGCCCTCCCCACCCCAGCAGGGTGCCTGAGGGTATTTTTACCGGTG
TTTCTGCTAACTAGTGAGTGATTTTGAAAGTCCCATAACACACAGGGAAG
>chrX:113074918-113075018
TACAGATCGAGAGAAATGATGCACATCTGTACAAAGGGAGGTGACAGTTA
TGGAGGCTCAGTCTTAGTCAGTCCGGTAACAAGATGACTCACCTGTTAGC
>chr8:91073950-91074050
atgcatagacgaatgtcagtgtcacggactggaagaggctgtgggCAAGG
GCCGTCATAGAAGTATCACTTTCCAGATGAGTGCAGGAAGTTTTACACTG
>chr15:66447399-66447499
CCTTCAATCGTTCCTAAAATGACATTATGGTACACTCCTCAAACTCCTTC
ACAGGGGTCAACATGTTCTAGTCAAACCAAGCCTGTGGCTGAGGCCAGAG
>chr15:85389992-85390092
TCAGAATTGTTGTTAGGTGGCGGGGTTTGTAGTCATTTGGTTCTTGCAGC
CACATATTAAGCAACTTTCTGCAGTAGCAATTAGTATGAGCCCATGGAAT
>chr19:41597692-41597792
ACCCAGGGCCTTCCCACCCTGGGAAGGTCAATGCTGGTAGCAGCAGGCTC
GTTTTGATGAAGAAAGAGACCAGGCAGAAAGTCCATGAATCAATGTCATG
>chr7:73611968-73612068
TTAGATCTCTCTGTGTTAGACCGACAACCACCAACAAGCTCTCAGTTCAA
GACGTACATATGACACTCAGCATACAGTTGAGTCACTCTGACAGGTCACC
>chr1:125438004-125438104
CAGAGGAAGGAAGGGAGGGGGGTTCCCGAGAAGAGAAGAAGGTGCATGTG
TCCAGGACCTGACTTGAGGCAGGCCTGGGGGAGGGGAATCTGACCTCTTC
>chr2:127488716-127488816
accacaaacccaaaatgacagggcctagagaccatggactcaaatctaca
aaaccatgagtcaaccaaaccttttccctcactgagtcaccacaagtgct
>chr10:68050286-68050386
ACTGACTGGTTCAGTGTTAATAGATGAGTCTCACTGAAGGTCTTTCACTA
CTCATTCAGTATAGACACTGGTGGGTTGTACAGTGACTAACTTCACCCTT
>chr4:63899398-63899498
GGCTAGGGGAGGAAGAGGAAGCAGACACCTTGGGAGTGGAGGCGTGGAGT
GTGTAGGTTGTGAAACAGTATGTGAGAAGCCTCTAGAACCAGCAAAGAAA
>chr8:81568955-81569055
ATAGTAGGTCAATATTTTTTCAAAGGAGATGAAATTTCGATCTAGAGTCA
TAATTGAAAGACAGTCATAAAGAAAAATTGAAACTTCCCATAAAACCTGA
>chr19:33159369-33159469
ACTTGCTGAAGGATGACAgtgcctcagaatccattacagtgactaacaca
cagttagacctcaacagatgttgaatgaaAACATGGATTTATATTACCAA
>chr5:114061745-114061845
GGGCGGGTAGATCTGGCTCCTCACCTGCTGGGGTGCTCTACAGAGGAAGG
GGGCCTACAGGAAGCCAAGTTGACATCAGCCTTTCCACCCAGGGCGACtg
>chr11:52099686-52099786
AATATAAAGTTTTCTTAGTTGGACAAATGGAGGATTTGGTGAGTCATACT
ACAACGAAGAGCTTTGGGATTGGAAATACAGTGTCACATTAATTTATGAT
>chr10:34172772-34172872
CACTAAGCACTCTCTGCATAGATGGGAGGAAGTGGTTTTAAAGTGAACAC
ACTAAAGCTTTTCAGTGGGAACACAGTATAAGATGATAAGAAACTAAGGC
>chr11:115163004-115163104
CTGGGCTCAGTACCTGGAACCCCGCCCCAGCCCCGGCCTCGGCCCCGCCC
GATCAGCCCAACTCCGCACTTGGTAACAAACACTTCCACTTCCTGGGCTC
>chr1:51537848-51537948
gagcctcctcacttatcctagtgagcagggctctctgaccctcttctggt
tctgagtgctgcctgagtcatggttcattctttgttcaagtactctctgt
>chr9:66883526-66883626
TGGTATTTTGAATTCTGATCCTTTCCTGTCTTTTTTTTTAGGGGGGGGTG
CTTCCTGTTTTTGATACCTGGCAGCAGCAGCACCCAGTAGCACGATACAG
>chr4:6978412-6978512
AAGCTGAGAGAACACATGCTATTTCACTTCAGAAATGAATAACACATGAT
TTTAacacacacacacacacacacacacacacacacacacacacacacac
>chr16:24506834-24506934
GGGGCCAGTGGCTTCAGGGACTTACCCAAGGCCAGAAAGCTAGGAAAAAG
CTTTCATTTGACTAAAGAGTTCAGTCTGGTAATGACTATGAGTGACAGAA
>chr10:116397058-116397158
ggcatgcggcatcgttgactctgagttcctccagcttcgtgagtgcggtt
gcgaatggcaggactttgttcgtttctctttcggttgacacactattctg
>chr2:19628386-19628486
cactaaatttacatttctctatttgcctgttctgagcatagggtaagtag
gatcctgcaaatgttatctgtgacttcagtcatttagcagttttctggga
>chr7:90002942-90003042
gtagcacactttaattattcattctcctgaagggcatcttggtagtttcc
aattatgaataaaatactgtaaatgtctgtaggcaggatctggaggagac
>chr10:44176126-44176226
gcgcgtgcgtgcatgcatgtgtgtgtcagaggagagtatttaggattcat
ttcactccttccacagtgagttctagagatcaaacttaggtcaccaggct
>chr10:94021707-94021807
GGCCCACTCTGTGGTTCTTAAAGAGATGAACGAAACCTTTCTCTCAAAAT
GACTATTCCTTCTTAGAAAGCCAGAGACACTAGGAACAGAGGTGCACGCC
>chrX:23810521-23810621
TTGATTCTTGAGTCATCTAGTTTCCCCTGTTCACCACAGCCACTTTTTGT
CAGTAGATCTGAGTGCAGGAAGTACATTCATACTGTTCTAACAGGAACAA
>chr16:48783319-48783419
taggatttgggctgagcccagagcatttctttctctgttctaactctcct
agggtgaagactgaaagtgtctacaactttcaagcctcaggctgctaacc
>chr9:32745194-32745294
ACCCAGTGGTGTGACTCACATCTCCCTAATAGATAAAGAGAGTGAAAGTT
CTCCTAGGATGACTGAATTCGAAAGTTTAGACTCGATTGAGAGGAGGGTT
>chr12:110703554-110703654
cccaacacaccgctgtcacacaggacagttttggtgggggatgggatgag
atccccgaatgcctatcTAAAGTGTTCAATCACAAGGACAAGCTTACATG
>chr8:36028826-36028926
CTCACTCTCTCTTTTTAAGCTATAATCTGTTAATTGTATAGTACACAAAC
CATAGGACATACGTCAGTCTTGACAACTGTGTACACTGTAGAACTGGATT
>chr2:19647122-19647222
TGTGACTAACAGTCCTGACTTCTCTCAGTTCTCAGTTGAATTTACCATAT
GACAAATGCCACCTATGAGCAGGATTTCAAACTTGCTAGTCAGTAGTTAG
>chr13:37793234-37793334
TGTTCgcctcactcggggaattcacctaaaacacaaattcctgggcccat
tctagaccaagggaattaCTTAGACAGCATGGAAGGCAGAGACATTCCAG
>chr3:35749489-35749589
gtgagtattgaagggatgtagcctgaggataattgagaaccactgATCTA
AAGGATGGAGACCAATGGTCTCTCATAGCTTAGAATCTATGTCATTCGCT
>chr15:12481352-12481452
TGCTTTAGATCGCAGTGGAAAAGTGATTGCAAAATGAGCAGAGAGTGTGA
AATGATTCATCAACCGCTGACAGAATCACCCTAGTCAGGAAATGAGAAAT
>chr12:76374174-76374274
TGGGAAAGTTTGTATGCTTAGGTTAGACCTCATGCGGTTCACCTTGGAGG
ACTTCTCGCCCTTAGCAGATTTGCAATCTCTTATCCGATTGCTTTATGCA
>chr10:118178804-118178904
GGGGGAGGCAGGAAACCCTTTGCTCTTGATATTACAAATCTCAGAGTCAC
TTTCTTTCTCAGCAGGGACTTGGCTTATTAATCACCAGCTTATCTGTGGT
>chr14:54492783-54492883
TGAATCCTCCTACCTGTACTCAGGTGGGAGAACTGGAGGGAGGTTTCTTC
TATCTTAGCCCGGACAGGGACTCTTCATTGCCAGCTTCTCTCTACTCTAA
>chr15:9466614-9466714
TTGCCAGTTCATGACTCCTCGTTCTAGCACTCAGCCCTTCTCACATATTA
TTGACATGAGAATACCGACCCACAAGGGGCTAATGTATACATACAGGAAG
>chr2:144210970-144211070
CCTGCTGAGAGAGCCTGAAAGTACTGCTTTTACAAGAATGTGGTAGAGGT
AACCCCGTGCTATTCCAAAAGAATCCTTTAGCAGGCTCTTGTCCTGCCTG
>chr4:48227766-48227866
AGCACTCAATGAGCAGGCTCACCAGTTCATTTAGCTAGAAACTTTTCACA
GGAGCCTCTCCAATACACACCACTATGACTCTGGATGAGACGTCTGAGTG
>chr12:35463137-35463237
ATTTTCCAGTTGGTGAAGAAATAACATTCTAATAGTCCACCGTGAACTTT
GTACAACAAGCATTATGCTGCTCACAACTCTAGCCAGACTGGAGAACATA
>chr10:77556842-77556942
TGTTCCTTATTAGAAAACAATCCCGGGGCTTGGGTGGGGAATCCTGTTTT
CTTCTCTGGCCCTGTGAACCCTGGGTGCTGCAGGCAGACTGCTGTACCTG
>chr13:113580148-113580248
TTGTGTGATCTCTCACAGATCCGCCCTAGCCTTCCGAGCAGAAGAGCCGA
TAGTGTAGATAGTATAATTACAAATCACCTTGATACCAGTTGCCCTATTG
>chr9:122177604-122177704
TGAAACTTTTAGACTCTCTTTATGACTAAAAGCATGAATGGTCGGGTATA
AGCATCTATCTCCTGACTGACAAGTAACACAGGAAATAAGACTTGATTTA
>chr15:62837036-62837136
GCATTTCCTACTTCATATCAAAGATGAACAAATGGTGGGAAGAGACACCA
CACTGTGGGCATTAATCAGTAGTGGAATCAATACAGGAACTGAGGAAATG
>chr11:83636992-83637092
GGGGAGGCGTGGCACAGACAGTTACAGGAATCTCTTCAGCAAGCAGCTAA
GAACACATAGACATGCTTTAGAAAAATCAGTTAGacaaaaccaggcatag
>chr17:5804414-5804514
TCAAAGCCTTTGTTATAAATGTTTAGAGGAAGTAGGCCGTAACCACACTG
GGGCTGAAAACACTCCTGGTTGCTGTATGTGGTTTTTATAAATCAGTTTC
>chr15:61864636-61864736
GTAAATATTGCGTGGGGTCTGAGtcttcttgagggttctcaggactgcca
catgactcacctgctgagcgaaaagcacaatggcccaaattagtcacaca
>chr12:16201938-16202038
CCTTTACAGGTTTCATTTTAAATAGTTGCGGACACAGTTTTTTAAATAAA
AGACATGTTAAAGCACAGTATATATCATTGACTGATACTGAAAGCTAGAA
>chr8:124085612-124085712
TGTCCTTACCAAGTCTGACCTGGAGCCAGCCTGTTGGCCAGAGGACATAG
AGCAAGTCACATTGAGTCCACGGTCTGCAGTCCCCTGCTCTGAAGAATCA
>chr8:107114482-107114582
TGACATTTGGGTGGGTCATGAGTGACGATGAAATCTGTCATCTCTTTTTA
TGACTGTAATCTGCTGTCTACCGTGCGTTTCCCACCCGCGTTTCATCTGC
>chr13:104914585-104914685
TGGATTGACTGGGGGTCACTGGCAGGTGAGCAGAGTTAAGTGTGACTTGT
AAACCATAGGTAACACCCATCACTATTTGACTCAAAGGAAGCAGCAGAAT
>chr13:14069028-14069128
accctatttgaaaatacagggtggagTACAGGGTGGAGAgaagctggcaa
gatggcgcagaaggcaaaggcacttgctgccaagcccgacaacctgagtc
>chr12:69834056-69834156
ttgtgaattctgaggttgtgtgtcacACTACTAATATGACTATCTCTTGG
TCAGAGAGAGGGGGCGGGGacctttcctggtatttgacatctgggaggac
>chr3:19611053-19611153
ACAGAAATATGATCTAAAGGAGACATGACATTTACTGAAAAATGTTGAGT
AAGAACGGGAGTGGCTTGGTTTAGTGCATGCTGTTAGATTGGCTTTAAAA
>chr6:129687104-129687204
TCAAAATATCAACTCCAGTAGCCTTATATGTTGAAAGTAAGACTAGCAGT
ATTGCCTCATGCCCTTTACATGTTGGTCTGAGTCATAGGAAATTGGAGAT
>chr4:156200824-156200924
TTTCTGTTTCGGTTTCCTTTTCCTACGGCATACCTTAAATGAGTGGGAAA
ACCAAAACTGAATGAAAAGAAACTGTAGTTGGGAAGGAAAGGGACTGGCT
>chr2:116998997-116999097
GCATGAACATCCTGTTTCCCAGAGATAAGGTCTGGGACAACCCTACCATG
GTCAAGGTTGGAGTGTGAAAGTGAGTCTGTCCTTCAGCATAGTCTCTCAT
>chr11:83044016-83044116
attctgactcagctgaaaccatcttggtttaaactgaaactgaccccggc
ccccacccacaccttttctacccctgccatggaaagccctgtgtcggggg
>chr18:53858137-53858237
ggtgtatttaggtccaaacagttaacaatcactaatcctcagcactttct
ccagttgagtctatattaccctgtacttactgaaaaagaagcttttctga
>chr12:24709509-24709609
TTAACACACTTCCTGCTTGGGCGGAAGACCCAGGTTCTGTTATGAGTTAC
CCCTGTTGGACTGCTTCCCATCTGCTGGTGAGCTCCTCTCACCAAGGCAA
>chr16:55728732-55728832
TTAATGCTATATTCCAAAACAGCTAGTAAAGAACTTGAATAGGAGACTTG
AACAATGCTCCTTgcccagagatctatgaggatgaggtggaaagattgta
>chr14:122935921-122936021
ATCATGGACAGACTATTCATAGAGCGAAGCCCATGGCCTTTTAGTGTGAC
TGTGAAGACTGGGCCTTTAAAGTGGCAATAAGGAAGTGAGGTCACAAAGG
>chr3:135662504-135662604
ACCAGAAACCACACTTGCTAAAACGATGTGTGTGCGCGCACGCCGGAGCA
TTTTTGTGAGACACATTTCCAGAAAGCATACTGAAAGGGTGGTTTTAAAA
>chr8:106888930-106889030
AGGTGGAAAGCTACTGTATGATCACGCTCAGGTCACTAAATGACTAGGTC
GCTGACACCTAGATGATGACTCACTAGTGTGATGACTAAATATAACTCAT
>chr11:21221346-21221446
ATGGAATAATCATTTATATCATTCTGGGTCATAGTCAGTGGAAAACAAGA
GTTGCCATGTCAAAAAGGCACCACAAGGATACCATGAGTTCACTCAGTGA
>chr10:88584466-88584566
CTGGCTCCACACCACACTGCCAACTCCAGTAGCAGACGTGCTGCACTCAC
AGGTGCGCACACCAGTGTAGTCACTGACTGTCGGCTTATTGTTCTGCAGG
>chr9:41073563-41073663
gggccctttccacttctactaccttatgTGTTTTTCTGTGCTGGGAGTCT
CTTTTACCCGCAGAGGGAGGAAGTGGGGCTGTGGTTTCCTCCATCTAGAG
>chr9:69034386-69034486
GGTGTCTTGGTTTCCTCTGCTTACACAACTGAAGCTGCCTGGGGACACTT
TTATTTAGATGGCTCATCGGCCACAAACTGTTTCGTTACGTGTTGCCTGG
>chr12:54487744-54487844
AACTAGACCTAATTTTCCCAtgctcaccgcagctctttcactatgactga
tccattcttcagtctttcattttgattgacctctgaccaggctgaaactt
>chr9:73060394-73060494
attgccatggtcacctcccctcagggttaggtgttctatcttgccactct
attggggaataagagtggttggttcattttcccagccacctctcccacac
>chr3:135711484-135711584
AATATTTCAAAATAACACACTTAAACTTTGGAATCTGAATAACTGGTTGG
ATTATTAATATTTTCCCATCTGTCAAGTAAAAATGTTAAATTATCTCTTG
>chr9:14240979-14241079
CTGTTCACTCATGGAGAATGGTCAGAGAGTTTGGCTTCCAAAGTGATGAC
TGGTTAGGAAATGTAGGTGGCTTTCACTATGTGTCAGACAAGACTCAGGG
>chr5:66068296-66068396
TGCTTCCTGACCAGGTTTCTCCAGCACTCGTCTGCTCATTTCAAGAGAGA
TATTCACAAATGGGTTTCCCCCCCAGGTGAGAATAAGAAATGACAGTTTC
>chr9:18293091-18293191
ACCACACTGAAGTATTTCATCACAGACTGGAACACCACGTGTTAATAACA
CAGTTCAGCTTTGTAAAAGAGGTTAAGACCAGTTCCTTAGATAATGATCT
>chr6:129577102-129577202
CTGGTGGCAGTTTTGGGGCTGCAAATTCACAGAATCTCCTCCACTCTGTT
TGTTTTCTTTCCGGACTTCTCATTACTAGAATGTTTAAGACACTTAGTGA
>chr1:32104278-32104378
ctaccaaactggttcatgagcaagcctgttgtacattctcttggttagaa
cttggtgtaggagagcccagtcactgtgggtggttccatttctgggttat
>chr14:71104184-71104284
ATTACGTGTCATCCTGACCTTTGGAAGTCTATGGTGTGGTGAATGCATAT
AAAAAATTGCTCATGGCAATACAAGGAACTACTGAGGATGGACCAAAAGA
>chr13:5845367-5845467
CAGAGAGGAGTGTGGCTGCTGTGTGGGTCACACCAGCAAATCCAGGCAAC
ATCCGGACCTTACCATTCTCAGTTCTGATATCCGCTGGCACTGGAGCCCA
>chr10:39472339-39472439
GTGACTTTCTATTTGACTAAACTTGTGGGTGTCTTCTTGGGTTGGCCAGA
GTCCTTTCAGTGTCTCCTGGGGACACTGGTAGACCTGGGTCCAGCATAGC
>chr5:93255960-93256060
GAGAAAAGACAAAGTCACACAACAGAAGCGGTTTTTTAGAAGTAGGCCAA
GAAAAGTTTTCTATATGCTTATCTTCCTCTCTTTCCTTTCTGTCTTACTA
>chr16:51312360-51312460
TCATGGTTTTCTTTAGCCAGTGGTCATGAACACAAGTGCTGTGTGCTTTT
TTCACATGTGTGGTGTTTAGAATCGAGCTATGAAGTCATCATGCTGAAAT
>chr6:99665464-99665564
ACTTCACAGTTAGAGGATACCTTTGAAAACAAAGTCATGACTTCACTGTG
CTAGTGACTGCCAAAACCCAAAGCCACTCCTGCTATGACAGCCAAATTCT
>chr7:99091053-99091153
GACTCAGCTGTGCTGGGATGATCACATGAAAAAAATAGACAAGAACTGTG
tttattaattattaataattaataatCTACCCCAAAGCTGCACTTCTATA
>chr7:101058598-101058698
GATCTAAAATTGAATGTAGTGATGATTCTGTATGACGATGGATATTTTGA
AAGCAGTGACagccagacacagtacaacacaactgttgtcccagatgcta
>chr17:64603120-64603220
CCTCTTGCCCAGTGACGTCTTAATAGTGTCCTCTAGCTTTGGCTGGGTGA
TCGCTTGAACATGATTTATGCGAACATCTGCATGGGGTTCTCTGGCAACC
>chr2:10143360-10143460
gtggtgcagctctctgccttgagaccctggaccgtataagagtaaaagcc
agctaggtctttctagtgcatgggttcatttctctctgcttctgactgtg
>chr5:105515802-105515902
AGACAAAACAAGAATAGTTTTAAAATTACCCTAAAGAGTAATTTCAGCAT
CGAAAAAAAAAATCAGATGTTATTTATAGCCGTACCTGTATAAAATACTT
>chr2:167351466-167351566
TGTAAAGGTCACCCAGGTCCAAGAGCCGCTGGCTGAGCACGTTTCTCCAG
CCTGAAACCCTCATAAACTGAGTGTAGTTGACTGGGTGGTTCCTGTGGTC
>chr15:78895172-78895272
caccTGGATATGACACAGCTCTCCCAGTCCCACAGGACTGACACCCTGTC
AGGCCTACATTGGACAGTGACGGAATCTCAGCGTGGACTGTAAAGCAAAA
>chr18:4291474-4291574
AAGAGCGCATCCTGCAGAGGCTCCCAGCCAGAGATGTGGATTTTCTGAAG
CAAAGTTTTTACCTTTTGGGGGAGGGGAGTAGTCTCTCATCACTTTAACC
>chr5:72160802-72160902
TGATGCTTAAGCAGTAAGCTCCTGTGTGATGGATCGAGTTCAAGCAAGCG
CATACCTTATTAGCGGCCTCCAAGGAGCTGATCAGACTCTGTAACTCCTC
>chr8:107502668-107502768
TGAGGAGTGCGGAGAGAATCCCAGGCTCTGGCCTTAATTGGCGTTGCTTG
GTGGCTTCAGTTCCTGATGGAGGAACTGAGGTAAGGGTATTACCAACATT
>chr4:108350294-108350394
TACTGTACCTCATGGAAAGGAATGCAATAGCAGCTTGCCGCTGCACAATG
GTCTCCACGGgaggttaagtcctatctccaccacttgttagccatgtgtg
>chr15:62586918-62587018
AGAAAGTTTTCTAAAGACTATACAAAGTGAAACAGACTTGGTTCTCATGT
TATGATTTCAGTCGAGAAGCTATCTACAAATCATGTGGCCATCACATATT
>chr10:12963394-12963494
ACCCGTGTAGAAACAACAGCTCCTCCCTCTGCTGAGAAATGGCTCTAATA
AGTGTGAGAGTCACAGGAAGTAAAACGCAGGTCTCAGCTGATGTTCGCGG
>chr11:5296700-5296800
TAGGCAAAGGGGCTCAAAGACACTCACCAAGGGCCCTGTTTTCCGACAGA
AACTTTTCATTACATAGGAAATGAGGTCACACACTAGGGCACACAGGGAA
>chr14:103619626-103619726
agaCCCATACAGAAAATGGAGCATGCTGCCCGAGTGAATGGGGGGGGGGG
GGGGACAACTTCAAATAAGACCTTACTGGCATTAACCCACATAGAAAAAG
>chr11:86101906-86102006
GAAACTTAgtggctcctgagttctaaagaatctcagttctctagccataa
gacactgaattctgtcaattaacctgaatgagcttggaagggaatctcaa
>chr19:55085328-55085428
GTGAGCAATGCAACCTGAGGTGTGTTTGTCACTGTGGAGACTTAAATGAG
ATAAAAGAAAACGCCAGTGTCTGCTCTGTCGGAAAGATAAGCAATGGCTT
>chr5:107283878-107283978
CCCCCAGTCAAACTGAACTTGCCAGCCCACTGCATAAAGTCATGTAAGAA
AAGGGCGCACACCCTTTAAGGATACCGAGAAAGGTTTGTGTTTGAGTGCA
>chr2:11214898-11214998
GTGTCTATTCTGACTGAtggaggggagagacggttatacggagcacaaag
ggttttcaggacagtaatgctgctccctatgaatcctgtcattgcgggaa
>chr6:145274090-145274190
ACAAATGTCAGCCTTGCCCTCAGCTGTGTGACTGGGTTTCTTTAAAGACT
GCTTGTCATTCCTGGATGGACAGGCCAGTCCTTTATGACTTCGCAGCCTC
>chr8:115397922-115398022
TTCTCCCCCTCCTCAATCTAAGAGCAAGTTGTGATGAAATGACAACCCGA
GGTTCCCCCATGTAGAAATAAGGTCATGGGGTGGGGGGTGGGGGAGAGAA
>chr19:29317372-29317472
acaacaaaatgcaggcttaggcaagtgagttatggtagcacagtgaatac
cccaagagtctggaattgggaaattaaaacaaacaaaacctacatagcaa
>chr2:65170838-65170938
AACCGTTTTTACTCAAAGTCCACAGAGGCAGCGTTAATGTTTGATCCAAC
GTCTGCTTCAACAGTTATGTGTCACCAGCCTTTTAAATTTTAATTCAAAT
>chr11:61143742-61143842
AGGGTGAAGCAAGTCAGACCGGGAGTGGGGGGGTGGGGGTGGGGAATGCT
TGACTGGTTAGTAGTTTGAGACTGGTGGAGACACACCCAGAAGAGGGACA
>chr4:145310877-145310977
TTAAGCTGCCTGTGCAATGACCTCCAGCCTCAGGGTCCCCCCCCCCCTTT
TCTTCTGTCCTGAGATGCATCGGATGCCAGTATGTGCAGACCTAGAAATG
>chr8:4404245-4404345
AGTCTGATGAGACGTTACTAAACTGTTGTTAACTCAGAACAGTGGTTCTC
AATCTTCCttgtggtgaccgcaaccattacattatttttgttgctacgtt
>chr12:25784304-25784404
GGGGTTGGGGAGAGGAACAGCCTGGGAAAACCGACTTGCTCCAACAGCCA
GTGACAGGTAACACGTAGAACATGTAGTCAGAAAGACCACAGGGAGTCAA
>chr1:173646488-173646588
GAGTTTAGTCATTTGAAATATGAATTTCCAGAAGTGGATGATCAGAGTAC
ATTTTACTGCTTGCAACAGTAAAGAATCTCACCTCTGAATATAGGGTGAA
>chr12:41949800-41949900
ATACTGgtttccttgcttgtaaatgagacaggatgtctacctgatgagtc
actgtgagaactgagtcatatgtgtaagtcattcataacactgcctTCTG
>chr11:4206053-4206153
ACCCCTGCCAGAAGAAGGGCTGAAGATCTTCCTAGTATTGGTGCAGCGAA
TGTGTGAGGGATGATTCATCTCTTGACTACAGTAATCTGGCTAACACCCC
>chr17:70924874-70924974
TGGAGCTCCAGCAGCCTCTCTCCGCACGGGTTCACGGGCTGTTTTCTCTT
AGGTCAGCTCCTGCCTCAAGTCCCGTCAGCCCTCCCCTTCCTGTTCCTGT
>chr3:144432173-144432273
ccctttgcctctcctgtctgtgacagcgactttccaacagtaagagctgt
acagagaccTGACTCATTACCTGGTCTTTTATGAGGACAGTTTAGGGAAA
>chr1:128832426-128832526
TGAGTCGTCATTCTGAAACAAGCAGTTAGCAAACAAACAACTGTCATAAC
GAAAGAGCGATGTGCGTAGAAAAGCGTTTCTCTGTTAGGGTTCCCAACAG
>chr3:54724030-54724130
TTGGGACTCAGAGATTGCCTTCCTTTCTGGAGACGCCGCACTGTTTGTTC
TTCACCACTGTTTGTTCTTCACTATCCTGCTGCATTGTATTGCATCCTCG
>chr2:91835685-91835785
ttgagaggcattttcttaactcgtgattgctgtgggaggaaccagctcat
tgtgggcagtggtagccctggtctgatggtcttggatgctataacaaagc
>chr11:61564092-61564192
GTGACCTAAGGCTCAAAGATTGGAAAGTCATCAAGCTACTGTTCTCAGTC
ACCAAAAGCCACAACAAAATCATGTTTCCACATCACCCATCAGAAGGAGA
>chr12:98283457-98283557
TGGCAAAATTGGGTAGGAGCCAGGGCACAGACACATTCCTGTGAGTCGTG
TAGCTCTGCTTACCAAAGAGACGCTTCTTTGGGGATGACTAAAGGCCGCA
>chr10:19068260-19068360
AGTTAAAAAGACATGATTGTTAAATCTCCTTTTAGCATTCACAGATCCCA
ATTCTAAGATTCTCATCTCTTCTGCACGGTGGCTTCTTGAGGCTAATTTT
>chr18:36371453-36371553
TACTCTCAATAAGCCAAGAATGATATTGTTCTACCATACtctttgatgtg
ggatcttgctatgtatgtgtagctcaggctggtcttcagcctagtctttc
>chr1:144241443-144241543
TCACTTTTTTTCTTGGTTCTTTCTGTTCATACTTTTAAGTTAAGGAGCTA
CTGTGAAATACGTAGTCACATACTGAGAAATATTCTGCACAGAAAGTTCT
>chr7:118482826-118482926
TTCATCCATGGAGTTCTGTCCTGCACTCTCTAAGGTTCTGGTATGTGGTA
GAACTGCAAGTTTGGGTATCTTGCAAAGTCTCTGGTGTGTCCTAAGAAAG
>chr10:117864798-117864898
tgcttcttgttcttagagacaactggagtttccttttctagtactcatgt
gaggcagcttacaacctgtaaatccagttacaggagatctgaaacctcta
>chr11:106789914-106790014
CTCCAGAGCGTGTGTCAGTACTGGAAATGTGGCCAGTTCCAGTCATTTCA
AGATTCAGGGGTTTCAAGTTTTGGAATTATTGCTGAAATCCTTAACCTTA
>chr11:94098878-94098978
CGTTCATTGTAGTAAGGTTAAATGTAGAACCGCTCACTTCTTGAACAAGC
TGAATATACTTAGTGTGGGTTTTTTTCCCTTGTGCCTCATTTTCTCAGTA
>chr18:84684920-84685020
TAGCGGTTCCAGGGTTTCAAAGGTTAGCAGAGTATATCAAACATCTACTA
CACTTTACAAATGAGTAAACTGAAACTAGTAAATGAATGGGCGACCTAAT
>chr1:160794000-160794100
GTTTGATACCTAATAAAGTTAGGATCTAATTAACACAAATCATCTGTTGA
CTTCCACGTTTGCAGAGTCTCATTGTAAATATACGAGAAGTAGATACTGA
>chr3:21884460-21884560
gtcaagtgataccactgcttaggctggtagaggaaaggaactcgtgaaca
tagatgagttttgacctgccaagatgagtttgtgtggttccttatagttg
>chr13:95892470-95892570
CAAACAACACTCAGAACACAACTGCCAGTCATCCGCCCACCCCTCTGCCA
GCCCGCCCCCAATGTGCAAAACTGTCGCTCAGGCCCAGCCGGGGTCGCAC
>chr6:129747334-129747434
CAAATTTCAGCCAAATAGCAAACAGCACCTCTGACCGTTCTGACATCACA
GGCAGAGTTTCATATCCTCTGAAAGCCACAGATTCCACCCACATCCCTAG
>chr9:106788272-106788372
GCATCGGCCTTTTCCTAACCCAATGCAGCTAACACTACTCCTGTGACAAG
TTTCCTACCTGAGAACCACTCTTAACTCGGATACATCTTAGCCGTGAAGG
>chr6:15793540-15793640
TGAAAGGAAGAAAGAAAAAGACTTGTCTATCATAGACTTGAGTGTATCAT
TCAAATTGTCTCTTGATGGCACTTGATGAAGTCTTGGCTCGATCAAACTG
>chr12:118373246-118373346
AGATATGACACAGGCACACTGAACATCAAAAGGAAACAGTTCTGTTTGGA
AGAGGCTACTCTCTGTTCTTTGTGGTTTATGTTTTAGGCAGAGACATGTT
>chr13:92613026-92613126
ATCTCTGCTGGCAATGATCTGTGTGTGTACACAAGTGTAAGGACATCCCA
TAAGCGTGTAAACAACAATAGATCCAGTTCCAGGAGTCTCGGAACAAGGC
>chr7:98693105-98693205
TCTGGGTCTGAGTCTGCATCTTCTGGATGCGCCTCAGTTCGCTTGCTACA
GCACTGACGTGTGACCGCTTAACTGTGGCCGTTTCCTGGCCCAGGGAGCC
>chr17:31914462-31914562
AGGAAGCGTCATGCTCTCCTAGTTCCCAGATTACTCATGGCCTGTGGTAC
TGTTCAGCATGGTCTCtgtctgagtcagggtttctattactgcgacaaaa
>chr15:59728462-59728562
CTGTGGAAAGCAAAGTTTCTTAAAATGAATCAGCAGTGCCTGTACCCCAG
GCTGTGGGAGGAGAATGAGGGTTCGAGTTACAGATTTCCAGAGTATTTGG
>chr2:14312688-14312788
TCCTGGCATAGCAGAATTAAAACCGGAGCAGTGAGATGTGCAGAGGGAAA
CAATTTTCAGATAAAATAACATTATTCCTGGCAAAGCAGGCACACGCTGT
>chr18:74991200-74991300
AGTTGCTGAATGTTTGCTGACTGTTTTCCGTACAAATGAAGGCGAAAGCG
GTCCTGACGCCAAGCTGGCGCCATCTAGTGGTCCAGTGGCTGCTCGCCCA
>chr13:37783785-37783885
TGCCTCAGTACAATCTGGAAAATCTCCCTCCTCATAGACCACAAATTAGT
CATTTCTGGGGCTTTTTCGCAGAGCCCAAATGATGGCTCAGCACTGTTCT
>chr9:32510051-32510151
GCTGTCTTTCTAAGCAGAATTTATCTCATTTACTCTGATTCTCACCACCT
TGGACGACCCTGCTCTACCTCTGCCAGGTCTCAGATGGTAAAAGGCTTCG
>chr5:66058914-66059014
accatgaggtctccagggatctgagtcatgtcatcaggcttgtggcaagt
gctcttatcctctgagccacctcAGCTACTCATTCGGTACTATTCTGAAT
>chr14:76482206-76482306
caaattctctccagaaagtccttgcctattctcgtatctagagctgtgtt
ccctgtggttttgtgtaacagagtcagtttcgagtcatacgttacagtca
>chr9:69987642-69987742
GCAGAGTATCTTACTCAGAACCAAACATTGAATCAAGTCATGTTCTGTTA
CTAAAATGAGGAAACTCAAGACCACAAAAACCTCACTCTCTGGCATGATT
>chr1:144076465-144076565
TTCTCATGTAACAATTTTTCTGTTGTTGTTGAAATACTTTCTGGCTCTTA
GGCCAAATAGTATGCATATTATTTGTAGCTGTGCCATCAGTGCACATAGG
>chr17:84064033-84064133
TGGTTTCCTTTACAAGCAGCTGGGGGAGTAATAGCgaaagaaggaaggaa
agaaagagagagagagagagagagagagagagagagagagagagagagaA
>chr11:106545978-106546078
CTTCCTCACTGTACTAAGTTCCATCTTTACTCATAGTGTAGAGAAAAAAA
GGAGCAGCCCTAGTTAACCAAGGTATTGCTATGAGTGTAAGAGTGGAGGC
>chr5:146261071-146261171
attgcttgggaatgcagcccaaagcgggtggtaaactccatctaaggcta
aataccggcacgagaccgatagtcaacaagtacctaagggaaagttgaaa
>chr10:96599833-96599933
GATTACTggcttggagtgacggctcagtggttaacaatacttgctgatct
tggggatgacctgaattcagttcccagcacccacacagaatctcgtcatt
>chr3:32417904-32418004
ccaagaaaactcattggttcaccaagttggactttggaggtatctcaact
tttggtccctatctgaggtgagtggacatgtgttatatgtccctaggaaa
>chr17:71192038-71192138
TGAGATGAGGACTGGGGGATGCCACTATGTCCAAgacctcaccagctttt
agagaactagtcagtattctgtgggatgcctcactgtaagttttccttat
>chr9:78387068-78387168
TAGCTGAGCGTGAAATGACTGCTCTTCTTCTAGATGTGACTCATTCCGGG
TCGTGCTCATCCAACCACATCACCACAAGAACACAGAATCACACGGTTCA
>chr6:134282026-134282126
gtaattccatccccagaaggcaaaggtaggggctccccagcctaaaatga
ctactgagagtactcatatcagtcagccctccctttgacagagaaactct
>chr3:90587846-90587946
CTTGGAATGAGTGTCTAGGCTCCAGAATAGGAGCTGTCTCCTCTCATCCC
TGACCAGGCTCCCtatcttagtcagggtttgtactcctgcacaaaacagc
>chr3:52881224-52881324
AAGACTTGTTGTGTCTAGAGGTTTCGAGAGGGAGGTTAAGAGAGCCACAC
AACCTCACCCTTGGCTCCACATTGCATAACTGGTTCCTGCTTTGAAGACA
>chr2:131744298-131744398
ACTTATCCTCTCTGGGTCCTCATCTTACGGTGACACCAATATCCAACAAC
TGTTATGAGAAGTCCTCTGTTCACAGGCTTTACACAAGTATGGACCAAAT
>chr14:15763464-15763564
AAAGGTGTGTTCCAGGAACAGGCTCTCAGGAAGGGAAACTTCTGTGAACA
GAAAGATCAGTGCAGTGGCCTTGTGGTCAGAGATAGGAAGCTCAATGCTG
>chr7:47103848-47103948
agaggaactgagaccaacaggctgcaggaataggaggcatgttaacagct
gtgggtgaatttagattaaagcaggtgtttggcttcagctaagttttgag
>chr11:4337028-4337128
AACTGCTGACTTAGCATTTAGACCTGTGTTAGCATTTACGCAGCCTGTCC
ACTGGTGTACCGCAGCCTGTCCACTGGTGTACCGCAGCCTGTCCACTGGT
>chr7:72110742-72110842
ACTGCCTGGGAAGAGTAAGAGTGATTCATTCAGAAAGACAAACAGCAGCA
GCAGCAGCCCGCCCCTGGTCCTCTCGCCACAGAGGCTCCTGACTCATACA
>chr6:120082366-120082466
agtgcactccaCTGTAAAAAGTATGAACTTGCAGTCAGAATGTCCAGGGT
GTGAGTGTCAACACCATCGAGAGCTTCTGAAATGAACTCAGAATTAAGTT
>chr5:117158550-117158650
ACTCATTTGAGGAGCAAGGCCTAGCAACAGGAAGGTTTTGGCAAATGCTC
TGTGAAAGGGCAGAGATGACTGGGAGGGCAGCCTGGGTAAATACCCCCGG
>chr1:61054562-61054662
CGATTGCTAACAAGTGACGAATGTCTACTGACTGTAGTCATTTCATAGGT
ACTGGTCTGAGCATGGAGACCACAACCTCACTGAATCACAACCACTGATA
>chr12:17610502-17610602
ACTGACTACCATAACCTCTGCCCACAACTTCCTGCCCAGTCAGTCAGGGA
CTGACATACAATCTGGGCTCAGTGGTATGAGTATATCTGCTGAGAGATGA
>chr11:46667186-46667286
tcaaaaaagtaaaaCCCCAgctgttgagatgactcagctgttagggccat
tgctattcttacagaagacactagttctattcccagtactcatgtgaggt
>chr8:46644774-46644874
tcaagaaaatcctctatattcctgcccacatgccagaccaatccagacac
tgagacttcccaggtaattccagatcttgccaagttgataattacaacta
>chr16:22607090-22607190
AGACTCAGCGTTCTAGGTACACAAGTCAAGGTATTGAAATGACTGTCATG
CATGGTCAGCAGTGCTGAGTGACACAACACAGGAACAGGCACATGTTAAG
>chr9:79924420-79924520
TGGGTGTAAAATTTTGACCTCTCACACGCCACTTCCACTATGACTAGGGA
CTTCCAGGACTCAGAAACCCTTATTAGGACATTTCTAGAAGTCTTCAGGA
>chr19:53060256-53060356
acctgacttcctttggtgataaacagcagtgtggaagtgtaagctgaata
aaccctttcctccccaacttgcttcttggtcatgatgtttgtacaggaat
>chr19:43896317-43896417
gaaagtgacacagccacccaacatcctccgatcttgacatacatgtgcct
gggcacacatgagtatacatatgccacacatgcacacatgttccaagcca
>chr2:70091403-70091503
gtgccacagttcagcTATCATGGCAGTGAGGTGCTGAGTTCAACAGGTGG
TTTCCTGTTAGTGCTCTGATTATGACTCATGTCTGGTTACTAATGTTCAT
>chr4:32288043-32288143
GCCTAGGGAAAATATCAAAACAAACACGACCTTTGATCCTTCCAGAGATA
ACCATCATCTCTTAGTCATACAGATAAAATTTCTTAGTCATATCTAACCA
>chr11:51761299-51761399
TCTCTCCCCATTGACCCAACCCAGGCCCTGGCCACCCCTCACCTGTCTCA
CTGGGTCTGCCTCGTGCCAAACTACTCTCAGCTTTCAGTCTGACTCAATA
>chr15:5238550-5238650
TTCATTCCCAGCCATCCAGTTAGACACAGTTCTTCATCTGCAGCTGGGGA
AACAGAGGCGTGGAGTGGGTAGGGACATGAGCCACTGAGCTGATTCCAAC
>chr11:3193834-3193934
AAGTCGCGCTCCCGTTTGACCTATATGCAAGCAAAACATTCATACTCAAA
ATTTTTAAAAAGATTAAACCCAAGAAATATGGGTTTTGCCCTTTTACAAA
>chr7:100590719-100590819
TATACATATTTAAAGTTCAAACGTGTCAAGCCACACCTAGCGTTGCCAAT
TCATCTGGGAGTTGCAAGGCGGAGGTGAGTCATCTTAAAGAAGAGGGAGT
>chr17:17294094-17294194
CATATCTCTGCTGATCTGGAATAGGTGTGCGTCTATATTGGAAGCCTGTG
CACTGAACCACTGAACCACTATTCCGAGTTGCGTTTGCACCCTCTCACCC
>chr12:100903760-100903860
ATGCTTCCTGTCATCGCGGAACATGTCCCAGGGCTGATCACGCAAGCGGA
TGCAGGTAGACAGCTTCCCTCCTCAGTAGTACCCGCCCTTGCTGAGTCAA
>chr13:20305852-20305952
TATAGAAAGTAGTTTCATGAGTTCATAGCGCTGAGATCATGCCCCACTGG
TCCATCTGGTATGAATCAGTTAGAAATATGAAGACTTTCTGGATGGCTCA
>chr12:17688951-17689051
tgtgtgtgtgtgtgtgtatgtgtgtgtgtgtgtTCAggcatccaataaag
ccataactccctgagccccttacaaccaagtaggttcatatgactaattc
>chr10:8055436-8055536
TGTTTAGGATGTGGTTTACACCCATCTGAGGATGCTGCTGCGCTGGGTGG
AAGCAGAAGACAGAAACAGAAAGTGCCTGGCTGAGTTAAAAGATGAGACA
>chr2:44978516-44978616
ACTGCTTTTCATGTATGAATGCTTCTTGCTGCTCTCCCTTCAAGCCTCTG
AACGCCCTCTTGGACGAATGCACCCATCTTTTAGAGCTCAACCCCCAGCT
>chr11:30182774-30182874
TGTGTGTGAAGGTACCTCATATTTCTTTCTTAAACTCACATTCAATGCAG
AAGTTTGTGGTTTGACTTTGAAGCCACAGGTTATCAGTATAAGAAGTACA
>chr10:44380993-44381093
CAGAGCTCAGCTGAAACATCCAAGTCAAACGAATAGCAGGGTCTCAGTCA
TACACAGAAAGCACTCTTCCCTTTTTCTTCCCTCAGCCCCACACATGCAG
>chr7:73517550-73517650
GCAGAAAACTTGTGACGCCTTTACTGACTGTGAGGACTCCAAGCTACTCA
TAGTTCCATACAACTGCCTGTAGGCAGTAAATAAAAACAagccaagggtg
>chr16:17024678-17024778
GTGATACTTGCGCAATTTTTGAGTCATTTCCAGAACACTGCAGCTAGTAC
TAGTTTGACTGTAAAATTTTGTTTTCATCAAACTCTTTAAGATACTTCTC
>chr10:19577636-19577736
tacatatgactcataactagcaacattataactagcaacattacagctac
gaagtagcaacggaatacttgtatggtttggggtcaccacaacatgatga
>chr13:45687663-45687763
CCTCGATCTGTTAATGATGTCACATGTATCGTCACATGCTTCCGTTTCAC
AGGTCCACTCATACTGATAGCTACTGGGAATCTCCCTGTGCTTTATATAG
>chr12:15720234-15720334
TCTGGCACACCATACAGTAAGTTACTCTAAGCCACCCTAGTACACACAGA
CCAGAGTGAGAAACAGCCCTAGCGGCCTCCAGTTCAACTCTCTTTCTGTG
>chr11:80078168-80078268
AGAATATCCTAGCCACCACGCAAAGGCTCCTGCTTATTTGATAACGTTTT
TTGTAGCACAGACCTTTCTTTAAACCCGACTGGACAGGGGCCTAATTCTA
>chr11:80146198-80146298
AGGCTAGTCATCGTGGGTCACTGCAAACCAGAACCAGGGTGCTCAGAATG
AAAGTGGTCATCTTCCTCCTGAAATCAGCTGCTTCTCCTTTCCCTGTTTC
>chr13:63285976-63286076
gagtgagtgaaagagagagagtgagtgagtgagagagagaatgagagaga
gagaggatgagagagagagagaACACAGAGTGTGAAGCTCTGTACCGTGA
>chr1:34826063-34826163
TCATATCAAGAAAGCAGCAGAACTATAGGGAAGTCCCCTCCTCCCTGGGC
CCTGTGAAAGGGAGACAGCTTTTCAAGGACCCATCAAAGAAGAGTGCACG
>chr6:17066310-17066410
CTTTCTAGTCTCTTCCTGTTTGATATTTATTCTTTTAACGTGTGTTTTGG
TTACCTGTGCTTGCCACTTAGAAAGCAGCGGATGTGCTGTGTAGTCTTCT
>chr14:79301616-79301716
CACCGGCAggggcggggcggggcggggcTGCTGAGTAAGTCCCAGACGAC
CTAGGGGACGCCCCTGTCCCTCCACCCCCTACTCCCGGCACCGCCCTAGC
>chr3:132871287-132871387
CAGTGCAGAATGCGGTCACCTCAAGGGAGTCTTTTTGTCAGAGCAGTGAC
TCTTGATTTCACTCACAGAGATAGATTCTCTCCCTGGAGCCTCCTCCAAG
>chrX:166185310-166185410
ttctgtctcatataaggccactccccttagatttaaggtgtacactaatc
tagtgcaatctcatcattatcttttatctgcacaaagcctctttccgagt
>chr14:59341403-59341503
TTCCACTCTGAGAAGTCATTTTGAAAGTGCTCTAAAAGTGATGTAATGAA
ACCCAAGGTCCAAAATAAGTCAGGGGAGGAAAGGCTCCATTTGAGCTATG
>chr18:70632003-70632103
taaggtcTTAAACCCCCTTCTCCTTCCCCTCCTCTGTCTTCAATAAGCAT
AGGGTCACATGGGAAACTACAGCATTGTGGCTATGACTATAAGAAACAAA
>chr8:72683284-72683384
TTCTCTCCACAATAGCAATTTTGACTGCTCAGAAACCAGAGAGGAAATGA
CTCAGCAGCTGCACAGTGCTAAGGACCCTGCTATAGAAGGGGGCTAGTGA
>chr1:74178638-74178738
TGAAGAAATCTAGTCATTTCCGACATGGGAAAGAGCCCTGTTGCCCAACT
GAAACCTAAGAGACCACATCCGTAGCTCTTCCTCAGTTCCCATTCTGTAA
>chr7:58475306-58475406
ACCCTAGACAGGATGTGATTTGACAGTTATACGGTTTGGGAGATGACTGT
ACAGCTAATTCTCTCTGAGAAACCCTTGTTCAGTTCACTAACAATAACAC
>chr4:59552034-59552134
AAAACAGTAGACAGGGCCTGGGAGATGACTCAGTCAGAGAGACGGCTGTT
TTACAGTCATGATGGCCTCATCAagccaaatcctggagctccaggctcag
>chr16:91036105-91036205
CTGTTTTAATGATGGCACCCTTCTGTAATGAATAGTATTCAACGTTTCAC
TTACAATCTTTGGTTTCTTAAGCTCTTTTAAGCTTGACATCAACTCTACA
>chr5:72250198-72250298
ACATCTTTGATACAGTGTTCTCTGGACCTGGAAGCTTAGCTTGAGTCACT
CTTTTTCTGACTCACATTGTAATTCTCTTGACCTATATGTCGGTAGAACT
>chr14:67019695-67019795
TTGTCAAATATGCAGTCGTTTTCATACAGTGAGCAAAGTTTACTTCTGAG
GTATTCATGTACCTGCAGAGAAAATATATACTAAGTTTATATCATTCTCT
>chr19:11543620-11543720
CTATTTCACCATGCAACAGTAACCTCTCTCATTTCCAGTATTAACTGTCT
TTCATTGTGACTTAGCCAGATAACCTTAAGTAGAGCTGTCAATTTCTGTG
>chr11:53605356-53605456
aggccaccaAAGCTAGTCACCTTACTGTTTCCTGTCCTCGTCTTTTCCAG
TGAATCTCTCAAAGTCATTTGTAAAACTAGGTAGTATCTGAATGAATGGT
>chr14:61739634-61739734
tgtctccctggagtcatttaaccaagaatgagtccagatttgaattatct
actttatgtttgctgtgtcttcgctccactgtctgttgtacagtctgaat
>chr11:115641396-115641496
AGTCCCCTTGATCCAGAGCAGAAGAGGCCATGACCCCTATGGAGGACACT
GTCACCAGGGGTCCTGAAGATGCCCCGAGGAGATGGGAGAGGCTGATGTA
>chr13:5601720-5601820
TACAGGCTGCAGAGAAAGGGAAAGGTTCCATGCCACATGACTGATGAGAA
CAAGTTGCATCCACTCTGCTTATGAGTCAGCTATGAGGATGGGTACAGCA
>chr2:103635644-103635744
ATGAAGACAAGTACAGTATGGTGCCCTCTCGAGGAGCAGGAGTGGAGGGA
GGTGTCTTCTGTGGGAGCAAGACATGTTATATGTACATTCACATATAAGT
>chr16:3723356-3723456
GTGCAGGTTCCTCCCATCTGTGACTCCTTCTTGACTCATCAGGAAACTCC
TTCGAGCACCTACCACAGAATGGGGCTGGGAAGGGGGATTTCCAGCCGCA
>chr6:129817711-129817811
AAACAAAAGGTGTTGGGGTACTTGCGGTAACAAATGTGGTTGGCTACACA
GAATAGCCTTCAACTGACTTCTGAGTCAAACCAACATGTTGGAAAGTGGT
>chr3:69159620-69159720
AGTCCTCTTGTCTCCACCCAGCCCTCTCTCACACTGTGTTTGTGGCTGGA
TGTGTGGCCCGGCCTGTTTGTTGTTGTTTTGGGGTTTTCAGCTCAGTTCC
>chr7:67308224-67308324
GCCCACTTTTAAGGAAGTATCTTCACAAGTACATACGATTGCCATCCGAA
CAGTAAGAACTAGACAGCACACATGTGGAGTTTGCTATGAGTATGATAAC
>chr8:119784290-119784390
TTTGCTAAGAGAGGCCTGTGGCTGCCTATTCATTCACCTGTGGCACAGAA
AGGAGACATGGCCTTATACGGCCAAGAGCGGCCAGCCACCCACCAGCCAC
>chr13:45839918-45840018
CCACTTTTAATTATGGCTCATCAAAGATGTAAATAAAAAAACAGTGTTCA
CCTCTACTATTGATGCACTAGCAGGGAGGAATACTTCCGCTTTGAGTCAC
>chr8:94447363-94447463
TGAAGAAATGTACTTGGATGATTAAGCCACGAGGGCTGTGAGGCCCGgga
agcttgctgctgccctttcctgagctggagagaggggtgagctggtgtag
>chr3:79182347-79182447
TGAAACAAGGAAAAGAACACTTACACACACGTATACCTTACTACAAAGTT
AGCAAGTAATAAAAGGCCAACTGGTTTAGCTCAGCTGAGGGAAATGAGGG
>chr7:108954457-108954557
AGAGCCACTGATTTGACTTGATGATATGtcctagaattttatatgtgtca
tcactcaatatatgccgtcacaatgccttctttcacacagagccattcgg
>chr10:22298160-22298260
GAGAGTCTAGGCAGAAGTAGGGAGTGTGGAGGCAGAGTCTGTTGTGGGAC
AAGCCAGAAACTCTGAAGGAGCAGCAAGTTTTATTTTGAGTCAGAGCTAT
>chr4:133263766-133263866
ATCTGGACTCAGGCGCTGAAAGCTGCTTCCAAGTCTTttaatttttagat
ttatgtatgtgcatacatgctctgactcataaatgtatgtgaaacacatg
>chr6:82769780-82769880
AAAGGGAGTTACTGGAAGTCAGCTACTTCAAAGGATGCTTCAACCTGGGG
TGCCCCAGCTGACAGTCAAGTCGAGACCTTTGAGTATGACTGTCACTTCC
>chr12:32201998-32202098
TCTGAGAATGCGGTTACTCAGTCAACAGAACTCACTTTAAATGTGTTTTA
GGTTTCTAATCTGATAGCTGGTCTTTCTTCATGTTTCACTTCTACAACAA
>chr11:116379672-116379772
ACAAGGAAAAAACCTGTGGCAAGACTGAACCCAGATAAACTGCGCGTCAC
TTCCTATTACTAACACGACTGAAAATGATACTGGGCATTAAAACTGTTAA
>chr3:5860482-5860582
tatccagcgaaaccacagccaagggaacgggcttggcggaatcagcaggg
aaagaagaccctgttgagcttgactctagtctggcacggtgaagagacat
>chr7:83597206-83597306
GAGTCAACCAGAGCTGTATACAGAACCAGGGACCAGGCACAGGATGCTGA
CCCAGCTAAGCAGCCAACAGTGGGGGTGGGGGGCACCATATGACATCACT
>chr10:19210068-19210168
CTATGGAGATAGTATCAGTGACCTGTGTAGATTACAAATAGTGAAGCCCT
TTTCCTCTAGCCACTATGATGATCAAGAGCGAAAGGCTTGTTTGTAATGT
>chr1:44099890-44099990
GTAAAAGGTGAGTTGTCAGACAAGGATATGACCCCAAACTAGGAATGTGC
ACATTCAAAATCTGAAATAGACACAATTAGAAACTCTTTTACACACTGGT
>chr15:36396209-36396309
ACCCACACTTTTCCCCTGGCCTCCTGACATCAACACACACATCAGATCAT
CAGATTTCCCCTCAAAACACCAGCTTCCACCTGCCACTGTGGGACTTCTT
>chr9:107313079-107313179
CGCCTACTGCTTGACTCTTCTTTTTCCTGCCTCAAACCAGAGATTATGCA
CCTGGCACATGCATTGTGCAGCCAGGTCTTGGATGAGGACACCAAGGACC
>chr15:73249376-73249476
gttgcaatcccattagggattgcatatcagatatcatacattatgactca
taacagtagcaaaacagagctctgaagtagcaactaaatgattttatggt
>chr11:86487247-86487347
AGGAAATAAAAGCAAGCACTGACTACATTGGCCCTGGTGTTTTACGTGGG
TGtttgatacaggatttcactatgactttctggttggcttggaactcact
>chr9:52181384-52181484
GTCTTCTCTACCTGTCTTCTTCATCTAAACCCTCTGGACTCTGTGGTAAC
AAGCACCACAGTTAACATTAGGGTTAGGAGACAGAGTGAGTTGAGGAAAA
>chr9:66882064-66882164
TAAGAAACACAGCACAATGATGGTGTGGCTAGAGCTGTAAATGGTCTGCA
AGCAGAAAGAGCATGAAGGAAAATGGTACTGGGCGTGTGGGCAACAGGAG
>chr1:14858816-14858916
CTTTGTATTTTCAGGTGTCAGAGTGGTCAGACTTTCAGCAATACAAAGTA
TGGAGATAGTTTAAGAATTATCAGAGGAGAATTTGTTCTGGCCTGGAGAA
>chr1:54279776-54279876
GACTTAACTGTAGTCAGACTGTGGTTTTGCAAGGTCCACTGTCCCACATT
AGACGCCTTCACTTAGGGCTGCTGATTTGAGTCACTGTGTCAGCTCTCAC
>chr11:119165914-119166014
GAGTATCTTTGGGGAAACGTCTCATTTGGGGACTTTAGAAAGtctatata
tcctggatatcaatctcttaactagatgtgtgatttctaagtttattttc
>chr5:45689287-45689387
agagcataactactcttaactgctgagtcatctctccagctcAGACAGTT
TGTTTCTTAGGAAAGAGAATAGAGGAGAGAGGTCTTAGGGGTAGGACTTT
>chr11:76734602-76734702
TTCAAGGGGAGAAAAGAGACAATTTGAGTTGGCACGGGGGCACTACATTG
TTCAGATCTTCACCCCTCTAAAGACAAACAGAAAGCTACAGTGATAATGG
>chr18:68226964-68227064
CTTTGTATCACTCGGGGTTATTTTTCTGTAATTTCAGAACCACTTGAACT
GAAAACTGCATAGTAAAATCGAGAGTTCTGGTTTTAAAGGCTTGTCTCGA
>chr10:7824762-7824862
TGTGGAGATCCCCTTCTTTTCAAAACGGACTCTGTGTCAAAGCAAATAAC
ACCAGTTATTCTTGCTGGTCTTTATTCCTACGTGTTTATAACCCACCCAG
>chr13:20162875-20162975
CTTAGAGcagtggtcctcaccctgaagctgtgaccctttaatatatttct
tcgtatcagttttgttgctacttcataactgaaattttgctactgttagg
>chr16:4201814-4201914
catgctggcaaggatgtagagtaaagggaacattcacgcactgctggtag
aactacgaacttgtatatccactatggaaatcagtgaggtggttcctcag
>chr3:10259569-10259669
tgaaaagtgccaacgttgtaacaaagaaaatctgagaaattgttacaaaa
tggaggaaaccaaaaaAGATGTTACCAAATGGGGTCTATATGTAGCTGGG
>chr13:117143774-117143874
TGTCCTGTGGGACAGCCTGAATCATCACAATGCCAAATAGTGCAAACTAC
TGCTTGTGTTCCATATTTGTCAGATATGAGCTGCTCTGGAGTCCTTTTTA
>chr9:42313850-42313950
tttcagtgtatgtaagtatagatattagactccagactataaatgaatta
tatgactcaataagagagggacaaatgactcatcagacagatgtacagca
>chr15:62825488-62825588
ACCTTCCAAGTGAGAGATGGAAAATGTGGGACTAGTGTCTAGCTGCATCT
GATAATCACCACCCCAAGTAAACTTTCCTCAGCAACAACTCTGATTCATT
>chr7:74527670-74527770
ACTGACCAGTAGAACTCATGGCATCATTCTGAAAGTGTGAGTCACATGGG
GATGCAATGCCTTATACTTACTGAGAGTTAGAAACACAGACATAGAATTT
>chr10:21358110-21358210
CAAGTCTGGAGAAACGCTGCTTCCTCCATGCTAGGTTCCACTTGTCACCA
CTGAGCCATTCAGATTGAAAGCGATGGGCTCAGTGAGGTACGCTATGGTT
>chr11:106958490-106958590
TTGTTTAAGGACAGCACAGAAAACACAGTGCTCAGGTGGAAACAGGCAGA
GACATCAATTCATTTCCAGAAGAACAGAAAACCACCCTGTGTAACCACAC
>chr4:42952420-42952520
ATGTTACCCTGGCTGGGGGAGAGAGTGTCCCCCTGCTAACGAGGGTGTTA
GAAACAGCAGTTTCCAAAGGTGTGAGTCACTCTGTGATCTGAGTCACATG
>chr15:5446481-5446581
TCTTTTGAGCATAGTTGCTGTCAACGTGGTTTGACTCTTCTCAGAGCTCT
GAGTCACTGTCTGTGTGATTGCACATTTGATTAAACACATACAGTTCCTT
>chr11:88430404-88430504
ttctgagtcaaaacaaccttgcccagcttacatcattttcgcttacatca
tttCCTTCATGTGTTTGGTTACCGTGAGGGGAGAAGCTGCTATAGGAGCG
>chr16:11868385-11868485
attgactctgagctaagtttgagtggtgttttccttcagagagaaaggta
cagcagcaaagcatgggtctatcagaagtgcaccccaaagggcactggaa
>chr13:52824958-52825058
GGCAGCTTGCACACAGCCCACTGGATCCTGCAGACGCAGGCTGTCCTCCC
GTCAGAGGGGCTGGCTGTAAAGACACCTTGGGGGATGAGGACTTACACAT
>chr16:20464804-20464904
ACTCTGCTTCCTACCTTGGGCCTCTGAGTCATTTCTTCCCACTCCCTTCA
GCACATTCTAAGATGGTTCCTCCACTCTGCAAGTTCCTTTCACATTCTAG
>chr11:16538084-16538184
ccagtaatcccaggaccaacatagtgggtcacagtcatctataactctag
ttccaggggtctgacaccatcttatgtcctcccacgggcaccaggcactc
>chr6:134225634-134225734
TTCATAATTGGTCAAAAGGAAACCAAAATTTCTAAGTCAAAATGAAATAG
AAACAAGAAGTGTTTGCGAACTGAGGGGTATGCTGCCGGAGATGACTATC
>chr16:49982306-49982406
CCCTCATCAGGGTTCTGGTTGTTTCGTGATTGGCCCATTGTCTCCCTGGG
CAAGGTGCCACTCTCAGTTCCTGTGTGTGTGTGTGTGTATGCAGCCAGCC
>chr10:80024234-80024334
ATGTCTAGGTTCTGACTTTCAGACTGTGGGGTGTGGGCTCTCCCCACCCA
GACCAGTTACTTTGTGACTCAGTGCTTCCTGTCACCCCAGGGTGCTAGGC
>chr15:35650126-35650226
CAGTATTTGTGAGCAAAAAGTGTATTTTCACTTCGAGTTTCACCTTGGTT
CCGTCTAAGTGTTGTTTGCCTCTTTCACAGTTATCAAGGTTCTAAATCTA
>chr10:117839094-117839194
catacatatgtacataTATGGGCAGTTCaggaatgactcagtagttacaa
gtacttgctgctcttgctgaggacccagttcaattcctagcacccagttg
>chr9:114472010-114472110
GAAACTATTATGGTTTATGCCTTTCAGGACGGAGAGAGATAACAGATCCC
GAGTAAAAACAAGAGTTAAAGTAGTTCTGAGAACCTCGAAACTGCCACCC
>chr11:120426752-120426852
ACACACCCATGACCCCAGCACTGAGAGGAAGGGGGCAGAACAGTCAGCTC
AAGGCAGGAAAACCCTGACTCAAAACCAAACAAACTAGACTTTAGCTTGG
>chr16:55954361-55954461
ctctttcccctcgaggtcaactcctctacccttgcgtgggatatgagtca
ttcctagagctctggctttccccgaataaagcctcatgtggtttgcatca
>chr16:32750674-32750774
CTCAGAGACAACACACTGGAAGCAAGCAGACCAGCAGCAAATCTCAAGTC
AACATAGTCACATCAACTCTTTCAACCTCTACAAGTGACTCAACTCCTGC
>chr13:51848923-51849023
CTACTAAAGTATTAATATCAAATATGACACCAGCGAGTTGCGTTCTCAGT
ATGAATCATCATTTTGTCACAGCCGTGATGGAAGTTACAGTATCTTAGCA
>chr8:60893686-60893786
TCTGAGGCTGATGTCTCCAGTGACCTTCGAAAAGAAGTGGAAAATCTTTA
TAAGCTTTCACTGCCTGAAGATTTCTATCATTTCTGGAAGTTCTGTGAAG
>chr19:59402316-59402416
TGCTTCAGACTCATTCTAGACAAATGTAGACTCCAGGTTTCGCTCCGCAC
TGATGAAATGTCACCAACTTGGCTCTGATCTAGGGACTCTCCTTTCTCTC
>chr19:53168366-53168466
AAGTATAGATAAGCTAAGGGTAAACCAGCGTATAAAGTAAGTAGGTTAAA
AACAAGCCTCTCTGTCAGCTTTTGAGACGTGTGGTTTATAACCAGCTTCC
>chr19:11355858-11355958
TAACTTCCTTTACCTGACCACAAAATTGGGTGTTTTGAATCTGTGACTTC
ATATTGAATTCTTTCCTAGGAACTGGGAGGGCTGTGAGGGTCACCCGCCG
>chr2:128367880-128367980
agttctctgagagaaagtcattccatgctaacctcatttcctgttttgac
gagcttcaccagcacaggcgattaggggaatgccccagaaagtgtgtctt
>chr9:86628888-86628988
TACTCAGCTTCCCTGTCCTTTAGCTTCGTCTCTAAAGTGAACTATTCCAG
TACTGCATCACAGTTAGAGAGGTGAACACTCCTGACACATACACATCATT
>chr1:53761850-53761950
TTGACTACAGAGTGTGTGTCACTGATACAGGCTGGTTCACTCTTACTCAA
CTGAGATGATCAATGGGAGGGAGTTTCTATTTCTATGTCTCTGGCTCAAG
>chr8:46739690-46739790
CTCGGCTCCTCGCAGTTTCCTCTCCTTGTTTTGCTTTCGATCTGGACTGT
TCTCAGGCAAGCCGGGGACTAACTTTTAGTTTTGCTCCTGCGATTATTCA
>chr10:28564259-28564359
CTGTATTAAAGCTAGACGCCACACAGAGCCTTTGCTCTTTCATACCAGGA
TACAGTCATTTATACGATGTGCAGTGTGAGTCAAATCTGTGTTTCTGAGC
>chr12:108641131-108641231
TGTGGCTATCTAGTTCCTTGTTTTTTTATTTCTGTAGGTTAGTGAACTAC
TAAATGTGGCAAGGAGATTGACCTTTCTCGGGCTGAgtcaaaactgcatt
>chr3:52866331-52866431
AGGCCACTGTGGTTTCCAGTTATGACTTGCAGATGGTCAGGAACTTTGAA
AGAATTCAATGCCACATATCATGGGACGACGATGATGATGATGATACTGG
>chr9:121741269-121741369
GAATTCTCAGTATGAAGTGTCCTCTCTTAGCAGATTCTTAACCCTAAAAT
GGCCAGCAGCTGTTGACAGCAGAGACTGCGTCCCACCTTGTCTTGAGATG
>chr9:14756178-14756278
GCTTTATCCTAACTCTGAGCCATCTGGCTGTGTCTTGACTGACAGCCTTT
GGGTTTCAGCTTTTGACTCACAGTACTGTTTTTGAAGTAACCATTGACGG
>chr18:76255440-76255540
ATGTAGATAATGCTGTTTGCTAGAGTTAGGAGGGAACAATTAATAATTAG
AAGACTGCTAGAAACTCAGGATAGTTAGACCTTACCTGATCGAAACTTTC
>chr18:62169332-62169432
AATGTGGTTTGACTTAGCGCAAGGCAGGCTAAGGACAAGGAGCCAAACTG
TGCTGCTTCCTCCCAGGCTCATGCAGAGAGAGAGCGTTGGTGACTCAGCA
>chr15:62483824-62483924
GACTCCTTCAGGTGTGAGCCCTCTTTAGGACGATGCTCCTAGAGATGGAG
AAACACTTTCACCATTAGATGAACAGCTCTTATTGATAAGGGTGAAACTG
>chr5:8424722-8424822
GTTTTTTTGTTTTTTTGTTTTTAGTCAACTCCTAGTACCCCATGGAACCC
AAGTTTTACAGCAGCCACAGGAAGAAGAGTTTGGTTGTATGAAGACAGAA
>chr19:24166664-24166764
CCTCACTGAAGAGGGCTAAAGAGGAAGAAGCCTGCTCCTCGGTCGGAAAC
TGAGCTCACCAGGAAGTCCTTTAGTTTTGCTAAGAACCTCCCTCACTAAT
>chr15:66862146-66862246
CTCTCCTGCCTGGTCTCTTCTATGGACCTACTCTGTAGTCAAAAATCTTA
CAACTACAAACTCCTTAACTAGTCCTAGGGGCCTATAGAATGTATCTTCA
>chr7:100840046-100840146
TCTGTATTGTGCAGACATGACACATCAGATAAGGCATTGGCTGAACCAGG
CTTAGTTCCCTGCATATCAGATATCTTGCCCCTGCTATGGGCTCTGGTCT
>chr11:104361828-104361928
cctatcaaattaaaggtcactataaactattatgtctaaaacggctttgg
ctagagcccacggccagggagcacttcctgtagctgtgtgatgagctcac
>chr18:77118406-77118506
acaaggtagagtcatctgagaggagagaacctcaatggagaaaatgcctt
tataagactaggctgtagacaaacgtgtagaccattttcttaactagtga
>chr6:129275343-129275443
CTTTATACTCGATTAGGCTCCACCCCTTCCTCCTACCCTGTACTCACTCA
ACTCAGCCAGTTCTCTTTAATTTATGCTCCAGCGGCCTAGACACTTCACC
>chr17:28698181-28698281
CTACCTTTATATTTCTAAAGACAGCCCTTCCCCTTTCAAGTGACATTCTA
GTAGCTTGTCAAATCTAGGGCAGCTTGATGCCAGGGTATGTATTGGAAAT
>chr13:94153842-94153942
ATGAATAAACATGAAAATGGTGTAGGCAGGGAGGTGTCTGCCTGCCTCCC
CGTGCCACACACACATGGACTCCTTAGAATGGGCAGTCATGGGCAGCCTT
>chr13:103848162-103848262
AGGGCTTCTCTTTAAAGACGTGCTCATATCCTGGATGATTCAAATGTGTG
ATGCCACTCGACTGTATAATTTTACAGTTCCTAGACATCTTTAATTCTAA
>chr10:44704230-44704330
CACTTGGGCTGGTCATATGGTAATAAATAAGCACCCATCTGGGACATGGC
CTTGTAAAACAGGGCAGGAAATGCCACATCATATGGAAAGTTGTACTTTT
>chr10:111516800-111516900
AGGCCAGCTTTACGGTGTGCGGTTTACATCTTAGATCTTGGGACAGCACC
AAGAAGACAGCTGGCTTCTTCAGAGGTTTGAGCACCCTGCTTTGCGGGTT
>chr3:131169264-131169364
TGTAGAACCCCAGGGCTGAGATCTGCTCGGCCTCCACCTCTAACTCATTT
CAGGATTTTGTGCTTTTAAATCCAAAACCAAAGGTGCTTTTTCCTTGACT
>chr12:84763920-84764020
gaccctttcgtagggtcacatgtcagacaccccacatatcagatatttac
accatgactcataacaatagccagattacagttaagaagtagaaacaaaa
>chr15:8278862-8278962
aactcttctttttgcctgtctcttacttactggttcctcttctaaatatt
tctcattcagggtatctctctcatctcaaacctctctaatctccttcatc
>chr3:21965665-21965765
TAGTTACCACATTCTGACACATACCCTTCTATCAACTGGCCCCAATACAA
GGGAACATGCTTATGGTTTTTCAGAGAAAAACTTTGAAAGCAAAACTAAC
>chr11:107428104-107428204
AGCCTTCCTGGTGACACTCAGGATTGAGTCATACTTCCTGCAAGTTACAC
CAGCTCACCTTGCCTGAGTTCTGCGGGTTCACAGATCCTTGGCTCGTCTC
>chr2:52597534-52597634
CTGGGAACTGTGTACAGTTGCTCTCTTTTCTTACTAATTACTATACTATT
AGTCAGTGCATCTGTTATGAGCAACAAGGCAAACACTAGCTATTCATAGC
>chr18:70436530-70436630
ACCCAAATTCCAAGCCAATTTCAGTGCTGGAAAATTTCAGCACCTAACAT
TCTCCTGTGACATCAGGTCTCTAGGGTATTGATGATGGACATGTAATTGA
>chr3:21952438-21952538
AATTAGGCTGACTTCTGAAGCCAAACCACTTAGAAACTTACTGCCAGCAC
TAGCATAGATAGCAGGGTAATATTCATTTATATCCTTTGCACAGTAATCT
>chr7:63825636-63825736
ttgatgacagaagttatttccaactctttacattactcattgagtcagta
cctcttagtcaaacccagagctcaccaatagagctattcttgctagccag
>chr15:59541090-59541190
GTTTTGGTTTAGACCCCACCCAGAGAACTCGTGATTCATTTCTATACCCC
ATGGTATGTGGTCTCTTATGACCAATGTAAGATCCCTGTCAGAATTACTT
>chr16:48784713-48784813
gattttgtgctattggaatctgcctcagaacacactcatatcaagtgttc
ttgctgtttccctctagcattttcaaagtttcaagtcttgaacaagtttt
>chr10:96621692-96621792
ATGTCATCCTTACCTTTGAGATAGTTCTGGAATTGCAGGCCTTTCTGCCG
GAAGTGGCTTTCTGTTATGATTGTTTATGAGGTTTCTTTGTCGCCATAAC
>chr9:55129947-55130047
CAACAGCTTATGGTCTTAGTTGCTTAGTGTGTAGCAGGGATTATTAACTG
AGACAGGTGTGAAAAATCAGCACACTCCCTGGTTCAGAAAGCCACAAGCA
>chr8:117285263-117285363
GGGGAGGGCTCTCCTCCCTTCTGGGGGACATGTGGCTTCAAGGATGGGTT
GCCGTGGTTGGCACAGTTGGTCGAATCCAGGAGTATGGGCCAAGGTGAGG
>chr2:125896447-125896547
CTCCTACTGGAATGATTCACCCCAGTTACTGCAAAAGCTTTGTGTGTGTC
GTATGGTTTTCCCCTCTGTGGACTGATAGCAGTTTCTTCTGCTTCTTGGG
>chr9:77601456-77601556
AGACAAGCCAAGGTCTCTGTGCTGGTCTCCTGGGCTTCAGCTGCTCTGTT
ATCTGATAGAATGACTTTGTTATCAGTGTCCTCTATTTCATGATTAGTCA
>chr6:66808931-66809031
CTGAAATGAGTATGTGACTTTCAGGTGACAAGATAGATGGTGTTGGCTGA
TACACTGCCCACTGTCAGCAGCAAGAGTAAGTCTTCAGAACTCTCAGGAG
>chr8:84658938-84659038
ccttatacataagagtactatgaagatacaggagaagtaagtgattcttt
catgtactacagcattgatgaacctggcagacatgattcagacaggaaga
>chr1:60776948-60777048
TAAAGGCATCTCAATGACAGATAATCTCCTTTGTCTCCAAAGGGCAAGCT
GTGAACTGGGTGGAAATGTCAGTTGAGACAGAAGAGCAGCAAACAGCTCT
>chr13:63793497-63793597
GCTGATAAATAATCTCATTATGACTCTCCACTTTGACAACTTTTAGTAGA
AGAAATGAGTTGCTATGTAGATGTTTCCTTCAGGTGATTTCTCCTCAATT
>chr11:104622535-104622635
CGCCTCAGAAGTGCCACATTCTTCCAGCCCCCATTAGCCTTCCTGATCTC
TAGTTcagtgtcctcagccttcctaatgctgtgaccctttaatacagttc
>chr12:98270202-98270302
AAGAACCGAGAAGGTTTTTCTGAGTGGTAGTTACCAGTAAATGCTAGGTT
TTGCTCTGTTGATGAAatacgattataggatgacagccattatcttggaa
>chr11:52046500-52046600
ACTAACTAGGCCTGGCTCCTGATTCAGCAGTCCTGAAAGCCTGCTCTGGC
TGGGCTCCACCCATCTCCTAAATCAGTCAGCTCTGTGGCTTTCTTCAGTC
>chr13:44781172-44781272
ATATCTGTTGAACTTAGCATTAACTGATTGCCTTCTTCCAGTCAAAACAG
AAACAATAATTTAAAGAGCACTAGGTGAGTCAAGATGTGGTCATAAGCTG
>chr3:126660716-126660816
ACTAGATGTAACCCTGGCCTCACCTGCCACATCCTAGCTGCTCAGCAGGA
ACCTGTCTGGTTTTCAGTCAGAGTTTCCTGTGCAGGTGGCGGAGGATTTT
>chr13:104041192-104041292
TGACTCATGGGGCCAACTGCTGATTTAATAGCACGAAGTCCAGATCCTGA
TGTGTCTGATCTACCCCACATTGAAGGCTAATGAGAAGTTCAGGTCACAA
>chr6:38882932-38883032
aatgagtgtgattctgaacatgttgagttcaaggtttgtgggatattcag
acaggggtgctcagctgcaggtgggtgttagtgcctggagttcagCCAAG
>chr2:164521876-164521976
tgaagagcctccggatgtgggctggttgctgaaaacccgcagacaggtgg
ttaaagctttagcaatttcaaccccgcccttcataatctccaaagaagcc
>chr4:15272781-15272881
CAATTAATTTTTAAAAGTGGCCATGTGTAAAGCCATAAATGTGATCTTAG
TCTTAACCTGGGGACTCTCAGGGCTTCTAGTTCTGTGTCAGCTACTGTGG
>chr8:61426310-61426410
gactataaaagatagtcagtcttgccgggagtcagtttccatacttgcaa
aGACACTAGCTCTATTATCACAGAATCCGCTCACTCAATAAACATTTATA
>chr11:59913658-59913758
gtaaccataaaagagatcaattacatcaatatggtataactcagagcagc
actcctctggtactgagggaacattattaaacaaaacacaggccactgtg
>chr7:37977756-37977856
ttcttaccagtagcatacaaaggttgtaaattttccacaCACACACACAA
ATTCTAACTACCCTGGTAGGGCACTTCCTGTGGTTTCAAGTTGCCACTTC
>chr2:31061692-31061792
TATGTATGTGTGGATGTcacacatgcgcgcgcgcgcacacacacacacac
acacacacacacacacacacacacacacCAGAAAGGGGAGGGTGGTGGTG
>chr11:51760439-51760539
tgtgaaggaggttgttagacaacctccaggttgagaaccacCAAGATAAG
ATGACTCACTGGAAAAAATTCTAGTTGCTGGGAGAATAACTGATGGAGGG
>chr9:23251050-23251150
TCCTTAGCTCAGAGTCTAAATATCATCAGAGGAAGTGAGCAGTATGTGTG
AATCACTATCAGAAAGTGTTTGCTGAGTTAAAACCCGAACCGAATGAGTC
>chr11:20204416-20204516
aacaccctgtgtgtaaatgaggctgactttatattttcagcagtcttcct
gtttctgcctcccaagtgctgacattacagatacgagtcaccatgtccTG
>chr5:3509548-3509648
aagtagatgttattatctccattcacagatgagtcaactaagaataaaac
aagtcaagggactttcctaaagtcatgtggagagaaatggttgggttggg
>chr8:126855984-126856084
agagacagagagcagaaaggtggtttcctggactgacagggtaggggagg
ttgtttcgtgggtacagttttttttcggttttgcaaagaggcaagcttct
>chr13:108603672-108603772
cagaatgaaagtccctgctccctgagtcattgactcatgatgtgaatcat
aagggtggtgatctgtccatgaccaagttgtgatctgtgccatgactagt
>chr6:34274514-34274614
gcaaatgcaggagccattcaaatgagccattcattgagtcagtgaagact
ggagacagcagttcagaggggggtggagcccgcagttggggatgtgagcc
>chr13:49283812-49283912
TCACCACGTGGGCGTGTGGGAGACACTCTCCATCACACTTGGTGATGAGG
GCGGCAGTGTCTGCAGATGAGTTTCCAAAGACAACGGCCATCGTATGTGC
>chr8:81597544-81597644
GAATGTCAGCCTGAAATGAAAGGGCAGGGGAGGAAAAGTCATTACAACTA
GGCCGTGCATGATGAAATCATTCTTTGGATGGTAAAACTGATGATTAGTT
>chr7:90355708-90355808
ATATGTCATGGTGTGTTTTTTCCTGTTCTGAGGAGAGATGAGTAGTCCTA
CCTCATCAGAAATTCTGCCACTATGGTGGCCTCTGGTCCCCTGAAACTTG
>chr5:66087142-66087242
CTGCCTAGTGCTGAGTCATAACAGCAAAAAACGGAACAAAATCTTCACAG
ACTTCTGAAAAGTCTGAGCTATACAGCAAGACACCATCTCAAACACAAAA
>chr8:81562433-81562533
gctactgtcatatcaaggttgctgtcaacaatgctgaaatgaatgtgtaa
gttcacagaactcttgttaatcctggttcaaagttttttgggtagacatg
>chr12:3834456-3834556
GGCATCCCAGACCAGCCTGGGTCCGGGCCTCAGCTTTATCAGTAGGGTGC
CGGTCCTGGGCAGGCTGAGCAAAATGACATTCATTTCACTACATCCTGTG
>chr11:63148392-63148492
TGATTTGAACTCATCCCACATCCTGTGGTTGAGGCTAGAGTTGCTCTCAC
TATGAGAAGCGAATGTGTTTTATCTGTTGTACTCATGGTTGAAAACCACA
>chr5:3642218-3642318
TGCCCAATTCAGAAAGAATGACAGTACAAAATAACTGAACTTTCAAAATG
ACACTAGGCCAGTCATTTTTACGAGTCTGTCAAGAACTAGTTGTACTCAG
>chr1:91941620-91941720
AGGTGGTGGAATTAGAATCATAGCAGGGATTTCCCACTCTCTTTGTCACA
GAGTCACAGTGTCAGTGGTTTAGCAGTATGGACTCACTTCAGAGGCCGTA
>chr15:27826116-27826216
GGGAGGTACTAGCTACAAGCTACCACACATCTCCAGGGTATCTATGTGTG
TCATGCTACTTCCTGACTTCCTGGAAGCTCCTCAGCTCCCCCGTGAGTAG
>chr1:151172078-151172178
TTCATTTCAGAACCATTGAAATGACATGCATTAAACCTGCTGTTGTCATG
GGACCCTGCTCACAGCAAATGTTCAACCCTGTGACTCAGGGCTCTCTACT
>chr14:63195288-63195388
GAAAACAGTATCTAAATCCGGTCTTTAAATGGAACATCTGTGTCATGGTG
TTACAGACATAAAGCCACACTCTGTAAACCCTGATACGTATATGAGTCAC
>chr2:154658056-154658156
CCAGTCCTGTTGTTGATTGGAACTTGAAAGCTTCTTTGCTTCCTGTCTAG
GAATCGAAACTGTCTAGGAAGTACCTTGTAGTTTTCTTCAGTGAGATGGA
>chr15:9535156-9535256
GTAGTTAAGATATGAAAGAAGCCTGGGCACCTGCTTTCTTCTGGGAAGAT
AATTACATCTGCTTAGCAGAGCAGGTGGTAAGTGAGGTGAAAACTCTCAT
>chr1:161875875-161875975
AAAATCACAGGTCCGGAACACATCACACCTGACTCGCCCCTGCCCTTACC
TCATAACGAAAGCAAATGAACTGACAGCAAAACTGAGTAACTCACTCACT
>chr9:43261968-43262068
GGAGCCCTCTGGTATTCAGGGTCATCACCCTTGAGCCAGTCACCAGCCTT
AGATGGGTGGGACAATACATGTTGACTCAGCAAACCCACGCAGACCTATG
>chr1:176827262-176827362
TAAGCATAAAAGTACGTGCTTGGAAGGATGCAGTGCCCCTATGAGGGTGC
CATTATGACACTGTGTGAGTCGAGGGACGCCACTCATTTCTGGAGTGCAG
>chr1:74550935-74551035
cacacacCGAGCTTTTGCCTTGACTCAGAGCTGGAATGTTGAATGAGTGG
TTCCAGCAAGCAGACAGAAACCAGGATGGCCGGATGAGTTTCAGAGAAGC
>chr11:19929224-19929324
ACTCAGCACCATTCTGACTGTAGTGGCTGAGGTTAGAATTGGGAAGCAGA
AGTTGACTGTTGTGTGATTGGTCGGATTTTATAAATGGGGGTTAGGgagt
>chr18:9398125-9398225
ctctgctaaaggaacacaggaataaaatgacacctaatggcattctgcta
gactccacagatcagtgtctgctcagtcattatcagagaagctccctgtt
>chr11:3442872-3442972
CCTTGAAGGCAGCCTGGGTAACTATGCACTGGTAGGAAATGTAGTATGGA
ACAAAGCTTGACCCAGAGAATTAAGATTTCTACCTAAAGTGCTGAAGTCA
>chr13:20180295-20180395
ggagccaaacaatttatgaagcaaaacttttcttcttttaattttgactc
atagttttagagatttcagcacacagtcagttggctctgttgtttctatg
>chr2:35412032-35412132
ggatcaacccagggtcgcatgcatgctaactacatactccgctactgagc
taagaaaccccagttcTGAGATGAGGAACTTCTTAAACGTATCATAGTGT
>chr6:146081234-146081334
TGGAAGAGTGAAGTTGTTTTCTAAGATGAATAAGAATGGGGTGGGAGGTG
GTCACGGTGCGTTCTCAGATTTGCAGATGTTTTCACTtttgctatgattg
>chr12:69416851-69416951
TCTGCCTGGATCAATGAGGGTGGAGGAGCTGTGAGTCACCCTGGTTAACA
CTGTGAAGCTTAGCACTGCGACCTGCCTGTTCTGAATCATGAGGGCAGGG
>chr16:24910393-24910493
AGGTCTGAATGAATATGAGGCAAAGAACTAGGATTGATCCTTCctctctc
tctctctctctctctctctctctctctcGGATTGCTATGTGGTAAGTTGT
>chr10:9801510-9801610
GAAGTGAGAAGGACTAAGACACTTCTTAGTAATGTGCTGACCAAGAAGAG
GCCATAGCTCTGGGAGAATGAGTCACTGTGCATACAGTACTAGGAACTAG
>chr4:150917346-150917446
CACACAGCTCTCTCTCCTAGCCAGGATTTGTAAAAGTGAGGCTCCATGTA
GCCTCTGATGCTGCTCCTTGTCACGTCTGTGGAAGGTGGGTGGGTATTCA
>chr10:11229648-11229748
GAAAATGTAAATGTCTgtaccgctgcctttttcttgagatctcatttgca
tcagacttccaagagttcgatgtctagctgactcatcctcctatctctgt
>chr16:50431186-50431286
AGCCTCCCTCGTCctctcccccctcctctcttccctcccgtttctctctc
tctctctctctctctctctctctctctctctctctctctctctctctctc
>chr1:182100538-182100638
ACAGGCTGCTCCTCCCTCTCTGGGCTGCCATTCAGTTGGCATCTGCAGTC
TCAGCTCTTTTCACATCCTTCTCTATGCATCTGACCTCTGACAGCCTGGC
>chr5:103439226-103439326
TGGCCACCCCACCCTGGGCACCCCATGCGTCTCTGCTCTGTTTGGCAGCT
GCTACTGACAAGCTTCCTTTCCTTTTGAGTCAGCTCTTTCAGGAAGCGCG
>chr3:133506264-133506364
ttcccatagcttctatacccgggtagaacatctggtgccaggggaagagc
ccaggcctaagacagtcccctattagatgccagttgaaagccttactatg
>chr9:123936746-123936846
CCTTTCTAGGCTAGATCGTCACATCTTCCCCACCTGTGACTCATAATTGA
TTGCTTAAGTGGCTCAAATGTTCTGTTACAAAACCCCAGGAAATGACCCT
>chr19:34299312-34299412
AAGATTTTACTGATTACAATGGAGACAAGGCTTCACTGTGTCACTACAGA
GACACTGTGTCACCGCAGTCTGCCTTCAGTCTATGCTGGTGTCAGAACAG
>chr17:28618982-28619082
AGACCTGCCTTACTCACAAGACCACACTATGGAAGGCCTTCCTAACAACC
GCATGGGAACCTACACCTTTGTCAGAAAAATAGCAAATAAGTTGTCAGGA
>chr12:99626245-99626345
CCATGTAAATGATACTGCTCTTCTGTTTTGACCCTGAAAGGAGAAAATGA
CTAAGAGTCAGAGAATAGCTATGCATGTGTCCATACACCTTGTTTCATAG
>chr4:32424542-32424642
GAAAACTGAATTGTGCCTCACCACACGAAGGTTTTGCTTTCACTGTGCCC
AGACCCTCCCATCTGTCACAGCACAGTCATTTTGTGTCTGATTTGGGGGC
>chr1:54822404-54822504
AATTGGTTTTTGTATAAAATGAGTAAATTAAAATCAACAACTTGTGGACA
ACTCAACTGTTTGAGACTACTAATTAGTATGTATTGAGCATTAAATGATA
>chr6:146734358-146734458
GAACACTTATTCTATGTATGCCTGACTATGGGGGCTGGCAGAGTGGTGAG
TACTTCCTCAAGTGTAAATTGACCTATTACAATGTGGTTCCCAGGTGTGA
>chr9:57339842-57339942
ACAAACATATAAACCTCCCTGTTTCTCTTTCAGTCGACAGCCTGGGGGTG
GGACTAGGAGAGTGACAGACAAGGTGGGGAGTGGAGGATGGGTAAGGTGG
>chr12:17724550-17724650
AAACTGCTGAGACCACATGTCTGTATGGAACCAGCCATACTGAAGCTGGT
ATGATCAGCGAGGGCTCTGCTGTCCCAGTGTCAAAATGACTGTGGTGGTG
>chr14:66869473-66869573
AAGAGGAAACTGAGTCATGGAGAAACAGAACCTCTAGTCACTAAGGGTGT
ACCAGGCCTCCCCTAATGATCCTAGTGGTAAAATAGACCTGAAAGCCTTT
>chr6:99057206-99057306
CCGGGCCTTGGTAGTGGTAACTATTTATTCTGCTGTGCTCCCAGGGTTGA
GCGAGTCATCTGAAGACATGAAACTGAGACTTGGAGGTAAGATACTGTGT
>chr15:61441799-61441899
CACTTGTGTGTAAGGGACATGTCATGTGTACTTTGGTCAAGCCTCCAGAA
GCTGCGGAAAACACAGGGATTCCCCAGCTACACACCCACCTTCGAAGGGC
>chr15:94452958-94453058
ACTTCCTGCCTGCCTCCTGCCGTGCTATGGTTTGACCACAACTACTGTTT
ATCTCTCAACCACAAACCTATGTAGCATTTCAGGAAAGCCCCTTCTGCAA
>chr2:9587456-9587556
cctcttgTACCGCTAAGAAGACTTCTGTTCTAAACAGGGAGTGGCAAATG
AACTTGAAAGGATCGACTAGTAATTCAGGACTCTGGAAATGACGCTAAGG
>chr7:43424282-43424382
CCCAGAGCTGAATTACTGGCTTTTCTACCCAGAGTTTCTTGCTTACTCAG
ATTAGGAGCTGGGTACAGCTTACTTCCTGGGTACAAAGAGGTATGGCCTC
>chr14:78420219-78420319
ACTGAAATTCTCTGTAAAACCACTTAGGTAGCACTAGTCTATGAGTCATC
TACCTCAGGAAGTTCCAGAATTCCACTCTGGCTTTGACATGTTAATTAGA
>chr15:62889977-62890077
CCCAATATGCTTACAGAAGTGACCACAATATTTTTTTTCTCCTCACAGCA
ACTTATCCTGAACTTGGCCTCATGGCTGTGGTAGTATCAGTCAGTTCTTA
>chr6:99406238-99406338
TCTGTGTAGGAAGTCATACTAACACTGAGTCAAAAAAGACAGATTGGCCA
GTTCCAGGTAAACCCAGGGCTCACATGCTCTTCAGAGGACAGAGCAGGCC
>chr8:91395766-91395866
CACTGTATGAGTCAGAACCCTTCAAAGTCCTGTGAGTCACTGTAGCCTGG
GTAATCCCCTGCTGAGAAACTGTCCTGAAGAATCCTGTGCCTTCCTGCAT
>chr2:128457782-128457882
cctctctctgtctctctctctctctctcagtataCCCATTTTAGGTTGTG
TTGTGTGGTATTAAACTTTTCTGCCGGTAAGTAGAAAAGACCTTTTTTGT
>chr6:58832918-58833018
ACGAAAGTAGCAGTTGCGGTCAGGTAGCTAGCTAGCTAGCTGTGAAAGAT
ACCTAGAGAAGTGAACAGCAAAATTGAATTATTTTTTTTTTCAATAATTT
>chr4:133185326-133185426
GCAAGATCTGGCCACATAGTAAACCTTTGTGTTGCTTCATCTGTTCAGTC
ATGAAATGGCTGGGCTGCTGACAGCCTCGTGGGGCTTCCCCAGAGGGGGA
>chr12:12265114-12265214
AAGGCCCTCATTTAGTCTTCACAGAATCGAGTGATTATCAAAGAGAGCCC
CTCCTTAGCTTCTGGTGAGTATATCACAAAGAGGCAGTCCTGTCTGCCTC
>chr12:73594402-73594502
CGGGCAGAAAGCAGTTAACTCTGTGTTTGACTCACACAGCACCTCAAGTT
CTGTATCTTCTTGAACCAGGAGCCAGTTAGTGTTGTGACACTCCAGTTTG
>chrX:20924229-20924329
AAAACCCTCACTTTGACTCATTCTTCTCAAGATGACTAAATCCTCATCGA
CTTGTCTCCATGTCTATCCATCAAGTGCTTTACATGTTCTGATAAGACTC
>chr10:19529870-19529970
tttagacttcttaaaatcatttgactcaaatcaggaattctataaagtca
ttaattcatctaaaaggcattaattcatgaaagttcatcttcatgtcaat
>chr16:25049028-25049128
TTAGTCACAGAGTGTTTCCCAGGTATGAGTTATCAACTTCCCACAAGGAT
GAAGATACACCTTAGAACCACCCCCTCATTGTAATGCTTGACAAGGCCCA
>chr2:70826830-70826930
CTGGGGTGTTCCTGTGCTTCAGATTCTTGTTTTCAGTCACATTCTGCTTT
TGAAACCTAAGAACTCACAAATTGAACAACTTTATTGACATAGAACTCAC
>chr10:8021038-8021138
agtacagataccaccaaagcccacattggtgaaccagtggttatattggg
gttacttaccgaagcagaaatgactcaaggacagctcaaagtccatctca
>chr6:142448436-142448536
GAGGCAAAGACTGTCTCTGAGGGAACAGAGGGAAGAAACGCATCCGTGGT
GAAAAGCATTAGTAAGCGTGACTCATTTCTGCAAAAGGCAGTCGATATTT
>chr7:46999114-46999214
TGGGTCAGATATGAGCTTCTCTTTATGACTAAGCAGATAAAAGACTTGGC
TTTTGCTTAAAATGCACAAAATGGCTCATAAATATACCATGTCAATAGGA
>chr2:9616238-9616338
ACAAGAAAAACCACTTTCCCTTGGGCCACTCAGATCACAAGTGTTGAGTA
TCTCTGCACAAAGTGATTCTAAGAAATTTGAGTCTGTACAACTCCATTGG
>chr1:171656184-171656284
CTGAACACACATAGGATAATAGAGAAGAAGCGATTTGTAAAGAGTAAACA
CATTTCTCAGTCCAAAGTTGAAATGACTGCCTCTAGGAAGGGAATGTCTT
>chr7:128578424-128578524
ATCTCTTTTCTATTTGAACTGACTCCCTCTCATCCAGACTCGCTATTCAT
TGCTATTCATTTCATTTCTGCTCCGTACCTGACAGAACTTCTTGTTCTGA
>chr1:64191618-64191718
GCACTCTGTCACCCCTGCAGACACAAGCACATATCCTGAGCCTGACATGA
AAATGATGTCATCTTTCTTTTTGACTCACCAACCAGACTACATTAATCCC
>chr5:54024850-54024950
gaagctaagtgCAGTTCACAGGGCTGTTAGATACAGGCTTCACACTAAAT
GACTGTCTTCTGTCTGTTGATTAGTAACACCTTTGAATTATAAAACTTGT
>chr10:54009420-54009520
TTTTTAGTTTACGTCAGCGTATGCCTACATATATCTATATAATGGTGATC
TATAATTTTCACAACATTCCTAACTCTCACTGATGAAATCAGAATCTTAA
>chr2:180474978-180475078
GTACAGGCTCCCACTCACTGGCCCCAAGTAGACAGGCCTTAACCAGACCT
CTAAACCTCCCCTACTTTCTGAATGACTCAGACCCTATCAGCAAACCTTG
>chrX:12014994-12015094
AGAAGACTGAAGAGAGGGAGAAAAAGCAAGTTTCCCCGTGAAACGCGGAA
GCAGAGGCGGTAAAGCAGTTTTAAATAGTTCTTTTGATCACTTGGCAGTT
>chr14:41005597-41005697
AAGGAGGAGGCCAGCATGGGTGTTTAAAGCCGTGGTGGCTGCTACTGCTA
CTGCTACTGTATCTCTGATTTCATCTGAGAGAGAAGAGGAAAGACTTAGA
>chr3:101650466-101650566
TGGTTTCCTGTCTCTTTCAAAACAGCACTGAAACCACTGGGTGTCACGTA
AAGGGCTCTTATTATCCAGACCCTGCCTATGTACCTACCATCCACATCTG
>chr10:28592846-28592946
GAAGCCCCGGTGAGCCACAGAATCTTTCGAGGGTCTCAGTGACTACTCAG
TCATATACCTACTGACTTGTGGGTCTTCACGCACATAGAGGAAATCAGTC
>chr1:87637153-87637253
CTTAAGTTAAAAGTTAGTCGGCATCTTTGATCTTTCTCCCCTTTTGTGGT
TTCTTCTGTTCCTTCAAAGTGATGAAGACTTTAAGTATGACTGGAAAAGA
>chr18:5688515-5688615
caggtggtagtcagtcataagggaagtcagggcagaaacacaagccaaac
ccagggcagaaacagaagcagaagtggagacaatagaggagcattgctta
>chr4:6229152-6229252
TAAGATGAATAAGCGCTGAAGAACAATATAATACTAAAtgtatgtttgag
aactgctgagcagatctcaagtgttttcaccacaaaGTATGTGTAACATG
>chr12:25390410-25390510
TAAACCCACTGCATGATGGGACAGGATATAAATCTGCTGCATGATGGGAC
AGGATGTAAACTCACTGTATGACTAGCACAAGGGGAAATGGTAGCTGGCA
>chr15:81669405-81669505
gattcacaggatatccgatatatgacctctttgaaagggtcgcatattca
atcaaaggggttgagactcacTTCCTTAAGGTCAGACTTTACGCAGCTGT
>chr4:145342178-145342278
CAGGGCTCTGTCAAAACCACATGAGAGAGATTGAAAACAGCCCTTCAAAG
TCAGAATGAAAAAGTGAGACCAAGAGAAACTGGGGTTAAGGCTTCAGCTA
>chr8:81482760-81482860
TAGAGTCAGACTAGAACATAAAAACAATAGGGTTGGTTATAGTTGTCACT
CATTCCATTCTTGTTATGAATTAGGAGATAAGTTAAAGGCTTTTATTTAC
>chr9:106373005-106373105
ATGTGCTGGAGTCCCCAAGGGAGCAGGTGCGGAGTGGAAGGACACTCTGT
GTGCCCTTGTCGCTTCATTTCTACATCCGTTTTCGCTTTGACACGATGGG
>chr2:101761934-101762034
acacaagtcatacacacacacacacatcacacacacacacacacacacac
acacaGTCCCACACATACAATCAAGGCATCAGAGATACTGGTCTAAATCA
>chr14:54225132-54225232
CTGGAGACTACAGCAAAAACCCATGTTCCCTCTCCCGGCCACCCCTGATT
AGAGTGACCGCAGAACCCCGTCATTTCTAAACTGCCTCATCTCTAGCCCA
>chr8:64806619-64806719
TTCCCTCACTCTGACTCAGTTAACAACCTTCACCTCAAATAGCTATCATA
GTGCCTTAAGTGTGTGCAATAAGGAGACAGCGGGGAAGGGAACTCAAGCT
>chr15:66812029-66812129
GGCTGGCTGACAGCCCtcactgggtacctcctgtgtttctgggtctacac
tgggcgtgtgcatatattacttcagttaatcttaccagcctctgtgtcat
>chr13:43401110-43401210
ccaagtggtacagtacgtacgtagtgtatgggagccaccttgggttgact
gtccccagcaccataCACTACAGAGTTATGCAGGAGAACAAGCATGTACC
>chr8:128524362-128524462
ACTCAGGGTACCACGGTTCCCAATCACTCATCTGGTGAGGCTACTTCTCC
TGAACTGAGGTGTTTTGCTTTGTTTCCAAGACCCTGCAGCACACACACAT
>chr5:29739654-29739754
TCAGGGTGTCACTGAATTGTTCAGACTGGTCTCAGTACTTGTTCCTAGca
ggcttgtggttgtgcacacctttgggaggcacacaggcaggcaggcaagg
>chr1:106321518-106321618
TACGGACTTCTTTGTAACAGGCTTTTGCGGCAACTTGTAGAAAGAAGTGA
AACTGGTAATTCGTCATTTCTCTTTGGTTGAAGGTTTGATGAAAAAAAAA
>chr17:12121600-12121700
AATCATGGCTACTCAGAGAGGAGTTGGTTAAGGCCACCCTTTCTGTTCTG
CTGTGTTCTGAAGGGAGGTCTGGTGGGCAGGGAAAGAGGCGTGCCTATTT
>chr1:136898248-136898348
CATTTTAAGGAGATGCgttttatgtcatttcgaaacaagtagagtcattt
tgaaaaaaggagcctccgttgagaaagtgtacacactagatgcataactg
>chr4:95128208-95128308
CAGAACCCTGTTCTATCAAAGGAAAATCATTACAACAGTGAGCTCTCAGG
CAGCCAAGCATTGCATGGCCATCTGTTGTGGAGTTAGAACTTCCCAGGTG
>chr14:75190894-75190994
GGTATTCTTAGTTATGTATGTCTGTATTTCTGTACtttgagacagggtag
tcctgactggcctagaattttcgccatgtagcaaaggctgatctcaaact
>chr3:106790363-106790463
accatactgaccaagccagcatggtactggaatgaaaccatacttgtaga
tcaatatagcatagtagaggacacagagataaacttgtgtaggattgaat
>chr13:17891762-17891862
GTCTGTTACCAGTCAGACTGTTTCAAACTGACTTTCTTGGTGCTGATGAG
TCACTGGGGCTGCTCTTCTTTATGGGAAGGAAACTGCACTGGAAGTACAC
>chr11:4973356-4973456
GGAGTCACTTCTCTGTTCACATTCATAACAGCAGCTTCTGGGTAGTcctc
aatgtctacatgcataaactgaggcccagagagctggagaggcttatcca
>chr7:118135604-118135704
AGAACCAGAAAGGACACATTTCATATATCAATTGCATGAGTTGTCTCAAG
AGCAAGTTTCTAGTCAAATGACTCACCCAAAGGAGGAGAGGTTACACTCT
>chr11:103685116-103685216
CTTTTCTGACAAGCACTTACTGAATGGCTTTACACAGAAACCTGAGAAGG
GAAGGGTGCTAGTCTGCTCTCTTTAGAATGGGGAAAGTGACTTGGAGGAA
>chr10:61297380-61297480
GAGGAGCTGAGATGTGAAGCGGCTGAAACCCCTTGCCCAGCCACTCAAGC
CCAGGCCACTCTTCAGCAACTCTTCCTGACAGCGCATCCCATCCCAAACA
>chr11:20565010-20565110
ATGGTGGTCATTAAAAATAGTGTTAATTGTAACCTACCCTACTGATCACA
ACTCATTTATGGATAATGGTCTGTAATTTGAAAAAGCCTGTGCTAGGCAT
>chr13:46330729-46330829
GGTAATGAATGAGGAGAAATGACAGTAATGATTCATCCTCCCATTGGTAT
GGCCTAGAGTCTGATTGATCTCTCATCTTGTGTCAGCAAGACTAACACAC
>chr9:13645691-13645791
CATGCCTGATGTGGGGGCACATCCGGGCCCTGCTGTTTCCAGTTAGCACT
ACTATTTACCACTAGGAGAGACTAGTTAGTCAATCAGAAAGTGCCCTATC
>chr13:95988238-95988338
GAGTGGCAAGATGCAGGAAGTAGCTGCGGCCAGCCAAAGAGAACACTCGA
GGTTTACAGAGACGTCAGCTGAggtctggcgagatgactcagcaggtaag
>chr18:42308142-42308242
TATGTTTGTTTAAGCACCTCAGCCAAGGACTTTTGTCATGCAAACTCTCT
AGTGGTTGGTTACTGTTTCCTTCTGAATCATCAGACTCTTCTCTTAGGCT
>chr14:25530050-25530150
gagagagagagagagagagagagagagagaATGAACAATTCTGCAATTCT
GACTCGGCCTCTGGTCTTGGGCCTCCCCCATACATCTGTGTTCCTGGGTA
>chr16:22462723-22462823
AGTCACGTGTGATTACATGGCTATACAAAGGTTGACTAGCTAGGATGTCA
GTTTTTCAACATCATATTACTTGACTCAGAACACTAGTGAAAACACTTCA
>chr16:49908448-49908548
TTCCCCAGAAAGTCTGTTTGCTTTTGTGGGTGCTGTGGGTGTGAGCTTTG
CAATGAATGATAGCCTCAAATGAGTCTAGCTGTCTAGTTAAGGGATACTT
>chr16:17031480-17031580
TGTATACCTGCACTCACACCACACTGGAGGGGTGTGATTGAAACAGCAAG
TGGGAAGGAAAGGTTTGACATGGAAACTGGAGGCAGAAATGACTGGCACA
>chr2:172401188-172401288
GAAATCACTCAGAAAAGGAGGAAGGTGGAGGCTGCTAAGAAAGCTGCCTC
TGAGGAGGAGGCCACTCTCCAACATGAGTTGCAAAAAAGGGGAACTACAG
>chr13:51798381-51798481
ACATCAGCTTCCACTGAAATTTCTTCTGGGTGTTTTCCTCTCTTCTCTGA
GCTATGCTTGGTGTTTCTTGGTGGTGGCATCTCAAGGCTCAAGGGAAACC
>chr13:37692626-37692726
aggtggaagctactcacatccattctgacagatggaggggttcaaagcac
atgcaatgaagcactattttattttggaaaaaggcatatccaatgtgtgc
>chr15:64246959-64247059
CCACCTAAAAAACTACCGTAGAGAAAGAAAGAGCAATTATCTATAGAAAT
GGCTACTACTATTCTCACCTATGTGCTAGATTTGAAAACACCCATTCTTT
>chr7:34322048-34322148
TGGTATATCTCTAGTCACATGGTTTCACCAAGTGACTCatgcagtcattc
aacacatttctgagcacccccgtactgcgttaggtattggggaaagaaaa
>chr6:49130484-49130584
AAGCCCCACACATCTCTACTGCTTAGACATCCTGACTCAGAACACCATCA
ATGTAAGAGTCCCATTTGAGTCATACAAGTCTCCATCTTCCTCCCTAGCT
>chr9:62108450-62108550
ACAATTAAAAAGAAAACTATATGCTTTTTAAGGCTTGAGGTTAGGATGAC
AAATATGACTATTACAGGATGACTCAGAGATTTTTTTTttgtggtgagaa
>chr17:35819978-35820078
CTATGAGTCAGATGTGAACACTAACTCCTCAGGGTCCCCATCAGAAGAGT
CTGGTCATGGTTCCCTCCTAAGTCCAGGGGATAAAATCTTTCAGACCAAA
>chr2:127334140-127334240
TTCATCAGGTGTTGAAGGTGGGGGTTTCCCCCTGATTTGGGACTCCAGCA
GAAGATGAAGGCAAGCTCCTCTTTTATGGTTCAGTTTGGCTTCTTTGAGT
>chr5:31576978-31577078
ACTCAGGCTTTCTGAATGAATAGACTCTGCCTACTTGATTAATGATCCAC
CCCACCCCCATATTTTCCTGCTCAAACTGCATCGTTTCCCTGGTCCTTCC
>chr7:15921798-15921898
TCTCTAACTCATGCCGCTCAGTGAGGGGGAAGGGAAACAGCCTGTCGGGA
AGGAAAGGTCCCCAGAGAAACCCGATGCTACCCTTCCCCTCCCCTCAGCG
>chr12:108633868-108633968
ctaacagacgttgtaggaaacacacttcctctctgtgaccgaccacggta
tcttcatcaaactgagctacatactgggccctagatgtctctgtgcaagt
>chr7:114316396-114316496
TAGGGCCTTTGTAAGCACAATGGTTATAGAACAAAAGAGATTGTGAACTG
TATCTCACTCAGTGAGTGAGTAACACAGGAGTCATTAGAGTAGAAATGAG
>chr9:3326498-3326598
TTAACAATCTAATATCATATCCCCAATCTATGTCAATATAAGATAATAGC
AATTCCAGACTTTAATTTTGTTTATTGCTTGAACTTGTATACATGTTAAA
>chr7:131453203-131453303
gaagagtgtgtgggaagattgtaagagccagaggatcagggagtttaccg
tctcttagtaatatcagaagctacacccacacagtctcatcaacatgact
>chr11:86652716-86652816
ATCTTCCAGGATGAGCTCTGACTCAAAGTGATCATGCCACAGTCACCGTG
CCTACAGAAGTCAGTATCAGTGACACCACAACCCAATTTGGGGTAATTTC
>chr11:100844344-100844444
CTAGCTGTGCATGGAATATGCAGCTATTTCTCTTCATAATAGAAATGTGC
AAAGAATTCTTAGAGGGCTCTCCAGAGTGCCAGAGGCAGTGGAAGTATTC
>chr6:100280549-100280649
GAAAACCTCCAGCTCTGAATGGCACATCAGCTTCAGAGACTGGGTAAGGT
TTGATGATCTGGAACACAGGAGTGTTTTTACTAAAGAAAAAACACAAAGA
>chr3:137953191-137953291
AAAGGCAATGGGGACAtgggggtgggggtggggggtggagaagttggggg
tgggtgtggCAGGAGACAGAGGGGGAAGAAGATGAGAAACTCTGCCCTGG
>chr5:151376510-151376610
CTTTCAGTATTACGTGCTTACTAATTACATCCATCTTGGCATAAACACAC
CATTAAATTCTGACAGCTCAGGAATCCTGACTCATTTGCCTTTCTGGGGC
>chr6:105528423-105528523
TCCAATGGAGTGTAAACATATACTTGAAAGCatatatatatacacatata
tttttacatgtatattatttgcatttatatTAAAAAGTTGAATAATTGAG
>chr11:61644600-61644700
GAGGAGGAGCCAAGTATGggcctcaggcactcttccttcagagaaggcag
gtttatctgactcatttgtagagtagcttatgactcagagaattctagaa
>chrX:94233576-94233676
AAGTTCATCAGGATATTCATTTAGAGAGAAGTGGCGATGTGGGGGTGGGG
GATGGGCTTCGGTGGTGGAGCTAGAGACAGGGGAAGCAAAGAGATCTGTT
>chr12:39649126-39649226
ATTCTTTTATGCTTGTGTATTTCATAATATCACTCAACACATCATGCCTC
ATTTCAGTCTGACTTACTTCTCTGATCTTAACTAGTTTGAGACTTATCCT
>chr6:42288043-42288143
CAGAGACAGCTCATCCTCACCCCAGTACTGGTCATTTCTGGAGAAGGCTG
GATGACCACGTGAGAAAAGGTGCTATCAGAGCACTttttcttttcttttc
>chr9:54873084-54873184
CTCAGCTTCAATGACATCCTTACTGGTCTTTTGAGTGATAAGTCATTGAT
AAGTCATTTGGTGCCACTGCCTTGAGTCATCAGGCACTCGGTTTTGAGTT
>chr2:76223673-76223773
accaaactatccaccgcggagcaAGTGCACATTGTCCAATAACTACTGTG
GCTACAGACAATATTATACTTTTGTGACTCACTGAAGTCTGCTCAGGGTT
>chr1:193337183-193337283
aggaagcctccctggtcctggggaagtgctccacggctgggcaggtgcag
tgtcctctgcaggtcactcagggttatgcttcatctcttatggaccgctc
>chr13:43788918-43789018
AGCTCCAGATGGACAGCTTTGGTCATGGTTGGGGTTCTTCTCTGCTGAGA
AAGAGGACTCATTTACTCCGCAGATGTAGCGCCTTCCTGCATCACACTAG
>chr5:33822346-33822446
AAGTAATGGACAATTCTCATGTGTTCACAGATGTGATATATTCATTGTAA
TGTTATAAACTGGCATAACTCGAAGTTTGTAGGGACAAAGAGAAAAACAG
>chr13:55199690-55199790
tcacacctgcaatccttgcattcagaaggcaagggaaggaaaatagccat
cagcttcagcagagcccaaacaacacagcaggaccctgccaccaaaaaTT
>chr7:75745052-75745152
TCTTCCATTTGTCAGAGTCCTCTGTACTTAGTAGGAAGTCTGGTGGGAAA
TAGTGTGCCTGGCTTTCGCCCTGTGACAGCCAGCTGCAGCTGCAGCTTCT
>chr10:44708953-44709053
GTACACCCCCCACCACACTGCACGTCTGCCCTTCCATGAGCAAAAGTTTC
ACTCTTGAAATTAGTGGGTGACCTTTCTTGTTTTTCATATACCCCAAGAA
>chr2:128451630-128451730
TTCCAAGCAGGGTCTTCTGGGTCACAGAGGTGACTTGTTCATGTAGCTTG
AAAGGGACTGGTATATGTGGTGTGCCCGTAGCCACATCCTGAGTCAGAAC
>chr12:15716328-15716428
gaacctgagcagtatgaatgaatattctcacaacatttgagaacaattac
ccagtcggcaaagagaatgctcatgctgtaaacaaatgggtgcagttctg
>chr11:69268182-69268282
ACAATGTACAATGTCGTCTGGCTTCTAGGAAGTCGGCGACTTAAACTTTT
CTTCTTCTCCTTCAGTGTTCCTGGTATGACTCAGTAACGCAAAGGCAAGT
>chr16:34665542-34665642
CCCGATAAAGGAAATCTTTCCCTAAAATGACGTGCCGCGAAGTCTCTCTC
TTGTCAGTGTTAGCATCTAAACCAACTATTGCACAGTTGGTGGCTTCTTT
>chr14:14706585-14706685
CTTTGGTAGCTACTTGTCAACATCCTGTATTGGGTTGTTTTTCTTCCTCT
TTCTCTCTTACTCTATCTTACCACAAATAAGATCTTAAAGTGGATAGGAT
>chr1:161907284-161907384
TCATGTAAATGAGTAATTACATGACAACTGTACTTTCTATTGTTCATTGA
AGTATCTATGGGACTCACATTACCTAGTTGGTGAAAGGTTTTGTGGTGGT
>chr12:41588533-41588633
AGAGAATGTTCTACATTGTaaaaaaaaaaaaaaaaaaaaCCTGTAATGAG
GCAGAGCCTGCATAGAGTCATTACTGTGGTCCAGGGATGAGCAGCTTGGA
>chr12:80118692-80118792
gtttcagttttatctctgtgaatcatgcctttggtgtcacagctgagtac
tctctaacccaagTCATTAAGGTCTTGTTTCTgccaggcctgggtgacac
>chr11:86409386-86409486
TTGGTGTTATCAGGAAGTGACCGTTAGTTTTTCTGAAAACACGATGCCTT
GGGGGGCTTTCAATGAAAGCACTAATTTAACCATTCCAGTAATGAATAAA
>chr4:19922496-19922596
GCCCTGGTCCGGGAAAGTGTGGGTGTTGTGGTCGCTCAGCTGATAGTCAG
GGTGCTTCTGACTAGTTTGCTCCAGTTTCAGAGGCAGTCAACACAGTGCC
>chr11:107287472-107287572
GAGGCGGGGGCTTTTCAGATCTATCACAACATGGTTGACACAGGTCAAAG
GAAAACCAAGCACTACTTGAAGCGCAGTAAGGATGAGTAATAATTCTGGT
>chr5:105145156-105145256
ACTTTGGAAGCACTGTGGGAGGCTTTAACTGTGGAGGTCAGGGAGACAGC
AGACACTGAAGAGTCACAATGACAGTTATGAGACTTCAGTGAAGTTTTCA
>chr16:10725407-10725507
ACAGGGTTCTTGCTGCTTAAGTAGTGAAAGCTGTTACCCAGAACACTAGT
CATCTTTGCAGTTGGGTTTCTCATACACTGCCTGAGCAGGACAGACTTGG
>chr14:69978860-69978960
acctcaggaagaatagtcagtgctcttaacacctgagccatttctccagT
ACCGCCCCCGCCCCCACTTCCTTCCtttcaagggcatccaggtcataatt
>chr16:45142077-45142177
GTCCACCAACCAGGTACCATTATAAAGTGTCGTCATCTGAGTCATCACTC
TTGAGTTTGGTAAGTCTTTCCAGCTCTTCTCCATCCTAAAAGGAAACATG
>chr18:6251928-6252028
TGGTTCAGAGTTCCTTTGCCAAATTTGACTGTGAAATAACTTGCTCTCCT
TCTTCAGGGCTGTAAGGAAAATATAAGATCTGCTTACGTTCATCAGATAG
>chr18:38420201-38420301
cctctgcctctgctccGACTCCTGAAATGACTAGTTAAGAATTTAGCCTC
TTGGTTTCATAAACGCCCCAAATTCTGGCCTTGCAGACTGATCTTTATGT
>chr10:78247190-78247290
GAGATGGAGTCCTGGCAGTCAGAGGGACTGGTGAGGGGGCACCTTGAATA
GTCTCTAACACAAACAAACCTACAGGAGCTCATGACGGGGAAAGGCTAGT
>chr16:51463208-51463308
TGAACTCATTTAATGATAAAATTCTGAACACCATCAATTACCTGTTGAGT
TCATAATTTTTTTTGCCATTTTGACTCATCTACTCATTATTTTGACAATG
>chr5:23894180-23894280
GATTACGTTCAAGAGACCACACACAGTCAGAAAACCCAAGTCTCCTTTTG
AGCCCCTGTTATCTGCAGTCAGGCATCGACAGGGTCACTGTGCATAATGA
>chr12:34059688-34059788
CAAAACAAAACAAAAACAAAGAAACCCTGAGTTATAGCCTCTATCTTAAA
TGCTACCCATGTAAGCCCTTTACCACAGAAAGTCTTGCTCAGTTTTagtc
>chr11:68446671-68446771
gtggtttgaattttcatttcccttatgactaatgaaattgagtgactaat
gaaattgagtgactcttcttgtatttggaggccaactggatgtctgcttt
>chr9:120090809-120090909
gctaggatgagggccttaaagcccacactcacagtgaatgacacacctac
tccaacaaggccacacctctcaatagtaccactccctgggccaagcatat
>chr4:101247882-101247982
ggatgattgtaagaaccagagaaccagcaagtctgtgtatgactgtcttc
tagatatgacaggaaagctatacccataaaatctctacaagaggggatgg
>chr10:43982716-43982816
AGAAAAGCACATTTGGCTAGGGAGAAAGCAGTCGCTTCATTTCAAATCAT
CGGAACTCTCCAGCTAACAGCCCTGGTGCAGACAAGGGGGCCCGCCTGTC
>chr14:12289882-12289982
ATAGTGAACACTTCCTGCATTGCAGGACAAACTGCCTGTCTTCATAGTAT
CCTACTCATATAGTGAACACTTCCTGCATTGCAGGACAAACTGCCTGTTT
>chr11:86380530-86380630
aggtgactcagtcctcccttgtgcctgccatgccttctgctcactactgc
ctagctctcgtgtcatttacactgtgggtatttttacacactgttggctc
>chr8:13213456-13213556
GTGGTACCTGCTCACTGGGGTGCTCAGTGGTTGCTGACCACAGAAAGCCC
ACAGATGACTATTTTCTGCCATCTGCTTCATCTGTGGTGGTTTCACCTCA
>chr16:10785770-10785870
TGTGGGATGCTAGCGCGGGGCTGACACGCCTCCTCCCCTCCGGGTGTCTG
CATTCTTCTGGTTAGGGCTCCGCCTCGCCTGGACCCTGTGCTCCCCAAGC
>chr9:124079974-124080074
ACCCACTTCCTTTCCCATGTGGCATCTTGGCAGTTGGTTCAGGTCTTGAA
TCAGATTGCAGGTGATGACAGTCTTGTAATGGAAGTTCTGTTCTCATTCC
>chr16:21671992-21672092
gttgataatcaagattagccaccacaGGACTCATAACAGCCTTTCAGGCA
ATGCTTGCAATGACTCAAAGACTTCCTGCTACACCATACTTGTGAAAGGT
>chr8:33968376-33968476
GCTTGCCTGGTTAACTGACTAATAGTGAAAGGAAACTCTCCTTGATGTTT
TGTGGTGCGAGACTTGCTGtttcaagcacttcagtataagatcctacacc
>chr2:34954232-34954332
AAGGACAAACAAGCCTTGGAAAGTATACAGCCTGTCCCGTGTGCTGTACA
CACGGGGCACAGAGGCCCACAGTAAGGCCTCTGTGTCTGTCCCCATGTGG
>chr10:21158678-21158778
AAAGGACTTTCAAAGGCTGATTTCAAGCTAGATGCTCTCGACTGCTCCAC
CTGCGAGAGCCGGTGTGGTTACAAGAGTACAACTATGAATGTTACATTCT
>chr8:81736312-81736412
agtacctgagtgatgcctaagacagagaatctattaatgagtctagacaa
cccttgacttgtgggtcttgtatatctgatgctacctctgaactgactat
>chr2:31082753-31082853
TGACTAAGCACATGACCTCAACCCTGGCCCCAGGGTGATGAGATAAAATG
AAACCCTTCCTCCCATCAGGTACCCTCGTGTGGTTATGACTGAAAGAGGA
>chr1:36266482-36266582
CACACTCCTCTCCTGATATGACTGGAAAACAAGAAAGCATAGGTCAGGGG
TACACATGGAGGGTGTGTCTCGTCTCTTACCACAGGGTGGGAAAGCCCAG
>chr2:135089788-135089888
ttgaatagtctgaaagatagaacccaagtgtctctttagggcagcctcat
ctccgctaCTTTCTTTCTTATTCTCTTTGCTCATATATAAAGTCAGTTAT
>chr18:81319668-81319768
GTGGCCCAAGGAGAAAGGATGAGTCAGACTTTATGACAGCAGGAGGCAAA
GGTCGGCTGTCTCTACCAGGAAACCCACTGTCAGAATCACGTGTCAATGT
>chr1:138955080-138955180
GGAGTAAACAGGCCTTAAATAGACCAAGGAAAGCTCATtccttgacttac
aatggtttgatacatgacttttgatttgactgtggtatgaagtgacaacg
>chrX:52819419-52819519
tcctaggctgttgacgtgtgttatcacactccctcatgaggctcagcagt
gacagcaaaccacaggtcagtcagccaagtaactctgagaggaaatatca
>chr14:60712338-60712438
GAGTCCTACCGAGTATCCTCAGTGTTAGTGACCACAAAGGCCACCCACAG
TTCCCACGGGTGTTCATTTCCCTGACGCAAGAGGAACTCGAAATGACTAG
>chr9:113797316-113797416
AGACAGGGGCCACTAAGATTGAAAGTAGCAAGTGGCTAAAAATAAAAAGC
ACCCTTAAAGTAGTCACTGCTGGCCTTagccagccagccagccagccaTC
>chr9:27043921-27044021
GGCCATCTTTTACTTCTTAAACTTTCCATCTTCGTAATGCCTACTTTTGG
TATGTGTGTGTGTGTGTGTGATGAAtgtgtgcacgtgtgtataaagcctg
>chr9:113792354-113792454
AGTCATTTCCAGGTTCTCTGAGTCAGTTACCAGGAAGAGAATTATTTATC
TCAGAGGCTGACAGTAAAGGAAAGCATAGGACTTAGACTTTAAAATTACT
>chr4:63850854-63850954
TTCCTGGCAGGAGGGAGGGTTGTGTGGATTAGCACAGTGATCAGGGGCTA
CCCAGATGAGTCCGAAGTATCAGCTCATCTCAATCAGCCCCACTTCCACC
>chr9:53603592-53603692
TGAATATCCAAGAATTTGTCTTACATCTCTTCACACATTTCCCTTTCTGA
ATGGATggtgtagcttagtggcagtgtgtgtgcttagtatatccaagtcc
>chr4:132946525-132946625
GCCCTGTCAGAGGCTGTgggggtgggagtggggcggaggagcggggagag
gagaggggaggggagggCTGGTGAGCTCCCGGACACAAGAACACGGGACA
>chr4:32149321-32149421
CAGATCTGACAAGACCATTATCAGATGAGACTGAGGTGTGAGGTGACTCA
GACACTGTGAAATTTAAAAAAAAAAGCATGTTCATGTAGACCGGCTTTTC
>chr1:134920840-134920940
ACGATGTCAGAACAATTCTGAATAAAATGAATCATGTTGGCACATCCAGG
GTTCATCCCGATTCTGTTATTAGTTGGTAGCAAACATCCACACATTGATA
>chr16:52035206-52035306
AGTTTGGTCTACTTATTTCTACTCTTCACACGCACTAAGAGTAAGGCACT
GGAAATGACTATTACCAATTGGCAGCATATTATTTGAAGTTGGGATGTAG
>chr11:26586786-26586886
aagctagagtagaaatggcatgtcctttaaccttaagcacaaaaagctct
taacagactgcagtttttagatccctggatgggagtttgggcccctgata
>chr12:80432118-80432218
tctaacctcccaagtagatgaaacttcaaatgtgtgtcaccatggccagt
tTTCACAACTTGAAAGTATCAAATAAAActagagagatgtctcagcagtt
>chr8:69146544-69146644
caagcctgattgtatgagtgtggaggcaagtgtgtatgtataagaatata
tatgagttttagagtgagaacatgagtgtgtgagcttgagtgtgtttcat
>chr5:96176962-96177062
aagttcacgggtagaatgcctgcttagcttgtgtgaagtcctgactccag
caatcaccagcacAAAGTTCCGATACAAATACAAAAACCAAATAAGCAAG
>chr4:128733731-128733831
TACAGGAGCTGACAGCACCACAGGCTAAGATTTAAACCCAGTGTCTTTCT
GTTTCGCTCTTTACTCAGAACCAGGATTTCCCATACACTTAAATGACTAG
>chr12:90576187-90576287
AGCAAGATTAAAGGAGTGATAATACATTTACCTCATTCTTTCAGATTTAC
TCAGCAGGAAAGAAACTTTTCAGTGAGTAAAAGTGAAAGTAATGGGAGAG
>chr19:10173846-10173946
AGTTGTGAGGTCAGACCAGGACAGAGGCCCTAGGCTGATATCATATCGGC
AAGGCATATCTTCAACATCTGTATTGTTTCAGTAATGTTAGGGGAACAGA
>chr15:80801128-80801228
TTGAAGGGTGAGCATGGTGCTCTGGGGAGGTTTTAAAGCTCAGCTGCCAT
TTTGGGTCCAAGTTTTTTCGGAGCCAATTCTTACTCTCACCAAATTGTGA
>chr13:19517964-19518064
GGTTTCTCTGAAGAATCTTGTCAATGTAGTCATAATGAAAGCAAGAAAGA
AAATGTATGAGAGAGTTAGCAGGATGGAGGAAACAGCTCAGGCCAGCAGC
>chr13:102873570-102873670
TTTGAAAATGCCAGTTATAGCTGATCCTGCCCATGACCCTCCCCATGGAG
CCCCACAACCCAGTTTAGACAGGCCACATCACTGTGTGAGGGCTTGGGTT
>chr13:104418140-104418240
gtcagttctgtttttctactgggagttcaaagggtcacacacaggtcacc
aggaaagaaacacttactcattgacccatatctctggctcTTCAATTCTT
>chr5:121740304-121740404
TGCTGCTGTGTAACAACTGGGACTTTTTGTTTTCCTTTTGAACTGTCTGG
TTCTGAGTAAACTGGGTTGCCCAGCAATTGCTATGTAGTACTCAAAGCTG
>chr13:96011443-96011543
ACCACTGCAGCAAGCCTTAAATGCATTGAGCTGGCTTTGATGAGTGGCAG
GTTATGTGGAGGTGTCCATGTGAGTCATGATTTTCCTCAGAAACACACAG
>chr11:87724766-87724866
AAATGTGTTGTGAGCATTATCGGTGTTTTGTGCATGGGGAGGTCTTAACC
TTCTGAATGCCTTGGTACCTCTGGTGTAGTAGGCACTGTTATATTATGAC
>chr12:73210564-73210664
GAAGTTGTTACTGTGCAGCTGTTACAGTGATGACAGGCTGACATCACCCC
AGAGTGACCGGAACAGCAAAGTACAGAAATTACTCTGCTTGTTCCTAAAA
>chr19:4052510-4052610
CTGGAACCCCCAGTTTGGTAGCAAATTTGTCAGGGTACACGAGGTTTAAg
catgctttaatcccaccactggggaggtggagacaggtgggtctctgttg
>chr4:8928910-8929010
ACTCCACCTCCGCAACAGCCACCCACTGGCTCCCTTCACAGCTCCACCCA
CAACACCCACTCATGCAAACAAGAACAGAGAAGGCTCAGGGATTCTTCCT
>chr6:54093050-54093150
AGAGGGCACACATTACCAGGAACAAAGCTTCCAGAACGGAAACCAGAAGT
CTACCTTACTGAGGAACGTGTAACCATACACAATCGCTGAAAAGGGTAAC
>chr6:39165828-39165928
acaacctaccatggattaaaagccttgtatgtgtaggagccatcatctct
tttgctaacttcaacagccaaaacattaagggctgccatgtacacacata
>chr17:50180864-50180964
TTCCCAGGCACTGCAGTAACTCACCCACACCCAGCTCGGTGAAGCAATGA
GTGTACTGGGCCTCCTTAAGGGAGCACAGGTGACCTCCAATCAGCTGCAA
>chr6:99309326-99309426
CCACTGCTGTGGAGCCTACAGAAGGAACGAATGCTCTAGGAGAACAAATC
GAAGCAGAATCAGGGTGCGGTGTGAGCACTTCAAGGATATATATGTGTTC
>chr17:65719824-65719924
TGATCGTGTGTGCAGGCTGTGCAGGAAGCTCAAGGGATGCAGCTTTCATG
CCTGGACATAGCCCGTGGCATAGCTGCCTCTGAGTCAGTGCACTTCACAA
>chr5:107756338-107756438
GATTTAACCTTTAGATGAAGCATTAAAAAAACCCTCAGACTGTTAGCAAG
ATGACCTCATGAAGTCTTTCTCTTCTGACTGGACTGAATTATGTTAACAG
>chr8:61462147-61462247
tatttgtttgtgtcttgttttcagggggaatttgcatggacaaagggcag
atatttaaagacctggagatgagcgggactggggtgcatggtgtgaaact
>chr18:89435485-89435585
aagtacagatactaccaaagtccaactacctgagccagtgagtcttatta
gagttacttacaggaatgtgtttgaggagttactaacaagagcagaaatg
>chr13:4712878-4712978
CACAATGAGTCATAATGGCATTATTATAGTCAAAGCAAACACTGAAAAGA
CACACAAAGCAAGGGTGTAAAAGAGATAATGACACAGAACTGAAGAGGGA
>chr3:68827632-68827732
GTAACTTCTGGATTTTCTGAATGGTATTAACATAGATATTGAGACTTTTG
CAATTTTAACCTACCTTGATAGTTGGAATGTCTGGGTTCATGTGGGTAGC
>chr18:32564342-32564442
tttagtcacagcagcagaaacgaaaccaggacaGAAATTGACTCACAGGG
GAATATCAGATTTGGTTTTCTCTCTTCTGTATGCAGCTTTCACTTACAGG
>chr6:13021654-13021754
CCTCTTCCTGTCTGAGTCAGTGCTCTGCTGCCAGACAAGTGTGtagctca
gatgattgataacaaaatccacaacctttcaccttcaagtcactggtttg
>chr2:43975736-43975836
AACACAAGTTTAGGGCTCTGATGCTTCCTTGAGAGTGAATGACATCTTAA
TCTGACTCAAAAATAGCATAGATGATTTAGAATTGTTTCTTTTGAAGCTA
>chr19:11093754-11093854
TTCAAACCACAACTTCCTTCAAGGATGCTCACATTTCTGCTAAACATTTT
CAGGAATAGAGAATTTGCTGACTATATATGTGATAGTCTTTGGAGGCATT
>chr16:17628590-17628690
CCTAGGCCCAGCTTGGGCTGAGTAAGTAGGAAAGGGTTAGTCACCACAGT
AGTAACTCCAAGCAGTGAGTTGTTCCTGGACTGCAGTGGTGGTGATAGGT
>chr4:102619191-102619291
ACTGACAAACCAAGACACACACACACACTCCATCAGAAACTCTTTTTCAC
CCTCCCCCCTTTTTCTTCTTTGAGTACATTTTGGAGCACTTAGCACTAGC
>chr3:84946481-84946581
AAGAGCACAACTTGCTTGTATGTATCAGTTCTGGTATGAGTGTATGTTGT
AACAGGAAGACCTCTTACTAGTCATTACTAAAGTGAAACAAACAAACAAA
>chr5:96164052-96164152
GTTCTTTCCCAGCACGGGAAAGACAGTCAAGCCGCTACAGTCCTCACGCC
TGTGGACTGCACAGTGCTTGCAGAGGAAGCTGACACATAAACAGGAAGTT
>chr2:22680119-22680219
ATTGGCGGTGCCATTGTAGTCAGAAGCATGAGTCACTTGCTGTTCTTTGG
AACAATCACTTTGCTGCTTATTTCTAGAATAGGGTTATCGTACTTGGGTG
>chr16:51910000-51910100
AATTCCAGATGGCATCATGCACCTTTTTTCTCCTTCTCTCTACTGTCTGT
GGAGAGCACACTATACATGACCATGAATTTCTATCATGACCCATAAGACC
>chr6:108844248-108844348
tgcacttcctccagcaaggttgtatctcttagaggttctctaaacccagg
caacagccccactgttcaaatacatgagcctttgagggacatttgtattc
>chr18:34441950-34442050
AGCTCTGTGAGTGATGTGTGTAATGTTGCAATGACTAAGCAAGGTTGCTT
TGTGGTCTACTCGAGCTTCTCTCCGTTCAGGAGTTGTGACCACTGAATTG
>chr19:57970885-57970985
TTCCTTGAAGATCACCTAAACattttaatttatatttaaatttttCAAAG
GTAGGTGAGTGCTTTAAAAATCACTAAGTTCTCTGTCTACATGTATCTGA
>chr1:144205026-144205126
TCTCGCCAAGCTTTTGGGACTATCCAGTACCTTTTTGTTTTCTGTAAGGT
TGATGAACTTCTTCTGATTCAAATCTGTTTAAATGGCAAAATATGTACAT
>chr4:32405540-32405640
GGGAGGAGAGATGGTCTCCCAAGTGCAGCGAGTGGCTTGATCTGCTCCTT
CCCATCTCCAATTAGTCAGAGACAAGGCAGAAGCTCTCAGGCTGCCTGTG
>chr2:38471976-38472076
TTGCCACAACTTCGTACCACGAGGCAAGTTCTAATTCTGTCTCTCCGCCA
CAGAATTGGGAGGACGAAGGTGACAATGCTTGGGGTTTTCCAGGAAAAGT
>chr19:32197401-32197501
tcagcggtgagaggcactcctttccagtccctggagtggtggctgctcac
gatattagctatatttgggttctgtttacATAAACGCACAAGGTACGTTT
>chr16:24735872-24735972
CCTTCCTTTACTTTCCTCCTTCCTGAGCAGTCCCACTTAGGAATCACCTT
AGCTGTTCCTCTTGTGCCTCTCAAATGTGCTTTCCCTTTGAGTCAGAACA
>chr4:32179829-32179929
CTGTCATGATTCCTTTTAAGAAGCTGCCAATAGATTTTAGTCATGTTCTG
GCAAAGGTTTCCCCGACCACAAACACTACATAGTTGCTGAATGAGTCACT
>chr6:94683883-94683983
CAACCCTCCCCAAAACAGACTCCACCGGGCAGCTCCGGCAAAGGAGCAGA
TGAGAGACCATGTCAACAGTTCAGAAATATGCCATGGGTGCCCTGGCCAA
>chr14:31398102-31398202
AAGGTGGCCAGAGCCCAAGAGCTCAGGACAGTCAAGTCTAGTACATGCCA
GCCCCTAATTCATTCACAGCAGGGCACACTTTCGTTTTGACATGCGCTCA
>chr15:66994532-66994632
CACTTTCTTATTTATACTTCCGTCTTCTCTGTTCACACCCAGATGTCAGA
ATGAAACTCACGTGTGCCTCTTCTTTTGACTACAGATTTTATCTGAGGTT
>chr10:14432636-14432736
CACATAACGGAAGTGAGAGTGGTTAATTTGCTCAGAGTATGAGTCAAATA
TGCTTACTTCTTGCAGTGACAAAATGTTATTTTAAAAGTGAGAATTGATT
>chr17:39845798-39845898
ATCCAGGGCTCGCCCCCGCCGTCCCCCGCCTGCCCGTCCCGGTGGTGGTC
GTTGGTGTGGGGAGTGAATGGTGCTACCGGTCATTCCCTCCCGCGTGGTT
>chr10:128665404-128665504
TAGCTACTTACTTACCAAAAGCGTGTATGTGTGTGTGTGTGGGTGGGTGA
TActagagatatgactcgtctggtaagaacacttgatgatcttgaagagg
>chr6:28990384-28990484
TGCATCTTGGAGAGGAGTATTAAGGTGGCACTCATCATTTTCTTCTCTAT
TCCCTGGGGAGAGGCTCACTCACTTTCTGCCAATCAAGAGACTAGTGGGC
>chr4:46641216-46641316
AATTCTTCTAGAGCAAGTGATTTCAAAATGTTTAATGTTAAGTTTCTAAG
CTAAAAAAAAGTGTAAGAGAAAGGATGTGGCATGTCTGGGGTTAGTAGTG
>chr7:80178398-80178498
GTGCGTTGTGAGTGAGATGAGGAAGGGCAGAGAGGACGTGCCAACACCCA
CCTAGCTCTCAAGAGGATCAGCAGATCCCTCAGAGTTAAGAGCTACCACA
>chr15:91619566-91619666
tcattatgagtaaatctagtttccccagcaacagctattgaagagactgt
cttttatcctttgggtatttttgacaccttcgctaacaattaagtggctc
>chr16:52107934-52108034
TTGGTTGTGGTTGGAAGGAGACTTTTAGTGATACAAACTAGTAATTAGTA
ATCATGAAAGTCCTTGTTAATTAGTCATCATTTCCTATCATATGGTGGCA
>chr6:30507617-30507717
TTTTGATGACATgtattggacctcctagaactggagttgattgagtcacc
ttgggggtaccaggaaccaaacctggtactgtgcaaaagtcatagtgctc
>chr15:50361925-50362025
TTGTTTCTCAGAATGACTAAAGTAGTTAAGTCTTCTAAGTTCAAGGGATT
TAAAGAACATACACACTCCTGAACTTTCTGAATCAAGTGTAATAACCTAC
>chr17:52463190-52463290
cagcagacacactgacctactgacccatttcgcagacAAATGCAGGTGTA
ATTGCTCATATACTACTTTTTCTCTTGAGGGCAAACAAAGCTTTCTGATG
>chr1:144313463-144313563
GTAAAATGGAAACTGGCCAGGGGCAAGGGCCCTACCGCTTAACTGGAGAT
GGAAGAGCTAGTTCTTAATGTTATGTACTTTCATTTCAGTCATGTGAGGC
>chr11:54492080-54492180
aagtgggtttactgagtcatatagtcagtctgtttttaatttttaaggaa
ctgcctgccatatagtgactgtatgatttcacattcacagcaacaatgtc
>chr15:78607692-78607792
CTGAGAGCTGGGGAGAGGGAGGAAGTAGAAAGGTCTGTGTCTGCCTCTGA
TGAAGAAACAGGGAGGTGGGGGTAAGGGGGGGGGGGATGTGCAGAGGCTG
>chr14:34449088-34449188
CTTGCCATTAGATATTATTCATAAGGGGCTTATTTCATGCATCAGCCCCT
TGATATGAATGAGGGAGGCTTCCTTACAGAACAAAATCACTTGGCAATGA
>chr6:115284126-115284226
GAGCTTGGGGGACAAATTACCAGTGTTGACCCCTTGGCTTAAAACTATGA
GTAACATGCACTGTGGGTCTTATTCTGATCAAATATAATTCTGACTCCTA
>chr13:15777694-15777794
CGCCTGTAATCCTCCCCCAGGTCTGCTCTTCCCAAACCGTGTTTTTGACT
CATCCCAGCCCTTCTGAGTGAGCCTGGGGGTGAGTGGGTGGTGACAGTGA
>chr15:59618500-59618600
gaggagaaacaagggctcgctcagttgctgctcaccttctgagtcactcc
agagccccagtcatggaacgatgccagccacatcccaggtgggtcttccc
>chr16:77015579-77015679
TTTGTCTTTCGTTTTGACTAAACCACTTCTTTGCATAGTCAGATAACTAC
CTTGATGGCTCAGAACTGTATACATAAGTCTGTAGAATCAAGAATCAAAT
>chr7:98696028-98696128
AAAAGTGGCTTAGGTAGTAACTAGTCAGAGACTGAATGCTGTAATGAATG
AGGCACACTTTTTGCTGCTTTTCTACCGTGGTGTAGAGTACCTAGGAGCT
>chr2:70790416-70790516
gaatctgcacagcttttatgtgttccacacatacttatcactacccactg
tagcacagcttaatgagttctacttccatttgtacttaggtgctccctca
>chr5:147063382-147063482
CTGCACCAGGACGTCAGCTGATGAGTCATGGATCACACTCTAAATCCTTA
TCATCAAAGAGAGCAGAGCTCAAAAGTTTTGCACATCAATTTTCAGACTA
>chr10:111619942-111620042
ggctcttgtagattcttgtaaggaattctacttcagctctgagtaagaaa
gcaagccatttgtggcttttgatcaggagagtgacataatctggcttttg
>chr13:41607722-41607822
GCCTCCGAGTGTCTTCCCGTTACCACTGTACAGCTCTTCATTCAGCTTTG
CCCTCTGCTCCATCAGACAGGGTGAATTTCTTGCTTCATCCTGCTACTTC
>chr1:90677940-90678040
TACATGAGTCCACTTCTGAGCCATTAACCCTGCTCCCTCAGAGCCAGTGC
ATGGGTGCTACCACCCACCCCTGGCATCTCAGGCACATCCCTGTTTCATT
>chrX:113178546-113178646
GTTCCTTTTTTATTAGTAAAAGAAACCCAAAGAGCCTGTGTGTCTTTCTG
TATGCATCATAGCTCTTCTCTTCCAAGAACACCAAGTTTTAGCATTTGCT
>chr17:12364175-12364275
tagaaactgccttttgaatcatagtcatttcccaggctgatgacaccgca
ctttctcactcgctgtatcacaccccacttagatactgggtcatgggggc
>chr7:58388380-58388480
TCTGCCTTTATGATGATCTGACTTTAAAGGGCCTGAAAGCTGGGGCTCAG
GCACCTCCCCTCTCCTGGCCTTACTTAGTGATTAGGGATATTTTCGAGAC
>chr13:60936688-60936788
GGAACAGGCTGAGTCATACAGCAAGGATGCGACTTTTCTGAGAATGCCAA
GACTCACAGGATGTCTGGTGTTTTATAGATAACAATTGTTAGAGAACACA
>chr18:5391348-5391448
GAGAAGGGCTGACTGGCCTGTGGGGAGTGCTGATGGGATTCAGAGAAAAC
ACCTTCCAGAAGAGCTTAGGTAATCTAATGTTCCTGACTGATGTGGACCA
>chr16:32124498-32124598
GATCACACAGGAACAGAAACTGACGCCTCTCTGGGGACCTCACTGATTAA
GAAATCTCAAGGGACAGAAGAGGGACGACATTACTACACACACCTTCCCT
>chr13:30754144-30754244
CTTGGTACTAAGGAAGGAAGGATCAGAGCGAAAGTAATCCACAAAGTGTC
TCTACAAATGAGTGCCCTGCCCGAAAGACCCACAGGGGTCCCCCCATGCT
>chr17:26572113-26572213
tcctggtctgaggtcagcatggcctatagagtaaggccctggcttagaac
aaaaCCATCTGTAACCGTGTCTTATTTAGCACTGGAAAGTGTTCTAAGGA
>chr2:44152582-44152682
TTCTCCCTCAACATCCACCCTTTGAGAATTATACCCTGTGAAGTAATGAT
TCACTGACTGTTACAAGACACAGTGACTCAGAACACTGTGTGCAGTCATA
>chr15:62455858-62455958
TTCTCTGACCCCAGTTTCATAGCCAGTCCAAAGAAGACTCAAGCATTGTC
CTCTCTCTGGCCACAATACATGCTGAGGCATGGGACTATCAGTATTACAC
>chr11:54748912-54749012
CTGTACTGAACTAGTCTCAAAGAGTAGAGAGGAGTGCATGCAATTATGGA
AATGACTGGTTAGACACTAGTCTTTCCCACTGACTCATGTAAATGGATGA
>chr9:32723098-32723198
CTACTGCAGTCACGTTCTTTGTAACATGGCTGGTATGAGCAAttctgttt
cagagaaccccaaagaatggtagacaagacacatgagacacctttgaagg
>chr15:6540150-6540250
GATTGTTCACATTAGTCACCTAGGAGCTGGGGAGGGTGACTCAGGGAGTT
TCCAAAACATGTTCAGTCCCAGAAATGACCATGAGGGAGGAACTACTGTA
>chr16:45198574-45198674
cttctttcatgatggtctctagccttggaaggagggaagaggtgtggtga
tgcagatgttctgtttccagatgatgctctatagacactcatgctttgca
>chr17:65961692-65961792
GTGAGTCATAGCTGACAGATGTAAAGTGTGAGTCATAACTGACAAGTGTT
AAGTATGAATTACAGGTGACAGGTGTGAGTTGCAGCTGACAGATGTAATT
>chr11:108178888-108178988
actaagaaagtccgtacctgggtgagcccaacctaagccctgaaagtctg
aatagaaggaaagactgactaaaggctttgaacgtgggcttgtttcttgc
>chr13:96968752-96968852
gcaagactaaattagaaaacaatgaactgactcatttggtagaagaaatc
tcatgacagcatggctttcagttgtgatgtgactgctgctcaggcatctg
>chr14:121921974-121922074
tctcactcactcagtctctctctcactcactcactcactcactcactcac
tcagtctctctctcactcactcagtctctcactcactcactcactcactc
>chr14:60340752-60340852
CTCCTTTTGACTCACTCATGTGACAAGCTTGCCGGGTAGTCTATGACCTG
GGGCTTGGATCAGCCAGGAAATTAGCTATGGTGGCTCCTTCTGAGCCATT
>chr12:114990986-114991086
TCTCAGTCCCAGGGCAGCTTTCTTCTCCTCCAGGTTTTTTGACACACACA
GGATGTGGTTGCAACACTGTGCCTTGCACAGTAATAAACAGCAGAGTCAT
>chr11:86429114-86429214
CTTGAAGCCTTATTTAAACATGTTTCCACATCAACACGAGGCAAATGTTT
AGATCCATTAGAAAAGGAAATTCGAGAATTAGGTGTTGTGTTTTTAAGTT
>chr2:120933242-120933342
gactcagtgggtaaagtgtttgctgtgttaaggacctacgtgtggatctc
aagtaccagtgtaaaagctggattgggtggctacccatagccaccgtgct
>chr17:3203496-3203596
TTCTAGTTTCATAGAATTACCTATAGTGGTATAGAAAGCAATACATTTTG
CCAGTTGATGCTGGAGGGTGACTAAAATGTAGAGTAGTCATCATAGTTTA
>chr2:130539104-130539204
ATCCATTGTGGATTGTTGAGCGCTTAGAAGGGTAGTTTGGGACCAGGGTC
TATGATAGTATGCTCTAAGGCGACCAAGCAAACTGTTAGCTCTTGGAAGC
>chr2:58097151-58097251
cttgtgggttcaacaactaccagattcttgacatttctgcagagagacag
tcatagtgatagccacaccacagcttgtaagctactcacgcatattccct
>chr13:113013446-113013546
AGTGACAACTTCCTTGATGAAGCACTGAGTAAAAGTGAAAGTGGTGATTC
TGAAAATGAAAGACAGGGTGTTGGAAGCCAggggtgggggtgggggtggg
>chr7:74696338-74696438
aggcagttcagaggtttagtccatagtcaccatggcggaaaacataacag
catgcaggcagatgtgatgctagagaaggagcctcgagctctgcatatga
>chr9:74142030-74142130
GCAATGAGGTTCCTGGAAAGTGGTTGATTGTGGGGAACCAAAACCACTCA
GATTTCAGAATGACTGGTTTAGAATATTGACTCCTAGTGTTCTGTTATCA
>chr3:135689107-135689207
GCCCACAGAAATACTAGCTTCTCCACTCAGCCTCGATTCACCGGAAGGAC
CATGAAAAGGAACAGCACCAGTGAATCTGATGCGGCTCCCTTCCAACTCA
>chr17:84419949-84420049
AAAACCTCAGTAGGCATTTAAAGATCAGTATCAGCATCACACTGGAAAGA
GGGCCAACAAAATATCCAGCAGGTCTGTCAGCAGAGCAGCAAGCTCGAAA
>chr2:173385832-173385932
CAGCTTCCTGCTTTTCTCATGCTGATGAATTCTGAGGCACTTGGTTCTAA
AACGGATGACAACTGTTTCTTACAGAGGTGACTGCAGGGTAAGGGGTGAG
>chr6:39241836-39241936
TGGACCCAGAGCTGTATATATCTATCACTGGGGTGTCCCTGACCAGTGCC
CTCTGATTTAGGGTGTCTACGAAGCTATGATGCAACTAGGAAAGATTACC
>chr1:60016302-60016402
TGAGAAGAAACTGAGGAAAAACAAAGAGAGTTTGACTAATTTCACTACTT
TCATATCTATCATAGATTTAAAAACAAAACAAAACAGAAGGGCTTGGCTA
>chr1:173880112-173880212
TCCTGGGGAGACTTAAGATGAAATTGGGCTCCTCCCAGCACTGTTCATAG
CTTTCGATTTCCCCAGCTCTTAAAATAGAGCACTTTATTTCCTGTTATTA
>chr14:18062232-18062332
GCCATCTGTCTTGCTGAAACAGTCATCTAAGAAGCTCGTTAGGGAACCTC
TGTGCAGCTATGAATCAGCCTGGATGATCTGAGCCATTACCAGTGAGAGT
>chr15:66481552-66481652
gcatagaaggagtgctgcttatcgtgctgttcctcatgacttgcttagca
tgatatcttacaccatccaggtctcctggcccaggggaggcaccacacag
>chr9:61827718-61827818
CCCACCAGCCAGAGAGAATCCATGCCACTCCAAATGGGTCTCACATCTTT
CCCAGATAGGGTCATAATTTCCAGATTCACAAGAACTGGAAACTCCCATC
>chr2:58170330-58170430
AAGACAGTGGTTTAGTGGTAGAACTCTCAGTACATCACACAGTCTCCTTC
AACAGAACTCTATAAGCATTTCCTACTTGAATACTCATAACAAGAGGCAG
>chr1:87406092-87406192
GAGTAAGAGTCAAAACTAGAAAACTCATAGGTTAAAAACCATTTTTCTTT
TTATGACTCTTTTAGATGTGGGTTGGGCAGATGTAGCAAGAACTTCCCTT
>chr11:67036790-67036890
ATGAGTCAGATACTGTTTTGTATCATGTAAGACAACAGTACTCTGTAAAT
ACTAAAGGGATCCTTAAGCCAGATTATCAAGGACAAGATAAAATTGATAT
>chr8:25269354-25269454
aaaggttatttgatcctgaaggggtctcaacctataggtcaagaactgct
AGTATATATAGGAAGCCCCTGGTATTATGATTAATGACCTTGGAGCCTTC
>chrX:167356122-167356222
CAGGAACCCAAACCGTAGTCATAGCAGCAGACAACTTTCCTTTCTAACAC
TGTCCATCTACCAAGTTTCCCTACTTAAACAGTTAATTCAAAGAAGAAGT
>chr3:133515216-133515316
GTAAGACATTCAGTACTATATAGCTATGCATGGGGTGATTGAGTGTGAAA
ACAAGTAGTCTGAAATTGAGTCTGAATCGAAAGGAAATGACTAGCTGGGG
>chr9:108120238-108120338
CATGTGCAACGCCCACACCTAGGAGTCTGAGCACAGCTGTTGAGGTATCA
ACTCATTCATTCAATCTACCTCCATCTCAGCCCCACCCCAATGTGCCCCC
>chr1:144238322-144238422
GTGAGTTGTCTTTGGTAGCTGTATTGCCTATCTCTTGATATGTAACTTAG
ATTTTAGCTTCGTTTTATATCTTTGATTTGTGCTTTTAAACTTGGAACCA
>chr6:146578660-146578760
CAGAACTGCCTACGTTCTGTATTCCACTCACACTGCACCAGGTTTTTTTG
CTTCTTTCACTGTGACTGTTACAGTTGCCCTTCCTCCACCCCAAACCGGT
>chr16:22633136-22633236
ccttctctgactaaatgatacctatgaagccaagggagttataactccta
acttaaaagcaaccatatgagtagctgaaagctacaaatgactcagaaca
>chr15:58585560-58585660
AGCAAGCTTCTGGAAAGCGTGATTCAGCAAGACCGGTTCTGTTTCCCTTC
TTGTTCTGACTGTCAACTCCCATTTCAACTCCCTCTCACCTGCCACTTCC
>chr13:112443194-112443294
GAAATCCATCTTTGCTCAGTGAAGAGGTTGAGAGTTTTGAGTAACATGAC
AATTTGAGGAAGTTAAATGGAAGATTGCTGGCTGAGTTTCACGTTGGGAA
>chr2:44166887-44166987
CAAACAGTTTCTCAGCTATGACTCAGTTACCCAACCGCAGAAGTGGCACA
GGTCTGAATTATCCTCTCCATCTCTATCACCAACACACCCTGCTTTTGTC
>chr11:75014665-75014765
GATGGACTGGCTCATCCTGTGAGTAATATTTCCAGCATTGTGATAAGTGA
TCTGGGATGTGGTATGGGGCACAGTCCAGAACTGACTGTAGTCTGCTTGC
>chr16:93057390-93057490
atcttatgaatgggtttgactcaataccatcttctgttcttcctcaggtt
gttctctttctgacagaaggagcaggttcaggggttccagtgtcccttcc
>chr1:80324508-80324608
gcctcaaatgacttttcatttcccctagagttacagtcaaatgcttagaa
gttctcccacagagccttatctgattcacctcccacttgttcactctact
>chr6:97353082-97353182
AACTGGAGAGCCCCATTCTACACAGTAACATCAGAAAAGAAATCGTTACC
TGGTATAATCTCCCTTGCTTTCCTGAAATAAAAATAAAGACATGATCAAT
>chr13:29640146-29640246
GAGCTCCAATAAGAGACTAGGGACCTTGACACAGCAGCCTATAAAGAACT
GCATGTTCCAAAACACACAAAACTTGGGAAAGTCTCCTCCTGGTTACAAG
>chr15:7925484-7925584
CAGTAGTGCCCCAACTGGTAGAAATGTCACCAGAAGTGAATTGCATGAAA
TGACTGTCCTCATACATGCAAAGCAACAGGAAGAAACCCTGTCTACAAGA
>chr6:114893810-114893910
AGCACTGGCTTTCAACATCTAACTTCCAACTTGCCCCGCAGCTTCCTGGT
CTCCTTCCCATCCCCCACGTGCCCTCCGCCATGTTTGAACCTAAAGTCAA
>chr7:31002636-31002736
GGGCCCTGCAGGTTCCAGGCCTCACGACCTCGGCCTTCTGTCCTTATCAC
AGTGCATGCCACTCCATCTCTTCCCTAACCACCCCTTCCTTCCTCCCAGG
>chr11:26640490-26640590
GTGGTCTCAATAGTTATTCTTGAGCATGGGGATTTCCAGGACAAACTTTC
ATTTTTTCTTTTAATGCTTTTTACCCTTTACTCACCAGTAAGAAAAGTGA
>chr1:128825050-128825150
gtctggagatgactcagacaggagtgactggccagtaagtcgcaggcatc
cctctgttcccacttcctcagggctgggagtacagatgcatgccactgtg
>chr1:58651734-58651834
CCACTGGGGCGACTCCACCGGATAAGAAAGGAAGCCCACATGTTCAGAGT
GGTAGtgaaagacccacaacgtgaggactcccacacgttctgactcagga
>chr12:52608403-52608503
tgaacacaagaattgaggtgaacctgaatctatgctttttgggtcatggc
tactcatatttggctccagaaatgtctcttactacccttgaggtgagagc
>chrX:7673582-7673682
GGAACCATACTCCCACTGTACTCTGAGTCACATGTCACCACACACTAACA
CTTCAAGTGCTCACTTTTTTATACCCCAGCTGCTAGCTGTCCCTGTTCGG
>chr10:36986086-36986186
CGGCTGCCTGCTGCCTGCCACAAATGTGTGCATTTGAATTAGCATTGTAA
CTTGCTACTCAGGTGGATCTGGTTCATTTAGAGAGACTGATCGTGGAAAC
>chr1:138172524-138172624
TATCAAATTTGACAAATAATTTGTGCCAAAAGTTTATGATGTGCAAGGCC
AAGTGCATATTTATTACTTGAGATGGTTTTAATGGTGATGGAAAAATGAA
>chr10:77388476-77388576
TATTACTCATCTCCACACTAGCAAATGTTACCCAACTCATTTCTAGTGGC
TGTACTCAGAATCTGAGAACTTCATTTGGGAAAATTAGACTTTCTACTCA
>chr16:58703287-58703387
AAAAAGATGTTTATTCTCTTCTTCTTGACCATGTTTTCATTTGACACCTG
TCTTCTTGGGTGGAAATAGCCTTTCTATGAAGCCCCTGGGAGTAGAGGAG
>chr6:113329566-113329666
TGTTTGCCAGTATATGCAGTACCTCACTAGAGGAATGTCTATACACAGTG
TTCAGTAGTTTAGACTTACAGGCAGATAATCTGAGACAGACTGCCTAGAT
>chr19:32183024-32183124
gcagaaaactgaggtatacccttcgttagctttgtgtcaacttaagagaa
ccagggtacaatgactaaaaccaggaactgaacattagtgtctcaaccag
>chr17:15714616-15714716
AGCTGCCACTGGGCGTGAGGTTGACCGCTTACTCAAAAGCTAACAGTTAG
CGACATGCTAAGCCACAGACAAAGGTTTCTTTGGTGTGGGCAGATTAGGT
>chr15:59483514-59483614
tgtaatgactgtacaagttctcactcctatgaacagtgtgcaagagtatc
ctttgccccacatgctcacgaatactggctactttttccctttgataatg
>chr12:73593246-73593346
TAGCAAGCAGTTAGGGAGGGAAGTCCCTGAAGTCTTTCTTCTACAGTTTT
TTTTTTTCTATTTTATGCAACAGCTGGCTATCGCATATCTCATTGTGTAT
>chr3:35764702-35764802
TTCAACTTCCCTCTATGTTCTCTTTTTTTTCTGTTTCACTCATCTATTGG
CATACCCGTAGTGAGTCATTTTAATTATAGTTTTTGCATGATGAGTCATT
>chr11:53656890-53656990
CATGCAAAGGATGTGCGCGGACTCCCTTCCATTTGCTGGCCTCTTATCTG
ATATATACAAAAAAAGAAACTAAACGTAATGCCGCTGCCTCTGTACAATC
>chr2:60857778-60857878
cagaacagaccaaagcatggataccaccaaagtccaagctgctcaactca
tttagagttttatttgggttagacttacaggaatatgggtaaagggttgc
>chr18:67443508-67443608
TCCAAATGTTAAAAAAAAAAAAAAGGTTAGCATAATACAAAGGACCCAAG
CAGCAATTCCACTCCCTCCCTTAAAAACCTGGTGAAATGACTGTTCAAAA
>chr7:80404084-80404184
GACCTGTGGGGACCACTGTGGGGTAGCCCCCACCAGCACCACCACATGCA
CATTTGGGAGAACAATACTCTTGTGGTGAGACTGAGGCAGGAAGTGAGTC
>chr10:93343448-93343548
tgcctcccacaagccaggccattgattcaatctccaacaccTACACCAAG
AACAGCAAGAATAGCAGAGGAAACAAGCCATCAGTGTACCGTGGTTAGAC
>chr1:83077285-83077385
GGAACAAAACACAGACTGTCTGGCTTGTGGTGAAGTGTTATTCCTCTCTG
TCAAGAAATACCAGTATTTCCCTCCGCTTCCACTGCTCTCCCTGCTACAT
>chr15:62388252-62388352
aatgttatcctctggactccaccaacacacatatgcaTGTATACATGCAC
CCACATTTTGGAGAAAAAAAAAAAGATTTGCCATCTAGATACAGTGGAGA
>chr6:15716933-15717033
TGATGATAGCtgtttggtttgagactcttgggcaaaggactgagatgaat
atttttcctactaaagcagacctggcctacaggttctcctcagtccctac
>chr1:160702060-160702160
AGCACAAGTCAATGCTTCTCACATATCAGATATGAGCAACCAATGTGACT
TTCAAAGGATTTGTTTGAACTAATAGTTTTCTCCACAAAAGCATGAAAAA
>chr5:53426726-53426826
TGCATCATTTATTACCAAAGGTCACATACTGAGGATATGTTGATCTGATG
AAAACATATACTCAGTGGTAGATACTGAGTTTTCATTACACCCTTCTAGG
>chr1:170228662-170228762
tctgatgtgTGACCCACAGCACACAAGGTTGagaaccactgctccagaat
gaataaagatctaacccatcaaagtccacagatctagtgaagtctccaaa
>chr13:112459427-112459527
ggagctaggctggcaaccagccagtcccagcaatcctcctgtctctgcca
cccacagcactggggttacagatgagtagacggcatgcccagcttttgat
>chr19:20384815-20384915
TGTCCTTATTTTGCTGTGATTATTCTTTGGTGCAGCATAAAATGTGTGGT
GTTTATATTTCTTTAAAGACTATTCTTACCGTGAAAATGAAACTCACAGC
>chr10:43998546-43998646
AACACAGCCATCTTGGGGAGCGTCCACAGAAATGGGTGCAGAAGGCGGGA
GAGATGACTCCCTAGCTGACTCAGCCGCTGAAGCTGGCTGTGAGTCAGAA
>chr17:32053832-32053932
ACTCCTGGAAATAGCCAACTCAAAAAGCACCCCGCCTTTCAACAGGAAGC
GACTCTGCAGACTAGTCAGAAAGTAAGTAGCAAGTGAGATCCTGTGGCCA
>chr10:13438520-13438620
GGTGTTCATAAACAAACACCCCGAAACCACAACTGCTGCTTTCAGAATGA
CTCCAGGGACTTGAGGACCGGAATTACTCCACAGTGGTGCACAGAGCTAG
>chr6:97315930-97316030
CATCATGACAAACTGCAACTACATATCACCCAGGTCTGAGAGTAAGGTGG
GATAGGAAAAGATAGCACAAGGAGTTGGGACTTTTCATTGGCTCCTGTAT
>chr2:59055909-59056009
tcatttttagtttcctatgacagctttacaatttacattcatgtcatctg
tgtacaagggtttcattttttcacatcatgactaacactactcttttggc
>chr15:53489235-53489335
AACACATCTATCAGATATGGCTTAGTCATAGGATGAGTTAACCGAGTGAG
AGATGGGGAGAAATGAGGTTGCAGCAACCTGTAACCTAATCTGGTGCTTG
>chr9:83967717-83967817
GGGAATAGTGAGGGGTGAAATAATGGATGGAGGGCAGGCGGAGGCATTTC
CAGCGAGCCCACTGATGACAGGCTGACTGAAATGAAGGCAATTTTTCATA
>chr9:103383637-103383737
caggatgtgagagtttctatgataaaagcaggatggtcctagtaagatca
agactagttggtcaccctctatgagcttctccatgaaactgttcacagca
>chr6:144640428-144640528
ctcctatctcagcctctgaaaggcagggataacagatatgagaccacagg
cctagcATATTTCATGAATTCCAATGCATTACTTGCTCTGAGTTTTGCCA
>chr4:57786420-57786520
ATGCAGATGGTGCTCTCTTTTCCAAAGGACCACAGGAGACTCAGGGAAGT
AACTCCAGTGACTAAGGCCAAGAGATCATCATTCCATACGGTGACAATTT
>chr19:30955964-30956064
ACTGACTTACAGTCACTGAGTGAGTCTCGATTCCTTCTTCATGTCCTCAA
CTCAGTCACTCGGTGACAGCTCATCACCCTTGACACTATTGCACAAAGTT
>chr4:11887758-11887858
TACCTTGAAAGCGTAGACAGTGAGTGGGTGGTCCAATTCCCATCCCTGAG
TCTATGATTCAGTCACATTTAAAAAAAGGCCACTTCAATTGTTGAGTCAT
>chr9:13509563-13509663
CTCTGACTCAGAATGTACATTAATTACCTTAGCCCTAAATGACTCGTTTC
CCAGAGCTGTCTATATGTTATGCTTTGTTGTGTGTATTTGTGAAGAGTGT
>chr2:62526987-62527087
CTTTTCCAGAGAGCTATAGCATTACTCAAATAGAGAGTACATAGCAGTAT
GAACGCATGTATGCTAACATGACCCTGGTGACTTTATCAGCCTTATGGAA
>chr9:3344440-3344540
ACAATTAAGAGCCTTTCAGACTATGCTTCTGGGGCACAGTTCTCTGTATA
GAGGAGTATGGGTTTTGCATAAAACGGATTTTTTTGTTTTTCTGTAGCAC
>chr11:44504784-44504884
GCAGTGAAATGGGATTGTGGTGTTCGATCACCTCTTAAGATTTCCATGAA
GGAGCAAGTGATTCACAGCGAGGAAAGAGTGACACTGGGTCATTCTGCTG
>chr9:32778954-32779054
TCATCCAAACAGGCAGCTTGGGATTCCCCATGATGTCCAGGCTTCCAGCT
TCCAGCTCCCTGTTGCCTTAGTAACAGCAACTCCAAGTGTCTCTCCTGAT
>chr3:79242219-79242319
TCAAAAATGGCACGGTGCTTCAGGAATGAGTGTCCTGTGAGACACAGGGT
GCGTTTACTAATCAGCTGTGGCCCCGGCCTGCCAGCCTGCACCCGGTCGT
>chr12:21451514-21451614
GGCCCAGTGTTACAAAACCGCATGGCGGTATAGGAGGGTGTCTCCTGGCT
GACTCAAAGAGAAAACCAAACTGGTTGGTTATAAAGTCAGAAAGAGAATG
>chr14:40949996-40950096
ATTCTGTAGTCTTTTTCTCTTCTGAAAAAAAAAAGGAGGAAGAGGGTGGT
GGTAAGCGGGGGAGCAGGGGAAGATGTGCCCCAGCAGACAGAACACTAAG
>chr10:128746212-128746312
AGAGGTGTTTGATGTCTATAGTTCCAGGTGCTCATCTCTTTAATCAACCA
CATCATACAAGTCAGAAAGAAAGAAACCACAGTGAACAAAGGGAAAGGAA
>chr2:35039128-35039228
TCACGTAACCAAGGTCTGAGCAAACATCTTACCTTTGCGGCTTGTGTGGC
TTTGTGCATCATCTGCTTCTCCTCATCTTTTATGTCCTCTCTCAATCCAA
>chr6:118469513-118469613
GTGACTGAGTGTGTGCCACTCAAGAGCACCCTTTTAatcatagtatgaga
agttcatctccaccatgactcccaccatgatgaggtgtttgtccacagac
>chr2:38472716-38472816
TGTGACCTTACAATGCCTATGCACTTTGCATGCTACTTAGTCATTTCATC
TTGACAATATGTTAGGTGACTGCTGTTCTATTCCTCCATTTCACAGAAAA
>chr2:11312751-11312851
gagttgccttggtcacagtgtctgttcacagcagtaaaaccctaaGGCAA
GCCTGTTTGTTGCTTTCACGTTGACTCTTTACTTCCCACCAGATGCACAC
>chr4:43116321-43116421
aactgaataatctgcTGTGAACCTCTTAGAGTGTAAGCAGTGGTCCATGG
GTCATATCTTGAGTCACCACTTCCTGCTTACAGTCAGAGAGAGACCTCCA
>chr3:93504960-93505060
aagttttgcactatgaatatgacagtgccctggagagtgaagttcctttt
tcatgagatattttcacctcagggctttttggaggctctgtctgggtgaa
>chr9:116332778-116332878
TTAAAGGCTTGATCACCATGAATGACACTTGGGTCAAGGATATGGGCTTA
ATGCAGATACAATATAATTTGGGAATCTAGCTATGAGTCAGAATTGGCCA
>chr4:135440031-135440131
ttcggcaggcagcaggaagagagagacactggactggtttgagcgtctga
aacctcactctgggtgacacatttcttccaacgaggccacacttcctatt
>chr1:6454496-6454596
TTTCAGCTGTTCATCTGACACTAAGAACCTCCTGGGACAAGTATCTTGTT
GCCTAGACGTGCAAATGTGCTTGCTTCTCCAAGTCATCCTGACAATTGAT
>chr9:13614766-13614866
tcagcttgctttctcctttttattcattctaggaccctaatctgtggaaa
ggtgctgcccacatccaggtatagagaacctaatctaaataatctcttat
>chr6:97305568-97305668
GACTTTGCATCCATTCTCTTGGCTGGCATAAGGCCAGTTTTCAGAAAGAG
ACTCTAACCTGTGACTCACACGTGAAGAATGTTACATTCATAGGTGGCCC
>chr1:161406548-161406648
ATGAGTAACATTTGCTCCTGGTACAGATAGCCCTCTTCCAGACAAATGCC
AGATGACTATAAGGTCAACAGCATTATGTCACATTCTACTGAGTCAGAGC
>chr12:51866462-51866562
AACACAGTGGGAGTGACTAAGATGTTGTGACACTTGTTTTGGGTGTTACT
CCTCAAGGGGAACTTGGGTACCTCCGTTTCCATCCCACACCGCCTTTTCC
>chr5:28397271-28397371
attGGAGAACGTTTTATTATAAGGCAGAAGTTAGCTCATGCTTCCTAAGA
GAGCTGCCTCCTTTATGGCTATCTAACAGAAAATCTATGTAACTAAATTG
>chr13:37008983-37009083
CAAAGTATAAACATGAAATGAGAGTCAGTACAATTACTCTCACAGATATT
AAAAGGTTAAGAATATGTCAAACTCTTGTCACTACTATCAGATGACACCA
>chr1:88055640-88055740
GAATTGTACAGTGAAGACTTACTCGGTTTCTCACACTCTGGAGGACCTGG
ACAGAGAGTTCAAGTATTTTACTTACACTCAATGGAAAACTCCAGAACAA
>chr1:183139979-183140079
agtgtgagagtgtaagtgtgtggttgtgagtgagagtgagagtgaatgtg
agtgtgtgtgagagtataagtatgtgtgtatgtgtatgtatgtgtgtgtg
>chr1:80855290-80855390
TGCCCTGTTAGCAAGATACTCATTTCTCTTCCCACACATCACTGAGAACA
TTTAGACTTTGAGTAATGGAAACAATGACTACCAACTCTAGCAGCTCTTT
>chr2:6320118-6320218
GATCCTTCTTCTGGTCTGCCATCAATACTTTCTCTTTTAATCTGAAGGAC
TTTATTAAGGAAAAACTATGAGCCATGTGGATGTGGCTGATTTCATTGAC
>chr7:110108994-110109094
AGCATGTGTGATTTGTCTCCTGTTCTGACCTGTGTGAAGGCAGCCTGGAG
GTGGTAGGCTAAGCATGATGTTTAAACATGAGACACAGTCATATGGGGAC
>chr3:106464975-106465075
CCCCAGTTGTTCTTTCAGATACTTCTAGGGCTGGGCAGGGGCAAGAAGGT
GAGAGAAAGAAAATTGCTGGAACATAGGTTTAATCCTTTCTTGAGTTTTG
>chr10:51454672-51454772
gtcatcagctccatatctagcatgaatagatgattgtttacaattaccca
gaaatagttctatACAAAGGTTTGACTTACTATTCATATGATGAAATCTG
>chr4:103098612-103098712
gaagatgctgcaggatgtgaaatggggcttcaacaaagagctagaaatac
cgaggaaaaaccaacctaaaattctagaaatgagaaacaatgagtcaagt
>chr15:36935470-36935570
ggccctttcacaggggtcgcatagcatatatcctgcatctcagattatga
gtcataacagtagcaaagttacagttacgaattagcaacaaaatgatttt
>chr17:63324252-63324352
TAAGCCTGCTCTGTCCTTCCTGTGACTTCTCATAACTGAAGCAAAACAAG
AGCTTCCTGCTTTGGTGATGATGAATCCAGAACTCAACTATTATAACTAA
>chr9:63674726-63674826
GCTGACAAACTTCCCTCCGGCTGCCTGAGTTCACAGAAAGCCTGTGTGAC
TCACTCCTACACCCTGCCCTGATCTCAGCTGCATGACCCGAGCAGGCTGT
>chr8:107255266-107255366
ACGGAGAGGAGCAGCCATATGGAACAATACCAAGAATGAAAACAGGGTGG
TGGGTCTGACTCACACGGTGACTCACTTCCTTGCCCAGGGATGCTCTGAG
>chr5:148626210-148626310
CCCCACCATTTTCCTCCCTGGTTCATGTCTCAGTGCTTCTATGACTCTAG
GTCTCTGAGAGCAGCATATTGAAATCAGGAACTGCCTAACAGGTGACTAA
>chr10:116487444-116487544
AATGCAAATTTAAGTGTATACTTAAAACAAAACCAATACCCTGTAACCAC
AGAAAGGAAATGCTCTAAAATTACTCATTCTGACCCGAATCTAACTAGCA
>chr11:4366516-4366616
TGGTAATGAGTAAACGGAATGACATAGACAGAGCCCCTAAAACGGCATCT
CACCCATCAAGTCATTCAGTGACTGACAGCTGCAATCACTCTCACTGCCT
>chr10:82780358-82780458
gtgctgggatctgaactctggctgatagagcagTGtcatggtatgagtat
gcttggcccagggagtggcactattagaggatgtggccttgttgaagtag
>chr10:80663766-80663866
CCATTTGTCACCTCTCCTAAAATATCAGTTTGTCTCATTGATTGCACTAT
GAGTGTCTTTGGTCTGTCATGTGACATTTATCTATTTACTGACCAGTGCA
>chr13:32993366-32993466
gagctgctttaagtcatggagttttcccacagccttaaaagccataCAGA
GGCACTGTCCTTTAATGAAGACAGAGAGTAATCCAGAAACAGAACAAAAA
>chr14:25527385-25527485
cagaagtactgGTAGTGGGTGGAGTCACAGGATGGATGGTTATGAGTCAA
TATTGCTAAGCTTGTGTGTCATCAGACTGCATGCTGGGCTGGCTTCTCCT
>chr3:138331836-138331936
atccctctgtctatacatctttacttgcaaatgtcattgcaatgagtcat
tggtctggtatgagttctctggcttctatgacaccatcaatattggatcc
>chr1:46864268-46864368
caCATCCAGACTTCAGCTAGTCCCATGACCTCAGTTACTAATTATATGCC
AGTGACATCTGACTCAGTTTTAGCTATGAACATTACAGTGGGCTGTCTCA
>chr19:17268698-17268798
cagtacaggactctgggtatttgactctttgtcctcaagtgttttactta
atctctgcttctgacgtctcaccgcctactcctcttgctttgactcgtcc
>chr2:158156446-158156546
TGAGTGGACTTACAGGTGACATTCTTTAAGCTTGGCCTTTCTAGTTTTGA
TTCTTAATTATATTTACTTCCAGTTCACCCATCCTGATTCCATATAGCGC
>chr15:9462882-9462982
TTGGGGCCACATGAACTGTTGAAAGCTAAAGTGATAAAATATTCATTTCA
ACGTGTAATGAGACAGGCGTCTCTTTCTTGGTAGGGGAATCTGTGAGCTA
>chr5:97000576-97000676
GCGTGACTGCTTGTCTTTTCAATATACCACTCTCTGTCTTACTCTGTAAT
TGACtgtgttctacaagttggaatgaacactggcttagcaaatactgagt
>chr13:91936114-91936214
gtgtgtgtgtgtgtgtgtgtgtgtatgtgtACATATTCACCCAAGCACAT
AAGTGAGTCACATGGAGATACAAGAGTAAATGAGTCATGGCAAAATACAT
>chr5:96878992-96879092
CAGAGTATTCTGTCATGCTGGTGGGCTGGTGGTTTCCGGACAAGTGGTGA
GTTAGCACAGAGAATCGGCACAGAGAACTTACCCTTCTAAAGAACGTCTT
>chr3:59296490-59296590
AACTATCGATCATGGTTAGCAGCGCCTTACTAGGATTTGTTGATCAAGCC
AGTTTCTGTTGTAGAGCTAATTGTACATGGTGCTTTGCAAAGTTTTGTTA
>chr15:50650399-50650499
AGATATAGAAATGTAGTGCAAATGATGATGGTTTGACTTTCCATATTCAG
CTAAGTATGGTCTAACATTTAGTTTTTTTTAAGTGTCACCCAACATGCCA
>chr5:53413938-53414038
TGAGTGAATTGAAGATTGCCTTATAAATAAGAAAAGTGAATTCAGGCCAA
CTAAGTACTGCCCTGTGTGAATCATTATCATGAATAATAATAACTCATGT
>chr11:117991838-117991938
TGGTCAGTGTATAGCTGGAGCGGTGCTTGCTGGGGAGTCCAGTGGCCACA
GTGTTGAGTAACCGAGAGCATCACTTCCCTTCCTGGGCTCAGACGGCAGA
>chr18:65415852-65415952
GCTTGAGGATTTACTCTTTGTCAACATCAATGAGCTCGGGTAAATGCCAA
GGTAGCGCAGATGAAAGTACCAGGATGCTAAAAAGACATTGTTCAGTCCT
>chr6:54794313-54794413
TGAGAATGCATGCAATGTAATTCAAGAATCTGTTTCATCAGTTATTAATA
GCACAAGACAAGGGTACAGTGCTGAGAGATGGAGTCCTTCCCTCACTTGC
>chr12:99639208-99639308
ctcagccttcctaaatgctgtgaccatttaacaccgttcctcacgttgtg
gtgactcatgttataagattgtgtttgttgctacttcatgactgtaattt
>chr6:140514948-140515048
CCCCAGGCCTCCTGTGCCTGCAACTGAGTCCTGAAGGGTGTGGTGTGGGT
GTGACTGAGGAGGTGAGTGAGGCTCCTGCCCTAGTCCCACGCAGGCAGGG
>chr14:105922690-105922790
TTGAGGCTCAAATGTGATCTATCTAGGAGGAATTCTTGAGAACTGTATTA
ACATGTTTGAAAGAACTGGATTTACTGAACACACTACTGTGTCAGAAAGG
>chr1:55410772-55410872
TGTTGTGAGCTGCAACCTCAAAGATGCATCATGGGTACCAGTTGACTCAT
GACCAAGTTATGACTCAGCAGAGAGGCAAAGAGGATGGAATTTACATTAT
>chr11:73095480-73095580
TCCACCCCTTTAGGGATCCAGCCAGACTCCTCAGTTAAACAGAACAAACA
CGGAGATGGGAAGGGGTGAGAAAGAGGGCTAGCTGACCTATCACGGTATT
>chr2:139671906-139672006
GTAGAGTATGGCTGTGGATAGAGTGAACTCCACTGTAATATAATGCCTTC
AAGGAACCTAAGAGGAAGTGGTGAGACACACTAGTCTCCCACAACAATAG
>chr16:11284924-11285024
catcttgctggcccTCAAAACACTGTGGACTAAATGAACCATATCCTCTC
TCTGTCTTAGTTGTGGCAAACATGGTTTCCCCATTTAGCCTATCACTGCG
>chr14:7989537-7989637
gaggccagcctcatagtggcatagtctgagcccagggctacctagtgagg
ccctgcctcaacacacagagacaaaCAAGTGTACACACTCTGATTCAGTT
>chr10:93124402-93124502
CAGTTTCCTGTTGCATCTGACTGATAGCAAAGAGAAGAGGATGTGACGTC
ATGTTGCCGCAGTTTGACTCTGAGATGCAGCTGATAAACGCCTCCACCTT
>chr6:108482566-108482666
AACAAAGTCGACTGCACGGCACTATTTGGATTAGACTCAGCCAATTTATC
AGTTAGGGTGTATGGGGACTTTCCTACTGTTTACTGTTAATTCTGAAACT
>chr14:118965650-118965750
cagttgtgttttcaaaacctacatactgtttccccaaattgctgcaccag
tttacctgtctgccagtagctttccttttctATGTATGAGACATCCCACT
>chr10:58351508-58351608
GAAAAAAAACAAAAACAGTTTCTGTTGTTGAGCTAGCCTGTGCCCAGCAT
CCTGGTCTCTAAGCTACAGGTGGCACTGATAGAGTTGTCATGAGCATCCA
>chr7:97507000-97507100
AGGAGATGAGCAACTCTGGTTTCCAAGACACATTGCAAGGTGCAGCCTGT
GATGTGGGACATGACCCACGTCCTTATAGACTGATACTTGGATCCATTGT
>chr11:61597747-61597847
ACCTGAGTCACAGCCACCTTGTCTGAGTCAGCCTGGCTAGGGTTCCAGTC
TCTATACCACCCCTACCAGCCACCACACCCTATACCCAGAGGATGTCTGC
>chr6:48687036-48687136
CAGCTGCTCTCCCACTGGTCCAGAGCTTGACATAGCCCTCCCTTTCCTCC
TCTCCTTCTTTTCCCACTCTTGCTTGTTTTGACATGGGCTTCCACACACA
>chr10:40258848-40258948
TTCTTGTTCTTAGTATGAATGTAGTTATAATGTTCACGAGACCATTAACT
GCAAGAAAAATTTTAAGTGCTTATGAACAACAAAACAGGAAAGAATTTTG
>chr1:59180192-59180292
GCAGCCACACCCACAAAGCCTCCCACCATCTGCAAAGTAGGAAATTGTTC
TAAGAAAGTCACACAGGAccaggcacggtggctcaggcctggggtcccag
>chrX:104488204-104488304
CCTGTGTAACCCTAGTATGAGTGTTGCCTAATATGTTGAGTCATCTAAGT
AATATAATgttcttagtccaagctgtgcattagaattgatagtgaaggct
>chr9:123928378-123928478
tgtttgttttgagacagggtgtcctaggctggcttcaaaccgctactgct
ccctgagtgctggaactaaaCCACATTTGGtttgtgcagtgctgaggatg
>chr14:21507159-21507259
TGACTTCTTCATGTTTCGTCACATCCTCCCTATTACAAGGGATCAGATTT
CCTGTGATGTTTCTAACAGTGTGATTAAACTTTAGAGACGGAAACTATTG
>chr13:30747446-30747546
AACTATCACTTCTGGGGGATCCACACAACGAGCGAGCGAGTAAACCAGAA
GATGGCGTTGAAGATTAGTAATCATATCTTTTAAACAAGATAACCATGTG
>chr3:88521878-88521978
CATGGAAACGGGGCCTCCCCTTTCCTCTTTCGATGACTGATTTCACCACA
TCATGTCCCACAAAGTGTCTGTTTCCTAGATCTCAGCTTTTGACTCACAG
>chr1:138975976-138976076
TGCTCCATTTAAGACATTTTAAAGTAGGACTGTGATAAACCACAGACTGT
GACTTGGTAGGCAGAAATGATAAAGATCAGACAAGGCCCTTCCTCTTTCA
>chr12:35652838-35652938
gaccttctctctcatccagttccccacatctagccactttcaatgactat
tttgtttcccattctgagtgagattcacgcgtcctcccttgaaccttctt
>chr16:43655290-43655390
ATAATAACAGAAGGTCAGTGGCCACTTCTCTGTGAATCAGGTAGATCAGC
AGCCATGGCATTTCTCAGAAGCAGAAAGAGGAAGGATGAGTCATAAGACA
>chr1:69343674-69343774
AGATGCTCACTATACCCTCTGCAAATGATGGAATACAGCTACAGGCTTAG
CACAGGCTCCTCAGATTGAGTCATGGTTGAAACCACTCAGTCAAGAAACT
>chr11:6159160-6159260
acattcatacagataaagtGTCTTTACATTTTTAAAATGACATTAAGAGC
AGAAAACACAAAAGGTTCCGGTATCTGCAGTCTACCCTAACATGAGAAGG
>chr8:34672522-34672622
TATGACTGGTTTAAGTCAAAGTGTAGATTCATATCCAGTCTATTACACTA
CCCAAGACCAAAATCCATTCCAAGAATTCAAATAGCTACAGAGATTTATA
>chr5:92499474-92499574
AAGGAACTTACTCACAGGCCTGTTTATAACTCTCGAGTCCTACCTGGGTG
GAGAGCCAACCACACCACGGTTTATCAACTTGCAAAGGAGAAACTAAGAA
>chr6:71980506-71980606
GAGTATACAGCAAGAGTCAAACCACAAGCTTAGTTCACCCGCAGTACTGT
GACTTAAAGCTAACTTCACTTGAGTGTGAGGTGATGTGGGAAGTAAGTCA
>chr12:100857690-100857790
TTGGGCAGGACTCAGCTAATGAAAGCCTGTCTGTCCTTCTGTTATTCTTC
AAGCCTTGAGTGTTTCCCAGACCCATTAGTCCCCTCTGACTTTTGAGGTT
>chr7:16907935-16908035
CTTACACAATCATTTCAGAAGCACTGGGCAGGAAATGACACTGAAGTCCC
ATCCTGTCAACCTCTTTATAGAAAGATGATAGTGCTTGCTGCCCGAGATC
>chr2:142758090-142758190
CACTGCAAAGGCAAAGTGCTCAGAAAGTGAAAGCTCTACAGTCAGATCCG
GGCAGCCATTTCAAGGGTGACTCAGATCAGTGGACAAGGGCTTCCTTGTG
>chr13:14034063-14034163
ATGCTGAGTCATAATGACTCTGAAGGTTTGGGCTGAACAAGTGTCTCAGT
AGACAACTGAGATAAATACAATAGGCCAGTAAGTCACATGGCAAAGTCCT
>chr4:135313831-135313931
GCAAGGATCCTGGACCCGCCGCTCTTCACTCTGAGAGAGGTGGAGAGGTC
ACGAGGACTCATTCGCTCCCCTCTGCCTCCCTTGAGGTCACAGAAGGAAG
>chr15:62146916-62147016
TGGCTCTCTGTTTTTGAGTAACAGCATCTTCAGGAAAATGACTCGACTCT
TGTATGAGATTCAGTTGACATTTTCTGTTTAGCCATAGAGAAGAGATTCA
>chr1:69544337-69544437
TCTGCATACTCTTAACAGTCAGAATGAAACCTGGGTGGGGACCGTCCCCC
ACCACATCCACCTCAACTCAGATGGCTTGTCTCAAGTTCAATGAAGCTCA
>chr9:96583286-96583386
GGTTTTACTTAAAATCTGATTCATAAATATAGGGCAAGCCTCACATAGTT
CTCCAGACTCTCATGCTGAGTCTCAACAGCAGCTCCTATATCACTCTGTA
>chr7:104314754-104314854
aaactttctcgtgttgtattgaccgcaaccataaaactgtggtctttgct
tcctcttaactatatttttctacagttttgaatcataatatgaatgtatg
>chr13:44321356-44321456
TTTTACAGAGGAACCGGGTGGCTTTATTCTAGATGACAATCCCTTGCTAA
TTACCCTTCATGCTGACTGATAGTGGCACTGTGAGTCACCAGGGTTCTCC
>chr6:133986269-133986369
AGTAGGCCGggtccccagctggtggtgctgttgggaaattctggacatct
caggaggcagaaggttgctccctagaaggtcactgggagcatggccttgg
>chr11:105625836-105625936
TTATTATACGTTTACAATGGTAGAATACTCATTATCACTGTTTCAGATGT
GGTGATTCACATGGTGACTCTTGAACTTCACATGGTTACAGTTACTCATT
>chr12:15713642-15713742
CTTCATTCTCTGTTTCCCTCTCTCATCCCCTTCCCACTCATGCAAAATTT
CTTCCTGCTAAGCCATCCTTTCAATTTGACTGTCTAGTTTCATGCGTGAC
>chr9:66142484-66142584
TTCCAACAAATGAGAGAGAGAGAGATGAGAAGACTTTTCAAACTTTTAAG
TAAGAGCAACCAGGACATCAGGTAAACAGAGGGTGCTGGAGTCCCAGTAA
>chr7:127153538-127153638
caggacaggcaccaagaaggaaactttgagacaaacatgcttgagtcata
agtgagaaggtcaaatcccaggtctagagccagtttctcatgactaaaaa
>chr11:96648029-96648129
AGCCTGCTGAGTCTGGTTCTGAGTCACCGAGTCATTATCTTTTGTCTACA
GCTTTTCTGGGTAACTGAAGGTTTTCTTCTTCCTAGTCAATGTTAATTCC
>chr19:29659880-29659980
AGGAAGTGGCTTATTCATAGCCTAAAAGGCTGTGGTTGtttgtctttcgt
tctgaggcaggatctctctatgtagccccacttggccttgaataatccac
>chr12:69509234-69509334
TGAATAGGAAGCACTCTGAGTGGAAGAAGTGTCAGAGGCCTATGGCCACA
GTCCTCCATTCTGTCCCCACAACCCTGCCTCAAGGCAGCCTTATCTTAGA
>chr16:50633172-50633272
ccacgaaagctaagcaaggcgattttctgccttttccgttttcgtcgtca
tattgtaaacaggttcccttctgtggtcttgttagctccccactttaagc
>chr7:74647804-74647904
gagagagagagagagagagagggagggagagagagagagaactttataga
atttatgccacacactgctgtatgtacctcatgcctgaatggatctatat
>chr14:25380522-25380622
AACTGTCCCAGTAGTATGGTTATCTGAGGAACACTCTCCTGCACCCCAGA
ATCCTCACTACACCATTTTCTCTTCACTCATCACTCATTTTTGCAAACCA
>chr2:127774852-127774952
attcattttcttattcataacatgttctgtcagtgcagtattttctttga
ctcatgagttatacaaaagtgtatgatttaatttgcaaatactggtgact
>chr4:101276842-101276942
CTAGAATGTGAACTTCAGCTCAGCCCTGACACAGCCTTGCACCCCTGCTG
TTTCCCCCACTCCTCTTCAGTGTCACAAGTCAGATTCTATCCAGCCTGTT
>chr12:35687680-35687780
GCAAGCACTCTTTGGGGGGTGTCATACATGAATAGAAAGACATTATCAGA
AAACATGATTCCTCCTGAAGAGAACACAGTCTAGAGTCTATAGATTGTCT
>chr9:94709334-94709434
CTCCATGTTCTCATTTCTGAAATGGGTTTGAAATTTCGTCTCTAGAACCT
AGTACATCTTTCAGAATGAGTGATGTAGTCATGAGTCACAGCAATGCAAG
>chr8:94633585-94633685
AATCTATATTCACCCACCTTTGCCTTTCCTGCTACCACAATTAAAACTGC
CATTGGTAAACTGTTTGATGTATCACCATGAGGTCTGTGGTTTGCTGAAG
>chr5:107260784-107260884
TTTGAGTTCTACTTGGACCGagaactgaatcaatctttcgaaatcactca
gtctaagccccaacattctcactttagaaatgaagagaccaagacctacg
>chr16:95038258-95038358
tgctgttgctgtctttgagtcatttcttctcctttgagtaacctctctgt
catagtcctgtacgtaatcccaatgaaactcactggttcaccaagttaga
>chr2:44818785-44818885
CCACCCTTCTCACTCAGACTCTTATTCCATGTGTCTTGTGTCATATGCTT
TCAGAAATGCTTCCCTGCTATGCCAGGTCACTGAGGAAGACCTCGTTTCT
>chr12:73911003-73911103
TGCTTTTTTTTTTTCTTGTTCTGATGCTCACATTCTGAGTATTGTCTGCA
GGAATTTAATAGCAATATGGTGCTTAGTACACTTTCTTATCTAGTGTTAT
>chr14:40949646-40949746
AAGAGGGAGTTATAAAAGGAGATTCTCACCATCCAGGAACCGTAATGAAT
ATAACCCAATCTGTCAAGATCCCTGCATTTTCAAATGTAGGTCTTAAGCT
>chr4:122871958-122872058
ctatgtttGGCTAGTGTATAGGCAAAATGGATAATTGTCCCAATCACTTA
GAGAGAAAAAACTAGTTTCACTTGTCATCTGACAGAATGACTAGTCATTC
>chr13:112396758-112396858
ATGGCTGAGGTGTGAGAGTTATTTCAACAGTTATGACTCAACCTCACTCT
GATCAATATGATGGCTGGGTCAGAAATGAATCTGTCAGATGACTTTTTAT
>chr1:127354262-127354362
ctgatgtcaacctctggccacctcacacaggcgcgtacTGACTGAGTTCT
AGCTTTTGTTTTTACTCTGCTTTTGATGTACAGATGGTCTGTAGACGTTC
>chr1:80613223-80613323
ggttcccatgtgcacttgaacacacacaAACGTTCATGAGCACTGCACAG
ACACATGCAAAACTAACGGGAGTTGAATGTAGCTGCCTAAGTCCATCATG
>chr19:58522966-58523066
CCTTGGCTGTTATCTTGTAACAAAGCAGAGGTAAGACGTCTGCAAGACAG
TAATTCTGTGAGTGAGTAGTACACTCATCCTGTGAGTAAGTCAGGATTAT
>chr18:75419375-75419475
AGCCTTCTTTTCTCCCTCAGATCAGGCCAAGCCCTCCCCTCCACCGGCTC
TCAAGGCTGGCTACAGAGAGCTTCTGTGACCTTGCAGTAGTTAGAGTCCC
>chr9:32910622-32910722
AGAATTTGCTGCCTGTTTTCTGACATAGAAACCCTTGCTCCAGCCTGTTT
GGTTTAAGTTGTTGTGGGGGTGTGTGTTTGTGTCTTGGTGTGTTGCTCAG
>chr12:16009278-16009378
CACTGATTTGCAAACCCTGGTCTCTGCTAGCTTTTGGAATGAGTAGCCCT
GACCTTCTCATGCCTGTTCAGCTAGTGTGGGGCAGGAAGGGGAAGGGTGG
>chr13:60738470-60738570
gtcttttcagaATCACATTTCAGACCCGTCCCTGCGGATGCTGCCCTGTG
GGACAGCCAGCCAGAGCCGTAACTTTTTTCTGGCTTCTGAGATGACTGTA
>chr6:34475349-34475449
CAGTTCATGGTGTGTCAAGATTTTCATCCTAAATAACTGATCTGAGCACC
CATTAGCTGGTCACAAACTTATTGGACTTGTTTATAGAATTAACTAGGTG
>chr14:121666686-121666786
TAAGACAGAAGTTAACAAGCATTCTGCAGAGGTCTACACAGTCATAACAC
CATCAGCCTTCAGGGTCACAGGATCTCTACATCTCTACTACAAGTTAGTT
>chr11:5574990-5575090
TTTCTCTAAATGACTGTGTGTCGTTAGATGTTACTCAGCTTCCCCCATCT
TTCTATGGttcatattgatgtgttcagctattcactagtctgaacaaaga
>chr14:59297585-59297685
GAAGTCATTTTGAAAGTGCTCTAAAAGTGATGTAATGAAACCCAAGGTCC
AAAATAAGTCAGGGGAGGAAAGGCTCCATTTGAGCTATGTGGGCCTGTgg
>chrX:134854584-134854684
cttgcatggtagtagcctacctctagcatcaggattttcatttcgcaacc
tatgcatcatttagtgagtagctttagtcacccTCtgtcttagtcagggt
>chr6:59315332-59315432
ACAAAGGTTTCCCCTGAAAACATTTATATCAGTAATGTGATTCTGAGTCA
CTGGGAGAAATGTCAATGATAAAAAGTAGTTCAACATGGTTATCTGTATG
>chr15:9870432-9870532
GGTTCCTGGAATTGTTTGGCAGGTGGATTTGCAGAAGCACGAAATTGTCA
TAACCTGACAAGGAGATGAGTAAAAGAGTGAGGTACCTGGAGTCTGCCCC
>chr4:149868886-149868986
CAGCGTGGTGCCGTGATTCAGAATTTCTATGTCCCTGCCTGCACTCTGCC
TCCTGCCCACCCCAGCCAGCCCCAGCAGTTCACCGTAACCACAGCTGGCT
>chr9:90245190-90245290
gcagtgtatttaagggtcacaccattaggaaggttgaagaccactgGCCT
CGAAGGACCTCTGCCTATGCCACTGAATCCCTGCTCTCATACAGAACTGC
>chr3:106758946-106759046
TTTATATGACTCAGAAAATGCAATAGATATTTTCCCTATAGAGCACCACG
AAAATAACCAGTTTTCCTTAAAGCAAGTCAGAGAATTCTACAGAACATTT
>chr10:12860780-12860880
GTCTCGgaaccatgtttgaagctcttttaaaaatacagaaattttcattc
agtgggtttggagcagagccaacacatctgcatttgtaaaaaaactccca
>chr7:51964706-51964806
AGGATAAAAAGGAAGATGACCTTGACAGATAACCGACCAATAGAATTACA
GCCACACTCATACACAGTCATAGAAAGAGAAACTCTCATTTCCCAGAGTT
>chr13:107926535-107926635
CACCCACAGAACATGGAGGCCCAAGTGTTGAAATGACTCACAGTGGTCAC
TTTGGTATACATTCTGTGGAAACCCAGCTTTTCATAGAGCAGGTTTATGA
>chr16:45379802-45379902
AAATTTTTAGCTAAGATGTATGTGATTGAACTATTGTGAACCAAAAACTT
TACAACTTTCCCAGTTTTGCTTTAATGTGCAAAGTTCAAATTATTCTTTC
>chr11:4319418-4319518
CCATCATAGGTTCTTCAGGGATGGATATTTACTTGTACCAGGAACATGGC
CGCCTGAGTCAGATGCCCTGCTGAAATAGGAGGCACATCAGAACCCGAAC
>chr5:77252439-77252539
cttttatttttttaaagatttattttatgtatatgagtacactgttgctg
tcttcagacacaccagaagagggcatcagatcccattacagatggttgtg
>chr11:4429878-4429978
AATATTTTAAGGGACGGTAAGCCCTACCAAGATCATGAGCAGCAACATAC
TAATCCTAAAAGCACAAAATTCTTAAGGCCAAGTCATTCTTAGAACTTTT
>chr14:72807314-72807414
TGCTCTGTCCTTGGTAGACTTCTCGAGTCATTTGTGGAGTGGAGAATCTG
GAGAGGTCTAGTGAGTCATGCATTGCTAACAGTGGAAGGAAATGTGTTTT
>chr9:64797554-64797654
ACCACAAACAAAGTGGCATGAAATGACATGAGAGCACTCTAGCCAGGGGC
TTCCCACAGCTGTGGTAGCGCCTAGCCCATTTGTAGTTTCGATATTGGCC
>chr3:136941231-136941331
CTTGCCACAGGGCTGTGAGACCTTTTCTGAGCTTCATAAAATCCTATTCC
AGTCTTGGCCAAATGACTGATGAATTTTTAAGCTCTCTGCCTGAATTAAA
>chr5:23416258-23416358
AGTTCACACCACAGTCTCTGTATTCAGGGTGTGGCACTGGGAATGAATGC
ACACAGTTTCAGCTCACACCTCGGTCTCAGTATTCAGGGTGTGGCTTGGG
>chr4:136320211-136320311
TTTGCTTTCTTTCAACACAAAATGCACTTAGAAATGACTGAGAAATATTC
TGACTGGGAGGGAATCCCATGAAGGAGAGTGTAGATTAGAATCgagagag
>chr9:50591108-50591208
TTTGAATGATGCTAAAATTCTGTGACAGCCAGAGAAAAGCTTCCTCCTCC
TCTGCTTCATGTTTTTGTtttggttttgttgacacagggtctcactatgt
>chr9:59658450-59658550
TGACTCAACCTTTCAACTTTGCGGCTTTTGAGAAAATTTTCTTCCTTGGG
TGAGTGAGGGGACCACACTTGTTCTCTGAAGTGTTGTAAGGTTCCCTCTT
>chr9:82840005-82840105
GCTAACTAGTCATAAAGAAAGGTGTGTGGCTCTATGGAGATGACTGTAGC
AACTTCCACTTGGCCAGCAAACATCTAACACATTCTAGTCATCTCCTGGG
>chr4:43972096-43972196
CAGGACAAGCTAGGAAGGAATGTGTGTCTGACTCAAAACACCCGAGAAAC
TGAAAGGGGGAGTTTTCCTCCTCACTCCGACCCCTCCCCCATCATCCCAT
>chr1:171780156-171780256
ACACCGGAGATGACTTTACTCATTTAAGCCATATGGAGGATGACTCAtat
actagtgtgtgtacatacatacgtatatatgtatgtacatatgtgtgtat
>chr1:13155540-13155640
TCTGGGAATTATGACTGTTTTTAAGGTTCCAGAGTCTTCGATGACTATCA
CTATCCTCACAGTGACATGCTGCAGGGCCAGGCAGCCTGGCCTTGGAAGA
>chr2:80745776-80745876
CACTCCAGACTTCTGCAAGGCGATTGTTTATCCTCCTTGCTTTGAAGGTC
TTATAAAGATAAGTCATCTCATGAGTTCTATGATTGAGTTATACTGAAGT
>chr9:32765714-32765814
attgaggctggcttatagtttcagagatataatctgctgtcataacaatg
ggaagcatggtggcttacatgcacacatggtactagagaagtagcaacaa
>chr13:95978800-95978900
ATTGCTTGAGGCAAACTGAAACATGACCCCTCCCCCCACCATTGACTTTG
GAGATACACAGAATGATGAAATGGGTTCAAATACATATTTAAGGTACTGC
>chr11:44717788-44717888
aagggggaaaatgactcgtacaGCCGCTTTGTACGTGACCAAGTCACACT
AGTGACTCGCTCTCAACTACAGATATCAGTGTTTAACTAATTTAGcagtg
>chr12:35046704-35046804
GCCAGGATCGGGGTGAAGGCGATCTGCCCTGATCGCGTCTACAACCTGTC
GCGCACCCAGCACAGGACTTACTGAGCGCTGGGAGCAACAGAGGCAAGTT
>chr6:87436310-87436410
ATGAATCTGTACATGTATAGCTGGCATTGGCTAGCCGTGCCAGCAACCCT
GAGGAACTGGTACAGCCTTCACACTCTATGGTACACTACACATACTCATA
>chr14:48236374-48236474
TCTGCTTCCCTGAACTTGAAAATCAGATACTTAAGGTACACACGCTCACC
AGCGCTGTATTCTCTTGACTGTCGTTAATGGGGTGTGAATGCTTCCATTT
>chr15:8278020-8278120
ggtcaggggggctgacagaccacactttctagggcatgtgccaagttttg
tcccagagtcaatttatctgcgtccttgaccagaagccactatgtgcaga
>chr15:98985322-98985422
TTTTCCTCTCTGTGCCCTGTGGAGCTCCTTTTAAACGTTTCTGCCTCTTC
CTCCCAGCTGATGCGGCTAGCATCAGAACCTTTCCCTTGTTTTCACTCAG
>chr3:89526798-89526898
AGAAGTAGGTGGTGCTGGAGGCATCCTATGCagatgaaatcactcactaa
gctaacactgccagtgggcgtggtactgagataagaatcctgcccttttg
>chr1:143859515-143859615
AGAGGTGGAAATCTGAAGACTATGAGTGCTTGGAGAATGAGGCTGAGATC
ACCTTTGTCAAACAACTCTTTCAATATGTGTCAGCTTATAGTCATCAGGC
>chr13:44323803-44323903
ccgagaaggccaaatatgcactttagccaatcacattggatcccacgcct
ccagttgatgcctctcagcttccccacgctctatggaaatgaacctgaag
>chr1:88134013-88134113
GAAGGACAGAGCTACAGTGTGCTTCCTTTATGAGTCTCTGGGGAGTGGTT
TCTCATTGCTGTAAGCTTGTCTCTTTTCATTCTGAGTCAAAAATCCTGTT
>chr14:36317018-36317118
GAACACTTAGAAAGAAGACCTTCAATTGGGTAGATAGAATCTGAAGAATA
TATTCCATACTAGCTTTTAGAGCAAAGTCAGATCTTTGAGTGTGTGTATG
>chr13:52793542-52793642
acgcacatgcacacacacacacacgcacaTGCCCAGTGGCAGGGGTCCCT
AACTGTACACTCATCTGGTTTCTGACACTGTCCGGCTACACTGAAGCACA
>chr1:36879210-36879310
gtgtatgGGGGGCAGAGTCTCTTACTGGAACTTGGAGTTGCCAATATGAC
TAATCTGGCTAGTCAGCTTGCCTCAGATATCCTGTCACCTGTTCAGAAGC
>chr6:120083034-120083134
ttcgtaccctGATCACCCTGGTCTGCGTTAGTTACCAGTAGTTTTTATAA
CACGAATCTTCTGAGCATCAGTTTTGTCTGGGAACTCTGACTGTTCTGTG
>chr18:39137544-39137644
TGGTACTGTCATTTAGAGACTGGTGATCCGAAGACAGCTGCGTGTGTGGT
TTCTGTAGAAGCGGCAGTTATATATATGAGTATTACTACTTAAGGCAGAG
>chr17:29670034-29670134
caGCATATACTTAGTAGGGCCTCAGATAAGGCAACAGCTGGCTGATTTAA
GTCATTTCTACTAAATGAAGCCTCACCCTGAGTGTTAGAGATACAGTGTT
>chr2:98666680-98666780
ctgaaaaaggtggaatatttagaaatgtccactgtaggacgtggaatatt
gcaagaaaactgaaaatcatggaaaatgagaaacatctacttgacgactt
>chr1:153632892-153632992
gggtttgctgtgttaggtgatagcagactggtcaagactctcggtgactt
ttcatccccagcagcagggagtcattttcagtttgactcctctatgccct
>chr17:52116152-52116252
GGGCAAAGTCAAATGAAAAAATGAACACCAAAAAGCATACCTTTTCTTCT
TCCTATATGAGTTGTGATTTTTTTTTTTTTTTTAGGATGGAAGCTCTTTG
>chr10:53940228-53940328
agttgtctgatatcctctattcatgcactgtggtactcatatgcataGGT
GAAAAACACACATAGACACGTACAGTCAGATACACAGACTCAGTGAGTGG
>chr15:62190119-62190219
AAGAGAGATAGACCACTTCTTTGTCCCCCTTTCTACCCTGCTTTGTTACG
AAATGCAGATAATCATTGCCCTTTAAGTACAAGATTGTTCTTAACATTAT
>chr5:21019778-21019878
AAACACAAAAGTACAGTTTGAATCTAAGAATACGAAACTAGTTAGCAGCT
TTTCCCATGACCACCTTAAGAATTTACTCAAAGTGAGAGCATACTCAGAA
>chr18:68828978-68829078
AATTATCCAAGTATTACGTGGGTCCCAAACCAAAACTTTCCAAGTTGTTG
TCAAACCCCACTTTCAATGCTTTGACTCATCATATATGATCCCTTGGATT
>chr6:89258346-89258446
caactgagaagatgcttgctgtaagattagcctgtgggcaagtctgtgag
gcattttctaaatggttaatgtacaagggcccagtttactatgagtggtg
>chr13:41381848-41381948
CCAGTAGATGCCACCAGAGGTTGAAGGCCCTGGGGTGACAGGACTCATCA
GAGCTGACTGTGTCTCAAAGTGAGGCAGAGCTCATCAGAAACCGGAGTGG
>chr3:60603277-60603377
TTACACAGTGTGTTTCTCAGACACATTTCTAGGATTGAGTCACAAAGGTG
GAGACTGGGTGAGCACAAACAAGTGTCTGTACTAAGATATTTAAGACGTT
>chr2:9577984-9578084
GGAGGAGGCACAGATGTGTAACTTAATGGAAACACTGAGGAAAACCCCAA
AGCACAAGATCACCACTGCGCAAATGTTGAAGAAAGTGATTCTATGTAAG
>chr9:45023862-45023962
gtatggaccaaaagtggccgcttAAATAACGTTTCTTACCCTTGATGGAT
GATTAAAAATCCATTTGTATTTATTTtgtgtgtgtgtgtgtgtgtgtgtg
>chr15:58530280-58530380
GATTTAGAGAGCCTCACTTGACTGCACTAATTAAAGTTTTACTCTCAGAT
CTAATCAGCTCCTCTTGGTAGCAGAAATGACTCAGGACATGAGCTATGCA
>chr8:126625258-126625358
ACCTTCTGACGTAGTGAATTGATTTGAAGTAGATTGAGGCTTAACTTTAG
AGTGACACAAAGTGAGAGTTCTGTTCTTGCTTTTACATAAACCgtgtgtg
>chr11:72843084-72843184
ttctaattgtcacaaaggtaccagataggctggcTACCCTTGCTTTTGTT
GATACTAGATCTTCGGGGCTGTAACCATGACTCAAACGTCCTAACTTTCT
>chr7:63815663-63815763
gtccaaactcactattcagtgtatggtttctattgaatacacaccaattt
cacactatggcttagtcaaaaagtcctgtcaggccactgGCATGTGTATG
>chr16:95436397-95436497
CTTCTATCAAATTAGAAGATTTGGAACTTAAACATGAATATATTACACAT
GTCTATATATAATGGATCTATAAATAGGATATGTATATATGCTGTATCta
>chr1:60938972-60939072
ttaacatctgactttggcttggggttgcagtgagagtcgattgagaacac
tcaccagaaaatgcattataaaGGCCACACACTTTCCAAACACGGAGAGA
>chrX:42513836-42513936
taattgaggtttcctcttctcaaatgactagcttgtatcaagttgacaag
aaactaaccagcacaGTGAAGTAGGAACAAAAATGTCTGATTTGCTTATG
>chr1:160244833-160244933
CTAGTAGGACAGCTTTCGCTTTTACAGTGAGTGCTCAGGCATGGCGAAAT
CTCAGAGGTTTGAAATGAATGTCCTACTACTGGATACATCAAGAAGCATT
>chr3:135700546-135700646
ATCTAGCATCAGGATCAAGGCCACTCATTCCCCACTTCAGTTATCAGACA
TCAGTTGTCTCTGTATGTCTAGACTCTATTTTGTTCCACTGATAGGTTCC
>chr1:160672228-160672328
ATGTAAAAAATGAGAGAAAAAAAAACCTTCCAGCAAAGGGTACACACACA
ACTATTGAGAGAAACAGCGTTTAACCTCTGGCTGTACAGCTAAGTAGTAT
>chr15:62821756-62821856
GACCTTCTAGGGGATTCTAACTGTTGGACCATTCTACTTTCTAAATTAAT
CAATTCTAATGTGATGTGTCTGCATCGGTGGTTTCATTGACCAGTAAGAG
>chr16:93798792-93798892
GTGCTTAGGGAAGGAGGCAGTCACTCCCCTCAGGGCTAAACAGACTCTTC
TTTCTGTCAGCAGGTGCTGCTGAAGCCTCCACCATGGTATCTGCTTCTGC
>chr1:43541196-43541296
GACAACAGAGGACGGTGTCTGTTTTTAGAGGCTGGAAACAGGGCCTCAAC
ATGACCCATGCATGACTTTCCAAGCCCTGAGCTCAGTAGTGAGAATGGAG
>chr3:37456164-37456264
CCTACATGGCCTAGTTGTATTGAGTGTAGTGTTGACAGTGGAAAGCACTT
AAGGACTTTAAAGAAACATCGTGCATTACATGAATCTTGCTCTGTCTGCT
>chr10:78063298-78063398
GAAATGAATCACCATAAGATGAAAGTCTTTCCTAGAACCAGGGCAGATTT
CTTCCTAAGGTCTCTTCCCTCCACAGTTTTCTCTGGTTTGCTTTCAGGCC
>chr6:133985862-133985962
agaaatggctcagagattaagggcacttcctgctttccaggaggaccgga
gttcgcttcccagcccccatatcaggggtttcacaactgtgttagctcta
>chr13:45623854-45623954
TCATGGTGCTGGAATGATGACTCATGATGCTAAAatgatgactcataatg
actaatgatggtaagatgatgactcatgatgctagaatgatgactcatgg
>chr4:150915419-150915519
TATTATATGCAGCACTTCACTCtgtgtgtgtgtgtgtgtgtgtgtgtAGT
ATGTATTATTTATTCCATGAAGGACCCCAGAGGATGAACAGGTGAATGTG
>chr3:100485412-100485512
TGAGCACTGGCCAGAGCCAGGGAGGCGGGCTGATGCTCTCATCTAGCTCC
TGTCCACAGTCCCCTCTAAACCAGGTCAGCGAGGACAGTGAGAAACAAAA
>chr13:5846874-5846974
GTCTCTAACCTTAAATGTGTGACATCTTTTGCCAATCATTGGCTTTCTTG
ATCTGATAAATCTCCACCCAATACAATACACGTATTTTTTGCAAGGTGAC
>chr6:134343090-134343190
AAATAGAACCAGTCTTTTGGTGATAGAGTGTGGGTGGCAAGGGTGGAGAT
TAGTCACTTTTGAAAGTGAACATGTGTGCATGTGTTGACGGCAATCTACT
>chr13:5318542-5318642
TTGTTAAAAACTTGGCAATGATTCTAATCAGGAAGCTGTCTGTACTGAGC
TCTCAAATGTGTCATCGACCACATGGTCCTCTTCAGCTCATAATATGTAA
>chr9:14280814-14280914
TATGCAAGCACTATACAAACCCTCAAATGTCACTATACAAGAATGGAAAG
CTCAGTCTATGTGTTTTCCTGTGTGTGTTAGAGGATTATAGCCAATAATA
>chr5:121106938-121107038
aacaggtccccagaccttagcatggctgatgccatcagggaagtaccatt
cagaccatgggacccagcacataggcagtatcatctgtcaaaaggagaac
>chr13:30813035-30813135
TCTAGAACATGGCAGTTTCATGGTACATTGATACAGAAAGTCTTAGAAAA
AAAAAAGCAAATTATTTCTAGTAGTCCTTTAGTTCTAAAGGTGAGACTAA
>chr5:24971171-24971271
TGCTACAGCTCTGACCACCATCCTTATTCTGCCTTCCACATGCATTATGC
TCCCCAAAGGGCTTCCCAGTTCAGGAGGGCCTGGTGGGTGACTCTGGGAA
>chr12:35652306-35652406
GACTTCATAGATTAACTAATGCCCTTCTCTCCCCTCCTTATTATGTTTCG
GATGAAGCTTGGGAGGTGCAGATGAACAAGGGAGGGTCACTTCCCAGGGC
>chr8:25068160-25068260
CTGTGAGCACGCCAACATCGAGAGAGTGTCGGGGTGAAGAAAAGAATACC
CTTGGGGCCCCCCACGAGTGACGCAGAAGAGCCACCTGGCAGCTGGACAG
>chr16:84646381-84646481
TATTTGGGGGTAATTTTCTGACTCAAAGAGTTTGTCTTATTTCCCCAGGG
ATGCTTTAATCATTTCTCTCTTTTACCCACTGAAGACCTCAAAGAATCCA
>chr1:79559454-79559554
ACTTACAACAAATAAACTAGATTCTTATCAATATCAGAATCACTAAGGAA
AAGTGAAGAGATTGCTTTGAGTCATCACAAGAGGAAAAACCATTCATTTT
>chr12:102725738-102725838
CCCAAGGACCTTGGCATTTATGGCCTGGGTGAGTCTGTGCCCACCCACGG
CTATGACACAGAAGCCTCGGGACTCTGGGCTGGTTCAGGATGTCCTCCTG
>chr7:51840880-51840980
TAAGACTCATGCTTATGCAGTTATATTTTGATTAACCATAGCTTTCACTA
TGACTATTTCTCTTTCTTTCTCACGTGCCTGTTtgtatatgtgcatgcat
>chr12:15930076-15930176
tgtgtgtgtgtgtgtgtgtgtgtgtgtgcctgatgtgtgtgtgatatgtg
tgtgGTGCCTGATGTGTGTAGACAGTAGGTATTCAAGAGTTTCTACCCTC
>chr14:21302351-21302451
CTGGTTTGCTAGGTTTTCTGTCAAATGTCAAGAGTGTGTGCTGGCTTTCT
GTGCTACTGTTTTGAGTAGGTTGAGACTAACACAGCCACAGTCAGCAATA
>chr11:6695408-6695508
tgccctgtcacgtcctgcgtaggatgtgagtcacccctcacccaccatgt
ccacactgtactcctctggctcccgtaggagtccccaaggttttcagagc
>chrX:167131173-167131273
TGCTATGGTGAGCAATAATGTTTCTTTCCACTGTGTACAAGGAGAAACTA
AAAACACACTGGCAAGAATGAGTCTGGCCCATAGTGAGTGAGTGCTCATT
>chr15:62839477-62839577
gaaagcttacaagttcacctgacccagctttcatgaattcaggcagaaga
caggaagtgcttgactcagagacaaggggctttattactcatgatgaatg
>chr13:14159474-14159574
GTGTTAGTGAGTAAAGATGAAAGAAAGCATCATGAAGTAACTGATTAACT
GCTGCCCAGTGTATATCTCAGTACTCTAGGTTTTCTCATCTCTATCTCCC
>chr5:64765936-64766036
tgactcagagtgagcagagtgggaagAAGAAAGAAGTGTGAGACTTGGCA
CATGGTCTCTGTATGTCAGAAATGAGGTCAGgccaggtagtagagatggc
>chr3:133332464-133332564
CtttttctttttctttcttttttttttttATACTGCTCTGGGTGTGTCTG
AATTTTCAGGGTGTTCTTATCTGCCCTGCTTTGATTCTGTGACGTACAGT
>chr10:7483821-7483921
TGAGACATGCATAATTGTCAGCTCTGTGCTTTGAAATTCTTGTGCTTCCT
ATATGAGATTATTCTCCGGAACTGTTATCTGATCATACGATATTATCTGA
>chr11:44725851-44725951
AGGAACGCAGAGGAATAGAGTAGAAGAGAAGTCATCGATGTCAGGAGACT
CCTCCCAGGTTGAGTCACTCCCTTGTGGCTATGTTCGTACAGTCAATCAC
>chr5:139303648-139303748
tacaCGCATATGCACTAGGTGACAAGCAGTCGCTCTCTGAGTCTGTCTGA
GTATGCTGTAAACCACAAGAAAGGCTGATCAGTTTGACTAAGCCATGACA
>chr2:44886694-44886794
CTGAACGGGGATGACTCAACCAAAGAAAGGTCAGTCACTAACATCAACGG
GCAGCCACACACATGTCACTTTGCACAGCATTGTAAAACATGCCTTTCAT
>chr10:8007932-8008032
tctctctctgtgtgtgtgtgtgtgtgtgtgtgtgtAGAAGTCTCCAATGG
GACTAGACACTCCTATTCTCCAGTCAGTTACTGACAGAGTGAATGGTTGT
>chr7:90353872-90353972
TACTATACACACACATGTGTAATTTTAGACTTTTATGGTTTGAAAATGAC
ACACTGTCGAGGTGGCGTTTCCTGTGCTCTGCGTCACCCTGCCAGCAGGA
>chr1:177792884-177792984
TTTGGAAGATTAAAAACATCCACTTGGCCTTTCACCGTTATGGCTGCTTT
CAGTTTCAAATACACAGATGTGGAAAGGATGAGTCTCAGGGTTTGTTTCT
>chr6:142825560-142825660
TCAAGCAGCAGCCGCCCTCACTTGGGAGCTTGAGAATCAACAAATTCTTA
AGTCGCGGTTGACTCAAAAAGAGAATTCCTGTTTGAGTATTCATTAGCAG
>chr1:191579598-191579698
ACTGTAGCATCTCGTTTCTTAGTAACAGTAGTTGCTCTCATCTAATTAGT
TTGGCAGTGTGGTGTTAGGTGTTCTTAGAAGTTTAGCAGGTTTAAATgcc
>chr16:55907081-55907181
gagtgagtgtgtggctagcctcgaccacatgagaacctatctcaaaaaTA
GAGTAAGATAAAATAAAATGAAGTAGATAAAGATAGCTGGGGAGAGGAGA
>chr4:87586706-87586806
GCCAATCAGTCCCTTACCCAAACCTATCCTTAGCTCTTGTTCTGAGTCAT
GGGGTGTCCACCAAAACAGAAACTTAAAGAAAGCATCTCTGTAAATGATC
>chr6:127240126-127240226
TTTAAAATTGGGAAGTTCCTTACAGCTGTCAGAGTAATGAGTGTCCTGTT
TCCCTTATGACTCCTTTTTACCCCCTGGGCTGTCCCGTTCAGCCCACTCC
>chr3:101116030-101116130
TATGACACAGAGCTCGTGAAGTCTGAGACAGGATGCACAATGACTTTCTA
GGGTACCCTGCCCGTTGGAATACTTGAGGTCTACTTCTGAGTCACAGGCG
>chr15:73149579-73149679
ACTCCCAGGACACAATCCCAGCGTGGTGCCAGCGTGGTAACAACGCCGGC
ACCCAGTGTTTGCCTACTCGCTGATCACTTAGCACATTTGTTTGAGAGCT
>chr2:114659105-114659205
CTCCTCCCTGCCTGCCACAAAGAATCAGAATGACTCCAAACCACATGAGA
ATGAGCAGGAAATTTAGACTCTCACAATTGTGCTCTGCTCTAGCGAGAAA
>chr17:64751370-64751470
ATTTGTGTATGAGTCATCACTGTGGAGATCAGATAACCCTTGAGTCTGCA
CCCTGCTGGCTGGTTGCCTGTTCTTGATTTTTCTCCTCAAGTTCTTCTGG
>chr16:59522238-59522338
GGTTCAGAAGTCGTGTTGCTGAGGCGTCCTGCTTCAGGAAACAGTGACTA
CTCTTACTTAGTTTCTGCTTACTCTGCTCTGGGTATGAGTCATAGACATT
>chr2:122611796-122611896
TCAAATAGACACATCACTTCCTAGCAGAAGGGGCAGATTTGAGTACTTCT
TGCCTGGCTGTGTCGTCCAGTCTGGCTTCCGGCCCTCCATTCTCCTGGAT
>chr7:100450356-100450456
ATCTTAAAGGAGGAATGCAAGGAAGAGAGAGCAGAGAGCAGCTTGACTCA
TTTCATGATCTACAGGAGTGTGAGTATGAATGGACCAGGTTGGAACAGAG
>chr3:32419986-32420086
ACATACCACTTTCAGTCAGCCAGTTGTCGTGATAGATATCACAGGAAATG
AACTGTGGAGGGGAGAGACAGTACTGTGCATTCAGGGATTTTTGCCTTAG
>chrX:50874466-50874566
GCTATGTACTGGGGGCCTGTCAGTGCATTTCAGATGGCAGTGGAGTTTGT
GAGTCAACTTAATTGAACAAAACGGGATATGGGATTTACACAGGATATCA
>chr1:127345072-127345172
GAGTAGCTGAACTTTCAGGACATTGCTCATCCCTCCTGCACATTTCCTTC
CTGAGTCGTAGACCCGTAGACCCCAGACACTGCTTCCTGCCTCTAGTCAT
>chr15:96854380-96854480
TCAATTTTGTCTTCCTGAGAGAGCCTTGCACGTACTTGGTGAGCTTTGTG
GGTCTCTGGGAGAGTGAGCCAGATGTGTGTTGGCTACTCTCTGAGATCAC
>chr11:79130097-79130197
CTCTGTTCTGTCCCCTTGGCCAGGATGAGTCAGGACCAACGAGGGGAATC
TCCCTGAATACTTATCACCTTCTTTTGAGTAAGATCAGCCACCAACATGT
>chr19:12780582-12780682
cagcagttaaaagcactgactgctcatctagaagtcctgagttcagttcc
cagtaaccacatggtggctcacaaacatctgcaatgggatccaataccct
>chr1:128478424-128478524
TacacacacacacacatacacacacacacacacCACTCAAATCTCTGAAG
AGCCGCAGAGATCATTATCTGGGTTGTTTTTCTTCACCATCTGGAAAAGC
>chr5:107646118-107646218
atggaacttgctggcctcaaactcagaaagccacttgtctctgcctccca
agtgctgggattaaaggtgtgctctaccacacccagctACAGTCTGTTTT
>chr2:128449361-128449461
aatttaaaaaaaCGTGCTGCAGCTTTTTCTCCACACCCTACGTCATGTGG
TAACACATTCAGCCTGGAAGTTTGAGCATTCATTCTGGAAGTTTCCTTTT
>chr11:46083934-46084034
GAAATAGGTCAAATTCTTACTCAGATCTTGTTTTCTCTCGTTTGATGAAG
TAATGACTGTCTTCATTCTGAGAGTCACGACCTCTGTGGGATCGAAGCAA
>chr5:118459108-118459208
AAATAAATTAACTTTCCCACGTCAGTGAGTCATTTGGCTCGCGTTGCAGC
CTCGGAACTGAGAGAGAACGGGAGAGACCACAGGGCAGGGAGGGGCTGGA
>chr7:82363486-82363586
ttatCCTCCCTGCTCCGTGTCGTGGGTTTAAATTTTATCTTGAGTGACGC
GTGAAGCTGAGCTCATCGGCTTACCCTGCTCTGTTGTCCTCTCGTTATGA
>chr9:37614043-37614143
CATTTGCAGCATAGGAGGCAGGGAGAGACTTCGGTTTACCCATTGGAATA
GGCTCCAGAGTCCCCAGACCGAAGCCTTGAGGAGAGCTCAAAGAGAAGGG
>chr17:55702372-55702472
ataagaccatgtctaaaaatgaaaaCCAGAAACAAACAAACACACAGAAA
AGAAAAGGAAAACTTAGGAAGAGCCATTTTGTTGAGCTTGGCTAAATGTC
>chr10:94554188-94554288
ctctctctctctctctctctAGCCATCCCAGGATGTATGACACTACCATG
TGTCACCATACCAGAGATGACTTGAGGAGACAGGTTCTGAGAAATCTTTC
>chr2:143961079-143961179
GGCTGAACACACTCACCCTGACCATGACTAATAATGGACTCTGTCTGGCA
GTTTCCAGTTTTCAGTTTGAATACAGCAGACCTGGCCTTGAAGACACTAG
>chr15:50584364-50584464
CTGTTGCTGCAGTTTCATGAGCTGAAGAAAGTCATTGTGGTAAAGTGATG
GAGGGGTGGATTCAATTCAAATCAGATCAAAATGAGTGGGAAAATTGGGA
>chr12:25306146-25306246
ATGGGCATCATTGAAGTCAGGAGGTTGTGTTTCCCATTGTGCTTGGTGGC
ATCGCCAGCTCACCTGAGTGACGCTGATCCCCACTGGGCAGAGGTGTGGC
>chr10:43520048-43520148
gaaccactgTGTTGTAAGATGTCCAGAGATTGCCTTTGAACCAGTCATTA
TGGTGCTCACAGTTTGACTGGGGATGCTTTGCCAGGACCACATGAAAAGG
>chr9:123766092-123766192
AGGGAATTTCTTGGCTTACTCACACCATGGTTCCCTGGAGGTGATGAATC
AATTGCATCTTTCATTCTTACTACTCAGGTCTTTCAGCCTTTCCTATGCT
>chr1:144502281-144502381
ttcacagtGAGAGCTGCAACTTGATGCAACATGTCAAGCTCTGTGATGTG
CAATTAGTCAGTGAATGCTTTCATTTTGACTCATACCTCCTGAAGCATAT
>chr11:75425791-75425891
ATGagttgggtgtggtggtgcacatgtaattccatcattcaggagacaga
agcagcagagttgttggaaatctaaggccaacctAAAGACCTACACCCAA
>chr2:44136656-44136756
AAGATGACTTTCTTTACAACCACCCATATCTTAAAAGTTGTCAGAAGCCA
CAGACAGCCTCTCATGTTTGTCTCCATCACCATTCTGCTGCATCTAAAAC
>chr12:15821210-15821310
TGATTTCCTTTCTCACTGTATTTTTTTAAAATATGGTTCATATTCTGGGA
AGCCACTTCTTATTTACAAGGTGATTCTTAGTATGACTGTTAAAAGGTGA
>chr4:87987103-87987203
TTATATACATGTGAGAAAGTCATAATGAAACCATCATTACTGTGAACTTG
AAACAAAACTTTTCTTAAGAAGGAAGTATCTGTAGGCTGCTGTGCAAGAT
>chr15:66810199-66810299
GATGTACTTAATTCCTTCTCAGAAGTTTGAGGTGAGAGAGGAAGGAAGTC
AGCCACATGGTATGACTGTAGTATGTGTGTACTGAGGgaacagatgtata
>chr18:33088550-33088650
atgatctcacttacatgtagaatctaaacatgttgaagtcataagggtag
agaatgaaagtgaggttgGGAGATTAGGGTCAAAAGGTGTGAGCTCTGGC
>chr14:15131991-15132091
agagcaatcaaggctcagccagtgtaaagattcaagagagtaattgaaag
tatgttcttttgagtcactgagttttgggtagctcattacacacccataC
>chr9:44873798-44873898
TCATTTCAAAGAAGGGGGAATTTTCATGTGCTGTGCACAAAACTGCCAAC
TAACAACTACATCGATACCACTGTTAAACTAAAATCTAAGAGGGTGCTTG
>chr2:59244989-59245089
GACTTTCTTTTTGTGGTTTCCTGATAAAATTGGATCTCCTTATGAGTATT
AGGAGCAGAGAACAAAAATGGCAAAGTCGGGCCATTGAAGGCTGAATATG
>chr12:108639196-108639296
TGTGATGTAGGTGGGTGGTGGTTCCTAGGGAACAGGGCTTGACACAGACA
GAACTAGGAGGAACTGTAGGCTTTGAACCCTGTACAGCATACACCCCCCA
>chr1:78537527-78537627
ACAGTCAGTCACAATAAGAACCCTGTGGTCTTGCTTGTCAGCTGTGCCCA
GGGGAGAATGAGAGTGACGTGGCTCGCAGCAACGCCTACTCTGCGCACAG
>chr3:60788092-60788192
GTTAAAACTGTACCTTTTTTCTCCCCTTGAGAAATTGAAAGTTGGGGGAA
GTAATGACTCAAGCTGCTTCCACTGGGTGGTGGAGCAGAAGACTGAGAGC
>chr1:161808945-161809045
TTTAAGACCAACACTGTATATAAACAGGGAAATGTCATAAAACAAGTGTC
CAGTGACCTCTTGATATGAATCGTGAGCTTCTGGGTAAACTGTAATTGGT
>chr17:84435016-84435116
TGCCACGGCAGGAAGAGTAGTGTCAGGTGGAGGAGGGCTGAGGTGTCAGC
AGAGAACTGCAGCTAACCTCAAAGATTCTCAGGTTTCAGTCTCGGTTTAG
>chr3:139064180-139064280
CCTACCTACTTCTATGACGAATTTCAGTATCAACCTGTTTCTGAGGAAAt
gctccaattaccatcattcgataagtcacaccacacttactgatgtgaaa
>chr3:32437434-32437534
TCCTTCTTACTGACTCACCCCTTGGTAAATGCTTATCTCACTGACACTCA
AGAACTGAGTTTAGAATTCACTGTTGCATAGAATACTAACAGAATTAGAG
>chr2:14131004-14131104
CAAGGCGTGGGGCTTTTTCCTTCTAATTTTGTAACTGCAGATCTTACTGC
TGAACCAGAAATGAGTAAGTACTTTTCAGTCTGTTGGTAGATGGTAGATT
>chr1:160052906-160053006
TCATGGCCAGTGGCTGGGAGGGTTGGGGGTGTCAATGGATACTTCATGTT
CAGATAACTAGAGTTGGGGCTGGCCGGGCTGACCCAGGCTGTCCTCACTG
>chr11:8830597-8830697
AGATAGCAGAGGGGCAAGGGTGAGTCAAGAATCACAGAATGAGCAACGAG
CCAGGGGCGAGAAGAGGCAGTGGGCCTGGCAGCCACAGCGTTCTCTTGCT
>chr2:17845010-17845110
TATAGTTCCTTAAGCCTGGGGTAGACGGGTAAGCGCGTCAAACTTCAGCT
AGCAGAAAGCAACTGAATGCAGAATTCTATGTCTGGTGCAAAGGAAGTGG
>chr16:57391428-57391528
ttcgggtcctaacgcgtacgctcgtgctccacctccccggcgcggcgggc
gagacgggccggtggtgcgccctcggcggactggagaggcctcgggatcc
>chr11:106666622-106666722
aggtcctgcgggccgactctccagcactgcaGGCCACCACCATGAAACGA
AACCCCCTAGAGCTCAGGCATATCACAGATTATCCCGCATGAAGTCTGAG
>chr13:55125062-55125162
TAGTCAGCTCACTTCCCCTTTGTATCACTAAATGAGTATTACTTAATGTT
GAATGTGAGGGTGGCCTTTGGTTTTCCTCCAGTGCTCTGTCCCTGAAAGT
>chr6:108448276-108448376
CTATCACTGCAGAGCACAGCGTGGGAGGAACTCATTGCTTTGACTGTCTG
CGACCCCCTTCCTCCCTCCCCCCCCCCCCCATCACAGAAAGATAGATGCA
>chr12:8636882-8636982
AACCATACATTATAATCCATAGACATAATATAGATTCAGGAAGTGACTCC
ACCGTGACAGGACGTGGCCATACCATGACCAGACATGAGAATACTGGGAT
>chr3:129893188-129893288
ggctggaaagtaccggttgtactgaaagtcccaccctagagcaggtgatg
attcacaaaagctaagtcactggagccccaactgcCAGTTAACCGTGTCA
>chr3:95930574-95930674
TGATATCTGTAATTCTGTATATCTGTAAATCTGTACTTCTCATATCAAGA
AATTCCCAGCCCTTGGGAGGGAGGCCGAGGTAGGACGCTGGTTGCAAGTG
>chr13:77908769-77908869
ACTTACTCTTTCATGTAGCAACGTCCTTAACTATGAAATAATATACTTGC
TATAATACATTATGGACTATTAAGGGGATTGATTTGGTCTAGGCAATAAA
>chr8:128535676-128535776
GGGCTCACTGAATTTTGGGTCTATGTGAGCTGGCAGGACTGTTAGAGGTA
AAAGGGACAGCCACCTCAGGTCCCTCCAAGCAGGGGCTCCAGGCAGAATC
>chr1:144308476-144308576
AACAGACGTTCTGTATGCTTCATTGAGTGATGGCTTGCATGCTGTACCTT
CGTACTTTGGGGAGACCTGTCTTAACACTATCCTTTTGGCAAAACATTGT
>chr15:80582756-80582856
aaaccatggtcagctagagcccagagttctcatgtgCCTAGCGctcgctc
tctctctctctctctctctctctctctctcctttctcccgcctctctcCC
>chr4:19741180-19741280
tgtagtctaccaccacacctagtttcatgcagtgcCCAGGCACGTCTTTT
ATCATCTCAACCACAACCCCAGGTCATAATTTTTCTTGAATAACATCTAA
>chr19:16645206-16645306
GCCTCTTTGAATCACTGGTAGCCATGAGCTTCTATTCTGACTCACATTCA
AATAGAAATGGGTTTtgtctgattctgggatgagtcaatatgttgttcgt
>chr4:6895990-6896090
GTCTGAGCCATGTTCTGAGTTTCCTGGCGGGTGAGTGGAGAGGCAAATGT
GTCACTCTCATCAGGCTGCTGAGTGCAGTCATTTCCAGATGCCTTAGTTT
>chr6:114991622-114991722
GGTGGAGATGACTTGTCTCAGGTTTGGTTTACTAATGACTTACTATGATC
CAACTGTGAGCAGGATATGATAGGGCGATGTCTGACTGGATGTCTGACTG
>chr4:135988218-135988318
actaggaaaatatcaccttttcctattctgagtcatttttctctgttccg
tgggcaggatagtatctGTTGAGTAGTCACACTGAATAGTAAGGGAAGAA
>chr7:58496682-58496782
GAGCTACCACTCAGCATTCACTTCTTCATCATCCAAATACCATTTCCTGA
GCATGTATCTCAGCTTGACTGTGTCTTGGGACCAACTAAGCACTGTATAT
>chr13:9113861-9113961
TGCTGATGGTGAAGGACATAGAGTACTTACTTGGTCAGCACTGTAGTGAG
TCATTTGTGTTTGAGTGATAATGAAAGATGCATCAGTGGACTGAGTTGTA
>chr17:21464422-21464522
gttcacatcttagaagacatcagaatgttcatactggagagagaccttac
agatgtaaggaatgtgacaaatcttttcatgagagcgccactcttagaga
>chr5:130103225-130103325
TGATCTTGAACCACAAGTTCAAATATGTGTCATACACTAGAATAGAACAC
AATGTAATGTGATGAATAGCAGGCATGGTTTTGGAGACTATTCATTACAA
>chr7:30420336-30420436
AGGGCAGAAGCAAGGGAGGGGAGACCCAACCCCCGGCAGTGTTGTAAGAG
AGAAGGAGAGATTTGGTCATCACAGTTCAATGCCAAGGAAGGTCACCAAG
>chr2:80579428-80579528
TTTAGGAACATTTGACTTGCTGGGGTTTCGCATATAGAACTTAATTTCCA
AATTTCTTAAGCAGTGAAATTCAAAGGCTCTCATCACTGCAACGTATACA
>chr7:133159608-133159708
CAAAGTACAAACATGACTCATATGATGAAAAGTGTTCAGTGCTCAGAGTT
AAAGCCAGCTTCAGGTATGACTAGACCAATGACCTAATTGGCATCACCCT
>chr2:158167680-158167780
AGATACGCAGTTCCCAGCTGATGTCACAATTAGAAAGTGCACCCCTAGCT
CAGAGATGCCTCATGTCTGCACCAAGCCTCATGTGACCACATCCCTTATT
>chr7:128689975-128690075
TATGAATGAATGGGGGGGGGCAGGGAGGGAAGGATAATGCGACAAAATGG
CCATAAGGCAGTGCTTACTCATTCCTTGAAAGCCAAGTGAAATCTATAGT
>chr9:7187638-7187738
cttagaTTAACATGCTAGAAATGATACATTGACTATACAAATGTTAACTG
ATTGTCACTTCTACTGAAAGTACACTTGAGGTTATCTTCTGTCATTTAGT
>chr7:28949222-28949322
TGGACTCTGACACATTCGCCTTTCGCTGTACCCTTTCTGTCCACTGAGTC
AGTTTTATCAAGAGGAAGTTTAGTTTCATATTTGAAGGGATAAAGATACT
>chr8:46640060-46640160
ctgttcttcagaagaactggatttgaacccaagcacccacatggcagctc
acaattttttgtaactagctccaggggacccaactgcctctttttgcctc
>chr13:63558082-63558182
GTGAGTGGGTAGAAGCAAGGGGGCTAAGGGTGGGCGACAAAAGATAGGAG
GGAAGAGGAAGCAGTCTGTCAGAGCCTATAGACACTGGAAACAATAGCAC
>chr1:80665357-80665457
GCTCTCATGCAGAAGTTCTCTCTAGCCACCTTCTTTAGCATAAGACAGTG
AGATAGACCATTGAGCATCTGTGTGAATGACTCTAAACAGAACTCCGTCT
>chr10:67193896-67193996
tgatatattagtatagtagactgtcattacctctcattttactttttatg
tttggactatactgtgtggttttatcttaggtctctggcctatctagtct
>chr11:71996124-71996224
CAAAGGCTGCTGTTGCCCAGCAACAGAAGCCCCAGCTCCGGGCTTGGATT
CCAGCTGGCTAACCCTTCCCCTTCGGAGGAGGGGAATCTGATTTCCAGCT
>chr12:107970083-107970183
GAACTCCTACTGATAGTGCAGAAATGAGTCAGAGATCAAAGAAGGAGACA
GACATCCACGCCAGCGCGTGTGAGCGAGGGACTCTGGCGAGGGAACCTGA
>chr14:74996656-74996756
CTCTGAGTAATTCCACGTGTTGGGCTTGGATAAAGACAAGCTGGGACATC
CCACGGTTTTAGTGAAGCTGTAAATGTGTCACACTGCTCTCTGCCAACAG
>chr16:19981519-19981619
AATAAAGTGATTTTTTTCCCCCTACTTTCCAAAACACCTCCCTTATCCAC
ACCATCCTTACTCACTGGTTCTCTGTCATTACCACACTAATGTTGACAAT
>chr18:35785207-35785307
cagatcctgttacagatggttgtgagctaccatgtatgtggttgctggga
attgaactcaggacctctgggaagagcagtcagtgcttaaactttgagct
>chr9:56938424-56938524
GGGCAGGAAAAGGGTTGAAGGCGTGAGGCTTTGGAGCCTCACGTGGAGGT
TGCAGGATGTTGTACAAGCTGGGCAGATTTGTCACTTAACCAGTCCTTTT
>chr2:31303294-31303394
AGGACAAGATGCCCTCGGTGTCTGAGAGCTGAGTCAAAACACATTGCTGG
GTCCCCTTCATGAGGTAAGTGTACATGAGTTTGTGTCACACCTGTCCCCT
>chr5:65986582-65986682
atggttagccatagacaccacccacaaggctcagggactgtagaagagag
tgtggggagagcctaagagccagaggaaggagtgttctactgtggaaccc
>chr8:106007198-106007298
tcatattgacctttaatctgatgggccctacataaagctttgtgggattt
ctcaagattaacaaacctcagaacatacagaacagaacggggaatgtggt
>chr9:32925076-32925176
TGTTACTGTGCATTCTGCTAGTCTGTTTATCAGTGTATACCAAATATCTG
ACGTGACTATGACTCATTTCTTGATATTTGTCTTATTTGATGCTGTCACT
>chr2:6715510-6715610
GAGGTCTATGAGATGGAAAGAAAGGCCTTGCCATCACATCCTAAGATCAA
TGGGGCCAGTCTCCCAGTCACCCAAACAGCAGCCTGACTCAAAGCAAGAA
>chr13:20256732-20256832
GTGAGATTGTGGTGGAAATGACTGTGCACGGTGACTGATGGCTCTGTGGC
TTTGGAGTTGTTGACGCGCACACTGAGGAAGCATTTGTAGACCCCATTCC
>chr9:56103281-56103381
GGTGTGGCATCAAAGGAAGTATTGTGTCAGAAGGTGCCTGTGGTGACTCT
TGATTTGATTCAGCAAAGAGTGGAAACTGAGCCTAGAGTCCAAGAACTGA
>chr13:17784158-17784258
acccaaaggaatggcaagaccttaaccacagaatgaagctgaaagggatg
acaaagccttcctatgtacaagtatgactgttctatgaacactgccgagt
>chr2:29628339-29628439
CAGGCTGTTCTTGGAGATCTGGAGCAGTTAAAATGCACACTCATACAGAG
AGTGGGGCAGAGGTAAAAGCCCACAGGCGTGCACACTACTTCCCCAGGTC
>chr13:96697798-96697898
ggtattagattttcctggagctggagttagaggaagttgtgagctgcctg
ttatgagtactagaaaccaaactcaggtccttcagaatagcagcacgtgt
>chr6:33702604-33702704
TCTCACTCTTGCTGTACAGGAAGCCTCAAGGATGTTTCATTGAACATCTC
TAAGTCAAGGAAAACCCATTTTACCCCTTGATAAAGGTTCTAGTTTGTGA
>chr6:30551144-30551244
TATTACCTTCTGACAGTTAGATTGCTACAGGGTTTAAGTAGGCAGCACAA
TGCATCCTAGCATTTTTACTTACAATTTGTCAAAGTACTCCTCTGTAATA
>chr6:48747814-48747914
TATGTCCCCTGTGGTATGTCTGATTTCTCAGAAAATAATTCAGAAACTTC
CCTGCTAATTTTGCTGAGTTTGGTTATGACAGTCACACTGCACACATGCA
>chr5:8355726-8355826
ccaagcctggtgacctcagatctgtccctgggacttccactatctaccaa
taatgaaaggagagaactgactcccacaagtgttcttctgaccttcacgt
>chr6:99261610-99261710
AAACTGAAAATGAAAATCGCGTGCTTTCCTGCTGATGCATGCCCTCAGGA
CTGCCTTCTTGTTTCACAGTGAATGGGTAAGAGAGAGCAATGGCCATCAA
>chr5:9141982-9142082
aagaaacatgtaggagtcagatttggggacacatgaaactatcttctcag
agtgaaagagaatatgagtaagtcttgtgtgacatttcctgacagatcat
>chr17:52162854-52162954
GGGAGAACATAAGGGGAAAAAAAAAAGAAAAAGTGAAGTCTAAATATTAT
TAAACACATGAAAGCAGAGTCATTTACTTATTAGGAAGGCGCTCATTCAC
>chr3:35763822-35763922
agaacaggagcgtgaggcagctagtcatgtgtgcatttaggaagcagtac
agtgcatactagtgaccagctttctgttttactcagtctatctaggactt
>chr7:4136633-4136733
ACCTTCCAAGGGAGGATTCACCTTATCCCATTTCCCTCCACCCGCTTATA
TATTCATTTATTTTAAATCGTCCTAGCGCAGTGCGCAGCCTCACAACTCC
>chr18:37926206-37926306
CTACAGTCCAAAGCTATCTGCTTCTATGGCCAAATAAAGGAACTAAAGAA
ATTCTACAGCTGACTGGAGTATGTGTTAAGAAAGAATGGTCTggggctgg
>chr17:28488277-28488377
GTCTGTGGGGAACAGTCAGTTCTTCAGTTTTGACTACAACCTAGCTAGCT
CCACCCACTCCTCCAGAAAAACCACTCTGACCACCAAATCCACCTTCCTC
>chr13:37658006-37658106
CCAGCAAATAGTTTTGATGCACCATTTCCAGGAAGACAGTGGCTCTCTCT
TTTGTTCTGTGTGCTTGAAGGTCGAGTTTCCCGGGCCACTTTCTGCTTTC
>chr2:52420014-52420114
AGAAAGTATCAATGACTGTTTTGGTGGCTTCCTAAATCAAAGATAGGGTG
TATGAGTCAAAATGAGAACTGTAACATTAAAACAGAGTTGTGTAAGAGGT
>chr7:125605901-125606001
TTCTTGACAACTCAAACATGAGCGCTGAGTAAACCTGGAACTTCTGAACC
AACCTGAGAATATTCCCTGGCTGGGGCCCCTTAAGGACATCTGTACCAAG
>chr19:53800666-53800766
ATGGTAATGTTGTGGCAAAGGCCCAAACACGGGTTAGCAGCAGTGACCCG
GTAATCTTGAAATTAGTCACAGAGGCCTAGCCAATGATGATCCAGCAACA
>chr1:144206403-144206503
GCAGGGAAGGAGTCATGCAGCCTATGGTTACATCCTGTGGAGATGAGAGT
GATGGCGATTGTGGTCATTTGGGGTAGTGGGGTAGTTACATGTGACCTCA
>chr14:27249354-27249454
TGTGAGTCATAGGTGGTTTGAAGGAAGTGGAAGCAACATGTTTATATCTG
TGAGAAAGCTCTTCAGGACAGTGAAAAGATTGTGCTCTGAGGACTCCTGG
>chr19:57825337-57825437
CCCCAAATGACTCAGTACAAAGTCCCATTAGTCAGATTGAAAGTTTGACT
CCGCCAGCCTTAAGTGTAAGTCTGAATTGTCAGGAATCTGATTGCTAAGT
>chr15:12010874-12010974
TCAAGTCAGTAGCTACTGAGGTTGACTGACTCAGAAAGGTGCCATACCAG
CCGCTTGGAAACGAAAGCAAagtgactgctagcgggtgtgaagtttcttt
>chr7:30593122-30593222
agggactttgggatagtcaagagttgaagcctcatctctgccatttacta
gttgagtcaccttgggcacgtcatccctccctcagtcacctcatgcatca
>chr14:70272576-70272676
TAAAACCCAAAGCAAAGCCTTCAGCTTCATGTCTAAGACAAGACCCTCTA
GCACATTAAGTCAACGGCAACTGTAAGCATTGGAGTCAACTTAACACTAG
>chr11:109671873-109671973
AAATTTGACTTCACAAATGGGTGTGATGCTATACATTTTGGAAGAAGTCT
AAACCACAAGATGATGTGGTTTTGTCTCTTGAGAGCTATAGTTCTCATCC
>chr13:30619917-30620017
TGCTTAGCTGGGACATGGTTTGTGGAGTTTGCTATTGAGTACATAGGAAC
TTGAGTTTTCTCCAACTATTAGGAGTAAACATTGAagaaggggaaggaaa
>chr7:130727005-130727105
CTGCAGGACACCCAGCTCAGTATGAATCTCATGTGACACATAATCTTAGA
GGAATTTTCACTGATCTGGAACTCAAGTGTAATGGCTCCCTGGACTTGAG
>chr1:106585440-106585540
GGAAAGGGAGCAGACAACTCATTTCTGCCTCTACACTCAGAAGTGCAAAA
CTGTCACCTCCTTCTGTGAGGTTACTAATTTAGAAGATGCCACATTTAGA
>chr5:122894668-122894768
gctctgtgcctaggcagtagctctaaagtctgggctctGGAATGCAAACC
CAGAAGAGATGCCTCATCTTCTGGGAAAGGCAGGCTGGAAAGGGCAATGC
>chr1:176947058-176947158
CTTTCGCTTTTGAGTTGTGTGTTCACAGACAGTGTTAGTCAAAACAAGAC
AGTGTCAGCCATTATAATTCTACACCACATACTCCACGCTGATTGTACCA
>chr1:156513810-156513910
agggttttactgctgtgaacagacatcacaaccaatgcaactcttacaaa
ggacaacatttaattgacttacaggttcagaggttcactccattaccatc
>chr10:121264952-121265052
CAGTGGGTCTCATCATCTGGGGGTGGCATACAAAGTAAGCCCACGCAACC
CCCCACCCACAGCCTTCCCTACAGACAGAGGAAGTGGCCTGCTAACTTCA
>chr9:116212104-116212204
ttgtggctacagaatgaaagaacgtcatgaatccaggcacttagcagatc
ggacggacagtggggaagcagtaatgtaggtaggagggttgaaacagaga
>chr11:67048682-67048782
TCCTGAAACTCCTTTCAGCACCCGAGAATCCCAGCTTGCGCCAAGCAGAG
GATTCTGCAATGAGTGCCTGAGACTGCATGAGGCCGGGCTCCTGCCCCAC
>chr19:41837985-41838085
GGCTCCTTCCTATAACCCTGAATAGAtttcttcacctctctagtaataac
aagagttcccacctgataagattgttgtgagACTAGTAAAACCACTCAGG
>chr17:72821986-72822086
gaaaggaaagaagacacaaacagtgaaacaggagctgccacagagcaggc
acacaccaaaaacataaccagaaagcttaagaaatgactctacacacaca
>chr15:37607584-37607684
TGAGTCACCATGACATCAGGGTTGTTCTGCAGTGATGCTGTACTCCTACA
ATCCAGACTGAGAAATGAGTCACCATGACATCAGGGTTGTTCTGCAGTGA
>chr11:21226134-21226234
ttttaggacaggtcaagctgactaCACGGCTGCCTATTCTTACAGCTGCC
ACCCTCTTGCCTGACTTGTGGACTACTGCACCTTCTACCCACCAGTACTA
>chr7:57918363-57918463
aaaatatacccaatgcaacgaaaacaaggagtaaaaggatcatactttac
tacaataatgactgcatacaagcagtccaaagcttttgtagtaaaaccag
>chr10:96970018-96970118
TCTCTCTTGCTTTGACTGGCCACCCCTCAGAGAGAGTGAGTCACGAACAC
CTGAAACCCAGATAGGCAACAGTCTTAAACTATTTTGGTTTAGCTGTGAA
>chr16:11871842-11871942
caccacttttaagtctggcgtccagcaatccacctctccacattaagtca
cagtcccagatgctctacaaactcctacaacaacgccaagctagagactc
>chr15:103153006-103153106
CTCTGTAGAGTCCGCAATGCTACCACAATGACTCATCCTTAGCAGTAACT
GCAGGAAGGCCAGGACCACAGTGTGTGATGGTGTGATGCTGTAAGGcagc
>chr9:114446342-114446442
CGGGgactggtggggactggtggtgactggtggtggctgtggtgTGTGTA
TACACATCACCAGTCAGACTCAGACCACAATATGAAAGTGGAAagccaca
>chr3:30952210-30952310
TTCAAACAGAGAATATAACCCAACCTCACCTTAAATCCTTTTTGTGGAAC
AAAGCAGAAAATAAAATTAAGAATCATTAGACAAAAAAAAAAAAAAAAGA
>chr7:75572722-75572822
AGGTTGGAACAATGAGACATTTCTAAATTATAGGAAAAATTCTTCCATCA
TGTAAAACAGTTATAAGCGTCCTCCTCTTCTAATGTTCGTCTTTTGTGGG
>chr2:34963654-34963754
CAAGTTCTGTCTCAGTTCCGCAGCAGTCAGACCTTTGACATTGAAGGGTA
CCGCCTGGCTTTCTACAGTTTATATGGAGTTTGTGGTAGCTGCCATGCAG
>chr5:115712041-115712141
TCGGGCTACCTACGGAAAAAGCTATCACTGTTCCAAAGGAGGAATATTTT
CTATATGCAAAGAAGGTAACATTACAAGGCCCCCGGATTCACAATGTACC
>chr8:11464150-11464250
AGGAAGTCAGAAACCATGAACCCATCGACAATCATACTTCCTTTTCCTCC
GTGCACAGGGGTGAGACGGGCAAGGGGTGTTCCTTCCATCCAGGCCAGCC
>chr2:102981772-102981872
ACACACTATTCTCTCATATCTCTTTACCACTCCAGCTGATCTGTATCTTC
CCAACTACTCATTTCCCTacttgctcatctttgtgcaggtctcggggagg
>chr7:92642189-92642289
CTTCCTGTCAACCCAATCAGTTGTACCTAGCCTAGGTACCCATATTATAT
CCGGGAACAGttttgtattttgagacaggattccactggcctttattagt
>chr13:52879220-52879320
CCCCTGCTCTGCTCCTGGGCTGCGAAAGAAGTTCTGTGGCGACTCTGTAG
CTTGTTCCTTCACAGCTATAGCCACCTCCTACAAGATCACAGGCAGGACC
>chr4:119738894-119738994
GGGACGTTTTCAAAGGTTGTCTTGTTGAGGACATTGAATGTGGTGCTGAG
AAGACACAGCCTTTGCTCCAGCATTGTGACCTTCTAGAAGGCCATGGGTC
>chr16:49790797-49790897
gagcttatggaacaatttttctcaattgaggctcccttctttcagatgac
tctcgctgtgtcaagctgacatgaaagcaggctgcacaGTGTATGTGTGA
>chr7:99671373-99671473
CATTGCCTTTGTCCTAGCCACAGGATACCTCTGTTATTATCATTGTTACT
TGCCTCTTCAGTATCATTGCTAACGTTGTGATTATAATATCATCACTCTT
>chr16:84583820-84583920
acacgcatacacgcacacacacgcatgcacgcacacagcacacacgcacg
cacacacaggcacgtttatacctggatcctctCATTATAGTCTGTGTGGG
>chr7:114670586-114670686
AACAGTAGGTTTCATATGACAAGTTCATGTGTGTTCATAGTCATTGTTCA
AGTTCATTGCTCATAGTTGCCCAGCACTGCAACCTTTTGGATTCCAAGCC
>chr1:52066238-52066338
ttaaaaCTGTTATAACTTCTGAGGCTTAGTCACTATCAGGTTATGAGTGT
TTTTGGGAGAACTTGAAGTTTTGACAACTCAGTTGCTCTTGGATGATAAA
>chr3:8848024-8848124
ttaggaacaggaaggactgagcacagcagttatcttttgaacatgacagg
cccactcataactgcagcactgtgacagcctacatgagagctgcataaga
>chr5:9043814-9043914
GGGTATGCTGGGATCCTTCCTAGAAGAGCCTGGGTAGGTGACACCAGGAG
GTGAACTTCCAGTACAGTGCATGATGCAAACAAAGGGGTACACGGTTCTC
>chr8:91545654-91545754
CTTCCTGGAGTTCCAGAGTGCAGAGTCATCTGCCCTGTGTGGTTAGAGGC
CTTGCTCAGCATATGACAGAGTTGGCTTTGTGAGGTTAGCCACCCTCTTA
>chr9:44024139-44024239
catgctgctgagtgatacatttggaaaccttatgctaaacaagagttgga
tatgaaaggtcacatGGTACTTTCTGGAGGTGGGGGAGGGAAGAAGGAAG
>chr15:37663280-37663380
GGCAAAAGCCACAGCTTGTAAAAGTGAACCGTGACTCACAACACAGGCAA
CTGCTCAAACCGCAGCATGTGAGATGACCTAAGTTCAGACACACAGACCG
>chr8:81751069-81751169
TGTTAGCTCACAAAGATGAGCTTTCCAAAGAATTCATGTATGACCATACA
GTCATGGTCCAAGTTAACTTTGCCAGATTCTAAAGCTCTGCATTTAACAG
>chr5:53492202-53492302
atattcattgtgtgtctcgttgccgtaacagaatacctgacaTAGATTCT
CAGTCGTTAGACCAGAAGCCAGGATGGTATGACTGTGAGGTAACCCAAGG
>chr2:158450858-158450958
cttttacttctttggatctacccagtcaggaccattcacataaagggagc
aatgtgaaaatcatgttatgtgtgtcatttcaagagtgcctgtcattttc
>chr5:97815400-97815500
TTGGCAAGCGTAAAGCTTATGAGCATATCACCGTGTCTTGACGATTTCTT
TCTGTTCCTGTTAGTCATTTAGAGAGGTAGTTTTGAATAACCGCAGCTCA
>chr4:135890033-135890133
AGCACGTCACAGTACGAAGCCCTCAGGGTGATCCACTGTAATAGGAGTGG
GAGGACTTGTGTTCTGAGTGGACCCAGCCAGGTGGACAGGATACAAAGGG
>chr19:29391358-29391458
AAGAAAAACCCATCGGTACTGAGAAACCTACTTGTATTTGGGAAGGACAG
GAAGTTGACTTAACGCCCATGACCTCAGGCATGACGTCAGAGGCTCTCTG
>chr1:106647418-106647518
AAAAGTGAAAGAAAAAAGAAATACACACAGGAAAGTGTGAGTCACTGAAG
CACCACACAGGAAAAGGTGACAGACTCAACTCCGAACTCAACTAAGGCTC
>chr1:143536170-143536270
AGTCTGTGACTTATATAGGGACTACATATATGACAACTGAACAGCACAGA
CTTCCTTCAATCCTCTGATGAAACATACTTTCTAACCCCTCGCCCCTACC
>chr2:115636277-115636377
TGCTTGGGATTACTGTTTGACGATCTTTCTGTTTCTTTAAACTTGGTAGA
AGTTTCCACTGTGTATTATCAGCACAGTGATAGAGATGCATCACTTATGA
>chr17:17234718-17234818
CGGATGCATTTTGCTGGTTCCCTGTGAGATCTGCCAGTCAAAAGCGGAGG
GTGGTTCTTCCGGAACGCATTTTCCTGATTCCCTGGGGGATCTGCCAGTC
>chr3:35276064-35276164
tctgcctctgcctgtctgcctctgcctctgcctctgcctctgactatgac
tatgactatgactatgactatgactatgactatgactatgactatgacta
>chr2:128465686-128465786
AGGGAACCTATGAAAGAAATCGGCTCAGCATTGACTAAGCAGATGAGTAA
GACTTGATTTTAATAGCACCGTGTAGGAGGCTTCTTCATAAATGAATGTG
>chr8:94803564-94803664
TAGGTAGCAGTAGGAGAAAGTTCCCAGGAGGAAGTGGGCCCCATGGGTTG
GATTGTGTGGGTGGAAAGGAAAAGATTGAGGTAGTGGAATGAGGAGGAGG
>chr14:20013097-20013197
AGTGGTAGGAGGTGGATTTCTTCTACAGTAGCTCTGAGGACCTTTATGAC
AGGGTGCTACTTCTGATTTTACTCAAAGTACAAAGTAGGTCAGATAGGGT
>chr18:68119386-68119486
GAGTATGCTTTTATACAGACACTCATCTGTTCTAGAAAGGGCATCTGATA
TGAGTGATATGCCATGAGTCATAGATAAACAGAGTCATATATGACTCTAC
>chr14:21540390-21540490
TATAACACAagctggatatggtgacacacatctgtaatctgatctctcaa
ggggctgaggtagtaagactgagaggttgaggtcatcgaggcctacacaa
>chr12:117431070-117431170
CTGTTCTTAGAAGTAAGCCTTTCCAAACAAGCTCTCAGAACACGTCATCC
AGACTTGTTACAAACTGAGCCCCCAACTGACTAAATGAGTGTGGCGATGG
>chr7:74350903-74351003
CTGTACATGTGCTGGGTATGACTGTCCATGTGCTGGGTATGAGTGTGCAT
GTGCTGGGTATGACTGTGCATGTGCTGGGTATGACTGTGCATGTGCTGGG
>chr9:75400907-75401007
CCTTGCTCCTCAGGTTGAGTAGCCTGAAGTCTTATCCCTTTCAGGATCTG
GACCTCAAGGAGGCCAGTGATATAAACCAGTACTGGCGAATCATCTCAGG
>chr3:20137024-20137124
GATGTGCATGCCACACAGGGACGGGAGAGAGTAGATTAACTCCCAAAAGG
GCCTTGTTCTTATGTCTATGTCCTAGCATCACCCTGCCAGCTAGCCCGCG
>chr16:76149820-76149920
GTCTGCCCATAATTGTCTTTTGTGTAGTCTCTTAGTCAATTATAGACATT
AGACGAGTGTACTGAGTCTGTTCACAGTTTCCTTTCATATTCACATATTG
>chr5:121341244-121341344
CGGAGGCAGCAGATGCTCTCGAGCACTTTGAAAGGGTGGGGTCAGGGCTG
AGTCAAAGCTTGCTCCTCTAGTCAGAGCTTCCTGTGGCCTCTCAAATTAC
>chr19:18646524-18646624
agagaatgactcagcagctaagaactgttgctgctctcgaagaggactgg
agcccagtttcctgcTTACAGCTGCCTGGAAATCTGACACTTTCTTCTAG
>chr1:172015270-172015370
GAGGATACATATTTGCATCCATCTCCCCTCCTGTGGATACAGTAACTGAT
ACCCAGGGAGTAAATGAATACGCCTGCCTATCTGAATGCCATTGTGGGGA
>chr1:133899697-133899797
AATGAGCCTACATGATTGAACACTGCTTACTTTAAGGACAGGAATGCATT
CTGAGAAATGTGTCATTGTGAAATTACTTACACAAACCAAGAGGGCTAGA
>chr1:85739862-85739962
TTTACTCATAAGTGAGTTTCCTGCCTGACACCTGGAGATGGCAGCTAGTG
GGAGTTTCACCACATCTTGAAACAGAAGATAGATTTTCATCACATAACTC
>chr8:57589237-57589337
AACTCCCTGGAGAAGCAAAGCTGTGAACGCCTTCTTCCAGAGAGTAGATG
AGAGTCGGAAGCCTCTGTGACTCATGGTGCTATTCTAGCGACTGACTTAC
>chr6:47621128-47621228
TTCTTGAGATTAGTTCCCTTTCTTTCATCACTGGTATGTATGAGTCATGA
CCTTAATCTCCCTGAGGAGATCCTGAGTGATTCTGAAATTCTGAGGCAAA
>chr13:97928186-97928286
GGCTCAGCGTTCCCGGGATCAGTCATAAATCAACTCACAGGCAGTGTCAG
AATGACTGCTCCCTAATTGGAAGGAACCGAATGCCTTTAAAACTTTTTGT
>chr9:32089902-32090002
AATTTGCCTGCTCCTGCAGTCCATCAGATAACAGCAAAAATGACACAAAC
TTGCATTTGCTACTAAACATGAAAGTTTCAGAGTAGATGACACATAACAT
>chr15:66817204-66817304
GGCCACTGACAGTCATCTTAGCTCTTTGACTCATTCTCTGTCCCTCTCAA
ATCTACCTAAACGGGCTAATAAATAATCCTGCATCCCCTCCTTCTGATAC
>chr6:108340740-108340840
AGCCTGCTGTGTTTCAGCTTAGGTGTGGCAGTATCATAACCATCTGTATT
TGATGAGGTTGAAGTTAGGAGAAGAGACTTCTGTCCTTATCTTTCCTTAG
>chr7:90067932-90068032
AGGCTTACTAAAAGTGATCTTACATGTCATTCTTGCATGTTGAATGAGGA
ACATCTTTTCAGATAAGTCACTCTGCTTTACTGGAAAATGTAGGGTGCTT
>chr13:91933768-91933868
ctagctgacagctactgcaggagagagagtcatttttctcagggctgtgg
ttccttgtagattatcaatgttccagtggatggccccatacccatgttca
>chr19:14620516-14620616
ccacaaaaattctgttaacattcaaccacaagatccagtagcttaaaaca
acaatctttttctttagctcttgagtttgtggctttattgggcagttcta
>chr3:122826402-122826502
CCTAGAGATCTGGAGAAGTAACTTGGTGGCATGTCCTTTGTCAGTGGGCC
TTATATGACTGAGATCCAGAGTGTCACATGAGTCATGCTGACGAAAGGGA
>chr15:36215062-36215162
GGAGGTGATGCAGGTGTGGCGGGGAACACCTCCACACTCTCTGGCCTCGC
AGATAAAATTTATATGTAGTGATACTGAAAGTGCAAGATGAAAACTCATG
>chr15:12026098-12026198
tgtatgtttctggctctctttcgtgtatgcctaggagtggaattactgag
tcatacggtgagttctgtttagcttttagaggaaGTCCGGGGGCAGCTGC
>chr9:32941474-32941574
AAACCAAAGTGACTGTGGGTGATAAGAGGGGAAACGTGTGTGGTGCACAC
TGAAGACATGCTCATACCTCCCGGGCTGTTTTGAGTCAGACTTTGTGAAT
>chr1:61050530-61050630
GAGGGTAGGATTTAGTTTCATACTTCAGAACATTCAAAACCAAGGTTTTG
CTGAGAAACAGCCCAGGTTACTTCTCAGTTGTTGAAACTGTTCTCTCTAC
>chr15:9529722-9529822
agagagagagagagagaaagaATAGAGAAGAAGCACGCTTGTATGTGCAA
GTGAATGAGAGAGAGGGAGACCCAAACCAGCTCTGTGCCTGCTAAACCAC
>chr12:73888326-73888426
tgtggccaaaatggatgagaatttacccatgccagccagattttggccac
tagttaggaattctacactcgacgctgacaccatgtgacagcatcagaca
>chr7:4064092-4064192
aGAAATTAAAAATAGAACCCCAGTAAGAGGGgaagtaagtatggaagtga
gatgtcagcactcacatagtcattgcagctctattcacaggagctgtgat
>chr14:71120522-71120622
agagatgttagaacatctgccttaggccacacagctgataggtgtcaaag
ccagatgcaaactcaTTTAGCACTTTACACAGCTCATTTGACACTTACCT
>chr2:50324802-50324902
GTGCACGTATGCACATGTGTTTGCCTGTGCATGTCTGAGGTCTTTGTTGA
GGTTATCGCCCAGTCATAAGAAAAGTGTAAGTTCTCATTTTAAGAGTGTA
>chr14:27384254-27384354
GTAGCCTCTTTATGACTAACTCAAGTCACCAAAAAATGAAAAGACCACAA
ACCCAGCAGCAAAGGAAATGGCTCAAAGCAAGAAGGCAAGTAGCTCTCTA
>chr1:161478349-161478449
ACTTTCAGTCTTAGCATACACATAGCAGATTGTATGTCATAGGGTACTTC
TGTTTTTATTAGTAGGCACTGACATAGTTTCCATATCAGCCACACTATTT
>chr18:31706258-31706358
GAAGACAGACACGTAGAGCAAGATGATGTGCAATTGATTCCTACCACGGT
CTTGTTATGACTCAGCACCTCCAGGTGGCTCACCCATCACAAGGCTAGGA
>chr10:121263944-121264044
GTGGTAAGAGCAGGAATGAACAGGGCCCTGAGGAGCCTCAATGAGTCTCC
CTCGCTCCTGTGATCAAGCGGGATACAGGAGAGAGCGTTGAGAAATGACT
>chr2:79122522-79122622
TCAATTTGTCTCATTTGAGTTACTGCATTTTCATCTAGTGCTCAGTGTAT
GATAAATATCCTGGATAGGTGTAATGATGAATCAGACATGACTCCTACTC
>chr4:101254708-101254808
GACCGTGACTGAAGGTGGCTGGTGATCTCAAGGGACCAATCTGGAGTACG
AAGATAGCCGTCTTTTTGCAAAGGGTTAAACCATGAGTGGGTGGAAGGAA
>chr2:77919090-77919190
atcatcaacaaccacaacatcatcaccatcaccatcatgaagcaaggatg
ttccaaatgactaacatggtgcaaaatgagtcatggcttaatgagctatt
>chr10:10224646-10224746
tctgccccaagattaggcagtttcactttcattctctggctctctgactc
ataacagccatcttgtctctttccacagcaggagaccacaaagctctctt
>chr6:149355362-149355462
ATTCCTTGAATTATTTTTAATAGTGGGTTCTCAACCGTAGTGGTAGACAC
TTCTTTACAGGAACATACCTTATATAAGAACACCAGCTCTCTGTAAAACA
>chr7:141058720-141058820
TAACCATGGCTCTGCTTTGGTTAAACATAGTTGCAggaggcaaagagatg
actcagcagttaaaagcgctgcagatgactcaggttgagttcccagcacc
>chr11:79658626-79658726
GTTCTTAAACATGTCATCCGAGGGGACGGGGGAATCAGAAAAAAAGTGCT
TACGAAGACTAGTGTGTTTTAAAAGCCTGGGTTTCCCGGCTTAGTGTGAG
>chr3:103870379-103870479
CTAGAGGgttttctatcactgtgatgacacatcatagatcagaaggagga
aagagctgttttgactcacagttccactccatagttgcttgggcccattg
>chr11:121777452-121777552
ATAATTTGTCTTTATTAAAATGGAGGTTCTAAAGGGGCTGGAGCATGTAG
GGAAAGGAGGGCAATACCTGTTCTAGCCAGAACTTCAACACCCACTGAGA
>chr15:78614662-78614762
TTCAGGTACCCTTTGTGGGTTTAGCAGAGGCTGAAACCCTGTCTGCCGCC
CTGCAGCCTCCTTGGGCTCCCTAATTCTTGTCTGAGCTGACAGCTCAGCT
>chr9:55136636-55136736
TCTCTCTGGCTGGAGCTCTGCATCACTCCCACAGTGGTGTACTGATCTCA
GAAGTGGGCTAGGAAGCCAGGAGGAGGAGAGTAGTGTGAGGAAACCAAAC
>chr3:158156065-158156165
CAGAAAAGCATTAGTCAGTCTAAGCAGATGAAATGGGCATTCCCAGTACT
GACTGAACAAGAAAAATGTATCCTTAACAACGGGAATTCTTCCTCTCATT
>chr14:27376115-27376215
AAGTGTGACGAGATGGTGACTGATCCCACCAAGTGAAAGTGGAAACTGTT
GCTGTGACTTGTGCCTTTGTGTGCCTTTTCTTCTCTCTGTTCTAGGATTC
>chr13:104620153-104620253
ATTTGACTTTCCACTATGCCACACTACTGGCTTTTAAATAAAATTCTCCC
GGTGTCTACTTCTATATCCTTGGGGAAAAGAAGTCCAGGAAAATAAGTTG
>chr6:50193040-50193140
AGAAATCACTGGTATACATTTTGCTATGAAGAGGGAGTCTATGACTGAAC
TGGGAAGTGATGTGTGCATTTACATATTCAGTTCAAACATCACATTGATG
>chr12:55050044-55050144
ATCTAGAAATCTAGATAGGCAAAATGTTTACCCACAGGAAATAGAACCAC
AGCAACACAGTAGAAATTGGCAAATTTTCCAGTTCCTGAGGGGTGCTGGT
>chr11:100921279-100921379
ATTTTACAGGGACAGGCTTTGCTGTAAAACTCTCTTAATAtaaacctcct
gctttctctacaactcactttctaaatgattcatgcagtctcactccttc
>chr13:41521251-41521351
tcatgcagcagatgagaacgaatgcagagagagacccacgacaggacaat
gtgcagagagAGGGTACCAAGACAGTGGTCCCATACTCTGTGCACcataa
>chr4:89351588-89351688
TGCTGTTGAACTAAAGCCTCACATCCTGCAGGGGTCACACTGGCTTTTTG
CTGAGTCATCCTGTCTCATTTCTAGAGATGAGTTTGACTCATTCAGAAAC
>chr11:98549990-98550090
GGGTGGATCTGACTCATTGAATCCCATTTCATGCTTGTGCTAGATCGATA
AAATTAACAGTGACTAAAAATGAAATTACTGACAAAGGTTGCTCCTGGAC
>chr2:168579539-168579639
AAGTACTTTCAAAAGTCACCAATGGCCTTTAAGTAATGAAAGGAGCGCTC
AACAAACTTCCCCCAAGCCTTTAGTCCCGTCCCCTCCCTCACTGCACGAA
>chr3:129940908-129941008
GTATATTACAGAGAGCTACATTAAGAACCTTTTTGTCATACTAGCAGGTT
CAAGATAGAAAATGAGTCATAGAAACTCTCTGAATCACTCAGACTCCAGG
>chr11:99200268-99200368
CTTAGCACCTTGTGCTATAGCCCGAGGCCATTTTCCTCTTTCTCCAGGAA
ATGGGTTTTATGGGAGTTTATTTATTCAACTCAGGCCAAAGATCACAAAC
>chr10:40371340-40371440
TTGCTGTTGGAATAGCTTTAGCTTTACAGTCTAGCCCCACGCCCTTTTTT
CTCTGCATCTGTTCCCTTCCAGGTGCATTTTAAATAGTTTCCCCCATCTA
>chr5:115702118-115702218
GAAAAACTGGTCAGACAGAAACTGCTGACTCATCACATCCCCCATCAGTC
TGTAAATGACAGGGCTATGATGGCAACGGCCTGAAGGCCATGGCATAGGT
>chr10:111103122-111103222
GTAGTGCCAAAGCTGGGGGTGTCACGGTCACAGAGCACCCAGGATTGGCT
ATTGTCAAGCGGCATGGCGTGAGTCATCAGACTTCACGTCCGTCCGTCCG
>chr2:94142514-94142614
ttggtgggttatttgatagttctatgtttagtttctctgagagatttctg
tagtggcgtcatgcatttgcccatctactagcagtgactaagagctctct
>chr4:129032770-129032870
GGTTTCCACTCAGATCCTAGCAAGTTGCTCCATCATTCTGTCTGACCACA
ACCACTTCCTCCTCTAAAAACTCCCTTCCCGCAGGCCCTGACACCAGCCA
>chr10:17978469-17978569
AGTATCCAGGAAGTCAAATTAAGGTTTCCCATCTTTCAAAGTTGCCCTTT
AGTGTATTGCAACTTTAGAGTAACACATAGGCACTACTGTTGCATGGATC
>chr9:33000261-33000361
ATCACTTTCTCCATAGTCAGTTGATATTCCAACATCATCTTATAAATTAC
ACAAATTTCCCAAGATGGTAGAGCTGGGTAAATGACTGGTTGTTGAGTCA
>chr10:98745516-98745616
CTCTCAGATGCCTCCTCTTGATCTTACCCTTCTCCCCTCAGTAAAGGCAG
GACGTGAGATGACTCAGTGACACTTCCTGTCAGTTCTGACAACCCAAGTT
>chr11:22278588-22278688
tccatattattcaagataacacatacttgagtcagggaaccatgagaaat
caaactggtactgatctggctagctttcacagcactggaggtggtctatg
>chr18:57307536-57307636
gtatggaaacacagttgctcatctgttgacagatgtctatgctgggtcag
tttcctggccattgacaataacgaggctataaacaaggatgtgaaagtac
>chr14:78473860-78473960
ttgggggtcaccacaacatgaggagctgtgttaaagggctgcaggttagg
aaggctgagaaccactACCTCAAAGCATGGAGAGTAACTGCAGCAATACA
>chr1:191609661-191609761
AACACAGCTATCCAGCATAcatggtaattttaaatccagtcaaattgaaa
gtgaaggtgaaccatcacaCTCCCTATGTTAACTCCTCCTCCTGTCTTTC
>chr2:103938768-103938868
GTACCAACTCAAAGCAGAAGCATCATAGGATTGTCAGTACATTATCAGGC
TGGTCCTGACCTAGAGATGACACTAAAGCCAACATCATTAATGGAGAGAA
>chr13:17642984-17643084
AATCTCAGAGAGAGGTGCTCAGTGTCCTATAGTCACAAAGTGTGTGTTAG
TCCTTCtggtgaccagtttttgccaacatgacccaagctaagtcatatgg
>chr1:138176764-138176864
gagtttgactggttgtggctttctataatgttctccctctactaccaaaa
gaagACTGAATGAATGATGGTATTCTCAGGGAGTTTGCCAATAAGAACAT
>chr16:58696820-58696920
aagcctggtggcttctgccttactctctgggatcattcactctggcagac
agcagttatggtgtcatggggattctccagtagtcatattgaaaggtctg
>chr10:58350418-58350518
GATAAGACCCTTGAGGATGGTGAAGCAGGTCGTTCGGAATGGGAAACGTA
CTTGTCTTCCAGATGAAGACTGACAGGGCCTACTCAAAAGTAGAGAAGAA
>chr19:53199258-53199358
TATTTGCTTTGTTTTGAGTATTCTTCTAAAAAAAGCTTTGGCTGAGCTTC
AGAGTACATCGGACCATCAATAACTGCTGAACATGAGAAGAGTCTGACAG
>chr10:98745928-98746028
GTTTCTGTCCTTTCTGCTCTGCTTTTTTTTTTTTTTTCCTCTTAAACCCA
TACCTCTTCATTTAGTCATTACTAGACACAGTTTAGATGCCACAGGCATG
>chr8:71324722-71324822
tttcatcctggccaccaagaggctgaggctgaggcaggaggttctaagtt
caaagcctacctaggcccctcagcaaaaaccctcagtgactcaaaaTGAG
>chr1:105565078-105565178
AAGTTTTAATAGTATACACAGTCACACTGAAAAAAACCACACTGGGCACT
GTGATCTTTTAGACACAGGAAACCCAACATTACTAATACCAATAATGAGC
>chr6:115684903-115685003
agatctccttgcctcagtctcctgagatgaaaggcatgtactactgttgc
aggaatattttaaaagactggcaagcttcccgcaccagcaactctctgcc
>chr7:6291078-6291178
actgatgttgcacatatcagtactttattctgatgtattattgaatcatt
acattgtatggctagagttcatctcgtttatctttcattaaccaatgggt
>chr1:127637950-127638050
GGACAGTGTCACTTTGGCTAGAAGAATGAGCTTTGAAGATGATTAATATC
CGGAGGGTGGTACAGAGGAAAAGACCAACACCCAGACACCACAGAAAGAG
>chr12:4735978-4736078
TCTGGTCTACCACACTGGATGCATCAAGACCAACTAAATCCTAACCTCAG
GCACCACATCTGTAGATAGGAGATGTCTCAAAAGGAGAGTTGCATTTTTC
>chr13:112458688-112458788
TTGAAGCTGCTGCAGTCATTCTGTTACCGCAGAGTAAAATCACGAAAATG
ACTCAGGCGACCACAGAGTAGAAACCGAGGCTCCAGCCATATTGTTGAGG
>chr10:19176505-19176605
TCTTCTATTTCCTGGCAGACAGGCCCATTGTCACATACTATACAGGAAGG
CAATCTAGATCCCAAATTTCCATACATGGTACTCATTTGCATAATGATGA
>chr9:95311904-95312004
TTCTTTGCAACTACTTATTCTAGATGCCTCAGTTTGCAACTTTGCTGAAG
GAAATTTCTCTGCTCTTGACAGAGCTAATTTCTCACAGATCCTGCAGTGC
>chr9:123599002-123599102
TTCAGACTAACCATAGGACTGCTAGAATATTAAACCACGAATTCACTAGA
AGTTTACCAAGCTGCAAGAAGGTGAATCACCATGAGTAAGAATGCAAACA
>chr5:53638656-53638756
AGCTAAATAAAAGCCCTTTTTTTAACCTATTGGGTTTTTCCCCCATGTAT
GTTCACAGGACTTGAGGGGAAGGGATTGTTGTTAAATCATTCACTTTATG
>chr18:67708291-67708391
AGTGAGCACCATATTTGAGAACACAGTATGTTAGAAACTAGTCATAATGG
GAGAATGCTAAGTAATCCACTCTTACTCAAATGAATAATTTGTAGGAAAA
>chr11:68452668-68452768
AGCCCCCCAGGTCCATGTCCTCATTCTTCAGGGTTTCACAGCTACGGGGC
GGGTGGGAGAGGGGGAGGAGCAGAGATTCTCACCTGCATCTGTGCCTGGG
>chr4:7199244-7199344
GCAGGAATAGCTTACTGTAGCCAACTTGACTTCCTGTGTTCTAGATCTTT
TTGTGAAGACAGTCATAGCTGACAAGgagagagagagagagagagagaga
>chr10:53918516-53918616
gatcccccaaccacaaaagtattttcattactacttcataactgcaatct
tgctgttgttatgaatcataatgtgaacatctgataggcaggctatctga
>chr8:84106798-84106898
CCAAAAAGCAAAGTATGACTGTCAGCTGTGGGCCATGTTGCTCTCATGAC
ACATAATAGGTCTGAGGAAAAACACCTTTTTGGTTTTTTTTCTTTCTTTT
>chr7:142113868-142113968
GGTTAGTATCATTTGCATTGTATTACTGGTCCATAAATGACTTGGGGGGG
TGttgagataggatctccctaaatagctcaggcttgcttcaaacttgtga
>chr18:9394044-9394144
TAAGCACTCTTAGCATTGTGGAAAGCCATAAGCAGAGGAGGGAAATACCC
ACGGTCAGTGGAGAGGCTGCCTGCGGCACAGCCTTAAGCAGGCAGCATAC
>chr6:129545236-129545336
GTGGTCACCCTGAAAAGGGACTGTATGATGCATTTTACCATATCCTTGAC
AGGCATGTAGTTTCACCTGTGACTGGTGACCTATGGCATTGTGCATGTTC
>chr14:65102523-65102623
AGTTAAACAGAAGTTCACAGTATCACCGCAAAGAACGGGCACAAAGGAGC
TTACAgagctggggaagtagctcggttggtagcgctcttatctagcacat
>chr11:21222829-21222929
TAGAAAGATAGAAATTAATGTTCTGCCTTCAAGGAACCCACAAACCAAGG
ACTGGTGCTTTATACAGTTAGTAAACAAAATGTCAACTCGGCATATGTGA
>chr9:58271188-58271288
ATTCTCTGTTTGTTcacacacatactctcacacacacatgcacacacaca
cacacacacacacacacacacacacacacacacGAAAGTGAAAGGAGTGT
>chr4:129827816-129827916
GACACAGGTGAATGAAACATGACTCATAAAAAACAGCATAGAGGAAGTGA
AGTCAGAACTAGTTTTCTTTGAAACGTAGACAAAAATGTCCTAACAGCAG
>chr14:86847284-86847384
TCACAGCTCTggtggtggcagccttgctttctctgaagcctgtcacctca
gcttgcataggaccattatcttagtatgtcaccatatagtctccctgtgc
>chr1:92042474-92042574
TTCCATAAAGCCCTAGCAAGCAGAGATTTTGGGCTGAGGAAAGCAGTAGA
CATACTCCCAGGAAGCTGACAGGTTCCACCGGAGGTTCCTGTGAGAAAGA
>chr11:86624436-86624536
AACAGTTTACTGGAAATGAAGAGGAGGGGGAATTTTCAGAGAAGTCATGT
GATGGCCAGACAAACCACAACCAGCAAAGGGTTCAAAAGAGTCAAAAACA
>chr16:32059980-32060080
GACTCAGTCAGTCTAACTAGTGGAAATGAATTTATATTATCTACTGGGAT
CAGCTATGACACAGAAGTGAAAAACACATTACCAGAAAACATGGTTCATG
>chr6:140620734-140620834
ATGTAACTGGCTGCCAATTTTAGAGAAATTTTAGAAGCATCTAATTTGCA
Gtgtggcaggaatcccagtttctccgtggtcaagcacgcctgggcatgtc
>chr4:35006708-35006808
AAGCACCTGATTCATTTAGCTACTGTTTAGTAATCTCACCATTCTTACAG
ACACATCAGTGAAGAATAATTCATCAAGGGCAGAGGAAATGTCTGATAGC
>chr2:58139541-58139641
GATCCCTGATTTTCTAGTCTAGCCTAGTCACCTAAGTGTGATATGACTTA
TACTAAGGAAACTTGAGTGTAAAGAGCAGAGGTAACAAAGTGACTGTTTA
>chr2:65161646-65161746
TCACTCAAAGCCCAAAGACACACAGGCAGGCAGGCAGGCAGacacacaca
cacacacaccacacacCTTAGAATGTTTGTACATTTTCTACTACTTAGGC
>chr2:11642500-11642600
CACTGCCAAGAAGTGCTTGCTCACCCCTCCTGCCGCGGCAGGGAATCCCC
CTTTCCTTGTACAGGCAAAACACAAAAAAGGACTCATAAGTGAAGCCTGA
>chr3:36349054-36349154
TGAAATCTCATTTCACTTTGTGTTTTATATACCACTGTGAGTGACCTTGA
CTTAGTGTGGACATTATGATGATAATGAGTGGAAAGAAGAGTTCTGAGAG
>chr13:24962178-24962278
CATGGGGCACTGGGAGCTTGTGCAGCTCCTGCAGTTGTTCCTGTTGTCAT
CAGTGTCAGAACCCACGTGTCTCCCTTTCATTTTGACTCAGGTACGTGCC
>chr8:25625397-25625497
CAAAACATTTTCAAGGAGGATCTATTCTGTTTGAAAGATTGGTCTTCTAC
TGAAGTTACTGTGCCAAATTCCGGTATTGCCTTTCATCTCTGGGAAATAG
>chr5:150759202-150759302
tctgactctgcttctgactctgcttctgactctgcttctgactctgcttc
tgactctgcttctgactctgctcctgactctgcttctgactctgcttctg
>chr2:32493692-32493792
CTACCTTtgtgtgttttgtgtgtgtgtgtctgtgtgtgtgtctgtatgtg
tgtctatatctgtgtctatGTCTCTATGTCTCTCTCTCTCTCTCTCCTTG
>chr10:99470450-99470550
cacacacacacacacacCCTCATACAAATAGTCCAGGCTCTCTAAGATCA
AAGTGAGACATTGGGCAAATATGACTCAAACCCTCTCAACTTTTGCATAT
>chr1:51584930-51585030
ggatctggaatgcctcccagaggtatatgtgtgaaagcttggtctctagc
tgtggcagctagcaggaaatgacagaaacgttaggaagcaaggtctggtt
>chr11:4164917-4165017
TGTGGTGATGGCTAATCTTAACCTTAAAGTTGCCTGCATCTTGTCTGCTG
CTCTGTTTAATTGACAGAACCATGGGTGTGAAAGTCTGGAGAAAGCATAG
>chr15:53222422-53222522
TGGGACAGGAAGAAGGTTCTGTTTCTCTCTGGGGATGTGGTGGGACAGCA
AGGGAAGCTCCGAAGTGTTTATCTACAGATGAGTCTTAGCTACATGAGTC
>chr12:16133439-16133539
TACTCTTGCAGATGGTTGGTTCAGCCTCACACCATCTGTGGAGGAGCACT
AGTTATTAGTCAAGCTAGAAATGCCTTAGACAGCTGGAAGAATGAGCAGT
>chr11:59422012-59422112
GGAGCCAAGTGGTGCTGCATGTACAAGCCTGCCCCAGCTTGTGAGTCAGA
ACCACCCACCCTGTGGTCAGGCAGCATTCAGCTCAATGGGACAGTTCTGC
>chr2:173452582-173452682
AAAGGttttcttttttatcatgacaagatcttcctgcgtagccaaggcca
cccttgaacttgtaatcctcctgcctccgcttctcaagtgctgagattca
>chr3:40761474-40761574
cagcactatgaagcccacagcagtgtgatgactcatagcagctacatccc
tgcaacctgctgctgcagagacctgtgagctgccaggcctgtgggagagt
>chr10:89599370-89599470
caaccATGTGAGTTGTGATTTCAGAGATGGGAGAAAAAAGCTGCCTTGCA
AACTTTGATCTCTTTTACAAAGTTGACTCATACACTGTCTCGTGACAAAT
>chr6:87447378-87447478
gactagtcctgttaaaaccatgagtcaaatagatcttacctccctgagtt
gtcaGTTTTCTTGGTCTCAGCTATGCAAATGCAGCTAATAGTTCTCATAG
>chr2:17386576-17386676
GGCCCAACCTCAGAGATACAGAACTTAGGGAGACTAAGGGAGAAAAGATG
ATATACTGTACTGTTTTGTGTGATTTTGTTCGGGTAAAAAGCCCAACACA
>chr10:18393865-18393965
GGTCATCTACTAAAATACAAATCATGTTTTGAGTCATTCTCCACATATAA
GACAGGCTTTCAAACAGGACTGTTCAATAGACATAAATGAGGCATAATGA
>chr17:83483878-83483978
CCCGGCCATCTCAGTATGTCTGCTCAGAGGGCTAAAATCAGCACTTTGCA
GTTCTTTCCTTCTGGCTGACTCTTTACCCACATTCAATGCTTTCACTAGT
>chr5:53394647-53394747
agctgaacttctatgctacagtgggcACTGGATGATTTTGAGTGTGAGTC
ATCTCTTTTTGTTCTGACTGTAGGACATCTCTACGGTATGACTTGCACag
>chr6:145123572-145123672
TCTCTCTCAACACCTGTGAAAATCAACTTTTGGGCAAAGAGAGCAGTTCA
CATTTTCACAATGCTCTACATAGCAGGTCGACTTGGGACAGCAAAGAGTG
>chr4:136031342-136031442
GACTCACACAACTTAAGTGGAATGAACAGGAAGATCATGAAGAAGAAATG
AAAGTAAGGAAATTACTCAGCATCTGAGACAAAAAGCTTAGGGAAACCCT
>chr16:91685500-91685600
GTAATTCAATTGTCTATGTTTTCTTAAAAACCTAAGAAAAGGATGGTTTA
GAGAGGACACTGCCTGTCTACGATACTGTTTTATCTCCAGTCTCTAGCTG
>chr2:65342138-65342238
GTAGGCAGAACCTGCTCTAAATTAACTGCTTCAATCAGACACAGCTTAGA
GTTAAATGCTCTGGCTACCCCTAGGCACAGCTCAGCGTTTCCTGTTTTCT
>chr5:72656134-72656234
CAAGCTCTCTGCTGACAGAAATACACCCTTGTATTCACTTTCAAAGTGAC
TGTCTAGTACAATCTTTAAATGACTGTTACAGACTTTCAGTGTGGAGTAA
>chr4:156008307-156008407
GACCTTGGAGGATGCATAGGCAACCATTGTTCAGAAGAACAAGGGGAGTT
TATGGGAAGCTTAGCTCACTACCTCAGTCATTTCTAGAAACTGGGTTTTC
>chr10:98841958-98842058
AGTTAATGTCCCCTCCCTTCTACCACTTCCTGAACTGTTTGCAACGCTTC
CGTGGAAGATGATATATTCATTCTAAGAGTGTTTAGAAGCTCCCCCTCAA
>chr13:37148633-37148733
aggatcaccctgggctacaaacccagatcctgtttaaaacacaacaaaaC
AAAAAATTGGCTGGTCTCAGTTCCACTGTAGTTTTGCTTTGAGAGTTTCT
>chr17:50512949-50513049
AGTTTTAGGGACGAACTTACATTAGTCGTTTTTAGTCATCTAGTCAACGA
AAACACCACTTTCATTTTCTCTTTCCGCGATTCTGGTCACACTGCTCAAT
>chr1:144239284-144239384
ccatttagggccgagcattctagtgtcttattttgtggaccatgcccact
tgtggaatatgtgtgttagtcatcacttactgaataaagaagcttctctg
>chr14:7858028-7858128
GCCTTGCCCTGTTAGTCAACCCGAAACTCTATGGTGGGTCAGCAGTGTGC
GCTTACGCAAGGACTGATAAAAGTGTACATAATTCAGACCATTTTGGAGT
>chr6:83582224-83582324
CAGCGTGAACTCTCTAGTAGCTAGCGCAGGAGTGGAGTTGCAGAGCTGAA
GATGGCAAGTCATAAGGAGAAAGCGAGTGGGAAGATGCCCGTGAGAGAGC
>chr10:108109058-108109158
aaagtgtaagctgaataaaccctttcctccccaacttgcttcttggtcat
gatgtttgtataggaatagaaaccctgactaagacagttagtaagcaatt
>chr15:38144905-38145005
AAAGCAAAGACCTCTCTAGAGGCTATACAAGTGTTTTATGAAGTATGACT
CCCATCGTAGTCTGTTTCAACCACACTCTTGAGTTGTGTCATACAAGGCA
>chr19:57168336-57168436
GATGGATACATTGTTTCCATTCCCCCCCCCCCCCCCCCATTGCTCCCGGG
TTGTAGCCAATGCCTACAAGAGAATCAGAAACCTGGAAACTCCTCCAGGG
>chrX:95077029-95077129
AAGGTACTGGATCTACTTCTCTACTCTCACCACACCGTTTTTAAATGCCA
CTTCCTTCCTGCTGACATTTTCCATCTTGGTTATGTCAGCCTACGTGCTA
>chr10:96605514-96605614
CAAAGAATAAGACAAAGACAAAGTtatagccagggttgtggtatcagcca
gtaatctcagtacttaggaggtggatgcagaaaatgaattcaaggccttc
>chr16:4878754-4878854
GTGGGGTTTTGAGTTAGAGGAACAGAGGCATCTTAGTAACACAAAAGACT
GGGCACATAATCCTACCGGTCAAGAGAAACCTGGGAGTAGATGAGAGCCA
>chr1:60899458-60899558
ACTCTGGCTGAAGATGGTTTATTGTGATGTGTGGTCGAGACTGTGGAAGA
TGACAAATAGCCAGAATCTCTTCCCCTTGCCTCAGACTGTACATCTATCA
>chr12:21287326-21287426
GTTTGTGAAAATAGACAGCTACGTTGGTGTCAGACCTGAAACCCAGTCTT
CCTGTTTAATACGGAAGTAGCCTCAATGAACCCACTTCCTCATGTGGAAA
>chr13:43775071-43775171
tcaacaatacctgagagtagtcatatcgtccttttcattCAGGCCTCACT
ATTGAAGATGCTACCCGcacttggctagagcccaggagtggctgtttctt
>chr4:140948096-140948196
GAGCTCTTAGATGGCCTGCATCTCACTCTGCCTGGGGGGGGGGGTGTCAA
CCTGAACTGATGAACATGGTCAGGGAGTTTCCCAGTACCAGTTTGCTCAG
>chr9:35475479-35475579
TTTCAGTGCACCTGCTGTTGTTGCAGAGTCATTATGTGTTGGTCTCTGTA
GACATGTTCTCCTCAGTAACTTTCTCTTCCTGTTTGACCTGTGGCATTTG
>chr8:88691971-88692071
ATGTAATGTATTGCTGGTGCATCTCCTCCCACTCAGTTAGCCCAGTGTGA
TGGGCTAAGCTCTGCCACGTTCATGGGTGAGAGATGTTCAGCCTCGGATT
>chr10:99393004-99393104
TATGAAGATCAGCTTTGAGTGTGACGAGGGAACTCACCTTTTTTTTTTTT
TAGCGCAACATCAGACAAGGTTCTCCAATGTTATGACGGTATGCCACAAG
>chr17:33702422-33702522
agccctaggttcactgctagaacagcataaatcagagatgcctgtaatcc
cagcacttgcaaagtggaggctggatgatcaggagttggaaagtcatctt
>chr8:11372292-11372392
ATTTATGGAAAGTCTTCACAGTTGCTTCACAAATTACTCAAAGTGTGCAT
GCTAACGTGTGTGTACAAGGTACGAAAAGTGTGTCACACCAGGTAAAGAG
>chr1:131188873-131188973
CCCCTCCCCTCTACCGCTCTGCTCTCCTTGGTGCTTGCTCGCTCACCAAC
CTGCTCTCTCTTTGTGTCAGCAAGACCTTGTCTCCTCCAAGCTCAAGTAG
>chr15:66645136-66645236
TTCTTCAGGCCTGTTGAGAGCCCATTGTAAGTCATGGAGGTAATGAGTCA
GTTTTACTTACCTCTTTCATTCCAGCTTTGTTTTCATTCTGACTCTTCAG
>chr15:50667567-50667667
GGTGTTCACACCTACTCAATAGGAGGGTGCTGGTGCTCGGGTGGAGAGTG
GGAGGGAGGTGAGAAGTATTTCACACGTAAGATGTTAAGTCTCATCTCAA
>chr3:127860713-127860813
TCTTAAGTCTTTTCTTTAGGCCACCTCTAAATATTAGGCTGTAGTAAAAT
CATAGCTCTGGGAGCAGGGCCCTGCATAGATATGATGACACAAGACAAGC
>chr4:6671074-6671174
GAATGGATTGTGTGACTCATTAGTAGAGTGTGCATACATCTGAGTTGTTC
AAAATAATCTTAGTTCTGTTTTTTCAGTGTATAGTCTGTTCTTCACAAGA
>chr13:75825322-75825422
ATGATGGTCTTTAACTCATTCTATAATCCACACAGGCCTTGACTCTCCCA
CTCTCCAGGTATCTGAGATTATAGGCCACCCTACCAGTTTGAGCTTTAAT
>chr6:35027951-35028051
CTCTCTATTGGTCACTTTCCAATGAGCCATGGCAGCATATTTACTTGCTG
GGAACTGGCCCCGAGAACAGGCCTCGTCTTAGGAACTATAGCAGCCACCA
>chr11:62005598-62005698
ATTTGATCCTCATATACTATCTTGGGAGGAAAACAGTCTTCTTGTGAGTC
ATTTTTCCCCCCATCATGCAAAGTCAGAATGACTCATGCTCAAGTTACTG
>chr15:6570467-6570567
GTACTTGCTATGTGAAATATATTGGCACCGGGTACAGACTAATTCATATA
GAGAACCAAAAGAGTGTGCAGTCCCATAAGCAAAGTCATAACTAGATATA
>chr16:75837986-75838086
gtaccggtaccagactccttccacagccttcgtaattttccattgcaaga
ttttggcccattcataggtggatagagatttgggttgttcttcattttca
>chr8:115826616-115826716
GGTGGGGGTGGGGTGATCTGAGCTCTGAAGGACAACATCCTGTGCAGAGT
CATTCTTCAAGCAGGGTTTGACTTTAACAGTAGTATTCAACCAACAACAG
>chr1:134048734-134048834
atacatgcaaataaacacacacagaaatacacacacacacacacacacac
acacacacacacacatattctacatgcttttcttcctCTCCTGTCAACCG
>chr10:16714167-16714267
AGCACAAATCGAAAGGAAAGATCATGGTGAATACAGTAAGCCAGGAAGTG
GTTCACAACGTGGGCTTGTTTTTTCAAAACCACCTGTCCTCAGAGGTCCC
>chr1:92119189-92119289
ACTcacacacacacacacacacacacacacacacacacacacacacacaT
CAAAAACAACTTTGAGGCCTCATAAAGGAACAGCAACCCCAGGACTGGAA
>chr11:4268631-4268731
CTGGCTGAGGTGACACCTGCGACATGCCACATTTCCTCTATCCATTTATG
TCACCGTGACCTTGGTGAGTGAGTTCACATTTCTGATCATTGCTGACTAA
>chr16:51690944-51691044
ctacaaatggttctgtactgcctgtttcaggaaaccgcaaccacattttg
tttcaaaaccatcttgaaagcatacctttgtttcaaaagattgtgatgac
>chr3:19419932-19420032
CGTGACCATCCATCCCTTTACTTGCTAACCCACTGTTCATAACTAATGCA
GTTTCTGACTAAGGAGTTTAACCCCACACTTCCACCCCCAGACCACGCTT
>chr5:53608900-53609000
ACTATGATTTGTGCAAGTTGAGGATTTGAGTCACAGGAAGTAAACTGTAA
TGGCTCTGAGTGTGGGAAAAAAGGCCAACCTCAGCAACTTACTGAGACCT
>chr15:73176686-73176786
CTGTCATTTTGAAAGTACTTCCCTGCTCTGAAGTGTCAATCCTTTTTCTT
CTTTCTGTTGTCAGCGCAGACCCACTTGAATCAGATAGATGAGAGCAATG
>chr16:4583906-4584006
GAGAGAGAGACAGAGAGTCATAAGCAGAAGTGGGAAGATCTGATAGTTAT
CTTCAGCACTGCAAAGGAAACCACAgaggctagcgagatggctcagtcaa
>chr1:183138688-183138788
CCACAGTGTGACGATAAATGCAAGGACAACGTGTTCACTGTGGCACTCAA
GGTAGGTTTTGAGTCAAACATAAAGAAAAACTTACAGACAGTGATGTTCC
>chr7:120948316-120948416
atatgattcaggcccatctccagcatcatttggcccctactgcctaaggc
ttcaaacacatggctagccatgggtaccaagaaagatgttccaagcctat
>chr5:93135824-93135924
GATGGCAGGACTGTGGAGTCATACCAGTGTGCAGTACAGATAGGGAAATG
TAAGAGAAGTAGTCAGGCTATCAACTGAGTCGTGCAGATGAAATCTGGGA
>chr18:4519253-4519353
TAATGGGGAGCAGTCAGAACCCCAAGTACTGATTTGTCTCTGAAGCACTT
GCAGCAGAAAGGTAGTTTCGAAGAGGGCGTGGCTTAGCCTCACAGTTTGC
>chr15:11519129-11519229
AAATGAAAAGGCAGTGCCTCCAATACTGGGATGAGATGACTGCTCTTCTC
ATCTAACAGAATTCTCATTTCCTGTCCTGAATCATGTCTTACCATTGAAA
>chr6:29528920-29529020
TCATACTACTCTTGACATGActctctctctctctctctctctctctctct
ctgtgtgtgtgtgtgtgtgtgtgtgtgtgtgtgtgtgtgtgtgtgtgtAC
>chr1:95657460-95657560
CTCACCAGAGGCATTGAGTAACACATCATATCACAGGAACACATGAAAAG
TTGAAAGTCAAACTAGGACtgtgtgtgtgtgtgtgtgtgtgtgtgtgtgt
>chr8:83666156-83666256
GTGCCCTATGAATTGCCTACCTCCCCATAAGGCAGGATACAGATGATAGC
CTGGCTCCCCTGAGTCATTTAGCCACCTCTCTTCACCTAGGATGACTCCC
>chr8:77422894-77422994
TTCAAGTGGGCATCTGTACGACTGTGAAGAGTAGAGAGAGCAAAACAGAA
ATGAAACTGGAAGTGCCGTCTTCAGCGCCTCTTCAAGCTCAGGACTTGCA
>chr10:19596885-19596985
tgctacttcataactgtaattttgctagtgttataagtcacagtgtaact
atttttggagactgagggttaccacaggcgtcacgacccaggggtagaga
>chr12:79628558-79628658
GGGTCTAGCCCTCCCCACCCCCTACTTATTTGACATTTTCTTGTGGAAAA
CATCTGGTTTAAATAAGCACCCAGTGTCAGCCTTGATCATCAGAAACCAG
>chr15:98503492-98503592
tgctgccaagcctgaagactggagttgaatcacagggacccacaaggcag
aaggagaaaactgaccttcctttgatcttcacCcacacatgcacacacat
>chr2:151533822-151533922
GGCCATGGTGACTGTCCCCTGGACCTAGGCAGGCAGATCCAGGGCTGTCT
TATGACTACAGGCCTTCTGCTCACCCAGTCATAGCCTCTCCCTTCCTAAT
>chr10:68036062-68036162
CTCTAGACTAATGCTCAGAGGAGTCTCATTTTCAGTAACCTTCCGCTCAC
TGCGCATCTGCTGCGATATCATCTTGTGCTTCATGCAGAGATGAGTTTCA
>chr13:5979573-5979673
CAAAGGAGCTGTTGAATGATTTCTAAACTCTATTGCTAAGGTCCCCAGCG
TTTCCAGAATTGAGTCGTTGCACTACTAATACTTCCTGCCCATGTCAAAT
>chr9:32759693-32759793
ATGGAAGATAGTGGTAACAAAACAACATTCCTTCTCTGAGATGATTCGAT
TGTCCTTCAGAGTATGGAACCCACTTACATGGCCCAAATGAGTAACCTCC
>chr12:73603746-73603846
CTTTGGAGGTTGTTGTCCTGTGGTTGGAGGGCAGAACCACTCATGATGTC
ATCAGAGATGACTGAGTTCAGGATAGAAGTGTCAGTAGGGAACTAGAGAG
>chr15:67313642-67313742
tctctctctctctctctctctcacacacacacacacatacacatacacac
acacacacCCCAACATTTACTCAGTATTAAAGACATGCCAGAACTAATTG
>chr16:51989366-51989466
AAATGAGTGTGAACTGCCTGGAATTTGCAGCACAGGGGAAATGCAGACTG
TGTTACTTGCTTCCATCCCCCTTGTGCTACTTCCTGTACAGTGCGAATGC
>chr11:79654600-79654700
TAGTTAATGACTGATGTCTATCATGGAGAGAACTGGACTGGAGGGGGAGG
AGATGCCTGGCTAAGATCCTGCCTGTCACAGGTAGACTGGACAGCAGGAA
>chr13:89324308-89324408
GTGTAGTCACACCAGCAAATGGTTAGCACATCTCACTGTTAAGCATGGCA
TATGGTGATTGCCTCTGATATAATTTTGTTCTTAAAGATATGAGTCATAT
>chr14:72708542-72708642
CACACAAACTAAATATTTATCTAAACACGGGATATGAGCCAGAAATCTCA
ATTTGCTTCTGTCTGACATATGGCTCGGTTTTGACTGGCATATGTTTCGT
>chr1:105386918-105387018
GGACACTGCAAAGGATATACTCATAATGTTATCTTTGGTTACTGAGTAAG
CATTTTAGTTTACTGGAGACAACTGTCATATGtagctttaactgtcaact
>chr2:11146784-11146884
tttctttcttgtgagccctttgttgtactgatacagtggaatgactcaca
cgttggcagttgctcatcatgtccccaaattatcagaaatgtctataggt
>chr17:88195319-88195419
gtggctagaaaatgcctgttttgagtaatgctcagaatgagagcagtccc
tagactaggtcaggctgctgtgcaaactgttccactcatttgggtcatgt
>chr16:97948976-97949076
GCTCTGCTAACCTCATGCTAGCACTGCTTATCTCAATGACACCCGAGTTT
CAAGCTGACAGAGAGCAGACATTGTCAGTTCTAAAGCCCCAGTTGAAAGC
>chr4:8805994-8806094
AGGGACTGTGCTTCTCTCCGTAATTAACCACACAGTCAGGAAGTCATAAG
CACAGCCCTTCCTTTGCCTTGCTGTATGTAGTGTGAGGTTTTTCTTGTTT
>chr8:94151062-94151162
AAACTCAAAGCCAGAGCTAGAGTCGCTGGGGCCTGAGATCTGAATGACTC
AGCACTGTTAGAATGACTCGGCACCACCATTAGAATGAGCCCCAGCTTCA
>chr15:80812722-80812822
ATTGAGTCACACTTAAAAAAAGTTTTTTTGAAGGAAATTACAAGCCATAG
ATGTAACTGTAGAACAGTGACTGCTAAGAGTACACAGTCCTCAGTGCCAC
>chr4:46634998-46635098
tctagatttgagtcactgtggagatgcacctctgagtgtttctctgtggg
tgtttcccttggagcctaaagaaagcgttagctgaagggaggagatccat
>chr19:12796646-12796746
GAGAGCCGGTTAGCGTGACTCACTGATTTTTTTGTGGATAAGTTAGCTGT
CGCTCACGTTCTCCACCCCGAGGCTGAATGCCTTTGCGGTCTGTAGATGT
>chr13:6255935-6256035
TTTCTATCCAACAAGATAAGAATAAGACTCCTGAAAGGCAGGAAATGAGG
TAAGCAAGTATGTGTTAACCTTCACATTAGTTAACTGTTCTCATCATGAC
>chr7:114466368-114466468
atattaactgtacacatacagacagaacataaaagtagaatgggagagaa
ggaagctgactaatgggggtgggataaaagggTGTTCAGAGTGAGTATGA
>chr7:74683964-74684064
tggtatttgatgtagaagggcccagcacactgtgggtgatgtcaccgcct
agaaagatagccaagtgttttataagaaatcgaagggcacatcagcctgt
>chr8:77209292-77209392
AGTGGAAATTAGTTACTGAGGGATGTTATCTCTAGTGTCAAATCTCAGTA
TGAAAATTCAGGAGTGTGTCATTTTACACACGCACAGTTAACACACACAT
>chr10:28776803-28776903
ATTCAGAACTCTGTTAACATATACGAGTAGGCAAAACTTTTGTGGGTGGT
GTATTGCATTAtcttataattcgggcttagtcattcagtgagtctgtgta
>chr2:173218488-173218588
AGCCCGAGGGCTGTCACAGGCCTTGGTGACCTCATCAATGAGGTAAGGTG
ACATGAAGGATCTGGGGCACAGGATCCTTGAAGCAAGCTGACTTCCCTGT
>chr3:84312494-84312594
CCACAGGAATGAATCCATTTTCTTGAAAACTACATAGTAAGAGCAAGAAT
CTTCTGACTCATACCACTGCGAAGTCATATCCTATGTGAGAGGTGACATT
>chr8:111185340-111185440
TTAGTTTTTGTGAGAAAAGGCTTTTAAAAAATAGAATCCATACAATAAAA
ATGAAGTGCTTCCTTCCTAAGCAGTCTTAATGCAGTCAAAACCACACAGT
>chr11:62150710-62150810
CTATGGAAACAATAGCGGCTAACCCATGAGATGATCATCGTGTGCAGTGA
TCTGCTTGTATTATTCTGAATGTACCTTTAGTCATCTAAAAACCCTCCCA
>chr17:28693131-28693231
GTTTCCGAAGGAGTCTGGGAAATGGTTTTTGTTTTGGAACAAATTCCAGG
CTTCTGGATGTGCTAACCTTTAAGTATGAGTCCTGTGTTACTTAAAGTCA
>chr13:9427780-9427880
AAGCATAACTGAAAAAAATGACAGGGATACTTTCATAATGACAACTCAAC
TTGAAAAGTTATGTGAAGTGGCAATTTTAAAACTAGAATCAGTTAAGAGC
>chr1:138604072-138604172
ctacctttcttatgcaaaccaggactaccagcctaagggagcactgccca
cacccagaatcaatcattaattaagaaaagtgccccagagacaaatcatc
>chr7:119836258-119836358
ttcattgtttttaatagctgagtaatatttcattgtgtaaatgtaccaca
tttctttattttttctttagttgagggatatctattgtttccagtttctg
>chr12:102672890-102672990
aagtatatcattattggttatgaatacataattgatcaacacgatcaaca
tatactcaaaactgcacaagtaacatgcataagagggaaactttattaga
>chr18:32990429-32990529
gtcatccacactccacaAGAGCTGGTGCCTCCTACCTCGCCCCAGTCTGA
TACACAGCCTAGCTCAGGACACCATGATTTCAATTTAGTCATCTGTGTGT
>chr3:103991460-103991560
CAGTTCTGTTGGCTCAATCTGAGATGATTACTCACCTCTGGAAAGGAAGT
GAGTTCTTAGTTTTTTCTCTAATCTTCAAAGTATCAGATgggctgtatag
>chr11:31807900-31808000
CTTTGTGCTGGGTCCTCTGTGCACCTTCTCACCCAGATGAATCCTGTCAG
CCACACTGAAGGCAGACAGACAGATGTAGTCACTTATTCACTTTCATTTT
>chr1:53298922-53299022
GCAAACATGAATGTTGGAGTTGCCCACAGTGAGGTAAACCCCAATACTCG
TGTAATGAACAGCCGTGGTATGTGGCTGACATATGCGTTGGGAGTTGGCC
>chr11:21314536-21314636
ggcaaggaggggtcaggaaagcatcacctggtagaagccacccacagaag
tcacagatttacgatgctgtttatatgaaatagataggaagtaaggagct
>chr6:142952414-142952514
TGACAAGCCAAGATGACACCCCTGGCCTGGAAAGGAAGAGAAGGGCCTCT
TGTGGGTAGCATACACTAGGATTCCACGTAAGAACACTGGTTGTGAGCAG
>chr17:5977649-5977749
CAGAGTCAATCCATGTCTGAGTGAGCTGAGTTATCTGTGGGGTCCACAGT
AGAGCAGGGAGTGGCGTCCCAAAGCTGACTCCAAGAGTCCCCTACAGAGC
>chr2:9570955-9571055
ACAAGTGCCCTGATGCTGAGCTCCAGCCTCAGCCCCACTGTCATGAACTT
ATTCTAGGAGCCATCAAAATGTATTAAAATGACTAAGAATTTTAACAGTg
>chr11:11668992-11669092
TGGGCCAGACAGCTCAGTTTCCCTTTCATCTCCATCCCTGTCCCTGCTCA
GGAGGAGGAAGAGGAGAGACTAGACACCACATTCTTTACTTCTGCTAGGA
>chr5:64488094-64488194
TTTGGTTTCTGTGTGACTTTCAAGTCAAAGTGAAACTAGAATGTGAATAT
CAGAGCGTGTGAACCTTTTTGGTACGAAGCCTGGGTTCCCCTCTTACTGC
>chr12:100871853-100871953
GTTTGATGGGGTTCTTCCAGCCATGACATCCCACTGTCCCTCACCCCCAT
TCACCCCTGACATTTCTTACACACACTTTCCATCAGCTCACTCCTACACC
>chr11:34763458-34763558
gaaaggagaaaaatacttcacaagatattatgggtagtcttggtgtaata
caaggaatttataagcaaagacagtatctcttgtgaatctagatacatgc
>chr4:88166855-88166955
AGGGATTAACTTTGAGATGCTAACTGGAATTGACTGAATCCAGTAGCTGG
TGAAATAGACCCTTTCATTTCCTGCAACAAAGTGAATGGTTCCTTCTATT
>chr4:11608898-11608998
ATAGGAAGTGCCAGGGAGTGAGGGTATtgatagggagtgacagggagtga
gggtattgatagggagtgacagggagtgagggtattgataggggagtgcc
>chr6:82949332-82949432
GTGAGATCTGAAAATGACTGTGCAGCCACAGTGGTACAAGAGCATTTTAC
TAAACTTAGAGGAAAGAGATGCTTCTACTGTCAGCGCATTTTCTAATTTC
>chr11:97533222-97533322
CCTCTCCACTCGAGGCCCCACCCCCAGCCAGAGAGGCACTGTCTGGTTAT
GACTGTCTACCCCAAGTGATGGTGAGTTCTCGCAGGAGTAAAGTGGAAAT
>chr3:122253036-122253136
TATCAGTCTTTATCATATCATAAGCAGTCATAGTGAGATGATGAGTTCAA
AAACTCATTATCATAGTGAGATAGTGAGTCACTGCTGTAATTTCTTACAG
>chr5:64239338-64239438
tatgatacatttctggctgtagtcaccaGCACTAGCTGTAGTGGAGCAGC
ACGAGTCATAGCTGCTAAGATTAAAGGTTGAGTTATATGGCTCTAAGTAC
>chr4:116468778-116468878
gacttacaggctgcagtctaactaacccaacaatggctatgaatgagaag
tccaagaatctagaaattcctcaatctcatgaggctggatggttcagctg
>chr13:5864382-5864482
TCGTCATTAGAAATGTCAACACTTGTAACTATAACAACAAAACAGGCTTA
GTGATCATCACTCACTGTGACCATTGGTCCAACACTGGAGAAACCAAGAG
>chr2:104176672-104176772
AGCTAAAGGTCGTTAGCAGGAAAGATGTTTTCACAGTTTTAGGACGAACG
AGACAGTCATATTGCAAGCGAAACTTTCAAAAGCATGCAATCTAGAATCC
>chr16:23250689-23250789
ctgtgagcgtaaccacatggtcacataatgagccgctcggaggcttactt
aaacggagtgctgtaactttgttaggagacgcatgtgggctcaaagagag
>chr5:140517861-140517961
CCTGGGAGTTGCGACTTTAAAGTGGCAGAGTGGGCCCCTTCAAAGGGCCG
CCGACACAGAACGCTTTCCTGACTCATTTCTGGAACTGCTGTTTATGTGG
>chr2:70845049-70845149
TGCTGGTTCTGTTGTTTTCGCAGAAACTGGGAGGATTAATGTCTGCAGTA
AAATTTGCTGCTGCTTTCATGATCTTGAAACAAGACTTCAAAGTCTGTGA
>chr7:58676874-58676974
AACACGCATTCAGAAGTTATGTTTTGGTTCCTGGTAGGACCGTTTGTCAC
ATTATGACTCTTAGGGAACCTTGTACTGAGTTCCGTGTGTTAGCAGATTT
>chr17:84163066-84163166
TGCTTCCTTTCTGACTACAGAGCAAGAACAGAATGGCTCAGATAGCATCT
GTTGATGTTTAAAAACAGTAAGAATACACACGCACGCAGTAAAACAGTCA
>chr10:93829931-93830031
GGAGGAACTGAACAGGCTAGCTTCATGATTTTGCATCCATTCATACCTAA
ACCAGGGTTTGGTTTCAGTTTCTGGTATGCATATATTGAAAACTTGCCCC
>chr6:47532716-47532816
TACAAGTGAGCAACACACCCCTGAAGCTAGGCCTGCTGGTAAATACCAGG
AGCTGTTCTTGCAGACACGTGCCCTTGGTTCTGGAATCTTGCTGACCTCT
>chr19:18747228-18747328
GCTTGAAACATTGAAGTTTCaaggtaaaagaagagatcagacagaagaga
agaaaagctagagaagagagacagaggaagaaagagagggagggggCATG
>chr1:54603990-54604090
agatatttacattatgattcataacagcagtgagattacaaaagtcattt
cctggttggagtcacccaaacatgagtaactgtattaaagggtcacagcg
>chr16:50205803-50205903
AATCCAGAAAACACAGCTATGCACAGAGGCCTATGTACAGGGTCACCCCC
TCAGGGACAATCTACTAAGATGGAAGACCTGAGGACAGTAAGGGTGAGTC
>chr9:60999160-60999260
agaggaagttttagatgactgactggtatcttcatttgcagatcaggaaa
ctgaggtttgagggcagctatgactcataataggtgacaagtcactgagg
>chr19:34119988-34120088
CTTTAGAGAAAACATATCAGACTCTAAGACTAGGTGTGAGAAAAATGGTA
ACGAAGAGAAGAGCAAACAAATGTGTGGGAAGATGCCATTCAATAGTGTC
>chr15:6492460-6492560
GGGCACAAGACAGTCACCAAGAATGGATAGTTCTCTTCGGTCAACTTTTG
ACTCTCTTGTCTTCCCTGGGTATCATGTATCATCTCCACCCAGGCATCAT
>chr16:32938718-32938818
CACTGCCCAAATGAGAGGTTTGCAGTGTTTCTCTGGATTCCTGCTTCCGT
TGTGCCTTAAGCACTTGCCCTGAGAGAATAGCTAGAAGTCTGAACTCTGG
>chr12:16171673-16171773
ATGTTTTGTAACTTCTAGATCCCAAAAGCTGTGGGAACTGCCTGAGTTCA
TATCGCCCAGTGACTCATGTTTACCCTAAGTTTCACTTTGAATTTCAGGT
>chr10:21029124-21029224
TGTATTTTCCAGAATTTTGGTGCATTTTCAGGAAGCTTTTTCCTTGAATG
AAAACTGAATGAAATGTAAAGAATCACTCTTTATGTTGTTCTTAGTCAGC
>chr6:38700886-38700986
ATGCTTTAAGGAAGCAGTAAGTCCCTCATCTCCACCAGCACAAGGATATC
TGAACACTCTCACATTGTGTCATGCAGCTAATGATTCATTTCCTTCATTG
>chr7:51617359-51617459
TTGACTTGTGGTAGCAATACACCCTAGGGGAAAAAACTATATGTATGACT
TTCAGTATGATGCCTATAATACACACACACAAagaaagagagagagagag
>chr16:51313043-51313143
GGTGACAATGCAAAAACTGCTCCCGAGGTTTGTAGTTAACTGTAACCCAT
ACTGTCCCTCTTGTTTCTTTCTTACTCAGAGCTATGCAGATCTGAAGCTG
>chr14:21112933-21113033
TATATAGCTTTATGTTCCTGTCTGTGGCGACCACTTTGAAGTGGTGTTTT
CTCCTTCCATAGAAGCCTCCCAGGCATGGCTTCTCAAGGGCACTGTGAGT
>chr10:60573395-60573495
AACAACTGGTGTTttgagtaaaacaggggccacttggtcaggcacagcac
tgtggcagtagctggttagataactgacaagttgagtgactaacagaaag
>chr5:107971054-107971154
tacaggcctctaatcccagcagatagagatagaggtaggaagatttctgt
gagttcaaggccaggcctggcaaggattcatagtgagatcttgtctaaag
>chr9:62353860-62353960
TTGCATTCTCTTTCTGTGGCTTGGGTGGGGCAGAGGTATGGGAGGACTAG
ATTGCCGAGGGCGGTGATGCCCATGTCTTGCGGTGGAGCCTGTGTGATAG
>chr7:84734197-84734297
AGACTGATCTAGTATCAAGTTAGAGCTAGTTGAGGATTAGGAAATAGGCC
CCAGTGGAAAAGAAGCAAAGCCAAGGAAGGTTTAGCAGGAGATGGTCTGC
>chr5:62865696-62865796
gttcttgaatgggtttcctgtcttgtgactactcatgcacattgcatctt
cccagaaaatgtttggtcacacaTATGCTAAAGAAGTATCAGAATGTccc
>chr16:91072614-91072714
GCTTATCCCAGACCTCACTATGATACATTGTTCATCTCAGACCTCACTAC
GATACATTGTTCATCTCAGACctcactatgatacattgttcatctcagac
>chr16:50070661-50070761
CACTGAAACTTGGCCATGAGGTAGCTCTGAATGACAGAATATGAGCACAC
CTGACATAGGCTACTTCCAGTGGAGATCTTTAAGCATGTCAGAGTGATTG
>chr13:36807258-36807358
AGGAGCTGAATGTGAGAGCAATGATGAGTAAGAGATTGGACAATAATGTA
AGGCTAGACACAAGTCATCTCTACCACAGCCCCATACATGCAACACATGT
>chr12:100747142-100747242
cataagcagcacttggtcttgaggagatcCTGACCAGGCAGGAATGGAGC
CCTCCTAGTCATGATGATACCTGGGTGAAAGATTAAAGGCTGAGTCCATA
>chr4:117005526-117005626
tgtaatcttagctgtcctggcctaaaactccttatgtagcccaggctggc
cacaaacttgcagcagtactatatctgccaccaaaatgctaagGAACCCT
>chr11:11721229-11721329
AAAGTTCAATATTTATGAAATAGTCAGCTAGGTGTAGTGAAGTTCATAGC
TGCTTTTATCAAATTCTCTGATGGTAGTATGACTATTCTCCTGGGAAAGG
>chr12:51811372-51811472
atgccatcgggctagatttacacatagtattgagtcacccagtgtgggaa
ctgggaactgagtcaaaaccaaactctgttccttgcaagagcagcacaca
>chr9:90126377-90126477
TTTAGTATTGGATTGTTTAACAATAAGTAACTTGGTTTCATAAGCAGGTA
TCGCGGAGACCTGGAAAACCGAAAACTAAACcgcccaacgtggggctcga
>chr3:84835295-84835395
ATTCTTGTATTTTCTCAAGATAGTTGCAGTATGCTCTTGTTCTCTGTTAG
ATCTCCAAAGCTAGATAGATTTAAATAGGTAGCTTCCTCATCTACTGTTC
>chr17:74590040-74590140
AACAGTGAACAGGTATATCCTATTGTATATAGTCATAGTGCCCAGATGGC
TGTGGTTAGATTAACCTAGAGCTTGGGGAGGAGAGAGCAATGGTAGAGAG
>chr5:114695424-114695524
GGAGTCACTTCCTGCgttttctgttagttgctgtcacaaatgtcttggtg
actaaaaactgaagtgagttagctcacagttctggtagccagacatccaa
>chr4:95686898-95686998
ccttctatgacatttgttacttttagctttcatctctgcttcctCTCTTT
TGCTCATCATGTTTTCACATTGACTCACTGAGTTTTCTTCTCAACCTCAT
>chr7:78721496-78721596
CTAAGGAAGAAAACCAAGGAGAAGGACACAGAAAGTGAGTGGGACGTGAT
GCCGGCAACCGGGCTCCTATCACACAGTCAACCATCACTTAATGACAGGA
>chr13:111826704-111826804
ctgctaccctttaatatagttcctcacattgtggtgatcccccaaccaca
aaagtgtcattgctacttcataactgcaatcttgctgctgttatgaatca
>chr3:61034550-61034650
tcattggtcataacccttgttggtatcaaagtgccctttcacaggggtca
tctaagaccattagaaaacagataacttaatatgagtcataactgtaata
>chr2:127331976-127332076
GACAGAGTCCCAGGAGTCCTCTTGTCACCCTGGAACTCAGTTTGGTGACA
TTTCTGAGAATGAGTTGCTTGTGAGGTTGTACATTGGTGGCAGCTTTTCC
>chr3:103760524-103760624
AGGGACTCTTGATCTGACTCACTGTGTCATACATGTGAACCCTCCGCTTG
CAGATCTCCATGTTCTGGAAACAGGACTTAACGCTGAAAAAGATTAGAAA
>chr1:95268218-95268318
TGGACTCTCTCCCACACCACCACATATTCAAAAGCTCTTCTGCAGCTGTC
AAAGCAGCCAGCTGCTTTTCCCCTTCTGTAGCTTGGCTCTCCAACCTTCC
>chr13:24467952-24468052
GCCTATATCTCTGCATACCCACACTTCTGTGGATATAACGTCTTCAAAAA
CTTGTCACCTATTGCTGGGGGTGGGGGCAGATGATACCACAGTGTCTCAG
>chr11:65794943-65795043
ttcccaaagtggctgagtcatttgtattctcagaatacccgtgggtttcg
atttcaccacctacatacagattgttatctgttgctcttagtgcagcctc
>chr12:82245888-82245988
tcaaaccctttctttgtcaggagatttttgttttggtttctgctttctgc
ttttcactagtcacagctcattaaacttatattcttcataatatagcttt
>chr7:83655346-83655446
CAACAGTGGCAGCAGCTCTCTGGTTTCCTGTGGTGTAAACAGGAAGCCAG
ACTGTGTCAAAACGGTAGTCTACAGCTGTGAGAAGGCAAGGCACTCTTTG
>chr6:82956678-82956778
TATCCTGAAAGCAAATGAGATTTCCATAGCAGAACTCACAGTTGGTATTT
CTTACAGTAAAAACCACATTGGTTCTTCATATCTGATTAGCCCACATGAA
>chr19:38745927-38746027
AGTCTGGAACTCCATAGATAAGCAATACAGATGATTTTAATAATGTCTAG
GGGTTTGAGAATCCAGACACATAGTGAGGACAGAGGAAGAACAGGGTTCT
>chr16:96387756-96387856
gatgaggaactgggacagaggagtggaggtttctagaggtgggGATGAGG
AACCGGgacagtggagtggaggtttctagaggtggggtgaggaaccggga
>chr11:53651109-53651209
CCTGAGTGGGTGTATGGGGACATTTTTGCTCATCCTCAGCATGCTGAGGT
ATCGGCTATGAGTGAGATGCAACAAGGGTTTTAACTCAAACTTGTTTATC
>chr1:54093409-54093509
tgacaaggaacagaccaagctttctttcactttgttctgatgactaagaa
gaagatgaagatagaggtaggactgactgctactggggccttgctctctc
>chr12:100994520-100994620
ATTAGCCATCTGCCAATACAtgatccactcctttgatgccagcactccac
aggcagaggcaagcatatctctgtgagtttgaggtcagcctggtctactg
>chr1:21837462-21837562
TTGTTGTTCTTTCACGTCCAGCAAGATTACCTACATCTCATGTGGTCAGC
CCACATCCTCCCACATCACTTGCTTATTTAATGTTCATACTAtgacttgg
>chr15:66867484-66867584
AGAGGTCTCAGATACCTGTGGTTGACAACATTCTTAGATAACCCTGGAGG
GTTTTCCCAGATCCCCAATACAAGTTACTGTCTCATTCCTGAAAAAAAAT
>chr13:52985825-52985925
ACCAAAACAGAGCTAGCTGGCTTTCAAAGATGTGAAATCTACAATTGTGA
AACATGTCCTAGCGAAAACCATTTTACTAAGAACAAGAGATGACACATCC
>chr13:30880454-30880554
AATCAGACCAAAACCAGTTTGTGGTGAGCCCAACGGCAGATTTCACTGTT
CTGATTCACATGGGCCCAAATAGTTTAAAGAAGTGACTATTGTTTTAACT
>chr10:111544002-111544102
CATCATTTCTGTGTGTGCCTTGTTTGACCTGCCTCTTCTCCAGCACTGTG
AGCCGGTCTGTGGGTGGTTCCCCCTCCCAGCCCCCACTGCCATGAAGAAT
>chr9:67905738-67905838
TTAGGTGGTTTTGGAACTCACTAAACAACAGAaagaagaagagacaatcc
tagtatttaatgtcactcagttagggacagaagcaacaatgaggacattt
>chr9:92384460-92384560
aaggaacacgttttgtttggcttcagctgccatagagagtgaaacttctt
agagctttgggtagcagactagaatcttctggaaatgactcactgctctt
>chr6:48732898-48732998
TAACCACAGGGTTCATCTCACGGTATGGTTGAACTCAGGAAGGATAAAGA
GTCAAAATAAGAGGGGCTTTCCTAGCATGTTTGCAGAGGAAACTGCGGTT
>chr8:116552840-116552940
CAGGCAGTCCAGTTCTTTGGGCCGCTCTAGTTTTGTCATTAACAATAGGG
AGACGTGAACCAGGAAGTACTTGGTGGCTGCTTGGCTTGTCCTAGTCATT
>chr14:75182523-75182623
TCACCCTTTAGAGGTTACTATCTCTCTGGGCAGGGAAGGATTGGTTACTG
AAACTGTTGTAATAGCGGTTCTGGGAACGTGAAGATTGACTTGTTCACAT
>chr15:88730311-88730411
GTGCCGTGGGTGCTGGGCAGGACTTCATTTTTCTTTTTGACTCTGTTGTT
TTTGTGACGCTTAGTTCTTAAGCAAACAGGCGGCCTCTCGCTGTTCTCCT
>chr15:9528104-9528204
TATGTGACGCATATGGGTGGTTATGATCATCAATCTAAAAACATTTCAAA
ATTTAAAAAGGTGAAGTGAAAATCCTGTTTAACAGCAAGAATTTTTACTT
>chr9:13639819-13639919
ACACAATTAACAAGTGACACTCCTGTTGACATTTAACTATATCTAGGAGA
AAACTTGGTCAGCCAGAAATGTCAGTAGGTAAAAAGGGTTTTAGTTTTAT
>chr16:51878285-51878385
ATCTCTAGTATCAGAATGAAGTGAGTGGGCTCAGAGTTCTAAAGGATGGC
TCTGTTGCTCATGAGTACTGCTGAAAAGCCACAGAGATTCCCTTCAACCA
>chr3:109352250-109352350
gtgagaattaaacaatgcattacaaggcttggttgcatagtTGGTTGTCC
ATTGTTTCCTCCCACCTCTGCCTTCTCTCCCCAGCCTCTTGTctgtaagg
>chr9:53435814-53435914
GATCGCCTAAAAcagtggttctcaacctgtgagtcgcagccctttcacag
gtcgcctgagaccactgcaaaccacaggtaatttacatggtgactcctaa
>chr1:120136337-120136437
TGGACATCCTCAGACATGTGCTGCTGTTCTCCTGGGTGTTTCTGAATCAA
CCTAGTAACTGAAATGAGCCATCTGGcagtgagatgactcagcctgttat
>chr8:34591152-34591252
TGCTATGGCCCGGCTCCTCTCACCTCCACACCTCCACCCCTGCAAGATTG
TCTGAGATGAGAGTGAGCAATAGAGAAGGAACTCATAGCAAGAATGATGG
>chr14:74358790-74358890
caacagtctcatagtcaaattgagagacatagtcatgcctttagaatatc
ttcattctggcaaatcagttacaGTGAGTCACCAAACAAAACTGCGTTTG
>chr10:53992646-53992746
ccaagtttttccttTGTACATTCTGTACATATATGTACAGTCATTCTGAG
ATGCACAATTCACTCATGTCTCTCATTGCTCTATGGTGCTGTCAATGATA
>chr2:152787606-152787706
ATTTCTGCCCAAAGGCAGCTAACTGAATGACTCAACTTCCCTCCTCAACT
AACTACGACACCAAAGACGTCATGGTGACATGATGTCTGGGAGGGCAGGG
>chr6:70872256-70872356
GGTAATGCTATTGTGAGGGGTGATGTCATCGCTACCTGAACTGCATGCAT
ATAGATCACTGCTCAGGCTCTCCAGGAAAAGCACCATCTGCTTTGATATC
>chr13:45866754-45866854
tatgctgaggttgctcagatccacagaacaggaagagaccctgagagagt
gagtcatgtaacatctttaaagggttttattatagctgttctatgttacc
>chr8:46714522-46714622
AACTGCTCCAAGGAGCTTCAGAAACAACTCAATGCAGCCAGCTGCAGGTC
TGGCCTTTGCAATTTTAGCAAGTGACTCCGTCCTCACTCTTCTCAACAGG
>chr4:102608020-102608120
AAAAATATTCGTGGACACCCCAGCCGACTGTCTGTGCCTTTGCTAGTAGG
TTATACTGTTCTAGAAAGAACTAAATGTTATCAAGTGTTAAAGTCATCAT
>chr2:66148836-66148936
GGTTTCCTTTTTACAGTTTACTCGCTATCCATATTTAAGATCTCTGCACT
GTCTTCTCAACATGAAAATGTTAATATCGTTAAAGATTAGTTCACATTTC
>chr3:21962294-21962394
ctttgaaacagggtctttcactatgtcttgagctctctgaatcagctaga
acggttggccTATGGATCTTAATGTGAGAAAGTTTTTTGCTAACAAGAGC
>chr11:32265016-32265116
ATAAATGTTCTAAAGAAAAACTTAAAAGAGTTGTCTCTTGTTAATAATCT
TGGAAAAGgcagggcctaggggtgctcacttgaaatcctaccactccagg
>chr1:106323005-106323105
TATGAGTAATTTCTGGAAACTCATTTTAGTGGTGAGAGTGCTCTTAGTAA
ACTGGAACAAGAAGTGGCCTGGTGATGTTTTTGCAGCTCATCTGCCAGAC
>chr10:96338227-96338327
ATGACATACCAGGAATGAGTGGGCAATTGAGAAATTTCTTGAGTTCCTTG
AACTTAGGGCTGTTTGTTTTAAGTTCAAATATTGACTCTTGTTTCCCAAA
>chr4:89044110-89044210
AAGAAAAACAGAGAAAGTCAAAAGGATGTGGTCTGTGTGAGTACTCCTTA
TCTCATAATTCAGACTCTGTGTGTAGGGTATGGTGCAAGAAAAGAGAATG
>chr6:129747674-129747774
CTGAAATGTGTCTTTGAACTCAGTGTCTTGTTGGATATATTCATTTCCCA
CTCTTCATGAGTCATTAAATAGTCAACAACTTGCCACCGTTCTGGGTGAG
>chr1:126747894-126747994
CATGCACCGCCATTGTCCTGGACAACAAATCTTAGTCATTACTGGGACCC
AGGCCACCTGTAAAACTCAATTGTCAGCTGAACCTGAATTATGATTGACA
>chr13:16012816-16012916
ATcccactttatagatggaaacactgaggcttgagtttaaatTAGGAGGG
CGCCCCGGAGCTGGGGTCTGATTCGGGCACTTTTCTGTGCCAAGCCAGTC
>chr1:165990622-165990722
ACACTAACATCTTTAAATGTGTATGATTCTACTGGACACaacttatgaga
agccattgtttgggaccagtccctaagaatcagatcaaatcagaatgaag
>chr13:16659264-16659364
TCAGGCTGTTCATCATCCGACTGTTTTTTTCTTCAAGCACACAAAGAAGG
TATTTTCTCCTGGGTAGGGGCTTCCCCTGACCTCCCACCCACCTCTGTTA
>chr3:103682470-103682570
CACATCCCAACATGCGCGTCCATCTTCCTACTGTGAAGCTCAGCCCCTTG
TGGGAACTCCCACTCAGCCTTGTTTTCCAGCCTGTGAGGCACTGTTTGGT
>chr13:111458016-111458116
GAAGCAAGACAAACCAGTGCCTGTTTCAGTTTTACTGTTTGCTAAGTCAC
TAGTCATATACTTGTCTCCTACCTAACATCCCAAAACAGTAGAATATATG
>chr3:105958305-105958405
TGCTGTAACAATGGTAGTGAAAGTAGTCAGACTCAAAGCATCCTCACGAG
TTGAGTCTTACTGACGGATTAGAGGATGGAGCTACTGTGTAGCTGTCTCT
>chr7:58448762-58448862
accctacagcttcatggggcttctcagatgtgctttgaagcaagcagttt
tagcagaaacttagtggttaattgcagtaggtgccacacaaacaggcagt
>chr4:59287350-59287450
[truncated: 54,846 more chars]
