# Supplementary material for: Genome-wide CRISPR Screens in T Helper Cells Reveal Pervasive Crosstalk between Activation and Differentiation
Source: Cell. 2019 Feb 7;176(4):882–896.e18. doi: 10.1016/j.cell.2018.11.044 (PMC6370901; doi:10.1016/j.cell.2018.11.044)
Supplement: Data S2. Processed Data from All the Steps of the Analysis, Related to Figure 1 [file mmc2.zip › supplemental data/motif analysis/irf4_meme/seqs-shuffled]

>chr2:58139541-58139741-dinuc
GAACCCCTCTTGGAGTAAGGACTCTGTAATGTAAGAGTAAGTTAGTACTGATTTTATGTACAATTCCTGTGAGAGTATAAAACACAGAGCTTAGCTCTGA
>chr2:58170330-58170530-dinuc
ACACACTCTTCACAGGACAGAGTCCAGGCAGAACTCAGTAGTGAAGAGTAGCTCTGTCTAGTTAAACTACTTCACTTTCAATTAACCATAAATATCATGG
>chr2:65160478-65160678-dinuc
TGCTCCCAAGTCTGCTCATACTAAACCCTTATAAAAAGCCTCTGTCTCCACATTGCTTTATCTTGACACTAAAAGACCAAGCAGTCCCGCCCTGACAAAC
>chr2:68398394-68398594-dinuc
CTTGGCACCAATGCTTGGGACAGGAAGAGCAATCAACATGGCGTTAATCATCTCTGCCTTTGTCAGTGTGGAGGGCAGTAATTTGGACTTCCTTACTAAA
>chr2:70091403-70091603-dinuc
GTCATGGTCATCCACACTAGAGCAGTTGCAATCTTTCTGTTAGCTGCCTCATTGTTGCAGTGTTGTAGGGTTAGTGATGTAATGTGGGACTCTGACTCAT
>chr2:70845049-70845249-dinuc
TGAGGGAAAAAAAGTCTGAAGTGTGGCTTCTGATGGCATTGTAAGCAAATCTCAATGTACTGTTTCTTCGCTTGCATGAGCTTTTGACTCACTTTGTTGA
>chr2:75683008-75683208-dinuc
CTCAGTACATGTGCAATAAGACCTCACTTGACACGACCCTGGTTCCAATCCTGGAACCGACCAAAGCTTGCACCTACATTTGCAAGCCCTCCTGACGAAC
>chr2:77271837-77272037-dinuc
CCCCAAGAAGAGTTCATGTAAGAGGACTGCTCCTGTTGGAAGGTTACAGTGGGTTTAATAATTTGTGCAAAGAGAGGTAGCAAAGATGGAATAGGTTGTG
>chr2:78976230-78976430-dinuc
GTATAGCACTGAATGATGGTTGTGTGGTTAAAGTTGTCCAAGTAGCTTTAATTCTGTGCATGGCAATCATGTGTCCATTATGCAAGAACTTCTCAGTTGT
>chr2:80461952-80462152-dinuc
TTTTGACAGATTAAAGTCAACACTGGGTTAAGTTCTTCAACAAAAACTTTCGTGGATCTCCTTGTACTGCCTCTCTGACCATCATGGACTTCATGTGTGA
>chr2:80745776-80745976-dinuc
CAGTCGTAATATCTGCTTAAGTTTATCTCCTGGAAGATGATGAACTCAGTTTCTTTTATCCATGTTAACTTGACTGTTGGAGAAGCCTCATAGCAGATCT
>chr2:90752545-90752745-dinuc
TTAAGCTAAACACAGTTTTGTGTTGGAAGGTGTTCAGCAGTTTCACTTGGTTTGGTGTTTTGTGTTGTGTGTGTTTTTGTGAGGGGCTGTTTACTGTTTC
>chr2:93978833-93979033-dinuc
CAGTGGAAGTTACCTTTTCCAAATTGAACAATTTGTCAACCACAAACTGTGCAGGTCACCTGTGGGGAAGAGACAGCTGTCTGCTGACACTTCCAGCTAA
>chr2:102312992-102313192-dinuc
GATAGTTGTAGAAAACACTTGACTAAGGCTACTGTTGAGTAAGAAAGTATACTAAGATGTCTCTGGTATACTATGATGACTAACTATAGACCAATTTGAA
>chr2:102701369-102701569-dinuc
GACTTAATTAGTTGCTCCATTGCCAAAGGGGAGGCCGGACTTTCTGTTTATGTCTTCGACTGCAGCTTGAAATGGGTAACATGAAGAAAAGCTAGAGTGT
>chr2:103938768-103938968-dinuc
GAAGAGTGAGGATGCCCTGGACATCATAACAGATAAACAGACATCCAGCAAGTATATGGTCAGCAAACACTCTTTTAGGTAGCCAGATAAACATCTCTGA
>chr2:104173035-104173235-dinuc
AACAGGTAGCCTGATTTCACCTGCTGCCCTATGTTTGGCACAAGCATAATCAAAGGGAGGTGGATGTCTGACCCAAGCTCTGTGCTCACTACACAGAAGC
>chr2:104763103-104763303-dinuc
AAAAGCTTAGTGCCTAGATAGGTATTAACTCTAACCTATCAAATTTGATGGTCTCTTCCACCTTTAGAAGCAGACATTAATGTCATCCAGATGGTGATAC
>chr2:117081856-117082056-dinuc
GAGAGAGAATTTTATTCCTGAGAGAGAGAGCATTCAGAGAGAGAGAGAGAGAGAGAGAGATCTGATACTGAGATTTGCAATGAGAGTTGAGATGAGAGAG
>chr2:120125116-120125316-dinuc
CAGAGTATGATTCATGTCATGGGTTCTGTTGCTGTGCCAAGCCATAGAGCATGTTGGTAGAACTGCATCCCTATGTATCAAGTCAGGGAGACAGCAGTCG
>chr2:122611796-122611996-dinuc
TCCCTCACAGGAGGACTGTGGCTGGCGCTAAGTCATAGCCTAAGGAGCCATGTCATCCTTCTTTCAACTCCTCTTTGCAGGATCACCCGGATGTTGTTCT
>chr2:126030552-126030752-dinuc
TAAGTCTAGAACTTTCCCAGGTGTCATGGAGAGTACATGTGTCTTAGGGAAGGATCAATTCACTTTCTGGCTACAGTGCGTCATCAAGTTTCGCATATGG
>chr2:126515254-126515454-dinuc
TCTTCAGATCTGCATGATAGGAGGTCTGGGTGCAAGACTTCACAGCGCACTCACATATTAGGAGATTTATCATGTCCCTCAAGTTTCACTACACTTGTTC
>chr2:127331976-127332176-dinuc
GACAGCTTTGGGTCCTAGCCACTCCAAGCTGAGACATGTCCAGTGAAGTTTGTTCTGTTGAGAGTGGGGATCCCTTTTGTTTGAGTGTTCTGGATCACAC
>chr2:127346380-127346580-dinuc
GTCTGGGGGCTTATCAGACCTCACAGTTAATGACTGATCCTAGGGTTACTTGTGACTGTGATGGACTGCATTATAAGTTGCATCTGTATCCCTGGCTGTA
>chr2:128381036-128381236-dinuc
CAAACTTTTCACTGCTTTTGTTGTTGAAAATTTTAATTTACCACCACACTTCACACCTTTAAACTTAACTTGTGACATAATTACTTGACAGTTTGTTTTT
>chr2:128457782-128457982-dinuc
CTTTGTCTAACCATCCTAAGAGGCTTTCTTCCCTCTCTCTGGTGTTCTTAGATAAACAAGTGTACCTATAAGTTCTCTGTCTTGTTGTCGTTCTTTGGTT
>chr2:131200776-131200976-dinuc
CTCTTGCTGACAGTTAATTAGAGTTGGTTATAGGTTTTCAGAATGGGCTTTGAGCTGCTTAGAATCCAAGAAGAGTGGTCCTCCTTCTTTTCTGGGGAAA
>chr2:131744298-131744498-dinuc
ACCTGAAACTCTGGGTTCACAGAATATATTCTCGTCCCCAGTTCTCCAAGGACACAATTAATACAGTGGCACTTCCTGTCATTGTAACACTCTACTGGAT
>chr2:135089788-135089988-dinuc
TGTTTTGAGCTTCATTCCAGGCTTTAAGCTCAGATATCTAATCTCCTGAATTCTTTTGTAACAGTACCTCTCTATAATCCAAGGTAGAGCTAATCTTCGT
>chr2:136980552-136980752-dinuc
ATTCCTTTGTCCTACTGCTAGTCATCAGTGAGTTCCCACTATTTTGATGAGCTGATCATGATGTCCTAAATGCAATGTTCAGTTAGGAGACATTGACTTA
>chr2:142758090-142758290-dinuc
CATCAAGGTCAGACTGGGAAAGGCTGGTTGAGTGTCAGAGGGAAAGCAGGCACAATGCTCTTGCCAGCCAGTGCTTCTTCGAGTCTCATACCAAAACAAG
>chr2:144210970-144211170-dinuc
CTGGAGCGCCTAAAGATGAGGTGCCCACTCCCCATAAAAATAGTTGCTAAGTTTGCTGAGAACTCTCCAGGCTTGTAGAGAGCTAACCTTCCTGTTTGTG
>chr2:154656184-154656384-dinuc
CCATGAGAGATCTTAGCTTTTGCTGGTAGTTTATTTAAACTAGTGCTCAATTTCTTGCGTGGTTTTAATATAAAGAAACATGTGAGGAAGAGCTGGGAAA
>chr2:154658056-154658256-dinuc
CTTTGAGAACTTGTGGGTCCACCTGACCCAGCTGGTCTTCTCTAAGAGGAGTGTAAAGTTTCTCTTCGAATAAGTTGTTTGTTATGAGCTTGAATTCTGA
>chr2:155046979-155047179-dinuc
AGAAAGACCCTCCAAAGCTGACTGACACCAAATGTCCTTAGAGTTCTGACTCAAACCCTCTTCAACCAACACCAAACAGCAGTGCACATGTCTGAGTGTT
>chr2:157129838-157130038-dinuc
GGCAATGAATCTTTATTCAGGACCTTCATTTTGGATCCAGATTATTTAGAAACAAATTCCTTAGGTAAAAGTTAGCTGAAATAGTTGTGGCGCGCGTGAA
>chr2:157147886-157148086-dinuc
TTGTGCCCCAATACAGTGTTGTGTGCAGGTTGTGTATTCTATGTAATGTGTGTGTGTGTTGTGTGTTATTGTGTGTGTAGCTGGTGTGTACAGTGGTGGT
>chr2:158109148-158109348-dinuc
TCTTCTCTCTGTCTCTCTGTCTCTCTGTGGGTGTATGTTCTCTCTCTGTCTGTGGTCTCTCAATCTGAACCTCTCTGTCTGTTCTCTCTATCTGGTTTCC
>chr2:158167680-158167880-dinuc
AGACTTGCATGTACCATCCAGCATGCACTCCTTTCAGAACCACATGAATCAGTGAGTTGAAGTACTCCAGTGCCCTGCCTATCCGCAAGATCCAGCCTAT
>chr2:158175275-158175475-dinuc
GCCGACAGGGGCTCAGCACCTCTGGTGTCTGTCCGCTTCCCAGCCTCTTTGAAGCAGTTGATCAGCATTGGAGGGCAGCCTGTCGTCCCTGCTCCTCCAT
>chr2:163622988-163623188-dinuc
ACCCAAAGTCGTGCGCAGTTCATATTACTGTAATGTGCAACCCTTCTAGGATAGATTCATAAACGAACACTCTCACTGGCTGGGTGTCTCAAACCATAGA
>chr2:166331244-166331444-dinuc
CTGCATTACCTATTAAAAAACTGCAGCTTTACTGTTTATGTCTTTATACAGTGTTCACTGTCTGACCGTGGGAGTAGTCTCTTTGATTTCCCTCGAACAC
>chr2:167817238-167817438-dinuc
AGGCCCCGGTAGAGGTCCAGAGATTGACAAGTCTCAGTAGAGATGAGGATAACATGGGGCCTAGTGAAAGTCACTGGACACTGTGGGATGGAGTCAGTAG
>chr2:167940386-167940586-dinuc
TCAAGTGTGCCCTACTCTGCTTGCTTAGACAGACAACTTTCCAGAGTATACTACTTCTTTGTGACCCTGACAGAGCAGGTGTAGCCAGCAAAGCCTGGGC
>chr2:170316507-170316707-dinuc
CTGGATTGCTGCATAAGTACTCTGATACGAGAGGAGACGGATCTCAGTTTGCTCTGTAGAGAGGCACAAGTGACCAAGGCGTTTGGTCAAGCCTCTGTGC
>chr2:170322164-170322364-dinuc
ACAAAAGCTGTTGGCCTCATTCTCAGCCTTGGAGTAAGGCTTGGCAGGAGATTGCCAAAACTACACTCCACGGCACTCTTGAATGTCTCAGAAGAAGTGA
>chr2:172394089-172394289-dinuc
CCCACTGAGCACCCAAAGGAGGAATGGTGTGACGAGTGTGTCCCTTTCATGTGCTGGGGAAAAGCACCAGGATCACTGGCAAAGTTCACTTTCCATCAGC
>chr2:174521006-174521206-dinuc
TCATAGTCTAGGAAGGTCACATACATCACACATCAATACATAAGTATGAGTCACTAGTCTGACTACACTAGTCAACAGATTACTATATGTCATCAGTACT
>chr2:180966114-180966314-dinuc
CTGGAGTTGGATTGGGTAGCTTTATGTGCTTGCCAGTAGCAACCCTTCCCCCGTCACTGTTGCAAATTCTTCCCCTAGCTCAATGCTTAGCCTGCTACAG
>chr2:181377406-181377606-dinuc
GCTTTGTTTTCTCCTGTGTCATGTTAATTAATTTGGGATTTTCCAACTGCAGCTCATGCTTTGTCATACAGGCCTTTTGGTTGTTAGTAATCCCCTTTTT
>chr2:181410777-181410977-dinuc
TAGTTACTGGGCCATAACCACATCCCATGGACAGGAGAGTTCAGGATGGGCTACTCTCACAGCCTCAACTCGTCAATGCAAGGCTGTCTAGTCTATTACT
>chr3:9754538-9754738-dinuc
AGAATGCCATAAACTCCTCACTAAAGGGGACAAAAACCTTCGACAGAGAAATAATAAATGCTGACATGTAGCAGAGAATCTGAAGGTACCTGAGAAGTGC
>chr3:9755148-9755348-dinuc
ACTATAAACATTAAGGCGCAACATATCTTGGAATCCAAAACCTAGTCAGTGTAGAGAGTATATGACCCCTTAAATCACCAAAAACTAACACAGTGCGAAC
>chr3:10259569-10259769-dinuc
TGAAAAAAAAAATGAAAAAAGATGTTGGGGTAAAAGTGTTGGTACCCATTGAGGTCGGCAGAACACTTGGATAGTCTACAAAAACTAATATGCCAATGAG
>chr3:19419932-19420132-dinuc
CCACCAATGTTCCAACAATAGATTCTTGTACGTGCAACCACCCTCCTGCACTCTTACAACCCCCAGCTGACTTCGGATTTTAGACCACCTACCCTTAGTT
>chr3:21952438-21952638-dinuc
AAATTCTCACCAGGGCACAACATTATAGACTTATGGATATTAGCTGAAGAATCAAGCTTGCCTACCTTCTACAGTAAGCATATTAGCACTGTTTAAGCCT
>chr3:27153048-27153248-dinuc
ACCATTACAATCTTCACGTTTCCTTTTATTATTCTTATGCGCTATTTCAGAGCCCTTCTGCACCAAGCTCTAACTTTGTTAAAGAGCAGCTTATAAATCA
>chr3:35721068-35721268-dinuc
ACAACATCAATCACAGGTTTTTAAGAGTGCACTGGGATCCTGAAGAGTTTGACTCTGACAGGGAATACAGCTAATACCTGTGACACTGGTTACAGTCTCC
>chr3:37231356-37231556-dinuc
GCACAATATTTTGGTACCGCCTAATTCTTTGCATTCATACATTTTCCCGATAAGCAGTTGGCCAAGGCTTGTATTGAGTGTCCCTTCCACCTTGCTCCTA
>chr3:37316084-37316284-dinuc
ATAATCATCACCTTTTGAGGTCAGTACCTATTTACCTTATAAAAGAGTCAATTATGAAATGAAAGACTCAATCAGTAATAATTGCAGTCAGGTAAAGGAA
>chr3:40761474-40761674-dinuc
CTGAGCCACCTGGTGTGCTGTAGCCCTACCAGCCACAACTAGAGGGAAGCAGCATCATGCACTGCAGAGACTGTGAGCCCATGAGTCATGCTGCTGAGCT
>chr3:41318884-41319084-dinuc
GCTTGGCAGAGTCATGTTTGCCTCCTGCGTCCTGTGATTGACCTCAGTAGAATCCTACTACATTAGTCTCCCTGTCTTCTTTCTTTCTGGCCTCCCTGAC
>chr3:52881224-52881424-dinuc
ACTGTTCTTCCAGAGCTGTTGAACTTCCACACAGGGATTTGCGATGTTTCAAACTTGTACCCTTGAGAGCTAGGACCTCCACAGCAGTAAGGGGTGAAGA
>chr3:59079476-59079676-dinuc
TATAAGTGTCAGAACATTGTTGGAGAGAGGGTGTGATGATGGGGTTTGAAGTTGATTGTTTGAAATGTTTGGCTAGATAAACAATGCTTGCCTTGAAAGC
>chr3:59089461-59089661-dinuc
TTCTAAAGTAACCTTTACAGCCCTATTAATTCTCAAAAGTCAAGATTATTCTTTTTCTCCAAAATTAGTAAAACCAATTCTTTCTGTCCTATCCTGAGAA
>chr3:59114438-59114638-dinuc
AGCTGATGGTAGAAATTGCTTCCTGATGTGGTGACTCAGTGGTGACCCACTTGTTGGTCAGTGGTTGCTGTGATTTTCCAACCCTTACGCTTGCTTACGC
>chr3:60603277-60603477-dinuc
TTTGGTAACTGAGCTACAGTGGGAAACGGTACACAACAGTTAGTCTTGAACAAGACAGGTCATGTAGATCAGTATCAAGTCTTTGACTGACATTTTGAGT
>chr3:60788092-60788292-dinuc
GAGGCACCTTTGAGGAGTGGTGACTTCCCTGGAGAACTGAGTAAGTCCCTCTTTTTAAACAAAGGCAAAGGTTCTATGGAAGGCTGCTGTTTGAAATGAC
>chr3:61035594-61035794-dinuc
TACAACAAAATTTGAATCTGGGACTAGGGAGCAGTCATCAAACATGTGCAAAGTGTTAAGCCTGGGGGACAGGAGACTGCACATTCTTATTGGCTTTGTT
>chr3:65816358-65816558-dinuc
ATAATTACTCACACTTGTTGCACAACTTGCTGCTGAGGCAGCAAAAACTACACTTACTGAGCAACTATGTATCTGATCCAGCACTCGCTGGAATCACTCA
>chr3:69159620-69159820-dinuc
AGTTTCCAGGTCAGGATTTCCCCTGGTCACTGTTCCTTGGGCAGTTGGTGCTTGCCACCTGCTGTTTCTGTGTCTTGTTCCTGTGGTTCTCCACGTTGCC
>chr3:69525178-69525378-dinuc
GATCCTAGCTTGATGTTTCACCCATGTTCCTGTTGCAAGACTATCAGATGGCAGATTCATGTGCAGACATTAGTAGGTGTAGGCAAACAAAGACCCCCAG
>chr3:79172398-79172598-dinuc
CTGTCCTATTTAACTTACTATAATGGAGGAGCAGCTAAATTGGGAAAAGAAACATCGCAATCCTAAAGACACAGTCACACTTACAAAAAAGGAAGAAGCA
>chr3:84678957-84679157-dinuc
CCAGAGCTTTCAGCTAAAAGAGTTACACTTTTTGTTAACAACATCACCAAAGCAAAAAATACACCTCACAAGAGACAAAGAAAAGAGCGCTACTATCTCA
>chr3:84835295-84835495-dinuc
ATCTTAGAATTAGTGTCTTGGTAGTCAGATCTGCTTTCCAAATAGAGCTATGTCATTCTTTTTCTAAAGCTTTGTTGATCATCTAGCTCTATACTAGTCC
>chr3:86214391-86214591-dinuc
TTTCTTTTTAGATAATATCAACTAGTTAGCTATTCTCTAGAGTTATTTGATAAAGTGTCTTCATTTGTTTAGTGTAACTCAACAAGATCATTTTTCATAC
>chr3:89526798-89526998-dinuc
ACTAGAAGCCAGAGCTGTAAACATCTTGGATGGCCTCCTGGTAAATACAAGTTGCCACTTAGCATGCTGGGGAGTGATGCCTGTATCAAGTCGAGGACTG
>chr3:93504960-93505160-dinuc
ATGTGCAGAGCCCTAGAGTGGATTTTGAGGTTTGAATAACCTCAAGCTTGTTCTGAGAACTCTTCCTGGGATTTTGTGGCTTGTTCATTAGGGATTCACA
>chr3:93552126-93552326-dinuc
GGGATGGTGTCCCGTATGCAGAAAGTTAGGAGATTAACCAGAGAAAGCCATTCATTCCTTAGACCATGAGCCAACTCTGGCCTGTAGTTCAGAACCTGTA
>chr3:95542325-95542525-dinuc
CACCAGGCCCCCACACTCAGGTCAGCACCCCCTCACTCAAGTCACACAGTCTCACAGCTCCAGTCAGCAGAACAGTCTCACAGAGTCAGCCCACCACACC
>chr3:95704593-95704793-dinuc
AAACTGAGCCCCTGAATACTGTAAACCCACTAGCTTCTACCTGTACTGACCCATTGTTACTATATGAAAGTTATCTTCTATAGTTGTTTAGTTCTGACCA
>chr3:96009586-96009786-dinuc
AAAAGTGAGCAAATAAATAAGTCAATGAGTTGATGAAAATCAGACATGCAATACCTTCATATAGAATACAGTAGGATCACAGGGTGAACAAGTCTTGGAT
>chr3:101224034-101224234-dinuc
TCATTGCATAACTGTTTTGTTGGTATTTTCAGACATATCTGGTGTCACTTGTGGGTCTAGTTGTCCATCAGAAGTAGTTGTCAATCAGGTCTGATACCAA
>chr3:103857491-103857691-dinuc
CAACCAGCTCTAAGCTACGTTGAGTTTCTATGTTTCTGTGACTGACTCTGGTTATCGTGAGAGTCGCTTAACAGCTGTGCCGAGGTAGATGGTTGTCTAT
>chr3:105000885-105001085-dinuc
CTCAGTATTTTACATTACAATAGAGGTTGTATTGGAGGCTAAAGAAGGCCTGACCTATAATTTTAAAATCCTCTTCAATTGACACTAGTTTCCACTCAAA
>chr3:105958305-105958505-dinuc
TAACACTCGTGGGCTGAGCAGCTCTTGACTGGTCTCTTAGAAAATGAGTGTAGTGAGTCCTAAGTTAGTACGTCACTGAAGCTGATATGAGTCAGGACAT
>chr3:106464975-106465175-dinuc
CAGAGAAGAGAGGGTCATTGAGGGGTTCTAAACTGACCTTGCAATTCCATTGGGCTTATTGGAAGAGGTTTTTTGTTAAGCTCTTAGCTGTCCCAAAAGG
>chr3:106790363-106790563-dinuc
ATGGGACATAGATGTGTTCACTAAGGAGATACAAGGAACCCAGTGATAAATACATGAAAGCAGTGCCCTGTACACAGATATAACTTATGAGCAGACTATT
>chr3:106809200-106809400-dinuc
TATGAATTTTGCTACTATCTGATAACTAAAAACTTGCACTTTGACTGCAATTTTTGTATATCATTTTTTATGCTTAGACTCCTTGAAAGAGAGATATTAG
>chr3:106872372-106872572-dinuc
CAAATTATGCAATCAATGTTAATTTGATTACAAGACTTTTCTTGGAGAACATTTTGTCTTTAGGAGTCTCATGACATCACTCCTTCCTGAATAGATATAC
>chr3:115675994-115676194-dinuc
CTGACTTTGAAGTGTGCCCAATTCACTTCAATCATGACAGCTCATTGCTATAACTGTGTTTTACCTAAGTCGAGGATTGCAGTATCTGTCACAACTTTCA
>chr3:116434821-116435021-dinuc
GGCATGTACATGTAGCAGAGAAAAAACCTGGGGCAGGTGGAGAGCAAGAATCTCACAAGAGTGGAAACCCTCTTAGAACCAATGTAGGTGACAGAGGGCA
>chr3:121584834-121585034-dinuc
TTTAGCCCTTCATGTTTATTTACACCTTGTTTCTGATTCAGGTCAGACTGCTGTCTTCCTTTGGGATTCCTGTCCTCTCACACAGGCCATAGTGATGGAG
>chr3:129657338-129657538-dinuc
CTGCAAATTGTGATTCGATGCTGAAATACTCCTCATGCCCCATGTCTCAGGGCTGAGAGCACTCCCTAAGACAAGGAAGCCCCACCCCGCGGTGATCATA
>chr3:129893188-129893388-dinuc
GGACCACCCAAAGTCAGCAACCACGCCTGTGTGTTACTTGCTCCAAGGTCCTGTAAAGGATTGCCAGGTGAGAAATGAAAGGAGTAGTACCTACCGCTCA
>chr3:129904822-129905022-dinuc
TCCTTAGAGCCAGTGAAAAGGAAAGGGTTTTCCTGAGCAATCCTCTAACATTGACAAAGTTATGCTGCCAGCTGTCATGCTGTCCACTGTTATCAAATTG
>chr3:131208578-131208778-dinuc
GGTTCTTGCCCCCTCTCTGCCCGTCTCCTGCCAGAGGTTTGATCAACAGACTGCTCCCCAGTGTCCACTGTGTGCTCCCCTTGAGATGTTCTTTCAGGTT
>chr3:133506264-133506464-dinuc
TATCCTATGGGCAGCAGAGAATTTGCCCCCAGAGGGTGCTACTCCCACTTCTCCATTAGATAGTGATTACCCCTAAAACCCTAGAGGTGTAAGCAGGGCG
>chr3:133760272-133760472-dinuc
TGCAGCTTGAATTATGTTTAAAGACTCACTCTTAACCCTGACTAGCTTGGAAGATTTTTGGGTTATTTATTTACAGAGTTTTGACAAGAGGATATTTTTT
>chr3:135620977-135621177-dinuc
GAGGAATAGAGATAATCAAAACTGCCAGATATAGAAGGCTCACTTCTGGACAGATCTGTCGTTTTTAGCCTAAAACTCCAAGGATAGGATAGGCTCAGGC
>chr3:136742882-136743082-dinuc
CCCTGTCCAAAACGTCTATTGGCCCTCAAGTTGCAGCTAAGAGGAACCACAGAGGGATGAGGCTATGCATTAAATGCCACAATGACTCTGCTTTTGGTGG
>chr3:136941231-136941431-dinuc
CTTCAAAGAAACTGATTCTGCTTACTACATGAGGTCAGATCTGCCATGCCTTTAAAAGCATATTTCCTGCTCTTTGATGTTTGAAAAGGCCTTCCCTGGA
>chr3:142577597-142577797-dinuc
CAAAGGCTGGAAATCACATAAACCATGTATACACTGTCATACATAGATAAATAATCAATTGTAACTAAACAGGTGATGTATATTAATTGGATATGCAAAA
>chr3:158156065-158156265-dinuc
CTCCGGATGAATCATAAAGACCCAGGTGGCAATTCATCAAACCATAAAAGTGAGGTTAGAAATTCTTTCTCAAGCTCACAAACTGTGCTACTTAGAGAAT
>chr4:3892978-3893178-dinuc
GGGATACACAACATGGGTGAACATATGATATGGGTGTCCTGTGCTTTTTGGAGTCGAGACTTAAAGGTTTAAGTTGCTTTCTTTGGTCACTCTTGATATA
>chr4:6895990-6896190-dinuc
GCTGGGCAGTCATCATCTTCTGCTGTGTCCCAGTGTCTGCAGCTGGAGGCCGTCAGTTGTCAAGGTGAGAGGATTGTAGCTTTTGAGATGACAATTTCCT
>chr4:6924866-6925066-dinuc
CTTATGTTAGGACCAAGTCAATTGCATACCTCTGAGCTCTGAACTTTTACCTCATTTGCAACACTATTGTCCTGGACATAACAGATAAACTCCCAGAGAC
>chr4:7199244-7199444-dinuc
GATGAGAGTACTCATAGTCCACTTTTTGTCAGCCTATTGGAAGAAAGACTCTGCAGACAGGCTGAGCTAGAGAGAGTTTTGACTGAGAAGTAGAGAGAGA
>chr4:8805994-8806194-dinuc
ACAGAGTTTGCATCTCACTTACTTGGAGCGCTGTCAGTCCCTGCTAGGGTTATTTGTTCAAAACCCAAGTCCACTCCTTGAGTGGTAGCTTGTGTTATTT
>chr4:8812224-8812424-dinuc
CAAAATCTGTTGGTGTCTGGGGTAAGAAAGACTAAAAGTCATTCTTAAGTACTCAGTTTCTTCCTGTACTCTTGCAGGCTGTTCAACTCTCATAGCCTTG
>chr4:8853836-8854036-dinuc
TCCTATGAGCTACAGTCTCCTGATTTAGCTTATGCTTCTTGATCGACTGTCTACCTCAGTTATAGGGAACCTCCTGTTGCGGGTCAGTCACATCCTTCTT
>chr4:9116082-9116282-dinuc
GAATGTAAATCGAAAACCTCCCTGGCTTTCAAGTTGTCTACGCCCACAGTAACTTTTCACTCCACCCCCGTCTGTTAACTTTTTTCTGAGTGCCTCCTGA
>chr4:9263994-9264194-dinuc
TACTGATACAGAATCTAATAGAAACCAGAGTGAGAAGATGTGCTAATGACATTGGCAGACAGCACTCAAAAATGGGTCAGTCCACTGAGAAAAAATATGC
>chr1:91086422-91086622-dinuc
AGCACAAGTGAGGTGAATCTGTTGTGCGTGGATGGAAAACCTGGCTCCAGGAGAGAATTAAGGCTGGGGCTGAGGGATGACTCAATGTCTGAGGAGAGCT
>chr1:91278464-91278664-dinuc
AAAGCTTCACTCAGAGGTCTGAGTGGGGTCACAATTTGTACCTAGTCCTGTCCGCTGCTCTATTGTTGGTGGTTAAAGCTCTGGCTTCAAGAAGAGTGGT
>chr1:91945028-91945228-dinuc
AAATGTAGTGATATCCATGGGCTCTTGAAATGCTTTAAGAAGAGGGGATTTGCTTTTAAGGAAGTCCAGAGGAGAGACAATTACCATTCAACATTTAGGG
>chr1:95590308-95590508-dinuc
ATTCCACTTTCAAAAGTGAAAAACATGTCTTTTAACAATGTTTAAATTGAGGTGATGTTTGCTATGTGTGTTGAAACTTATACATGTAACGATAAGTCTT
>chr1:95657460-95657660-dinuc
CACTGTGTGTGAAATGTGTGAGTCATACATGTGATCAAACAACCACAAGTGTGCTGAAATCACACACTGAGTCAAGTGGGGAGTAGTAGTTGTGTGTTGT
>chr1:105386918-105387118-dinuc
GAACAGTTTCTAACACTACTTTTCAGGGCTATATGTCAGTTGAGCATACTGTGGTCATGCTTATTAATGTGAATAACTTACAGGACTTTAGTGAACTAAT
>chr1:105434963-105435163-dinuc
GGGGAAGCCCCAACCACATGCCTCTTTGCCAAACTCGCTTCACAGAATAATGCTGGACCATTCCACCTGCACTTTCCAGTAGAAATGCACACACAGCTGG
>chr1:105565078-105565278-dinuc
ACATCCTATTGAAAGGCAACCTAACAAAACTAAAACATGTAGTAGACACAAGTAAGGATTATTTGTGATATCACCTTTGGACACTTACCAGCACAAACAC
>chr1:106323005-106323205-dinuc
TCTTCAGCTTGGAAGTGTTGAAAGTTAGAAGTTAGCATGGTGACTTATTGGAAAATATTCTGATTCTGAGCTAAGACTGTGTTGGCCAGTGGCTCCACAC
>chr1:106567576-106567776-dinuc
AATTAAGGGATCCTTGTTCTAATCCTTCACTTTTAGAAAGAGCACTTTTCACAAATCAGTCTTACCTGAGAGATGTCCTCGGAGCCCATCTAATTAATCC
>chr1:106612718-106612918-dinuc
AGAGAAGAAGAAGAGTACCGGGCCCTGATTCACCAAGCAGTTAGACACAAAAACAGCATCAAAACTTTAGATCCTTAGACTTGGCTGAAAATGGTCGATT
>chr1:128518626-128518826-dinuc
ATTTGAAACTCAGCAGGTTTCGGATGGCAGTCTCCCTCGAGCAGCACCCACAGAATTGGCTTGATTGATTCTTCTCAGGCACCTAGTCTGTGCAACTGTC
>chr1:130903358-130903558-dinuc
CGAGATGCACCCTATTGTGACTTCTTAAGAAGTAGCACAGGGATGGCAAGATATCATGTGACAACAGAGACCTTCTCCCATCATACTACCAACAGCGACA
>chr1:131010335-131010535-dinuc
TTCTCCTGTAGCATCCCTCCTTCTTCGATCCCCCAGAAATGGGGAAGCTGAAAGTCAGATCAAATATACAGTCCTAGTGCTAGTAATGTCACAGCCACTA
>chr1:131022798-131022998-dinuc
TAACTGGCTTTACAGGCTACTCATGGGTGTTGATCATTCAAATGCAGATTGTAAATTCTGAGGAGCACCTACCCCCAAAAGGGCAGACCCAGGACACCCC
>chr1:131094582-131094782-dinuc
TGATCAAACTGGGTTGGGTCTTGGTTTTTGGCTTGTGAATGCAGATTTGCCTGTGCATCCCAGACCAATCTGGTCTCTGTGATGAATCCTTAACAAATTA
>chr1:131196905-131197105-dinuc
TTCCCCTTGCAGGGCCATGGTAAAATCACAGAAAAACGGTACTGTGCTCACTAAGACACCAGTCAACAGAGAATTCCTAGGGATGCTATTCCAGTACACT
>chr1:135598540-135598740-dinuc
AAAACCTTGAGGTCTTGTCAAATAAGGCTGCACTTCAGAACCAGCCCCTGATGTACTAGTAAGGTTCAGATGACACAGCACTGCAGGCATCACTGTGTAA
>chr1:136521604-136521804-dinuc
CTCTGCTGTGGCTGATGAACTATGTGGCAGTAGCCCAGAGAGTGAAGAGCACTGTACGAAACAGTACAGCCTCCTCATATTGCTCCTATCTATGGCTCAG
>chr1:136600888-136601088-dinuc
CGAATTGGTACGACCTTAAAAAATTTTCAAACTTTAAAGCATGGTCCGCAATATGTTTCAGTGCCCAGTCAAGGTTTCATGGCACACAAACTTCAATAGC
>chr1:136696770-136696970-dinuc
ATCAATTTATGGTGTTTCTGTAAAATTAAGAGACCTGTTGATTCCTTTTCCCCTTTGTTATCTGTATTGTTTTAATTTTGATCAGTTTAGTGATGGCACA
>chr1:138418750-138418950-dinuc
AGTGGGTGAACCCAACAGAAGCAACCAGGGAAGTGGACATAAGTGGAAGGGTTACCCATGAGAGTTTCTCGAACCCTGATCACATTGCCATTGTGTGACC
>chr1:138549130-138549330-dinuc
TGGATTTAAGACACCATATATGTAGGGCACAATTAAGAAAGTTAATATAAATGTGTCATATTACTACAGAGCAAATTGATTGTGGGGTTTGCAGAAAACA
>chr1:138596482-138596682-dinuc
AAAGGAGTTGACAGCCAGGTTCCACCCTCTGCAGTTGACAGGTTTTCGCAATGATATGACAGGGTCAATCTAGTGTCTAGATAAGGTTTGGTGTATACCC
>chr1:138955080-138955280-dinuc
GGCAACTGAGTAAGATGATTTGTTTTATTTAAGTCAACAAACACTGCATGGACGTTACCCCTGGAAGACTGACATGGGATGTTTGAGAAAATACTTCTAG
>chr1:138976280-138976480-dinuc
TAGTTTAATCTAAGATACAGCTTAGCCTATAGCCTATATCTTGTTTTCCTTGATGAGCTATTACGGCACTTTAAACCTAAGTACCCTTGCATGACCATTT
>chr1:144086242-144086442-dinuc
TTATGAATTGTGGTCACACTATTTCCTTGCTGCCATACCTTGCCAGATGCATGTATATGGACTTGCTGTGGCTGGATGTTAAGTCATTTGAGTGACTGGT
>chr1:144205026-144205226-dinuc
TTCGTATCTTGTTAAATTTTCAAATGATTGAATTTAAATTAGGCCCTCAGATTGGCTCAGTGTGGAAACACTTGGTCCAATACTTGCTCTACTGTTCTTT
>chr1:144238322-144238522-dinuc
GTTTTTGCTACATCTTCTGCTTATGAGATGGAAATTTACTGTCTTTTTTGTGTTAGAAGTTGTCCTTTGTCTGAAGTATATTATTATACCTTTGCGGCTA
>chr1:144241443-144241643-dinuc
TTAGTTCTTCAGGCTGATAGCTTGTTTTCTCATACTAAGTAAAACTTCAGTGACATGAACGACTTCTATTTTAATGTTTCAAGAACAGGTGTTACTTTCT
>chr1:144313463-144313663-dinuc
GCCAGTGATTGTAAAATGTGTGCTATTGGCTCAGACCCAAATTAGGGGAAGCTTAGCTTAGTAATTAGGGACCACTTTCTCGGAGAATGGGGTGCTCAAC
>chr1:144334990-144335190-dinuc
TCGGCACAGTGGACATCATGGACATTTGGAATAATCATCTTTAGGGGGGAAGCCACTGTTGGATTTGTTGGCCTCACTAAATCTGTTTTGTCTTCTTTAG
>chr1:156456650-156456850-dinuc
AACTTGTACACAATAGATCAGAGCTAACTTGTAAGTCATTATGGATGGTTATAGTAGGCAATTACAGTCATAGTCCAAGACACAGATGGAGTGAACAGAA
>chr1:156753100-156753300-dinuc
CGCAAAGGAATTGATCAGACTAGCTAATAGTCAGGTCGCTCGGGCTCCTCTTATGACATTGTTCCTCTACGCATAGTCAGTCCCCTGTCAGGGGCGAAAA
>chr1:160052906-160053106-dinuc
TAACTGGTGGAATGAGGTCTGCCTCACATACCGGGACTCCCATAGAGTGGCTTTGGAGTGTTCATGGGGTGGCAGTCTGGGCCAGCTCATGGGGGCTTGG
>chr1:160244833-160245033-dinuc
CAGGCAGAGACAAAGCTCTTTCATCGCCTAGGATCAGATTAGTTGTAACACTAAACAATCTAAGTTGCTTGATGGTAGCTGGTGCGACAGATTCTGGATT
>chr1:160702060-160702260-dinuc
AACTCAAGATGCTAGGTTAACAGTTTTGAAATTCAAGCTCCAATTCCAAAAACTGCATGACAAGATATTACATTCTCACAGCATGTGTTTGAAAGATCAA
>chr1:161379196-161379396-dinuc
TAGCTTCCCGGGCCAGCCGACATGGTCACATCACTTTAGATCTTCAGTTTTAAGTAGTTTTCTTAGACTTCTCGACTTTGCTCACACTGGTGTTAAGATC
>chr1:161767214-161767414-dinuc
AAGATAACCCTCTAAGTCTATTACTCTCTCTCTACCATCGTTACCTCATACGCTGTCCCTAGATCTAAAATTCTCTCTTGAAAACACCTCTATCTCCCAC
>chr1:161808945-161809145-dinuc
TCTGTGTTAATGAAAAGAAACAACCCAGAAGATGGTTTTGACAGGGACGTATAGTGTCAACTATGGGCAATACTGTCAACCTATGTAAATCTGTAATTCT
>chr1:161875875-161876075-dinuc
AGATGACCTCATTCGAAACCAAAATGGAACCCACTAACCCACAAGCGACTCACACTCAAGCCGAACAAATCTCTACTAGGCAACAACCTCACTGCTGTGT
>chr1:165879852-165880052-dinuc
ACTGTCTGTTTCTATTTCTGTTGAGAGAGGGAAAGTCTCTTTGTGTCATCTACTAATGCATTGACATAATGGTGAGTGCTCATGATGAACCAATCACTCA
>chr1:170163606-170163806-dinuc
TAACAAGGATAAGCAACATGAGAAAATCCTACTCTGCAACAGTGCCCTATGATGTTAATACTTCAGCAAAGGTACCCCTTACATGACCTTGTAAACCCAG
>chr1:171119492-171119692-dinuc
ATCAGCAGCATGCAGTGGGTGACAACGCAGCGTGTGAAGCATTGAGGGTTGCGTCCTTTGATGCCGCTCGAGTGAGCCATCAGCAGCGCGAGACTTCTTG
>chr1:171771021-171771221-dinuc
GTAAGGGCCAGATGGGAGACCTCACTCAGGCCTGGTTTGGTGAGGCGTCTTACCATCTCTCAAGAGCCAAAAAACATCAAGAAGCTTGAATCAACTCTAG
>chr1:171780156-171780356-dinuc
ATGTACACCAGTGGGTACACGTGACATATGTTATGACTACACTAATACTAGTATGAGTGATATATGCATATGATATCCTATTTTCATATGTGGACGTAGT
>chr1:171982182-171982382-dinuc
TGATAGGAGGTTTCGTTCGATACCAGAAACACCATGATCAAATGTTTGAGAAAGTGCTGGGTCCACGTTGCTGAGAAGCTAGCTCTGCCTCACCTCCAGT
>chr1:173646488-173646688-dinuc
GAAATGGTAGAGAGCTATGGAAAGCATCTAATAGGTTGTTCACATTCAGATCAAACTGTGAATTTCCAGTTGACCTAACAATCTGATTTATTGAGAGTTA
>chr1:173766909-173767109-dinuc
CTGTTTCTCTCAGCTCTGTTGTTCTGAACTCCACTGATGCAGTTCTCAAGATCTGCTCAGCCCCCCCTGTTCAAGGTTGAGGAGGCTTGTCCAGGCCTGT
>chr1:173880112-173880312-dinuc
TGCTTCCATTATTCCCACAAGGAAGTCTTAGGTAAGATGAAGGATTTGGATTTCTTTTGCTAGGACTCTATCCGCCAACTAGCTTTGCCCTTCCAATCTA
>chr1:173942224-173942424-dinuc
ACAAGTGAGTGTGAAAAATGAATTGCTAGAAGGCTTCAATCCATTTCTTAGTCACTGTCTGTGGGCATAAGATTTGATAAATCAAGAGAACAAAAAGGAA
>chr1:180403714-180403914-dinuc
TCCTCTCCTGAGTTCACGTGGGCCACGAGAGAATGTATTACTATGAAGAGTCTGGCTTCATTACTGAATGAACACTCACATCACGGTCCTCAGGGGGTTT
>chr1:182100538-182100738-dinuc
ATATGCACCAGTGTGCTCCCTCAGCATCTTGCTTCACTGGATGCCATTCTCTCAGCAGGGCACAGCTGACTGCTCTTCCTCTCTGGGCTTCTCTTCCTCC
>chr1:183138688-183138888-dinuc
CGTCAACGGACAACTAGGATGTAGTGCAGGATACAACAGTGTCAATCCAAAACTTGTTGAGACAGTAAAAACAGGTGTTGAAGCCAACTTTGACATGTTC
>chr1:183155424-183155624-dinuc
ATATTAATATCCATGCTTCAACTATAGGAGAAGGTATAATACCCACAACGTAAAAGCTAAAGGTTTCTTACAAGCTGAAAGGATTTACAGAGTGTACACA
>chr1:184511165-184511365-dinuc
GATAACCATGTAGGGATGTAATGCCCAGTCAGGCATAAGACAGATTTGGGCAGCCTCTGTAGGAACATCTAAACGCAGTTACAAAACTAACGAGACGATT
>chr1:36296765-36296965-dinuc
TATTGCAAAGAGGGGTTAGAACAAAGGTACCCAGAAATCCCCTAAGAATCGCTTAACTTTCAAATTAATTTCTTAGAGTGAGGCCACAAAAATGCTTTAC
>chr1:36307264-36307464-dinuc
AGTGTAGAAGGATTGCATGACTGGCCAGAACTTCACTTAACCTAGGGAACTGAAGGAGCTGGGCACCTCAGGGCATTTTGTTACTATTAATGGGTGGTTA
>chr1:184529538-184529738-dinuc
TGAGATAGTGTGAGACAAAGTGTGAGAGAGAGTGATGATGAGAGACGAGAGAGTGAAGATAGAGTGAAGTGTAGAAAGATGAGAGAGTGTGCTTGAGAAA
>chr1:184534195-184534395-dinuc
TGTTTGCTGTGTTCAAGTGTTGTGTGCTTTGTCCCTGCTGATGGTGTATAGTTCTGAGTGTTCTAATGGTATTTGTTTGTGTTTCCACATGAGGTCCTCC
>chr1:187217098-187217298-dinuc
TAAAATGAGAGTAAGTCTTCAGAATTGAGTACTATTTTCAAGAGCTCTGTCCACTTCATTATGTACAGTTCTGGCTCTCCAAAAACATGAAGCTCTGAAT
>chr1:191569812-191570012-dinuc
TAGAGTTTTTAGCACAGTTTTCAGGAGCACCAGATTAATTCTTTCTCCGCATTGTGGCAGCTAAGGATGTTTCAAGGTGTCCTTGCCGAGCAAGGGGGCA
>chr1:191579598-191579798-dinuc
AATAGAGTTTTTCAGTTTGTGTATGTAGTCTTTGGTAACTTGCTAGTCTATTACAATGTGTTCAGTTTGGGCAGCCAAGCTAGTCGGCTCTAGTAAGTTC
>chr1:37318706-37318906-dinuc
CACCATTGCCACACCTCATTTTTCTCCCTTGAAACTAGTTGGGTGTGGGTCCCCTGTGGACTCAGGTGAAATTGTTACTGATCCTTCGGGTTCTATCAAA
>chr1:40268374-40268574-dinuc
GAGAGGAGAACGGGTTCTGTTCAGAATGATAGATAGCCAAGGAAAGCCTGCAGATGGGCCTGATGACAGGGCCAGAGCTTTTGGGGGAATCACGTACTGG
>chr1:40516440-40516640-dinuc
ATTGCATCAGAACACACCCCATGTGTGGTATAATTCGATGACTCTGACCTCTTTATTAGGTGGTCTTACCTATTCTGGTTCCATCGCCTGCTTGACAAAG
>chr10:7824762-7824962-dinuc
TAGTCCCTGTCATCAAACATTGGTGGGTTTTACTGAAAAATACAGTTTAACACTCCTCGAGATTTCAGTAAACCCCGCCCTTATGCCTTTTGTCACTCTG
>chr10:8007328-8007528-dinuc
AAAACAACTATAGGTGGGAACAGTTATCTAGGAGACATAAAGTGAGACCCGACAACTTTGAAAGGGGGTGCAGTCTGGCATAAATAGGACACATTGGTCT
>chr10:8007932-8008132-dinuc
TCAGATACTGTGACCACTTGTGACTGTGAAAGGTCTGTGTCAGTATCAGTGGGTCTGTGTGTTCCTCTGATGTGTCTAACCTGTAGAGTGTTGTCTCAGT
>chr10:8021038-8021238-dinuc
ACAATAGATCTCACAGGTCCCAGGAGAATCCCAGAACCCTTAAGGCAACCAAGGGTTTGTATTGCATACGGTGATGTAACTACTTCAGCACAAGTGACAA
>chr1:43969376-43969576-dinuc
CAGTATCTCCTGGAGTCTTGTCCTCTCCTACTCGGGTTGCTACATGAAGTTTGTTTACTGCCGTTCTCCCACCTCTACTGCTTGGAGTCCTAGACCCTCT
>chr1:51507418-51507618-dinuc
CATTTGACTTCAGCAAGTTGACGGAAGTACTCACATTGCTCCATTCTTGCGTAGCTGGTTAATTGAACCATTAGAACTCTTTGTCACACTGACAGGACTT
>chr1:52066238-52066438-dinuc
TATTGACTGATCTCTACTGAACTACTAATTGGATTTTTTGACTGAAGTTAGGCTTTGTCAAGGTTTCAAGTGGAGCAAGTTCAGGATTTGTAAACTGTAA
>chr10:12874890-12875090-dinuc
GAGTCAAGCACAGCTCCATCGAAGAGTGGGACTGCTCGTGAGTCCTAACAGAAGCCAGGGCTGGGAAACCCAATTTTAAGCCCTTTCCCTGCTCTGAAGT
>chr10:12977071-12977271-dinuc
CGTCACCTGCCATTCTGGACACTACATGATGATTGCAGTTGTATAATTCACAGGCCCCAAACAGGACAAAAAACCAACCTTGTGACTGCATATGGGTGTA
>chr10:13730875-13731075-dinuc
CAAGAGGGAGGGTCCACTCCTTGATGAGACTCTTGAGAACATTCTTACCTGTCCACTCATACTATCTGTGGATTGGCATACGTCTTTTTTCCAGACCTAT
>chr1:52363760-52363960-dinuc
AACGACTGACTTTCTCTAAACAAAACTCACCTATCTACAATTACTCACCTCATCTACTATCTATTCAAAGAAACATAAAAACATGTGCTCTGTAATCTGT
>chr1:52653507-52653707-dinuc
TACCCCAGTTCAATGACACACAAGAAAACAGGAAAGAGAACAGGTACTTTAATTTAATGATCTTCATCCTATTACAAAGTCAAACAATCAACCCTTCTAG
>chr1:53761850-53762050-dinuc
TCTCAGTCAGGGACAATTGGCTGAGACTCTGTGAGGAGTCTACTCTTAATTGGTCTGACACACTGGTCTGATTTTCAAGCTATGACATGGTATCTTAGTG
>chr1:53765360-53765560-dinuc
CAAAAGGATTCTGTGAGCACTTAAGGACAATTAGGACCTAGTGCCTCGGAGGTTCAGTGTGAGAAACTTGTGGTAAGTCATAGAAGAAGAAAGGGCTACT
>chr1:53795180-53795380-dinuc
GACAAGACGTCTTCCGTATTTTCTATGCAGAGTATGCCAATTCTATTCTTTGAAGATTCGATCAGATGCCTCTCTGCAGCTGGCTTACTAATAATTCACA
>chr10:17014774-17014974-dinuc
TCCATTCCTTTAACCTGAGACCTATTTAAACCATGACAGAGTTGGAGTTTAGAAGATTGAGAAACACAAAACAAGAATAGGGAATACTCGCTGATCTACA
>chr10:17549999-17550199-dinuc
ATATTTAGAGAAGTGGTCCAGCAGGTGCATCCACTGTTCAAGCTGTACACCACTCACCACTGCTCATAGCTTAGGTCCTCCTAGCTGAGTCTCTCTTTTT
>chr10:17924286-17924486-dinuc
CATAAAGTGAAAGCTTTTTTCTCATTGGTGCCGTCAACTTCGTCTGAAAAAATGAAACTGCCTAAAAAGTCCTTTCAAACTTCCATGCTGTTCAAAAAAA
>chr10:18393865-18394065-dinuc
GAGAATATGATCACAAACAAGGCTTCATCTTGGTCACAAATTGTTAGAACTCCATAGGCTTCAGATATACAAACAACATTTATGGAATAGTCTGTAATCA
>chr10:18987825-18988025-dinuc
ATTTAATGAGTATCACTCCCAAGATGTCTCTTTCCAACTGGCAACAAGTTGTGACACCATCCCAATTAAGATTTAGTAAAGGCTCCCTCTCAATCTAACC
>chr10:19028436-19028636-dinuc
TTGGTCTAAGAATCTTAGTAACTGTTTAATTGCCTATGGAAAGATGAATGTTGGGTGGATGTACCCACATTCAGAACATCCAGAGGTTATGACAAGCAAT
>chr1:54822404-54822604-dinuc
ATGACAATTGTTTGTAATATTGTAAACTAGACAAACTGAAAAATACATAGACAAAAGGTGAAGTTTCAATTGTTTACTATGGATTTCTGTTAATATGCTA
>chr1:55693816-55694016-dinuc
AGGTCTACAAACTCGAGCTCGACTGGGGATACTAGAATTCTGTGATTCTTTATCTACTTTTTTGTGTAACTCACATGTCCCTGTTCAAACTCAACATGAT
>chr1:58651734-58651934-dinuc
CACCAACCCGACTGACACCAAAAGGTGAACTGAAGGGACCCAGAGGTTTCCCGTCACTGGAGATCTAGCAATCAGCGGTGAGAGACGGGTCACCACTGTA
>chr1:58830914-58831114-dinuc
AAGCTGTTCACCCTGAGAACCTTCAGCACCTATCTCTGAGCTCAAGTTTCTCTGTGACCACAGAGAACCCATAGCTTCTTTTAGTACTTGAGCCGGTCAC
>chr1:60677429-60677629-dinuc
GGAGTGTGTTTATGGTTGAAACAGTATGATGTATTTGTTCTTGTTGTTTATCATTATCTTCAGAAGGGTTCCCTAAATTCTTGTGGTCGTTAGTCTCACT
>chr1:60714428-60714628-dinuc
AAGAGGCTCTACTTTGGATTAAGAAGCTAAGGGAGGAGAACCACATGTGTTAATACTGGGGACACAGACAGAGGGATTGGTGGGCTGATGGAAGTGGAAC
>chr10:19118892-19119092-dinuc
GATACTTCACAAAGAAGTATTGTTAGAGGGTCCCACACCAAGTAGGGGTGAGAATGAACAGCAGGGCAAAATTGGATGTAAGGGAAAAGCGGCCAAGCCT
>chr10:19167989-19168189-dinuc
CAGTACTGTGAAGTTTGTGGCGCTCTAAAAATTAACTGTAAGCAGTTGCGCCCCCCCTGTTCCTCACTATTTCAGAAAAAGCTTCCCATTCTCGAAAAGT
>chr10:19191568-19191768-dinuc
AACATAGAGCTCACACACAGATGAGCCTGCTTGAATATAACACTCAACACAGGACCTGCATGTCCATAACCATAAAGCTCAAAGGGTATAGTGGTAATAT
>chr10:19216424-19216624-dinuc
CCTAAAAAAGGTCACTAACAATTCAACAGGCTGAGGATTTAAGTTCAGAGACACTTGTACTCAGTAAACTCTACTAACTGCACTGACCACGAATTAAACA
>chr10:19309026-19309226-dinuc
TATAGTCTTGATCTGCAGTAGCCCTCCATTGGTGCTGAATGGCTGATGGCCCCTCTGGCCATTGGGATCTGGGTGAGTGTGTAGTGTCCTCCTCTGTAGT
>chr1:60936960-60937160-dinuc
CATTACATTTTTGAGTAGTATTTACTAAGTAGAATAGGCTTCTGCCATTCATAGAGTATATTTCTCGAAATAACTGGTACTTTAGAAGATTCACAGCTAT
>chr1:60938972-60939172-dinuc
TTGGCCAACAAGAGGGTTAAAGATGGTCAACTGGCTTGACCACTTTTCACAAGACTCAAACGATTGACTATTCAGTGCCACATAGATTGAGCGAGGAACA
>chr1:61046422-61046622-dinuc
TAGAATTAGAGTAGATGTCCTTCATTAAGCTTCAAAGCTTCTCAATCAACACTAAGGCTTCTATCTCTTGCTGTGAACTGATGACTGTCTAAGACTCAGC
>chr1:62437828-62438028-dinuc
TTCTAATGAGTAGCAAAGGCTTCCTTCTGGCACCTGTGCTCTGTAAATGTTGTAGTCTCTGCAGTCTCTCCTGCTGTTCTCTTCCCGACCTGACTAACTG
>chr1:64077492-64077692-dinuc
GAAAAAGGCCACTATATAAGGAAGAGGGTGTGCCTGTCTACTACTATAGTGGTACTTACTGCAGAGGTGAGGCATACTTACCTTTCCTCATAGTTTGCTC
>chr1:64407429-64407629-dinuc
ATAGTCTCATCCCTCTATGAGAGCTCTATATACAAGGACAACTTTACCTTCACCCTCTCTTAGATGATCCTACGTTCAGCTCCTAACAACCCATACATCT
>chr1:69343674-69343874-dinuc
ACATAGTGTTACCCTCAAGATCATAGGCTTGGCTTGAATACTCCAGCAGGGAAGACTCAATGCAGACCAATCTGCATGAACTCAAGAACTCTACTGCAGT
>chr1:74201526-74201726-dinuc
TACACCCTGTTTGGTACTGAGTGATGGAGTTATCATTTCAATTTGTTGAATGTTCCCAGAGTGACACTCCGGATACTGCTTTTTAGATGCTAGCCCAGTT
>chr1:74550935-74551135-dinuc
CGCTTGAGACAGAGTCACTGCATGGACAAGGCGGAGTGTCCCAAAGAGCCCTGACATTTTTTCTGGTGAAGACATGCATTTGAGAGGAAAGACAGCCAGC
>chr1:78436384-78436584-dinuc
CAATGAATATAACTAGTTAGGACTCCCAAAGTTGTATCATCCAAATATTTTAGAAAATGGCTAGTGGAAACATAATGAAAATCGACCAGCACTAGGAAGA
>chr1:80764145-80764345-dinuc
GTCATCCTAGAATTGGGGATCATTGTGATTCCAGTCAAGCTGACCTCCATAGGTTGTTTATGTGATTGTTTTAGCCTATTTCTGTAACTTCTCTTGCTCA
>chr1:82832534-82832734-dinuc
TGTGGACTATGTGTGGGGGTACCCAACACTCACTTGGACGGTCCAGTGTTGCAGCAGTTTACCCTTCTAGATGACTTGTCCAAGCTTGCAAATTCTCTTC
>chr1:85739862-85740062-dinuc
TGATTAGCTGAGTCAGACTTATTGCACAAGATAATTCTGTGTTTTATTGACCTTCTCCACTACATCAGAGGAGGGGAATTGAACCAAGTCACACCAGCTC
>chr1:85845609-85845809-dinuc
TGCTTTGAGTTGTTGGGTCAATTTGAACAGCTTTTGTGAGGTGTTATGTGTTTGTCGGCTGTTTGATTGTGTATCTTGCCACACCTTCCAGTTGAGGGGC
>chr1:87406092-87406292-dinuc
GCACAAGGAGGAAGAAAGTTGAAAAAATTACCATTTTTCTTTTTAGACCTCCTTGTAGGCAAAGTCTGGAAGTATTTATACTAAGGTGACTCTTCATGTT
>chr1:87435182-87435382-dinuc
GAGGTTTTGAAGTTACATTAAAAGATAGGTTCCTTCAATCACAATGGACTGCCCTTAGACATTAGATCTGGTAGGCACCTTCTCTTGAGAAGAAATATGC
>chr1:6454496-6454696-dinuc
TGGATGTTTGCTCTCCATGAGCACTTCCTGCCGTGATCAGTATCAGATGCTGAACACCAAACTGAACAGTTAACTCTGCTTTCTTATTGTCAAAGGTCCT
>chr1:13306031-13306231-dinuc
CTTTACATCCACGTCGCAATCATGGATCAATCAGAGGCATGTTTCTCCAATGACTGTCAATACTCAATACATAACTCCAGGTTCCAGTACTCACTCTCTT
>chr1:13383619-13383819-dinuc
GAACTTTTAAAATGGGTCTACCTAATCAAAGTATCATGTGGTCTGGATGGTGGCAGACACTTCCTAGACTACTCAGCTATGAAAATTATGTTTTGGGTTT
>chr10:19596885-19597085-dinuc
TTCCTGTGTTTAGAGAGTCCATAGACAGGCGAGTAGACAGGGTGACGTATGTTGGTGGCACACCTTTAACTTTTGCACTATATAAAACTCTAGGGTTACA
>chr10:21158678-21158878-dinuc
AGCCAATCTGACTGAGTGATACAGCAGTCACGGCGGGTTATGTCTGACTTGCAAGAATCTAAGTAAGGCGACCTTCCTAACTCTTTGAACATTTGAAGCT
>chr10:24292808-24293008-dinuc
TGGAATAGTATTGCTTGCACAGGACTCTTCCATTCTTTGAAGTACCTTTCCAGGGACAACCTTATTCTCTACATCACAGCCCTCAAGCTCTGGAATGAAA
>chr10:25178293-25178493-dinuc
TTCACTCAAGAATGAACTGCTCCTTCGGAAAATACTAGTGCTACATATCCCAAGCCTGCGCAGCACTGAAATAGACTCGCAGTAGAACCACTACCTGGAA
>chr10:25200818-25201018-dinuc
TCACCATATCCATGATACTGTTTTGATTCTTGGCAACAGCTGGACAGATTCTGTGAAAATCGTCTCGGATTAATACGGCTGGGAGTAGTGTGTCTGGGGA
>chr10:26962604-26962804-dinuc
TCCAACCTTCCTTGGAATCTAGACAGGCCTGGTGTCCTTGCATGGGATGCCCACTATCTTGGTAGTCAGCTTTCCTACACAGTCACACTGCCTTGCCTTG
>chr10:28555872-28556072-dinuc
AATGAAATTAAATGACCACACAGCTACATTATGGCTTGTGAATCTCTGTCAAAAGAAATAATCTCTACAGTGCTCTTTTCTGTTGTTCAGCACCCTGTGC
>chr10:28592846-28593046-dinuc
GAGACAGTTAAGTCTTCTGGGGACGGTCACATGCTCGTCATACACTAGGAGAAAGTCTTGACATAAGTGCTGATCTTCGGTCTACCCAGCCCATCAGACC
>chr10:39472339-39472539-dinuc
GAACTACCAGGCTATAGTGGTTCCACTAGGTCTTGACTTGGTCCTGTGTTTGTCTTGGTCTTGGGCATTCTGAGGGTTGAACCCTGTTCAGGGCAGACTC
>chr10:39680291-39680491-dinuc
ATCGTACTTTCCAATATGCCAATTTTAGACTAAGAGATCCATGTAACACCCTCCAACACTGGTTTACCACCCTTTGACTGGTCTGCTTCCTATCCTCTAA
>chr10:40258848-40259048-dinuc
TGTGAAGAAATTACTACAGGAAATGATACCTCAACATTTAAAATGTTTTGTCGTTTTAGAATTGCTAGTTGCAAACTCAAAGTATTTTGACAAGAAATAG
>chr10:43746623-43746823-dinuc
TATGATAATTACCCACCAATGGTGTTCTGGTCCCTCCCTGTGGGTTCTTGGTTATATAGGAGGTGGAGAACTCACACACACATTCAGCTGACATGGGTTT
>chr10:44704230-44704430-dinuc
CTCACTGGCAACAACCCAACCAATGCCATAGGGATTGGCTTCATGGTGGTTTTGTGGGGGTAGCAACATATTAGGAATGAAACATAAGTCTATGCTAAAT
>chr10:51452258-51452458-dinuc
GAACCATCAGTATGCAGGACACAGTATTCAAACATCAATCTTCAACTAGCCAATAGAGTCTTCTAAACACCAGCCTGAACAACCTACCCAGCAAGAAACA
>chr10:51454672-51454872-dinuc
GTGAATCTTAGTTATACATCTTTGCTTATTAATTCATCCCATTGTCATTATCTAAAATAAGATAATGGTGATCTAGACAACATGACCATGACAGCTAGAG
>chr10:54117970-54118170-dinuc
GAGTGTGCTGTCCTGGTTGGGTCCTACTCTAGCCATGAGGTACACATTGAGACTCTAGGGCCTTACAATCGTGTCTAGCACGGAACCTTGTCAGATCCAC
>chr10:58350418-58350618-dinuc
GAGCAAACCAAAGATCAAGTAAAATCTACGAATGGCTGGTGATAGAGACTAGAGACTGGTCACCGGAAGGAGGGTCCCTTGAGAGTTTCGTGACTTGGAA
>chr10:60171338-60171538-dinuc
AGTCTGTTTGCCACTGCATCCAGTATGCCTGTGTCCTCTGCCCCTCCCAATGGTCACTGATGATTCTGCTTTTGCCTTCTCTGAGAGAAGTCCATGAAGA
>chr10:60395889-60396089-dinuc
TGGGGTTGCTAACCTGGCTCCCTTTCGCTGGTGGGGACAAGGGATCCTGTTGGCCTGTGTGTACATGCAAAGGAGGTTGGATTCACCCAGAAGGGAGCTT
>chr10:60573395-60573595-dinuc
AAGCAGCTTGTACAGGTGTGACAACACTACTGTTGTTTTAACTAATTGGTCACTGAAGTGAAGGGGGCAAGCAGGAGACAAAGGCCACTAGAACAGTGTG
>chr10:66954398-66954598-dinuc
AAACATCACAACTAGCAAAGTGTCTTTAGACAGATCCCAAGTCTCATCTTTTATCTAGACAGGTGTGTACTCATCATTTGTGTAGAGAATTCTGGCACTG
>chr10:67193896-67194096-dinuc
TTACTCATTTATAGTGACTTTTGTAGTGATCTCTATATAGTATACTATGTCTCTGGGTTTTCCATATTGAGTTTGGGTGCTATTTCTCTTAGTACTACCT
>chr10:68050286-68050486-dinuc
ACACTGTCTATACAGACATAGTGGTCTCACAACAGTCTTCTTTTGTACTGTACAAGACAGAGGTTATGTTCCTTGTCTAGGGACTCTGATGTGGAACCTT
>chr10:68499612-68499812-dinuc
ACCCACGCCAGGATACTCTTGAGTTGCTCTCGGGTTGATGCATTCTGTACTAATGGTAATTCACTTCTGTTGTAACAGCCCAGAGATTAATTTGTTGGTG
>chr10:71399490-71399690-dinuc
ACGGCGTCATCACCTAGGGTCTGGATTGGGTAAGCACTTCAGGGCACAGCTAGTTCTAGGGATGCTTACCAGTAGCCTATGACTCCAAAGAGGTGTTGGG
>chr10:77387440-77387640-dinuc
CATTAAGGAAAAGAGCAACATCCAATATTCTTGCACAAGCCTGACCAGCCATTCTCACTACAATTGACTCCAACTTTCTCTAGACCCTTATATGCCCTCT
>chr10:78063298-78063498-dinuc
GAAGAAGTTTCAAAAGTAGCTCTTCAGTGGGAGGGATGGCCCTCTTATCATTTTTTTCCCTGAAACATTGCTCAGTCCTTCATCTTCCTAGACTCCCAAC
>chr10:80663766-80663966-dinuc
CTGAGTTGTTGTGTGGAGTGCACTTTGATTTCTCCTGTATTTCCATCAATCACATTCTATCCTACTGAGTTCTGTGTTCATATGCATAATTCTACCAACA
>chr10:80763558-80763758-dinuc
TCCCTCAGCACCCACCAACCATGAATATGGTTTCTTGACTGATTGACATTTGGAGCTGACCAGGGGTACAGTTAGAAACAGCCAGTCTAGGTTACACAAG
>chr10:88584466-88584666-dinuc
CTCTGCCTTACAGTGCCACGGCAGTGTACAGCTGGTCCTGACATCTCAGGTGCCACTGTTCACACTCTGTGCACCAGCTAACACAGCACACGGAGCGTTG
>chr10:91029047-91029247-dinuc
TTACAAGCATATCATAACAGAACATATTATTGTCCAATGGCAAATTGCACAGTCATTATGGAAAGGCTTAACATAGTAAAATCACCCTGACTCAAAAATG
>chr10:93124402-93124602-dinuc
CTAGTCAGTATGTTGTGCGCCCGACTCAAGAGATGATCAGCCTGACTGCTTGAGCCTGTTTTGGACAGCGAAGATTGCTCAGATGTCTTGAACACCAAAT
>chr10:93171132-93171332-dinuc
TATGGGGTTAAAGAATTTTAGCCACTGTCAAGTACTGGTGCGTGCTATGGGAATAGAGATATTGGATCTAGAAAGCGGACCCCAGTGGCACATGAATTAG
>chr10:93179882-93180082-dinuc
GTGTAAGAACTTAAGAGATGCTTCAAGCAACTGGTCCACTGACTGCAGTGCTGCTTGGTTGTAAAAGCAAGAGATGCTTTGCGAACTGAATGACAGATGT
>chr10:93225958-93226158-dinuc
TTGCCATCATTTACTTAACTCGTGTTTCCATGGAATCAAGTTACAACAACAAATGTGACACTCGTTCTTGTTAGGTTTAAACTTGCAAGACTCAGATTTT
>chr10:93343448-93343648-dinuc
TCAAGCAGACACTGAGAGAGTATAAGGGTTAACCACTGCAGCCCAATTGGAGTCACACAAAACGTAATCCCATCAGCAAGATTGCCCTCAGCCCAACACC
>chr10:93354132-93354332-dinuc
TGATAGCCATGAACACAGAGCTTTTGCAGGGCATAATGACTCCAACCTGGATGCACAAGGTCAGAAGTACAATTTGGCTCACTACGATAATTGACCATGG
>chr10:93499364-93499564-dinuc
ATCTGGTATTTTGAACATTTTCATTTACTCAGAACCAAGCAGACGTAGACCGTGTGCTATATTTGCCACAAATCTCTTAAAATTTTAATCAGGTGCTATC
>chr10:93829931-93830131-dinuc
GCATAACAACCTTGAGTGCCTGAGGAGGACATGAAAAAGTTTTTGTTTTATGTTTGCAATCTATCTATACCATATCCACTTTCATTGGGGCTCCCAGGGC
>chr10:94021080-94021280-dinuc
CTGACTTCAAGATTCCTATGAGAGGCAAAGAATCATAGAGAATTTTTTGTAAAGGCAGGTTTGTAGACAAAAGTGAACAAGAACAACTAATAGTCTCCAA
>chr10:94687820-94688020-dinuc
TCAGTGAACAATGATGCGCTTTCCTGATCCTCCTAGCTCAGGGAGTGAGTCAGCTTCTCCATGATAGAAAAGACCACAGCCTAGGTTGTCAACTATGTAA
>chr10:95299582-95299782-dinuc
GACGTACTCTTAGTGATGGTGAGGATCCAAAACATGAGCTCCGGTGTGTGATCCTCCTTACACGACTGAAAAATCAGTGGAAGCACCAAAAACTAAAAGC
>chr10:96181710-96181910-dinuc
CGATTGGCCTTTTTGCCTTTCAGGCTTTGCTGCCCCACAGGTTACCCTGCAGCTTTTTTTCAAGTACCCCAATTCCTCAGAGCATTCACCACCTGAATTC
>chr10:96272754-96272954-dinuc
CTTCAATACTGAGAGCTTGCTGAGTGTTTGCCACTTGATCATAGCAGACTAAGTATGTGGTGTTATCCAGTCCTAGCAGAAAGAATTGATAGCCTGACCA
>chr10:96605514-96605714-dinuc
CCACATTCCTCCAGCATGCAAGGTGAGCTTAAAAAAGACAGTGAAAGAAAGTCATAGCAGTTTGGAGGGACAAGGAGTAAGGGTCTAAATGTATATATTC
>chr10:96721151-96721351-dinuc
CTTCCTGTCCTCAGGTGCGAGGAGGCGGGCACCCTGAGAGCTGTATTTGTGTCAGATCCAAGACCTTGGATTCAGTTAATAGTGGACAAATCAGTGTCAT
>chr10:99459756-99459956-dinuc
GGGAAAAGGAGGAAAGCGTGAGGAACGTCTTGGCCCCAGTAAGAGCCAAGTTAGTCTGGGCAGAAGTGCAGGGAGGACTAGGTAGCGTTGAGAACAGCGT
>chr10:100543128-100543328-dinuc
ATGCCTCTCTCCATGTAGTTTGTTCCTTATTGCTATCTAGAATAGTGGTAATCTTCAGGTAGACCATACATTCACCCCTGAAGTTTTCATCACAGTAAGA
>chr10:117839094-117839294-dinuc
CACTAGTGGATACAGTATATTAGTTCTTGGTACCAGCAGTCCATATGAACTTGATGATGTAGGCCTAACATTGCACACCCTCAGTTCAGCTTCTGCAAGG
>chr10:117865058-117865258-dinuc
TGATCTTTTGCTCTTTCTGAATGATCTTTTGGGTAGAGAGGTTCCCAACTGGGCTGGCACTTTGTTCCTTTGGATTTCATCTGAAACTTGTATCTGGGAC
>chr10:118561826-118562026-dinuc
TAATGCAGTTTGTTTTTTCTTACATCTCTAGATGGAGACTTTAAGATGCACACAAGATCCAAGCTGAGATGATTTTTGTACAAAAAGATCGATTCTGCTG
>chr10:120616794-120616994-dinuc
GATAAACTCAAGCTGTAGTGTGGCGATGGCTTCAGAATCCCTCACTATACAAGACCTGTCATCACACCTGTTACCCGTCGGGAGGAGTCTCACCACCAGG
>chr10:121264952-121265152-dinuc
CAAATCACCCCACGACCAAGGCCATGGGCCCAACTCACAGGGGCCCACCTCAAGCTAGCAGGTCCATAGTGTGTTCTCACCTTGGCTAGTAAGACCTGGA
>chr10:122755018-122755218-dinuc
ACATTATTGAAACTGAAAAGTTTTTTTTTTTGCCTTCAGGTATGTGATATTATCCTCTTCAAGAGAGATAACTTACACAAACAAGTTAATAGTGTAAGAG
>chr11:3442872-3443072-dinuc
CACCTAGACAGAAAAGCCTTAAGCATGGATGATTCTAGCCATACCCACTATTGGGAAAGTAGGGAAAACTAGTGTGCTGAAAAGTCTTTGGTAGCTGTGA
>chr11:3482324-3482524-dinuc
GACTCTTCATCACAACACCAGCTCCTCTGCTCACCCTCAATGCAGAGCACCAGCAAAAGCTTGTAGCAACTCCTGATAAGAAGTTTATGTGATGTCACTG
>chr11:4164917-4165117-dinuc
TGGTATCCTGTCTATAAAATAATACAAGTGCTGGCTTTGCCAAACTGAGCTGTGTCTTGTCTGTCAGAAGTGCTTGGAGGAGAACCTGATGCAATTTTGG
>chr11:4206053-4206253-dinuc
AATCATAATTGAGTGATCCTGGTGGAGTGGCTGACTTATCTGAAAGATGAGAGGCAAGGACTACCCCCCGCACAACCTTAGCTTGGTGCCAGTCTATCTC
>chr11:4319418-4319618-dinuc
CTATCAGGAGCTATCAGTGCTGACAGACAAAAGAGCCAGCCACCGGGATATGTCCCAACCATTTTTATGTGGATACCACCGAGATCTCTGGGAATTGGGC
>chr11:4337028-4337228-dinuc
ACTGTGCTACCCAGCTTCATGTAGGGCTGTTGCCCTAGCTACCGCATACCTGTACCCAGTTCACTTTGGTGAGCCTCTGTTGTGACGCACACAAGTGCGT
>chr11:4354113-4354313-dinuc
CCAAAGTAAGACAAGGTTCATGGATCAAGAACTAGCTAATCATTAATCTCTGTAGTATAGATGGTTTATTTCTCATGTCTATTGGTTCCTCAAGGCAACC
>chr11:4661404-4661604-dinuc
CACCCTTTTCAGTCGACCCAACCACCCACACTCATTTGTCTCTCAGCACCAAGGGACCTGGTCTAACCACCGCCACACAAACTATTACTCAGGAGGCATT
>chr11:5288574-5288774-dinuc
GAGGATAATAAGGGAAAAAAGTTCCTTGGTCTGAGATCAGAAAGTTCAGTATCAGAGCTAGGGATTGGAGAGAATTAATCACTGTTTCAAATAGAAATTC
>chr11:5521790-5521990-dinuc
ACAATGTGATGCAGAGCAAAGCTTTGGTCCTCGAAGACAAACAGACCCTCCCCTAGAGGTCACATCTGATCCTACAAAAACCACTGGCTGAAAAGAGTGT
>chr11:5574025-5574225-dinuc
CTAAGTTGAGTGGTATCCTAGTGAGTACTAGTGAAGAGTGTATGATTTAGGGTTGTTCTGGGGCAGTGGGGATTCTTTCTGCTCAGGGATTCAAGAGCTC
>chr11:5574990-5575190-dinuc
TTCATTATTCTTTTCAAATCTAGAGAAGCTGATTGTGGTACAATGACATCTCGAGTCTGTAATGTGTGCAGTTTCTCTGTACCTATGTCACCCTCCTTTA
>chr11:5722160-5722360-dinuc
AGCTAGTGTGCTTAGCCTAAGAAGAACTAGTCAATAAATCCCCAAGTAATGGCAAATCTGAACTACTGATGACAAATACAAGTCATGAAGACCACAGCTC
>chr11:8830597-8830797-dinuc
AGGCAGCTAGAGACTGGCAAGCCCGCAAGGGAGCACATGTTGACCAGGAGGGAAATCAGGCAGTCAGCTCAAGAGAGAAGGGCGGTGGAGCGTTGCATCT
>chr11:9112776-9112976-dinuc
CACCTGGAAGCATCTCAATCAACCAGAACTCACATCTCAGGGATAATACAATTCAACACACTCAGAACTAGAGAAATCTGCACTTGTACACCTGGCATAC
>chr11:10276985-10277185-dinuc
AGGCCACATGAACCATACCCACATGCCATCCATGCTCCATCTGCACTCTCCCCTTCAGATTTGCTGTGTGGACAGAGTTCCTGTACTCCCAGGAGTTTTT
>chr11:11668992-11669192-dinuc
TTGGCAGCCTTGGGAGCTACACCTGGAGCAGATTCCTCCACCCAGAGACCTTTATCAGAGACCTCTGGGACTCATTTCTAAGGTCAGTTCTCTCCAGAGA
>chr11:19929224-19929424-dinuc
AGGTCTGTCTGTGAGGACTCCGAGGGGCATATTTACAGATGGGAGGATTGAGGAAACTATGGTTTGTTGCAGGGTGTTTGTTAAAGCATGTAAGACTTGT
>chr11:21110779-21110979-dinuc
AGTGTGTGGTATGTAGATACAGTGGTATGAGTGACGTATGTATAATGATGTGCAATGGTGTAAGCATGACATATGGGTACGTACGCGGGTACGTGCATGG
>chr11:21175404-21175604-dinuc
TCTCTGTCAACTAGGCTTTAACTCTGTGTTCCTCTCCTGTTTCCTCTCTCTTAAAGTGTTATTCTCTCTGGTCTTGGTGTCTGTTCATAGTGACTCTGTT
>chr11:21314536-21314736-dinuc
GAATACATCCCAGAAGTTAGTAGAAAAGCACAGCTGAGGAGGTTTTAGGGCTGAGGGAATGATAGCATCCCAGGTAACAGGGCTAAACATCGATGACAGT
>chr11:22278588-22278788-dinuc
TTAATATTAAGATCAGGCTGTCTCATGATGGAGTGCTCAGATGGATAACCAGACATTCTTACCTATGGGCAGGTGAACAAACTCTAGGTTCAACACACTG
>chr11:22626470-22626670-dinuc
CACCTCATTGGGTCCAGTCCAGCTTCCTGTGCACATTTTGAGATCTTATTTTCTCCAAGACAGTCTGATATCCCCTTAGATGGAACTTGGCCAAGCCACC
>chr11:22813854-22814054-dinuc
AGCTTACAGCAGACTGAAAAGACATTGCTAGGCATTTGAACCTGGAGTAAGAGAACTGATAGGTCGACTTGGGACAACAGTCTTGTTTCCCTGAGTCAGG
>chr11:31807900-31808100-dinuc
CTGTCATCATTCTCTTTGTGAGACAAGTTCACCATTCATTGCTCACCTAGCAGACTGTTGACACTCAGAATGGTTGGAGTTGCTTACCAGGCCTCCCACT
>chr11:31834256-31834456-dinuc
AGCATAATCAATGCAGAAGACAGGAGTCAAACATACAAGTTCGAGATGTAGATAAGATACCTAGTAGGAGGAGGGAAGTTATCAGAATAGTATGGTGCAG
>chr11:32265016-32265216-dinuc
AAAAGGTGAGTCAAGGGTAAAATTTGGGGCTCTACTCCTGCTTAAATCATAAAAAGGCTAACCATTCTCCTTTAGAAATCCAACTGAGAGTTAACTGTGG
>chr11:34030430-34030630-dinuc
CCTCTCCTCCATCTCCACCTACTCCTGATCTCTCTCATCTACAGTGCTCTCTGAGTATGCTCAGTGCTGCTCTCTGAGTCACCATCTGCTGACTGTGATC
>chr11:34034220-34034420-dinuc
CTTGTGGATCCTTCACTTGGCTTGACTCTGCTCTGTAGCTGATAGCTGGCCTCTTACATTCCATGAGAGCCTAGCAGACTCCTGGCCTTGGCATCAGCAC
>chr11:34763458-34763658-dinuc
GGTGTTGATGAAGAATAGTAGACTGTGTACAAGATCTTCAGGACTAAAATTAAAATCAGCTCATTAGTATAAACAGGGAACAATTATGATTCTAATAGGC
>chr11:43377279-43377479-dinuc
GATTGGTACCAGCCATCGGCTGCCTGAGGAGCTCTCATCCCACTTCTGGAAAACACTAGAGGGGCACCGCAACCAGGGCCCCTCAGGATGGCCTAGGAGG
>chr11:44894858-44895058-dinuc
GACCAGGCCACAGAAGTTTGAAAATATTTCAGCAGAGGGCAAGAGAGAGCAGTGTGCATCAAGTGACTAATGCTGCAGGGGCCAGAGGCTCGCTATGGTA
>chr11:46135110-46135310-dinuc
TTGTAGCAGTCTAGCTCCCCTGTTTAATTGGATGAGTGGCTCTTGAGTCACCTGGTGAATGTGCTAACACTTAAGGGCAGTAAGTCAGAGTCGATCAAGC
>chr11:46447102-46447302-dinuc
ATCCCTGGTTTCTCTTTTCACCACAGGTTACAATTCCCAAGAGTCAGGGGAGGAGCGAGTGTAATTGGCAGATGTATGAGTCTGTTGCTATGTGCTGAGG
>chr11:46454841-46455041-dinuc
ACAGAGTCTCTTAGGTCGTATTTAAAGATGGACATGCTCTTAGATGGAGGGAGACCCTGCACCCAAGGCGAAGTAGCTTACAGGACCCTTCTGCTTTCCC
>chr11:46462130-46462330-dinuc
ATCTCTACCCTTAAGGCCACAAGTCCTTTTGGGGCCTGTTGTTCAGTGATCACTCAGAACATTGCTCAAAGACTCCAGTTATGGTGCTCTCTAAGCCTAG
>chr11:46466820-46467020-dinuc
GTTTCTCCACTTGATCCTTTTGACCTGGCCATACATAAGCATGACCTAGTTGAGTGTAATAACGTGACAAAGGTGCTACTGGCAATGTCTAGGTGTGCAC
>chr11:46660770-46660970-dinuc
GAGAACATGTGCAGGCTGCTGATTCCCCTACCACTCTTTCAGTCATACAAGGCACATGATTAGCAGCCTTCCTAGATACACAGTCTAAAAACCTGAACAT
>chr11:46667186-46667386-dinuc
TAAAGTCCCACAATCCTTTACAAGATAGCAAGTCAGCCAGTTAGGAACTGGAGTTCTAGTATCACTGAAATTCCTGGTTACTGCAACCTTGAGTGCTGAT
>chr11:48819916-48820116-dinuc
CTAGTAATGGTCCATCTTGCCCTCAATGATCACATAATTTGACTATTTTTTTTTCACTTTGGTTGAGCCAACTGTACCCTCCCTACAGATATGGGTTGTG
>chr11:49084830-49085030-dinuc
GCATGACTTAACGAGTTGTACCTGAGGGAGTGCAGATCCAGTGCACATGTCACCTCCAGTCTTGTCTTCTGACAGAACCCATAGAATTGATGACACTTGT
>chr11:51760439-51760639-dinuc
TGATTGGACATCTGTAAACTTGACCTGGACCAGGCAAGAGACACTCTAAAGGAAGTAGAACCAATGAGGAGGTTGGTCCTTGAAATTGAATGTAAGGGAG
>chr11:53589674-53589874-dinuc
TATGTGCACAGTTCTTGTAGACTTATACTTGAGCTTCAAAAGAGTCCCTTCCTCACAATAATGAGCTATCAAGTGGAAATTTTTGGAGATTTTAAAGTTT
>chr11:54428186-54428386-dinuc
CAAACTGTCCTTTTTTACTCATATCCTGTTTACAGCCTCAGTCTCCTGATCTGAAACTGTGTAACTTCATGGGGGCTTCTCGCTTCCCAAGTGTATGCTG
>chr11:55132024-55132224-dinuc
TCAGTACCAACAATCAAGATTTGTCTCTTTTCTACTTCTTGATCTCTAATTCAACAACATTCTCCACAGCTACCTATAACTTGACTAACAATCTTATCTC
>chr11:59913658-59913858-dinuc
GAAATAACACTTCAACTACTACATGAGCTATGTCATGGATCTCCACATAGTGATAGGCCACCACAACTTCAACAATTAGGTAGGAAAAATAAAGGTGCAG
>chr11:61920512-61920712-dinuc
GTGTCCTCTGGTCATCAAGAGAATATGCCCTGACACAATAAGAATGACCTCTTCTAGTAACAGAATCCCAAACTTGTAGGAATTACTTAATAGGTAACAA
>chr11:62150710-62150910-dinuc
CCCGATATGAGTATCATAGCAATGCTGTTCTAACTACAAATGAAACCCAATGATAATAGACTTCCGCTTATGCCTCATCTCCTGGTGTTGGTTGAAGTCA
>chr11:68447346-68447546-dinuc
TCCTGTTCCTCAATGCAGTCAAAAGTTGTTGAACCTAGTGTGCCTGTCTGCAGGTACTCCATTCTCACTTCATTTTGAGGGGGAAGTGCTAAGTTCTGTC
>chr11:70375797-70375997-dinuc
CCATGAACAGTAAAATTGTTGAGGGGTCTTATGAACACGACCTCATATAAGAAGTATTCAGATCAACTGACCCATGTAGAGCTGATAGTCTGGTGTTCAC
>chr11:72843084-72843284-dinuc
TAGTTTCGTTGTGCCTAATCCACTTTGGGACCTGCCCATACACTCTATCTGAAAAAAGGTATCATTAGGACTTCGGTACTTCTAAGGCTGCACTTTGACT
>chr11:72954161-72954361-dinuc
TCTCAGCCTGAGACACCAGAATAGACAACCCTGACTTACCTCAGCCAGCCCTCCAAGGGCCTAAGGTAGTAGCACCCTCCAGACCCCTGGTGATCAGATG
>chr11:73095480-73095680-dinuc
TAAAAGACTCCCGACTTGAGGGGATTTAGAAGGCCAGAACCAATCACCCCACACTAGTGCTCAGAGGACGCTTCCAATACTCAGGGGGTGAGTAGGGAAT
>chr11:74556200-74556400-dinuc
CAGGCCTAAAGCACCCCTGCAGTCTTGGCACCATGAGTCAGTAGCCTGGCGACATGCTCTTCCAGGTGACAGGGTGGCAGAGGGGAGGGAGGCATCAGGG
>chr11:75014665-75014865-dinuc
GAGAGGTGGGTGAGGCAGAATTGTAGGTCATGGGGCCTCTCTATGTTGTCCACTATGTAATGCATGACTGAGAATGCATGTTCTTCTATGACCTGTGCAC
>chr11:75186303-75186503-dinuc
CACTCACTCCTTTACCCCAATTAGTCAGAAAGCAAAAGAGGCCACAAATGGACTGGAATACCTTCTGTCAGCTGAGAACACCAAAGAAGTACCAAACATT
>chr11:75425791-75425991-dinuc
AACAAGAAATTCCACTGGGCAAGGTGGTGATGCCAGACATAGTGATAGGGTGAGCATAGAAGTGTTCAGTTAACCTTGCATTGGTCCTCCACAACCAGAA
>chr11:76151062-76151262-dinuc
CCCAAGTTGATCTCTAAAGGCGTCTTTTAGCTTTTCTTTTTGATAGTTGCTTAAGTCAAATGTTCATCAAGAGCCTCGTTTAAATGTTTAGGAAAGGCCA
>chr11:76838674-76838874-dinuc
GCCTACGCTACTGTTGCATCTCAAAACGGAGGAGCTGGTGGTGATAAGGATGGATGACCAAGCCAGATTGTTCAAAAATTGTTAAGCTGAATAGCTCACT
>chr11:76845548-76845748-dinuc
GAGAGGCATAGTGGGTTTGTCAGGTTAGACGACTTCCTGCTCAGGGCCTCTGAGACACTGTGCTCTAGGAAATGTGGTATGGTTCAATTTAGTCCTGAAC
>chr11:78670550-78670750-dinuc
CTGACAGAAGAATAGCAACTTAGAGTCAAAACTTAACCCAAAGAGTCAGCTGACAGAAGAGACAAGAGGTTTCAGAGAGTCCACCCCAAGAGAGAGGAGA
>chr11:79794002-79794202-dinuc
ACATCTTGGTGAGTCCCCTCAACCACACCTACCCCGCATGGGACAGAAAGCCTGCCATAGGGCTTCTGGTGGTTCCTGGACATCCACAGGCTAAAAACAC
>chr11:80146198-80146398-dinuc
AAAATCAAGTCTCAGTTCTGAGCTCTTCTCTTTACTTTCAACCTCAAGGGAACATCCAAGTGTCATGGCTGAGTGCCGGAGTGTGGGCATGCCTCCCCTC
>chr11:83636992-83637192-dinuc
GGACTCTACACGCCATCAGCAGATAAAGAGGAGAGTGCATCACACAAATGGCAAAGACAGGTACAGCAGGCTTTCTATTTTAAGGGAGTAAGCAAACAAG
>chr11:86101906-86102106-dinuc
GACTTCATGGCTCTCTTCCTCCTCTCAGAGACAACCTTCTATAAGAAATTGTAAATCATGGAGGAAGTGTGCAAAAAAGCTTCTTAGATGTAACTGAGGA
>chr11:86409386-86409586-dinuc
TGCCCATTGAGTTTCTTTTACATTGACAGGGGTTTAAACTCGAGGACTAATTTGGGTGTTAGAAACCTAATGCCAAATCAAAGAAATGTTCGGTGCATAA
>chr11:86587141-86587341-dinuc
CGAACATGCTGACTCACAATCCCAATTGTAAGGATCAGGGATTTTGAGTGGACCCAAAGATGAGATGCAGCAATAGCAAAGTGTGAGGACCTACCTTTCT
>chr11:86628254-86628454-dinuc
ATACTATTTGACTCTGGACAGTGAGTTGTTCCATGGTCAGCAAGGGAGCCTTCCTTCCACATCTCTTGTTCGTCCTGCAGTGCCTTTGTGATAAAACAGG
>chr11:86652716-86652916-dinuc
AAATGAGCCAAGTCTTCAGATTAAACAGAGGTCAGTGACACACTATCTCACACAGCATTGTTGGCCCAGTCTTGGTCGGACCATGTCTCCATAATGACCC
>chr11:94098878-94099078-dinuc
CCTATAACCCTGTCTGTTTAGTAGGTTGATGTCTACAGCAAAGCGTTCGGTGTTTGTTGTTTGCATTCCAGATTTCTTCTTCTACTTTATACAGGAAAAA
>chr11:95748394-95748594-dinuc
TTGTTAGTTTTTTAAAAATCCCATCCATGTTATAGTCACTGCTGCCATGGTGGTCTGGAGCGTGCATCCTTGGGTTTAGCTAGAGGTAGCGTGGTTCTAG
>chr11:96044817-96045017-dinuc
AGATTGGTGTGCTTTGTTCTTGAGCTTTTCCCACAGTTTGTGCACTTGTGCTTTCAGTTTAATTCTGGGTCCTGGTGGAAAGCCTTCACAGCTGTTGGGT
>chr11:96859760-96859960-dinuc
ACCTCCTAGATACCTGCCCACAATTTTCTGTTGCTAGCAACTTCACCACTGTCCACATTTTAAGCCCTAAAAAAAAAGTTAGGCACCACTCATGACTAAA
>chr11:97159163-97159363-dinuc
AACCTGCAAGTCCATGGAGCTGTTGCTCTAGGTCAACACAATTCCACATCACACAACTATTTCCAGCCTCTTGTGGAATGGCTGTGTGCACTTATCATGT
>chr11:97810048-97810248-dinuc
TGGAGTAGCTACTGCTCGTTTATGGAGTTCATTTCCAGAAGGCGAGCTGTTCAAGTTCTTGTGTTGGTGCATAGTAAGGGAGCATGCTCCATAATCTGAG
>chr11:98556398-98556598-dinuc
GCTTTGCTTGCTCAAATTTCTTGCACCTTTTTATATCTAGAAATATTATGATTGATGGTAGTGTTTGATTACTTTATTTTGTTTTCTTGTGCCTTGTAAC
>chr11:99104677-99104877-dinuc
CTTATAATTGTCTAATTTGTATAAAACAATGCCTTAATCGATCCAACATCGCCAGTTCTGTTGATGTGGAAGTGTGAATATCCCATAGAGCTATGGCTGA
>chr11:101544108-101544308-dinuc
ACTCTCAGTGACACCCCTGAGGGTCTTGTAAGTCTCTTTTACTGCACAGAGTGACTCAATCCCAGTGGCCTGCAATTCTGGAGACCTGACAGGAAGGCTA
>chr11:104622535-104622735-dinuc
CTTAGTTCCCTAGCTAGTCCCCCAATCCGTTCTTCCCTCACTCTGCTGAGCTTTAGTGCATCAAGTCTGCTCATACAGTTTCCCCCAATGACATTGAGCC
>chr11:104856306-104856506-dinuc
CAGACCATCACTGTAGCAGAACAGATTGCAAAGTCTTATTTGCTTATGCTAGAGGCAAATCAGCTTCTTGTCTAAACATTCTGCATTAGGGTGGAGGAGA
>chr11:106666622-106666822-dinuc
ACATGGTCTCCAGCCTTCCTCTAATACATCAGGCTCACCTGACAGCATGAGGCAGAATGCGCGAGCAGGATACCCCAAGTGGAACCGCCCTCCAAGACCG
>chr11:115747265-115747465-dinuc
CCTTTACCCTGAGTTGGACAGAATTAAGTTGGTTTTTGGTGTGTGGTAGGTGTAAAATCGTCTGAGTGGGGTTATGTTGATTGAATTGCGTCCCCCATTT
>chr11:116031336-116031536-dinuc
GGAACTTGGTTTGACAGAATCATCTTTACTTGAATTGGGGTGTCAGGCATCATTCAGAGACGGTTAGTTGGTAAAGGGTTTGCTAAAACTGACTGTGGCA
>chr11:116379672-116379872-dinuc
AACACGCTGCGGACTAACACTCCCTAAAATAAAGTTACTTGGATTGCATCTAATTAACACTGTAGAAATGACACTGTGAAACTGGGCGACCCAGAAAAAA
>chr11:116620780-116620980-dinuc
TTTAGAACAACTGCTAGGACAGATAAGTCACTTCTACCAACAGCTCAACCCAACCTGTAGACCCTGAATGAGCCTACCTGAAGGCTCTAGTGGTTCAACC
>chr11:118216168-118216368-dinuc
ATCCCAAAGTGCCAACCACATCAGAGACTGCAGGAGCTCCTCTGGTGAACAATAACCCAGCAAAGGACAGTCAAGGTTCACTGATATCCATAGCATATGT
>chr11:119164608-119164808-dinuc
TGGCCGTGTGTGTGATGCAGATAAGCACAGTACCTGTGTGTGGACAAGCAGTGCCTACGTGTATGTGTTGTGAAAAAAGTGATTGTGTGTATGTGTACTG
>chr11:119165914-119166114-dinuc
GGAAAGTAGACTCTTTTGAATTGTTGGGGATTAGACTTTAGAATGGGTCATATTCACTCTAAATATCCTGTCTGAGGTATATTCGTTTCTTCTTATAATC
>chr11:119817636-119817836-dinuc
CAGGTAAGTTTGATCAAACAGGACAAAATGAGGTGGTGTGTGGAACTGTATGTATCATTCCTGACATAGTGAGGGATGCAATCTGGATATCTTGTGCATT
>chr11:121027552-121027752-dinuc
CTACATCTCTGCTGTTAAAATGTCTCATGAATGATGGCTTGGTTTGTGTAAGGATGTGTTAATCCTGGCAGTGATGGGATACTGCCAATCAGGGACCACG
>chr12:4454182-4454382-dinuc
GAAGATCAACTGATTAGTTCTTATATATTTATTCATTTGAACATCAGGCATGTAACCATCCAGATACCAGTATGTGACAATTCAAAAATATGAAGATGGC
>chr12:12265114-12265314-dinuc
AGCTCTGAAGCAGCTGAGCATAAGTGTAGTTATCCAAACGAGAGAGTCTCTTGGCTCTCTCTTTCCCCATCCCAGATAGGGTCAAAGACCATTTGTATCC
>chr12:15821210-15821410-dinuc
TAACTTCTTTATGAGATAAGACCAATGAACTTTTTCTTTGTTATGCTAGTCTTAACTTTTGGTGGTGGGTTATTCTCATCAAATATGTTTAATTCCAGGA
>chr12:16133439-16133639-dinuc
TCAGCTCCAGTCTACAGAGTGCTATACCTGTGGAGAGATCTGCTTGTTTTGAGCCTAGAAGGGGAACAAGCACTATGGTTAGCACATTGCAATCAAGAGT
>chr12:17390524-17390724-dinuc
GATCCTCAGAGGACCTCAATTGATATTTCCTAGTGCTGTGTGCCATTGGAACCTTGGGGCTTCTTACTTCCTCTTGGTTGCAATCTCCTCCTCTTCTGAA
>chr12:17724550-17724750-dinuc
ATGCTAGAAGGTGTGATAACAGGCTGCTGGGTGCACTGCTGACCACTCCATGAAGTGTAAGTCCCAAAATCAGACGGTGGACTGTGTGCTCTCCATGATG
>chr12:21287326-21287526-dinuc
GACGATCTAGACCTGGCATGAAGCACTCCCCGTCCAAGTCACCCTTGTTTAGTCCTTGTGAAAAAGTTAATGAGGTTCTGTGGTTAAATAACAACTGACA
>chr12:25367411-25367611-dinuc
TTAGGCATCCCACCAGAGTCCTCAATACAAGGGGAATCCTACCTAGTGATTCGGATATATCTTTGCAATGTCTACTTAGGTAAGTTCCCTCCTCCCTACA
>chr12:25390410-25390610-dinuc
TGCAGGGATGCATGGCTATCTGGGGACTACTAATATGGGGATGTGTGGACCAAAAGCTACTGCACCAATGATGTAAACAGACAGGCACTGAATCATAAGA
>chr12:25683903-25684103-dinuc
ACAGGGACTCCTGATGCTGTCTTGCACTGTTGACTGTATTATAGATACCACATTTTGTCAGGATGCTATGGATCTATGGCACAGTAGTTGCATTGAGTGA
>chr12:25994280-25994480-dinuc
TACAGCATCACCACAGAACTACCAGCCTGATTATGACTTAGGCAAATCACACAAAGTAGAAAATGACCCATCGCTCAAAGTCAGTTGCATTCAAAGACTG
>chr12:30578250-30578450-dinuc
ATTGGTTTCATCTTGGGCTGAGTCAACGTCTAGTCCATTGAAGATACGATTGAGGCGACGTTATGCTACAACCTGAGTCTAAACCTTTTGAATAAGAGAT
>chr12:33303018-33303218-dinuc
GAAGCGGTCAGCGGCCACAATTGGTGCAGAAGGGTGATTGTGAGGGGGGGAAGACCTAGGTGGCCTTCCAAGGTGTGGTTGGTTTCGTTCAAGAGAAATT
>chr12:35463137-35463337-dinuc
ATACAAATTCAACCGCTTTAGATCTTTGGCTGTGACTTCATATGGCAACAGTATTACAGAGTCCCTCACCTGTGACAAGTGCTATTACACAGAAAAGAAA
>chr12:35480800-35481000-dinuc
TACAGTCAGACCAGAGGTACAGTGTGGAATAGGATCAGATCTAATAACATGTTGTGCACACCACAAGCTCTGCCGCCAAACTCTCTATTGACAGTTCTGC
>chr12:35687680-35687880-dinuc
GTGGAGAGATCCAGCATTACTAGTACACTCTGAAAGGATGATTATCCTCAAAGGTAAAATACTCACAATCATGTTGGAGGTTCATCAGAAGAGCTGACTT
>chr12:36067348-36067548-dinuc
ATAAAGGTTATGAAGTGATCAGGTATACTTGTAAAAGTTTACAGACCGTATAAATTTTCTAAGGAAAAGATAAAAGGCTGTCAGAAACAAATCAGACAGT
>chr12:41949800-41950000-dinuc
AACCTCTGAATGAGATGGTAGATCTGTCCTTACTCTTGTTCACATAGTAACAGACCATGTAGAATGCTGCTGACAGTGGATGTCTGTATCAACTGTTTTG
>chr12:54956954-54957154-dinuc
AAAATACAAAAGGAATGTCCCAGAACATAATTAACCAAGATGAGAAGGTTTTCTTAAAGACAAAGAGAGCAAACACCAGCTAGGGAGGCATGTAAAGATA
>chr12:55050044-55050244-dinuc
ACATTTGGTGCAAAACAATGTTTCAATAAGGGAATCTGACCCCAGTCCACCTAAGGGCTAAGAATGCAACAAGAGTCAATATACAGAGCTTAGGAGGTTT
>chr12:64976182-64976382-dinuc
CCTACCGTTTTTCTGGTGTCACCCAACCTGCCACTGTTTTAGGAAACTGTAGCCTCCTAGCACCCTAGCAGTAGATTGTACTTTACTAATGTGCTTAGTT
>chr12:69509234-69509434-dinuc
TCTCAAGAAGGGATGCCAGGCCCCAGAGCTGGAGAGCAGTGCATTGAAATGGTAGTCCCCTAATAGCTCCTGACCCACAGTCACTCTACTTCCTTGTCAA
>chr12:70078838-70079038-dinuc
GAGTGGAAGGAGAGCACACTCCCATGCAGACCCTTGCCTCTTGTTAACGATAACAACACTCACACCCCCCTCTAAAAGCTCCTTGGAGTATACAGAATCT
>chr12:70853148-70853348-dinuc
AGGCAGAGAGATTTGTGGGAACAGGGAAAAGGTCAGTCTGACTGGTGCAAAATAGAGGGAAGGAAGTGGCAAGCGAATGCAAAGCATTGCGAAGAGTGGA
>chr12:73210564-73210764-dinuc
GTGAGCACTTGTGCACAGTGGACCTGTCATAGTGAACCTGAAAATCCTAGCTGTGAAAAGTGAGTCAGGCGAAGACATAGCAACACACCTACCTTTTTTA
>chr12:73604708-73604908-dinuc
GCTTTTTTCTGCGACTATTGACCTTTTTGTGGGGCTCCCAGAACGGTCCCCAGTACATTTTTGAACCCGATTTCTCAGACGCCAAACTCCAGGTTACTGC
>chr12:73780798-73780998-dinuc
CACTTTAAATTGCATCATTCTTTGGAGAAGCCCCTCCTGACCAGGTCTGAAAGAAGAGGCTTGCCTTGTTCCTCCAATCTGAGGGCAAGGTAGACCACTA
>chr12:73911003-73911203-dinuc
TTTTTTTTGTTTTTTAGTTTAAAGCTGAGTGCTCTTTGAATCTTATATATGTGTGGTTTCTGTATCAGCTATTATCATCTCTTGGCAGACATGCTACACT
>chr12:73974620-73974820-dinuc
CCTTGGGTTGCACACCCTAATCTGAGGAAAAACTGGATCTAGGTACCAGTTTGCCTGGGTGATACATCCACATGGTAAGGCAGGGGTCGAGGACAGTGTT
>chr12:75495924-75496124-dinuc
GTGTAAGACTCCTACTTTTCTCCATTTTTTAAACATCCACACAGTGTGTGTACAGTGGTTTTGAAACATCGGGTCTGGCTGTTGTTTAAGAATGTTTATG
>chr12:76903817-76904017-dinuc
AACCAGTTACCACTTGAGAGGACTAGAAAGCCTGCAAAGACACTCAAGTCTCTCTTAGTCGCGCTGAGAGAGAGAGCTGCTGGCTTTAAGGCCAGGGTAT
>chr12:77085512-77085712-dinuc
ACGCGCACAACATGAAAGAAGAGACTGGTGCAACTATAGGGACTAGCTATGATTCTCTCAGGATCAATTAATGCCTGTGGCCAAATTTATGGAATTAAGA
>chr12:79437042-79437242-dinuc
TCCTCTAGAGCAGCATTGGATTGTCCAGATGATTGTAACATTTATACAGATTGTTACCTTGGAATCCAGAAACAACTGTGGTGTGTTGCTCAGTTTAAGG
>chr12:82232863-82233063-dinuc
TTCTGATTCCACTCAACAATTAGCCCCAAGTAAAATGAGTATAGAGCTCCACATGCAGTGACTTGATTGGGGATTAGATTGCAACATTTTGTAGAGGGAG
>chr12:82245888-82246088-dinuc
TCTTTCATGCTGTTTTTCATAATTAGATCACCTCTATTACCAGGAAGCTCTTTAGTTGTCATGGCTCAATTTTAACTTTTTCTGTCAGCTTTTAACTTTT
>chr12:84845846-84846046-dinuc
ATGTTTCCTCATTATTTTCTTGTCAGTTAATCACCATAGGGGTAAGATTGGTTTGCTCAAGTGACTGGGGGATAAGAACAGGTTATGATGTGCTATTCCA
>chr12:85825348-85825548-dinuc
GATCCGAAGGCCTTATCTGTGGTTGTTTTTTACTTTCTCCGACTGGTGAAGAGGTTAGTGTGGAGGGGAAGGATAAATTCGTCACAGTCAATCAATAGTG
>chr12:85946722-85946922-dinuc
CAATACTGGCCTTGTCAGCTTGGTTTGCAGTGATCAGAATTAAGCTAAGAAGCACTCAGTGTTTTAGTAATCCAGCCAACCCCTATGAGCTGCCCCCACC
>chr12:86836672-86836872-dinuc
GGCATTAGGAAACGGTCACCCCTTCCTCCTCTCTATCCCCAGCCAATTCCTTCAGCCTCCCCCCTCTCTCCTCCGGATGTTCGTGAAGTGGCTTCCATAG
>chr12:99587412-99587612-dinuc
AAACAGAAAGTGTATTTGGAGATGGAGTTCATTGTTATTCAGCCCATCAGCGTGGTTCGAAGATTTGACACTCAAGGTACTTTAGAGAGTTCAAAAATAT
>chr12:100857690-100857890-dinuc
TTAGAAGTTAGCACCTTTCTTGAAGAAGTCTTGGGACACCTCCCCTTCCTTAGTTGATGGTGAGCTTGTTTGCCAAGTCTTCTCCCATCCATCTGGCTGT
>chr12:100903760-100903960-dinuc
ATGTGCAGGACGGTCAGCACCTTCGGCTCCCATGGATGCTTGCCCGAAGCCTCTTCCAATCCGTCTATCACCGCTGTCAGGCAGCCTAGAGTAGTGACAA
>chr12:102456608-102456808-dinuc
ACGACTGTTCAGTCAGCTGAAGGACATCAGACCAAGAAATCATGGAAGGACAGCTTTAGCTGACTGTACAGGTGAGGAGACAGGACTAACAAGTTCTTTC
>chr12:104076288-104076488-dinuc
GGATTAAGGGCCGTTCTATTTGTGATGAGACAATGGTCCAAAAGCCTTGAAACTTCCCTCACCATGGACTCTTAGGCTGGGTTATGATCTGCTTTAGTGG
>chr12:106871580-106871780-dinuc
CCACACAGTCTGAAGACAGTCCACTCTGAGGCTGGTGCAGCCTGCATGCCACACATTCTCTCAGAAGGTAATTTGACCATGCGTGCAGAGACAAGATCGC
>chr12:106880126-106880326-dinuc
AGGCAATTCATCCCCTCTACGGCTCTTTGTTACATATTCTCACTCTGATATTCATTCTTCATGCATCTCCAACTGCAGTGATTGTCAGATTATACAAATA
>chr12:108601280-108601480-dinuc
AGTGAGGATGAAGGGGCCTGACAGCAGGCCTGCTGTGAGTGGAGTGGACACTTGGGCAGCGTGCTCACTCAGGCACAGAGGGAAGTGAGCTAGAAAGCCG
>chr12:110703554-110703754-dinuc
CCAACCTGACAGGATTTCCATAGTGGGTACCAGGAAGGCCTTCATGGAACAATTGGTGCGCTCACACAACCCAGGAGATCTGTGGTATTGAAATCACACG
>chr12:119426352-119426552-dinuc
TCTCTGACAGGGCTGCATTGAACATGGGGCAGCCTGTATCTATTCAAGTTTAGATTTGTATATTGAATCATCAAGTTAGAATACTTCTGCACTGAGGTAA
>chr13:5511349-5511549-dinuc
TTTCTTCAAGTTCTCTAACTGAAACTTGATCAAAGTTCATTTACAACTGTATGATTAACTTTCAAGGATTGTTCTTCCTATATAAATTTTTAAATGAGTA
>chr13:5515485-5515685-dinuc
CAAGTAATTCTCCCTTCTTCTAAAGCTGGAGTTGGACAGATTATGGATAACGAATTGAAGAGCATTACTTCATCTAAGAAATTTCAGTATTTCTGGTAAG
>chr13:5601720-5601920-dinuc
TGATAACCTGACTGGAAGAGTGCAATGAGGGGCAGTCTGGACAGTGAGGCTTGCAACAGGCAGAACATCCTTAGCATCCAGTAGAATGACTTCATATGCA
>chr13:5864382-5864582-dinuc
TCTCTCACAAGATATACACTACTGAAGTTCGGAAAACTGCACCCAGTAAAGAACACAGAACAAGTGGTGTTTCAACCTCACACAAATTGGTCATGATATG
>chr13:6127455-6127655-dinuc
TTGAATTTTTTAAGTTCTTGGGATGTTGAGTCAAGCAGGTATGTGATTAATATCAAAAATGGCAGATGGGGTGCTTTGATATGTAGCACTTAAAGAATGT
>chr13:6287816-6288016-dinuc
TGTGAGTTATTCAACAGAGACCATGGAAAGGCATCCTAGTGCACACAAAGTACATAGGAGTGGGGGGCTTGGACTACTCCTTGGTGCATCGATCTGGGTG
>chr13:6652759-6652959-dinuc
AGAGAAAAAGATGATCTTTCTAACAAAGCAGTCAGGTTCAGGAGTTCAATTTCTGAGTATGTGTTCAAGTCACTTGAATCAATGGACCAGATGTAATATG
>chr13:9113861-9114061-dinuc
TGGTCAGTGGTTAGCATGTTTTTACAGAATGTGTGTGAGACTCAGAGTGAAGCAGTTACTTGCTGTCATGACTAATGTGTATGAGGAGAATGACTATGGA
>chr13:9427780-9427980-dinuc
AGGCAGTTTTGAATGAATAAAGGTAACTTTAAACTTATGTCTGAAAAGCTAAAACTCAACAAGAAATAGACATGGTAGAGATGAATTCAACACAAATTGC
>chr13:13637727-13637927-dinuc
CAGATTAACCCTTGTCAGCAACACTCCATCTCTGCTGATGCCAGCTGTGCCCCAACTGAGACTATTGTGTCTGGACGTTCTACCATGTTTTTCAGCTGTA
>chr13:14034063-14034263-dinuc
ATAGAAGAGTATGCAAATGTAGAAGACAATGAACAATTCTGTGGAGGCTGAGTCTCAAAACCATAGGCTACTCTCACAACCAGCAGTATTCTGTGGTGGT
>chr13:14160338-14160538-dinuc
AGTAGTGGGTCAATTTAAGCAGTATTCTTTTGTTTTGCCATGGTTAACTTGATTGACTCAGGAACTCAAACTGTTTCTGATTGACATACACTCTCCAGTG
>chr13:16651758-16651958-dinuc
AAACTGTACAATTTGCCTATTTGACAAAACTTCTAAACTCTGATTTTCTAAAGTAACCAAAAATCTTGCGGTTAAGACAAAGTTTAAGTTAATTTGGGTA
>chr13:16659264-16659464-dinuc
TGAGTCTCCTTCCCCAACATCTTTTCCCATTCTAGGGGGTCCTTTGCAACCTAAAGCTTCACCACTAGGTCATTGTTCTGGTTGGCCTTTCGACACCAGA
>chr13:17784158-17784358-dinuc
AGTGAACCTAGACTGCTGGCTGGGGAGAAGAAAAAATCATGCACACAATTAAATTAACCCAGAAGATTGTGAGAACGCTGTACCCACCTGATCCTACAGT
>chr13:18901428-18901628-dinuc
CATTTGTTACACTGTTTTGCAAATGTCCTCAAGCTGACTGTTATTGGGTTTAGTTGTCTAACTGCTGGATTTACTCCTGGGCAAGACCAAGTCTGATCAA
>chr13:20133915-20134115-dinuc
CAGCTCCTTGTCTGACAGGCTTAATTTATGTGTTCAGAGTCCTCCTGTGGCTCTGTTTGGGTCGATTCTGACATCATGGGACTGTCTACACTGGAAACCA
>chr13:20162875-20163075-dinuc
CCAGAATTATTGTTCTGCCTCCAGTCAACTTGCTAGGGCTTTAATTTGCTACCTTTGAAGTCTTCTGAGTAATGTTGATGTTTTATAGTACACTCTACCG
>chr13:20212806-20213006-dinuc
AGAGTCCCCAGACTCACAAAAGGTGGATGAAGATTTGAGGTGCTCACCAACAATAGCCCTTTTAGCAGACAAAGTGAGAGTGGTATTCTGCTTTATAGTG
>chr4:9641085-9641285-dinuc
TAAAGTACAGCCATTTTCGTTGATTTTCTTGTATTACTATGTTGCAGATTTTGTTATTGGTAAAGATTAGAGGCTGGTGTGAAATTGTCCTTGCTGATAA
>chr4:9682552-9682752-dinuc
ATTGCATCATTGTCATTGCAGTCAGCACCCCGGTGGACCAGGCCGCTACTGTTGATACAGCCACATCAGAGTGGCAACCCGAAGAGTGAAGATCCCACAG
>chr4:11887758-11887958-dinuc
TAGTTATCAGCGGTGGAAATGACAAAGTCATTCTGTTCTGAGTTTCTAGGTGAACCACCCAAACAGTGAAGTTTGCAGTAATTCCATCCAATGGATCCCT
>chr4:19922496-19922696-dinuc
GCCTCTTCCAGGAGGTTGTGGTCGTAGCAAGGTTCAAGGGCCAGTGCTCTGCTGCTCCATCACAGTTGGTGGTAGTCAAGTGACTGCGTTGTTGGAGACC
>chr4:32149321-32149521-dinuc
CTCATTGTTATTGAATTCACTGCTAAGAGAGACCTGAGACTGCAATGAGGTAACAGAAGGTGAAAACATGAGACCATTTTGGTCAAAAGTCGTGATCAAC
>chr4:32318712-32318912-dinuc
ATTTGGCACATGTTCCATTGGTTCCTATGGCTCCATGTGGTGCCAGTGCCTAATGTTGTTGGGTCAGTTGGACCACCTGGCAGAAGTCCTCACATTAGTG
>chr4:32405540-32405740-dinuc
GCTGAGTCGAGATGAGTCTGAGAGAGTGCCAAGGCAAGGCCTCATGGCCTGTCTTCCATGTTCAGGGCAGACCAATCTCAGAGGGCTTCCCTCTAAGCTG
>chr4:35006708-35006908-dinuc
AACTTTATCTATAAGTAAGATGAGGGATTGAGAGGCATTCAATCACACATCTTACTTGTCAGCAGTATAGCTCCAAAAGCTTCAAGATTGACCACATGTC
>chr4:43116321-43116521-dinuc
AAGTCTGTGCATACATGCAAGATCAGTCCTTTAATGTTCTAGAAAGGTCCAGACTGTGATTCACTCTCCACTGAGGAGAGTGCCTACCCTCTGAGGTACA
>chr4:47799314-47799514-dinuc
TACCAGACCAAAAAGTCAAAAAAACAGAAATGTGATGTGGAACAAGGCGAGGAGGCAGTAACCAGCTAAGTAGGGTATCTGCAACGAGAGATTTTGCAAC
>chr4:53880365-53880565-dinuc
TGAAGAGACCTAACCAGATGGAGAGGAAGTTAGCCTTGAATGGGAGGTGAATTGAGTGGAAGGAGAGTGAGGAGCTGAAAAGAACCTGACACTGCTGTGC
>chr4:58888628-58888828-dinuc
TTAAACCTAGTAGGCCTTGAATCCATCACATGAAAGAGGACTCAAATAAGTGCTATACACCTGAGACCCAGAGATCATGGCTAAGTGCTGTCTTCTAGTG
>chr4:59287350-59287550-dinuc
TTAAGGAACTGTTAACTCTGCAAGGAAGAACTGTGGTGGTATCAGAAGTTAGCCTCTCATAGTGGATGAATGCTTACTTCTACTGATGACATCTACAGTT
>chr4:62259487-62259687-dinuc
AGCTGCACTTATTCAATTCCTGGTCTCTCACTGAAAGGAGCCCAGTGCAGCTCTTTCTGCAGGAATGCAAGGAGGCTGGACAGAGGGGGGTAAGAGGTCT
>chr4:63639950-63640150-dinuc
AACACAACAAAGAATTGACCTGGTCTTCACTACCCCTGATGTGTTCCTAGCACTTCCCTTTTGAGAGACACTCAATGCTCTAGTTTTTGAGAAGACTGCC
>chr4:63850854-63851054-dinuc
TCCCAGTCATGCCTCCAAGAACTGAGACCAGCAGGATTGCATAGTGTTTACTTCTGGGATCGGCCCAGTCACTCCAGGTCATGGGATAGGTCCAGGAGGC
>chr4:63875677-63875877-dinuc
ACGGATACTGAAATTTTTAAATATACATTTATCCAGATTTCTAGACTGAAACTATGGTGGGACTAAGCCTCAAGATGTTTTCTAAAGATGACATCAATAT
>chr4:87434255-87434455-dinuc
TTTGCCCCGTGCTAGTCTCAGTTTTGTCACTAGGGCGGACTCTCTCTGAGAGTATGGCTCTTCAGAAGAGGAGGACAGCAGTGCCTACAACACCTGCCAG
>chr4:87586706-87586906-dinuc
GTCTCCCCTCTTAGGGTTTAAAATGTGTCCTATCACTCTTCCCTCAGAGAAACAGCTGAAATGCAAGAAATGTGTATACAAGGCCCTTCCACACAAAATC
>chr4:88010598-88010798-dinuc
TCACTATGGTGGACCTAGTTGCTGCTCCATTAGAAAGTCAGAAGGTCTACACTCACACTTGCACATCGATCTTTCTCTAGAATAGACACTGTCCTTACAA
>chr4:88044752-88044952-dinuc
GAGGCTCCTCAAAGAGATAATCCGGTTAGGCAAGTCTGACTATTAAGGAGGACCAAGGATGTTATGGCTGGTGATTTGAGGTAGCTCTTGATACACATGT
>chr4:88166855-88167055-dinuc
ACCCTTTTCTAGCAACAAAGTGCTGAAGATAACAATTGGTTGCCCTAGGGATACTGAGAAGGGATGTGAATCTTCTCTATTTGAATTCCTGTGACAATTT
>chr4:95001550-95001750-dinuc
AGTTGTTGTCAAGGACTGCAAGAATCTTACAGCTAGGGATGAGAGAAGACTCACAAAGCTTCTCCCTCAATGGAAGAGTTTGGCTGGAAGCTGAGAGAAA
>chr4:97821659-97821859-dinuc
ACTGCGCCCTTTCGAGTGTTGAGGATCTCAATAACCAGAACTGTTTCCATCACCTCACAGAATTGCAAGTCTTAGAGGAAGGATGCTTGATGCTGTCCTG
>chr4:101254708-101254908-dinuc
GTATTTGGCCAACAGGGTGGGAGTGTAACTGGAACCAGTCAGGACCTTGGAACCTGAGAATCTCGCGTGGTCTGATTAGTTGCGATGGAAAAGAGGGAAA
>chr4:101276842-101277042-dinuc
CAGATCTCTGTCCTGTGCTCTCTCCAAGTTGTTCTGATGCCTGACCCCAGTGCTCAGCCTTAAGACCACCTCTTTTAGCAGCACCACCATCCACCAAGTT
>chr4:102646756-102646956-dinuc
CCTATGACCTCACCAGGTGCTAGCACTTGATCAAGATCCTTTATAAATCTTAAAGAGAGAGCTTACCATTACACACCCTATATGTTTTACTTCTTTATCT
>chr4:102886950-102887150-dinuc
CCACCTCTGCAAATGTTGACTGACACCAGGGCAACAGATCAGGCAAGCAGAGCATTTGATTTACACAGATTGGTCACCCTGAATAGTCTCTCCTTTAGCA
>chr4:103096033-103096233-dinuc
TTGTGGCTAAGAGGCCTAGCAGAATTCATGCTCCTGTGGCTTGTGTGGCCATCAGTTCGGCGTTCTGAGTTCGAGACTCGTTGATTTTTGCTGACTTCCA
>chr4:107865024-107865224-dinuc
TCGGAGTGGTGTTTCCTTGTGCCAATTCCCAGACCTGCCCTGATTTATAGTTGTAGCATGCTTACCATCTTGTTGTTTTCCTTCGATTTACATATGTATT
>chr4:108350294-108350494-dinuc
TCCCCACTTCCACGTGTGTGATGCATATCTATGGCGTGGCAGTGTCTGCTTAGCCTCTAGCACTTGACACCAAACCTATTCAAGGCAAGGGGAGTAAATG
>chr4:116468778-116468978-dinuc
GAATGCTGGTCTTGAGAGGACTCTCAATGGATCTCCTGTACTGCATAATCCTGCTAACCAGGACATATCAAGCCAAGTTTAACAGAGGCTCAAAAAGATG
>chr4:117005526-117005726-dinuc
TGCCAAACAGTCCTGGCTGGCTACATCCTAACCAAGCATGCCTGGCTATAATGCCTAGTAAGCCTCTACCCCTCAAAGCAACTAAGAACTTATTGGTTGT
>chr4:119594250-119594450-dinuc
AACAGCAACACTATCCATTTAGTATCTGAAAAGACTGCTCACATTCAGGGAGACACTTAGCATTGGAGGAACAGATAGGAAGTTATTTCTCTTGCACAAA
>chr4:119738894-119739094-dinuc
GCTGTGATACAGGAATCGGGAGGCTTTTGACAAGATGTTGGCAGGGCTGTCTGAAAGACCAGAGTTTGTGTTTTGAGGTCACCCTGCAACATGTTCTTCC
>chr4:120077362-120077562-dinuc
CCCGTGACAAGAAGAAAGACATGTAGACAGCCAAGTACCTTTCTGTCATCAACAAGTGATGCCTCCCTTGTCACAACGACGGAATCAATGGCTCCTTCCA
>chr4:126191082-126191282-dinuc
TAAGGGTGAATCATTGCATAAGTCCGGGCTATATAGATTTGTAGCATATGACTCTTGGGACACCAGACTATGGAAAAAGAGATCACTCCTAAGAGTACTT
>chr13:20256732-20256932-dinuc
GAGACGGGAGGTATGTGGAAAATTTGACCCAGTGCTGCGATGACGTTTGTGTGACACTGTGCCTGGATTCAGGGTGCAGCCTGTTGACTGCTTTGACATC
>chr13:20305852-20306052-dinuc
TCCTCAAGCTCTGATGTCTAATTGTCCAAGGGCAGTGAGGAGTTATATGAGACCATCATTTGAGAGGTGCTATGCATCCGTACTTATCATGATTAGAAAA
>chr13:21417711-21417911-dinuc
AGTTCTGAAAGCCCTACATTTAGGTGGTAAGTCATCAGTAACGGAAATGTGTTCATTCAAGTCCCAGCCTACCAGGTCTTTATGCAAGCGCAAGAGCAGC
>chr13:24467952-24468152-dinuc
GCAACCTATCGTACCCTTTGGGTGCCATGTCACTCATAGATCTAATGGGGCTCTGTGGATAGTTGGGCACATGGTGAACTATCCAAACTCACTTACTCAG
>chr13:24621850-24622050-dinuc
TCCATAGATGGGAGAGCAATGCATATGGTGGACGTATGTGGAGTGGTATGTAGAGAATCATGTGGTCAGTGTTGGTAGGTAGATGTGTGGATATGATGTA
>chr13:24802369-24802569-dinuc
CCCTATAGCCGCTCAAAGGTAACGCCGGTTCATGCCCTTTTTCCGTAGGGTCCAAACTGCGGATCCTTGTTCAGCAGATTAATACCTGCTGAACCCCGAT
>chr13:28749927-28750127-dinuc
ATTCATGTTTCCGAATCAACATCATGTGAGGTGAGAGAAAGCTAGCTAAATGGAGAGACAGAAACACTCCCAGGCTGTGCTTCAGATTCCCCAGTCTGCC
>chr13:30551877-30552077-dinuc
TGAAAAAGGGGTCACAGTACCAAGAAAGAGACTTTCCAACAAGAAGTTGTTATCTGGAGCATGGTACTCATCCTCCCTTGAAAGGTCACTGGACAGCATT
>chr13:30565315-30565515-dinuc
GCCTGATTCTAGCCTGATGTGTAGTATTTCCTTGAAAGCTGACCCTTCTTTAAGAACTCGCAAATTATTTGTCTCATCACCTGTTGTGGACTTGTTCTCT
>chr13:30825528-30825728-dinuc
TAAATGTGGTGTGTCACAACCCATGGAAGTCCAAGATGGACAGGCCTGTGGCACTCAGAATAAGACCTCTGGGTCCCTGATGAGACACTGGGAGTCCAGA
>chr13:30863283-30863483-dinuc
GTGCACTTATGAGAAAGTACATAAACATCCTTTGACTTACAAGTTGGCTTTCAAGTTGAGTAGCATCTCAAACTCACTAATCACAGCCTCTTGCGGGTTG
>chr13:30880454-30880654-dinuc
AAGTTTTGTCACTAATTTAAAGGAGTGTTTAGCAACGTCACCCAGGATCCACTTGACCTAATTGGGCCAACATGAATGCAAGATTTGTTGTCCAAAGACT
>chr13:32993366-32993566-dinuc
GAGCAGAAGAGACAATTTTTAAGTAACATCCAGGACTTCACCAAGAGTCTGCTAAAAAATAAAGAAAGCCACCAGCAGAGACCCTGTATTGTTTGGCTCA
>chr13:35131516-35131716-dinuc
GAGCTTTCTGAGAGATTTTGATTACATCCATCCTTCATAGCTCCATGCCAGGCCTCCAGATTCCATTCTGCAGGCAGTGCAAGACGTGCCTGTCAGCTTG
>chr13:36399635-36399835-dinuc
GGCTGAGTGCTGCCTGATACATCTCCTCATGACCTCTTAGCATGCTATGAATCTTCAGGAGGGATACCTTTCGGTCACCTGGTTACCACTCATCTCAGCT
>chr13:37148633-37148833-dinuc
AGCTTAAAACTGCTCCCAAGAATGTAGAAAAGGATGTTCACCTTTCAGGCCAAACTTTAACCTCAACAACTCACCAATGTTTGTTTGGGACTGGTTCAGT
>chr13:37658006-37658206-dinuc
CTGCATTGTTACTTGCAAGATCACTTTGAGTTCCTTCCGGTTCTTCTGGAGTTTGGGTCCCCCAGAAGAAATGGTGCTTTTTGCAGCTCAGCGTTCTCAC
>chr13:37793234-37793434-dinuc
TCTCCGGCTTATAAGTGGACTCACAGGCAAACCACTTTATAGATGGCCCCCCACACTTCAAAGAAGACTCAGATCAATTTTGAGGCAATCAGGAACGGGG
>chr13:37801770-37801970-dinuc
AAGCTGCTGCTGCTGGAACTTCCAGCTCAGCTTGGGATCCACGAGCAGTGGTCCTTTGCTCTCCCAGCCCTGAGCCGTCTGTGCCACCTCCCTCAATGCC
>chr13:38028090-38028290-dinuc
GATAGCTGTGTCCAGATAAAACTGTTGTACAATGATCAAGTCTAAACTCACTTTAATCCTCTTTCGTTTTTTTAGTCAACCACATTTTTGAGAGCAAGTT
>chr13:41521251-41521451-dinuc
TGGATGTAGTCAGCAGTGAGAGAACATGCACACACCCCCCGCATGAGAATAGACTAAGAGGTCGACAACAGAGGAGATCACAGACCAATGCTGTGCAGGA
>chr13:41607722-41607922-dinuc
GCTTCTTCCATCAATTTTGTCTCTGTATCATCTTGGCTCCCTTGAGCGTTTCTGTAGCTGGCTAGACCCTCACAGCAGTCCACACTCGCTTTCTGACCCC
>chr13:41683051-41683251-dinuc
TCAATATTTGTGGCCCTCTCATCAGTGTTACTATTGCCCATAGGGTGGATAGGAGGTTGTGCAGTTTCATGGTCCTCCAATACAGTCAGTCTTGAAGGGG
>chr13:43456826-43457026-dinuc
TCTTTGATGGAGAGAAGGTGTCTTTACTCCTCTCTCCTACTGTAACACACCCTGTTGTACTATATTTGTCAAACTCTTTTAAGTTCCAATGCACTTTATC
>chr13:43773909-43774109-dinuc
CTGCTATGACACACTTACATTACACACTACACGCACCCAGCCAGCCAACTGACACAGCACCACACACACTTGCATCACACACACACGTCCAGCCACCACA
>chr13:43788918-43789118-dinuc
AAGATCTGCCTACTGTTCAGAGCATGGATCAGTTTGCTGCATAGTCAGGCTCTTATTGGGCAGACCTGCTGAGGTTCTTCACCGACTCTTCCAACGGGAG
>chr13:44372569-44372769-dinuc
AAAATGGAGTTGACTCTTCTTTGTAGCTATTTTTCATTACTGTACTGTAGTTACTTTGTGAGAACCAAGGCTACAGTCTCCTCAGTCGCCTTTAGAGTAA
>chr13:44781172-44781372-dinuc
AGAGATACATAAATTTAGCTGTCCTTTCAAATAGTAATGTGCTCCAAGAAAAAGGTACTCAAATACACTCTGTCATGCATGTTTGGCTTTGACAAGAGAG
>chr13:45685836-45686036-dinuc
TTCAATAACATAATCTATGTAGAATCCACATACAATCTTGTAAGATGGAGCTGTTAATGGCTGTTGGCTGTGAGAAACTTTTTGGAGGATAGTTAACATG
>chr13:45924620-45924820-dinuc
CTGAAGACATGCTTGAAAAAAGGCATAAAACTCCTTTCACGAAAATCAAAGGAATCTAAGGGCCGCAAAAAAGGAACAAAGAAGTCAAACCGGCTGACCC
>chr13:49283812-49284012-dinuc
TCCACATCTTGGAGAATGCGACGCAGGGTCTGACACGTGCCAGTGGAACATCGGTAGGCGGTGAGTGCACCCTTGTCTGATCATTGGTGTCAACACAGGC
>chr13:51814755-51814955-dinuc
CAAGCTGGAGATTGACCTGCAGGAAGCGAGATCTTGTGGACCTTGCCCCTATGCATTACTCCAAAGGTTGATCCACAAGGACTCCTGAGGACAATTTAAC
>chr13:52824958-52825158-dinuc
GAACCAGCTGGCATACAAGTGGGACGGGGAGCCATGGGAGGCACTGGGCCAGACTTTGTGTCCAGCAGGACTTCTCACCGATGCTCTAGCACTGCACCCT
>chr13:52879220-52879420-dinuc
CCTGTCGTAGACTACTTGGCTCTTGATAGTCAGCTTGGCCAGCAGGAGGTCCTGCCTTCTCTACCACGCCTGGAACTGCACAGCCTGAAAGCCCTCAATC
>chr13:54209492-54209692-dinuc
ACAGCTGAGAGACACCTTGCAAGCTCGGACCAAGACCAAACACAGTCCAGCTGACAAGCAGCTCTCACACGGTTGAGGTCACAGACATGGAAAATGTCAG
>chr13:60895779-60895979-dinuc
AGAGACTCTTCAGGAAAAAAAGTCAAACAATTCATGACACAGTAGTTAACCAACACAGAACAGCATCTGTAAAGTGGTCATAAACTTCTGCCCATACCAG
>chr13:63285976-63286176-dinuc
GAGAAATGAGAGAGACAGAGAAGAGTGAATCGAGAGTGTGCTGTAGTGAGACTGTGAGAGAGTGGAGAACCAGAGAGAGAGTGAGAGAGTGAGAGAGAGA
>chr13:63558082-63558282-dinuc
GGGGGTGAAGCTGGACAGGGAAGCAGGGCAGACGTAAGGCTAGCTAGAAATCAGAGAAATAGGTAAGAAAATGTCTAGGTGGGCACCAGACAGAGGTGAC
>chr4:127115062-127115262-dinuc
TCATCCTACAAAGCATGGAGAAGGAATCAGTAAGTGGCTGTAGTCCGAACACACTTGACAACCACTTGCCCGCACTGATTCAATAGCCAACTGTAGCATG
>chr4:128713202-128713402-dinuc
TGGTATGATACACAAGTTGCACCCCTGCCTAGGGATAGACAAATGAAATGGGAATGTGCCCTAGGTGATAACACTAACTCTTGGCAATGTACTACTTTTC
>chr4:129008414-129008614-dinuc
ATATCTTTCTTGGCTTTTTTATTAATATTTTCAAGAACTTAGTCTGCACCATTTAGTTTATTGCATACATTGAATATACATGGATACAAGTTCTATATTG
>chr4:129032770-129032970-dinuc
GCTCCCTACCCACCAATTCCGTTGAGAGCATGCACACTCTTCAAGGCCACACCTCCTGTCTCAGTCACCCAGCTGGAACTAATTTTCTCCTCCTCCCAAA
>chr4:129305482-129305682-dinuc
GCTGTGTTTGTGGCCCTTGGTTTGTTTTGAGATAATGGAGGTCCTTTAAAAGCAGTCTCTTAACAAAGATTCAGCTTTGTCTTCTGCTAAGTGACTTTCC
>chr4:132511322-132511522-dinuc
TCTTAGGCTGGACTCAATTCTAAGAGTTAGTTAGGTTCGTTCTCCAGGAATTTTCAGATTGCGCCTCCCTTCTTTTGTTCAGTCTTCTGGAGCTCTCCCG
>chr4:133264655-133264855-dinuc
ACTCTCTCATTGGAACCCACTGAGTCAGTGGAGGACTTGAGTCTTGCACTGTGTATAGCTTGTCCTCCCCTGCAGTCAATTTTGCAATTGGGTTGGCGCA
>chr4:133398789-133398989-dinuc
TCTCGGAAGGCTCTCTCTCATGGTGTCCTCTAGGTTATACCCTGCTGAGTCTAATGGTGGATGCCTGCTCAGGTCTCCATCCCCTCTCTGGGGGCTTAGT
>chr4:133843152-133843352-dinuc
GGTTGGTCGACAGAAGCCCCATTGCTGTGTCCAATCATTGATCTTTGGGCCCTTGCCCTGACCCCTCTTCAGCCCTCCCCCACCTCAAGTCAGAGGGGCC
>chr4:136031342-136031542-dinuc
GAAAGGGGCAGCAAGACCATACTCTGAACAACAGAGAGAAAAAGTGATGAACTGAGATGGTTCAAACAAAAGAATCTTCCTAAATAATAGAGGACAACTT
>chr4:138864386-138864586-dinuc
AGAAGATAGGCAGCTTAATATGCAATCCTGTTCTCAGGAAGGACACCTCAAAGTAGTTACTGCAGGAAACTGACTATATGATTTGGGACCACCTGACCAC
>chr4:143214494-143214694-dinuc
TCTAGATGTATCTGCACAGGAAATTAAGCCTAAACATATCAATTCTGTGTTTCAGCTTTAGTCAGAAACCACTGCTCAGTTACCACAGAGCATCTAGGAT
>chr4:148604290-148604490-dinuc
TCCACTGCCCCACTGCAATTGCTTGCTCACTCTTCCTGCTGGTGTATAAATTTCTGAACCCCAGAGGTCAATGTGCAGGACTGTACTCACCGTATGCAAC
>chr4:149663996-149664196-dinuc
AGTTAAGACTCTGCTGATTTAATCTGGTGACTAATGCTCTTGGTTTTTTATTTCGTGCTATAGTATGTCAGTTACCATCAACAGCTAGCATTCACCCAAG
>chr4:150905390-150905590-dinuc
CGAAGCAAGGACTTCTGTCTGCTGTAGCCAGCTTAATACATGTAGTTAGCAGAGCAAGAAGTATGGCCCCACATAGGGAAAACCACAACTGAAAGAGTAG
>chr4:150915419-150915619-dinuc
TGTTGGTGCTAGTGTGTAGTGATGTATTAAGTGACCATATGTCATGGTTAATGTGGTGATGCAGACCCTGTGAATGTTTTACTGTCATCCAGACATAGTG
>chr4:155508784-155508984-dinuc
GCCCCCCAGTGGCCTGGGCCACCCAGAGTCCTGGAACTTACTGTGTTTTCATCCATTAGTTACAGTTTCTCCTCTGCTTCCACCTTTACTATTGGACCCA
>chr4:156200824-156201024-dinuc
TGCTGAAACCTTCTGGGGCCTGAAACAAGATGTTTCTTTTTTGAAGGGGATCTAAAACTTTGTAAAACAGGTTCGGACCCTAAACGAATGTAAGGAAGGT
>chr4_GL456216_random:25750-25950-dinuc
AGTTTATTTTAAAATTGTTTCATGTGTGATTGGTAATTAGGGGTGTGGAAAGATTGAAATAAAAAGGGTTCGTGTTGACGGGCATTTTTGCCGAATTTGG
>chr5:3800246-3800446-dinuc
TTTTAAAGGAAAAGAGGAAGCATTGTTTAAAACAACATGCACTGCTTCTGAAATACAAGGAGGGAGTAAAGAAGCCGCACAGGAGGTTTAAAATTAATTA
>chr5:8355726-8355926-dinuc
CTGATACTGAGTACCAACTGTTCTCTCTCAAACCCTCAGGGAGGTTGACATGAAGGTCCCTTTACGTCTGACCTGAGATGAATCACAAACCAGCCCTCCT
>chr5:8542590-8542790-dinuc
TCTAGGACCAGACTAAGGTGGTCAAAGAGAGGTACTGAGCTAAGCTCAAGACTGGACATCAGGAGGAATAGAGACAAAAGAGGGGTGATACACCTGAGTC
>chr5:8681206-8681406-dinuc
CCTGCTAGCCTAAAATATCAATAGGGCACAGATTGTCTCTGTGCACATCTGAGGCCAGCTAGGGGCACATCATGCCAACATACTGAGGACCACCTTAGAA
>chr5:21019778-21019978-dinuc
AAAGAACTTGCAGTAACGCTCAGACAAAGACACTTAGACCATCACCCTAGTAGCAACAGAGTAAAAGAGATTTTTTGTTCTGATCAAATATTAAACCTAA
>chr5:23894180-23894380-dinuc
GTTAACACTGCTACCTTTCCAGGTAGACTCCACCGTTTCGGTCACACATGAAGATCAATTCAAGCAGATGGAATCCAGTCACCAAGCAGAGTGTGCCTGA
>chr5:24971171-24971371-dinuc
TGTTGGGTGCCCTCATCCCCTGCCCACATAGCCCTTCTTGGGTCTGACAAATCTTTGAGCAGACTTGGGGCTACTCCATAACCATCAGGCTGGGAGCTCA
>chr5:28397271-28397471-dinuc
ATCTGAAGCGCATCCTTTGCTAAATCAGTGTATTACTTTAATGAGGATGACTAAACCAGGCTCTAGGCTATTAAGAGATAAAGCTGTCCTTTTAATTAAG
>chr5:31177524-31177724-dinuc
GTAAATGCTTCTAGAACAAAATCTGTGACAACAAAACTCTAAAAACTTAACATAAGAAATCAATCATAACACTTAAATGAGCAATAAAGGCACAAATTCT
>chr5:33822346-33822546-dinuc
ATAAAGTCTCAAAGATGAATCAAGTAACTGTGTTGTGATCATGTTGGTGGAATTCTATTAAATACATTAGATTATAAGACAACACAGAACGGGTTGCAAG
>chr5:34701878-34702078-dinuc
ACTTTAAGCTTGTGTTGGAGCAAGAGAAGATATCAGATTGAAGTCAGGGTGTGAACAGGCTGGAAAGGTCATACTAGGGGTCAAGTTCATCTTAATGAGA
>chr5:35207542-35207742-dinuc
ATAAGACTGTGCTATTGGTCGTAAAAAAACTGACCACATGAGTCATCAGACACCCATGGAGAGATCTGCAGAAATGCACAAGAGTGCCTGGTGTGACCAC
>chr5:35869982-35870182-dinuc
GATGCAGAGGAGAATTGACTCTGAGATAAATTGTATACTGGAATGATGCTTGTTTAGATCCACATCTCTCAACCTTTGAGATCCAATAGTTGTATTGATC
>chr5:41664449-41664649-dinuc
GATGAGCTGGAAATAATGTTATAAGCACTAACAATGCTTTCTTTATAAGGAGTAGAAACCAAAACTCTGTGGCAAGTGAAACATCTAAATAGGCATGCAA
>chr5:43978704-43978904-dinuc
GTCCACTGTCATTCAACTCGAGAAGATGTGTGCCTTAGAAGACATCAGTGTCTCTATTAAAAAGAATGGCAGAGTGGAATCTTCAGCATGAACTGAACAG
>chr5:53413938-53414138-dinuc
TAACCATCAATGGAACTCTATAATGTGTGAATTGCATAGTAGAATTGCTCCTTATTATGAGTGAAATTAAAAAATGACTGTGAGAAATAGCAATCCCAGT
>chr5:53441374-53441574-dinuc
TGGACCTCTCCTTGGCAAGCGAAGTGGCACCCAGTATGAAACTCAGTGCAGAAGGGTGGACATGTAGTAGCTGAGGAGGGATTCCGGTCCAGCCACTCAG
>chr5:53492202-53492402-dinuc
AGAGGGTTCCACAAATAACCCCTAGTTATAGGTGTGTGATCACCAATCAGACTTCTGATATCTGTATTGAGTAGCGATGTGTTCGGAGACAAGTGCCACG
>chr5:62723578-62723778-dinuc
AAATTTTAAAAGTTATTGTTTGTTCAGACTTATCCATCACATAGCAATACCAGCAGCACCAAAATGGTCTCAATGTAATCTTTTTAAATTTTCACAGTAT
>chr5:64765936-64766136-dinuc
TGAAGTACAGATGACTGAGTAGGATCAGGCAGAGAAAGGTCTTGAGGCAGTAGGCAAGAGACCTCTGAAGGAAGATGTGTCAGTGCAGGAATGTGGTGTC
>chr13:75784220-75784420-dinuc
GTGTGATCAGCCCATCATAAACCCATTCATTGAGATTTTTTAAGTTTAAACAATCACTATCCTAGTTCAGAGCTTTGTAGATATTAACAGTTATGATAAT
>chr13:89324308-89324508-dinuc
GCTATCTTTCCATGACATACAGTGTAAGTTATCCAATGTTGATTAAATTAACTCACAGGTGCAGCATCAATCATTAGCTGATGGGTGTTATAGCTGATGT
>chr13:91936114-91936314-dinuc
GTGTGTAGTGTGTGTGACAGTACAATCATGATGTGTGTGAAAGTCAGACATGCACCAAGCCACATCAGATTGGGTATGTGTGTAGTGTAATACAAAATAT
>chr13:93771152-93771352-dinuc
AGAATTCTTATTACCCTTTGCTAGATGATTCATTGTGAAATTACAAAGAAGTAGTCTTGACTCTAGAGGGGCACATTCAGTCGGATGGCCAACACCAGTC
>chr13:94153842-94154042-dinuc
AGTGAACTGCCAGGGGCAGCTGGCCACCATGAAGGGCTGCTATACCCTCCAGGTTGTGATCCCAATCAACAACAATGCGGGGAATGATCACTGTGTAGTT
>chr13:97678526-97678726-dinuc
GCTCCTTGTTCTCCTGCTGGGTGTCCTTGTTTTAAGGGAATAAGGATTGCTGGCTCCACAAAGTGACTACTTGCTGGCTGACTCCCCTTGGTTTGCCCTG
>chr13:97928186-97928386-dinuc
GCTTCGAGTCGGACTGAAGCCTGGGTTTTATCAGTCAAAATCCCAACAAATGGCATGTATTTCCTTATTCTGCTGAACCACGAAACCTCAGCAAGGAGGT
>chr13:98832564-98832764-dinuc
TATCAACACGGGCTCACCAGGGCAGGCAGAGTTCAGCTTGAACCCCTAACACTAATGCTCTTTCCCTTGAACCAGTCTTCTTGGAGACCCCTTTGTTCCT
>chr13:99385093-99385293-dinuc
GTTTTATTTCCCCCTTTTGGGGTCTATTATATTGAAAAATTTACTAGATTGCCCTTTTAAGATCATCACCCTCAAAGCTCTGATGTAGTCTATTTGTCCT
>chr13:102075950-102076150-dinuc
TGAGAGCAAAGAGCCTCCAAGCAGTGTGTCACCCTCGTTAGTTTATATGAGGGAAGGACATAACTCGACCCTGTTAGGGCTCTGAACTCTACTTCGAAAT
>chr13:103848162-103848362-dinuc
ATGATGTTTTCGACCAAAGGCTCACTCTATAATTCAATTCTTAGATCTGGGAAGTGAAACTCTGTCGTGACCTATTAGCTTCATACCTTGCATGTTTATA
>chr13:110044032-110044232-dinuc
TCTATGACTGCCGGCTAAAGGATCCATAAGCGGCCATTGGGCTTGTAAAACTTCATCTAGAAATACACATGAGGGTGGAAAATAAAGGAGCGGTACAAAG
>chr13:111569238-111569438-dinuc
AGTGGATCAATTACATCATCCCACTGTTGGTGCTGGAATTCTGCCTTCACTTTGGTGTTTGACACAACGAACCAACACTCAGAGAGTGATAGGTGCTAGA
>chr13:111867446-111867646-dinuc
ATCCCCAAAACACTTACAAATGGAACCCACACAAGTTGGAATGTTTGGACCCAACTCAATCTTAACCACCCACAAAAACTTGCTGAACCTTTATCCCTTA
>chr13:113033939-113034139-dinuc
TACAGCATTTGTCAGTGCTGAATCTGAGTTGGGAAAAGCAGTGGGATTTTGGCTTCTGAAAAGAAGCACCATAGGAGCTCTTAACTCATGGGTATTTTGG
>chr13:113582528-113582728-dinuc
GTGGTGCTCATCAAAGAGATGAGTGCAGTGAATTGAGTCACAAGGAGTACAAGATCATGAGGAGATCTCAGTCCTGACAAGAGGGAAAATGGATCCAACC
>chr13:114915064-114915264-dinuc
GCCCACCATAAAGGTCAGATACTACAACATATAGATCTTGGTCAGCAGTGATAGGTATCATCCAAACTCTTTTCAAATGGAGCACAGTCGTATACAGGAA
>chr14:14607126-14607326-dinuc
CCATTCTCTTGTGTCACTGTGATGAGTTGGCTCAGATGGCTGTGGATAGGACCCTCGAGCCCTGCTCCAACTCTCTAGTGCAGAACAACAATTGTGGAGA
>chr14:15131991-15132191-dinuc
AATGAAATGTTGTTAGTATGAGCAAGGAGAGTTTTATGCAAGGGACCAGCATCAGTACAGTCAGACTAGTGTCTCTTTTCACAAGAAGCTTTACCCAATC
>chr14:16251593-16251793-dinuc
GGGAGGACATATAGGATTTTTGGGATTTATTCAGTAAGGTAGCAGACAAAAGGTTTAGTTTGACTGGTAGTCTTACACCTCAGAGTGAGTAATGACAGTT
>chr14:16301834-16302034-dinuc
GGTCATGGCCCCTAGAACTCAACTTTTAGTAACAGTTCTAGACTCTAATGTGTGCCAAACTAAGTTCTGCTTGAGAAAAGGGAGTAATGAGAGCATAACA
>chr14:21013920-21014120-dinuc
AGTCACAGGGAACTTGTCTCAACTTTCTGTACAGTGGAAAAATGATGCTATTTAGAGCCATGAAGAACAGTATTGGAGAAGACGATGGACACCTCTGGGT
>chr14:21278886-21279086-dinuc
TTAAGTTATTTAGCCACATATTTTAAACCTAGAGTCAGATATGGAGAAAAAGTCAGCACATTTAATAGTCTTACTTGAGTTGTCCATTCCAGCAAGAGAG
>chr14:21302351-21302551-dinuc
CTTCCTTGGCTGTTAAGTCACAGTGTTGCAAGAAGTGTACAGCTGAAGACTTTGACAGTTATCAAGTGCTTGGTTTCTACTAGTCATGGTGGCTTGTGCA
>chr14:21507159-21507359-dinuc
TGATATAACGAGAGTGAATTCTTCTACTTTGGGACCCTGTCCGATAAGTTTCCATCTGTATTCAAATTCTGACTCATTTTACTCAACAGGTGTTTGACAG
>chr14:25530050-25530250-dinuc
GTTGCCCAGGATCGCAGGACTCCTATGAACCTCAGGAGAGTCCTTCCCTACTTGAGTTGATCTGAAGCAGAATCTCTGAGAGAGAAGGTGGAGAGGATGA
>chr14:25839677-25839877-dinuc
TGTATCTGTGCTCACAACCCCCCCATCTGCCTAACCTGTGACCAAATTTCTCCAACACTCCCGGTATTGGTTCAGTTGCATGACATTGTATTCACAACAT
>chr14:26919365-26919565-dinuc
GGTTGTCCAGAAGATGAAGCATTGCTCCATCCTCACTAAGAACCACAGACTCACTCAGAGAGACAGTCTTCATCTCAACCATAAGTCCAACCACAAGAGG
>chr14:27249354-27249554-dinuc
TCACAAGTTCTTGCTTCTAGGGATGTGACCTGTCTGTAGAGTGAAGGGTCAGGATGAAAAGAGGAATTGAGACTGCTGCAATGTTTCAAGTGATAAGGTG
>chr14:31367926-31368126-dinuc
AATCTGTATGCCTGCTAATGAAAAAAATCAGAATGACCCCTGATTTTTTTTAATACTGTATAACAGCTCAGTTTGCCATTCTTTACTGATCAACACTCTG
>chr14:31398102-31398302-dinuc
AACCATCACAGTATCTCAACAGAGCATTAGGGTTGACCAGCAGCTCCTGCCAAGCCAGGGATGCTTCCTTCAGTGCAGGCAACCGTCGCAGTTTTAGACA
>chr14:34449088-34449288-dinuc
CAACCTTAATTATGGGAGATCCTTGCATCAATACAGGGATCATTGCATCTATTATTGGGCATATGAAGCTGACTTTTAAAGCCCAGAATTTGGAGCTCCA
>chr14:40949996-40950196-dinuc
ACTCTGCAGGGGTTTCTACAATGGCCCAGAGGGTCAAGAAAGTCTTTAAGCCTGACTGAAGGAGGAAGGGAAAAGAGCGGGTTGTAAAGTGGAAATTCAG
>chr14:45049726-45049926-dinuc
CTCCTGATCTGAACAGGACTGCTCCGAGTGTGAAAGCAATGACCTGCCCCATGCATGTCCACACTAAACCCTGGGCCAGGACCTTCACAGGAGTTAGTCT
>chr5:64992574-64992774-dinuc
TGTCGAGTTGAGGTCAGTCATACAGGTTATCAAGATTCCTGCAAAGATCATCAATGCTTTTAACCATCCCAGTGACTCAGAGCACCCACAATGAGCTCTA
>chr5:65108223-65108423-dinuc
TGCTAATGTTGAGGCTGATCCTGGGACACGCAGCGGACTGGTTTTTCAGCTGTTGCACTAGGTGAAACTTGTCTTAGTGTTTCAGGGCAGAACACATTCT
>chr5:65483982-65484182-dinuc
CCTATCATCCTGAGATCTTCTGTGCCAACTCTACTGGAGAACTCATGTACAGGGGAATGGGAGGTGAGCCCACTACTCACCTGCATGATAATCAGAACAG
>chr5:65867354-65867554-dinuc
CCTTCTTCCCTAAAACTGTTCAAGTGAGTGTTTTCTCTCAATAGAACAATGGTCCTAAAGAGCAGGAGTTTTGCCTTTGGGGGTATGAAGCGTCCTCCAA
>chr5:65986582-65986782-dinuc
ATCCAGGAGCAGTAACTAGGTGGACCTAGAAGGGTGACAGGCCAGTAGACTGGAGAAGGGAGTAGAGGTGTGCCCTTCTTGCCAAGAACCATGAGACCAC
>chr5:72656134-72656334-dinuc
CCTGTTCTAACAATTTTAAAGAGTCTTACTTCTCACTCATTACTATTGACAGTTGTGTCAATGACAAGTAAGAGAACTCCACTGTGTGCAACTGGCTAGA
>chr5:77217836-77218036-dinuc
GAAACTGAAAATGAGTACATGGAAGCCAGAGGAAACAGAGCAGAACCATTGTGCCAGTGTGCCGTGTCAGTAACCCCTTGATGGTGTGAAAGCCATGCCC
>chr5:90677872-90678072-dinuc
ACTGATTTAATTAATCCTCGACTTGTTGAAGAAAGTTAGAGATGATAATCCTACTCATTTTCCTGTCTTCATTGTCCTCTCCACCCCTCTCCCTTTTTCT
>chr5:100585200-100585400-dinuc
AAACCAGGTAGCCGAAGTTCATATCCACATAGATACTCATACAACATAATAAACAGCAACAAGAACTCAGGAGAGAAAGCTGCAAAACCACCACCAATTC
>chr5:101254200-101254400-dinuc
CAGAAGAATTCACCGCAAAGTCTTCAAAACTGATTCAGAGGGACAAAAAACAGTGTATAGGTTTGAGAGTTTAGCAGTAAGCAAACAAATTCATTGAGTT
>chr5:105145156-105145356-dinuc
ACAAGAGTGGGTTGACTAACACACTTTTGGTTGGCAGGGCTCATCAAGACTGAGTGAGTTGGATGACAGGACTCAGAGTGCTTCAAAGTTTAGACAGAGA
>chr5:105354724-105354924-dinuc
AGCTACATAACTTGACACTATTCATGCACTGTGCTATTCATGCAGTATCTTGGGCAGCATCTAATCAACATGCCAGATTTGAACACTAAGCCGTTAACAA
>chr5:106904525-106904725-dinuc
AGCTCAATTATAGCCTGATTCAATCTTCCACCTAGACCCAAACTACCATCCTCTTAAGACTATTTAAATCTCAAACAAATAACATGTTGTTATTTAATTA
>chr5:107648930-107649130-dinuc
GGGGCTATGTCTCTTGTCTTGCTGGCCAACTCTCAGAGGGCCAGCTGTACACCACTTCCGATGTCTTTGCCACATCTTTTTCTGATGAGTGAACCTACGA
>chr5:107756338-107756538-dinuc
GAACTGGACCCTAATGAGACTTTGACCTCTGTTATTTTCTTCAGACTCAAGCTACTCTCAAAGCAGATTGAGAAATTATGTATAAAAGTGACCAAATTTG
>chr5:112264278-112264478-dinuc
TGTGGGCCCCTGAACAACGGCAAGCTGTGCACACAGGAGATGTTGTAGGCTTGACCGTGTATCAGAAAGTGGGTTAACAGTGGAGGGGGTACCTCTCAAT
>chr5:116009446-116009646-dinuc
ATAAATCTGGGGAGGGACAGCACTTGAACTGAGACCAATTCTCCCCTCCTTCTTATGTGAATTGTGACTGACAGGTAATGAAAGCAAGTTTGGAAGAACA
>chr5:121106938-121107138-dinuc
AGCATGCCCATGTCCCAGGCAGGTAACAGATCACAAGAGAAAAAGCCAGATATGGGTCAGATACATCCACTTGGAGAGGGCACATACACCCCTGGTCTTC
>chr5:121229409-121229609-dinuc
TTTGTACTCTTTGATTTGGCTGATGAATGTACTACATTTTAACCTCAAGAAGTGAACCATTGTTCCTGTTGCCTATCACTTGACTCCTCTTGTGTGTTTC
>chr5:121341244-121341444-dinuc
CTGAACTTCCCTCTGAGAAGGCAGGGCTCTGTGCGTCAGGGTTAGTCTAAAAGCTCTCTTTGCAGCATTGGCTCGAGGGAGGCTCAGAGGTGCATCAACC
>chr5:121740304-121740504-dinuc
TGGCCTGTGCTTTATGAACTCTTTAAACTTTGTTTAGTGAGCTCAACCTTGTTTGGGCTGTAGCTACTCAAAATCACCTTGTGGACTTGTGCAAGGTGTG
>chr5:124035528-124035728-dinuc
GGACTCATGCAGAAGTGTCCCTATGTCAGGACCACCACCCGAATGCACACCCAGGCAGCCATTTGGAGCGGAACACCCAGCGTACTCTGGATGAGAGCTT
>chr5:124411750-124411950-dinuc
GTGGAGTACCCCTGCTTCCTAGTGTAGACTAACACTGTCAAGACCAGCTGCCAGCTTGGTCACATGCTTACTTAACTATTTGTGAGGGAGCACATCAGAT
>chr5:134304039-134304239-dinuc
TCCAGATGCTGGTTGCCAGGCCCACACAATAGTTTCCACAACTCAGTTCCCTACACCCCCACATGGTGGTGGCTCATCCTCCGTGGCATTCACACCTTTG
>chr5:135702418-135702618-dinuc
GCTGAGCGACACGATCAACAACTCACTTTAGATGCCGGCTGACTGCAGTAACATCCTCAAACAGTTATACTTACCCCTTTCTGCACCAACATCATTCACA
>chr5:147063382-147063582-dinuc
CATCATCTCTTGCAGTTAAAAGAGTTTTGACACAGTCCTCTCTAATGCAATTTCATGGCACGACATATGCACATCAGACTCAGGAGAGCCTCAAGAGAAA
>chr5:148397504-148397704-dinuc
GCCAGTGCCTAACGGTAGAAGATAGGGCTAGTCCAGGGAGTGCTACAAGCTGAGATGAGGCTGGCTTTGTCAACATTGACCTAAGTTCCTCGGTAAACAG
>chr5:148547686-148547886-dinuc
GCAGGAGTCGCAAGAGGGACCCCATGCAATTCCAATAGGAGACAATCTACAGTCAGAGTCAACAGAACTCTACACAACTCTTGGAAAGACAGAAGTGATC
>chr5:148626210-148626410-dinuc
CAGGCTGTCCCTCCTTTACCAGCTGAAGGGTAATGATGAACAGGCTGAATCTACTCATGTGACTCCACTCCTGTAATCTTCCATTAGAGTTCTTCAGCCA
>chr5:150519726-150519926-dinuc
CACTACCATCCTAAATTGAAGGGCAGTCAGGAGCAAACTGTTACAGCCACTCATTCAAAACAACAGTAAAGAAGTCCTAAGGAGTGTGTCTAGATAAGAG
>chr5:150759202-150759402-dinuc
TCTCTGCTCTCTGCTGCTGACTCTTTGCTGACTGCTCTCTCCTTTCTGCTCTCTCTGACTGCTCTCTTCTGACTCTTCTGACTGACTTGACTGACTGCTG
>chr5:151374944-151375144-dinuc
CTGTACTATGGCCCACATTAGCTGTAGGTAACCATTCTCTTTACTCCCAAATATACACTGTTCTGAGCTGTTACACTTTAACACAAGTGGCAACAATATC
>chr5:151376510-151376710-dinuc
CAGGACCCCAGCTTAAAGTACTCAATTCACTTTTTTGGGGCATGGAACACTGATCATCTCCTAACTACTATTCTTGCACGCAATTTCATGTATTGCTATC
>chr6:13021654-13021854-dinuc
CCCTCACTCTTCCAACAGTTCATCAAGTTGTGTCTGTGATAGCCACCAGCTGTCAACTTAGTGTGAGACAAAACTGCTTCTCTGAGCAATGATTTCCTGG
>chr6:13674573-13674773-dinuc
CTTGTCTGACACTAGTATGACCTACCCATGGCACTGGAGTCATAGATATACCATAGTCTAGACATAAGAGATCTGCAGTTTGACATGACATAGAGCTCAA
>chr6:15751396-15751596-dinuc
TAGGTATGTGCTAGTTACTAAGGAGACCTTGAGGTGGCCAACTCTGGATGAAGGTGTTGATCCAATTGACACCCTGTTGCCCAGAAATGCACTGCAATAA
>chr6:15780622-15780822-dinuc
GATTGAAGTTATGAGTGATTGCCTTAATTAAAGACAGATTTAACCAGTGGGGGATAAGTTGTTGTATTGTTGGTATGCTTTCTGGAAAGAGATTCAGTGT
>chr6:17066310-17066510-dinuc
CTTTATGTGCAGGCTGTCGTTGGCTCGTAGTTGCTGTACATTTTGAGAACTTATCCTTCCTGTGTAGTTCTAACTCTTGAATGCCTTGTTTTCTTTTAGT
>chr6:17668062-17668262-dinuc
TATCGTCAAAGTTGTTCATCTCATATGTAAAAGGTAATATACAGGAACTAAAGATGACACAGCACCTAAGTTGACTTAACAAATGGCCCAATAAACTAAA
>chr6:24662543-24662743-dinuc
CAAGTATGTTTAACCCCTTTTAGGTGAATCTAGCTAAGATCTGTATTACAATGTGCCTTCTGAACGTCCTGGCCATCGAACTCTGTCTCACACATTACTA
>chr6:28582204-28582404-dinuc
GTTTAGTCATTATTTCATAAGAAGTTTTGAATTCAAGCAAGGAAGTCTATAGTAACAGCTCTGTGACCAATTTGCTCTTATCCTCTGAGAAGTATCATTA
>chr6:29246893-29247093-dinuc
AGTTGACCAGTGTGTTATGTGTACACAGGGGCTGCACCCCTAGGGCACTTTGAGCTGGGACCTTACTACTCTCTGGTAGACAAAAAGTTGTCTAAGGAAA
>chr6:29838434-29838634-dinuc
CCTGATGTTGAACCAAATAAGAAAATAAGAATAAAAGAAGTGTCAAAAGATCTGTTTAACCTGTAACCCATGCTTTTTTTGGAGGAGATGGCCAAAAAGA
>chr6:30132148-30132348-dinuc
CTCACAGGGAAAGAGGTGCTACTCAAAGGTTGGGTATTGTCTGAGTCCAGCTTCCAAGGCAAGCCTGAATGGGATCAGGATTCAGGCAGACTGAATTTGA
>chr6:30507617-30507817-dinuc
TCACCAGGGGGCCTGTCTGTGGTGGAAATGATAGGGATTAGACTGTCTTGCAGTTCCCACTTGACCCTAGTTTGTAAGTGAAAACTTGATGACATACAAC
>chr6:30551144-30551344-dinuc
TTTTCTATAAAGTAGTACCAAACTAGCAACTGCATATCTTCCAGTATTTGCTCAGAGCCTAGGGATACAACTACATAGCTGTTTTTGTTGGTTACATTCA
>chr6:31088410-31088610-dinuc
TCTCCAGGATTTTTTCCTACTTCTTCATTTTGGAGAAACTGCTGATTTTTCTTTTCTAATCTCTCAGACAACCACAGGTTAAAAAAGCATTGTGCACTTG
>chr6:33702604-33702804-dinuc
TTACTCAAATTATGGAGTCCCCTTGAAAAGACTTCCATGTTCTTAAACTCTGTCACTCCTATCATTTGGCAGAGCTTTCAACCAGGGTTGAAGTAAGTGA
>chr6:34475349-34475549-dinuc
CAATCATATAATGATGTTTCACAACAGACCTAGAAGTTGCTAATGGTGGTGTGACTCACTAATTTGCCCTTTCTATTTACAAGTCTCAGGTTTATGAAGG
>chr6:37400812-37401012-dinuc
ATCATTGAGACTCAACAAGAATGGACACCACCCAGGAAGTGTTTTCCGCAAATGACAGGAGCTCCAGAACAGAAGACAACACAGAGGCAATACTCAGGGC
>chr6:38805622-38805822-dinuc
ATCTTCTCTTCAGGTGGCTCTACTCCTCTGCTGAATCACTGTGTATGACAGTGTCCCTGCTCCAAGATAGTTCCACCCAATCTTGAAGGTTTGATGTGGA
>chr6:39379724-39379924-dinuc
GAACTCAACTCGGGCCTTAGTGAGAAAACTGTCAGTCCGATGGATTCTGCTGGGGGCCCAGTGCAAAGACTGTTGGCACCAGTTTCTCATTGTGAATAAA
>chr6:42389804-42390004-dinuc
ACAGGAGTGAAATTACAAAAGCAAGTTCACAAGTCAAAGAATGGAAAGAGGAAGTTAGAGGGAACAGTGGAGTTCACATGAGCTCTGAGTGTCTAAAGAG
>chr6:48657251-48657451-dinuc
CCTCTAACACTGTGATCCTGTCACTTGGAGAGTGGATCTCTGATAGAGTTCATAAATACACTATGTTTCCAGCTTCTTTTCTCAGTAATTCTTATCATCT
>chr6:48715206-48715406-dinuc
CTTTCTGATCACCAACAGTATCTCAGAGTGTCTTGATAATGTACAGTAGTAACTCAGTGAATCTGATAGTACAACCTAAAACTAGATCACTGTTATGTCA
>chr6:49128366-49128566-dinuc
CACAAGTCAGAGAGAAGGGAACCCTCTGGAACACCAGAGAATTCAACCAGCCAGCTACATGAGAAGAGAGCCTTTTTTCTATTTCTCTGTCTCATGACTA
>chr6:50193040-50193240-dinuc
ATGTAATGTCTGCATTTTTGATGGGAATCAACTCATGTCTCTATGTGTGAACATAACACATATGAGGGACAGAGTATTAACAGCTTTTGATGACAAGGAG
>chr6:52556892-52557092-dinuc
AGTTGGTGGATCTGGCTTACAGAAGAAGGAGGACTGTATTCAAGTATTCAAGCTTGGGAGACGTAATCAGCAAGTCAGGAAGGCGAGTATCAAGTAGTGT
>chr6:52682719-52682919-dinuc
ATTGTGTGCTGTGATTTAGTCTTGAATTTGTAAACTCAGTAAATTCCATGTGTGTGACCTGGTAGCTTGTTTATTGAAGCGGTTCTGGTTGCATATTGTA
>chr6:53507286-53507486-dinuc
ACCTTTGATGCATCCTCCTGAACAATAGTCTTTGTCTAATATGATGAATCACCAAGACTGATCTTGCGTAGAGGCCACAGTGTGTGACCTCACAACTAGT
>chr6:56785304-56785504-dinuc
TACAGCATCCTCCTTTTGAGACCAACACTAAACACACTCAAGTTCGTTAAGCACTGAAAGTCATAAAAAACGTAAATCACTTGTTGACAATGCCACAGTA
>chr6:61225546-61225746-dinuc
CTGTGTAAAGAAGGTCTTTGTGTTTTGAATTAAGATTCCCTCAGTGTATTTAGCAAAGAAAGGTCATGAGCCAATCAGCCTTGGCTTATAGTTTATAGGT
>chr6:65465331-65465531-dinuc
GAAGGTAAGGATATCCACTGGTGCAACTCTGTAATTAGGCTCTGTAGTACAAGAGAGAGGACATCCAGAGAATCTGGCTTGCCACACATCATCTGTAGAG
>chr6:66495100-66495300-dinuc
CCTACATCGAACTGTGTGAGAGATCAGGCAGTCATGGATCATTGAACTGCTCCTGCCAAGAACATTAGACCTGCAGGACTCAGGAACCTGGTGTTATTCC
>chr6:72881590-72881790-dinuc
AACTGAACCACTCATAGTTGCAAAAGGTGCCAATGAAAACAGTACTTCAGGAAGCCCAGTCAGGAGCTGGATTGCCTCTCCCCCCCCTCCATTAAGCACC
>chr6:82769780-82769980-dinuc
AAGTTGTAATCTGAGAGGAAGTTTAAGAGGTACTCTCCATTGCAGCTCTTTGGGACTCTGGCGCCTCCACAGTGACACCAAGACTGGGTCAAGTGAACCC
>chr6:82872572-82872772-dinuc
CATGTCGCAGAGTGGCTGCCTTACAGACCAGTACAGCTAGTGTCGGTTGGGACTCCAATCGTGGAGTGATGTAAACCCCAGAACCTTGACAACTCTTTCC
>chr6:82956678-82956878-dinuc
TTCATACCAGAAGCTTGACACAATGGATGAGTTTCTGCCTCCAATATAATTAACAAACTTAGGTCAGTCTCATTGCCATCCATGTTTAAGAGAACATTAA
>chr6:83582224-83582424-dinuc
CGGAGTGAAGCTGGTTGAGAGACGTAGCTCGCCGCAGATCAAGTCAGAGGTGGAGCTGAGTGAGAAGCTAATGCATAGCAAGTGGAAGAGGAAGCTAGCC
>chr6:87436310-87436510-dinuc
ATGGCATATGTCTGCGGCTACAGTTACACCTAGGCACAGCAAGGCCCTTGTGGCAACTGATCTACATGATCACCTCTATACACCTATGACTAAGTGTACA
>chr6:87436841-87437041-dinuc
CTCATGTGAGGCTCAGATACCAGCTTGATTATTTTTGTTTGGTGCAGTGTCTCAAGCTAAAATAGCGTTTATTGTTAACTCGCAGTTGGCTAGATGAATG
>chr6:87447378-87447578-dinuc
GTCTTATGCCAATCCAAGATGTGCAGTGGCTATCTTAGTGTCACCCTTTTAGAGCTCAGTTAATCTCTCTAACCTATCAGAACTTCAGTTGAAGTAAATG
>chr6:94635358-94635558-dinuc
TCCTCTAGATCAAGATTTGTGGAGCTGCTACATGATTATCTATAGCAAATGAGTTTGTAGTGAAGAACAAAAGAAACAAGTGCAAATTCAAATTTGTCTA
>chr6:94683883-94684083-dinuc
CGCCCCATCAAAGAAGTGCCACCAGACCCAGAGCAATGTCTCATGCACCACCACCTGGGAAAACAAATGCCGGTTGGAGGGGCTCCAGAGCTCCATAAGA
>chr6:97315930-97316130-dinuc
CATGGGCAAAGGCCAAGTATACATGGTTGATTCTTGACAGACATGGGGGCACATCCCTCTAGTGACAGTTGACTTATCTAATCAGAAAAAGGAGACTAGT
>chr6:99238180-99238380-dinuc
ATTCTAGTTGAGGAATGACGAGTTCAATCCTTATGCAGAATTGCTTTCAATTTCCATCCAGATAAAACAAATGCAGACTGTTTATAGAGACTTAACACTC
>chr6:99261610-99261810-dinuc
ATTTGTCGCTGCAAAACTGCACCCAAATGTATGATTCAAATGCCCCTTGGAAGCTCTGAGGAGGCTGCTCGGTGAAACATTGAGCAAGAAGATCTGTTCA
>chr6:99273510-99273710-dinuc
GGGTGATGATATGATGAATGTGGTGATGATGGAGGTGGATGATGTGATATGGGTGATGTGTGGTGGTGGGATGTGATGTGTGGTGTGGGTGATGTGGATG
>chr6:99309326-99309526-dinuc
CTATTAGGATCGGATGCCTTGCAGTGGATCTAGAGGTGAATCAAAGAGAAGACGCACGGATCCTAAAAGTGGCACTGGCACAGTGTGACAAATCTAGTGC
>chr6:100280549-100280749-dinuc
GTTCTCCAAGGAGACAGGATGAGGAGAGGCAATAAACTGTCCAAGAAACTCAAGACATTGGGAAAATTAAACTAAACACTGAGCTTTTGTGTTCACTGCA
>chr6:108164972-108165172-dinuc
TGGTATATGCCTGAAGCCCTTTATTCCATATCTTCCATACATTGTCTCGGGCCCTTACTCAACTCAGTCCGGTTCTAAGGTCAAAAGAGCCCCTAGCCCA
>chr6:108448276-108448476-dinuc
CCCATGCAGGGAGATGACTGTTGACTACCCCAAGAGAGCTCTGCTCCTAGACTCCCCCATGACTCCCAGCGCCCATCCACCTTTTCCCAAATCCGTGGCA
>chr6:108549660-108549860-dinuc
GGGGAAGTGTCCAGAGAGGTTTGCATGAGTTCTCAACAAGAAAAAGAGACGAATATTCCCACTTCACAAAACCTACTTGATGCTGAGACTTAGAATCTCA
>chr6:108554392-108554592-dinuc
AGAAACCTGAAGTGAGCTCCTACATCAGCCGAGTCAACCTTTAGTTCCTGTACTTTTTCTCATTTTTATGAATGATAGTAGCTCTGAGATTTCATTCAGC
>chr6:113070736-113070936-dinuc
CACACACTCAATAGAAAACACAGTCAATGTGAACCGCAATCAACTTACTTTGCAAATCAACATCTGATATTGACAAACCTTGCAAGAAAATGTTATTCTG
>chr6:113329566-113329766-dinuc
TCCATGAGAACTGACTGATAGCAGCATACTAGTATTTTGTCAGGAGCTATAGAGAGTTAGTCACCAAGTATGAGTCACACCTTGGCTACAGTATGTACTT
>chr6:115652168-115652368-dinuc
GTTGACTGAACAGTAGTTCCAGCAACTACACATCTTTGGTTTGGGATGACTTTACTTAAACTCTTTAGAAGTTGATATTGATTCCACCCTTACTTAGAAG
>chr6:115684903-115685103-dinuc
AATACTTCACCTGGTCCTCTGCCCAGAGATGAAGCAAGCATCATACAGCCTTCTCAAACCGCTAGAGTAATTGCTGTTCTGACTTTGCTGAAAGGGCCTC
>chr6:115944122-115944322-dinuc
TGTTCCTCTGAGGGCCAGAGACACGACTCTCAGCATCCACCTCAAGTCTATGTGATGCAATTAGACAAACATTGCTTCTTAGATTTCACTTGGGTCCTGA
>chr6:119924324-119924524-dinuc
GCTATCCTGGCTCTTCAGATTAGTAATAAAACTCTCTGCTGGGCCTGTTTACCAAATCGCCTACCAAGCACCTGTGCCAACCTGACAGTCCCACTCATCT
>chr6:120083034-120083234-dinuc
TTGTCTTCACTTCAGACTTTTCCTTACGTGTGTTGGGATAAGCTACCCTCACACTGAAGAGTACTTCTAAGTTATGATGTCGGCCATCCTTTCGTGTGTG
>chr6:120466813-120467013-dinuc
TCCGTACATCTTCCTAGTGTTCTAGCCCCAACTTCTCGGGGGAAAAATGCCTCCTTCTTGGTGCAGTTAAAGCAACCTGAGTGGTTGTTACCTGCTGCGC
>chr6:122527662-122527862-dinuc
TGGGCGGGCTTTACTCTGTGAGCACTCCACTGCCGTCCATTGAAAAGTTCTTCCTTAAACACAGGCAGGTTGAGAGAACTGAGCCACTCGAGCTCCCAGC
>chr6:122811624-122811824-dinuc
ACAGGTTTTCAGGAAATAAATTTTATACTTTTGACTTTGTTTTCTTTCAGTGTTAACATTTTAGGTATTTTTTTCCTCTAGAGTACTGTGTTGAACTGGC
>chr6:127245718-127245918-dinuc
TGCTACTCCCAGGAGTTATCTGGGAATAGGGCCCTGGAGGAAGCAGATCCTGTCAAGGTTCTGTATGTATCCTGAGGTCATGCTGAAAGTTGAAAGCTAG
>chr6:128888804-128889004-dinuc
AGCTAATGTTGTCTAAAGAGTCTGACTCCACTCACTAGGTTCCTTCACCGAGATCTCTCAAAACAGGCCAGTGTTGAGCTCCTATCCTGTCGCTGTCACT
>chr6:129221126-129221326-dinuc
GTGAGACTAAGTAGTAAGCACACCAAGTCTGACTACTACTGTTCATATCACCTTGATATGTTAACAACACTCGAAAACTCATCAATATATACAGGGCAAT
>chr6:129545236-129545436-dinuc
GTGATGCTGAATCTGACATATTGGTACCTGTTGTTGTGTGGGCATTTCCCATACCACATTGTACAGGTAACTTGCTTGAGGATCAGGTGATCCAACTGCC
>chr6:129687104-129687304-dinuc
TTTATTTGAGGGAGATGTGTAGAACTCCCATATGGTCAGCTTAGATAACAGTAAGAATTTAGTCTAAGTGCAAATGCCAAATGTCATGCCTCCTACTCAT
>chr6:129747674-129747874-dinuc
CAAGTTCCTGAATGGATCAAAACTCCCTATCTACATCAGATCTGTGAATTACTTTTCTTTTGGTATTGTTTGAATGTGTCAGTCTGTCACGTGCACCAGG
>chr6:133985862-133986062-dinuc
AATTTACAGTTGTTTTGGGGGCTCCAGACAGGCAGAGCCCTCCCCCGGATCAGCTCTTCGCTAGGTGTCACAGGAGGATCCTTAAGCAACCTTCTAATGA
>chr6:134067602-134067802-dinuc
AGAGAAGAAGAGTTGCGGTTGATGGGAGTCCCTTATACAAATATTGTATTTGTCCCCTTGCCCTTCAGGGCTTTCAAGAGACTTTGCTCTGGTCTGGTGT
>chr6:134343090-134343290-dinuc
ACCTTTTGCAATGACTGTGGCATCTGATGTTACAGTAGAGATGAAGGAAGGTAACAAAGAAAGTGTTCGTTGTACTGGATGTGCATGGGGTTCAGTTGGT
>chr6:134668942-134669142-dinuc
TGGTCCTAGAGCAGGTAATAGACCTATCTGACAGAAGGGAGAAAGAGGCAAAGAGGAAGAGGTTCTGCGAGATGCTGGGTGCAGTTGGCAAGGAGGGAAA
>chr6:140514948-140515148-dinuc
CTGGACCACCCCAGTGCTGGTGTGTGAGTGGCGTGGGTGCCTCCCTGGAAGGGCCTCCAGCTGGGTGTGAGACTGTCCCTAGAAGGGCAGAGTCCTGCAG
>chr6:140722661-140722861-dinuc
TGCATTTAATATGTCACCTAAGCTATTGTGATCACTGTGCAACTATAGATACAACTGTAATGCAACCTGCTTGCAGCATGTCTATGTACAATTATACCAG
>chr6:142802251-142802451-dinuc
CACTACCCTGTTGTAGAACCCATTGTATGCTCTATTCTCAATGTACTGTGATGTTGAGAGGACAGTGTCACTCATAGAGACTTAGTTGCCCATCAGTCCA
>chr6:142815990-142816190-dinuc
CTCTCTCTAGTCTCTCATAGCACTGGCTTATCTCTCTCTCTAGCCTCTCTCTTCTGTCTCTTGTTGTGGTCTTCATCTCCCTCTCTTATTCTAGTCTGAA
>chr6:142867410-142867610-dinuc
GCGATGTGGTTTCCAGTTCAGAACACAGTGCTTCTCACACAACATAATTGCCAGTCAGGAGTAGTTTAGATGTGGGTTATGCAGAAGGCATGGTTGTTTC
>chr6:142939523-142939723-dinuc
TTGTAGTACAGGTATCAAGTAAGAGATGTAACAAATTTTCACACTGGGCGGTTGGTTCTTAACACAGCAGGCAGGAGTAGCAATTGCAGTTACAGTGTGG
>chr6:142945614-142945814-dinuc
AGAACACACACAGGGAGGAGACAGACAAACAAGAGACAGAGACATCAGAGTACCCCCACAGGAAGACAGAGAAGAGACAGGACAGAACACCAACAGGAGA
>chr6:144640428-144640628-dinuc
CATCACTGCCATATTAGATTGAATCAGGAGATACACTCTCATTGGTGCCCTCTATTTGCAAAGACATCAAGCCTGCCTGGGCCAGAGAAGCTTCTTTATA
>chr6:146184133-146184333-dinuc
GGCTCTCTGAGGCATTAATAGTCTGAATCTCATGAAGTTGTGTCAATGTCCAAAGGCATGTTTTCTGTCCTGTCTTCTTTGCCAAATTTGCATCTGGGAC
>chr6:146185652-146185852-dinuc
CACTGTTGAGATTTTCTAGACCTGATGTTCAACTAAGTTACTCAGCAATGGAGACTAGTTTCAGTGACTAGTCACTGACAGGTGAAATGTGAGTCACACT
>chr6:146734358-146734558-dinuc
GAAACTTATCTATGTCTAAGCACCACTGGTGATATGATCCCCACAACTGGGGGGTGTGGTGAGAGTGTTTAAGTTGCACTCCTATGTATGCTTAGTTGGA
>chr7:3444903-3445103-dinuc
GTCAAGAACTCCTTCCATTTGCTGTTCTGGGTTCTTCCTTGTATTATATCAGGGAGTAGCCTATAGGGAGATTGATACCTTACAGGCCAATAATGATTGC
>chr7:4861426-4861626-dinuc
GGAAGGTAAGTTCTTTGTAAAAGAGCTCTTTCTCAAAAACTGTTTGATTGTGATCACAGACTTTTAACCTACATTGGTGAAGTCTGTATAGAGCATAAAT
>chr7:6291078-6291278-dinuc
ATGTTAGTCAGGTCCATACTTTCACTATGTTTATATCTTGGATATGCACTCAGTCGTACATGATTTATTGAATGCTTGATCAATTCAATATACTGGTTTT
>chr7:16003136-16003336-dinuc
TTGCCATGGGTGAACCATTCACTGCCTCAATGCAGAACACTCCATTCACTGAGCATCATTGGACCTGGTGCAGTCTGACCCGCTAAGACAAACTACTCAG
>chr7:16344016-16344216-dinuc
TGGGTCGCAGGGAGTGGATAGCTGGCAAGGCCTCACTATTTCTTCTTTAGAGGCAAGTACTAAGGGCTCTCCAAGTACCAGACACAAGATCAGTTGCAAA
>chr7:16405604-16405804-dinuc
GTTGTCGAGCTCTTTGCTTGACCCTTTCTCCTCATTTAGTGGGTGATTTATTTGGTGCTCACCCCCCTTCACAGCTGATTCTCTGCTTTCAAGTCCAATG
>chr7:29499150-29499350-dinuc
TCCTTTGTAACTCAGAACTCAGACTCATAATCACCGAAGACCTGGCGGACCCATAAACCACACCATAATAGGGACAGACGAAAGTTGAATAGTGTAAAAA
>chr7:30420336-30420536-dinuc
ACAAGTGTCAAGGAAATGCAGAAGGAAGTAAGATGACAGCCCCCGAGAGGCCAAGTTCAGTTTTCAGGGGGGTGCAGATCCCCAGACAAGGGAGGGACAG
>chr7:31002636-31002836-dinuc
GCCTTCCCCTATCACCACTTGCGCTGACGGGGGTCACACAGGGTCTCAGTCCAGCCTCTCCCTATGCCTCCCACAAGCCCCCCTTCCCATCTTTCTTCTG
>chr7:37977756-37977956-dinuc
TGTCACTTTAGTTCACACTTGGTTACCAAGTTGGGGTCATTGTACACTACTCCTACAAAGTTCAAATTTTCAAGCACCAACATAACTAGCACTTGGCCCC
>chr7:43791042-43791242-dinuc
ATGCCAGGGCAGGTGGGCCTGGAGGAGGGACCCCACTGGGAGGACAGGATCTTTTAAGTCCTGACCCATCCTAGGATCAGGAGACCCTTCAGACCATCAT
>chr7:51840880-51841080-dinuc
TTTCTATGCTGTCCTTCTACTGAGTCTTATTGCATACTGCATAACATGCAACATAGTTTGATTTCATAGTCCTACGATTGCATTGCTGTCTTTTTATATT
>chr7:51865493-51865693-dinuc
GTTTAAGATACTTTACACCAGAGTTGCCTTCAGTTGTTCATTCATCTGTGTAAATGATATATCTGTCTTAATTGAAGACCATAGTGATCATCAATTATCC
>chr7:58249500-58249700-dinuc
CTGTTTCTACAATAATCTGCAATTGAACTAAGATGCTTCTTATGGTAAACTTGTATTTAAAGCTAATGTACTGCATAACTAGTGGAAGACAAGAGAAATA
>chr7:58474726-58474926-dinuc
TGACCACCCACCAGTGTCAATAAACAGTACACTGAACATATGTCATGTGTGGCTTTTGAAAAATACAAACTCAGATGTAAACGTGTACCTGAATGTCAGT
>chr7:58475306-58475506-dinuc
AGACATTTGAACCTCATGTGTTAGGAATGAACTGAGTACGATATGTCCACACTTACAGGACTTCAGTGGTAAACTCAGGAATTTGCTTACTTAGACCCTC
>chr7:58676874-58677074-dinuc
ACATTTGTTTTATTACGAGTTCGTCATCAAGTGAACGGTAGTATGAGGTGAACACTAGCAGACCTTCTGTGGACTTCCCTTTGGTTTGTGGCCAGTTTAT
>chr7:63825636-63825836-dinuc
TGCTTCTTTCTCCCAGTCTCAGAGTACATTCAGACCAGCAACAGCTAGTCACCTGAAGAGCCATTAATGATATGACTTCAAACTTAGTATTTTACCTTAG
>chr7:63930986-63931186-dinuc
TGTTAACTGGGGACAAGGACAAAGCTCGAATAGGGCAGGTTTGTGTGGGTTCCCTTTGGCCCCTCCCTCAAACTCAGGGACAATTAACCTGACTGATTGT
>chr7:63940523-63940723-dinuc
AGTCATTGGGCTGGCTCAGACCATGCTCACTGTTTCAGCTGCAGAGCACCCATCTTGCCATTCCTACTTGTCAAATCCATGGCAGTCCCTCCTGAGGGCA
>chr7:66147296-66147496-dinuc
TTCTGACCCCCTTACTGGAGACCTGCTGTCATCACCACTGTCCAGGCTCTTAGTCCCTGGACTAAAAGCAATTCACTAGTTGTCACTCCACACACTCCTT
>chr7:66180140-66180340-dinuc
CACTTGCAGATCCCCAGTCTTTGCATGATTGGGCTGAAGGGTTGCAGTCCTATCTCTCCAAGTCCACACGACAGGTAGCGCAGATGAACAGTGAAGTGCT
>chr7:74415656-74415856-dinuc
TCATGCATAATTTCTATGGAGACTCTTGACGTGGATGAGGTCACTCATACCACATGAGTAGGTTTCTGGGAGTAGTTTAAGGACAATATAGTATCATTGA
>chr7:74647804-74648004-dinuc
GGAGATTAGCCTCCAGAACAGAGATGATTAGAGCTTGGAGAATTGACCAGGATAGAGAGAATAGATGAGGAGGCTAGACTGTGTACAGATAGATGACTCT
>chr7:75634336-75634536-dinuc
CTAGCTCTAGGAGCCGAGTTTACCATGCTTTAATGAAGTCATGATAAAACGGGTTCTTTGGTATTCTACATGAGAAAAATTCAAAACAACTCCTTTTCTT
>chr7:75656616-75656816-dinuc
TGTTATTCCAAAGAGTTGAGTGTTACAGATCTCACTGTTTGTTCTACTTTAGTGTTCCTCAGAATTAATGAGCATTGTTGAGTTATCAGTCATTATTTAT
>chr7:75686538-75686738-dinuc
GTAGGGAACCTTAAATAATTAGTGTGACCTGCTTGGCTTGCTGGCTTTCTTGTATTAACTTCCGGCATTTAAAGAAATGGCAAAGGGCTGAGAGCTATTT
>chr7:81921736-81921936-dinuc
AATAGTTCTCTCCCTACTACGCACCCACTATCTTTTGTTTGCTTCAGTAACCACATTCAAGTTCTAAATTAGCTCTTTCTAGGGATAGTAGATAAAGCAC
>chr7:83597206-83597406-dinuc
GGGCCCTGGCACCATGACACACATGACAATAAGACATACTCCCACTAGGAGGTGGTAGCTCCAGCACAGAGCCAGACAGGAGTGGGGCAAAGGGCATGGT
>chr7:84734197-84734397-dinuc
AAGTTCCAATACAGAGAGTGGAGATTGAGCAGAAAAGCTTCTAAGGGGGAAAGAAAGGTATGTGCCCAGTATGTAGAGGCAGATCCTAGAAGGCTTTAGC
>chr7:89250986-89251186-dinuc
GTTACAGAACAGTTGCACATCAGACAATCTCTGAGCATGTAACAAACATGTTGAGTTGTTGGATGCATGCTAATTGTCAGATAACATAACAGACATACCG
>chr7:90002942-90003142-dinuc
GGTTCATCCTGTTAAGTCTCCAAGACTGAATAGTTGCTATAAATTCTGAGGGCATGGAGTAATACTCAACTGGACAAGGGTAATAGATTTTGCATTTATC
>chr7:90067932-90068132-dinuc
AATCAAGTTGATCTGAATTTAAGCACTCAGTACTCAAAAGGTTAAAGCTGTGCTATGGCTGATTTTTATGGATGAGGACTACTCTTCACTGTTTCATGGT
>chr7:90159200-90159400-dinuc
ATTCAGACAGTTTTTGTTCATTAGAAATAATTAAGCTCTTCTAGCTTTTATTATAAATTGTTCCTTAAAGTAAGTTTGCATAGGTTAAGTCATGGGTAGT
>chr7:90309935-90310135-dinuc
ACATTCATCTTCATCTGTTCATCAATCATCTCTGAGGTTGAGTTTCAGTCTAGGGAAGAGAGATCATGGTAGTAACTCCACAGAATCGATTATTCAGAAG
>chr7:92197757-92197957-dinuc
AGCAAAGATCCTCATGACTGAGGATCAGCAGCATCGTCACACTGGATTTGAGAGATCCACTACTGGAACATCTTCCTGCAAGCCCACAAGTGTGTACTGT
>chr7:92642189-92642389-dinuc
CAATCCAGGGTTATAGTTTAACCACACTACCAGCCCGTCCCTTGTGATGTGAGTTTTTGTATCATTAGGGGCTAATTAGATTTCTCCACTAGACCCTATT
>chr7:97507000-97507200-dinuc
AACAGTGGATGCAACTACATCATATGGATGGGCACGAGCTTGTCCCCAGACCTGTGCAGATGGAGTCCTGGACATTCCACTTTGAAGTGATTTACTGAGT
>chr7:98696028-98696228-dinuc
AGTGACGGCTGTCTAGAGTAGTTAATGTATTGGACAAGTTCCTGGCAGCTAAGGGTTGCTAAAGATGTAGACTTACAACCTGAAGCTTAGTTGACTGCTT
>chr7:99310622-99310822-dinuc
CTGACTCGATCTTCCAGTCTTTGCTCTGGTTTCGATAGTGTCTATCATTTTCTTGTGTATCTGTTTTGAGGCACGGTCACGTGGTTATCTTAAGGGTGCT
>chr7:99435964-99436164-dinuc
TCCAAGTCCTTGCGGACAGCACTGGTGGACACAGCACTGAGGAACAATGACTGCTGGTCAGGTGTTAACCTAACATAGGCGGGCTGTGCAGTAGGCTTGT
>chr7:101058598-101058798-dinuc
GATCTGTAAAACCTGCAACATCCATGCACCACTTGATGAATCATTACAGAGTGTGAGTGAGATTTTAGGTGAGATAAACTTGTGTATAGATGACACGCAA
>chr7:101580958-101581158-dinuc
CACTCGGAGGGTACAATGAATGAAGCTGCACCCAAGGGGGATGAAACTCAAGTGGTGTGTCAGGACAGAGAAGGTTACATACCTGATCTTTCAGGGCAAT
>chr7:113391606-113391806-dinuc
GACATCCACATTTCAACTTCAGGCTAGGCTGAATTAAATGTCCATGAAATAAGCTTCTATTTATTGAAAACTACCTTTGCAGGCTCTATAAGATGTAGGA
>chr7:113419420-113419620-dinuc
GAGATGGGGAGTGATTGGATTCTGCACATACAGATAAGGTCAGTGGGCTCTCATCATAATGTACCTAACAAGTAACACAGGAGTAGCAATACATGCATTG
>chr7:114301748-114301948-dinuc
TATACTTGAAGTAGTTCTATCTTCTCTTGTTCCCTAGGCCCCTCTTTGTTCCCTATTTCTAAAGCATCAGCACCTTTATGGCTTTATGACCTTTTATGGT
>chr7:114466368-114466568-dinuc
ATTAAGGTGCAGGGAGTAGTCTGGATACAAGGGAGGTTGGATAGGAAAGAATGACACTATATACATAGATGGGTGACTGAACAGTGAAAAGAAACAAGTA
>chr7:119863636-119863836-dinuc
ACAACCTACTAGTGGAAATATGGATTAGTCAAAGGGGGCACAGAACTCCAGGGGGGGCCATGGTAGAAACTGAAAGGAAGGGACAAGACTCTGTACTAAC
>chr7:119912010-119912210-dinuc
CGTGCCGCATGTGCTGAGATGTTTCTCATCTTGTGTTGGGTGTCTTCCCAAACTCTTATTTTCAAGGGTAGAGTCTCATATCTATGGCTGAGGACTTGTT
>chr7:123346812-123347012-dinuc
TTCTGTTGAACAACTTCTAGAGGTCCTAAGCGGAAAACACCATGGTAAATCATCTCACTGACGGCTTAGGTTTCACAACAACTAAGAAACCTTTAGGTAA
>chr7:125488600-125488800-dinuc
AGCAAGTCCCATGTTCAGCAAAAGGCGTCATCAGGTAGGCATCGAGGAGGGAAGAGGGGAAGATGGCACGATCCAAGAGATGGAGTTTCGAATCCAAAAA
>chr14:47165350-47165550-dinuc
TGTTGTATTATAACTTTTTGAAAGTGAGAAGTCCATAAACCGCCCTTGTTGAACGATCTCATCTGCATGTAAAGCCCTACCAGGATTGTTATGTACTCAA
>chr14:47565797-47565997-dinuc
TTGGCAGACCATTACTTAAGTAAAGTATTCAAAAGGACAACCAGACACTTGAGCCAGAACAGGTTTACTCACATCCAAAGAGAGAAAAACTGTGCATGAG
>chr14:48236374-48236574-dinuc
TTCGATCAAAACTCTGTCCGCCCATACTTTATGGTGTGCTTGATATAGGTAACACTCAAAACAGCGTCATGGGACTTTTTGTCTGAGACTGCTTGCCTCT
>chr14:54225132-54225332-dinuc
CTCCCTTCTCACCCCCTGAACTGAGGTCATAGAGCCTAGTTGAACAGCCCAAAACAGCTCCTCTCGATGTTACCCCGGCCGCCCAAACACCATGATCTTA
>chr14:54227380-54227580-dinuc
TTCTGCCCAAAACCCCACTCACTCCAGAGCAGCTGGGGGATGTCAACACTTGCTTCCCTTGTTTCGTCTTCCGTTCCTGTCCCTGGGCATGACCAGGACC
>chr14:55437076-55437276-dinuc
ACAGAGCTCTATGTTGCCCAGTTGTTGGTCCACTAGTAGGGTTTGTTCCCATCTGATCTTTCCACCACTGTGATAATTACAATCATAATTGAACAGGTCT
>chr7:127094851-127095051-dinuc
CAGCACTAACACTAATATGTCAACATAACACGCCTTGTGACAAAAGGTACATAAAATGTAATAGGTGGACAACATGATGGGGGCAATGTTTCAACAAATT
>chr7:127188809-127189009-dinuc
GCCTTGGACTGATGGGGCTCAAAGTGGACTGAGGTTGAATGGTCTGGGGTTGCACACCCCCCATAGGAAGTCCCCCAAAACCAAAAGACCTTTACAGTCT
>chr7:128023008-128023208-dinuc
GTCACCAGAGTTAATCGACCAATTAGATTGGATGTGTGAAATGCCCCACTGCCTGTTTTGAGACCTTTACCACAGTCTCAAGTAGCAGCTACTGCCTAAT
>chr7:128382234-128382434-dinuc
GCATCGGTCGTGTGAGCCCCTGGCTACCCCTGTGTTAGTTTGTACTCCTAGCCACTCACAGAGTAAATGAGCGAATGTGTGTTCCGCCTCCCCAGTTTCT
>chr7:128450610-128450810-dinuc
GGCACTTTTCAGTATTCTATTTTATCAACCACAGATCCTAGCCACATTCATAATATAGTAGATCAATTGATTTAATCCTTAAGTCAAGTATGAGGGATTG
>chr14:56296976-56297176-dinuc
AATATTTTTTTTTCGGGGATTACTGGTCTTATTCACAGCCAATTTTTTAGGGGGGATGAGGGGAGTTTTAGACTTTTGTACGTGGCCTTGGGTCAACTCA
>chr14:56325131-56325331-dinuc
GAGTCATTTATAGCAGAAAGCTCATTCTTCTCAAAGCCTTTTTTATCTAAAACATATAGTGCTTGTGTTTCCAGACAAAGTCATGGTCCATCTGTTAAAG
>chr14:57850470-57850670-dinuc
CTAGGTGCTCTTGCAGCCACTCAGATTTCTACCAGTTCTCTCACTGGATTCACCAGGCACCCAAGGTTTGCTGACAGCTGCAAGAGCAACTCTTTTCTGT
>chr7:132765296-132765496-dinuc
CTAAGGCCTTGTCCCCTCATGCTTGTGTGCCCAGGTACTGTAAGTGCCAGGGGATGTGGCTGTGCACTGCCTACATCCCCGGAGACTGGTTACCTGTTTT
>chr7:140329568-140329768-dinuc
TCACACTCCAATCAACAATCTCAAGTGTCTGTCCTGGGAAAACCTGACACCCCTTAAATGTTCAGCTCAAGAATTGCTCCTCTCCAAAACTCATCCCAAA
>chr7:140529854-140530054-dinuc
CATTGACATTACTGCTTCAACCTCCAAAAAGTTAGACAGTACAGAAAGATCCACACAACTTTTTCCCCACCTTTAGTGCTTTGTTCAGATATACCCTATA
>chr7:141058720-141058920-dinuc
TGCAGCTTTGATGTAGTGAGTGTTTGACCTTGCTCGCCACAAGGGTCACTAAGAAAGGAGAGGGCTTTGCAGCCATAGAAAACTAAGCCATCACAGCATC
>chr7:141096452-141096652-dinuc
AGAACAACAGCCACTCACCTCTCGGGCTGCCACACCAACAGTAGGCCTCCCCCAGGCCCATCCAGAGCCATGCTTAGGGCAGGCATCCTCTGGACAGTTT
>chr7:142115288-142115488-dinuc
ACAGAAGTATTCTTTGTCATGACTGGAGTTGGGTTGTGCAGAGTCCTTAAAAGTGTCTGATTGAGTACTTGAATAGGTATATATACCATGATTTGATTGA
>chr14:60946910-60947110-dinuc
TTTCCTGAATATTATCGCATCATCCAAATTTAACTATACATCTGGACCTCATTATCATATTGTGTTGTGACTCAATTTGTACTTCTTGTTTGCACCTCAC
>chr14:61327082-61327282-dinuc
GCTTTAGCGAGTATAGTGGCCATTGTGTCACCATTCTCTACGACATCAGTTCATCAGGGTAGCGCACTGTCCAGACGAGACTCGTCAGGAATGCTGTTCT
>chr14:61739634-61739834-dinuc
TTGTTTAATCGATTGTGTTCACCACTGTCCCAGTCTGAGGTTGCTAGAAACCTGCTGTCAATCTCTATTGAGTGTCTTTCTTATATGTCATTGAAGACCT
>chr14:64666739-64666939-dinuc
CCCGCTGATTCTGTGAGTGCTGGTAGGATGATGAAGGTAAGCCACCGTTAGGGCAGCCAAGATCTCTTGCTAGTGTATCATACTTCGGTGAGTCAGTGGC
>chr8:4404245-4404445-dinuc
AATACGACATGTACTCTTTTAGTGTCACGTGAAATTTTTCAGGTGTATCCAGGTCCCTACTTAACTTCTGAGCATTGACAACTTTTGAACGTGTGCTTGT
>chr8:11464150-11464350-dinuc
ATTTCACGGCGGACGAGCCCCAGGTCTTTGGGGCATGTCAAGAGCCCAATCCTCCTAATTTCTCCAGATGAGGTGAACCAAGGTCACAGGGTCAACCCAC
>chr8:13382822-13383022-dinuc
CACAAACAGAAGCAGCTGAATTGAAAGATGTTGTGGCAAAAGCTGTGGTGGGTTGTAGAAAGGAGTGCTTGGACCAAAGTGGGAAGGGTGCTTCCCTACA
>chr8:15014408-15014608-dinuc
ACAGAGGCTGGGCAATCACTCTCACATCACGCTCCTCAGACCTGAGGTGAGTGAGCCTCACTTGAAGTGTCCTCACATAGGTGATATGGCAGTCTGACCT
>chr8:22391132-22391332-dinuc
TCTGTATGATAAAACAAATGTAACTACCTTGGCATGTGAGCAGACTTCACACTAGATCATGAAATACCCAGACTTTTTGTCTGTGGTGGACTTCTGAGCT
>chr14:66869473-66869673-dinuc
ACCTCAACCTTAATCCAAACAGAGGAAAGTCCATAGCTGAAGAGGACCTGAGTACCCCTAAAGAAGTACTGAAATCTAGTTGTCCTAAGGTGATGGGGCT
>chr14:67019695-67019895-dinuc
TAAGTCATTTATATAGAGCAGTGCATTACTTCCTTTTAACTGTGTGTCTTCAGGCACATTAAGTCATCTATAATCTTAGAATCAGAAATGTACGAATGTT
>chr14:69978860-69979060-dinuc
AGCACTAGTAACTGTTTCTGCCATCAGTCTCCCATCCTTTTCCCAGAGCCTCATCACCCCGGGCCCAGGGATCGACAAGCAGTTTTAAATCCTAACCCCT
>chr14:70798688-70798888-dinuc
CATGCTTGCAGTGAGCCTCCAAAGTGCATTGATGGAGAAGGATGCTATTGTGACAGAGATGGGTGAGTGTCTCTGAGATCAGTCAACTTTAGGAGTACAA
>chr14:71120522-71120722-dinuc
AGATGGCTATTCCACTAGCAGGAACTGCCACATCAGTGATTTACTTAGTTTGCAGACAAGCTATGCAGACAGCTTCTTCCACTGTTAACACAAGAACCAT
>chr8:25269354-25269554-dinuc
AGTTATCACTCCTCTGAGATCCCATATGAATAGTTATCTTGGGCTGTAGGTGCTAGAAGAACTTTTTATATAAGAAAATGGGGGAACCCCCTAGGTATGC
>chr8:25614632-25614832-dinuc
CCACTCTTGGGTCCTTTCAGCTGGAGTCGGCCCCCCAGGTCGAGTCCACATGGGACTGGGTCCAAACACTTGCTTGCCAGTGATGTAGTGCTTAGACTAG
>chr8:34123313-34123513-dinuc
ACAAAAATCTAGTCCTTTCCATTGCAGGACTTGGAGGAGTTGGAGCACTCAGCAGTGGGGCTACCATGTGACAGTCTCTCAATTCCCAGTGATAGATGTT
>chr8:34736184-34736384-dinuc
AACTAAATAATTGACTCTCCATTCCTCTATTATCATCTTATTTCTTTAAGATCCCTGCTTGCATATTCTACATCTTAGGATTAGGTCAAATACCTTGATG
>chr14:73379738-73379938-dinuc
AAGAGTCACAGGACCTCGTCATCCTCAATAGTTCAGCATAGTCATCGACACTTCCATGAATAAGTTACCTCTATTATTCAGCTGCCGCAGACTTTAAGTT
>chr14:73797637-73797837-dinuc
AAGGCCAAGGAAAGAAAGGGGAGATGAGCATTTGAGTATCCTGGACAAGGTTTATTTGTATAGAGAGTTAGAGGTGGAGATGAAGGAAGAAAATGGTAAG
>chr14:74358790-74358990-dinuc
CAGTGAAATTCTACACTCCATTTAGATCAGTGTGCATCAGGTCACGATCACAATTTAAAAGCACTTAAAGTGCAACTTGTCTTGTCAAGAGATATCCAAG
>chr14:74944146-74944346-dinuc
TTCTTGGATGATCTGTTGCTGTCTATCAGTGTCTTTCTCTACATGTTCAGTATACCACTTTTGCTGTTTATTGTGCAACCCTGTCAGACACACTCGATCA
>chr8:34764803-34765003-dinuc
GATATCTCAATAGACACTCTAGATTTTTGGACACTAGCCTCTACCTTTTGAGCACGTCAACAGATGTTAGACCTTGACACTAATAATATAGGCTTGAACA
>chr8:36028826-36029026-dinuc
CCAGTCTCTACTACTGTTTGGTTCTGATTTACAAAAAATGATCTGAGTACACTAACATTATGTAGCTACGATCAACACTAGTTCACTATTACTCAGGTGT
>chr8:36165126-36165326-dinuc
CGTCTCTCCTTTACTTTCCTCAACAAACAGGAGTCTCACTCATCTACCTCACAACTAAAATCTTGCCTACCAATTGAGTGACAACATCACCTTCAATGGA
>chr8:36172941-36173141-dinuc
TCAGAGCTCCAGCATCATCACAGGATTCCAAGCTGTCCAGCTTGTTGAGAGACCACATGGTCTAGTGTTCCTTAATAAGCCAATGGATGCTTACTCTTCC
>chr8:40595031-40595231-dinuc
GAAAATTGTTCTAAAAACTCCCACTCAAGCACGAGTGACCATCTGTTAAATCCTACTTCAGACAAACCTTTGTGCAAAAGAATAGCCTGAGGTGACAGTC
>chr8:46590661-46590861-dinuc
CAGATTTTTTTTACACACTGCATCATCACACATCACCTGGCCATCAGTAGTACACCACGAGGGTATAGGATCATTGATGTCATGAGTCTAATCCATATAA
>chr8:46640060-46640260-dinuc
CAGAGAACAGCACACTTCCTTAACTTGCCACTCTGGTCCAAACTCATTTTTGGGTGCCATCAAAGAGGGCCCTCCCCACTTTTTTGATTAGCTGCTGAAC
>chr14:75819218-75819418-dinuc
TCCACCCCATACTAGAACAAAAAACCAAGGTAGCTGTCTGACACCAATAACAATATCACATTAAACACCCTCTCTTCTAGCCACCATCACCCTCCACAAA
>chr8:60893686-60893886-dinuc
TAATCAATCAGGAAGAAAACCTTGAATCTGCTCCTCTGTCTGAGCGACTCATTTAAGGTGTTTCTCTTTTTGTGAAGTTGGATGATCCTGAGAAAGCTAG
>chr8:61277274-61277474-dinuc
CATGGTCGGAGGAGATGGTGTTCTTACCCCCTTATGACCGGTAGTTGGAGAACCATCAGGTTTGGACTTACAGTGTCGTCAATCACTGAGGGAACTTTTG
>chr8:61450876-61451076-dinuc
AGAGAAAAGATCATCACGAGAAAGGACCTGAGCTTTGGGCAAAAGATGATCTCGAGTAGGTGTAACTAGCTCCATCAAATCCCAGAGCACACTAGAAAGG
>chr8:61462147-61462347-dinuc
TCAAATTACTGTTGCAAAACGCAGGAAACTTAGATTGGTGTTGGATTGGGGATGGAGGATTGGCTGTCAGAGGTATTGGTTTGTGATGGGGAGCACCTTT
>chr8:67998544-67998744-dinuc
CTTCTACACCATACTTGAGATATTGCAATAGGCACTAATACAAAGACACTGAGGTTAGAGAGACAGTAATGGAAAAAAGAGCTCAACATTGGTACAAAAG
>chr14:103619626-103619826-dinuc
AGGGAACCAGGAACTAAGACCTGGACAAAATTGGGGCACCATTGCGGGAGCATAGGGGAACTGGGAAAAGACAAATATCCCCAATAGGCCATTACTGGTG
>chr14:121865296-121865496-dinuc
ACTGCATTTCTGGGGAAGACTGGCTTTCTTTGTTTGGTCCCTCACTCTAACCATAGTAGGGAGGTCAAAAGGTCAGCAGTCAGCCGTACTTCAGGCAAGG
>chr14:121921974-121922174-dinuc
TCACACACACTCAGTCTCTCACTCTCTCTCAGTCACACTCACACTCTCTCTCACACTCTCACACTCTCACTCACTCAGTCTCTCTCTCTCTCACTCTCTC
>chr14:121954766-121954966-dinuc
AAAATATGTCCTCCGGCATCAGTACTTTAACGTCACCAATAGCCAAGGAAAGGATCTCATGTATGAATGTAGGGCCAGAGTGAGCTCAGTATGCCCAAAG
>chr8:70674064-70674264-dinuc
TAGGAGGGCACATTGATCCATAGGTCAATGGATGACCTGTGCCTTGCTCCTCACTAGCTGTCCATCTTGCCTTTTATGTGCAGTCATGAACCACCAGACC
>chr8:77209292-77209492-dinuc
ACGTTTCAGGGAGTAGAACATGACTTGAAGTACATCATACAAAGGTCACATAAGTGGTAATGAGTCATTAAGCTCACAATGTACACATCTGTTTGTTCTT
>chr8:77422894-77423094-dinuc
TAGAACAGTCAAAGAGTCTGGAAGCACAGAACTGGCTGACAGCACGCCATGGAGCCAGTTGTCTTCTGAAGCGCTAAGTCGAAAAATCTTTCTGTGAGGA
>chr15:5218093-5218293-dinuc
TGTTTCTTGACTTTTCTAGTGATTTAATTCTAAGAAGTCTTTGATAACTGTGACAGTGAATGGACTGCACAACTGTATGTTAATTCAGGGAAAGTCTTGG
>chr15:6492460-6492660-dinuc
GTGCCATCATCAAGGGATCATTTTCACAGGTCTCTGACACCACCCATGTATCTGGAGTCTTCCTCTCTGGTCAAACTTTAGGTCATTCAGATAACCGGCT
>chr15:6568560-6568760-dinuc
TCCAGCTTTGCTAGGATATTCAGGGAGCTTGAGCCAGGAAGGGAGGACAGGCCCTGAGCCAACTGAGAAAGTTGGTATTGGTCCTCTTTCAGGAGAATCA
>chr8:81597544-81597744-dinuc
GTGGCTGTGTTTTTGGAACAATAGATATGCAGGATCGGATGATGAAAGGCCCATTTGACAAGGCTCTGGAAAATCAGGTCAAAGAAGTAAATATGGAACT
>chr15:6570467-6570667-dinuc
GCTTAAGACAAGAGGGAATCCAGCTCCTGCAACGTTAGTTATATATAGAATAGGAACAACACATAATAGTCCTACCATGCAAAGTGATGTATAATGTGTA
>chr15:8278020-8278220-dinuc
GAGCAGGTTCAGACCAGGTTGGCCTACTATTTGGTGCAGGCACAACTCCAACCAGTCTGCCTTAGGACAGTTGGGATCCGTGATCCTTTGCAATCAGTGA
>chr15:8278862-8279062-dinuc
AATTATTCCATTCTTAATCATCTCTCATACTCTTCTGGTCCTTCTCTTAGGGCTGTCCTCTTCTCAACTTCTCCTAAATCAACTTTTCTCTGTTCTCTAC
>chr15:9462882-9463082-dinuc
TGGGATGCACGTCATAATCTTGGAACTTAGGTCTACAATTTGAAAAGAAGTGAGTATTAACATAAAGGCGATCTGCCTTTCTCTTGGTGAAGTGGGTGCA
>chr15:9520472-9520672-dinuc
CAGCAGAAAAGAGGCTGCAGTTACCATAAACTTAGACCACCTGATCATGGATGAGTAGGTGCAAGATTGAGGAGGGTTGGAAGGCTGTCTAACACTTAAT
>chr15:9529722-9529922-dinuc
AACATGCAGCCCAGAGAAGAAGTGATGAAGGTAAGACAGAAGATTCTGTGAGCTGACTGAGAACCGAGTGAGAAGAGCCACCTAGAAAAGAGCTAGGAGC
>chr15:9535156-9535356-dinuc
GAGAAATCTGAAGAGTGGCTCAGGACTAGCTAATAAGCATGTTAAAAAGCCTAGGGTGGGATTTGATTCTCTGCTCCTGCACAGGTGAACAGTAGTTATT
>chr8:81861400-81861600-dinuc
ATATCCTCTAGCCAATCGAGTTGGCAGATGAGGAGCAAGAGGAACCGGGCTGATCAAGGGACAGGTCATGCAAGCTTGAGTCAAACATGGCACAGAGGAT
>chr8:85648736-85648936-dinuc
GTGGTCTGCAGTTACAGCACAAATAAGGCAAGACATTAGCATGAGGTTCACACCAGGTTGCACTAGCTCAGAATAACTATTGTGCTGGTTTTTCACTATG
>chr8:86772932-86773132-dinuc
GGATCCCAAATAGTGCCCAAACTGGGCATTGATTCATCAAAAATGAGCCATACACATAGTCAGCTGAGAGAGTCCACAAAACACATAGTGGTGTAAATGA
>chr8:91395766-91395966-dinuc
CTCCTGGTGCATCCTGTGAAAACCCTTGAACAGTAAGCCTAGTGATCTCTAAAATGTGTCTGTTGAGCCACTGTCCAGCACCCTGGATCCTCCTGAGAGT
>chr15:9880676-9880876-dinuc
AAAAGGTCTTCTCTCTCAAATTGTTCTCCATCTAGAGTGAATGTCTCTCTCTGCTAATGAGACCTCTCTCTCCTATCTCTCAGCTTCTCTCAATCTCTCT
>chr15:9885708-9885908-dinuc
TTGTTAAATTACTATGCATAATAGTCAGTGTTTGTTTGAGGGGAAAATCCACAGCACTTATGGAACAAACTCTACTATCAACCATAGAGGAGTGAGAAGT
>chr8:94803564-94803764-dinuc
TGCAATTGAAGGTTAATGGAGGGGGGTAGAGAAGAGTTGTCAGATGATGCCCCCCAAAGTGAGAGGAAAGGGGGTGTGGTTAGGAAGTAGAGGGAGTGGG
>chr8:104570466-104570666-dinuc
AGACCAGCTGGCCAGGGAGGGAGAGCACAGGAGAACCACTCCCAAGCCCATCCAGGCTCCTCCATCACACGAAGTCCTCGAGGACAGAGAACACACACCC
>chr8:107255266-107255466-dinuc
AAAGGTGAGTGCGAAACTAACCTCATTGAGGACCTGAGGGGGGGAGTGCAACATGGCAACATCGACTGACCAGGCTAGATGTCCACACCTGGATTCTCAG
>chr8:109773253-109773453-dinuc
CTCCTCCAGTGCTTTTGTGAAAGCCTCTGAATTCATCTCCTCTCTGTCGGTCAGCCCCCACACAAAAGAGGTGAGGACAGATCATTCACTGAGTCGGTGC
>chr15:12010874-12011074-dinuc
TGACAGTTCCGAGGTGAGAAAAAAAGACCAGCTTCTGCTGGGTGGCCTGACACGCAGATAACGTTACTAGAGTAGTCTCTGCTGCAGGTGCAAAAGTTTT
>chr15:25443282-25443482-dinuc
GTCATTCTCTGCACCACCCAGATGATGCTCAGTCCATGTGGTTTAATGGGGGTGAATGACTTTCACAGTCCTACAAACATCTCCCTGTTTGTTTCCTTAG
>chr15:25993426-25993626-dinuc
CAACATCAGCTTTATGAGCTGTTCTTTCTGCTACAAAGAGACGCCAGTGGGATCTCAACAATCCGAGAGGTAAAAATGGGTCAGGAGCGTAGCATAAGTT
>chr15:27596980-27597180-dinuc
TGAGCACATCAACCCTCACAAAAAAATTAAAACAGCACCTTCTACTTAGAGGAAATAAAAAAGTGAACGTGCACACTTGACACACCACCCTACAACAGGG
>chr15:27826116-27826316-dinuc
GCCATCCTGGGGTGTAGCAGTCCACTAGACTCTACCCCATGTCCTAGCCTGGGCTGTTTCAAACTCTACAGTACTAGATCTAGAGATGGCTCCTCACGTG
>chr15:27850040-27850240-dinuc
GGTTCAGCTACTGCAAGGGTATGTGCAATCGTCCACCCAGATGCATTGGGTGACTCCAATGCTACTGGTTCAGGGGTGACTAAGGGTGAGGGACACACCA
>chr8:114351952-114352152-dinuc
CCCCCACATCCCTGGGCTCCCCATTCTTTGCTCTGCAGCTGCCCCACTCTCCACAACAAGCCCAGGCGCCCGCCGAACTAGTCCCCCACCACCACCCGAG
>chr8:115250966-115251166-dinuc
TCAACTGCATGGCCAGCAAGTGATCTGGTACGGCCAGCGAGGACCGTCACAGACCTTCTATGATCTGTGGTGGTAAATTTACACAGCTACAATTCAGCTC
>chr8:115726905-115727105-dinuc
GACCCAAGGGACAACACTGCCCATGATTCTACCTCAATGGTGTGCACTACTGTGTGTGACTGGGAACACAAGCCTGAAAGGGGCTGGTTGTCGAAGGTAG
>chr8:115826616-115826816-dinuc
GGGGCACTTTTCAATTGTGAGTCATTGCAAAGGTGGTCATGAGACAGGTCACCAGGTACTATCAGAAACTTTACTCTCCAAGGTGGTGCTGACAGGAAGG
>chr8:119548618-119548818-dinuc
AAGATGATAAACAGTTGACCCAAGTTAAAAAACTCCTGCCCAAGGAGGAAAAAAAAACAGGGGTGTGGCAAGTGGCACCGTGGCAACACAAACCACAAGG
>chr15:34172432-34172632-dinuc
AGGTGCCTTGACACTGACCCTGTCCCAGTGACAAGACTAATCAACCAAGTCCCACAGATGAAATCCAGTATACCTCATCTTGCCTTCTGCCTTCGAGGAG
>chr15:34571147-34571347-dinuc
ACAAACCAACTGCCCCATGTTAAAAATAGGTAATTTCTTGAGAGGTTGGTGACCAAACCATAGTGTCCATGCTACTGTCTTTGATTAAGAAATATAAGGT
>chr15:35305752-35305952-dinuc
ATGTTTTTTATTTTAATACGACCTCTGTTCATGACAGTCAGATAAGGATGATTAGATTTTTCAGTTATTTTTAGTTCCTACGGTCTTTTCCCAGAAATTA
>chr15:36215062-36215262-dinuc
GTGATGGCTCCAAGGTAGAACACTGGAGAAATGTGCCAAGCAAATGTTTCTACTGAAGGTCGCTAACCATATGAAGGATGCTACATGGGACATCTGGTCG
>chr15:36360518-36360718-dinuc
TCAAATGTTCAGATTTGGGGCAACAAACAAAGCAGTTCAGAAAATAGCTCTTGAATAAGGAACAGGACCTTTCCAGAACAGTGGCAGTTTACCAACTTTT
>chr8:120728160-120728360-dinuc
CTGTGAGTAATTTCTGACTGGGTCTATGCTGCTGAATGTTCCTGTTAACCCAACTGTCATTTGGGTGTAAAGCATTTGTCCCGTGGAGCCCATCCATGGG
>chr8:122359503-122359703-dinuc
GGATCCAAAAGTCATTTCACTACATACATGAGACCTGTCAAGCATAGAAGTGAACTGTCCATTCACGTTTGAAAGAAGGCACCTTCAAACTGATTAAGAA
>chr8:124085612-124085812-dinuc
TCAGTCTGAGGATGTCCCTAAGAGCCTCATCCAGAAATGTCCAGGAGGACTTCTACCAGTGCGTGCACCACACTTGCTCCCAGTTGCAGAAGTGCCTGGA
>chr8:125727488-125727688-dinuc
GCTTCCGTACCAAAGGTAGATCACCCCCCCCCGGCCTGTTCCCCGACAGCCCAGTGTGTGTGTTCCCACCCTCAGTTGCCGGCCCCCCAGACCCATTGTA
>chr15:37656612-37656812-dinuc
CAGTGAGTCTTCAGACCTGCAAGACTGTTCACATAGTTGCTACAAGATCATACCTATCTCCCCTTCAATCCCCTCATTGCTTCCCAGCCAATTGGGAAAC
>chr15:38245012-38245212-dinuc
GCTGGCAGGGGATCCCTATCAATTTTGGCGTGCTTAAGGAGTGCACCCTTCTAACAACCCTCTTTTTAAAGAACATGCTGAAAGTCTGTGATCCACACAA
>chr8:128524362-128524562-dinuc
ACCCTCACACACATTCAATCACAGCAGTTGCTTTGTTCTGATCAGGCTTTGGGTTGTCCTGACACTCCTGGTAAGGCGTGACAGGACCTCTTACAACCCT
>chr8:128549919-128550119-dinuc
TACCACCCTTAGAGTTCTTGCTGGTAGCATGAGGAACTCACCACCAAGCACTTGTCCTTAAAAGTTTAAGCAGACTGGTGGACACTGGAGGTCACAGAAC
>chr9:3326498-3326698-dinuc
TTAATGTTAGTAATATGTATTAAATCTGCAATCTTTAGTTCATTGAATGAAATTCCACAATAATTATATCTTGCCCTAACAGACACTTTATTATCCATAA
>chr9:5309460-5309660-dinuc
CTCATGGATGTGTTCATGTACCAAAATCAACTTGCTTAGCTGCCTCTGATCAAACTCTCTTCTTTTCGACATTTTTACCATTAATCATCCTTTCTGTGTT
>chr15:50987212-50987412-dinuc
TCATCTGTACTAACTCATTAAAATGTAGCCTCAACTAAAATGTCTGTCTTAGTCCAACCACTATACATTAGTTGACTGTTTATTGTCTAATGTGGTGGGC
>chr15:50988368-50988568-dinuc
GTCAAAAATCATCAGGTAGAAATCAAATTTTCAGGTAGAACTGTCCTAGGCAGCTATTCATTATTAGTGTTGGCTTCAGGATCAAACCTAAGATGCACAG
>chr15:55863458-55863658-dinuc
GGTTAAATCTCTTAAAGTTTTATACTTACATGTTATTTTACTAATGGATCTGCACATTTCAATTGAAGGGTATCAATCCACTTTAACATGCCTATTCACA
>chr9:7501122-7501322-dinuc
CAAATCATTTCTCTTCCCCCCCTCAGTGGGGCAGTTACCATTTCCACCTTCCTAAGCTACTTAACCAAGCAGTCAAATAATACAGTGATTGGTTGTGGTT
>chr9:13509563-13509763-dinuc
CCTAATTAGCTGTGCTGAAACGAGATCATAATGTTTTTCTGTATTGTAGTTTCAATAGACTACTGTATTACTTGTGTCATGAGCTGAGTGTTGTCCCCCT
>chr9:13554655-13554855-dinuc
TGACTAAAAAGTAAGACAGTAGAGTGCTGTATGTATTCCTGTTAGACACATTTGTATACATAACTATGGTGACAGGAATCATCACTGACCCTCACAGCTG
>chr9:14160275-14160475-dinuc
AATTCCTTGATGATGCAGTATGTGCAGTGGATTAAGTTGTCATGTGGGTGAGTTAATTGAACTTATTCACACTGAGGAATCAGTCCCTCCTTGCCCCCGA
>chr15:58534325-58534525-dinuc
GTTTGCTCATGACAGTCCACACATTCTTTGGGCACTTCAGCCTCAAGCTCCTGTGTGTCAACCCACTTCTATTCTAAGAGGAACTTACTTGGGGAGCTTA
>chr15:59091072-59091272-dinuc
ACAGATCGATGAACTATAACTTTTTTTCCAGCAACCTGTCCTAGTTCCATGAGTCTCACTCAAGGGTGTTCCCTTCATTTGTGTGTGTGCACTTCCCATG
>chr15:59410276-59410476-dinuc
TGTATTGTGGCATCCACCCAAGGTGAGCTAGTACTAGAGTTCTTTTTAGTCCGTAGGTATCCGTAGCAAACTTGGTGGTCTTATATCTATCTTTTGAATT
>chr15:59416448-59416648-dinuc
TATTTAGGCCTTTCATTTTCTACAATGATGAACAGTAGTACAATTCAGTCTTTAGCAATTTTGGTAAGAAGCTAAGGAGCTTCAAAAAAAATTTTGATTC
>chr15:59728462-59728662-dinuc
CTGTTGGTGACCAGAAGAAGCAAACATTGGAGAAGCCATGCCAAATTCCTAATGTGGTGAGAGAGGCTCTCCGTAGTTTAATTTTTGAGGTAGGTCAGGG
>chr9:14498556-14498756-dinuc
TTTCGTAGATACTGTATTAGCTTGTGAGTGCACCTAGCCTGCTAAATTGTTAGTCTAGGATTCTCTAGGGGTAAAGGTACCAGTGGAGTAGGGAGATACA
>chr9:14499452-14499652-dinuc
TCACCAGTGGTTGAAGTGGAAAGGAGCAGAAGGGAAGGAACTAACAGTGGCGTTTAGGTGATGGGCAATCACACTTGGACACTGAGTGAGGATGGAAAAG
>chr9:15516072-15516272-dinuc
GTGGTGTGCAGCAATCTCATCAGGCCAGTGGTTGGCACTGGTTGGTTGTGTTGCTGACAAGTGACAACTCTTTGGCTAGAGGTTCTGACAGTTGGCTGAG
>chr9:21347372-21347572-dinuc
AGCTAGCTGCTGCAGTACAGGGGGTCCGAGGCTGGGAGTGGTGACTTTTCTGAAGCTGAAAACTGCAGGGTTCACAGGTTTTTCTGGGTTCTTATCTAGA
>chr15:60188140-60188340-dinuc
CAGTGACTGATTAAAATTTAGTGTGCATGTACATTATTGTAACAAGATATGGACAAACATGTTGAGAGCTTGTCAAGTTAAAGAATTGAGTCGGATGATG
>chr15:61413173-61413373-dinuc
TTCAATACACAGATGACTGCAAAGGCTCTTAATGGTTTATTATAGCTCTGTCTGTCATGACTGCTGTCATCATTGAGTGAAAGTCATATTAATATGATCT
>chr15:61441799-61441999-dinuc
CACACCACCGCCCCTCACAAGTCACGCTAGTGGAAGAGCTGGACACAGCCAAAGGTGGTGTCTGGACCCTCATGTTCTGGAATTGCAATTTTAAGGGTAC
>chr15:61864636-61864836-dinuc
GGTACTGGACAAACAAGCTCCACATACTGTCCAGGATGCTGTCTTTTGTAGTTCCGAGGCCTCTGACATCAGGGTTCTGAAAACGAAGCAATGGCATGCA
>chr15:62079465-62079665-dinuc
CCAAGACTCTCTTGTCCTGCAGTCTTCACTCTGTCCTTGTGGTGTTCAGAAAAGTTGAACTGAAGACAGCTCTTCTATGGTATACAGCTGTACAGCAGCT
>chr15:62146916-62147116-dinuc
TCTTTAGACTTAGTTCGTGCATTTGAACACTGGAGGAAAGATCAGATTGAACTTAAGCTCAGATTCTGTTGATTGAGTTTAGTCTCATTGATCAGCCTCA
>chr9:25230318-25230518-dinuc
TATGCTTTCTGAAATAACCAAAGTTGAAAAATCAGAATGTTATAATCTGTAAAAATATTACACAGAAAAGTTAGGTAAAGTACCAACTGAAGGAGTGGCT
>chr9:32734870-32735070-dinuc
AGAGAAGTTCTCCTCCTCTTAGGAAAGCCTGGGAAAGCTAGGTCTAATTGAGTGTTGAGGCAGCTAAGAGTGAAATTTGCCTTGATGAAGTCCAACCTGA
>chr9:32759693-32759893-dinuc
ATGTCCCATATAGACCGCTGTAAACAGGTGGAGTACCTCCCTGATTGGGAATTGAAAACCAAACAATTATCTTCCAGAACACTCAGAGTCTGATGATTTC
>chr15:62358530-62358730-dinuc
TCAAACTCCCCATGGCATGCAAGCAATACCCCCTACTGCCCATTCGATTCGAAGATGACGCTATCTAATCAGAACTGGAAACCAGAGCGGAACCAATGAA
>chr15:62388252-62388452-dinuc
AGGTAGAAGATATTAACCACATGTAACCAACAATTGTTGACATACCTCTCACAACCAGCATCTGATAGAAAAATTGGGAATGCAACCTTCATGATTGCCA
>chr15:62455858-62456058-dinuc
TAGCTCCACACTTGTCAACCAGGACACTCAATACCAAGCTTGCCAATGTGCCTCTTCATCAGGAGTCTCTACTCCAGAGTAGGATGCAATGGATTATTCC
>chr15:62483824-62484024-dinuc
GAGAAGCTTGTGATTACTTACTACAACCGTCTTATGAAAATTCTAGATTCTCAGCTCCACATGGAAGGGCCCTCAGACTTTGACCTGATGAGAGTGGAGG
>chr15:62586918-62587118-dinuc
AATAGATAGCATTTCATCATCAAACTTCAGTACATGTTAGGGAAATCCATGTTGAAATAGACTCTTCTTGAAGAATGTCACAAACTACGAGTGCTAGTTT
>chr9:35495774-35495974-dinuc
AGAAAACAGAGCATGCAACAACCATCAGCAAGCAACTCTAAGGACAGGTGAACCCAGGAACAACAAAAGTAAACTCAAGCATAAAGCAAAACCAATGATG
>chr15:62825488-62825688-dinuc
AAGTGCCTCAGTCATGGGACAAGTATCAAAAAACACTGTCAATCTTGACTAGACTGAGCCAATCTGCCCCAGATCATTCCCTACTTTGGTTGAAGATACT
>chr15:62829378-62829578-dinuc
TCCAGATATCTTAAACAATGCTTCTGGACCTGCCATAGTGCCCCACTATTCCTATTATCCCTCATTACATTAATAGCCTATCTGACTTAATTCCACCTTG
>chr15:62837036-62837236-dinuc
GTGGATGAGTCATCCACAGATTGATTGATCAACAAAGGGGGGACTGCTGATCATAGAGCCTAAGTAAAACTCAATAACACAAGGGAATTAACACATGTTG
>chr9:40423651-40423851-dinuc
AAGCCTCCGATGACACGGACATGTCCTCAAACACAGAAAAAATTACACCAATGCTCTCAAGCAGCTGAGGTTTCAGGCACACCAGAAACACCTTAGAACC
>chr9:40424264-40424464-dinuc
CCTGGTCATTGCACGTGGCCCCATGCCTTGATTCCATTAACTGGCTTTAGGTTTTAACACTCTGAATGTATCCTTTCTGGTTATGATCTGACCTTCGGTT
>chr9:40448096-40448296-dinuc
ATAGAGAGAGATTATATAGATAGATAGCAGATAGATAGATGAGAGAAGGACTATACGAGAGCGAGATAGAGATAGCGCTATATATATTAGAGAGTATAGC
>chr9:42209197-42209397-dinuc
ACAGGGTGGCAATTCAGTCCATGTACATGATTGACCGGGGTCCCTAGGGGGTACAGTGAGTAAAATAAGGAGGAGGGAGTCGGTTGAGCTTTTTATCAGC
>chr9:44411754-44411954-dinuc
AATAGCATTGTTTAACTTGAAAAGTAAGTCCCATTTCACTACTTTCTTGTTATCACTTCCTTGTGAATATCTTGCAAGTGTGGCAGGCTAAGGTCACATA
>chr9:44417142-44417342-dinuc
CAAAGAAGCGAGCAGAGTTGTCGAGTTGACTATAAGGTATGGAGATGTCTAATGTAGCCTCAAAGTAAACTCTGGTGACTTCTAATAGAGGAAGTAGCTT
>chr15:66704341-66704541-dinuc
AGGTGTTAACTAAGCTAGTGAAGGCCAAAGAAGAGCATAGATAGAATTTAAATTTTAAACTTTTTGACAATGAACAGGTATGGTCACTGGAGCTGAACAT
>chr15:66787862-66788062-dinuc
TGGGAGCACAGGTGGTTGAAAACTCTTGAATATCCAAGTACAGAATCCTAAAGTCAGCAACTTGACAGGGGCTGAACTAATGTTCTGGCTAAGTGGAGCA
>chr15:66798566-66798766-dinuc
CCATCCACAGTCTTTCTGAAGGTATACCAGCTACTTCACTTTCAAGAAAGTTAAAGCAGCTGCTTTATGGATCACTGCTCTTGTTTCCAAAGTTTCCATG
>chr15:66818995-66819195-dinuc
CTTCAAAGTACATATATAAGTGTATTAATGTGATTCTTACTAAAGATCCTATCATCCCAGTTTTTTTAATCATGCAACACTGTTGACTATGCCTAATTAA
>chr15:66854970-66855170-dinuc
TTTGATTTCAATGTCACCTGCTTTCCTCGCCTCCACCCCACTCCCACCTTTAGCTCCCTCTGCGTTCTATCACGAAGCCAAGACCACTTTACCACCCCTA
>chr9:44563097-44563297-dinuc
TTAGGGGCAAGACTTGACCTGGGGGTCCACTGTCATGTACCAGCGGATGCAGGAAATCAAAAACGAAGGGACAAAACTGCACTCATCAAAATGTGGTTGG
>chr9:44873798-44873998-dinuc
TAACTGCTACTCAAGCAAATCTCAAAAATGAGGGAGTTTTACTACGCAAAACTTACCAGCATGGGTGGACAATCCAATTGACTAAAACATGGTGTTTCTG
>chr9:45023862-45024062-dinuc
GATGTAAAACATGGTGTTTTTGTGTTTTTGTCCGTGAACTCCGCTAAATGTACCAAGTATAATTATGAATGCCCTGTGTTGGTGTTTGTTGTAATGGATG
>chr9:45229403-45229603-dinuc
CAGCTGATGACTTCCTCTGGAACTCTGAATCTTTAATCGACCCTTCAAACCTACTCTGGGAATTGCTAGCCTTCAGGGACTCACAATTTGTCCCCATTTG
>chr9:46057295-46057495-dinuc
AACTTCTTTTTTGCTCTTCAAATCCACAAGGTTTCAAGAGATCTCCAACCCTTGGGATTCTGTCACTAGACACTCTGGATGTCCTCTCACTCATTGAAGT
>chr9:50547843-50548043-dinuc
CACAGACATACCTCTGAAAAACAGAAATTTAAGCAGGAAGACTGTGACACACTTATGGTGTACAACCAGTGTGATCTAACCTGCAAATTCCAAAGACCAA
>chr15:66973522-66973722-dinuc
CTAGACTGCAAATGTAGAGCCATTTCATGAGAGGGCTTGCTCAGGCAGCATAGGCACTCACAGTGCCCGGTGCATGGGATTACCCAGGGGTGCAAATTTC
>chr15:66994532-66994732-dinuc
CAGTTCTACCGGAGATTCACTTTGTCTTGAGATTCCACAGTCTGATTTGTTTCCAACTATTACTTTCCTTTCACTGTCTAATCAACTATGACTCGCTGTT
>chr15:67277348-67277548-dinuc
CCTTGTTGACTCAAGTGGCTAGAAATCAGGCCTCTATGCAAGATGTTGGCCTGGATCCCTGAAATGCAAGATAGAAGAGGATGCAGGTCATATCTGTAGT
>chr15:67313642-67313842-dinuc
TGTATACATTACTCTCATACTCATCTTCACACACACCACTCAACACAGACACAGCTTCCTCACATCCACCTGACACAAACAACTAACATCACTCTTCTAG
>chr15:73161978-73162178-dinuc
CTGGGGGCCTCAGGCAGTTATTTCCAGCCCAATCCAGTTGAAATATCTGTTCAGATGGCACTGCTCTGCTTTGAGGGGTACAGTACCACTTGAAGGTCTT
>chr9:53567768-53567968-dinuc
AGACAAACTCCTGACCATGAGGGAGACTGCACCTAGTTGGCACAAGTTATGCTCAAAAACAGTGCCTTAAGAAACACTGCTAGGCAATGCCCTCTTTGTT
>chr9:54873084-54873284-dinuc
CTGATTCTTATTGTTTTCTCATGCTCAGCCAAGTTGGAATTGCCGACAAGGTCTCATGGAGTGTTTGCACTCAGAGTCTTACATCAGATTACCTGGTTGT
>chr9:55129947-55130147-dinuc
CACAGCAGGCCTTGAATTAAGCAAAGTAGATGTTCCAAGCACACAGCAATCTCTTGAGGGGAAACTGTGGCCAGTATTGTGTCAACTGACTAGTTAGTTA
>chr9:55793090-55793290-dinuc
TAGGATAGACATACAATTCCTTCTATGTTCTAAAACAAAGACCAATGGACCCATAAAATTATAGAGATCTCTAGCAAATTCACATTGTCAATAAGCATCA
>chr15:73249376-73249576-dinuc
GTGTCAGCATATTCATTTTATTAGCAACTATAAACAGAGGATGAAACTCTCTGCATGCATAATGGCATGTATTAGAGAATAACCCATTCACAGGAGTAAT
>chr15:77807374-77807574-dinuc
GAGAACAGCTCACCCCCACTACTGCAATTGCTCATGATGGGCGTCCCAGAAGGGGTCGGATCCCAAGGAGGAGCTGGGTCTGCGGCAAAAGACTGAGCCG
>chr15:78607692-78607892-dinuc
CCTGCAGGTGGTGATAGGGGAAGGAAGGAAAATCAGTGGAGGGGGGTCTAGGAGAAAGGGTCTGGAGAGGAGCTGGGCTGGGAGTGAGTGACTGGCTGGG
>chr15:78895172-78895372-dinuc
CTCACTTGTGTACAGCACTGTGCTAAGAATGACTCAAATCGATGCCTGTCACCACTGAGAGGTCCCTCAACCAGGGACCCCGGAAGGGAGCATACACACA
>chr15:80582756-80582956-dinuc
AAACTCTCCCTCCTCTATCTCTCAGGCTCTGCATCGTCGAGTCTCAGCTCTCTCTTCTCCGAGCTCTGCCTTTCTAGTCCTCTCCTGCCTCTCCAGCCTC
>chr9:56082952-56083152-dinuc
CAGAATATCAGACACATGTGTGGCTGACCTCACAATCTTCAACCCCACAAAAAGTAGGAGACAAGATTCCAACTTAACACCAAAGAGTAAGGAAGAGCCT
>chr9:56273700-56273900-dinuc
GTGTTGTATGTTGTTTCACCCAAAAAACCTAGCAGTGTTCTTCTGTGGAAATGTGCTTGGATCATTTCACTTAGATCTAAGTATCTGTGGGAATTGTCTG
>chr9:56296373-56296573-dinuc
ACCACAACCCGCTCCAGTGTTACTCACCCAATACTCTCACACACACACAGAAAGCCACACCACACACCTCGCCCACACATGCACTACTACACCCACTCTG
>chr9:57031793-57031993-dinuc
ACCTTCTTGCTGTGCTTTGCTATCTTGGAGCTCAGTACCTTAGGCTCTTCATGTTGGATGGATGATGACTCAGTTGCCTCTGTGTCAGACACTCTTGGTT
>chr9:59388249-59388449-dinuc
ACATAGCCCTGGTTTAGTTTTGATGTGCCTATTGGTCCTATGCCTTCAGAGAATCCATTTACCTTTACCTGAAGAGTACTATTGTATACATTGAAAGATC
>chr15:80801128-80801328-dinuc
TGGTAGCTTCCAAGCCCTTTGGTCTGCATCTTCACTCACTTTGAATGGGAAGTTTTGCAGTTTGGGGAAGAGGGTAAAAGGTGCTTTGCCGATTTCATCA
>chr15:80812722-80812922-dinuc
ACAGTTCAACTGTAGCCCTATTACAACTGACACAGTCAGCTGATAACCAGTTTTAGGAAGAGCTAAAAAAAGTCAAGATGTGACAATTGAAGTTTGTTAC
>chr15:81669405-81669605-dinuc
GCTCACACAAGGGTCACTTTCTCCCCGAAAGGGTTATAAGGCTTCGACAGAGATAAGTTATCACTCTTTATATTGTGACATGATCAAGGCGATGGATTCT
>chr9:61364862-61365062-dinuc
GGAACACAAGTGCCTACATCAGATCACAAGACCCTGCCACTGGGCATAGGACCACAGACCTGTAGTGCACTCCGTCACGCTAGGACTGCTACCTCATGAA
>chr9:61933500-61933700-dinuc
CTGTAAAAGAGAAACAAGTCGAATGGAAAAAGAGACTGGAAAAGCAGGTGGAAAAAAATACAGGGAAACAAATTATACCTTACCAATGTTGAACAAAAAA
>chr9:62932670-62932870-dinuc
TGCAAATCATGTAGTCACCTCAGGCCTGGACTGTCTGGTGAAGGGATCATTTGTCCAAAAACAATTTAACTGATGATGTTGATTACAATCTTTATTGATG
>chr9:63674726-63674926-dinuc
GACCACAACTGCTGTCCAGCAAATCTCACCCTGGAGTCTGCTCCTCCCTGTCTGCTGAAGACTATTGCCGGCTGCCGACAGCCCAGAGTGACTGCACCTT
>chr15:96854380-96854580-dinuc
TTGAGGCTGTGAGGTTCTCTGTCGCTCAGGATGCTGAGCTACATGACTTTTTGAGTAGGAACCCTGTCTTGTGTTCACTGGTTGAGATCTCAGAGGTGCC
>chr15:98503492-98503692-dinuc
TGTGATCACACTCAGCTGAACACCCTGGCAAGAGCAGGAGAAACTTTCAATGAGACCACACAACCTGGAGCCCAATGACCTTCCAGGGCACTTTGACAAT
>chr15:102743364-102743564-dinuc
AAACCCAATGGGATAAATGACAATGGATCTCACTGGAGAGCGGAGCTAGCATTGTTGAGGAAGGTCCTCTGTGTTGTGGGGCCTGCGGACCCTTGGCTTG
>chr15:103241816-103242016-dinuc
TACCTTTAAAATCTGTAGCCACACTTTTGTTCTTGGAGTGACCAAACGGCCTCTAGAAATGATAAATTTTAATTCTTAGGTTCAAGACTGTAGAAGGTTG
>chr16:4201814-4202014-dinuc
CCATGTCTACATGTTGATCAGGATACGTAACTTCAGCATATACTGCAGCACTGATAAACTGTAAAGTGGGGAGGCCTGGACTTGAAGGAGTCGGTCAAAG
>chr9:66503986-66504186-dinuc
TCTGACCACAGGGGCATGGAGTAGGGGTTTACCGGCCCTGCAGCAGTTCCAGGTCCAGCAGTCTTGCTCCTCCCTAAGCCCAGTCCTCTCACTTTTGGCC
>chr9:66606035-66606235-dinuc
TGTGATTCAAATTTCTCTGTCTTGCTAGTCCAATTCAAGCAGAGTAAGCCTTGACTCAACTACAATGATGTTAACGCCAAGTCTGTGTTAGGCCATAGTG
>chr9:66882064-66882264-dinuc
TGGTGAGTGCGCAGGGAGCAAGAATGAAAGTGTAACAAGACAGTAAGGTGGCTAGATGGCAGCTCTGACATGCTGGTAAAACAATGAAACAATGGGGCAG
>chr9:74142030-74142230-dinuc
GATTCATAAATTGACACCAAGTTGATCTCCTATGGGTGGGGTCTTGTTTTACCTTAAAAGATCTGTGAGAACAGATGTTGAGACTGTTGGGCAAAGTCCA
>chr9:77601456-77601656-dinuc
AGCTCAATGAGTGCAAGGATTTGGTAGTCTCTCTGATGCCTCTGCATCTGTGAAGGCCTGTTTCTCCTCTAGTACTTTGTGTATTTCTCACATAGGATCA
>chr16:5297327-5297527-dinuc
TTGACCAGACAGATCTGTCACTTAAGTTGCCCAAGAGTCCCATAACAGCTCTGGGCAAATGATCTAATCTCTAAGACAGGACACAGTCTGCAAGACTCAC
>chr16:10725407-10725607-dinuc
ACTGAAGTGCTGACCCACAGTGTGGCAAACTGGGTGCCAGCTTTGATTTCTAACAGGACAGGCTCAGTTAGGACTTTCAGCTCTTGTCTTACATTAGTAG
>chr16:11284924-11285124-dinuc
CTAATTACCAGTTCCTGTCTCTCCAAAAAATGTTGATTTCACACCTGCTGGCTACCCATAATGCTTGTATTCTCTCAATGGCTCCCTGGCACAGGACGTG
>chr16:11868385-11868585-dinuc
AGACTGGTGGCAGTGAGAGCAAAGCTTTGACTTCCTTGAGTCAAGGAAGGGTCATCAAATGTAGAGTTAGTGGCCCCTAAGGCTCAATTTGAGCACAACA
>chr16:14350752-14350952-dinuc
TGCCTTTATCTCACCTATTTGGGTTGACAGCTATCAATCTTCATGTTTATCTGTCTATGCTTGCTTCCTGAATTCATTTGTAATGCTGCATAGACTCAAG
>chr9:82840005-82840205-dinuc
GCTCAGGCTGGACACTCTGGCACAGAATGTAACTCAATATCTGTGGACATTTAAAAACTGTAACTCTGTCCAGAGTAATCAGCCTAGTGGGCTATTCCAG
>chr9:83375555-83375755-dinuc
GAGCATTGAGCTAGGGCAGCTGAACTTTCACAGAGAGAGTCAGCAAAGCATCTCCCAAGCACACAAGGTGCAGGGGTAGCTCAGAGATTGTCTCCGGAAC
>chr9:83883192-83883392-dinuc
TCCTTGGCTTCGGCCCCGTCAGCTGACTCAGCAATCTTTCAGCTATGTATTGTAGTGCTGTAGCAGTGACCTCCTAGCCCTTGCTCCATATCAGCCCCTT
>chr9:83967717-83967917-dinuc
GCGATAATGGAGGGAGCCTGTGCAGCCATTCTATTTCGATGGTAAGCAATGAGGCAGACACTGGGGAAGGATTGGATTGGGGCCAAAGACAGAAATTGGA
>chr9:84116112-84116312-dinuc
GAGCGATGTCTCTGAGTTCCAGAACATGGCATCCCACTCTGTGCACTGTCTGGCAACTTTGCAGTATGAGTGAAGATGAACTTCTCATTCTCCATTCAAT
>chr9:85011529-85011729-dinuc
ACCTAACATGTAGATGACAAGAGCTCATTAGAGTTGTGCAAGTTGACTCCAATAATGGTTAAAGCTCTAAGATGACATGAAAGCTGTGGGCATATATCAC
>chr9:85293784-85293984-dinuc
CACAAGGCACCTATGGTTTAGTTAAAATGCACACTTTCAGATGACTTCTGAGAAAAGTGTTACTATTTTTTAGACCTCGAAGAAGTTAGGGAAATTCCAA
>chr9:85295092-85295292-dinuc
CCAGAAATGTTCTCTCCACTACCTGACTCAGATGTCTGGAACTCACACCATTTTTTTCTCCACTCTGGTCTGTCACTGGAAGTCTTCAGTCATGGTATCA
>chr16:17031480-17031680-dinuc
TTAGGAGGGCCACAGTTGGTGTGGAAGGGAAATGACAACATGTGACACAACACAATAACTGACTGGCTTGCCTGCACAAGTGGGAGATGGGAAAGACTCA
>chr16:17162362-17162562-dinuc
ACCTTTCATCTTAGATCAACATAGCATTGTTTTCATGTATTCTGTCTTGACTCTTGAATATCAGTGTATAAGAGCTCATCTCTTTTAGGTATCACTTGTT
>chr16:17628590-17628790-dinuc
CTAGTGACCCCAGTAGGGGAGGTCCAGCAGTTGGAGACAAGTTAGCTAGTTAACAAAGACCCTTGTCTGTGTGGTGGGGTAGCAGTGTCTAAGCTGGCAT
>chr16:19981519-19981719-dinuc
AGATTTTCACTCTGTACAATTCATCAACCCCTAACATTCTTCACTCCCTTTGGACCCCCATCTTACTCTACAACCCAACTGTACCAAAATTGTATTTGTT
>chr16:20191994-20192194-dinuc
ATCAGTCACTTTGGCAATCTGTCTATTGGTGGATAACAGGTATGAAAGAAGATAGAAGAATTAAGATGGAGATCAACAATCAAAGTGTGCCAATAGATAC
>chr16:20464804-20465004-dinuc
AGGAGCAACCTGCCTTCACTCTCCATTACCCACCACCCAGGCATTCTCTTTAGGTCTCTCAACCTCTTTCTCTTCTGTGAGCTGTCTTTCCATTATTCTG
>chr16:21519870-21520070-dinuc
CTTGGCTCAACATGTTCTCAGTGTATCCCTGTGAGGGTTCTCTCTTCCTTAAAACACAAAGTCTTTGAAATTACCTATAGAATATGCTTCAGCATATCTA
>chr16:21606766-21606966-dinuc
AGTCATAATTTCTGAGTACAGATCTCCATGGAACCACCTAAGCGTCTGCATTGAGAGTTGACAAGCTTACACCTACTGTATGTTGTGTCACATCTCATTG
>chr9:86628888-86629088-dinuc
TACTCAATACTGTTGCTCAGTTACTAGATACTCGACAACAGACCCATCCTTGACAGTGCAGTCTCATACTAAGTCTCCCTTGCACTTTTCAATCAGGAGT
>chr9:92384460-92384660-dinuc
ACTTTGACAGCTGACAGACAGCTGGTCTGCTACTCTTCTAAGTTCAGCATAGCCTCTAATTGTTTTTTGTCTGGGAAATGAAAGGCGAAGGAGAGACTTT
>chr16:21793478-21793678-dinuc
CCACTGGGACTAAACTGGGAGCTTTAACTTCCCCAGAGTAGTTGTAAAGTGCTAGTTTTGTTCTCACAATGCTTCCACTTGTTGTGTCAGAAAGGGATTC
>chr16:22526380-22526580-dinuc
TCAAAAAACTCGTTCAAAGAAGTTTGTATCTTCAAAGAATAGTTAAGAGCAGAGGACATCACAGGGACTGCAAACATTGAGGGCAGGAACCTTTTGTTTT
>chr9:94952460-94952660-dinuc
CTGTTAGAAGATCATTTTGGTTGTGCCTTACAGAACTTCCACTATAAGGTCCCAATTCAGTATCTATTTCCACAGCCCTGTTTTGCAGACCATTCATTGT
>chr9:95311904-95312104-dinuc
TCTCAGAGAGGCTACAACCTGCAGCCATCTTGAACTTCTGAGTTGAGCTTTAATGCTTTATGCTCAAACATCAGCTTGCTTTTCTGAACTCTTTTGTATC
>chr9:95350560-95350760-dinuc
ATGATTATCTGTAATCTAGTAGTCAGCGATCAATTATGAGGCATCCTATAGCTGCTACACACACATACACATATGTCCATCTATCCTCAGATTGTGTCAC
>chr9:96350706-96350906-dinuc
TTTGTGGAATCAAGAATGGAAAACAACTATTTTAGTGTAACTTACTTTTCAACATTGGAGACCAACAGCAATTGATTGGTCTCTCCTCCTCCCTTTGTTA
>chr9:96583286-96583486-dinuc
GGCCTCATATATTCAACTCAGAGCTTCCTATGTAGTCTCACAGACAATATTCTCAAAGCTCTAAATCACTTTTGAGGCACTCATGGTGTAGCCTAATCTA
>chr9:100690056-100690256-dinuc
AATTGAGTTAAGCTTAGTTGGTTAATACTCACCTACTAGTGCAATATTGTCTTCCAAGCAGTTGTTCCCATACTTCTCTGCAGTATTGGGGAAATTGTCT
>chr16:24659599-24659799-dinuc
GCGACTAGTATTCCAAACTTGAGATGATCCAAAGTGGTGATGATGGGTAAGCCATTTCTCACACTAGATATCTGGGATGATTTGTATCCACCAGAAGGTG
>chr9:107312230-107312430-dinuc
TGAGTATCCCTACAGTGATTGAGACAGTCACACCCCAGGTCACATCTAGTAGCTACAGACAGGCCTCACTGACCACCACAACACATTCTATATTGGAGGA
>chr9:108120238-108120438-dinuc
CTGATCCCATTACAAAGTCACTGCCCCCCAACTGTCTACATCCTCCATGCACCTTCCATCAGAGCACCCATGGCCAGGAGTGTTCAGTGCATAACGCTCC
>chr9:113792354-113792554-dinuc
AGGAGGACCACTTAAGTTTTTCATCTTGAAGATCTACAGTCTATCTAGGATTTACATTAAAAGAGAAGGGATGCAGTCAAAGTTAGAGCAGTTAACCTCT
>chr9:114455465-114455665-dinuc
ATGGTTGATAAGCTTCTGCGGACAGGGCCTGATAATCTCTGGACCAGGGCCCTACCTCCTCATGAATGGTGACTGGGCAGTTCATTTTGTATAAAGTAAA
>chr16:27401772-27401972-dinuc
TATGCCTGGTTCAAAGAATATAATTATGTGATCTGTAGCTGTGCATTTTGGTAAGTGAGCAAGGCTTCTCTGTACCACAGCTTTATCTGTGCTATTTCTG
>chr16:32059980-32060180-dinuc
GTTAACTCTCAGAAACCTGTATGAAGAATGACAACTTATAATCAACTTCAGTCAACTGGAGCAATATAGGGATTGATCACAGACATAAACAGTGTATTGG
>chr16:36477012-36477212-dinuc
GAGTCCCACCTGGGAGTGTTCACTTGATCCGCCCAACAGTGCCTAGATTGGTCTCAGTATTGTACATTTGGTTGTGTGAGGTACACCATCCACGAACTGA
>chr16:36602736-36602936-dinuc
TCTAGATTGACCATTTACCTTCCTACGAGCTCTCTTGTGCATAGTACTACTACTCCCCTGTCAATCCTGACCAAATAATGATTGCTCGAGCATCTCCTCA
>chr16:36684632-36684832-dinuc
CAGCTGGTACACATCTCTGGTTGAGGTCCTTTTGAGAGATGATGAGCTGTTGTTCTCACATCAGCTAGTGCGCTATGAGTAGCTTGTCTGAATCTCTGAG
>chr9:114480330-114480530-dinuc
CGCAACACTTCCCAGCACCTAAACTGAAGTCAGTCACCCTCGTACTCATGTGCGAACGCTGGACACAAACCGTGTTTAGGGTATCATGATAGTCACTGCA
>chr9:114738388-114738588-dinuc
TGCTTGGACTCTCTGTGAAGCTCTTAACTTGCTTCATTTCTTCAAGGTCTCAGCTCATGCTGGTTTGTCAACAAGGAGCTGCTCTGACTCTTTGGCCTCT
>chr9:116332778-116332978-dinuc
TGGGTGTCTTGAATGATGGCAGAGCTCAATTTCTATTGCAGACATTCATGGATATATTAGGGAAACAACCATGAATAACCTAGATGGCTATTAAGGGCAA
>chr9:117902374-117902574-dinuc
GCGCAGAAAATTAGGTGGAGACAGTCTGGAAGGCCTTCGTCCTGTCCACGGTACACATAGAACAGCATTGAGCGTCTGATGATCCCAGAGGGGGGACCTC
>chr16:37877096-37877296-dinuc
AAAACCGTCAGATAGCTTCACACCTCCCAGATATGAGCTACACGGAGGCAGCCCCAAAGTCCCTCAGAGTCTGGTGCTGTAGTGGTTGAAGAGAGTGTGT
>chr16:45124334-45124534-dinuc
AGACCTAAACAGCATTCATACATGCCCCTCTGCACTTGATGGTTGACACACCTTGGGTGGCAGTCCCCAGAGTGTGCAGGGTCAGTCAGCTGGGGGATTT
>chr16:45142077-45142277-dinuc
GTGTCTCCTCACCCAATCAATGTACAATCTCCAAAGGGTGTTTATCTCTAACACATCCCAAGCATAGACCTAGTCTCGTTCTGTTTTTCAGTGAAGGAAG
>chr9:123310007-123310207-dinuc
TTCCTTCTGTGTGTTCCTGGATGCATGACATTTGTGAGCCCTGCAACCTTACTTTTAAAGCTTAGCACTGCTAGGTATCCTCATCCCCTTCAGTCTTCAG
>chr9:123599002-123599202-dinuc
TAGCAGTGATTAGCCTATAGCCTCCAGACAACAGTTAGTAACTCATGCCACTTGGAAATACATCAAAACTTAATTGAATGGAGAAGAACGAACAACAGAA
>chr16:45198574-45198774-dinuc
CTGGCTTCTGCCTTGGATCTGTCAGGCATGATGAGTTGAGACTCCATATGGAGCAGAAGGGTTTCATCTGTTGGACTAGCTGTGAATTCATCTTAGTTGA
>chr16:45361012-45361212-dinuc
ATCAACCATGAGAGAATGGGATTTTAATCAAGAATCATGTGAAAAAGGGGGCATGAATCCTCACCCTTAGAGGACTTTGTCTGACAATGCTATGGCTGGG
>chr16:45389198-45389398-dinuc
ATATATCAATTAAGCCTTGGGTACCTCCAATGTCTACGTTAAACTGTAGAAACTGCATGAAGAAAGGGTAAAGGAAGAACAAATTCATAAAGTTTAATGG
>chr16:48788923-48789123-dinuc
GACACTGCTTAATTGAGCTGAAAAGCACTTGGACACTGCCTGCCATGCACAACTTGTCTCTTTGTCTGGAACAGCACGTACAACTGTGCCTGTGCCATAA
>chr16:49771808-49772008-dinuc
GACAATTAGAACAATACGACAGTGCATAACTAATCCACATTGACCAAGTGTGGTCAGGGAGCACACCTCACATAGAGGTCACCAGCTTTGTGGCAGCAAA
>chr16:49774122-49774322-dinuc
TCTCAACTTCACTGAACAATTATTAATAGGAGTAAGAACGTGCGGCTTGAATTCTTATGGACAACTCTGGTACTGTGCAGATTTAATGGCTATCTCCCCC
>chr16:49790797-49790997-dinuc
GTGACATCTCTCACTTGCTCTGGATCAGCAGTTTGTGCTTGAACTGAACTGATCTTGCCCAGCAAGAATTGTAGGGCATCGCTTTGTCAGAATTGAAGTA
>chr9:123814510-123814710-dinuc
AGGTATGAGGGAAGCAGTTTGCCTTTCAGGCTCTGCTGCCTTTCTTTATTCAAACATTCCTGTTCAGCCGAAGTGCCAACAGGTGCTGGGAAAGACTTGG
>chr9:123924378-123924578-dinuc
GGACTTGGACGGAAGAGGAGGAGGAGAGGATGCTGATGGGAACATGAGGTGTCTGCATGTTGGTGGTCTGTAGACATGGATGTATTGCTGGGCAATGTCT
>chr9:124076298-124076498-dinuc
CCTGGAAAACTATAGTGGAATTCAAATAAAAATAACTATGTAAGAAAGATTTTAGGCAAAGGTACTTGTAACATGAAATGCAGGACCTCTTAATGGATAC
>chr16:49848576-49848776-dinuc
GAGGGTGCAAGTTTTGAAAAAGTTGGGTTGTATGGTACCCCACATGACTTGTTACTGACATGGTTCCACTTAAGGTTAGATACTGATAGGTACTTCCATC
>chr16:49951838-49952038-dinuc
TTTGACTCTAGCAAGGCCTAGGACACTGATTCTGGCTAGAAGTGGCAGTATGGTTGGGTCACAGTGCAGATAAAATCAATATTTGAAGGTCTTGTCAGAC
>chr16:50289836-50290036-dinuc
TGTAGACCGCCTGCTATGAAGTTCTCAACCCAAGGATAGTCTGTCTCAAACCTATGTACAGTGTCCTGCAAGAGCGTTGGTTTTCCACTTAATTATATCA
>chr16:50633172-50633372-dinuc
CGCTCTTTTAGTTCAGCAAAATGGAGTGCCCACCGGTGCTCAGTTACTTCCAGCCGGAAAATATTGTTTTAAGTCCTACTTTCTGCCGTCTCCGTTTTTC
>chrX:19166332-19166532-dinuc
AGAAATTCTTAAAACGTCAAGCTCGACGGAATATTCAGCAATCTTAAATGATGCTCACCTAATGGATGGGAACTCTTAAAACAGACTTGACTCAGAGACA
>chrX:20924229-20924429-dinuc
AAATGTCTAATCTACTGTCTCTTTATTACACAGAGAACTCAAGTCATGTCTCATCCTCAACGATGAAATGCTGATCCCCTTTCACTCTTGACCATTCTTC
>chrX:23810521-23810721-dinuc
TCTTCCTCAACTGGACACATTCCAGTTTTCTATGTTTTAGAAATTTAGTGACATCAGCCTCAGAGTGTCTAGTCTGAGCAACCACCATGTGGACAGTTTA
>chrX:42401230-42401430-dinuc
CACTCCTCCTGACTAGTGTAGTCTAACTTCTCCCTGTAGTGAGCTTTTGCTTTTAGGATCACTATTCCTTTTCTCAATTGATCCTCCCTATTCTCCTCAG
>chr16:52082941-52083141-dinuc
TGAGACCTATATTGAGATACTTGAATGTAGAATACTCTTGGTCCAGTTAAGTGGAGAGTCCTAGAAATTAAAAGAAAGAATAAGTTTGATTGCTGCTATG
>chrX:77632339-77632539-dinuc
GCCTAAGTGAACCAGCTAGAACTTCACCATCAAATTAGAGATACAGCTGTTAGTTGAACACTGGGTATTAGGCTTTTTTACTTGTTTGACACCTAAGAAA
>chrX:95077029-95077229-dinuc
ATTTAAGTCTTCCGCTGTGGTATTACCTTTCAGGAACCTGCATCATCACTCACTAACATCTACTGTGGTACTCACTTTCTTGCCCTCCTTTTGACGCCTA
>chrX:107260708-107260908-dinuc
AGGCATGGTGGTCTCTTTGAAAGTTTTTATAGTGCCTTAGTAGTCCATACACAGACAGGGAGTGAGTTATTATAGGACCTATCAGTGGAATAAATAGGCT
>chrX:151975809-151976009-dinuc
GGCCCCCTCTTGCCCTCTCTGTCCTACCTGTGAGCAAATCTGTCTCCATTCCTGACTGTCTTGAGTCTGTCCTTAGAGGTGTGCTTAGGTCCCGCTTTTA
>chr16:52105874-52106074-dinuc
TGATGTTAGAGACATCATTCTTATCCTCCTGTTAAACCACCTCTTGTTAATGAATGAAGTAAGGGCACTGGATTATGTTCACTAATTCTAATTGAAAAGC
>chr16:55754407-55754607-dinuc
AGGTCAGCTGTAAGCCATGTGGGATAACTGCATACGTAATGTAACACTGCCAACGATTGTAACTGAAGGGGACGCAGTGTGATGGCCCAAGAACAGTAGA
>chr16:58498571-58498771-dinuc
TACACAGCTGGAGTTCGAACTTTATATATCTGAACTATTGCTAGGTGAACCAGACAATTCACCATCCCACGCCTCGCATCACTCATCTCAGCCCATGAGA
>chrX:159189365-159189565-dinuc
AGCTCCTAGATCCATACACCACAGTTGAAAAAGCTAGACCTGCCCTAACAGTTGAAGTTGTTCCAAAATAGCCAAGAACTCAGGATTCCAGAAAATCATA
>chrX:166183270-166183470-dinuc
AACAGGCTTATTCATGCATAGGTATAAGAAAGGTTGAGGTCAGTTTTATCAATATTAACATAAAACACTTTCTGCTAGAGGAGTTTTGACGCAGTTTTTC
>chrX:166261314-166261514-dinuc
TCCATATCAACACTTAGTTGAGAGACTAGAAGGTTAGTCGACAGATGACGCAAATATGTACAGTGACTGATAAACAATCAAACTGTGTTACATCGTAATC
>chr16:58703287-58703487-dinuc
AAGGAGTGAGAACATGGTCTTTGCCTGGATTAAAGGTTCTCCTTCTTCAGCCCAATCTTGTTTAGACCCTGTAAGGATCTTGATTAACTCTTTTGATTGG
>chr16:75709800-75710000-dinuc
TTTGATCAACAGACAATGGAGTGGTGCCTCTGATGTTCCTACTAACTGAGCTCCTATCCTGTGAAAAACTCAGACGTGGGTTCTTTTTCGAATCCTACAA
>chr16:75837986-75838186-dinuc
GATTCAGTTTGGCCCGAATTCATTCCAATTGGGTATACTACCATTTTTTGGTCGACTTTAGGCAGTGATCCCAGTTGTTACCATTTTCTCAGCCTCAGGA
>chr16:75921086-75921286-dinuc
TTCTACAATACAGTAAATTTGTGTAGTATTTGGGGACTTCAGCTTTTAGTCTTGGATCTATTCCTTTGATAGGTGAACCTTGCTGCACATAATTTAAGGT
>chr16:91072614-91072814-dinuc
GTTGAGTCATAGACCTTCCACACTTCTGACATATATATCAGTTCACTTCATCTTTATGATATCTCTCATAGACACATCACTCATCTGCTGACCGACCCAC
>chr16:91658023-91658223-dinuc
GCCAATGAGCAGCACCTTAGTTGTCAGAGAGCACTAGATGTTTTACACCTGTCAATCTGTGGCCCCTGAGTGTCGACTTGTCATAAGACAGAAGGTCGCA
>chr16:93057390-93057590-dinuc
AGGTGGTTCTTTCCCCAGCCTGTGTCACATCTCTTCATACCTCATTTTCTCAGGAAGTCAAGGGTATGTTGGAGAATTTCTTTCTGAGGGACTGTCTTCC
>chr16:93798792-93798992-dinuc
GGTGCCTCTCCTGTCAGCAGCTGTTCCTGCAATTGCCTCTAGCAGTCACTGCTTACTGTCTGGGAGGCAAGGGCCACTCCTTCAGGGAGAATTCTAGAAC
>chr16:94596242-94596442-dinuc
TTACTATTCAGATGGAAGTTAAAGCTCTTGCAGGATATTTACAGATTTTAGTCGAGGTGTCACTGTTTGTCTAGCAGCAGATTGGTTTCTGCCACCCACT
>chr16:95150776-95150976-dinuc
TCTATGATATGCTGCTCTAGTCCAGGGGGTGTTCTCACTACGCTCTGCTCTTGCCTTGGTTTGAAAAATAGGGATTGTTTAGCAGACGCTAGTCTCAGTG
>chr16:96387756-96387956-dinuc
GGGAGGTGGGTGGTCTGGGAGGAGATAGGAGACAGAGTACGAAAGGGTGAGACGAGACTTTGGGGAGGGTTGAGGGGGAGATGAACCCTGAGGTTGGTCA
>chr17:5756154-5756354-dinuc
GCGGATGGAAGCAACAATTATCTACAAGGCAGAAGCCTCTTCAGAGCCCTCTGGCCATTTCCTAATTCAAGTCACAGCTTACCCTACCGAAGAGTGTTCC
>chr17:6835178-6835378-dinuc
TAATAGGGTAGTCCTCCCACCACAGCTCAGACAACAGCCAGCAACCAGAAAAGTCTCATGTGATTAGTGTCTGTTGATTATGAAATCAAACACTTGGTTT
>chr17:17234718-17234918-dinuc
CGCGCTTCATCATTGTTTTGAAGGGATCGCCACTGCTCCTTGTCCTCCTGTCGAATTTGGGAGCCTGTCATGCCCCAGTGGGAAGGTTGGGGGAGAATTC
>chr17:17294094-17294294-dinuc
CATCTATGGACCTGCCTGTGGTATCACTTGTGACCTCCTGAACGTGTAACGAATTCTGATGTGGATACTTCATGCAGCTCAAGCTTTCCACCTAGCGCCC
>chr17:21464422-21464622-dinuc
GTGAACATCACAAGACAAGTAATCTCTGAGAATGCTTCTGAGTTTTGAGGTTTTTCGAAGAGGATATGATAGACAGACACTAGATCCCAGCATCTAGACA
>chr17:21475198-21475398-dinuc
AAGTAAGTAGCAGAAAGGTAAGGCTAAACAGAGAAAAGGTGTGGGAAGCAAAGAAGAGATGGAGAAGAAGTGTAGAGAAAGGCTGTTAAGTTATAAGTCA
>chr17:24922687-24922887-dinuc
TATTAGATCTCTTGGTGACTCTCCTGAATCTTACATAACTGCTTCTGACTGACTGTGTGGTGCAAATCTCCTCAGTCTGCCAAATCATGTGTGTTCCTGA
>chr17:26284893-26285093-dinuc
GCTATTTCATTTTCAGTACTGAACCCCAGAAGCAGCCTCTTTTCATGAGAACAGCACTTGAGTCAAAAGGCCCCCTCTTGACTCGACCCTGGTCCCTACT
>chr17:26572113-26572313-dinuc
TGCTGGTCGTCTCCTAGACTAAGGTTGCCCACCTGCACAAGATATGTTTGAAGGGGTCCTAAATGGCACTCTAAGGCCAGTTAGTTGAAAGTCTATAGAA
>chr17:28488277-28488477-dinuc
GTCTCCAAACTGTAGCACCACAAGATCCACTTGGTCTTCAGACTTGGAAAGGTACCTCCTACTTCCAACTTCCAGTCCTCCAAGCCACCTCACTTGAACC
>chr17:28701338-28701538-dinuc
TAGTGTTGGGTTTGTAGTTAAGGGCTCACCCCAACACTATACTCCAACTGGATCAAGTTTCAGTTGGTGGTGCTCCAGTGAGTGGCTCACAATAGTTGCG
>chr17:31914462-31914662-dinuc
AGAACTGTCTAGCCAAGGAGCTCCATTTGTCGTCTACTCACTTTTGGTCTCAGCTGACTGGTGGCTCCGCTCCAGTAATGTTGGTGGATCAGTATCAATA
>chr17:32976174-32976374-dinuc
AAACCTAATGAAGGAGTTTACAGGAGGAAAGAGAAAACTAGATGAGAATCCAATGAAAAGTGACCAGTAAAGAAATTAAACCTGGACCTTCCTTAGGGGG
>chr17:36001244-36001444-dinuc
CATGAAGGGTCAGTGGTTCTGGGTCTCTTCCTCACTGATCTCTGGATAGTTTTACTCAACACTTGGCTTGGGGAGCATTTACTCCTCCAACATGGCTGCA
>chr17:44599879-44600079-dinuc
CCTGACTGTAAATGAAAGGTGAGTCAAAGTAGACAGCCTATAGAGTAGGAAGCCAAAGTAGAACCTGGGGCAGATGGGTGCTTGGTGCTCATCTCTTGGA
>chr17:44612163-44612363-dinuc
GGCGACAAACTGTGGATGTAGAGGACAAAGGCCCAGACCCTTTGTGTGCACGAGAAATCAACATTTACAAAACTAGGAGAGTGAGGCTAAGGAGTGATTG
>chr17:44731830-44732030-dinuc
CCGACTCACCTCATATTAGCTCAGAAAAGACTTGATTGCACCTGCTACACAGTTTAGATGCATTGAGTTTGTATGTGGGGGAAAGTGAGCAACCCAGCTC
>chr17:47768800-47769000-dinuc
AGAAAGACTCACCCGCACCCCACTCAATCTAGGTGGGCAACCCCTCAACAGTCTTTCTTTACCCGCTTGCCCCGTTGCTGGAGGGTGTCTGTAGAAAATG
>chr17:50165892-50166092-dinuc
AAAGGGGGGGTCTAGGAAGTTGTCTCAGCTCCAGAATGAGGGTCCAGACTGGACTTGACTTCTGTGGTCATGTGTGGGCTTTCAAAAGGGGGCAAAGAAC
>chr17:50180864-50181064-dinuc
TCCCCCACAGCAACGCTAGTGGCATCAAAGTGCTCTTAATACAACAGCTGGCAGCTGAGGGCCAGACCACCTGACCACAGTGGTCTGGTTCCCTCAAGGA
>chr17:50512949-50513149-dinuc
AAGGCTCAACTACACGACTTTTGTTTACTTATCAATTTTCAGAAGTTTCAACGACATCCTGTTTTAACCATCGTCGACTCAGCTTTCATAGTCGGGTTCT
>chr17:52036370-52036570-dinuc
CTAACACCTCTCTCCTTCATTGAGAAGCTCACAAAGTCTCTTTTTAATGAGACCTACTTCAGAGCTTTGCTGTCTGAGGAAGACCTCAAGTCCCGGAATA
>chr17:52116152-52116352-dinuc
GATATTTGCCTTTTTTTTGCAAAGGAATGTTTTTCTCTGGATCCAAGCCATAAATTTTTTGACAGAAAACAAAATCTTTGTAAAGTTTAGGAACTCTTGG
>chr17:52168398-52168598-dinuc
GGTCTGATTTGATTGTTCATGGGGATAATGCCATCATGAGGCCTTGTGGCATCATAGTGCAGTCTTGCAACCAGTGCAAATCCTGGTCAGAGTGCCCAAG
>chr17:52452374-52452574-dinuc
AAATTCTCCTCCTTGTACCACAGTAATGCTTACTGAGTGAGGATAGGAGATTAGATAGAGCTGATGTTCCTCAAGGCTCCGCATAGTGTCAAACTGACTA
>chr17:55702372-55702572-dinuc
AGTGCTGAAAAACATGAGCAATTAAAGAAACCAAAGGAGAAAATGTTGACCCTTAAGACAAGGAACAAAAAACTTTCAAACTGTATTAGACAAAGGCATC
>chr17:65719824-65720024-dinuc
TTCAGCTGACCAGTGAGCATGGCTGCTGCCACAGAGCGTAGTCAAGAGCTTGTCTGTCATATCATGCAGACCCAATGGGGCTGTTGTGGCTGCGGCTCAA
>chr17:78271258-78271458-dinuc
AGATGCTGTGAATTTCAATGTAAAAGGATAATCCTATTGCGAAACCATTGGTATGACAGATTCATACAAATGGCGGCTATTATATTAATGAATATTTTGT
>chr17:80167942-80168142-dinuc
GAGAAAGTTCTAAGCAAGCTGACATCCCTTGTTCTTCGAGGCTCTCTGTCTGTCACAAATCCCAACCCATCAAAGCTCTGTGGATCCTCAGAGTGCAGCG
>chr17:80501036-80501236-dinuc
TTCTTGTCGCTAGTATTACTTATGACACTTGTTGTCAGGTCTAATCTTGCCTTCTGTATCCCCAGAAGCCAAATACACAGTTAGAAACTAGGTAGTATCT
>chr17:80730092-80730292-dinuc
CCATAAATCTAGAGCATATTCAAGGCCACTCCTACAATAGAAAGCTGCATAGAAGAACAGCCTAGGCTCACGTCTTCTATTTGTCATTTAGATTTTAGCT
>chr17:84056426-84056626-dinuc
CACATTAAAGTCGTTATCTCCAGCATGCAACTCCCTTGCAGATGGAAACAGTGTAGCTGGACATGCTGGGATGGCTCAGGAATGCAAGTGTCCATCAGCT
>chr17:84329312-84329512-dinuc
CCTGTGCTTGAGCTCAATAAACCCCTAGGGCTACTGATGTCCGTTTTCTATCTGATCAACACTCAAGTTCTGTTGGCAAGATCCAATAAATCAAGTCCCT
>chr17:86835922-86836122-dinuc
ATGAAGCTAGGTAGATTTTTCTTGTGTACACTACACCCAGCAGAGTGGTTGCTGTTCCCCTATACAAAGTAGTCAGAAATTTAATTAGTAGCGAGGTAGG
>chr17:87979764-87979964-dinuc
TCTATTCCTTGAGCCTGCACCTTGTGGGTGTACTTGCTGTGATGACATTCCAGAAGGATCCCCAAGACACTGTGTTAAAGATCTGTTTACTACTCCTTGA
>chr18:4303294-4303494-dinuc
GAACTCAAGCCTAGCAAGAAACCAGCTCGTGTTCAGAAACAACCAGGCTCCCCCTGAATCCCGAACTCACTGCTTGCCAAGAAACTCCAACCAGACCTAT
>chr18:4311980-4312180-dinuc
CATCTTAGTTGTACTCCAGGCCACTACAGATGTTCAAATGTTTCTGTCCTTGTTCCTGCTATTACCAAGTCGGCTGTGTGCAAGCTCTTGGAGAAGTATC
>chr18:4592666-4592866-dinuc
TGCTCTTGATTTGATCACCTTCATGGGCAGGCCAAGGACATTCTCGTTGTGAACTCTAGATGCCTGGTGTTCTCCTACAAGGAGCTTAGACTGGTTCTAG
>chr18:4931146-4931346-dinuc
CTTGAGGCTTCTTGGTGGTCAGGAAATTTTTTCTTGCCTTTGGGGTGTACATCAGACATGGGCTGCTGGCTTTGGATTTGTCAGATTGGCAGGCAGTCCT
>chr18:4938114-4938314-dinuc
ACAGAGTCTTTGAATTTGAAATGTCTGCATAAGATATCATTTGCTTTCCACTTTTACATTTCTCCATATGGACTCATACAACATAAATGCTCAAGGAATT
>chr18:5391348-5391548-dinuc
GGGGAGGAGACAGACCATGGTTGGGGAGCTAATAACTCCCTGACTCCTTGATGACCTGAGTTGCTCTGAGAGGATGCAATGTCTGAGCAAAGGTGTTAAA
>chr18:9398125-9398325-dinuc
CAAGGTCAGATTCTCCTCTATCTATAACAATGACAAGCACCATCTAGTTCTCAGAATGTGCTTACACAGCTGAAAAGACTCCAAGCTGATGGTGAGGCCT
>chr18:20932490-20932690-dinuc
GTTTGGGGATGTTCATTTCAAGAACCTGACAAAAAACTCACCACCATTATGAGGCATAAGTTAGTTTACTTGACTCAAAAACAACTTACTGAATTAGTCG
>chr18:23913052-23913252-dinuc
GATGATATTTAGTGTCATGTTAACTAACTCATTGTCCATATAAGACAACTGCAGTAAATTTATAGCTTAGCAAGATGAAGATACAAGTAGCCTGGAACCA
>chr18:31706258-31706458-dinuc
GAACGTTTCGTAAGATACAGCTGATTGGGACACTTGAGCACTCAAGAGTCACCACCACAGATCACCAGATGGCAGTGGCCCAAGGTATGCCTCTCTGATA
>chr18:32162380-32162580-dinuc
GTTCCTTCAGGGAGCATGTAAGTGGTGGCATAGTATGCAGCTTTGACACCCTCTGCTATGGTCCCTTTAGGTCAAGAAGTTGACGAATAATCTTTGTCAT
>chr18:32563867-32564067-dinuc
TACTATACTAAGAAAATACTTATGTGTCAGAATTGGCTGGGACAATACTCTTTTATGTCTTTCACTTATGTGGACTATGGTTGTTAGGAGTTGTTGGCAT
>chr18:32992424-32992624-dinuc
GCATCCCCTCACCCCTGTTGAACTCTTCTATAGCTGGCTGCTTTGGTCAGCTTGATGAGAACAGACCAGCCTAAGATCTCAAGACTCCCTGGCTCCTGCT
>chr18:35785207-35785407-dinuc
CCTGGAGTGATTCAGCTGCAGAGGTGATGTGAAACCTAAGGACTACCTGATGAAACAGGCTCATCTTTCTTGTTGTGGAGGCTAGCACATGTAGGTTTGT
>chr18:36364950-36365150-dinuc
ATACAGGTTGCACTGCTGGCTTGTTCACATAGTAAGCGTTAGTAGCTAATCTTTTAATCTATAGAGTGCCCAGAACTGTTCATGGTTTTATCCCTTAGGC
>chr18:36371453-36371653-dinuc
TTATGTCATTAGTCCTTTGCTTCTATATGGACAGTGAAGTGCATTAGTCTACTCCTGTATGCATAGGATGGCTGCACTGAAAATTCTTCCTAGGTCTCTC
>chr18:36404808-36405008-dinuc
TCAAATGAGTTGTCCAACCAGCAGCTCAGGTTAGACAACATCACTGTGCTGCAGGGACTCACTCTGCTGAAATGCCATGGAGCAGACTGCGCAAGGCTTC
>chr18:36739745-36739945-dinuc
GGAGAAGTAGGTGTTAAATGAAGCAACTCTCAGCTTCCTTCCAAGAGCTTCTCTTTAAAGCTTGATCCACACCGTCTGATGCTGTCCATTAGTCTAAATT
>chr18:38441664-38441864-dinuc
GGTAGCCAGACAAGTGAGCTAAATTTTTTCTATTACTAAGGGCTCACAATGTGTACTAGTTATTCTCTAAAAAAATCTACACTACAGATACTCCCCAACT
>chr18:39492145-39492345-dinuc
CATGATTTTGTGAAAACGGAGAGGTTAAACTAACCTTTTTAAAGTCATTGGGTGATTTCTCTGATCTTTAACATCATGACCCTTATCAGCCCTAAACTTA
>chr18:39718746-39718946-dinuc
CACTCTTCATAGTCAGTTGAACAAATGCCTGAAGGTATAACACAGACAGTGTTTTAAGCTGACAGGTGCTTTGAACAAGTCTCATTTGTCAAGTCAGAGA
>chr18:46450294-46450494-dinuc
CAAAGAGTCCTCGAAGAGTCTTAACACCTCATGTCTGTGGGCTCAAAGGCAACACAAGACTAGAGAGAACATTTGGAGGATGAATGACAGTCCAGTCACC
>chr18:46598932-46599132-dinuc
AAATTCAGGTCTATCATCAAATCCCAGTAAACTAAGAAATAGTTATACCACGTAAATATTAAAGTAAAAATGAGGCATTACTGTAAACAACAAGGCACCA
>chr18:50065968-50066168-dinuc
TAATGCAGGTTGATTTGACCATTGATGAGCACTTCTAGCAGTTTTCTCCATCTTTTTTCTTTCATCTTCGATAAGTTTCAGAGTAATTTAATTATCCTGG
>chr18:56726022-56726222-dinuc
GTTGGTTTAGCAATCTTGACCAAGTCTACCGCCCCAGGTGGAACGAAGCTGAGTAGTGACATCTCCTTCCAGTACCAGGAGAAATTGACTGTGAGTGCAG
>chr18:60499899-60500099-dinuc
ACCCTGAGTGGACTCAGAGCCGATTGTGATTCGAAAGGTAGTCATGACATCAGTGTACTTCACAGTTGAGCTGGCAGTCACAACCCCCTATGCCCTCAGG
>chr18:62091828-62092028-dinuc
TAAAGAGTTTGTGATAAGTGCATAAATTAGATTACTTTGTTAGGAGTTTACAGTGTTCACACTCTATCTTTTTGATGCAGTCTTAAGTTTGACAGTTTCA
>chr18:62192029-62192229-dinuc
ATCTGGTGCATGGGTAGGCTTGATTCTGGAAGCAGAGCTATGAGTGAGGACTTCTGTGTGTATTTGCTCTTGACCTGTCTCCAATACATGGGACATTCTC
>chr18:62193338-62193538-dinuc
AGTGGGGAGCATTTCTTGCTTTCAGGCATCCCATGAGTTAAGGTATACCAGTCCAGGGCTACTAGGCTATGCTGGACCATTGCATTCTTGAGCAAGTATC
>chr18:65415852-65416052-dinuc
GTCAACTTCAGAAATGAAGTTAACGAGGCGAAACTTCCATCTGGTGTCCAGCTTACAATAAGGAGATTTATGGTGATGCAATCCTGCTTAGCAGCAAGGT
>chr18:65788794-65788994-dinuc
CAGAACTGGCTGCACCTGTCACCTGCACTGTAGAGAATACCCTGAATTTAGTCTCCCAGCTGAGGTCGAAAGGTTTCTGCCCTTGTGGAGCTGGGGATTC
>chr18:70433474-70433674-dinuc
TTGTAGTGATGCCCCGCTCTAATTGTACATGCTGTATGAAACATTCTCAATACTTCTGATATTGGACTTACACCTCTACAGGACTATCAATTAACCAGTT
>chr18:70632003-70632203-dinuc
TTGGGTAGATACCAAAACCTGTGTTCTTCCCTCTAGCCAAAAAGGGGTGCCTCCTTCTATACAATCACTGGATTATAATCCTCCTCAGAGCTAAAACACA
>chr18:74991200-74991400-dinuc
AGGATGCTTCGCGTAGAGCCACTGCCAAACTGCAGATGGCCCAAGCGTGCTTCTTCACCGTTGTGCGTAGGGTGTGAAATTCTCTGGCCGCCTTGTGAAA
>chr18:76255440-76255640-dinuc
ACTTTCTTATAGCTACTTTGACGTTATAGAAATATAGAGGTGAACAATTTGCTCATGAAGGAAAGACTATAGATGAAACCTGTAGGCTAAGAGGAGTTCC
>chr18:79247488-79247688-dinuc
CATCACCTAGATCTTGAAAGGAGGTGTCTCCAGATTAATCTATCTATGAAGACATGACAGGCTATCTCTGGGAGGCTGTTAATGATTCATGAATTTTTTT
>chr18:80811004-80811204-dinuc
CCATAGCTGCGCTCTTCTCTCATCAACCAGGACTCTCAAGCTCAACAACAAATCCTACCTGAAGCCTACTCAAACAGCACATACTGACAGTGCTGTGGGG
>chr18:89332612-89332812-dinuc
GCCACTGTAAAGTCTGTATAGTGTCTTGTTGCTCCTACTCACATTTCTTCCTCACAAAAAGGTCCATTATTTGATCTAGTTATAGACACTGTCTTGGACA
>chr18:89435485-89435685-dinuc
ACTTAGAGTATGCAGATTACAAGAGAGGAAACAAAGTTTAGACCAGTCCTACTATGTAGTTAACTAACAGTGTACTTGACCAAGGAGCCTCATTGTGAAG
>chr18:90586192-90586392-dinuc
TGTTTTGTGGATGTGTGACAGCTGTCGAAGAGAATGCATTGAGACCTGTGAAAGAGAGACCTCCAACACCAGCATCAAAGACCCAGGGTTTGAGAGAGTT
>chr19:4052510-4052710-dinuc
CCCGACTGTTTTGTGTGGGACCTTCCCCATTCAGGTAGGTTGGGTAAGCACTTTGGGTACTGGAGTTGGTCATCTGCAGACCAAAGCACATAAAGGAGGG
>chr19:4052935-4053135-dinuc
CAAGCCATGTGGAGCCATCCTACACCAAAAGGTCCTTGGCTAGCTGGCCCCTACTGCTAGGCTTCTACATAGTCCCCTCCTGCAGAGACCTCTATCTGGG
>chr19:5018500-5018700-dinuc
ACATAGGGCACTGGGCTAGATGAATCTTCCCGTAAGAACAACAAATACATGTTTTGAAGTCAGGTAGTAGCACCAGGATTAAGCTTGGAGAAAAGGTCCT
>chr19:10173846-10174046-dinuc
AGTCGTATCCAGTCATAGAGATAATATGGCATTGTCACACAAATGGGGCCACTGGCAGATTTAGAATTTGAGGGTCAGTAGTTCTCTGACTAGCCAGGGA
>chr19:11093754-11093954-dinuc
TCACTTTCAACTTGGCATATTGCTTAAACAGGATCTTCTGATTTTCAACAGATCTAGGTATATTCACCATTTTATGAGACAGGAAATGAAAGTGCCTGCT
>chr19:11543620-11543820-dinuc
CTCATAAGTGTCTAATGCTTATTAGCAAACTGACCTTGTTTAATTACAGTATGAGACAGTCTTGCTTCTTTCCCTAGTTCATCACCACCATTGTCTCAAG
>chr19:11967056-11967256-dinuc
CAACCTGATTTCTTGGAGAGTAACGGGTGATCCTAGATATGACACTACTGGTAGTTGGGATTTTTGGCAGCATTTGGCACCTCAGCAGGTGGCAGATAGT
>chr19:12800904-12801104-dinuc
ACACTTTTGCCTTTTGTCCTCTGGTGAAGGAGAAAAAGCAGTTAAACAAAAGGGAACTACTGGGTGCTCCAGGGGAGGCAACATTCATCATATTCAACTA
>chr19:12831606-12831806-dinuc
GTGAAGTAGGATGAGAGTAATGGAGAGAGCAAAACCATGAAGAGGAAGGTTCTTTTCACTGTCAAAATGTTCTCAATCTGTTTAAGAAACAGTAGGGAGC
>chr19:14684800-14685000-dinuc
TCCTCTAATAAATATATGAATGTTTGTGGTCTGAGTAAAGTGCTATAATATTAGAACTAGAGCACAATCAACAGGCATTTTTACACTGCTAGTCGCTGTA
>chr19:16329160-16329360-dinuc
CTCACCATGCTATGTATCCTGTTGCTCAGTGAGAGCATGACTTAAGGGAATAACTGAAATATAGCAACTCCCCTGGAATAGAGAGTGTTGTTAGTCCTGC
>chr19:16329819-16330019-dinuc
TTTTTTGCGATCTATTGATTTGTTCTTTCTACTGTATTTGAAGCCAATTTTAACAAAACTATGTCGGTGCAAGATGCGAGTCTCTTTCAGCTGGTATTTA
>chr19:23380606-23380806-dinuc
GGTGAGGTCTTGTTCAGAATGAGATCCTGCATGGAGGGTCAGCTCACTCCAATCGTTTAAGGTTCCCTGCATCTGGTTTATGGGGACAGAGACAGAGGTG
>chr19:24166664-24166864-dinuc
CAAGAACTCTCTCTGGAGTTGGCTCTAAAGGGAGGACGAAGCCCCCGGTGTAGAAATCACACCAGCTTAGAAAGCCCCTTAGAAGAACTTCTTGCTCTCT
>chr19:25078502-25078702-dinuc
ACATGAACCATGATGAAGTGGAGGTGTCAAGAAACTCTCAAGAGTTTTCTTGGTCCCTGACAAGTCTGTAAGTTGATACCAGATGTAATAGTTATTGAGA
>chr19:29317372-29317572-dinuc
ACAACTGTTAAATAGTAAAAAACAACCAGAAAGAAATTTGCAGCAACAAGGGTTCATATGGCTGAGAGTAAGTGGCAACTAACCCACATGAGGGCCAATA
>chr19:29670470-29670670-dinuc
CTAGAGCATCGAGTAAGTCAAACTAGAGTACAACAATCGTGAGGGCAGAAGTTCCTTCTAAGTTTCCACATGAGTCTTGTCTTAAGTCAATTAAATAAAA
>chr19:30955964-30956164-dinuc
AGTCACTCAAGTCTCCTGTGAGATCTAGACATGTCCTCCTTATCACTCATCTGAAACACCTTTGGCACTGTGTCGAGACACTTTCAGCACACACGTCTTT
>chr19:32120982-32121182-dinuc
ATTCAAGGACCTAGGCATACAAAGCTTGGGGATTTGTTTGCTGGAGGTACACATGTTTAAGAAGAAGTCAGTATGTAGGTGTCTACAATAAGCATAACAC
>chr19:32988878-32989078-dinuc
TGAGCCAAGACTGATGGTCACTTGTGATTGGAACCCCCAGTTCCCCAGAGGGCACTAGGCATGGACTACCAATTGTTGTTTCCATCCCTGAGGGCTGAGC
>chr19:33159369-33159569-dinuc
AGCTTACAAAAGGATAGAACCATTTCATGTAGACCTTTAACACCATATGACAAACTGTCATGAACAATATGATGAGTGTCACTTTGACCAGAGCACTGGA
>chr19:34194591-34194791-dinuc
AACCAGACTGTGGACACAGACACTACTGCAACACTTTTGTGCACTCACTGACACATCTCACACACACCAATGAAACCACTGTCTTCTCACCCCAACACCA
>chr19:34299312-34299512-dinuc
ACTTACTGTCGAGATGTCACCTGGTAACACTGCAGTGCAATAGGTGACAGACTTGTCTGAGTGTCAGCTTTACTCATTCAAGGACAGCCAATGACTTCAG
>chr19:38322134-38322334-dinuc
ACTTCACAGAATGTGACGAGTCTTGGTGAATACACCAGCCTAATGACAATGACAGGAATCTTTCTTTACTCCGAGATCCTCATTCATCCTGAATAGAAAA
>chr19:38745927-38746127-dinuc
AGAGGAACCTATAAGTCACTTTCAACTAACAAGAGGGATGAGGCCATTAAGATTCTCACACAGGAATGTGGTAGAGGTGTGGATCAGAAGAGATTTATAT
>chr19:42023057-42023257-dinuc
AGTGGTCACACACTGGTCTAGCCCTTGGGACACTCACAGTCTCTTTTCTGAGCAGATTATGCCAGCTACACAGATGTCTGAGTCTGTTCCCCTGTGTGAA
>chr19:42563841-42564041-dinuc
TTTTGGTCAGTTGCAGAACTGAAAATTATACATATTTGCATTAGGATGTCTGCCTGAGTCCATGTAAGAGTCTTGACTCAGCTAGATGGTTAGAAGTCCA
>chr19:53199258-53199458-dinuc
TTTATTATGAGCAGAGTCTTCTTTTTGATCAGAGTGACAGTGGACTAAATGACAAGAATGCATCCTTAACGCAAAAGCTTCTGAGCTGGTAAACTTTCTG
>chr19:53565950-53566150-dinuc
CTCCTCCTGTGACACCTAACTGAGTCTGTGACACCAGACTTTCACTCATCTACAGCGTCCAGTTTGCAGACAAGTGACCAACAGTGGTCAGGAATCCCTC
>chr19:57803236-57803436-dinuc
CTCAACTTTCATTCCCAAGGTAAGGGCTCTGTTCTCTAAAGTTAATCCTGTTCTCCGAGATTTGCTTTAGCACAGCGGAGTCCTCATTCCAGTCAGGTGA
>chr19:58357948-58358148-dinuc
ATTAGTGCTGAGAGTACTAGACAGTGTGATCATAACACAGCACGTCCTATCACAAGGTAAACAGGAACTCTCTGTCAGAACAGTATTCACTCCTGTTAAT
>chr2:3657612-3657812-dinuc
GCATATCTAGGGAAGGGAGTCAACAAGAGGAGACCGAGGAGGATATTAGGGTACTGAGGGAGGATCTACTGGTTTGAAAATGGGACTTTTCAGAACAGGT
>chr2:6715510-6715710-dinuc
GAAGATCACAAAGGAACCTCCCATGTCAGCCATGGAGAAAGCACCTCTCCTCCTCCAAGAGGCAAATACCAAGAATGAGCATGTTCAGGCAAGGCTGGTA
>chr2:8965005-8965205-dinuc
GAGAGATATGATAGGTGAAGATTTGTCCAGCCCTGTATTACACTTGTGGGTAAGAAATTTTGATATTATGAAAGATCTTGCTTGCCTCATTATGCACCAT
>chr2:9294624-9294824-dinuc
GAAAACTCAACAGATGTCTTTCTGTTAGATGGTAGGACATATGCAGTTTGCATGAACAGCCTAACTGACACAACACTGACTCCTAACTGGTGGTGTGAAA
>chr2:9360156-9360356-dinuc
ATAAGCTTAGCACTTTTTTGCTAGGGATCATCTTAACTCTTGTTTTTCCTTAACGTATACTACATGTCAATCCTAGGAGTGCAGTCTTCCTGCAGGTCAT
>chr2:9570955-9571155-dinuc
ATAAATGCTTGAAGCAATTATCTGCCATCAGAAGTCTCTGTAATTACTTACTAGCAAGCCTGAGACAAGATGATCAAACTGCCCAACCCCCAGTGGTTTG
>chr2:9571472-9571672-dinuc
CAGTGATTAAATATTTTTCAAAGCTATTATAAGTTTGTCAATGGTCCATGAGAATTCCAGTGGGTGGTCTAGGCTTTGCGTTTGTCATAGTTCCACTGTG
>chr2:10143360-10143560-dinuc
GACCTGTCAGACTTTTAGTCTCTCCAGGTGCTGTATGTCTTTATTGGACTGCTAAAGCTGGTCTGGCTCCAGCTCCCGCTGTTCTGTGAAGCAGATAAGG
>chr2:12977405-12977605-dinuc
ATATAGATAGTTTTTCATATGCTGGTTTCGTGCAAGTGTTACCACCAAAATGAAACTAAAAGTTTTCAGACCTTCCTTCTCAGGAAACCAGTGTTGTTTG
>chr2:13413590-13413790-dinuc
TTGACATCAGAAATGGAGACCCCACTCACCAGGTGGAAAAGCCAAATGGCACGCGCCTGTCTCTCTTGCCTCCTAGAAAAAGAAGGACTCAGGAGCTCAT
>chr2:13557422-13557622-dinuc
GGCTAATTTCCCGAGCCTCCCCTAGTCCGAACTTGTTCCACTGACAAGTGACAGACCTCCAGGCTATTGGGGACCCTACTACTACATTGCACCACTCATT
>chr2:14312688-14312888-dinuc
TGAACCAATTCGCAAGCTGGCAAGGGAACACATAGCAGCCAAATTAGGAGATGAAGTGGCAACCATGTGAGGTAAATCAAGAAGCTTTATCGCACTTATT
>chr2:15050976-15051176-dinuc
GACACTAGTCCTGTACTGTGTTGGTTGTGATTAGAAGCATGCATATTAGAAGTGTGATCATAAGTTAAAGGTACTACAGAGAAATTTCAAACAGAAACAT
>chr2:17845010-17845210-dinuc
TGGCTAAAAGCCTTGTCAACAACAGTCGGGCTGCATAGCTTAAGGTGCGTTCTCCGTTGGCTCATGGATGAGAGAAATAAAAGGTACTAGTAGCAAGGAG
>chr2:17889632-17889832-dinuc
AGTTATTTCTGTGTCTAGTTCCTGTGAGCTCAGTTTGTGGGGCCCTCCAGTCTGTAAGATTCACCTGTTACAGGAATACAACAATAAAAACCAAGTAATG
>chr2:18019236-18019436-dinuc
AAGATCTGGAAAAGTTTGAGTTAGAACACCCTGGAGAAGGAAAGGTTCTCACATCAGCTGCTCACACCATGACACCCCCAGTCACTTTCATGAGGAACCC
>chr2:19628386-19628586-dinuc
CAGTTATTATAAGGCTTCACTTTGAGTCATGGCTCATGGAACCTGATAGTCTCAAATACAGCCTATTCTGCTTTTGTAAGTTGGGTCTCAGTTTTATTGA
>chr2:19647122-19647322-dinuc
TTACTCAGACTAGATGATGGCAGTAAACTCTTTGAGTCATCTTGCACAGCCATGTCTTTAATGTTAAGATTTACAGTGTACAGTCCAAGAACCTCTCCTG
>chr2:26502767-26502967-dinuc
AAACCCGCCCAATCTTTCAGGGGATCATGAAAAATTTCAGGCGCCTCCCCCCCTTCAGTTCCCTCGTCTAAGCACGGAGAGGAGTCTCCAAACGTGGTGA
>chr2:34982294-34982494-dinuc
GTGATTGGGTGCTGGCTATCCTAGAGGGCACACCTGGGCATTAAATGCTTCCTGCACCCAATGGAGTCTGCACTGCAGCCCTGGGTATGAGTTTTGAGCA
>chr2:35329179-35329379-dinuc
CTCCATCCATTGTTATTGAACAACACAGTCACAGTTAAAGGAATCCCATGGCCCTGGTGAGCCTGCTGGTAAAATGCACATCACTTCGTCTGTCTGACAA
>chr2:38471976-38472176-dinuc
TACAGGGAGAACCTCTGTTCCACCAGTTTGACACTCGCAACATGCGAAGGGGTCTCACGTGAAAGCTTGGTCGGATGGATTTAAAGCCTCCAAAGGTTTT
>chr2:38507212-38507412-dinuc
GCAAGAGAGGAGCTACTGCACCTGCATTCATTGCGGGTCCTCTCTAGTCAGGGGAGGAATGATCTTTCAGTGCACCAAAATGGTTGGCCTCCAGCAAGGC
>chr2:38536630-38536830-dinuc
GACCTACCTGGTGGACGGCTGAGGTAGTAGCATCCACAACGGTGTCATGGGCCACCAGGGTCCCTAGCTTGCATGGTTGTGGGGGGCCTGACAGAATTGT
>chr2:43748604-43748804-dinuc
TGTCCTCCTAGCAAGGCTGGGTGTAACCAAGTTGTCTACAAACCCCCAAGGCTTTGTTTTTGATGGGGATAACTGGCCTCCGCTTAAAGTTTTTACAATT
>chr2:43975736-43975936-dinuc
AGAAACTGCTAGATAGAACTTGTGGCTTCTTTGATATTCAGAATCAAATCTGAAAGGATTGTTTTGATTGAGCCTACTTCTTTCAGAATGTAGCACAATA
>chr2:44818785-44818985-dinuc
CAGAGATCATCCAATTCCCATACCTCTGTTGCATTGAGTCGTACTCTTCACTTCCTGGTGCCACTCAAGACCTGTTCCTAGTGAATGGCTCTCTTTGCTT
>chr2:44978516-44978716-dinuc
ATCCTTCCTCCCCTGCGACGAGCCTGCCTTTCTGCCACCTGAGAACAGCTCTTCCAGCATATTGCTAACATCCTTCAATTGGAAACTTTGCTGTTCTGCT
>chr2:48249588-48249788-dinuc
TAACTAGTCAATTTTCAATTGGTTAGCACAGTCATAATAGTATTCTTTCTGGACTTGAGCCCAACTTGTCCTAAAATTTATTATCAGTTAGGTTGGTGCT
>chr2:50249794-50249994-dinuc
TTACATTGCTGTTGGGAGCTCCATGAACCCTCAGTTATTTCATGACTGGGGAGTAGGCTTGAGGCTCACTGTTGAACCTTTAAGAGCAGCTCTGGAGTTC
>chr2:50324802-50325002-dinuc
GTGTTCAGCTGCATGTCGCTTATGTTGAGTGATCAAAGTGGGCTGTCAGCCATTGTCGTAAAGATGTCTGTAGAACAGTTTAGTTTTGTTGTACCCAATA
>chr2:52597534-52597734-dinuc
CACTAAGCAGTGGTGCTTCACTTTGCTTAGGTACAACTATCTAATCAGTGTGTCTGCACAACTTCTTACTTATATATGCTAGGCTAAGATAAGATTTCAC
>chr17:44675061-44675261-dinuc
CTCCTTTTGGGCTCCTCATTCTCTCATGTTCTTGTATTTACCTCGCATAGTTTCTCATTTGTAGTCAAGGCCAAGGTACATTCTCCAGAATTAGTAGGCA
>chr17:44718477-44718677-dinuc
CCTGTGACTCACTTTAGTCAAGTGATTCTCTGTAATCATTGAAAAACCATTTTGTATCTGTTGGAGCACTTGTTTTGCTAAAACAGGTACAAGGTATAAA
>chr17:52463190-52463390-dinuc
CATCTCAACTTTTGCTGTAAAACCTTCCTGACAGACAAGAGGTATGCTGGCATCTTTTTTCACAAGCACTGACTGCTTACAGATACCGGCAATACATGAG
>chr17:57108948-57109148-dinuc
TCAAGGAACTCATGTTTTCTGTTTGGTGGGTGACTTCCAAGACCAGTGATAGGTAGTCCAACTTCCCCAGAGCCAATGGTGTTCGTCCCCAAGCCCAAAT
>chr17:63324252-63324452-dinuc
TGCTTTCAATGAGAGATATCTACCTCCTGTCTGCATTCCTGAAATGAACTAAAACTTCTCAACCCTGCTGAAAGCTAACAAGTCTTGGAGCTGTATTACA
>chr17:64603120-64603320-dinuc
CATCCTGTTTACATGAGCTTGCTTATTGGTCTCCTCCACAAATGGGGAATTGATGCTGGCTTCCCGCAAGGTACTACTGTCTCGGTGATGCGAGTTGCTC
>chr17:64751370-64751570-dinuc
AGTCACCTTGCAATAGAGATCTTTCTTGATGTTACCCTCTTTGATGGCTTCTGTTTTCCTGTCTGTCCATGCAGTCTCTGGGACCTGGTGCATTGAAGTG
>chr17:70924874-70925074-dinuc
TCCTCCGTGCCTGGCCTGGTCTCCACGTGGCTTCAGCAGTGCCTCAGGACTTTCCGGCTTCTAGCTCCCTTCAAGCCTCCAGTCTTTCCGTCCCTCAGGT
>chr17:73271499-73271699-dinuc
ATGGGGCATAGCACCACATAGACACTTGCATTCACACCAGCATAGGCGGCTTCATCATACAGCTGTGGCCCCTCTCATGTCTAGAGTTGCAGGCTCGCTC
>chr17:73818320-73818520-dinuc
ATGTCAGTACAGTATATGGTTGATTCACATGTGGCATTAATAGTATTTCACATATGTGGCCTGCCCAGAGATAAACTGTGTAGTGAGAGCATTAGTCCTT
>chr17:74590040-74590240-dinuc
AAGTACCTTAGTTATCAGGAGTAGAGTGTAGCAGATTATAGCTAATGTAGGGACCTGCCAAGATTCCAGTGGCAGACTGGGATATGAATGGATAGTGGAG
>chr17:78665158-78665358-dinuc
GTAGTGAAGCTAGCACCAACCATGGACTAACCTTATACAGTTAAATCTCGAATATAGCTTTGAGACAACTCTGAGTGTTCACTGTCAGCGACACACTTGA
>chr17:79739209-79739409-dinuc
AAGAGTATGTTACAGTTGGACAACACCTTTGAGCATTTGCATGAAATTATGAGCTCCCCCAAAGAGAGATCTTAAGGGCAGTTCTTCTTAGCACCCAACA
>chr17:80175126-80175326-dinuc
GCCAGCCAGAAGCGGCAGTCTGCTCAGGCCTCAGCTCAATCAAGGACCGTGCTGGGAGGACCTGAACATGTGTTGCTTTTGCCCTCCTGATTTCGAGGGT
>chr17:80632474-80632674-dinuc
CTATTGTTTTCCTCCAAATTCTTGGTGCATGTCTTAGTCTGATACCGTCACAGAGCTGACAGAAGTGAGGGACTGTACAAGTGAGACAACTACGGCATTA
>chr17:80772532-80772732-dinuc
TGTTGTTGTGGCATTTTGGTCACCAATCGTCTCAGGGCCTGCAAGGTATCTGATTATGACAATGTATGTAGGATACTCGTAAAGATCTTTTTCCAAACAA
>chr17:84291386-84291586-dinuc
CTCTTCTTAATTGTTGCCTGAGAACTTGTAGTGCTCTTCGGAGAAATAAACTGTCCGTTATTAACACCTCTAGCACACACTGATGATCATTGAAAACTCT
>chr17:84334352-84334552-dinuc
TGTGGTGGAGCCTTTTCAGCAAACAGTTCTCCACAGGACAAACTCCCCCTTCAACTCTGCTACACTTGAAAACGCTAAGGTGCAGCGAGGCTTCTCAGTC
>chr17:84419949-84420149-dinuc
AAAGTTCTCTAAACCAATGCATGCATAGGTTCAGAACAGCAAGAGGCAGGTCCAAGCAGCAGGATCAATAAGTCAGAAATAAGGCAACGCTCCTCACAGA
>chr17:86852756-86852956-dinuc
GCCTTCAACGACACACCCCTCCCCTGAGCTCTACCTTCCAGACCTCTCTCATGTGGATCATCCGATTGAAAAGCACACTACGAGACAGATGATGCAATTA
>chr17:87571690-87571890-dinuc
GCCAGGTATATGACGCCAATCAATGCATTGGCAGCCATGGGATGACAGGTCCATGCATGGGTCTCTCCCCTCTGTGTCTGGAGATGGTGCTGTGCGTTGA
>chr17:88213666-88213866-dinuc
AGGCCTAAACTCTCCCAATGCTGTAAAGTGTCCATTAATGATAACCTAGGGAAAATACTTCCCCTGTACAAGTGGAGGACCCATGTCATCTGCCAGTCTA
>chr18:3280882-3281082-dinuc
TCTAACAGTAAGATGACGCCAACCGATGTGTCTTTTAACAAATCCAGCGTCACGACCTAGCAAAAAGACTAGTAGAAGGAAAGTTTATCTGGCCAAGCAA
>chr18:5020618-5020818-dinuc
AACATTGAAGTGAAAGCTTAGGTGCTAGATTTTTGTGGAGGCTCAGATACTGTGTGTTGCTCCTGGCCTGTATTGACACTGGTTCACTGTAGGGCTGGTT
>chr18:5077947-5078147-dinuc
CAAAGGTATCCTGTTAAAATTTTGTTCGGGCTTTAATTACTTGTTTTGTGTTGCAGTTGTGCACCTTAAAAAATTCCAAATTATTAGGGATGGCAATTCA
>chr18:5688515-5688715-dinuc
CAAGGTGCCAAGTAAGGCTGGAAGGAGAGTAAGAGTCAACATTCACATCAAGGCACCCAGGAGGTGCAAGCACAGAGGTTAGAAGGGAAATAGACAGCAA
>chr18:7905524-7905724-dinuc
AAGTGCTGGTCCCAGAGGTTGTTTTTCATTAAATTCTCTATTACCTCTTTTACCTACATTTAAGAGTCTCATTTTATAGCTTATTCCAGGTGAAGGCAAG
>chr18:9394044-9394244-dinuc
TAAAGACCGCGCATTGGGGAGCTGGCAGTTAGGCAGGTGGCAGCCCAAAGGACAGCTGTAGCATCCTTGACAACATAGCTACCATAGGAAGAGCTCAAGC
>chr18:14511473-14511673-dinuc
AGGTGCACTACTCTCAGGCTTCTTCAGATGTGGACTTGTACCAGGGTCCCCACTTTCACTCTTGCCAGAGGTTGGCCTCACATTGGAGGGTTTGCTACTT
>chr18:20973354-20973554-dinuc
TGTATAACAGGAGGTCTCCAATTGGATTGGCTCACAGACAGTTAGTAATCATGGCTTGAGAATGATAAGAAGCAACCAGTGCCAATAAGTTTTTCTTATC
>chr18:23845070-23845270-dinuc
GACACTAGAGAAGCTGCCTGAGAGTAGTGATAGGTCAAAAAAAAGTGACTCGATTTGAGACTAGGTTGACTACAGGTGATGCCAATGTAGCCTCCATGAG
>chr18:25172104-25172304-dinuc
GACCTAGAAGGTTGTACGAATCTCTATTGCAGAAAAAATAGGCTATGTGGATTTAAAACATAGAGAGTAAGTTTGCTAAAACTGAGCCAATAGGAAAAGT
>chr18:32052628-32052828-dinuc
CTTCAATATGCCCCTTTTGTAAAGAGAACAGAATTGCATGACCCAGACACTTAAGAGAAATGGAGCTTCCCAAGCACTGTGCCCCAAGACATCTTTGCCA
>chr18:32335762-32335962-dinuc
TGGAGAATGACCAAGATGGTCCAACCACCCACTACCCATGCAGCTCACCTAGGAGGTCTTACAGATCTGAAGGGTGACTAATCGGTGAGAGTGAGCACCT
>chr18:32970273-32970473-dinuc
GAGCTAGTTGTCCGAAGGCTGAACAGTGATTGTGACACAAGTATCAAAGTTTGATGTCTAACCACGGACATGTGACCGCTTGGCTTTGTCGTGCAAACGG
>chr18:33193149-33193349-dinuc
GAGGTAGAACAAGGTCATTTTTTCTATGAAAACTTTACCTGTTCCAAAACACACATTGTTTCCAACAAGTGGAGGATAGAGCAGTTTCCTGTACACCTAA
>chr18:33216892-33217092-dinuc
GAGGTTAAGAGCCCAGGGCCTGTGCTTTTTTCTCACTTACTAGTGGATGTTGATTTCACTTTGGTCCACTACCTTTTCTTTCAGTTGATTGTGTGGAGTA
>chr18:35065568-35065768-dinuc
AACTGGCCTTCCTGATGTTGTCCCTCCCTGTTTCATTGAACTTCTGAACTAACTCCGAGGCTATCTTGGCAACTAGTTGTGGCCAACTCACCAATTTGCC
>chr18:36709033-36709233-dinuc
ACAAAGACCTATTTGTGAATTCAGACCTCGAAATGGCCTTTGTTAAGTGCTGGTCTCCGAGTGTGCTATTTCTTATCAGCTTGTGGTTGTGAATGCATTG
>chr18:38420201-38420401-dinuc
CTTTGACTGAGCCCTCTTATTAGATCCTGCAGCCGCTGAAAACTAATCTCCCTTACTGAACCTCCTGCATCTTCGTTGGCCATTTAGGAAAATTGTCTGT
>chr18:39017752-39017952-dinuc
TTTACAAGTCTAGTTGTGGGCAATTTTCTCCGTAATTTGTTTTCTCTCTGGGGTTAGTTGGGTTTTTGATCACACATCCTTTCTCAATGGTGACTCATTG
>chr18:39519558-39519758-dinuc
GGCCAGAGTTTGGGATCTCCTAAATGAAGTCTCACACATAGAGTTCACTGAGGAGCAAGTAGATTTCCTCTTAGGTTGGAATGATCCCAACCTGCCAAGG
>chr18:39653994-39654194-dinuc
CAAGGTCCTGAGCATACTGTTCTATGGGATTAGGAGTCATGAAGTGACAAGGAAGGAGAAGGGCTAGCAGGTCATAGAGTGCCTACTGGGAGATCACAGT
>chr18:41947124-41947324-dinuc
TAACAGTTACACACAGAATAATATACATAGGATAGTAGAATGACTTAACAAAGTTCTGTACACAGAGTGACAGGCAAGCACATCTGAAGTCAGGTGACAC
>chr18:42280472-42280672-dinuc
CTAGAATTGTAGCTCTTTCTGCCTGTAAAGCTTATCAGTTGAAGTTATTTAACTTGTCTCAGAGTCCAGAACTTTGGTGGGAGCCACTATCATATGCAAA
>chr18:46477168-46477368-dinuc
TGCTGAAATTTGGCTTAAGACATTTCCTGATCCCCACTTGACTAAGCTGCCAATCCTCACTTTTCAGTACCTGCTGATCCTCTTCTTTTGTATCCCTGAC
>chr18:50009018-50009218-dinuc
TTCGTCTTGCAGTGATATTTTCGTCTAATTCAGCATAGGACTCTATCAGAGTTCCTGGTTAACTTGTGTGGGTTTTTTTCAGGTGTTTATTACTTTCTTA
>chr18:50117142-50117342-dinuc
CCCTAATGCTAATGCCCCTCCTCTGACCCATTGCTTAAAGTTGTAGGCCTACAGCAATCCTATTCTGAGAGAGGGATGTGGAAAATGTTACACAGTAGGC
>chr18:53802523-53802723-dinuc
TAAATCTAGCTGCACTAAGATTAGCTCTGTAGATCTTAAGAGATTCCCCAGGGGTGGATTAGAAAGTTTGCTCAGAACAATGACTACGTTCTGGGAGAAT
>chr18:54972846-54973046-dinuc
ATAATATATGGTTTATTCCAAACACCTTTTAGACTTCTACGGTATAACTAATTTCCTACATTTTGTCATGGTTCCTTGCTATTTCCTATGATTTTCCAAA
>chr18:57056978-57057178-dinuc
TGAGCAAAGGGGAAAGGCCAACGGGGGGATGGAACTAGGCAGAACATTAAGTAGGGATTGCAAACACAAAGCTAATGTGCCAGATGGAAAAGAGCCAAAC
>chr18:57307536-57307736-dinuc
GAGATCAAAGATGGAGGCAGTATGAATTGTGGTACGTACAAAACTGGCTATGAACTCATTTGTACCAGCCAGGGACTTGCTCAATTGTGTCTGTCATAAC
>chr18:60744742-60744942-dinuc
TCCTGTGAACTGGGGTCTTAGAAGAACACAGCTTCTTCCTCTCCCCAAATCCCTGAAACCAGTCAAACCTTCCACACCCTCATGAGCATCAGCCAGGCTG
>chr18:62169332-62169532-dinuc
AGCCTCTCCGGACCGAAAAAGCCTGCAGGTGTTGCTATGTAGCAAGGAGCAGGGCAGGTTGCTGAGACATTTGCTCACTTCAGCAGAGGACTGTGAGCAA
>chr18:66429302-66429502-dinuc
TTATACCAACTACTTGAACATACCCATAGTTGTTGCTTTTTCAAACCCACATCTCCTCGGCATCTTTCAGTAAGAGAAGTGGTCACCAAGACTCCATCTA
>chr18:66453392-66453592-dinuc
CAGCACCAATGCGAATTGACCATAGACATGGTGGCCTTGTAAACTTCATTTTTGAAGATCTTGTTAACTTTACCAGCATAGGGAGCCTTTCCTTGTGTTA
>chr18:70436530-70436730-dinuc
AGTCTAATGAGAGGCTGGTTTGAACTTAAGAAATCCCTTGTTGTATTCTCACAATGTCATAATGGCCACCATCATCACAGAACCTTGATGGGCCATTCAA
>chr18:73643147-73643347-dinuc
ATGGTCACACTTCACCTGAGGAGATGAAGACAATGACATTCAGGTCATGAACGAGGATTGATGAGCTCACTGCACAAGAAAAACTGGTACTAGGTAACAA
>chr18:77118406-77118606-dinuc
AGAGTGATAGCTTGAGGACCTCGTATTAGGAGAGTCCAGATGTTACTAGAGGAGCTCAATGGAAACAAACTTAAGTTAACCTAGTTCAACATGACTGAAA
>chr18:81319668-81319868-dinuc
GACCAAACAAGTTACCGTGGCAAAATGGTCCATCACAGTCAGGAAAGGCCAGAGAAGTGGTGATAGCGAGACTCTCAGGGACTCCTGTTGATGTCAGGCT
>chr19:4119892-4120092-dinuc
TATGAATCAATCTCTGTCTTTTGTAAAACAGCTCAAGACAACTGGGGTCTCATATGCACCCAGTAGACAGCAAACAGTTGGTAACCGATATTCTGATCAA
>chr19:7456840-7457040-dinuc
AAAGGTTTGTGAGCTTTGGCATTTCATGTTGTGAGCACACATGGGTAAGCAAGGGGTCTCTAGTCAATTTGAAAGTCCACTGACTAGAGCTCTAGCTTGT
>chr19:7493792-7493992-dinuc
CTAGCGGCTGGTAGCATTTTACTGCCCGACTGGGGCCGAGTATTTTGAGCCCCCTCACTGGTGTCCGCAAATCAGGCCTCAAGACGAAGTTAGGCTTTAG
>chr19:8903514-8903714-dinuc
CGGGTGATAACGTCAGTGAGTTTGTTTTCTCGTTGGGCTATGCAGTCATAGGGATCAAATGTCTTAGCACTTTTTTTTAGATAGTGCATTTTGGTTATTA
>chr19:11362033-11362233-dinuc
ACCTAATTTGAGTCAACTTGAATCTGGAAACTCAAGAGAGATAGGTTCACTGCCAAGACAAGGCTGCTCATCTAAAATTCTCCTGCCCACATTCTGTAGA
>chr1:88587472-88587672-dinuc
GATGCAACACAAGGATGCAGTCTAGAGCTTCTCAGAGATCTTCACCCCAGAACAACTTGCGGCAATGCACTATGTGAGCTCCCAGCAGAGTGGGAGGGGA
>chr1:92042474-92042674-dinuc
TGTCGAGAGAAGCCAACAGCAGGAGACTCTGGAGCCCCAGAAAAACAGGCTGGGAAGCTTGTAGTCCAACCCAGATTATGTAGCCTTTTTCAGATAGGGA
>chr1:95268218-95268418-dinuc
TTTCTTGCTTTTACATCTGGCCTGCTTGCCTCTGCCAAGTCCTTCAGTAGCTCACACAACCCTCAGCAAACCAGAACCATCTGGCAAGCCTCCCTCTCTC
>chr1:106647418-106647618-dinuc
AGGAACACAGAAAGAAAGTGAAGAAAACAAAAACGAAAGAGGACACTCACTGAAAGGTCAAACTCCAAGCAACATGTAAGCACCAGTCTGTGGACTCTAC
>chr1:119836245-119836445-dinuc
AACCTGCGACAAATATTGAAAAACTGTGCCTCCTCACACACTAGACAATAATATTTTTCTGCTAAGCACGTGACAGTAAAATCTTGACACCAAAACCACC
>chr1:127233334-127233534-dinuc
TTGTCTTTTAATCTCCTTTGTAGCACTAAGGGTTGCCCCCTGGTTAGGTTTCTTATTGGCCTTTCAAGTTGTAGTGTCTCCCGATAATCAGTGTCCTCCT
>chr1:127627587-127627787-dinuc
AGGCAGTCTGTCAGGCTCCAGCTGAAATCACCTGAAAGAGCTTGGGTCAAGAACTCACAAGGGGTCAAGAGACTTTTACACAGGACAGTAACTTTGGGGA
>chr1:128447403-128447603-dinuc
CTGCCCTGTTAATGAGAGCTTCCTACTTCGTTATCTAGAGGTGTAAGAGAGCAGGAATCTCATTCATGGGGAGTAAAGTCTGGTGAGGAGTTTTGTTCCC
>chr1:128548822-128549022-dinuc
AGAGTCCACCTGTTGGTGTTCAGTAACAGAAGCGAAGTCTTTGTGAAGGAGAATTAAGAGGGAAGAATTTTTTCAGTCAGAGAAGGAAGGTGAGGGAATA
>chr1:128611883-128612083-dinuc
TGAAGTCCACGGTCTACTCAATTCCTATTCCGTGAGCCTCTAGGCAATGTTCTTCCCAAGGCTGATGTGGTCCAAACATTTCCAGGGCCCCGTCTCCAGT
>chr1:128825050-128825250-dinuc
GAGAGCCCTGGTGAGACTTCATGCCACTGTCGCCACAGGTACAGTCTGCCAGAGGACAGATCTCAGGTGGGTATGCTCATGTTCCTCAGGGCTGAACCTG
>chr1:130879812-130880012-dinuc
TTTCCTTTAGGCTCTGGTGGTAGGGACTTCATTGTCCTTGCTGTGTCATCATTTGACTGAGTAGTGTTCTAACTGATGAATGAGGCACCGTGTCAGATCT
>chr1:130904350-130904550-dinuc
AGGGATTGAGCCCTTAGTCGGTGGTCTCTCATCTCAAGCAAGATGTAGATGAAGGATCTTATTCAGATCACCTAGGTATTTTGTCTACATTCAGCAAGTA
>chr1:131188873-131189073-dinuc
CCGGTCCTCTCTCCTGTCTTGCCTCTCGCTCCAAGCCCCACTGTTTGCCTCACTCTGCTTCCCTGCACTCACTCTTCCCTCAAGCTAAGTAGCTGTGAAG
>chr1:136136186-136136386-dinuc
ATAAGAAGGCACTCTAGTCTCTAGCATGTTTTTTTAATTTTTGGGTTTGGGACCTAATGTCTGCTGGCTACTGGGCAAGTGGATGGGGACCTTGCCTTGC
>chr1:136898248-136898448-dinuc
CGAACCACTTAGATTAACCAAAGAATTTGTAGCTGACAAAATTCTTCGTAAGCAGAGATATTTGTGGAGTTCAGTGAGCGAACAAAGTTCATGTTATTGG
>chr1:138172524-138172724-dinuc
TAAATTTGGTGATGATGTGACCCAAAGCAGTGGAGCATAATATAAAAGGTTTTTTATTATTGTTAACTGATTGCAAATGTTGGAATTGATCATGCAAAAA
>chr1:138615582-138615782-dinuc
ACTGATGACAATCCAGTTGAATCCGGTTAATGCTGATATATTAATGAAAAGTCTGCATGCTCAAAAGCTTGGTCTTAACTCGGCTCATACAACCAAGAGG
>chr1:138975976-138976176-dinuc
TAAGTCCCTTTGACTTGCAAGGTCCAGGAAGAAATACAGGCTGACTTGTAGAACTCACCACACTAGATTAGTCAATTGCTCCAAGAAATTATGATTTGGA
>chr1:144215361-144215561-dinuc
GGTGAGGTGGTAGAAATCACAGGTGAGAGAAGCAATAGTTGAGAGGATCAACCTCTGCCCTAAAGAGAAAAGCAAGAATGGTCTTTGGGCAGATCAACTT
>chr1:144256680-144256880-dinuc
ATGTTATTAATGATCTGTTATTTTACGTCACTTCTCTGAGCTACTTTGTGTTTTTTAGGTGACTCAGATTGGAAACCTACCTTAACTAAAGTTCAATACC
>chr1:144264066-144264266-dinuc
CTCCTCTTTGTTCAGGGTGTCCATGACTACTCCTGGCTCTATGTTGGTCACACCAACTCACTTACTTTTATGAATCTCTGCACTCTGAATCTCACTGACA
>chr1:151172078-151172278-dinuc
TCTTCTGAAACTACTCTTGCCCTGAGACAGTGCATCATTTAACACAATTTGCAGACACTGCAATGGTGGTGGCCCTGATCCAAAATCTTGGTCACCATCT
>chr1:154046120-154046320-dinuc
ATGAGTCTGACTGATTCTGAGAAGATTCCAGTACCAAATGATGGCTCTATCTGATAGTCCAAACACATATTGATTTATGAATTACTTACTATCATGATAC
>chr1:155091346-155091546-dinuc
CTAGATCATGGAGCAATAGTCAGTTTCATGTGGACCAACTCCTTGTCACTCTTACCTCAGTCTGATCCCTCAAATTTCGGTCAGAAGGAACTTTGAAAAG
>chr1:155108792-155108992-dinuc
TTTTCTGATTTCTGTTTGCTAGAGTAGTGTTTGTATGGGATTGAAGGGATTATTTGTTAAAAGATTGTGGCTTTCTGTATTAAGGTGTTTATCTTTTCTT
>chr1:155140143-155140343-dinuc
ATAAGAGAAAGACAGGACCCTACCGGCTCCTCACTACTGTCTCCCTCAACTTGAGCTGCTTGGAGCTAATCTTCTCCTGCTTCACTCCTCTCTGAGATGC
>chr1:156011018-156011218-dinuc
GTATCCACCAACAGATGCTGCTACATGGTGATTTAGTTTTCACTAAAATCCTCCCCCTCCTTTTAGACTGTATCAGATCCAATGAATGACATACTGATTA
>chr1:156513810-156514010-dinuc
ACACCTTTTAAACCACACATAACTGTTTCTCTCTTTTCACACAATATGGGACACTTGTAAGAGGAGAGGCACATCACAAGACAATGCCAAGGTGTTATTC
>chr19:11516962-11517162-dinuc
CTTGTCCACTACCTACCACTAGCTACCTTTTGACTGCACTGGCACATTACATAATGGGGAAGCCCCACAGAGGGCCGTCGAAGGATGCAGGAGTTTCATA
>chr19:12780582-12780782-dinuc
CAGGATGCTGCATCAGCTCCAGCTGGTTCACAAGTAGAATGTGTAAAATTTGACACCACAACTCTCTCCCATCAACTAAAGTAGGAGCACCATCCCTGGT
>chr19:16204946-16205146-dinuc
CTGCCTCAGGTCCTAGTAAGTTGGTGACTCTGCTATAAGATATGACGTGAATATTTTGCAGGATTTTCTGCAGGTGTCAGAAACTCGGTGTTGCATTCAA
>chr19:16284700-16284900-dinuc
GTATTATGTTACTCTCTGTTTTCGTCCATGCTTTATAGAAGATGTTTTTAAAATGAGGGTAAGTCTTATGCTTCAAGATTTAGTAGTGCGATTGAGAGTT
>chr19:16645206-16645406-dinuc
GAACAGAAATTGTGGAGATTTGCATGCCCTACATCATAGGTTTCTCTGTCTAAATTCTTCATGGTTCTGACGCTGAAGTGATTATCTGGTGGTCATCTTT
>chr19:16898674-16898874-dinuc
CTCTCATTGAATACCTCACTCTGCCCTCTTTGCGCATGGACTGCAATCCACTATGGGGTTCTGTTTAAGTGTCACAATGCATCCTCCTAGTAGATGTGCT
>chr19:17268698-17268898-dinuc
CGCCTTTCCAGTGGATCTGCTACGTTCTACTCTGTACCTTGTTCGTTGTAGGCTCCTTCATGGAAACACTCTTTCCTGACTAGACTTGTCTTCTCTTCAC
>chr19:17295383-17295583-dinuc
TTGGACCCCTGCAATTTTACATTGAAGAGAACATTAACTAAGTACAAACAAAAAAGCCTACTTCCAGATGTGCAAAGTATACGAAAATTTATAGAGTAAT
>chr19:18646524-18646724-dinuc
AGAACCTCCTTGAATGCTTCTCAAGCAGGACAGAACTGTTCACTTGCTAAGGCTCCTGGAGAAGTTGAGACTAGCGCAGACTGCTGCTTATTCCTCTGAG
>chr19:20384815-20385015-dinuc
TCTAACTTTGAGGAATGTGTCATTGCAATGTCCTGTATTAAAAGAACACCATGTTCGCTTATAAATGTGTTGGCTGCTTTTTTTCTAATTAGTTTATGAC
>chr19:21863655-21863855-dinuc
CAACACATACCAGCACAAAGCAACAGGGTTGTCTTCTGAGTGATCTGGCTTGAGTGAGAGTGAACAGTGACCTTTCCAGGAATCGTTTTGAGCCATCTGT
>chr19:23328973-23329173-dinuc
TATTCTCTGCACCATGGTAATCAAGCCCTAGTTGCAAATCCTCGTCCATGAGAACACATGGCAGAAACTATGATGTTTTCCCAGCTTCTTGGCAAGCTAA
>chr19:23366963-23367163-dinuc
TCACCTACCTTGTCGGGTTGGACACATGAGAGGCTGCATCTCAAAATCACAAGGTTGGTAACACACTCCTTCATGGAGCCAAGAGAGGTAGCATCTTGGT
>chr19:27140906-27141106-dinuc
CACTTCTTTGATGTCTTCATTATCAAGCTCAACTGAGTCACACATCCAGTATGGAGGGTCAGCATTGCCCACAACTGGGCAGTAAAGGACTCCACCAGCA
>chr19:28991472-28991672-dinuc
GGGTTCACTGCCATAGTCAGACTCTGGAAAACAGAGACCCCAATAAGCACATGCATGTAGTCTGTAGGGTATAGTTCCTTTCACCGCAGTGCAAGCAGGC
>chr19:29271200-29271400-dinuc
TAATGGCTGTATAGTCTTAGCTAGCCACCGTCCAGCTTTCGCTAACTCATTGAGTACTCTGGCCTGCTAGCATCTTATTCGTAACATGTCATATTTGATG
>chr19:29365180-29365380-dinuc
ATAGGTGAGGATGGTGGGGTAACAGAACGACAATGCTGTTCATATCGGGGCATCTGGGGCTGAGATCAGGGGGAGGAACAAAGGATAAGAACTTCAGGTT
>chr19:29391358-29391558-dinuc
ACTTCCACTTGGTCTGATGAAGAAAGACCCCTTTCGATGGGATATGTAGGAGAACGTCTGGAACAAGGAAAAGCTGCACTAGCACCTTCAGTAACCACGG
>chr19:29422232-29422432-dinuc
GAAGCGAACCAAGACCTGATTTCAGTGAACATGCTGTTCTAATTTCGCTTTGCTCTCGACACTGGAGTGAGGTCACTCCTCGCATGCCTAAGAGAAGGAC
>chr19:29477175-29477375-dinuc
TGTGCTGAGGTCTCAACCCACCTGCATTACATTGATGTCTCCAAGCTAGCACATTATGCCTTCTCAGTGAAGATCACGAATGTTCACGTTCCCTTGCTAG
>chr19:32147682-32147882-dinuc
TCTCAACCATGTGAAAGACCATCATCACAGGCTGGCTGAGACATTTTTAACTACCACTAAACGTTTCGGACTAACACACAATAGTCTTTGAGTTAACCTG
>chr19:32183024-32183224-dinuc
GAAGTAAGCTAAACTAAGTGCACCACAACCCCACTGTGATTAACAGTGGAAACCAAAGAGTTATCTGTGGACTAATTTCGAAGGACACTTCTTAGTCAGG
>chr19:32465394-32465594-dinuc
CTGCAGCCTCAAAACGCCCCATGACTCTTGTGGATTCTAGGATATATTTCACCAACAAGGCTGGTCTATGTCATGGGTCTTAGAGTGAGTCTGCCAGCAG
>chr19:34119988-34120188-dinuc
CAATGTGAGAAGAAAGGAAGAAGCACCTAAGATAGTAGTGTCTGGTCGGCTCACAAAGAGACAATTATCTGAATATTTGTGTAATGAAAGGAAACAAGAC
>chr19:34306869-34307069-dinuc
AAACGTAAACTAGCCTTGCATCAAAGCGGACCACCCTCTCTTTGTGTGGAGACCCCAGGGGCTCTGTTGTGCATAAGTCAACAACTGTGGGCAGCCACTG
>chr19:34654054-34654254-dinuc
CCTTCTGTCAAGATGGGCTTGAGTGAACCATAGAGACACTTCAACTAGTATGTCTAATCTTGGACTAGCTTGCCCTCACCTTCTGCCCTCAGAGGCTTTA
>chr19:38746240-38746440-dinuc
CTCTCTCTGATTTCAAGTGGTGGAATCCTCACTGCTTAAGGCATCAGGTCTCACTGACACTGGGCTCTCTCTGTCTCCTCTCTTCTCTCTCTGCCTCAGA
>chr19:43771600-43771800-dinuc
CCACAACACTAAGCTTCCAAGGAGATGCCAGTTTAAACTAATACTTGATGTGCTGGGGAATGTTGACTACACTGAGATGGGGTGTATACGAGTGCCAATG
>chr19:43851775-43851975-dinuc
AGCCTCTCCATCCATGGACTTCAGGTAGGAAAATCTTTTAGGGAATAAGAAGGTCTTGTTTTGTTGGCAAAAGATCTGAGCAAACTTGTGCTTTGAGTTC
>chr19:43896317-43896517-dinuc
GCAGAATAACACATGCTGTTGGACCATGTTACTGTCACCCACCCAGAACCCATATCATGCCGCAGATCCACACATATGACATCACAAGGTGCACTGCACA
>chr19:44218176-44218376-dinuc
TATTGTTCTGATACCAACTAAGGGGTTGCAGGTTAAGAGGCCATTTCTTTTTGGTTCCTCCAGCAGCCTCTCATGTTGCGCCACTTATTTTTAAACTCTG
>chr19:44618396-44618596-dinuc
AGGCAGAACAGAGAAAGAGGACCCAAGGTCACCAACAGCTCCAAAATGGCCAAAAGGTGTCCAAAGTGCGGCTGGACACTCAAGGGTGGTCCATGAATAT
>chr19:47507300-47507500-dinuc
GCAGTGAATGAAATTGCCTCCTCCTGACTTATGAAACCGAAGATAAGAGTTGGAGTTTTGAACTATGAGTTCTTCGTTTGAAGCTCTGTGGAAGTGATGA
>chr19:53060256-53060456-dinuc
AGTAGATACTTGCATAAGTGAGAGCTTGTGTTGTCTGAACTTGCCCCCACTCAAAACAAACTTTCCCCTCTGAATTTGTCATGTACCTGGAATTTGGGGT
>chr19:53168366-53168566-dinuc
AGTGTAAGTAGCTGCGACTTCAGGACCCGCTGTCTAAAAGTAAAAATCTACAAAGTTTTTCCTATAAGGGTAGTAGTTGTTAAGGATAAAGCACATAGCC
>chr19:53217572-53217772-dinuc
CACAAAAGTGCTACAGGTTCTTGTCTGCCAAATGAGTAAATGTAATCTATCTTCACACTATTGCCTTTTGTTTCCTTAGTACCTAAATACATGTGATTAA
>chr19:53461240-53461440-dinuc
CTGAGATAATCCCTGGCTGGGTTTGGTAAAGGGGAGTGGGGGCCTATAGGTTACTGGGCTCATCCACCTGAGGGGAGAGGAGCAGCTGAGAAAGAGTCCC
>chr19:53491061-53491261-dinuc
TCCGTGGGTGCTGTCATCGTGCTTGATGGCTGTATGAGCATCATATTGGTGACAGGAACACCTCTGCAAGAGTAGCCACCAATCTGTGAACATGCAGCTC
>chr19:53889506-53889706-dinuc
TGAGGGCGTTGGGGGGAGAACTGCTGTAGGCTGCTCAGACTAGTGACTTCCTACCAGACTTGGCCCATTTTATTGACTCTTGGCACAATGCAGCAGGAAC
>chr19:57168336-57168536-dinuc
GCCCCCCCCCCACCCAGGCTTTATCTTCCCCCCCCCAAGGGTGGGAACTCTCTTCAACCAGATCAAAGATGATTAGTGGTGACCGATGCCCCATAAATTG
>chr19:57970885-57971085-dinuc
TTGATATACTTAGTTCTAAAAATTGCAAATCATTTCTTCTTGAATTTGACTAAACCAATATAGGAGTCTTGTTGGTCAAGTTTCCAGTAACTTATCTTAA
>chr2:5379164-5379364-dinuc
TTCGTTTATTGGCAAGCAACACTTGCACCCAGACGTTACATCGAGGACCACTTCATTCGCTCAGGTTCAGTTTTCTCAAGATCCGAAACATCGGCCTTGC
>chr2:5716378-5716578-dinuc
CACTGGCATACCAGTGTTTGGTATCTACTCAATCCGTTAATGGGTAAGACCTTCACCATCAGAGCAACCATAGACTACACACAAGATTGCAGTGGTATGA
>chr2:6592950-6593150-dinuc
ATCAGAATATTTACCTCAAGTTCTTCTCATAATCACTTAATTCTCTATTCTCCATCTTCCTGACACTGTAGCCAAGTAGTCATTCACCTTGGCTTTCCTT
>chr2:6733474-6733674-dinuc
TGCAGCCAGACTGTCAGGTGGTGTTAGGCACCAGAGCGTAGAGGTTGTTGAATGCTGAGGTTAGAAAGCTTGTCTGCAGCATCAGGAACTTTCCGCATGA
>chr2:9658942-9659142-dinuc
ACCAGCATTTTCTGGCGTGAGGCTCACAATAAAATCCTGAGTTTTTAATAACAATCAGTAGTTGAGATGAATCAGTGTGATCAAACCAAGTGACATTTAC
>chr2:9681638-9681838-dinuc
AGAGACTAATCACTGCCTGCAAACAGCCCCCTTCAGAAACCCCCAAATTTGGCGGCTCCCTCGAATAAATTGTTCAAATCCAGGAACTTTTCACTCTGAT
>chr2:9970228-9970428-dinuc
TCAAGCTGCAGGCCTTTCTCCTCTCTAACAGAACTCCTGAAATCACATCTGACTGAGCACAACGACAATGGCAGGTCTGTCGCTTGTCATCACTGTGTGT
>chr2:11146784-11146984-dinuc
TGAGCCTATTCGAGTGTAAATATGCACCAGGTCAAATGTGTTTCACCAATCTGTATGTTTGATTACACATTGCCTCACTTGAGGGTGAGTTTCTCTCCTT
>chr2:11192630-11192830-dinuc
TCTCCTCAACAATGCGACCTAGGGTTCGCCCTATTTTCCTGCCTTTTACTCTTTGGTGGCTGAGGTAACCTGTAGGATACAGGCTAGTGTAGATCTGCAG
>chr2:11197218-11197418-dinuc
TGACTGCTCCATGCCTTATCCATTGAGAGATTCTTGCAAGGCATCCAGACCCTTCAGTGCCAATCTGGGCAACAGGAATCTCATGCTTATAGGTCTTTTT
>chr1:160799944-160800144-dinuc
CACACATGAGGCACTATAATAGTCGTGGGCCACAGTGGGGCCTGCATGATAGTGCACTCCATTATTGAGTTGCTGAGATGCTGGTGTCAGGCATGGGAGT
>chr1:160812444-160812644-dinuc
AAGTATCTACACATTCAAGAGTGCAAATAAGATAGCTTCAGAGTGTAGCACCATTTAAAAGTTGGGTGGTAGAAAAGCACTAACAGATACCTTCAGAGGG
>chr1:161478349-161478549-dinuc
AGAGTATCAGTCTATCTCATTTTACACAGCTCACTTATTAGGTAGATTTTTACTACACCAGGGTGCACCTTGCAGTACATTTCATGTATATTTGTAGCAT
>chr1:161734887-161735087-dinuc
CTTTCTCTCGAACGAAGAGAGTAAAGCACTCTCACTAGCTCTACTGTGAGCTCCCCTGGGCAAGGAAGTGAGTCACTTAGTTGCTTTCATCATTTTCAAA
>chr1:161774743-161774943-dinuc
CGATTCCTAGCTGGGTTTGACGAGCAATATCGAAAAGAAGTCTCTTACTCAAAACTGCCTTTACCCTTCAAACCTCCAATTTTCACTCAGGAGCCAAGTG
>chr1:165195723-165195923-dinuc
AGATGGGTTATTGATATCTTTGTAGTGTCTTCTCTCTCAGACTCATGACCAAGGAGCACTGTCTACTGTCAGAGAAAGTACGACAGTGAGGGTAGAGTGT
>chr1:165200886-165201086-dinuc
TCTCTCAAATTCACATTAAAATAGAGTCAGAAGTGTTCACTGAATACCTGAAGTTCCGCCTTTCTTACTATTCAGAACCAGTGTGATGTTAGAAATTTCA
>chr1:165845113-165845313-dinuc
TCGCACGCCGTAGCTGCGGCAGAAGAGGGCAGGTTCGGGGCCCACAGAACGAGGCGGGCAGCAGTGGGAGAGGCTTGCAAGGAGGGTAGCAGCGCCACCC
>chr1:165990622-165990822-dinuc
ACTTAGAAATGTAGAAATCAGATTCACTACCACTCAGTGATACTCAATCCAGGAATGACCATGAATGTCTGAAAGGCATTTTGTTAATACAACCTTGGAG
>chr1:170228662-170228862-dinuc
TCCAGGAATCCATCAAACTCTCAGAATGACCAACCTGACCTCTGTGAGTAGTACCAGCAATTCAATGAGTGTGTGATCAGAAACAACAGACCTAAAGCCA
>chr1:171184446-171184646-dinuc
TTATTCACTCTAAGTGTCAAGTCAAGTCATATGATGGACCCGTCCTTGCTTCAGGTGGCGAATCAATGCACTCCTGAACATGATGCGTATAATTTAGGTA
>chr1:174041064-174041264-dinuc
CATGAGTATCAAATAGTGACATGATGAGAACGAGTGGGCAGGTAGTTTACTCTGAGATCTTATGGGGCGTCAAGAGAATTTACACCTGTCTGAGTGAAAA
>chr1:176827262-176827462-dinuc
TAGAGTGCTAATGCTGTCCTGTACCAGGGCTCAGCATATTGAGCATGAACATCGAGTGTGGCGGACTTGGGTGAGTGACCGTTTAATGAAAGCACCCAGG
>chr1:176947058-176947258-dinuc
CACAGCATTTCAAACACACATTTTGCTTGTGTACAGAAGTGAGTTCCACTGTCGCATGTATAACAGTCTTGACTTGTCAGTTCCAGATTACCCTACGTAA
>chr1:177792884-177793084-dinuc
TTCATTAACACCAAATGCTTTGCTTCAAAGAGTTTCCAGGAACAGTCAAGAATGTTCTCCTAGGGGGATTTCGGCATTGTGACTGAACTATGTGGTTTTT
>chr1:179169917-179170117-dinuc
AGCCTAATCTACCTATCCTGCATGTTTTGTATGATAACTGTAGAATCATGAGTTCATGTTTTAACTAAGCATTGAATAGGGTAATACACGCATTGGACAT
>chr1:179575902-179576102-dinuc
ACATCACACTTAACTAACTCACTCAGAATTCAAAGGATTATGAAGAGGACCTTTTGTCTCTTAGAGGCATGAAACCCAAAGCTGTGTAGGTGAGATATAG
>chr1:180199442-180199642-dinuc
ATAGCTCTGTTGCCACTGCACCACATTGCTGATCCAGCATCCATGAGTAGCCCATCAGATCACTCCTCAGCTTAACTAATCAGGCTTCAGTATCCTTTCT
>chr1:180392229-180392429-dinuc
AAATGAGAGAAAATTAATGCACTGCTGGTTAGGGCTTTTACTATGAATGACCATCATGTGTTTGCATGAAACTTTCTAAGGATGTAGCTGCTGGTCCTTT
>chr1:180484068-180484268-dinuc
CCTGCCCACTCTACAGTGCTGTGGCGCATGATGGTGACCAGAAATTGGTACCGCCCTGCCGGTGCCCCTATGGACTGGCAGACAGGGCTGCCGAGTGTGG
>chr1:182356746-182356946-dinuc
CTAAATACACACTCTAACACTGAGGTTTCGGACCTAACACTGTGTATTAGTCAGACTAGGTTCAGGTTATGGAGAGTGGACTAGTTTTGTCTAAGGGATG
>chr1:183139979-183140179-dinuc
AGTGTGAGATGAAAGTGTGTGTAGAGTGAGATGTGTGATAGTGTGTGTGAGTGTGTAGTGAGTAGTGTATGATGTGTAGAAGTGGTGTGTGTTGTATGTG
>chr1:191384928-191385128-dinuc
TCAAGTCTATCACCAGTTCCCGAAAAAATATGACAACAAGAACGACCTTACACTAGAATCAGAACTACTTTAACATTCCAAAGTATGCCAACTGTTAAAG
>chr1:191662199-191662399-dinuc
GCTAGCCAGCTTTTCAGATGTCACACAATTCTCACCCGCAAGAATCGAGACGAGTGCACACAAGCAAGTGTAAAAAAAGTAGCAAAAGAACTCTCTACAT
>chr1:192116310-192116510-dinuc
AATCGGTTACACCAGAACATTCAGTCAGTAAGACTCAGGGTCAGGTCAACTGCAATGCCAGCGTGCAACTTGTGACAAGACAGTAGTTCAGTATCAAATA
>chr1:193337183-193337383-dinuc
ACTGGCCCCTCTGTCTCCAGGCCAGGACGGGTGGGGTAGTGGCATGTCACAGAGCTCTGCTCTTCATTCTTCTCGTGGTAAGCCAGCCTCTGGGAATGGC
>chr10:6953250-6953450-dinuc
TCATAAATCATCAATGGATCAGTCAGTAAGTGGCAGCTTCTAACCCTTCCTAAGCTGTATCTTTGGTCAACAGAGTGATTTTTGGCCATTCACTGCTTAA
>chr10:7725951-7726151-dinuc
GCGGGGGGCGTTTTCGGGGTGACCAACCTCGAAATACATGCCTCGCCGGAGCTAGTTTTTTTTCGGTCCGGGCACTGGTGCCCACTTCCCGAGCTCCCCG
>chr10:7847454-7847654-dinuc
CAATCTCCCATTTTTGGAATTGTTTGAATGGTTAAAAGGGCAAAGTATCTTGTGCTACGTGATGAGTCTTTAGTCATTGGGTGTCAAGCACAAGGAGGGT
>chr10:8055436-8055636-dinuc
TAAGCTTTTGCCTGAAGGAGATGTGGCGATGGCACACTGAAGAATGAGAAGTGAGGTAAAGGTGCTTTCAGTGATGAACAGACCCAACTGCAGGGTGCTA
>chr10:8340260-8340460-dinuc
TCTTGTCGATAATTCACGATGCAACTCATGTCGGATTTGGATCTGTGCTAGTCCCTATCTGTACTTGTGCTGCACTATCTGGTTTTGGCGATGGTAAACG
>chr10:8506300-8506500-dinuc
CCTAGCGAAGCTCACAGGTCTCATGCAGAGAGAAGAAAAAGACATGAGTATGTGGACTACAACAACTTAAAACTGACACCTCAGTGACGTCATCAGCTAA
>chr10:8517042-8517242-dinuc
ACCTGAAAGGTCCTTCTAAACCGCAGACTACAGTGAGGTGACTACTGGGAGGTTGGATTTTGAGAACAGTTCCTGCCTCAAAAGACTGCCTTTTAGACTT
>chr10:9801510-9801710-dinuc
GGAATAGCCAGGTAGAGTAGTAACAAGCTCAACTAGTTGGACTGTGACAACAGAGACCTGGAGAATAAGCTCTGTTGACTAACTCATGGCTGAGAGATAG
>chr10:11229648-11229848-dinuc
GAGAGTCTTGTTGCTGATATATTATTTCGTTGCTCCTCAATCCTTCAATGTGATTCCTGTAGTTGCTCTCAGACTGAGCAAAACCTCTCTCTCACCGAAT
>chr10:12860780-12860980-dinuc
GACGAATGGTTGAGTTTTGCCAAGCCAAGTTCAGTTTTCTGCACATCAACTTTTCTGAAATTAGGATCTTCTCAAAACAAAAAGGGTAATGCCAACCATA
>chr10:12963394-12963594-dinuc
AGCTAAGTGTCTAGTCTCGTGAAAGGGAAGTCCCCTGATTCTATAACTGAGTCACAAACAAGAGCTCAAGTGACCTCGTGCCATGCAAACGGCGAGGCTG
>chr10:13970287-13970487-dinuc
ACTGGTTAGAATTTTTCAGAAGCTTAGGCTAGTGGACTACCTCCTTTTGTTTTCTATTAGTTGTCAGGACTGACAAGAGAATTACATGGATCTACCTCTC
>chr10:19066985-19067185-dinuc
AAGAGGATCTATCACCACCTTATTTCTAGTGTATATTCAAGCACTAGGCTTTTACTTTTACCTAGTGGGTGCTTCCTGAGGTACTCTATTTCTCTAACTC
>chr10:19176505-19176705-dinuc
TCCTTTATATGCTATCAGTCCCATTGACTATTGCATTCATTCTGGGTACAGGAGGAAGCTTACATTAACACAATATCCTCCATCCATGAAAGCACATGGA
>chr10:21119206-21119406-dinuc
CACCTAGAGCACTGATCCTGCCATTTGTTCAGAATTTTTTTCTGAAAGTCTGCATCCTGCCCTGGAGAATCAGTCAGAGGTACTAATCTCATACTACAGA
>chr10:21268923-21269123-dinuc
GGGGTCGCTTTTAGGGAGGAACACATCCCATTATCACTCACCAGAACACTCACATCATATTGGGTGGCACAGGGTGAAGATGGCACACAGGGACCTCAGC
>chr2:11226260-11226460-dinuc
ATAAAAATGAGCCAAGCATTCTCTGTGCAAAAGCTTTGTGGTTATGTGTCACTGCCTTGATATTGATGGGTTCACATGACCAAATCGAAAGAACGCACTA
>chr2:11312751-11312951-dinuc
GTTCACAGGTTCCTTGACCCCAACTGTTTGTACAGCTGCTGCAACCCTGTTAACTTTGAGCAGTTCAGGTAGCATGTCTTTCAGCTTCCGTGACAAACAC
>chr2:11618799-11618999-dinuc
CATAGCATAGTGGCCAGGCTTAGTCTAGAGTGACCAAAGGCATGGGGTTAACCTGTGTCACTGGTTGTCTTGTATGTACTGGAACTGGCATATCATTCTC
>chr2:12969618-12969818-dinuc
CAGGAACTCAACCCAAGGATGTGAGGATCTTTGAATCACCAGGACCCCCCTCATACATAGTTATACACATTACAGTCAGTGACTGTCTCTACATTTTGCA
>chr2:13409866-13410066-dinuc
GAGGTGGGTTGTGGCTTAGGAGTTGCTTGACATGATGCTTGACTTCCAGCTGGCTGGTGAGCTGTTCTTTAAAACTGGTGCAGCCATCCCAAGACCCGAG
>chr2:13560372-13560572-dinuc
AAATCAGTCTCTGAGTACATACTAATATGGGCCAAGATGGAAAAGGAGAGAGTGCTTGATCACATCACACTTACAAAATGGACAGGATCCCCTCAGAGCA
>chr2:18107676-18107876-dinuc
TGTGCACCTGAGTTCTCAGCACCCTTTGGATAGAACAGTCAAGTTCTTGATGTGAGCTTAGAGAGTCCTTCTCACTTACATCTGCTGAGCTGCAGGGTTC
>chr2:18519296-18519496-dinuc
AGATATCTTAGACAAAAACTGACTCTCCAGTGTGACTGTTCTGTAAACAGGCTTATTTGCTCCTAATGTCCTGACAAGACAAGCATTCTCAAAGCTAGCT
>chr2:18928340-18928540-dinuc
TAAAGTGAATGACACACTTCCTGAACTCAGTTGAACGTTGGAACTAAGAGGGGCTAGTTTAGCAGATGTTTGTGGCTACTGGGGATACGGAGAAGGATGG
>chr2:19528924-19529124-dinuc
AGCCACTATGAGTAACCAACTAGTTTTCAGTGAGATCAGTGCTAAAAAAATGTGGGTGCCTATCAGTTAGGCTAGAAGGGGGTTCTTGCTGGCAAAACCT
>chr2:21299735-21299935-dinuc
GTCTCTGGAGAATTGGAGGGCAACAGATGTATGAGAAGGAGGTTCTGATGGGGACAAATGGTTCTTAGCTGGAGAGTAGGACCTCAAGGCTGGAATTTGG
>chr2:25549440-25549640-dinuc
GGAGTGGACACACATCCTCCTTGTATCTGAAAGGGTGTGGAGAGGTACAGTGAGCCACCTAGTGAAGGAATTGGGTATGCCACCCTCACCAGAGACCATC
>chr2:30063314-30063514-dinuc
TATTATTTTCTAAGCCTGGCCAGGGGCTTTCAGTGCGAGACCTCCCCTTAGACCCCCACAGGGTCAAACCGGTTTTAGGCAACTGGCTCACAATCTGATC
>chr2:30723406-30723606-dinuc
AAGAGAGCCCTTGCTAGTTGAGTGGGTCCTGAGATAGACCCAACCAACCAGCTACAAAGACGAGCCACATCGAGCTACAGCAGCTCAGTGGAAAGCCAGC
>chr2:31061692-31061892-dinuc
TCAACACGGTACATGACACACACGGGTACATGTGGTGCCACACACACGCAGCAGCACGCACATGATGTGGACACACACACAGCAACACACACGTGGGTGG
>chr2:32493692-32493892-dinuc
CTTGTCTATGTCTCTGTTGTCTGTCTGTCTGTATGTATGTTACTCTCTCTGTGTGTGTCTGTATCTCCTGTGTCTGTGTTTCCTGTGTGTCTGTATCTTG
>chr2:32772968-32773168-dinuc
CAACTGTTTTCACACCCTCAACAGTAGTGCTCACTTCAGACAACACTTGAACATGGACGACTTAGCTCTACTGGAACTATGTCTCTAAGGAAAAATGGAG
>chr2:34798860-34799060-dinuc
GACTATCCTTTAAATAATTTGACTTTACAAGGGTACTTCCCCTTATATCGTCATCATTTCACACAGGATATACTTTTATGTGATAATTATTCAACACAGT
>chr2:34963654-34963854-dinuc
CAGCTTGATACAATGAGGCATTTTACAGTGAGTTCAGCTCACATTTGGCTGTTTGCCCTCCAGGGAGTCCTTCTAGTGTACTGTCGCCGCAGGTGTTAAG
>chr2:35039128-35039328-dinuc
TCAACCAATGCACAATTTGCCTGCCTGTTGTCTCTCTTACTTGGTCCGTGCAATCCTAAGGCTCTAATGCACATCATCTTCTTCAGTGTTCTTTCTCGGA
>chr2:35412032-35412232-dinuc
GTTCATATAAAGGCTTAGTGACTATCCAATGGACTAAGAGCTCACCCGCTCCAACATGGTTACAGTCACGCTGATCTGTGGATACGAGACCCTAAAAGCT
>chr2:35981850-35982050-dinuc
AGTCATGACAGCCACACTCTAACTCACTCCTGTCCCTTGTGCTCTAATCTTCTTGTACCTAGACCCCTTCTTTAGAGATGTGGGTTCTGTCTGCTCTTTG
>chr2:44136656-44136856-dinuc
AGCTCACTTTGATACACAAATTATTAATCAGTGCAGAATGTTTCTCCCACACTGTGATTTAGCCAACAAATCCAAGACAAGTCTTCCTCTGCACCTCCTC
>chr2:44166887-44167087-dinuc
CCTCTTCAGTCGTGGACTAGTCCACAAGCCCCACAGACTCAAGGACATCTACCAACTGTTGCAATCTTACATAATTTCTCACTTCCAAGTTCATGCCTGC
>chr2:44503171-44503371-dinuc
TCTAGAGCAAACCAAAATAACAGAGAGGGATTACAATAGAAAGAGACTGGGGATGCATCTCAGTTGATTCCTCAAGTCTCTGTAAGAAGAGTGAAGAAAG
>chr2:44918318-44918518-dinuc
GGTATATCTATGGATTTTAGAAAGGTCTGATTTATGATAAATTAACAAATTATGCAAATACTAAAACTTGCATAAAAAATTCAAATACTAGTACTGAGAT
>chr2:50250888-50251088-dinuc
GATGACTCTTTTAATGCACACCATCTGTTGTGCTGTCCTTCTCAAGAAGCCTTCTTGGGTCTGTTGAACTCCCAGTCACAAGCATAACAATGTATAGGTG
>chr2:52420014-52420214-dinuc
ATGTAAAGAGGTGGTCAGCCTTTAGTGGTTGAATTGGAAAATGTCTATAACAGTCATCAAGAAGTTGTGTGACTAACAAGGAAATTAAGACTAGTGAAAT
>chr2:57256538-57256738-dinuc
CCCTTGTGGGCTTGGAAAGAGACTCTACTTCGCTTGCGAACTGAGAGGCTGATTGTCTCTCCACTGTCATCTCCTCAACTGTCCCAGGTGTGCCCAGTGG
>chr2:59244989-59245189-dinuc
GGGGAAAAATTGGATGACCCTGGCTTCCTTGAAATGCAGTTTTGAATTTAGATAGATTTAAAAGCGTCTGTACTGTTCATCTAAGGCAGAGGAATCATTG
>chr2:62526987-62527187-dinuc
CAGATGTTCTAGAGATGCGTGCACCTATAAGTTGGCACTAATATTCAAGAGAACATCCACTTAGAGGCCTTTGAGCCAATACTGATAGCTATATGTTACA
>chr2:66148836-66149036-dinuc
GTTTACTAACATTCACTCTATTATTAATGGTTCGTCAAGATATCTTTTCCTCTCAGCAACCAATAATGAAGTCGTTTTTATGCACTTCTTAGTTTGAATC
>chr2:70790416-70790616-dinuc
GTTTCCTGCCCTACACTAGTATTAGCCTTGTCTGCTCTGAGTAACACTTGCACAACATCCTGTATATACAGCCTTCAGGTTTTGACATACTTCATTCACA
>chr2:70826830-70827030-dinuc
CTATTTGTTGGACTTGTCTCAACAGAACAATTTGTTTTTCCTATTGTTCTTTGCTGTCTGAAAAGACTCAACAGGGCTCACATAACAGATCAACCTTGAC
>chr2:71327121-71327321-dinuc
ATTCTATCTCAGCTTTGGACCTTCTGCTCTCGAGGTTAAAGTATATTCTATCAAGCTGCGTCAGGTAGAACACTTCTTTAAGAGAGCCAAATAACTGATA
>chr2:76223673-76223873-dinuc
ACGACAAGTATTGTTATCATGCTTCCATAAACCTAACCTGACGAGGCCACTATGAAGCAGCTACACTCACAACAATAGGTGGCTGTTGTCTCACTGGTTT
>chr2:79965360-79965560-dinuc
TATTAAGTACGTTCTGAAACAAGCAGACACGAACAGGTCAACGCTAATTCCGCAGAGAGGGAGAGGACCACAGTAGTCTAAGAAATGGAGGTTCTTAACA
>chr2:80579428-80579628-dinuc
TACAAAGGGCAGAAGCTTGCATTTATTCGCGGTTGCTCAATAACATTCTAGTTACAAAGATAAATTTCACTCCAATTTTGGGAATCTTTGTGACTCACTA
>chr2:83723056-83723256-dinuc
TACCTTATTCAACATTTTACTGAAGGCACAATAAACTGATAGATGACATTTGTGCCTGAATTACCCCATTCCAAACTGCCATTATTACAACTATTTTGCA
>chr2:84068359-84068559-dinuc
TCATTGCAGATATCTCTTCCACAGGGGTGATGATGAGACTCCCCCACAGCAAGTCTCCTGTGCTGTAGTATGAGACTATAGGGATCAGGAGTCAACCAAT
>chr2:94142514-94142714-dinuc
TGGCTTGCAAGGTCTCACAGATTAGTATTCGTCATGGCTGTGACTTCTTAGTGTCTAGGATCCTTAGTATGATATTAGTGCTTTTGAGAGCTTGTTTCCT
>chr10:21318257-21318457-dinuc
TTGAGTAGTAGAAAGTGAAGGTGCATAAGATGGCCCTACATGCAATTAGATAAACATAACTCCAGTAATCATTTGATGTGTACGTGGAGTGATGAGTAAA
>chr10:22298160-22298360-dinuc
GTTTGCAGAGATTGAGACAGTGCAAGTTAGGCCTGGCTCAGGCAGGTCTGTTGAAGACAGAGTCTTATCTGTTAAAGGAAGAGAGTAGGAAGAGCAGGGT
>chr10:26799598-26799798-dinuc
TGCCCACTGATGTGTCTCCAACCTTGCCCTGGATGGCCCAGCTAGATTACCACTTTACAACATTCACAAGTATTCAGTAGTCCTGGATCCCCTCAATTTT
>chr10:28262388-28262588-dinuc
TAGTGGAGTTGGCGTTCTGCAAATTGCCGTGGTGTGAGGGTCCAGTGACCATTAGACTTTATGAATCTGCTTTAGGAGCACTGGTCTTGAGTACTCAAGT
>chr10:28519896-28520096-dinuc
TGCAACAGTAAGCACCATCTAAGCCCCTCTGCTACCCTTGGGAAGCTTTTGGGGCTAGGCAAAAAGATTTTGAGTGCAATGGGAACAATCAACTTCTCCC
>chr10:28676124-28676324-dinuc
ATACCATGAAAAATAAATTTACATCCACTAATAAAAACTCTAAGTAATGTGTATTGAACACTGAATGTGATCAAACAACTTCCTTCGAAGAAATCCCACA
>chr10:33951400-33951600-dinuc
CCAGTATTGTGGTTAGAAATGGCTATCTCTGTAGAATCGGGTTTTTGTTTAGCAAAGTTTCTCCCTTCACTCAATCTATTGGTGGTTAAAACTACTCCAT
>chr10:34172772-34172972-dinuc
CTTCAAGTAATAACTAACAACTTTGCATCTTAGTGACATGGGAGATAGTAAGAGAAGGCAAAAGAGGTTGACTGGTTACAGAATAGCACAAACTGGGCTC
>chr10:40152675-40152875-dinuc
AGGATACTAAGGTTACTTAGCTCTCTCAGTCCAGTTGTCCCAGTTCCCACCAACCCTGTCCTGAGCAGTACTCCTCATTGTCTCTCAGCACCATTGCTTG
>chr10:40372480-40372680-dinuc
TCCTCCACCTTATCACATCTCTAGAAGCAAACTCTGATGCATGTTTTGATCTTCTGCTTATTGGAGAATGGTAGATATAGCCAAATTGGAGACCTTTACA
>chr10:43538232-43538432-dinuc
TGTCACTTTATTGGCTCAAGTGGAGCCCTCATCAAGCATTTGTCTAGTTAGGTTTGTAATCTAAGCTGGTTGAAGCCACCTTTACTTTCTAAAAGCTGTC
>chr10:43996410-43996610-dinuc
GGGCCAGAAGGAATCACGATATTTGTCTAATGGGGAGGGAGCTGAGTTTTCAATACTTTCTTTTGGTTGCCTGGCTAAGGAGGACAAAAAGCAGGGTGCT
>chr10:43998546-43998746-dinuc
AGCCTTCCGCTGGGAACCAGGGTGATATCAGAAGAGCGAGCTCTGCAGGAGGAGCAACACCTGAAACAGTGGCTGCGGTCAGCTGTGATGGAACCTCAGA
>chr10:44448614-44448814-dinuc
CAACTCTGAGTACTCATTTAATGCTGAGTCAGACTGAAGTATGCATGACCTTCCCTAGTCACTGCTACATTTTCAACATCTCAGAGTCAAAAAAACTACA
>chr10:51422391-51422591-dinuc
CAAACAACAAAGACTGAAAGCAAGATTGCACAACAAGTTCACAATCACAGTGCTAACATTATACAATAGTGAAGATAGGAGACTATGCATGTCCCAAGAA
>chr10:53992646-53992846-dinuc
CTGTTATGTTAGATCATCACAGTACATTCAATCACTCATATCTTAATCTGCTCTTTATGTGCCACCACTTCATCTATGCTGATGTTTGTCAGTGGTTGAA
>chr10:54040282-54040482-dinuc
TCCCTTTTCAAGACAAGTGTCTGGAGTAGGTCAACCATTTAGGTAGTGCGCATTTTTTTTACTAGTGCATCCAGAAAAGGAGTGGAATTCACTACTAGTA
>chr10:58351508-58351708-dinuc
GCCTTTAAGTAGTTGCCTGAGCTGTGTTTGCTCAGTCAACAAGCATGCAATGCACATCTGAGAAAGTGGAATCCTGGGTAAAACTCCACCTCAAGAGTAA
>chr10:61297380-61297580-dinuc
GGACTGACCCAGAAGCCTGCAAGGCCAAATCGCACAAGACCCTCGCTCCTCAGCCCTTCTCTGCCAGCCCAGAGTGGATGCACCTTGCAACATTCCAGAA
>chr10:66864654-66864854-dinuc
CTGAGGTGCACTCCTTTTTTTGTGTGGGACAAGATTGAACCAAAATCTTGTGCTGTATGACTTGAGGTTCTTTTGGGCTCTTCCAAATGTACCTGATTTG
>chr10:66955520-66955720-dinuc
GGGAGGGACAGACTAGGAACTCCTTCTGTGGCACATGTCATCGAACTGGTTTCTGTGTAGTGTCAAAAGGGTCTGAGCCTCAGAGGTTCTTCTGTTCAAG
>chr10:67100246-67100446-dinuc
GTGTTTAGAGTTCGGCTGATGTTGTGGACTTGTCTAGAGCTCCTGTTTCTCCTTTCATTTAACTGTGAAGAGCGGAGCATGTGATAGAAAGGACTCTGGG
>chr10:67104996-67105196-dinuc
GGTTGGTGTGCCACCACAGTCTTCGTCTTTACCTCCAGCTCCACTTAGGTGAAAAGACACTGAACCTGCAATTCAGTTGAGAATCCATTTCCCTCCGCTG
>chr10:67189092-67189292-dinuc
GCAGACTTCAACCCCTGTTCTTTGTGACATTGTCCAAACCCTGCCTGTGAAGAGCTTGCTGTTACTTCTCTCAACCTGTTGTCTTCAACTACTAATTGCA
>chr10:67586354-67586554-dinuc
CCCCTCTTGAAGGCAAGTCTCCTCCGTGGGGAACCCGGATGGCTTCACTCTCTTCTGGCCAGTTGCGAATGGACCATGCATCCTCAGTCCCAGATCTGCT
>chr10:67717611-67717811-dinuc
TCTGGTTGCAGCAAGCATGCTCTCTTGACTGCCTTCGTGTGACACAGTCCAGAGTGCAGAGTAAGTCTGTATCTTTTTGGCCACACGTACAAGTTAAACA
>chr10:68039950-68040150-dinuc
AAGCATGATTGAGACCTAATCAACACAGAACCCCCCTTTGAACAAAGGTTTAGTTTTAATTCTAGCGCTCTTTCTTGGAATTCGCTTGATGTGTGACTGT
>chr10:68445368-68445568-dinuc
GATTGAATGTGCCTTGCTTGTTCTAATTCACCTAAGCGGAATGGGGCCCCAATTATTCCTAAGCCTTTTTGCGTTTCTTTCAGAGACTTGGAAAAAGCCA
>chr10:75133036-75133236-dinuc
ACCTCAGCATGTACATCTCCCACACCTAACCCAGGTTTTTTGATTGCACAACGATTCACAGATCACTACATCACCGAGGGACTTGAGTGAACATGCCCTA
>chr10:77388476-77388676-dinuc
TCTGAGGTCCAAGTGAGACTACTGGGCTTCATACAAAGTAACACTCTCTCCCATGAATTAAACATTATACTTCTACATCTTTTCTTGCAAGACATTTCTA
>chr10:77531792-77531992-dinuc
TCTGTCAAGACACTCCACGAGGCCCAGTCTCAGTTGGCAAGTTACTTCTGCATTCATCCTGGTTAGAGTGAAACTGGATCACCATTCCCCCTTCATTACA
>chr10:77540592-77540792-dinuc
TGCAGGAAGGTCATGTGGGGTGGTTACTTGCCCAGGGTGGGTGACTAGCAATCAGGGACACCCAGTTATGCATAAGAGTAGCACCCGGAGTCTCCAACTC
>chr10:77556842-77557042-dinuc
TGGCTGCTTGGGAAATACCGGCTGGAGTTCCAAATTTTAACAGGTTCTCCCTGGTTGCCCTCCTGCCCTACATGCTGGGGTCTGACTGTTGTCTGGGAAG
>chr10:78247190-78247390-dinuc
GGGTGTTGGGCCAGAACTCACGTACTGAAGAGACAGAGAAGGAAACTACTATGGGGAACTCTCAGCTAAGGGAGCCAGGATGGGGTGCAGTCATCAACCT
>chr10:80024234-80024434-dinuc
ACCTTACCACAGGTCCAGTGAGTAGACCATCCAGGGTTCAGTGCTGTTTCTGGGGGCACTCTGAGGTTTGACTCTGCCCTGTGTGGCTCTTGTACCCTCC
>chr10:80751275-80751475-dinuc
GGTTTCTATATCTGGAGGCAGTTCTTCCCCTTGTTGCCCACTGCTGTCCCTACTCACAGTCCTCGCTCTTAGACAGAGTAATGATCACCTGTCAGAGGCA
>chr10:84727076-84727276-dinuc
AACTGGTGGGCAAGACCGGTTGCAATGCCACTTGTACCTGACTCAGTGTCCTTCAATCTCTCAGCAGATTAGTTTCAGAGTCGTCATGAAGAGGTTTGTG
>chr10:88380526-88380726-dinuc
TTAAGGAAGCCGAGCACAACTGGGTTTCAGCAATGTGAAGGGACAATGCTGGACTGGAAACATGACAGCAGCCAAGAAGGTCCAAGATGTCCAATGCAAA
>chr10:89434054-89434254-dinuc
ATGGAGAATTCCTGGATGCTGTAATATCAGGAAAGGAGGCCTTTCCCCACCTACCCAACACAATGTCTCCAAACTTTAATATTCTCCAGAACAATCCCGC
>chr10:93138832-93139032-dinuc
TCTGTCACCACACTGAGACTCATCCATTGGGCACTCATCATGCAGGCCCCCTCTTCCTGGTCAACTCTGATCCACATCTCCCTGTGCTTGTCCACTTTTC
>chr10:93227872-93228072-dinuc
ACTGCCCTCCTCCAACTCGTTCCCTGCTTCTCACATTCTTTTCTCCAAGCACATAGGAAGGCTACTTGCGTCGAAACTCGAACAGCATCAAACTATTCCC
>chr10:93345392-93345592-dinuc
TCTAAGTGTCAAAGTCACCAACTTGATTCATCAAAACATTCTAGTAATCTGACTCGCAACCCATATATGAGAATTCTCTTACTAGGAGTGATCCATGGTG
>chr10:96660394-96660594-dinuc
GTAAAGATATCGGAGAGTAATAGACTAAACAGTTGGTGAGCGGTTTACACAAAACAAAGCAATTGCTTTCACTAGGGTGAAACTAAGTTATGCAAAGTGA
>chr10:96970018-96970218-dinuc
TTCTTCCTTGCAAGTTAGTGTTTGGATACCTACCCTGGAAAGTGCTTCTCAAACCCTCTGCAGACTACTTTGAGATGAGGAAGAAGCACAGACGTCCACA
>chr10:98745516-98745716-dinuc
CTCCCTTTCTTGAACTCTTCAACCAGGACTACTCCATTGGATTGCGAACTGAAGCCAGTAGTCAGTGACAGAGTCTCCCTCTCTCTGACCCCATGTCAGT
>chr10:98745928-98746128-dinuc
GACCCACTATTTGTCAGCAGGTTCTTTTCTTTTAGATTCTTGCACAGCATTTGTTATTCTCCTGTTCCTTTTAACCTTAACTTGCCTTCTTTTACATCAG
>chr10:98841958-98842158-dinuc
AAGTACCCCTTAGAATAACCTGTACTCTCGTTAGAATTGCGTCCCAATCCCTCAGTGTCTCCTTGAATTGCCAGAGGATCCCTTCTTGATGCTTTTACAA
>chr10:99194812-99195012-dinuc
TATTAGATCTGAATGTCTCCCCTTCCTAAGATCCTCCCCCTGCTAATCCTGTCTATGTTCCCACCTTTTCCCACCTTAGTAGAACTAATTTCCTCTCGCC
>chr2:101761934-101762134-dinuc
ACACACTAGTGTATCACAACATCACCATCTCACACACACACAACACAGAACAGGAGGCACACACACACACCATCAAGTATCATACATCACACACACACAA
>chr2:102378976-102379176-dinuc
TCATCTGTACATGTCTCCCACATGCTCCCTGCTTCCATGTACTTTTTTGAATCATCCAACTGCAGTGGTGCCTGCTTCTTATGCCCCTCTTGGGAGAACT
>chr2:102733152-102733352-dinuc
AAAACACTTAGCGGCTTGATGCTGGAGAATCATTGTTTCATGCTTTTTGGAACAGCCTGCTTCTGCCATGGTGTAGAGACATTTTGAAACAACAGGGCCA
>chr2:102812828-102813028-dinuc
ATGACTCTCCTTGTGCACTTTCTTACAGAGGCTGCAATTCATAGCAACAGTGTACACAACGTTGGACAGCCCCACCTATGGGAACTCAGGGGTTGCATCT
>chr2:102853314-102853514-dinuc
GTGTGTCTGTGGCTGGATGAAAGGAAATACATTAGTGAGAGAAGTCCTACCACTCACCAACCCCCCATCTTAAGTAAGATATTGAGTAGAATGAGTCCTC
>chr2:103632603-103632803-dinuc
TGTAAGTGCTTAGGGGGGGGTGTCCTTGGACAGCTGGGGAGAGTTGGGATATAGTCTGTGAGCACTGTCTGCTTGGGATTTATACTCCAGATGTTTGACA
>chr2:103635644-103635844-dinuc
AGTGAATCAGAGTAGTCTAACAGAGATACAAGGTACAGTTGGACTATCACAGGGTGTCGATGTGGTGGGCCTTGCAATTGAGGTAGATGGCCTCATAGAT
>chr2:103640138-103640338-dinuc
AATGAAGGGCGGTGATGAAGTCAAGAATCAGTGACTCAGAGCAGCTATCTGGATCCCAAAAGGAGAAACTGAACTCATCCAGAGGGCCTATAACTAGGCA
>chr2:104338295-104338495-dinuc
CAGACCTTGAACCTGAGAAAAGAAGAAACACAGAGTGCACACTGATGATACATTGTGCTGTTCTACTCGAGATTTAAACACCAGTCAAGGGACTAGCTTT
>chr2:116972165-116972365-dinuc
GGACCCAACAGATACAACAACATGAATACATCTCTCCCAAGAATTATTTATGCAATGTATAAAGCATTCCAACTTCTCAGAGACCAACCTATAGTCTTGT
>chr2:116998997-116999197-dinuc
GAACCACTGAAAGCCATTGGTGGTCAGTTGAGAGGTGACCAAGTCCATGTTAGTAGGACTGGATCTCCTTCCCTCAAAGTCATCATGGCTCATAGTGTCT
>chr2:120599331-120599531-dinuc
GAGCGCTGAGGGACTCTTTTCTTCAGTTAAGGTTGTGCCTATCTCCTTAGAAGGAGCTCAGGGAGTCTGAAGGAGCGGGTTTGTGCATTATTTTAAGACT
>chr2:125777264-125777464-dinuc
AAACCTAAAAGCATATGACCTTGCAAGTTTCTATGTGCAAGCTTATAAAAACTCAAAGCAGAACAAGGTTAGCCATAAAAATATCACCAAAAGGATTTAA
>chr2:127310108-127310308-dinuc
ACAGAAGAGTGGGAACTCTATCTACTGAGAATTCTTACAACTGAGCATCCTACAGCCTCTTCTGCTGTTTTCATGGTAGCCAGTAAAATCTCACATGTCT
>chr2:127774852-127775052-dinuc
AATAATATTTGAAACTGTATCAGCACTCTCATATATTCTGTGTTTGTAGGTGTCATTAGATCATTGAACTTTTTGCAAAGTCATACATTGTTTTTTGACT
>chr2:128367880-128368080-dinuc
AATTGGCAAGACAACCGAGAGGTCCTAAGATTCAATGTCACACCTCTGTGCGTTTCCAGATGGAGTGTCTTAGAGCCAGAAGGCCATTTGCTCCTTTCTT
>chr2:128430833-128431033-dinuc
GATGGTACTCATCCTATTGCCACTGTTAGGAAAAAAATCAAGAAGAGTCTCTAACGCACCAAGTTAGACACTTAGGGCAAAGTTGAACCAAAGCGACTTA
>chr2:128449361-128449561-dinuc
AACCTTACTCAATCACTCGTTGGTTTTCTTGTGAAAGCCCATCAGATCTTTAATTGGCCAAGCCTCAATTGTACGAACAGCAGGTTTTGCAAACTGTTTT
>chr2:129185748-129185948-dinuc
AGTGCCATGAAGTGGAGGTAAGGAGTGTGGACCAATCAAGAGTAGGTGAGCATTCAGACCAACTGGGACGGCTAGAGTCAGTAGGAGGAAGGCACTAGGC
>chr2:130539104-130539304-dinuc
ACGCTCAGTGGTTAGCCTGTGTCACCTTGCTGGGTGCGTCTTATAAAGGAATAGAGGGGACATGCATAGGAATAGAGAGGCCTTTCTGAATTTTGTAAGC
>chr2:131423720-131423920-dinuc
GACACTGATGACACAACTGAGGCGTTGTGCTGCCCCCTCGAACTCCCAAATCCTGACTGCAGCACAGTCAAAACAACCCTCATACCTTAAACAGAAAAGA
>chr2:135651644-135651844-dinuc
GTGATTCTGTCTGTAGTGTAGGATTTCATTTGGGTAGAGTTGTACCGGGAGATGTTTACTTTGCTGTAAGGCCATTAAACCACTTCACAGATTGTGGTGT
>chr2:139671906-139672106-dinuc
GCAGTGTGTCACCACAATACACTGGGATACACTCTAGGAAATGAAGAGAGTGAATCTAGGTGTACTAGATCTATTAGTAGGTGCCCTGACCCAAAAGAAG
>chr2:142740436-142740636-dinuc
CCAATTGTCCCCTCAATTGCATGGATCAGTGGTAAACTGCCTCTGGTCTAAGGACACTCTCCGGGCATGATAGAGCCCCTCTGACTCTGCCCCTCCACTA
>chr2:144167330-144167530-dinuc
TTGACAAAAGAGACAGCAGGCTGAGGCCCCCTCTTTGCAGAACTGAACCCTTGACAAATACCACTCTCATCTTCCTATGACTGACTAAAGCAATATTAAT
>chr2:144213896-144214096-dinuc
GACTTTACCCAAGACATTGGGTGGTTGGGGCACTACTTTGGGAAAGTGAAGTTGAAGTGAGGTTGGTACAGTAACCACAACATTCAGGTCAGACTCGATC
>chr2:152787606-152787806-dinuc
AAACAAGTCCACCTGGCCCTGATACTTCTGCACGGGAAAAGCCTATTGATCAGGTGGCACGGAGATTGGGTCTCAATAGACACTGACTCAAACACTCCTG
>chr2:153237926-153238126-dinuc
TGAGGTTCGATGTTGGCAACAACTGAACACCTCAACCAGTCCGACAACCAAAGAAACTCTCTGACCATTCTCAGCTACAATCACCACACCCAATCCTGTA
>chr2:158156446-158156646-dinuc
TTTTGACTTCCTTTAGGCTCATTAGGTTGCTGATGAGTAGATACCACATTGTCTTATTCCAACCCACGGCTAGCTGATTAATTTCCTTTATTTCAGTATC
>chr2:158798778-158798978-dinuc
GAAGAGACTTCCTTTCTGAATAAACCAGAGTTTGTTTGGGCCTGTCTGGTGTCTATAGTTAAGTGTTAATTTATGTATGGTTGAACACTGTCTCTGCTGT
>chr2:163103278-163103478-dinuc
TCCAGATGCACTCAAGTGGTGTTGGACCCAATCCCTGGAGACTCAGACCAAAAGGGAGTTCGGAGTATTAATGAAGCTTGTAGAGTATCGAACCACGGCG
>chr2:166000378-166000578-dinuc
TCGGGGCTTAGGCTGCTTTCCTCCGTTCTTTATTCAAGCCTAAATGGTCATTGTGAGACTGAAATGAAAATTTCTTCTGATTAAAGTGTACGTTGTAGAA
>chr2:166647070-166647270-dinuc
TTGGGACCTCAGAAGAGGAAGGCCGCCAAGTTCTGGCCACCCAAGCAAGTTGCTGCAGGAAACGCTTACTTGGCTTTGGCTACCATGCCTCCCTGGGTCC
>chr2:167633608-167633808-dinuc
ACTCCATTTCTTACGCGAGAAGAATTCAGGAGACACTCGGGTCTCACTCAGACAGGTTGAAGCTAGGCCTGCCAAAGTCTCTGGCTTAGCTGTCTGACAG
>chr2:167649286-167649486-dinuc
AGTTGCACACATGATGGCAAGCCAGAACTCACGAAACTAGTCTGGTAGTCCACCTACTGCCACAGCTCATGGGAGCCCAGTGTCACACAAACTTGGGCGT
>chr2:168579539-168579739-dinuc
AGAGTACGCCTTCGTCCCCCCTTTTCCAACCATTTCCCTTCTCTCAAAGTCAGGCCTAAAAAACGCCAGTGGCTAAACCAGAAACCAATGTACAAGCTGA
>chr2:168590730-168590930-dinuc
AGCTGTGGAGAAGGACTTGTTGTTGAGATGACAACAGACGTCTGCTGGGGAGGGTTGCAGAAAGTTCTGGAGGGGGTGTGATATCCATCCCCGCGTGTGG
>chr2:172401188-172401388-dinuc
GTGATCAAGCAAGCAACCTGCAGGACCCTAGGGAAAGGCTCTGATGGGAGGGAGCAGAAAAGGACTCTCTGAACTAAAAAGTCAAGGACTTGAAAGCAGG
>chr2:173385832-173386032-dinuc
CTCGACTATTTGAACTGGTAGCAGTTCAAACTTTCTGGCACTAAATTGCCTGGCAGACTTCATGTTGGCAGAGGTGGAAGGATCTGGACTGTTTCTGAGG
>chr2:173452582-173452782-dinuc
AGACCACCCTTTGAGTTTTCTGCCGCCGCTCATTCAAATTCTTTCTCTGTCCAGGTCTTAATTTTCCTGTCTGACCAGAATGCTATGGCCTAGAAGCAAA
>chr2:180474978-180475178-dinuc
GGACCCCTCTAGGCCTCAAGGTAAACCACTAATTCTTAACTCTGAGCAGAGTACACCCACCACAGAGCCCTTGACTCCTAACCCCAACATCCTTCTGCTG
>chr2:180729533-180729733-dinuc
AAAAAAACCAAACCCTGACAAGAGCAGAGGACACAACACGAGATTATGGAGATGAATACTTAAAGTAAAAAACATCTCAGCCTCCCTAACCTAAAGAATA
>chr10:99470450-99470650-dinuc
CAGTAGGGCACAGACCATAGCTCCATTCATTCACTACATTATCAACCACTGAACTAACTGGCTGACAATCCACAAAATGTCAACAGAACCACTTCAATCT
>chr10:105572906-105573106-dinuc
CCAGTGATTCCAAGAATGCAACTGGCAACAAGCGACGAACTCGAGGTTCATTACAGAGCATACTTAACGGGTGTAAGCATGCAGATCAGGAGAGTAGAGA
>chr10:107923380-107923580-dinuc
CAGTTACGTTAGGTACATCGTTTGATTATAAAAACTATCACCACTTTTTAAACTTTAAACCAGGAAAGGGGGGATCATCTCACATTATTCCTGAATGAGG
>chr10:111544002-111544202-dinuc
CCTTCAGCCTCCTTCCAGATGGCAACCTGAGTGGCACACCTGTGCCCCTTGTTTGCCATGTGCCCCTGTCTGTTGAATCAGTCTCCCTTCCGGGTGTGAT
>chr10:111619942-111620142-dinuc
GCTGAGTGAAGGGATGCTAAACAGTCAAGCAGACTCTTGTGCCAGTGATAATTTTTTTGCTGTCTTCTTCTCTATAGAGATTTTTCATGAAAGCTAGGGG
>chr10:112000560-112000760-dinuc
TTTCCAGTGTGGAGTGACTCACTCAGTGCTGGGAGAGTGACACTTAAAAAAAGAGCTTGGGAGTGCGGACAATTCCATAAAATAAGGAGATGGGCTTGAG
>chr10:116397058-116397258-dinuc
GGCAGTTCGGAGGACGACTTCGGTACGATCGATCCACTGCGTCTCAGGCTCTTGCCACTCTCGTTGTCATTGTTTTGTTTGCTTTGGCAATGAGTGCTTG
>chr10:116487444-116487644-dinuc
ATCTGTATCATAATGTATATTAAACTAAAAAGCCGACAATGCAGACCTAAGGTAATAAACCCCAGAACTTTTTGACTAACAAACTCTGCTCACCAAAAAA
>chr10:117721485-117721685-dinuc
AGTTGGACAGATCTTTAACATAGCCATGACAGGTCAGAGTGTCAGTCACTGGAGTGAGACAGACCAGATGAGAATTGAATGCTTGCATGATAGCAGAGGA
>chr10:117843789-117843989-dinuc
GATAGACAAAGATTCATCGTGAACTTGAGTAAGTCTGAGGAACCAACAACGAATTAGACAAGAACAAGTCCAAGACCAGGTTGCACCAGAAAACAGTAAA
>chr10:117864798-117864998-dinuc
TCTTGGCTTAGAGGTTATTCTTGAACTAGTGACCTGTCACTAACTTCAAGTTTCCAAGACCACTCAGCCTTTCTAGACTGTGGAAGTATCTTGATAAGCA
>chr10:117898606-117898806-dinuc
CTTTTTTTACTCTGTACTGATGCTGCAGTCCAGCAATGAGGCAGCGACATGGCCTTGCTGGGGAATGAAGTGAGGAGGTGGGTGCATAGTGGACTATCCT
>chr10:117985278-117985478-dinuc
CTTATGATGATGGCAAGTAAAGGGAAAGGACACTTTGTTTATAGGACGACCCTTTTTCAAAAAACGCACGTCAAATCTAGAACAGAAAGTTGTAGAATGA
>chr10:118470719-118470919-dinuc
TGTAGCGGGGTTGATGGGGGTGCTTTCTGTTAATGCCAGAAGAAGGAAAAGAGCGTAAAGCATTGATTCTGAAGTCAGATGGCAGGCTGGACCTTGTAGG
>chr10:121263944-121264144-dinuc
GCTGCCGATTCTGCCTGAAGGGGAAGAGCAATACAATCCGAGGGATCTCAGTGTAGGAGAGCCCAACTGTCTCCGAGTGCAAGAACTGGATGAGAGGAGT
>chr10:121443920-121444120-dinuc
AGATGCGGCCAGACTCACAGAGCGTCTGTTAGCAGATCCGGGGCCTTCGTGGAACTAGTGTGCCTACCCAGGAGTCAGAACAAGCGAGGCTGCTAACTCT
>chr10:128344822-128345022-dinuc
AGGGAAAATTTACAAGGGTACATAAAGGTGTTGTGCGCTTCAGCATGGCCTGAGCTGTTTTGGTCCTGGAGCTCATTTGTACTTCCTAGGATTGTTAAAG
>chr10:128746212-128746412-dinuc
AGACACCCAGAAACTGTAACAGGAAAAAAGGTCAGATCTCTTCAGAACACATAGGAGGTGAAGTCATTAGTAATGTTGGAATCAGTGCTTTCCAAATCAA
>chr10:128779586-128779786-dinuc
CCTTAGGAGGGGGGGTGGACTGAGGCTCCATTAACGTATAAACTAGTATATAACAATGAAGTGGGGTTCCTCTGTTACATGCACAAAAGTCCGGGAATTT
>chr10:130345156-130345356-dinuc
CTCTTAAGTGAATACACACAAGGTTGAAGGAGCATACTCATGTGTGTGCATGAGTGATTAAGGTTGAACAAGGGTGACTAGTGAAAAAACAAGTTAGCTG
>chr11:3193834-3194034-dinuc
ACCCCTTACAGGATTACAATTCAAAAGGTTTGCGTTTAATTATTTAGCAAAAGCGTCAAATTGAAAAAACAAATCCTTGCCTTGAATAACGCTATTCCCA
>chr11:4199160-4199360-dinuc
TGGTTGATGAAATAGTATGACTGCCAATCCAACTTCCTCTTGTGACTGTCAAGGTATGAGACTAAGTGCAACAATGGGTGTGAGACTAGACTTGTCTGGG
>chr11:4203372-4203572-dinuc
CACAGATCCCTCACGTCTGTCTGCCATAGAGCTGGATAACCTGCTCTTACTGTTAATCCACTCGGCCGTTATTTATGTCAATGCCTTCTTTTTAGTGAAT
>chr11:4429878-4430078-dinuc
ATTAGAATACAAGCTAACCAGCCATTAAGCTTTCGGCTTAAAGGTTTGCATCTACACTAGAAACCATCAAGGAAGGAGTATTCTTCCATAAAACCAAATT
>chr11:5296700-5296900-dinuc
TTACATCAGGCCACACAAACAGCCAGAAATGGACCGGGGGCTGATTCTCAGGAACTTAAGGGTAGTAGGACCAAAGCAAACTTCAGGGACTTTTCACACA
>chr11:5506140-5506340-dinuc
TTCTTCTAAAAAAAAAAGGCATCATTGAAAAACCCTGTAGAGGCAGATAAAAATTGGAAATGGAAAGCCTTTCGGACGAAGTAAGAAGTAATACCTGACG
>chr11:17001028-17001228-dinuc
GAACCTGATCCTCTCCTTCAAGTGACTTGTTTCTTGCAACTCAGATCCTCGAATTGTGACTAGCGCCCAGACAGAAGATTGCAACCTTGGAGGGTGAATT
>chr11:20204416-20204616-dinuc
AAAGCCTGAGTTGTTCCATACGTGTTGTCAGCCACCCTGTCTTTCTAATTCAGTGATGACTCACTGCCCACTCTATTTGATGTATACCTTGCAGGACAAG
>chr11:21082740-21082940-dinuc
TACAAGCTCAGGGCTGCAAGAGGGAGTGGTAATTGGTGCTTGAGGAGGGGGTTCCAGTACATGTGTCTGAGGCCGGCAGATAAGGGATCACAGCTGGACT
>chr11:21158636-21158836-dinuc
AGACATAATGCTATCCTGAACAGTGCTCAGAGTAGACATGAGGTAGAAGTTGTGAGCCCCTTCCTAACTAGACCAAGGTAACTGCCAAGTGAAAACCAGA
>chr11:21221346-21221546-dinuc
AGGACCAAGAAGTGAGGTCTGGGTGTGGACAATATATGTTCAACAGGCATTCCATGTTTACTGCATTATCAATCAAAAGAACCAATCAGTAATCATCAGA
>chr11:21226134-21226334-dinuc
TTCTACTTTGTGCCAAGCTGTTTACCCCCCGACACTTTGACTACAGATAGGACCTACACTGGGCTGTACACACACCTGGCTCTGCTAGCTAGCTCCTTCA
>chr11:22855883-22856083-dinuc
ACAGTACAAGAGCTGCTCTCCTGGACCACAGAATGCTCACTCTAAAACAGAAATGTCCACAAAAGACTGAAAGACAAGAAGAGGACAGTAGTGAAGAGTA
>chr11:26586786-26586986-dinuc
AGGAGCAACCAGCCCTCTACAGAGTGCTAGTTTGAGTTAATAAAGGGAGTTAAATGCCTATCTGAATGAACTTGCACCTTTAATTTCTTGGGGAAGCCCA
>chr11:29879678-29879878-dinuc
TATAGTGGACTAAGTGAGCAAGAAGTCATGATAATGAGGACCCCATCCCAGCTGGCAGAAGTAAGCATTTCTTAGAGAGTCTGTCAAGGGCTTGGTTATG
>chr11:32011977-32012177-dinuc
CCCAAGCCCCTGTTAGCTAGGCCTTTTGCTTTGCCAGTCCGGGCCAGACCAATCCACGTCACCAGTTCTCTCCCCTCCTCAGTGTCTGCTCCAGGAGGCC
>chr11:34063917-34064117-dinuc
CCTGGCTCAAGCTAAGGTACCTGCTGCTCCCAACACTTCTGCTTGGTCTGGCAAAACTGGACTGGTAGGGGCACACAGGGGTCACCCAAAGTTCTGCCCC
>chr11:34762244-34762444-dinuc
GCAAGCAGAAGAACGTGTGCAGACTTCATAACTCCAGAATATTAAGTGGAATTACTGTCTCAACGCGAGCCAATCAATATGGTACTGAATTCAGATATCA
>chr11:35521326-35521526-dinuc
GTCAAGCCAGGTGAGGTCAATCTAGAAGCCTCCCCCCAAGAAGCGACCGCATCGGCTGGTCCATCTTGCAGACCATCTCCAGACCCTGTGACCTGCTCTG
>chr11:44633484-44633684-dinuc
TGGGGTTAGCATGCTATCAACAGACTATTACTTCCTCAACAAAGAGTATCTTAAAGGCCTCTTTAGCAGCCTAAACAGCATTATAAATTCCCCATTTTGA
>chr11:44717788-44717988-dinuc
AAATCTTCTATGTTCTACGCATAGTGTTTGTGAGAACTACACAGGGACAACGAGCTGTCGCTCACGGTACCTAGGTTCTTAAACATAGTGAAGCCACAAG
>chr11:45840524-45840724-dinuc
ATTATTTCTTCGATTTGCTAGCCTGAGGTGCCTCACTTTTATATTGCATTTGTTTTTTGGTTTTTAACTTAAATCTAAATGCAAGCTGTGGACCACATTC
>chr11:45856113-45856313-dinuc
AGACTCAATTGGAGGCCAATAGACAGCTTGCACCTTCATGGCTTTTGTTGCCACTCCCTGTGCTTGTCCGACAGGAACGCTTCACTGTGACACTTCACTT
>chr11:45883680-45883880-dinuc
CTTGGGAGAGAGGACCTGGGTTCTTTCACGAGAGAGGTAGAATCTGGGAAGAATGAAATGCCAATATCTTGTCGGCCAGTCAGCAGATGCCTGTTGAATA
>chr11:46083934-46084134-dinuc
GTCATCGTTGGTGATTAAAAAAGAAAGTCTTTCTCTAGGTTGCAGACTCATTCCTCTTATCTTGTCGATTGGATGACTGTTCGAACTCATCTGAGAGACA
>chr3:19611053-19611253-dinuc
AACAAAGGTGTTGAATGAGACATTAGTTGCTAAAGGGAGCTTGGCTTTAAACACTATTAATGAGACTGAGTATGGATGTTTCAAATTGGTAAATGCGAGA
>chr3:20137024-20137224-dinuc
GGTGCTGGAGCGGTATAAGCCCATCTTCTGACCCTTTGAGTCTGCAGCCTACCATGAGGTAGGATCCCTTACCGAGCAATCAACATAAGCAGGCACCGTG
>chr3:21884460-21884660-dinuc
GAGTAATTTGGAGTGGTGTGTGACCCTTAGCAAGTTTTAGAGTAGATGACATGAGCTGTGGGTCTAATGTCTTGCTAGAAGAAATTCCACGGACACCTTG
>chr3:28261700-28261900-dinuc
ATGCTTAACAATGTTTTTCACTATAATAACTCATATCAAGATGTAAGAGCTTTTCAGTTCACTCTTCGTCAGTTGTTACTTTTGGTTCCTTCAAATTCCA
>chr3:32421752-32421952-dinuc
ATTCAAGAATCTCCATCACTTCAAAGCTCCTTAGGTTTAAGCTTGTGTTGTGTTACTGGACATTGGAGCTTGCTTCTTACAAGTTGAAAAACTTCTCTGC
>chr3:32437434-32437634-dinuc
TAAACAACTAAGATGAGTTGAGATATGAGGTATTCTGCCAGCTCATAAACACCTGTCTCACTTTTGACCAGACTTTCCTTCATAAGAACTCTACTTACTG
>chr3:35763822-35764022-dinuc
ACTTACTGGTTTCTTACACTCTGAGTAGCAGTAGCCAGATAAGGCAGATGTTATCTACACGTGCAAGATGGTTTAGGCTCTTGAGTCAGTGCAGAGCAGT
>chr3:35764702-35764902-dinuc
TGTTCATTTTACTTTCATCTTCCACCGTGTTATCCTATTTCAAGACTCAATGTCTCCTAGCATGAGTATAGGCTGTTTTTCTGTTTTTGATTTTCATATT
>chr3:36349054-36349254-dinuc
TGATGAGAGTCACTTCTTCCTGACATTTTTGTGAAACTGGAGAATTACATATGACCTCTGTGAGACAGTGGTAGAAATTAGTAATTGAGTGTTTGATATG
>chr3:37456164-37456364-dinuc
CTGTGCAGCGCCTGAATTCTATTGGAGTCTTTTGAAGTACTGAGAGACTGTTAAACTGTAATCATAACAAGTGTAGTTATGCCTTGTGGGCACAACATCT
>chr3:38184378-38184578-dinuc
AATTACTAGTAAAAACAAAAAAAATACACTTTGTACCAAGAAAGAAGAGAAAAAGTTGATACAATGGTGCCACAGTTCACTAAATTGAAGAAAACAATCC
>chr1:14499182-14499382-dinuc
TTCACAGAGTTCCAGTCTTGACTCAGAGTGTTCCCTGAACCAGGACTAATATGTGAACTTGACAGAAGAGAACCTATACCACACTACTAGACACAGTCAG
>chr1:14858816-14859016-dinuc
CAATATTCAGAACTGTTAAGACTGAGTTTCATTCATTGGCCAGTTGTGGAAGGGAGAAGATCTTTTTGAGGCAGAGTTCAATAAGTAGAGGTATCTGTTA
>chr1:20759910-20760110-dinuc
TCACTCAAGCGGTCCACTTTGCCCACTGCTTTCGAATCAGCCACAGGACCGCCACACCAGAAGCTAGATGTCGCTGGAGAACTGCTGAGGTAATCTCACA
>chr3:52634505-52634705-dinuc
ACACAAATAGGGGCTAGTTGTTGCATGTCAGTCCGCTGGTATAATCATTGAACAGTGGCTCCACCAGTAGGAGAGTTGAACTGGACAATTGGAGCCACAT
>chr3:52797903-52798103-dinuc
AAGTGTGTGACGGACTTGTCATGTGTGTTCTGTGTCTGGTGCTGTGTAGAAAATGTGGTTGTCTGTGCTAGTGTGTGACCAGTGTTGTGTGTCAAAAGTG
>chr3:59296490-59296690-dinuc
ACTGCTTCATTCCGTGCCTAAATAAGAGTTTGGGTATTTATGCTTTGCAGAGAGCAGTGTTGACAGCTTTCTCGCACATATTGTTAAGTATGTTTGGTAA
>chr3:60567206-60567406-dinuc
TTGATGTTGACGAAACTTTTTAACACATTAATGAGATATGCCGGGTTTCATGTAGGAAGCAATCGATCACGGCTGATTGTCTCAAGTTCTTACGACAGCA
>chr3:61034550-61034750-dinuc
TACTCAGGCAGTCCACAAGGTTGTTATGTATACCCTTCCTGGAATTGGGTATTCTCTATTATAAATTCAGTAATGAAAAGTCAATGACACAGAAACCATA
>chr3:65435212-65435412-dinuc
CAATTAAGACTCCCAAACAACTCGAGTATGTGCAGTGAAAAAAGCATGAAACGGTCTAGAATAATAATACTGAATGCAGCCAAAGAATTCCAAACTACCC
>chr3:65515894-65516094-dinuc
TGTATCCTCTACATTGCTTTCCTTTCATACTGTACATTCTCCTCCACATTATTCCTTGTGACTCCCCACACTACTCTTTGACTTGTTGTGGTTCAGCGCA
>chr3:65533173-65533373-dinuc
AGTTTGGAGTTATTAAAAATACCTTCACACCAGTTTGTGGTAAGTGTCAGTTTGACAGATCAGAGCACTCTTAGTACAGCTTTCATAAATCAATTCACTG
>chr3:65603658-65603858-dinuc
GATCATTGTACTGTATCTGTAGGACTTTTATATGTAATATTGATTAAATATCTGAGTCCTACTCTTTCACAGGACTCCTAAACTCATCATATGTCTACAT
>chr3:65922484-65922684-dinuc
AAGAGCTATTCAGCAGCACACCCGTCCTTATTACAACTGCTTCCTGTAGCTAGTCTGTCTATCTGCAAACATGGTCATAAAACTCCTTTGCTTCTGCCCG
>chr3:75910450-75910650-dinuc
CCAGTATCTAGGATGCAGTAACTACAGTGGAGAAGAGGAGATAAATGAAAATCAAGAAGCCTGTGCTCATCACAGCACTGGTGGTTTTCCTTGACTCATC
>chr3:79153120-79153320-dinuc
AGCCTGCAACGACTCACTCCAGGCTGAAACAAATTTTCATTTAGATTAAGACTGGGATGATTTTTACTCTTAAGAGAGGCTAGCTGTTTGAACAATTTAT
>chr3:79242219-79242419-dinuc
TTATGTGTGTGCCGCCAGTCCAACGCACGCCTGCGGGGCCTTGGTGTGTGGCGAAAGAAGCCAGTCTCCTCCACATTACATGGGTCTGGCCAAGAGAACT
>chr3:84946481-84946681-dinuc
AGAAGTACTGACTAACACATCTTGTGTACAGCTGAAAAGTGTTAGTTTAACACATTAAATAAAGGTAAAGGTGTGCCATCAGAACTGACTCAATGTCTTA
>chr3:85888425-85888625-dinuc
AGAGTGCCCTTTATCTTGGAAAACGGCTTAGGATTGGGAATCTGCGTGGATCCCCCTGGCAGTGTGCTCTCTTTTGCTCTATGCAGGTTTGAAGTTGATG
>chr3:86641536-86641736-dinuc
CCTTGAACAATGAACGAGTAATTTCACTTAGACACCTGTTTTGCGCATAGTAGAATAGAAAGTATGGTTTCTTAGTTCAAATTATGTGCAAAAATCTCTC
>chr3:89686107-89686307-dinuc
CTCAGTTTCACTTTTTGGTGAGCGCTGAAGTCTACTTACCACATGTCTCTGCCAACATGCTCCCAATCCATGTTGCACTTCTCTGAGTAAATTCCACACT
>chr3:90309522-90309722-dinuc
CATGTGTGTCTGTATGTGTGTCTCCTCAGTGTGTGACTCTGTGTGATGTGTTGCTGTGTATGTCTGTAGTGTAGCTATGTGTGTGTCACATCACTGTGAC
>chr3:95028756-95028956-dinuc
ACTCATAGAGTCAACTTGGCCTGTGAGTGCAGGGAACAACTCCAATCTCCTGGGGTAAAGACACACTTACAAGCCCCACCCACCACAAACCCACACTTCA
>chr3:95232984-95233184-dinuc
TGGTCAGAAGAGGGGGGTTGAAATCAGCCTGTCCCAGAGGGTTCGGCAATCTACCAGTAAGAAAAGAAGTATTGAGAAATCTAAGTTTGCTCCTTCCCAG
>chr3:95664310-95664510-dinuc
TAATATGAAACTGAACTTCTGGGTCAGGCAGAGGCTCACTTTTCTGAATGTGAAATCCTAGAAATGCCCTTTCTGACAAGTCATGGAAACACTATCACTT
>chr3:95707537-95707737-dinuc
ATCTTGTTCCAGGCAACTTCCAACTGTCTAAGGCTTAGCCCTTGATCTCATTGAAACGGAGTCATAAGGGGGGGGAGATGATCTGTAGATGTTCCCTGGG
>chr3:95930574-95930774-dinuc
TCCATCTACTCTGAGATAGGGTAACCCTCTTATGATGCAAGGTTGAGGCTCATAAATTGCGCCCTCTGTGTGTTCGTGGGTAGGAGAATATTCAAATAGG
>chr3:96778352-96778552-dinuc
TCTTCGCTTACTGCATTTCAGGCTGGCACTGTTTTCATGAGTGGATGGAAAGTATTATGGCTAAACAAGTCATCAGTAAGTGACTCCACAACCTGTGGAG
>chr3:97934930-97935130-dinuc
ATGTGCAAATCCTATAACAGCTACCTTGTTTACACTACTGTATTAAGTGGTGGCAGTTTATAAATTTACTAGTTCCCGCGAATACAATTTGAAACATCCC
>chr3:100485412-100485612-dinuc
TCTACCCAAAGTAAGAGCTGAGGTCTCAGATGAAGCTCAAGGCCCACGAGAATGCTCTGTGAGGGCTCCACAGGGGGCCAGCAGCCACTCCTGTCAACGA
>chr3:100785980-100786180-dinuc
AACAACACACTTGATTAACCTGAGGGAGATACATGGGCATATGTCAGCACCTTGAGGTGGCTGTATTTGTGAACTGCAGAGGTTAGTATTCGAAATTGGT
>chr3:101600324-101600524-dinuc
CCAATAGTATATCACGTCCACCCAATGATTCCAAAGATTAGATAACCTGAGGCTGAGAGCGACATTGGGTAAGCACACAACTATCCACATTTGTGATCAC
>chr11:49203953-49204153-dinuc
CGCCCACCAGGCAAGTTCTGAACCACCTGCCGTAGGCCCATGTGAGGTGTCTAAAGCTGAGGATAAGGGCAGGAGCTGCCAAAACCCCCACCCCCACCGC
>chr11:52029410-52029610-dinuc
CCCAACACTAATTTAGGCAGTTGGCAGAGGAGGCTACCAAGAGGTCGTTCCCGTGTCACCTCCGATGTTCAAATTCAGAGGTATTCAGCTGTAACTGAGT
>chr11:52046500-52046700-dinuc
AATGGTCTCACTGGGCTCTAGACTGCTAGCTTCTCATTCCTCTCTAGCCAAGTCCACTGAGTCCAATTCTCCTGCAAGCTCTTGTGCTGGGGCCCAAGCC
>chr11:52262026-52262226-dinuc
CTAGACTTCAGTTGCAAGTCCAAGGAGTCATCAGCTCAGCAGTGCAATTGAGCATGGGAGATGAGGGAGCTGCTCGTGCCAGTGCCTCAACTTCACCCCG
>chr11:53347315-53347515-dinuc
AGACCCAAAATTGAGGGTGTTGCCCAAATCAGTGTGGGAGAAGGTACTGAGAGTAAAGGCCTGCAGTACAACTTTGTGATCTGGATATGTAAATTTACCT
>chr11:53605356-53605556-dinuc
AACCATGCACCCACAAATTGTCAAACTAGATCTTCTCTTGTCCTCCCTGCTCTTCAATAAAAGGTAAGGATCTCTGTAGTGAGTGTTAGTCGTTTAGGTT
>chr11:53651109-53651309-dinuc
CAACGGCATGGAGCTGTTGGATGACTCTTATAGAGTCAAGGGTGCTTGTGATGTGAGCTTTCCTCTACATTTATATTGTTCCAATCAAACAGGGGGTTGC
>chr11:54802234-54802434-dinuc
GAGCACAGGAGGGTTGAGGTGAAGTGATCTAGACTGAACAGTAGTAGCACTGGATTCTAGTATAATGTGTGGTGTGTGTGCCTGTGTGACGAAAATTGCT
>chr11:54952646-54952846-dinuc
GGCAGGCACTACCACAGGGCCCAGGAGAGGGAGGGCATCTTAAGCACTACAGTGTGCCAGAGCAAAAAGGACATCACCAGGGGCCCCACAATATTCAGCA
>chr11:57911716-57911916-dinuc
ACTCTTCTGTATCTTGCCTGGCCCCTGCACAGTAGAAACAGGGCCTACCACATTGACCGTAGAGCACATGTCAAGCAGACTTCTGTTAGACATAGGAGGC
>chr11:60111872-60112072-dinuc
CTTCATAGGTCGTCTTTGACACACTTTTGAAACATAGTTGTGCTCAAGGACTCATATCGCAAGTAATATATTGGTTAATTCCCCTAATTTACCTGGCCTA
>chr11:61122803-61123003-dinuc
GGGCTGTGAAGGTAGATTGGGTATTTCCGGAGGACGGCAAGACGGCTCCAAGTGCAGCCCTTCCTGGGTCCTCACAGACAAATGGGCATGCTCAGTAAGT
>chr11:62005598-62005798-dinuc
AAAGAATCTTGATGCCCTCCAGATCCTGTGATAATCAATGTTGAAGACTCATCCACAACTAGGTTTGCCTTTTCAGTCATTCTTTCATAGTCACTATGGG
>chr11:63148392-63148592-dinuc
TGGATCGCACCATATTTACTGCTGAGTATCTGTGAAAGGATGACAACAAATTTGTCTTTCTTTGTGTTGGCTCAAGTGTGATCACCTAGACTGTCCCAGA
>chr11:69260238-69260438-dinuc
GACCCATCCAAGACCTGCAACTGTTCCACCTGGGGTCTCCATGAACTCTGCAGACTCAGCCTGCTCTGACATCACCTGCAGTCCCCTAGGTCTTCCCAGG
>chr11:69268182-69268382-dinuc
ACAAACGTTGGGCAAGTCCTCTTGTTTTCTCTCTCTAGCAACTCGTTATTACAAGAGCGTTGCACTGTTCTCGTCAGGAAGATCCTAAAACTATGTGGGT
>chr11:71996124-71996324-dinuc
CGGGGCAAAGCCTCAGGGCCTGAGCTCCTTGGACTTTTAAGAATCTGGCAGCCATCAGAAGGCTTGGCCCCTGAGCCTGCCCCCACTTCAAGATTCCGGT
>chr11:76239838-76240038-dinuc
TATATCTAGTGTAATTATCTTATACTCATAGACCTACTACAGTGTATAGCTTCACTTAAGCTCTTTACTGTACACAGCCATGTCTATACAGCTTTATGTT
>chr11:77497209-77497409-dinuc
TGCCCCAGCTGGGGAAGAGTTCCTCCCTCTCCACTTTTCCAGCAGAAGACAGCTTGCTCCCAGGAAAGGAGGGGTTGGCTCCTGGAGGAGGCTAAGAGGT
>chr11:78177152-78177352-dinuc
AGAGCAGGCGCGGTCGTCTTCATAGTAAACTGTGCGGGGGCTGTAAGAAACGAATCTAACACAGAACTTACTTTTCACTCCTCTACGGCAGGCTCGGCCG
>chr11:79245887-79246087-dinuc
ATGGACTTGAGCCACTCACAATGTGCAGACAAAGGTTAGATCAAAGGCTAAGTACTCTTTCTGCTCACAAGGGAGATGTGTTGATGGTCTCAATAACTCT
>chr11:79485034-79485234-dinuc
ACTAATGAAATTCTCATGAGTTGATGATCAATTATAGTCTTTCTGTATCCTGCTTTGACTCTTTGGCTTTTTCCAGTACAAATGTATAGTGGTAAGGATT
>chr11:79654600-79654800-dinuc
TGACCTACCTGGATGAAGATAAGGGGACCTTGATGGCTGTGTCTGCAGAGATAGAAAGGGGAGTCACATCTGACTGGGAGCAGGGAGAGCACTATGTCTA
>chr11:80078168-80078368-dinuc
ACACACCTTTGCCCAAAATCTTAGTCTGATGACTTCCGCAATACTTGCGACTAGGGGAGGCCTTTAAGACTTTACAGCCTCCGGTTTAAATTTAGCCATA
>chr11:80634029-80634229-dinuc
TGGAACTTGTTCTTAATTGGTGTGTCAGTGTTAATTGAGACGAGCATCAATGCAGCTGTCAGCAGACAGTTTTAGAGGTAACTCCCCTCAAACATGTGCT
>chr11:82763772-82763972-dinuc
GTGCAGTCGAACCTGCTAGACACGCACAAGACAAAGTTAAAGCGATCACGCGCCAACGCCCCTCACTGCACTGGGGTATGTTTACTCCGCGCAGCTGGCT
>chr11:85003500-85003700-dinuc
AAGTAGGTGGTGCCATATGGTAACAAGAATCTGTTCTACAGAACAGTCATGAAAGCTTTAGCTACCCCAACATGGATACCCACCTTACAGTTTGAGTTAT
>chr11:86429114-86429314-dinuc
CAAACGCAATTCAGAACTTAGGTATTTTTTTCCCGTCAAAGTGTGAGGAATATGACCTTAGTCAAGGAAAAACAGATAGAATTTGCATTTTTTATGTTGT
>chr11:86487247-86487447-dinuc
AAACCATGGCTACTAAACGGTCACATGTGTTGGGATTTTTGTGAGGGCTTGACACTGAATTCTAGTTTGGAACACCTAACTTTGTTAGAGGCTGGCATCT
>chr11:86828448-86828648-dinuc
GAAGTTTATCCTGGTGCCAGGCAAAATCGGTGTTCACAAGGCTTGAGGGGAAAACTTGTTTTTGGTCCTACCATGGTCTGGTATACAGCGTGCACATGTC
>chr11:87967908-87968108-dinuc
TGCTAAAAGCTGTAAAGATCCTATCCTCGGTGTAAACTAATCTGAGCGAAAAAAACCTTACAGCTTCTTTTCAAAGAACAGTGAGCTAGGTTACCGGACT
>chr11:88107452-88107652-dinuc
GAACAGCAGACTGCACCGGGAGCCACTCAGGGTTTTGTGGGGGTTTTGGGTGCAGGTGTGGAATGAGGTATCGTGTGCTCCTTTCTTTATGAGAAGAGAG
>chr11:88430404-88430604-dinuc
TATCGACATCACACTGGATATGCCCCGCAGTTATCAAAAGGCAGGTAGTTTTAGGCTGCTCTGAAAGGCTGTTTTTTCACTTTCCATTGTTCCGACTGAG
>chr11:90254242-90254442-dinuc
AGAGCAATAGAACAACAGGTCCCATTAACTGAAAGAGCTAGAAGCTCAAAGCCAGAATGTGATGTTGAGGCTGATGCCTCCATTCCTACATGGCTAGAAG
>chr11:96467068-96467268-dinuc
GGCTGACACGGCAGGTGGAGGGTCTCTCATCTACTACACCTTAGGAAGATCACATGTCCTATCAAATGTTGAGGTAGCTGTGAGGTGCAGTATGGTGAGG
>chr11:96648029-96648229-dinuc
AAGATTACTCAGAGAGTTCAGCTTTAAGTCCATCCTTGCTCTGGTCTCGTCATTTTTTTTGTGGTGCTGATCTCTTTAACTTGTCCTAAGGGTGTCTACC
>chr11:98027082-98027282-dinuc
GGCGCGAGACCTGCTTGGGGGAGGTGACGGCCAGTGCCGGCCCCTAGGTCGCCGGGCATGCGCTCGACCGCGAGCGCGTCTCCTCGAAAGCGCGGGGACT
>chr11:98900734-98900934-dinuc
GGCCAAGAACTAAGGAGTGTAGGCTTTCATAGGATCAGGCCAAGCCAAGCCGTGCGCTAGAACGTACAAGGATCAAGATTAGGCCACCAAGGCCAGAGGA
>chr11:98948108-98948308-dinuc
GTCGCTCATGGTTTTCTCCAACGGGTAGGTCTCTCTGCGTGTTCGGTCGGTCTGTCTAACACTCGTTCTGTAGGGCTCGTTCTGATGTCACATGCAGACC
>chr11:99200268-99200468-dinuc
CAGGCATAGCTTATGGCATCCGTCAGCTCTTAAATTTTTCTGACTTAGATCCTGGGGTTCATTTCAGACCCAATTAAACTTTTGAAGGTTAACCAGGCCC
>chr11:100931532-100931732-dinuc
GCTTATGGTTTTCAAGGAAAATTCCTCTCAGCTCACCAACGGACATACCATTACGGGGACAACAAAAGTAGCGGGGTCAAGCCAAGAGCCGATCAAGAAG
>chr11:101442076-101442276-dinuc
CCACACGGCCTCCCACCGACTCTAGCTCTCAGGTAGACAGAGGAAAGGAGGTCACTAGGCTGATGACTCACCAAAGCAGTCCATCTTCGGTGGGCCATCC
>chr11:103174896-103175096-dinuc
CCACAGTCTCATCACCCATCACAAGTCAAGGTTTGCCAGCTTTCTACTAGGCCTAATTGCAGATGCTCCAAGAGGTACTGCACCAGAGGGAGCACAGACC
>chr11:103685116-103685316-dinuc
CTGGTAAATTTGACTACTTGGGGAGACTTCTCAGGAACAGATTTTCTCACTTGAAGGAGGAGGCTGACTGCCTGAAAAAGGTGGTAGAGCTTAAACTGCA
>chr11:103952436-103952636-dinuc
GGAATTAAAGGGCAGGAGAGCTGGTGAGTACTTTGACTGGAGGAGCACCTGAAAGAATGTTAGTTGAAGGGAGAAAGGGATCAGGATCGAGAGTGAGAGA
>chr11:103964149-103964349-dinuc
CTTTGAGAGGAGAAACTTTGTCATAGAGTCAGTGCACAAAATCTTTCTAGAAGGGGAGCTTATACTCAAAGTACCATACACACACTGGAACACTTGTTTG
>chr1:21309237-21309437-dinuc
TGATATGCAATCCAGTACAATCCACATTCAGCTCTCTTTTCAAGTGCCATAGACCTCAGGTTACACACAGTTTGTACTGAGGTATAGAATGTTGTGAATC
>chr1:21419392-21419592-dinuc
ATATAATGGGATGCACTGAGCCTGAAGTGACTTCTAGATCTTCTTACCTGAAGAGAGTGGGTCTTGAGCTGAAGGCTCAAAGACTGCATGAGCTTAACAA
>chr1:21425718-21425918-dinuc
GTATTGAATGTCGGACACAGGCATGTCACCTGATCACAGCACTTGTGACAAGGTTGTATGAGGGGGGCCAATGACAGGCTAAAACTCACAAATGGACAGA
>chr1:21837462-21837662-dinuc
TGTCATTCACTCATTTTTACGTCTGGAGGTGTGTGATCACCTCCACACCCTATATTTACTCATTTTTAATGTTCTCCAAGCCACCTGCATAGCTCACATG
>chr1:23842070-23842270-dinuc
CACCTCATCCTCTTGCACCTACAGTGTAAAAGAATGTAGTATCATTGTACTGGTTGTGTTGTTCCTAGCATTGTATGTTGAGCCCATAAATTGCCGCCTC
>chr1:30793046-30793246-dinuc
TGAGCGAGACATTAGGTAGCATCTGCAGGAGTCTGAATTTTTGACGAAAGACAAGGAGGCACTGAAACCAGGAACTTCTTCTCAACAGTCTCACCCAGCC
>chr1:32782364-32782564-dinuc
AAAATGGTTTGCTCTGACCACTTAGTCTCCTAATTGGATAATAAAGGGACCCTGTGCACAACTATTTGAGGTCCTACTTCAACTCTTGTAGAGCCTTTCT
>chr1:39196832-39197032-dinuc
TAGGGTTTATGCACATCAGCTGAGTTCGGAACGGAAGTCAGTTAAATCTGTTGTGTCGAGCAGAAGTGACACAAAGGGGAGAGGGGAGAGGGTTCTGAAT
>chr1:40393288-40393488-dinuc
ACTTAGGGTGACTGAGTGCTTGGGTGGGGCCTGTCGTGCCATTCCATCAGTCTTGAGGAAGGGACATCCGTCTTTCACGGACAGCTGGATGCCTGCCACA
>chr1:43541196-43541396-dinuc
GGGTCAAAAGGGCAGGAGAGTACCCCTGTGCTTGGATCCTTATTGAAGACTGAGACACACTCATGAGTTGCTTGACACATCCGCCAGGTTGAAGCAAGAG
>chr1:46925162-46925362-dinuc
TAAGGCAGGACATCATTTGGATAATCAGTAAGGAAATGAAGACCTTGATATTTTGTCAAGGGATAGTTAAGACTGAGAGAACTAAATGATGCAACCTGAG
>chr1:51476432-51476632-dinuc
TGATGACTATTGTCAAAGGGTAACACAAGTCCTATTGCACTCTCTAGATTGGGAAAATGTAAAGAAAATGGTTCATTGACTGGAAGACCTTCTCGGAATG
>chr1:51584930-51585130-dinuc
GTGCATTCTGTCATGTAAGAGTAGGTGCTAAGCTGGAGGAATTACAAAAGGGTGGCCCAAGGTAGCCGGAAAGATGACTGTGCTTCTGAGGCTCAGATCT
>chr1:52419596-52419796-dinuc
GGCTGTTATGCATAACACATGGTCTCTTAGTTAGTTTAACATTTAGGGTCACTGCTGCTTTGTGCACAGGACCAGTTGTCCTTGAAAGTAGTCTGGTCGC
>chr1:52442772-52442972-dinuc
GAATTAGTAGCATTTTTTCAGTGTAGTTATATACCAAAAATGTCTCCCAAATAGTACAACTTTTTCCCAGCACTTTGGTTGCAAAAGATTTTACCCTCAC
>chr1:53852404-53852604-dinuc
AGGTGATTCTGACAAAAGAGGGGCAAGTTCATAGATTTAAAATGGCAAAAATGAGAGAGAGAGCCTGATTATGATGACCGTTTGGAGGTTAGGCTCTCCT
>chr1:54093409-54093609-dinuc
TGCTTGTGGAGGAAGGAGAACATACTCTTCTTTAGATGCAAGAAGACTTCCCAAGAGATGAAGACTGTTTGGAGGGAACTGCTACTCTGCTACTTCACTC
>chr1:54279776-54279976-dinuc
GTTCCACACAGTCAGCCTTGATGAGGTCTACATTGTACAGAGTTCACTGCTCTGTTCTGTTTGCTGACTAGGTTCCAGACGCTGGCAAACTACCTGGTTC
>chr1:54606196-54606396-dinuc
GGTTCCAAGGGCATTCTGAACCACAGAATCTAGACCGTTGCTGCTATAATTGGCAGCACCTTGGCCAAGTCAAGAATACAGAGATACTGCTAGGAAACAT
>chr1:55049348-55049548-dinuc
TTAAAGTTCATTCCAAAAGAAAAAAAACAACTCTGGTCAGGATTACCATCTCATCCAACTTGACCCAAAGTGGTGTACTGACAAAAAGGAGACAAACACT
>chr1:55528981-55529181-dinuc
AGCCTAGAGACCCAGGCCTCTGTTATGATAGAATGTCAGGTCTCTTCCTCCATGGAAAGCAGCAGAGGGTCCCTCTGGATTCCTTTATGTCAGAACTTGG
>chr1:58719628-58719828-dinuc
TTTTTGAGAAGTGTTGCTAGGTATACAGAGTGGCCACCCTCCGCACATTCAACGCACTCAACTTGTGCCCCAGGATGACGGTAGGTGGGCAAGCAGATTT
>chr1:58722404-58722604-dinuc
TGCTTGCAGGTCACCATTGGAGTTCTTTGCCTCTCATATCTCAGATTTCTGAGTTCTTTAGTTGCCTGACTCTGACCGATACCCCGAACTGAATCCAGTG
>chr1:59180192-59180392-dinuc
GGCCAGGGGGCGGTCAAGTTCAAGACAAAACCACCACCCCCAGCTATCAAACTGGGTGCAGTAGCACAAGAGGAACAGTCCAGCCCCTCACATTCTGCTG
>chr1:59966352-59966552-dinuc
CTCAAAGTATTTCCTCTTAGTTCCACTTTGCAGCCCCCAGCTGTCCCAGACTGTTTCCTTTTCTCATTTCATCTAGTTTCCCAGTCGTCTATTGAAGCTC
>chr1:60016302-60016502-dinuc
TAAAAGACTTCTTTACAGAAAAGAAACTGAACAGGCTTGGGGTTTAAAAGAAATAGCAACATTATGAAGAAATCAATCTACACTGATTCTTACAGAAGAA
>chr1:60776948-60777148-dinuc
TGTGTGCTAACATGGATCAATCTCAAAGAGCAGCCTAGGAAAAGTTCATGCTCTCTGACTTGAAGAACAGGGGCAGAAAAGGAGCAACAGTGTCCATCTT
>chr1:60805629-60805829-dinuc
GAGTGCAGGATGTAGTGTTGTGTTAGTGATGTGATGTGATGAGGTGAACGAAGAGTGTGTACAAAGGTGTGAGAGTGTGTAAGGTGAATGTGTAACAAAC
>chr1:60875490-60875690-dinuc
CCCCAATTGATATTCTAGTAAGAGCAGACCTGAATCTATTACAGGAACCGGCAGACACAAACATTGCTCCCATTGTTCCCCCTATGGACTCCTCAGTTGT
>chr1:61026768-61026968-dinuc
TCTCTGTCAAAGAGCAGTCAGTTATCTTTGACTTCAAATTTTCTTTTATTTGTCCAGAAGAATATGTCTCTTATTGCATGACTGGCAGGACCAGTTTGTT
>chr1:64508550-64508750-dinuc
AGCTCACTTTTTGCTCTGAGACAGAGCCTTGGAGGCAGGTCCAGTTTGAATCAGAGACTGCAAAGTCAGAGAGACCTGCTGCAATCGAAGTTGCCCTCTC
>chr1:74178638-74178838-dinuc
TTTGCCCCGCCCATACCCAAAAATTCTGACTCTTCAAAGTCTCTCCAGTCTGACTTAAATGGTGAGAAGCCCTAGAGGTCAGAATCGATTGTACCAGACA
>chr1:74249024-74249224-dinuc
CTTAGTTTCTTCAATTAACTCCTTCAAGCATATAAAGCAAAAGCTGTTTTGATGGAAACAGAGACTGAGTCTTGACTTACAGCTTCTGCATTCGATCCTG
>chr1:80613223-80613423-dinuc
GAAGTGTCCAACTGATGCATAGCTTGTGACCACATCATAGTGTTTAAGCACTGCAAACACAATTGAACACCGGCAAGATCAACACACTCACCTGCGGGTG
>chr1:80665357-80665557-dinuc
GAGCTTCCCAACATCATCTGTCAGATACTAGAGAGATTAAATAGAGTGCACTCCCAAACTGTGTGTGACAGCGCTGAAGCTCATCTCTTCTTAGACTTCT
>chr1:83077285-83077485-dinuc
GAATGGTGCTCCACTCTCAACGGTGAAGCTTAGCTCCTCCTAAAACTGCAGTGGTATGTTTTGAATTCACACCCCCTCCTCTCTGACAACTCAGTATGTT
>chr1:85698152-85698352-dinuc
TGAGCTGGATCATTCCCATGCCCCCTAGTCCCCATCGGAAGATCTAGTCAGGGAATCATAAGAGGCTGAGAATTCAGGCAGATATACTCAGGAGGAGACA
>chr1:87637153-87637353-dinuc
CAACTGTCTTGAAGAATCTGAGACCTGTGTTAAGTCTTGATTCTCTTTCAAGGAATAGCCGAAAGTTAAATTGGTTCTTTTTTTAAGGTCCCTTCTGTTA
>chr11:105625836-105626036-dinuc
TGTGGGTTACTACTCAGGTAATTGACGTTGTAGTTAGTCTTAACATTTACACTGTTCATGATCTTCATTGGACATATGAATCACATTTCACACTGATTAT
>chr11:106475198-106475398-dinuc
CCTCCACCTCCTTTCCCCCTAACTTACTCCTTGTGTCATGCTCTCATTGTCCTGTCAGAGAACCATGGTTCAGAGTTCAGGAGCTCCTAATGTGAAAACT
>chr11:106789914-106790114-dinuc
CATGTTAATGCATGGTTCCAGCCCATTCTCACAGTTTGGTTTGAGTCTTGTTTTAGTGATTTAGGCTCAAAGAAAATCCTCGGGGTCTACCAAGAAGTGA
>chr11:106958490-106958690-dinuc
TCAGTGGTTAGAGAGCAGCAACTGGACACCAGACCAAGACATCCTTTAAGGTCAATTTGAACAAGGTGAAATTGTCCACAAAGACCACACAGCAACAAAC
>chr11:107287472-107287672-dinuc
GGTAAACGAAAAACTTGCTCATAGGGAGTTATTCAAAAGGCAGAGGCATCATGAGGCGAGGGGAGGAATGTCACATTTACAACACACCTCTTGCTGTAGT
>chr11:107394050-107394250-dinuc
ACAAACGATCTTGAAAGAGTCGACTCTGACTTTCTCAGAGGGATTGAACCCCACCTGGTTTTTACATCCAGTGTGTCCAGTGCCCGTAATGTTGGCCCCA
>chr11:107451134-107451334-dinuc
CTTGAATAAGCTAGCCCTGACCCCTCTTGAATAGTTTTCTACAAGGATAGTCTAACGGGCAGTCAATTTGCTATCGGGTGGCTTGTTCGAGACCAACCAA
>chr11:108178888-108179088-dinuc
ACTAAGAAAGTCCCTTTGTCTGGAAGGACCGAAACTTGCGGAGGGGAAAGACCTAGTGTTGTATGTTGCTTAACCTAGCACCTCTGAGCTGAAAAAAGCC
>chr11:109369094-109369294-dinuc
GGGGTGAGAGGTCAACAGGTTGGACCCTCACATGGCAGGTGTGTGAGGGAGCACTGTACGCTGGGGGCCACCTGTCAACCTGCACCTGCAGATGGAGCTA
>chr11:115163004-115163204-dinuc
CCGGGTCCCTCTGCCCCTTCCCCTGGCAAACAATCTAAGCTGCTTGCACCCTTAGGCCTCGCGACACCGGTCGGCCCCAACTCCACCAGCCACCGGGACC
>chr11:115173193-115173393-dinuc
TGTCCCCCAGATAACATGGGAGTGGGGTGGAAACCCACACTTAACTCTCTGGAGATGTAGACCAGGCCCAAGAAGGTCCCCTGGAGTAATTTCATTTTGA
>chr11:115746216-115746416-dinuc
CCTTTTGTGAGAATTTGTGTGTGTGTATCTTGGCAGCTTCATCCTCCATCACATGAGCTCTCCTGACAGTGTGGACTTTTACTCCCTAGATGTGATGGGG
>chr11:115746802-115747002-dinuc
TGCATCGAATGGTGATTTGACCCAATTGTGGATATTCTTAGGTCGCCTGAAGAACAACAGCTCACGTTATCGTTGTTGTGTAGCAGTAGACAGCTGATAC
>chr11:117991838-117992038-dinuc
TGGTGGCTCGCACCAGGAGGGGTAGTATGGCAGTTCAGCCCCGCTGGAGTGTATCAGGAACGAGTTCCAGCTGAGCTGCACTGGACTTCTTGTGAGTCCA
>chr11:120426752-120426952-dinuc
AAAACCCAAGAAGGGACAGCCTCCACCAGCCTGGCTGGGAAGAGAACCAACACACAAGGCAGCAGGACTAACTTCACACTAACCTTGGAGTCAATTGAAG
>chr12:3834456-3834656-dinuc
GCTTAGTGGCCAAGAGGCAGGGCATCCTTCCCATCGTTGGGCCATACACACCTGGCCTTGTCCTCAGGCCATCTCGTCAGCATAATTGGGAAGTGGACTG
>chr12:3846373-3846573-dinuc
GCCAGTAGAGAGGTAGCCCATCAGGAGTGGCTGAGCTTGAGGTGGGGTTCTGCACAGCTTGGGCTGCTTCCCCCATTGGCTCTGAAGTGCAGTTAGAGAG
>chr12:4406410-4406610-dinuc
TTTTAGTTCATTTTACATGCTTTCTTTTCATACAGATTCCATATAGTTTCAAGCTAACACGTGTTATAACAATTGAGAATTTGTAAAATTCCAGACAATT
>chr12:8636882-8637082-dinuc
ACAGTATACAGGAGAGACGATGAGGATTATTATGTCTCCAAATGCATATATCATAACCCACCCATAATGGTAGGAACGGACAGATGACACCACCTGACAT
>chr12:15716328-15716528-dinuc
GGGCAACTGATACCTAGATTTGTGGTTTCAGATGAACATCAAATGAAGATGTGTCTTGCAAGCGTAAAAAGAGCACCCAACAACTGATAAGCATCTCATG
>chr12:15717519-15717719-dinuc
CATCTGATTTGTGACTGTTGTGATGCCTATATTTCATATGGGAACTACAAGATGACATTGCATTGTCTTGTAATGATGGTCCGTAGGGGCTATCTTTGTT
>chr12:15720234-15720434-dinuc
TCCTTTTGCAGCCTCACACTACACTCAGTCTCCGGCCCTTGTAGCCACTCAGACCCTCAGTAACAAACTAACAGTAGTGCACCTACATAGAGAGAAGGTG
>chr12:15930076-15930276-dinuc
TATGACTGTGAGTGATTAGGTGTGCAGTGTGTGAGTGTGTCCCATGTGTAAGTCTGATGTGTGGTGTTATGTGTGTGTGTGTGTGTTGTGTACTGCCTCC
>chr12:16393044-16393244-dinuc
CACACCCAATATTTCAATTAACAAGTAAGAATAACTTGGGAAATAAAGTTAACTCCTGGTCATATTTGCAGAGGAACTGTCAGGGATATTCCATTCCTCT
>chr12:17373682-17373882-dinuc
ATCTCCTGGAGGGCAGCGTAGATAGAAAGTGAAAGTCATACCTAGTAAGTTACCATACAGCAACATGGAGAAAAGTGACTATTGCGTAGGGCTCTAAGGT
>chr12:17549588-17549788-dinuc
GATCTGATTTATTGAGGGGTTGAATGTTGTGAAGAAATAAATTCCAAACTGTGTATATGTATGTTTCTATTCATGTACTGATCAGGACATGGAGAATAGC
>chr12:17610502-17610702-dinuc
ATAACACTCTCCCTCTGACTTCACCTGGGCCTAGTCCATGCACCAGAGTATGCAAACTGACTACAGGATGATCATGTAGTCAGGTGAGGCCTACTGATGA
>chr12:17688951-17689151-dinuc
TAAATGACCAACAGTGTTCTTGTGTGTGGTGTGTGTAAATTGTCTGCCAGTAACATCTGGATCTAGTCCCATGTAGTATAAGTGTTGTGCACCCCCATGC
>chr12:25189392-25189592-dinuc
CACTCGGATTGCTTCCTTCTGGCATCACCCACTCACAGCCTCCCAGGGGTGAGGGCTGAAGGCCCAGCTCAATTTCCAAGCCCCCCAGACCTGAGACCTC
>chr12:25608942-25609142-dinuc
GAAGCACCATAAACGACTGTTTTTATTTAATGGTCTTAATGATCTTAGTCGGGCCTCCCCTACATTTGCCAGTCTCTTTCCTATAGAGGTTTCCTACAAA
>chr12:25784304-25784504-dinuc
GGTAAGAGGTTAGGGCTGGAAACACCAAGACCACCAAAATGGTCAAGTGAAGGGAACTTCAGCACAGGGGTACCTGAGTCAGACCGACAGTGACAGGCGA
>chr12:25989775-25989975-dinuc
CATGTTCAAACATTCACTCCACTTCAACTAGGGTTGTTAGGTGATATTCCTTGCTCTAACCCCCTCTATGTGTAAACAATGACCAGATCTCCAACCACTT
>chr12:31656990-31657190-dinuc
CTCTAAGCAGTTAGGTGTCCCATTTTTTCAATCTTCTTCTTAGGAGTTTGTAGTCCCCAGAGCACCCTTTCTTGGTTTCTTTCTCATCACTTTCTTTCTT
>chr12:32343654-32343854-dinuc
TGGGTAGAGTGGTAGTACCTATCTTTCCTCCAGAGATTATGTATTCAACATTAAGGTCTACCTAGATGCAAATTTCACAATGTGCTAGTGACCAACACAG
>chr12:34059688-34059888-dinuc
CAGTAATAAAGAAGCATTTTACCTGAGTTGTACACACCTGCACTGAGTCCCTTTAGTAAGCCCCACAAAAAAAGCTCTCTCTAATAAAAAATTTCAAACC
>chr12:35046704-35046904-dinuc
GACGGGTCAAGGCGCTCCCAGTGACAATTCTGTACTATCGCTGACCACAGAGCAGCGGATGGCTGCGCAGCAGAAAGGCTCCACGAGTGGGCCCGGACTT
>chr12:35051036-35051236-dinuc
TGAACTTGTGGCCTCTCTAATGGGACTCAATTGGAACATCTCTGATTGTACTCAGATCTCAGAGAGGAATTTTCTTGACCGCAAAAGGAAAGTAGAGTGA
>chr12:35652838-35653038-dinuc
GAGCCCCTTTCCTATTGTCCAGACGTTTCATGAACTGTTCTAGCTTCTCCCACACATTCTTCTCCTTCCTTTCTTCGACCCATGTTGATCTCACCAGAAT
>chr12:35750094-35750294-dinuc
TCAGTAAGCACGCCTTTCAAAGTTCTTAAGACTTACCACTTAATGAGTACCCCAATCTCAGCAAAAAATAACCCATACAGGTCAGCCCAAGGAAGAAAGG
>chr12:35833390-35833590-dinuc
AGATCTGACTTGAAAGGAGTAAACTGGTCAGAGGAAAGCTGTGCAGTATTGCTCTGAGAAAACTGAATGGGGAGGTTCAGAGAGTCAAGCATGAGCTCTA
>chr12:40248868-40249068-dinuc
GTTTTGCTCAAGTGACACACCCTGCCTCCCCTGAAAAACCAACTCAGTTAGCTTCAGACTGTTCAGTTGCATCAAGAGCACTGGGAGTGGGCTCAGGAAA
>chr12:41588533-41588733-dinuc
AATGGTGGATGTGAAAAGTCCAGTGATTCAGCTGTATAGCAAATAGGAAAGCCCTGAGCAAAACTTTGAAGGCAAGGAAAACTCTATGTTAGAAAAACAA
>chr12:51937968-51938168-dinuc
GGCCTACAAGAGGCTCTCCTCAACTAGCAAGACTCTAGTCGAGGAGCAAGTCGACTCTTTGGGATGTATGCAGTGAGCAAAACGCCAGGGCTCAGCTTAG
>chr12:54144410-54144610-dinuc
CATCTGATACAGGATAACTTGAGATTATCCAACAAACTATTCTGGCAATGATGTGCTTTTGAACATAAGACTGATGAACCTTACAAGACAAACAATTGTT
>chr12:55343770-55343970-dinuc
AGTTGTCACCCATCGTCTGACCCCTCAGTATTACACAGTTTTATCCCAAACTTTGTGTGCCCTCTAGATTTACTGTGCCCAGCCCTGGTGAGCCTGTGTT
>chr12:57194918-57195118-dinuc
TTACCTATTCCCCCACATTTTCTCACTGAGACACCCCGCAGAATAAGAATTTACTTTGATTTTTGACTTTTAAAGACACTCTTGAAACTCATCCGGATGA
>chr12:69416851-69417051-dinuc
TGAACCTGATGGCTGGTGCTGCATGAACAGCTAGTTTTGGTCGGCTCTCCAGCAACTGCAGTCCCTGATGGAACCAGATGACTCTGGGAGAGGTGTAGGG
>chr12:69510930-69511130-dinuc
CTGCACTCCAGAAAGCATATGTTCATTGCCAATTAAGAACGCACAGAGAGGTTACAGTCAAATAGAAGACCTTGTAAAGAACCATTCAGAACCAGCTCAC
>chr12:69680866-69681066-dinuc
ACGACCAAGGCAGCTCAAAGAACAGACACTGTGGACACGGATACACTAGTCACTATGCTCTGGATTCACTACCCTTGAATTTTGAAGAAGGAGGGGAGGC
>chr12:73593246-73593446-dinuc
TGCAGTCCTTGTATTCTTAGTGGCAAGCGGTTCTTGGCAGGAATCATCAAGCCTAATCTTTACTTTGTTCTTAGATTTTTATTTCTTAGGAGCACATAGT
>chr12:73594402-73594602-dinuc
CTGCTGTGTTACAAAGCATTAGTTGACTGTACAGTTTGGGTGTCAAACTCAAGTTTCCTTCAGACTCCGGCTCAGCCCAGACTGTTCAGACACAGTTGAG
>chr12:73603746-73603946-dinuc
CCTCTCAGACTGGTTTTGTATTCTCTCATACCACAGTGGGTGGCACAGAGGAGTGATGGGAGATGAAGGTTCAGTGAAGAAGATGAGGTGTGAGTTAGAG
>chr12:73904658-73904858-dinuc
AGAAAGATGAGCCCTCAACAATCTCTGGGTCAAGCCCCTTGATGTCAAACTTGATGCTCTCTCTTGTGAGTCTGGTGAATAGAGCTGTGGGGTCTGACAA
>chr12:79671990-79672190-dinuc
CAGTCTCATGATTCTTTGTCATGATTGTCCATTGTAGGGCCTGGTTGAAGTCAGTTAGTGATTAGAGGTGGTCTACCGAGACAAACTGTAGGGGACCTGT
>chr12:80118692-80118892-dinuc
GTTTTTCAGTCAGTGCAACATGGGTCACTAGTTTCCTGAACTGTCAATCTCCCAGGCTGGTATAGAACCATACTTGGTGTTTCTCTTGCTTGAGCCTGTC
>chr12:80432118-80432318-dinuc
TCCAAAGATACCTTCAGTGTTCATATCAGTCATGTCAAAAAGTTGTGCTGTAACTGAAACCAAAGACCTCTCCAGCAAGTTACTTAAGAGATGGACAATT
>chr12:80839744-80839944-dinuc
AGCTCTGGAATTCCTGCAAAAAGCTGGACTTTCTAGCCTGACTGCTCTGGCTAAATGGCAAACTCAGAAGTGAAACGTGAAAACAAAAGCTGCTGAAAAC
>chr12:84515468-84515668-dinuc
ATGGCATCCCAGAAAGCAAGCATCTTCAAGGGAGTGTGGCCCTTCTCAGCCCCCAGGAGCCAGGAACACCCCACACCAGCACTGTGCACACCTAGGCAAC
>chr12:85362556-85362756-dinuc
AATGACTTGCTCAGACGTAAACCAGACTACCTTGTCAAGAGGAAATACAAATGGGTGAACAACTGATCTACTCCCTCTCACAAGATACAGACTTCCAGAG
>chr12:98324228-98324428-dinuc
TCAGAGTCATCAGGGGCTGGATATCTAAAAACTTCTACTTTCCACCCAGGTAATTTTGGAGTTATTGACTAATTGCTTCAGACAGTTCCTATTCTGTGGG
>chr12:98444938-98445138-dinuc
CAAATTGATCATCATAAACCTAATATTGACAGGACACAGTATATCATGATCTGACACAGTGGAACGTGTCAGAGTGTGCTGATAATCAGACGCAACTAAG
>chr12:100747142-100747342-dinuc
CAGTGTCTAGATGCTCTAAGGAATCCAATGGAGGATTAGGAATGGATACCCTGCCTAAATTCTGATGAGCAGAGGGTGCCCCACAGTTGACTCAGAGGCA
>chr12:100871853-100872053-dinuc
GGGTCCACCTTACACCCCTTCCCCTCACTGCCACAGGATCATCTTGTATCTCAGTGATGACCACACCCACCCACATTTCTTTTGCCCACTTCTTCATCAC
>chr12:102725738-102725938-dinuc
CCCCTGGACCCTGGTGTTGGCCTGGACCACCTCTACGGCTCAATCAGAATGATGGTGGCTCTCCTATCCACAGCGAGGCCACAGAGGGGTGGCTTTTGTG
>chr12:106313300-106313500-dinuc
ACATTGTCACCCAGATCTCACCTTTTTGCTACTCTATCTGAAAGCCCAATTAAGCTGAGTGAATTCCCTTGCCCAGTGGGCCTCCCAGATTTTGCCCAGA
>chr12:107127713-107127913-dinuc
GAGGTTGCCCAGAAGCAGTTTCCAGGCCCTCTCTTGGGTCCTCCAAACAAACAACTCACCTCAGCACCTCTGTTACCAGCCCAAACAGGGGAGGAAGGTT
>chr12:107970083-107970283-dinuc
GATGGACTCAGACTGGCAGAGGCCCCGGCCTCGACGAGATGTGCTACGGTCGTGAAGAGCTAGACAACAGACAAGAAATGAAGGTCTGCAATCAGAGAGA
>chr12:107993523-107993723-dinuc
TAAAAACCAAGGTCAATCCGTGGCAAAGCTCCAGCCTGAGCTTAAAAGTCCTCCCTGTGATAATAAACCGCCCTTTCCCTTGACCGCCTCCTAAGACTTC
>chr12:110558292-110558492-dinuc
CATCGGTTGTGGACCACATTTCAGAGCACACACCGCTGCACACTAACACAGATGAGAGAGTAGCTATGCAGCAATAGGCCATGTGTCCCTAACAAGGAAA
>chr12:112702456-112702656-dinuc
CAGGGCTCTCTCCACTCAGCAGGACCCTCAGAGCAAAGCCACTCTGCTCCTTTGTAACGACTATGCAATTGCAAGAGACACAAACTCTGACTGTAAGGCC
>chr12:113207776-113207976-dinuc
TCCTGGCACGGGCTGAAGTAGACCAAACGCAGAGGAGTGAAATCTGTCAGAACACCAAAGAAGACTAAACAAAGTCCAAGGGCTAAGATTCCAATGAGTG
>chr12:117431070-117431270-dinuc
CAGCTTTCTAAGGGTGAGACAAATCTTGCTGCAGCCAACTGAGTGAAAAGTAGTGTCTCAACCCCTCGAACAATACACATGTTAAGACCCTTTGACCTCG
>chr12:117447180-117447380-dinuc
CCCAACTCCTCCATCCCACTGTGCCCTTTCCCTACCCCCTTGCATTCCCAAAACGAGAAGCTTGTTCAGCTAGCTTGGATCCTTCCCGTTGACACGAGAG
>chr12:118373246-118373446-dinuc
AGGTCACAAGACAATGAGGAAGTGCTTATTTTCATTTTGTATAAATTTCTTTGGGGAGTTGTGAGCTCTGTACTCTGGACACAGTGCAACAGAACAGACT
>chr13:3773303-3773503-dinuc
CAAAGGATGTTAGGCACAGGAGACTCCTGATTACATAACCCTCTTTCATCATCTCTTCATAACAGGTTATAGCCTTTGACTAATCATTGCAGCTTTCTTC
>chr13:5845367-5845567-dinuc
CCTCCTTCTGTTAGGCTGGGTCACAGGCTCCAGAGGGCAGACATCCCACCGAGTGGAGAATGCCAAATGTGCTCACATGCCTGAGTTGGCATCACGTACA
>chr13:5892720-5892920-dinuc
GCTGCTGCACCACTGACAGTGTACTGCCCAGGCTCAGTAGGGCTTTTCTGCTGGTGTCCTGTTTATCTTGTGGTCTCTTATGGGCACAATAGCATTGAGT
>chr13:5939654-5939854-dinuc
GTTTAACTATCCATGTTATAGATGTATTAATTAGGTTTATTTTTGTATATTAGAATATATCTAAATCCATACATGAACATAATTACATAAACATGCAAAT
>chr13:6089804-6090004-dinuc
TGATATCCAAGCTGTCCTCATTCTCTTTCAGCAAAGTCTGACATATTCTAATCCATGAGGGCCTCTAGTGCCCTGTACACCTTACAGAAAGTATCATCAA
>chr13:6255935-6256135-dinuc
TTAGGAGTCCTATGAGGTACATTTAGAGCTCAAAGAACATATGGCTACAACAGTAAAAACCCAATTGTGTTCAGAAATCTCATTTACTGTCTGAAAGATC
>chr13:6618716-6618916-dinuc
AAGGGTACATTCCTGGAAATGCCGGTCAAGAAAAATGCTACATGGTGCGGGCACTGCCAAGGGACTCAGAAACCAGGGGATTTTTCTACTGGAGAAGGTG
>chr13:6649198-6649398-dinuc
ACTTTCACCAGTGTGAATCGGTGTGTTCTCCAGGAATCTTGATCAGTCTCTTGGAATTAGATAGTGAGTCAACCCAATCCTGGAGATTCAGTTTCTGAAT
>chr13:9626810-9627010-dinuc
CTCTTGTGCTAGCTTTGATTAGCTGTGCTTTGGTAACTGTGAGTTTTGAGCAATTGAAGGTTTACTGTGTTTCTCATCTTGTGTATAGAGTTTCCTTTGG
>chr13:14069028-14069228-dinuc
ACGAGGGAAAGCAAGAGGTGGTGCCAAGAAGCCAGTTTGGCACCATGACCTGGAGCTTAATGGCTAAGAAACAGGGGAACGCATAGAGCACCTGTGCTCC
>chr13:15807070-15807270-dinuc
GCTCCAGTTGAGACAAAAAGTGTCACCAAACACTGAGAGAATGGTAGAGGCACTGGTTGCTTGTCAGTCAGCTTCTAAGAAACTCATTACTTGGAAGACA
>chr13:16012816-16013016-dinuc
ATACTTTTTCAATATCCTTGCCTTTCAAGCGAGGCCCATTAGGTGGGAGGAAGGCGGGCAGTGAGTCTGAATCACGGAAGGTGCCCTGGACCTTACTTGC
>chrX:105715924-105716124-dinuc
TTAGGCCTTGAGTTCACTCAAGCATACCAGGCCAGCATCCCAGTTCCTGCAAAATTTGATAGAGCCGGACAGGTGAGAACAATGGGGGGGGAAATTGCAA
>chrX:113074918-113075118-dinuc
TAGAGAGAGTGCACACTATAGAAATGATCTTCTCACTATATGAGTCAGTGTTCTCAGGTGGCAAGGGGGACAAACACGCGAGAATTGAGTGTCAGTACCC
>chrX:166287418-166287618-dinuc
CTTGTCTGTGCTCACATAAGCAATTGTCTGAGAGTCTCAAGATGTCTCTTCTCCACTTTGACTTTGCTAGGCGTCGTAGCACGCAGCAGATGGCTTAGTT
>chrX:167089022-167089222-dinuc
AGATCACCAAAGATAAATGAGTACCTCACAGTGGACCCTTACTGCCAAGACCAACCCAATGTTTCTCTCGAAGTCTGAGTGACTCTGGTGGTTCAGTAGT
>chrX:167182304-167182504-dinuc
CATGGTGCTTGCATTTCCTTGTCTTGCTAACTAATTATGCTTCAATCTGTGAGTTACTATCCTGAAAGGAAGCTACTAGTAACTACAACATTCCTACTTT
>chrX:167356122-167356322-dinuc
CCCTAGTTCATAGTTCCAAACAGAAAAACTCCCTAGCCTTACATTTACTCAGTACAAACCGTCAAACACCACAGTCTCAAAGCTTTTTAGAGGTGAGAAT
>chr13:17049518-17049718-dinuc
AATGATGGGTTTAAAAGCACTTTCTGATTGCTGGCAAAACATAAGAGTTTTTACCAACTGGTTATCAGATCTTCTGTTGACCCTATGAAAGGCTTGGGAT
>chr13:17695236-17695436-dinuc
TTGCCAGACTGGAAGCTGATGGAAGGTAAGCGTGCTTTCTGTCGGGTTTAACAGACCTGGCCTTGACCCCTGTAGCCGGAACGCCGGGAAGTTCTGAGTG
>chr13:17891762-17891962-dinuc
GTGGGAACTGAGACTTTGAACTGGCTGTGGGGTCCACTTCTCTACAAAATTTGACAGGGACAAGCTTCTGTCTATTGCTAGTGACAGTCACTGTTTCTGC
>chr13:19854982-19855182-dinuc
AGGGGGGAACAAAGTGTGAAAAGGCTGGTATTGCAAAACTCAGAAACTGAGCACAAGACTGGGCCAATTAGTTGGTAATACTGGGTTCACGAAATTAAAC
>chr13:20163564-20163764-dinuc
GTAAAGACGAGTCGCGATGATGGGATAACTGGAGCAAGGGGGACTGATCCAGATGTTACAACTTGGGAGGGGTGGTGCTCTTATGGAACTTGTCTTGCTG
>chr13:20180295-20180495-dinuc
GAGATTTTTTGAGCATTACATCTCTCAAATGGTCCAGGAAACTGAACAACAGCTATAAGCTGTCTTTTTTTTTAAGTCTTACAGTTTTTGCATTTGTCAG
>chr13:23712694-23712894-dinuc
CTGAAACAACGATTCAGTTGTGTACCTGCACTAATTAAATTTGTGCAAGAGTTTTAAGAGACATACTGGAGTCTTTCTTTAGTAAAAAACACACTGGAGT
>chr13:30149241-30149441-dinuc
CCAAAGGGTGTGATTTTTGGTGTCGGGTTCTGCAGATCAAATGTTCTAGAAACCATATGCATTTCTAATGGGTAAGTAGTGTTGACTAGATGAATGTTGG
>chr13:30619917-30620117-dinuc
TTGTGAGGGAGTTACACAAACTTAATTGATATAAACTCATGCTAGTTGCCTCAAGGGGAAGAGATGGAAAGTTTTGAGCTGACTTTTGGGAGTAGGGTTA
>chr13:30754144-30754344-dinuc
CCTGGGCAAGCTCGACCGAGAACCCCTCCTGCATGAACCAAAGAATAAAGTCCCCAACTCCTGAAATGCAGTAATACAGTTAGGAGGGGGTGAGTCCAGT
>chr13:30777755-30777955-dinuc
CTGGTGCGCGATAGAGCCCCCTACTCCTACTGTTTGGGTTGTGTTAACATGGCTCATCTATGATTGGAGGTTCTCCCCTCTCGGGTGGCTTCTGATCTAA
>chr13:30797190-30797390-dinuc
CTAACTAGGACATAATTTGGATAACCACTGCCATTACAGCAGTGGAAAGCCGGAGTTTGATCACTAGGTGTGTGGTAGAGTAGACTCTGCGTGGAGACTG
>chr13:31107532-31107732-dinuc
TTCACTCCGACAGCAGACCATGGCTCATGACACAGTTTCTCAGTGCTCTTGGCAGGATGTGCTCACCAGAGCTGTGTCAGTCATCTAGAGCTTCTGGACA
>chr13:32835128-32835328-dinuc
CTACTTCACATCTTCACTTCATGCATCATCTCTCACTCTTCTCTTCTACACACACTCTTCATCACTCACACCTCTTCCACACACACACTCACATCTTCTC
>chr13:34174038-34174238-dinuc
GAATGGAGGGCAGCCTTGCCCCCTAGGTAGTCTGAAATGAGTTTCTCCCCACCAAAATTCAGTGTGATGACCCCTGATCTTCATCCACCCCAATTGGCAG
>chr13:37325625-37325825-dinuc
GATCTCAACCAAGAGTCTATTTAGCTTGTAGAGCCCCCTCGAACAGTGGGCCCTGCTCTCTCTGTGGGTCATTGGACTCTCCCCTAGGTCCTGTCCATGA
>chr13:37629484-37629684-dinuc
TACAGCCTCTTCATCAGCCAAGCCACCAACCACTGGCTTTGCATACAGTAGGGATTCAGCTCGATCAGCCATCAGTCCTCATGACACATGCAGGACAGAC
>chr13:37692038-37692238-dinuc
GACAAGCTGGCTTGGCGATGCTTAAACAAGGGGGGTTTTTCTTGCAGTTCTTGGATGGCAGTGACCTCTACATGGAGACTCATTAAAAATCCTTCTAAAA
>chr13:41381848-41382048-dinuc
CAGGTGAGTCGGGACTGCATCCAGAGAGACAATGTCCAACAGGAGTAGTCAAAGCTGAAGGCCTTCTGGAGCCCTGTCACATGTGAGAGCTGGACCAGGG
>chr13:41638222-41638422-dinuc
CGCTGCACGTCGTTCTATACTACAAATAGTGAGGATGTAAAGATCTGGTGCATAAAGCCCTTCCCCCTGACCTAGTTGATATGATCAAACCTGATTCTCA
>chr13:43202340-43202540-dinuc
TGGAAGACAGTCAGATAGAGAGGGCACCAAGTTGGAAGCCAGCGCTCGGCTCAGCAATGTCGAGGTGCCGGAGAACTCTCGAAAGGTTCTGAGCAAACTG
>chr13:43752530-43752730-dinuc
GACAATCAAAGAAAGGCTCACGGTTGGGTGAAACTGCATGTTGACCTTCAGGTGCCAAACCCACCTGTTGCAGCTGGAACACTGCGAAGTCGTGAAGTAG
>chr13:44556840-44557040-dinuc
GGGAGCAGTCCATGTCCTAGTGGGGTGGGACCTTCAATCTTGATCTGGCTGCTACTCTCTTGGCTATAGACAAGAACTCTCCCACCTGCTTCAATCAGAA
>chr13:44836723-44836923-dinuc
GCAAAGTGAAGTATCAGTAATTCGAGAGCTTGACATCGCAGCTGCCTTTACTTAATGGCTAGAGTTCCCCTGTATTTGTGTCATTGTACTTAGTTACCTA
>chr13:45736318-45736518-dinuc
CAGCCCCCTCATCTGAAGCATTGGCTCTGATCAGCATCATGCTAAGATGCCTAGTTCTACCCCCTGGGCCTCCCACACCTCATCTGAGAGTGCTTGCTGC
>chr13:45839918-45840118-dinuc
CTTCTTTATTCAAACACTACATGACAGGACTTTAGGGCAAGACAGCTTGCTTAAATACGTCTGTGTCAAAAGAATGCCAATCCCTAGGATATAAATGTTC
>chr13:45850672-45850872-dinuc
TTCCACCAGGGCTGAATCTCACCACAATAATCTAAAGCACTGTTTCCATGGGCACCTCGCCCATTCTTAGTGTCACCATTTCCCAGACTACTCTCAGTGT
>chr13:45866754-45866954-dinuc
TAGATGTTGTAGTGACTACCTTATGAAAGGAGCCATGCTTTCTTTGTCTCCATCAAGAAGACTATTAGTTCCAGAGCACAGGATGAGGTGGAGTATTAAC
>chr13:46330729-46330929-dinuc
GTCATGCTGGGGTTGACAGATCCTGTAGTCTCAGATAATACACTTCCTCTGTGAGAATGGTGATGCCTAGAACAAGAACCAATGAGATATCATTCAATTC
>chr13:49177963-49178163-dinuc
GAGACTTGACACAGAAGGTTTCCTCAACACCTGCTTCACAGTACACACCCACATCCTGACACAAGGATAGACCACTCTATCACAACCACACAATTCACAC
>chr13:51798381-51798581-dinuc
AAAACTCTGGTCCTCTGAGCATTTGGACAAGTCTTGTTCTCTTCTAAGGGAATTTGGGCACTGCATGGTCCTTCCTGCAGTGGGCTTCTTTGTTCATCTC
>chr13:51970153-51970353-dinuc
CTGACCAGGTGTGCTGCAGCTAAGTTCCGTTATCCCCAGGACTCAGCCTCCTCAGTGAGAGTCCTGGGTACATGAGAGGGGAGGCTGGGAGACGACTGCA
>chr13:52973508-52973708-dinuc
GCGTGACGCTCATTCCGGTTCTCTGTATCTCCACTAACTTTGCCAGTGAAGCTCCGTGAACGTCTATGGGACTTTCGACACAGCTGAGCAACATCCCCCT
>chr13:55125062-55125262-dinuc
TGAAGATAATAGACTTGCACTCTCCACCCCTTAAGGTTCAAGTGGAATGTCTAATTGTCTATCCTCCCTGTGCCAGTTGTTTTTGTGTTAGTGGGCTTCT
>chr13:55199690-55199890-dinuc
TTCCAGCACCCAGAAATTGCACCAAGCACATTCAGGCAACCAAGAAAAAGAGCTCATTCCACCAAACTGGCAAGAAAGATAGCCAGGGCATGGCACTCCT
>chr13:56476768-56476968-dinuc
GCCCAATCCTTCCCTAGGTTTGGTGCAGTGCTGCCTATGTTCACCGAGGTCTTCAGCCACCTTCCATGCTGTTCTCTGGAAGGGCCCGACATGCAGTTTG
>chr13:60935168-60935368-dinuc
CAGTGGAGTGTCTTGGGAACTGTGGAAGCTGCTCTGTGAGTCAGAGCAGTTGGTGACTTACTTGCTCAAGCCCATTCTTTCAGGTTTGGACAGTCAACAA
>chr13:60936688-60936888-dinuc
GCGAAGATGCAGAACAGTGTGGTATGTTCTACAACAGCATGAGCAAGGGAGGAAAACAGATTTATATTACTTTGTTGAGGACCATCTTCTGAGACTCACA
>chr13:63566256-63566456-dinuc
GGGTATTGCACGCTCTGATGGGTTGCTGCAGAGACTTCCGCAACTATGGGCCAACCTTAGCGGGAGGGGAAAATTGAATCACCTTAGCGCTTCCCATCTT
>chr13:63813730-63813930-dinuc
GAAAGGGCAGACATGCTTGAAATATAGACAGCCCTTTCTGCGAATTCCCACAGTGGGACTTCATGCACAACTAGACATTAAAGTGGTAACACCCAGAACC
>chr13:66928178-66928378-dinuc
GCTGGCACGACTCCGTTGAGCCCTGGGAACTGTCAGGAGATGCACGTCAGCTCTCTAGATAAGAAAGGCTCAATGCACATTGGAATAGAGGAGGACTTCC
>chr13:74772198-74772398-dinuc
ATGGGTTGGATCCTTTGTGACCAATTGAGTGTATTAAAACACAATCTCCCTCACAGTCACCAAAGGGATATCATGAAATGTGCTCCTATGTGTCACCAGC
>chr13:75763298-75763498-dinuc
GTGTGTGTGTTGTGTGTGTGTGAGTGTGTGTTGTGTGTGTGTGTGTGAGTGTGTGTGTGTGAGAGTGTGTGTGTGTGTGTGAGTGTGTGTGTGTGTGTGT
>chr13:75825322-75825522-dinuc
ACCATGACCCTGGATCTCCCAAGTCAGCTGCTAGCTCCTTTATAAGGACTGGTTTCCTCTAGTTTTTTATCACACTAGATCATCCACCATGGAATATACT
>chr13:84749194-84749394-dinuc
TCCCAAAGACTAGGTAATACAAGTATTTAGATCTTTTTTATTTAGCAAAACATAATACTATACTTATGATACTTGAAGAATAAATCAATTCTCATTAGTG
>chr13:95427614-95427814-dinuc
CATACAGGATCTGATCTTGTATCCTGGACTGTGCCATTGAACTCCCACCTGGTGCCTATCACTGTAATACTTTCTACTAGCCAGTCTACATCTCACTGTA
>chr13:95892470-95892670-dinuc
CGTCAATGGCTCAGCACTGACCCCAGCACATGCCACCAACAGTGTCGCTCCCCCGGGCCAGCCTCCTGCACCACGGTCCAAAACCAAAAGCGCAACCCTC
>chr13:95978800-95979000-dinuc
ACATAAATTGAGACTGGATCACTAGCACCCTTGTAAGATCCCATTATGGCCCAACAATTGGGATGCCCAAGAACTTTGACTTGATTGGTGATAACAAACC
>chr13:95988238-95988438-dinuc
GCTCAAAGTGGAGCAGTGCGGGCAGTGCCAGAAGAATCTGCAAGAGGACGAGGCTTCTGACTACAGTTAGTCGAAGCGAGTGGATAGAGAGGCCACACAG
>chr13:96011443-96011643-dinuc
ATGCAGACAGACTCTGTGCCCAATCCATCAACTTGGACAGCTTTGGGGTGCCAGTTTAGAGATGTGAATGTTGCAGCTTGAAAGGTGTTCATGCACATAG
>chr13:96479122-96479322-dinuc
CAAATTGGTATTATTTAAAGTCTCAAACATTAATCCAGACTAACTTTGGTCTTTCTTTCTACCAAAGTTGCGTTAGTTCTTTGAGTATGACTTTCAATTC
>chr13:96697798-96697998-dinuc
GTAGCTTTCTATTGAGGTAGAAAGTGGAAATGCCGAAATTCCTTGTAGACAGCCTCTTCAGGAGAGCTGTGCTACAGACACCATAGTGTGAGGGTTTAGT
>chr13:96968752-96968952-dinuc
GGCTAAACAGATGAGTTGCTGAACTGCACATTTCACTATTGATGAAAAAGAGCTTGTGGACTCAATGTCTGATCTAGTCTCAAGCATGAATTGCAACAGG
>chr13:98124267-98124467-dinuc
AGCAACATGTCAAACCCCTAACCATTACTCTTTCAGATAACTAGCGCTGCACACACCGATTAACACATGAAAGACCTCGTGAACACTGTCAAGTCTCCAG
>chr13:100788260-100788460-dinuc
AACAGTAGTGTATTAAAAATGCCCAGTGCTCCTATTGATCTAGGTAATGCAATAGTTTGATCTTATAATGTCCCCCTACCCAGCCATCCGATACCTGTAG
>chr13:103978189-103978389-dinuc
CTTACAATCTTGATCCAAAATTGAAGGAAACCTACCCTTCCACTCTCCACACTCCCAAAATGGTCTCTTTTTGAGTACTTTCTGTCCTAACGGTGTCTCC
>chr13:104468068-104468268-dinuc
TAATTCTGTGTCTGTGACTGATGACTGGATTGCAAGCTCCAGACCCATGACTCTATTGTTAGCCCATCTCATTGTACTCATTGTGGGATTGAGACCATTT
>chr13:104914585-104914785-dinuc
TGGGGGGTGTAATCCCTGATGAAACAGGTTCTTGTAAGACTCAGACACCACAGCACAGGTTAATTACTGGCTAGTGCAAGGAAGCAAGATTGAGTGACAT
>chr13:107926535-107926735-dinuc
CCAGGTTGTCTACAGACAGCACCAGGAATTTGTGACAGAACAATCCCTGATACATCCAGCCTTGGTAAGCTCAAGTGGGTTGTTTTACACATGGAATTGA
>chr13:108603672-108603872-dinuc
CTTATCTAGGACCAGTGGAATCCAAAGCCCATCATGAACTGTGATGTCCTCTGAAGTGATGAGCAGACATGTGGTCCTTGATGTCTGTGTGATGTCCAAT
>chr13:109668482-109668682-dinuc
GACAGGACTACAGGGGGAGAAACAGTGGTTTGGTGAAGGCTATCCAGCTATGTGGATCTCCTCTTGCACTCTGTTATGTGAAGGGTTCTACTTGGCTGAC
>chr13:110960290-110960490-dinuc
TTTTTTCGATCAATTGAAGTCGTCTTTGTACTCTGGCTTTTGAAAACTTGTCACTGGAGTATGAGGTCAACATCATCGCTCTGCTGGTGCCTGATGTCCA
>chr13:111458016-111458216-dinuc
GTTTCCCCAGTGACACATATTTTCTAGTTGCTTGAAATGTATAAACCTCCACAAAGAGTATCTAGCACAAGTACTTAGTAAGCTCAATAACTGTCACCTG
>chr13:112447180-112447380-dinuc
GAAGAGTAGGATGCGCACACGAATGCATCAGTTGCTCACTGGACAAAGGAGGAGTTGTAGTGTGGTTGACAAGAGTTTTGATTCAAGCTTGTTACACAAA
>chr13:112459427-112459627-dinuc
GAGGTCAGCCACCCGCCCCCCTTGGTTCACACAGCCTTACTCTCTGAAGCAGAAGCAGCCAGCATATCATTGGTGGGTACATGAGCCTGGCACTGAGGCT
>chr13:113013446-113013646-dinuc
AAGTGAAAACAGGTGGGTTGCAGTGAAGGAACCTGTTCTTGTGGTGGACTGGAAGGGTGTTGGGACAATGAATGAAGAAAGGTAGAATCCAGGGCTGGGG
>chr13:113048416-113048616-dinuc
ATCTTAACAGAGTAAAGCATTTCTAGAGTTCCAAGGTTGACTTTGAGCTTCAGATAACTTTGAGTAAAATCCTAAAGCCCCATCCTCTATATTTGGTACA
>chr13:113355084-113355284-dinuc
AGATCCTTGGTAGAGAGTCTTGAGAGAACCATTCTATTGTACCCTATTTAAGACATGATGCCTCCCCACTGATCACAATTAGAAGGAGAGGTTTTTCTTG
>chr13:113614690-113614890-dinuc
TCCTCCGAGCATTGCTGCTAGGGGTTAATTACTTACGATACTTCTTGTCAGGTAAACAGGCGCGGACCGGCACAGGAGTTACGCTATTGACCAGTACTGT
>chr13:116829106-116829306-dinuc
TCCCAGCTCAGTGCTACAATTTACTTGACAAGGGGGACCAAAAGATCATAAGCACAGACAATTTAATAAGAGTGATGGCCTATCCCTCCATTATGAATAA
>chr13:117048523-117048723-dinuc
AGCGCAATCACCCACGAAGAGGCCTACTGACAAGGCAACAACTCAGTGGAGCAGCAGAAAGCCCAGGCCTAGCAACCCAGAAAACCCCCCCGTGAGCCCA
>chr13:117202752-117202952-dinuc
AGGTCCACTAGGTATGTTAGATTTAGACATCACTTGTCGTGCGTGCTCCTAGTGGTCATAGTAGAGTCTCATTGAGCCCGCGAGCCTACTAGCGTACTTA
>chr13:119654898-119655098-dinuc
ACATGTCGAAGTTTCATAGTGAGTGGTTCTGAGGATAAGACCATGCTTCTGTGTCCATATCTTTAGTCATACTCCAGATATGGGGATCTAAGCTCCAGGA
>chr14:7929299-7929499-dinuc
TCCCTCCTGACCAGGTGAAGCATCGACAAAGTAAAACATACACACACAGCTGGATTTATGCCAGTAACTTGTTAGATCCTTGATGTTCTTGTGCACTTAG
>chr14:10417952-10418152-dinuc
AGATCTTTAAGCAGTAAAATTAGCCACAGCAATTCTTCAACCTTGAGGCAACATCTAGGAAGCTTGCTGCTTGCTCAGATTGTCCTGCCAATGCCCTAGG
>chr14:14706585-14706785-dinuc
CTGTTTCATTTTGCTAAATTTATCTTAGGTCTCTCCAATCTTCTACTACCTGTCACTACATTTAGGGTAGTCTTCTTTCTGGAATTGTACCTGGAAAGAT
>chr14:14709564-14709764-dinuc
TTTGAATTTGTGTATTTTGACGTGAAAAATTAGCCTGAGTTTGATTTAATAATTGATAATATCTTATTGTTTTGAAAAGATATTTTGAATGAAAAATATT
>chr14:15763464-15763664-dinuc
AGAGTGTTCTGAAGCAGGGTTGAACCAATCAACTCCTCAGAAGGAGGAGGCTTGTCAGAAAGTGCAAAATGGCTACAAGTGGCAGTCTGAGGGTCTGATG
>chr14:16251828-16252028-dinuc
TGACGGGTGTAAACATGAAGTTGCTAGAGGTTGTGTAACTGTTGTATTGCACTAGTAATGTTTTTATCAATAAGAAGCCATGGTGATTGGAGCTGTTGTT
>chr14:18062232-18062432-dinuc
GCTAGCAGTCTCAAAGATGAGCTGAAAGTGCAATCTACTTATGCCAGAGCGGCCCTCAAGGAGATGTGATGGATGTACACTCTGTCCCATTTCTCTGAGT
>chr14:18335736-18335936-dinuc
ATAGATGGTGACTTTAGACATCCATTCTGCCAGCTATACCTGTTTTGTTGGTTTCTTTCCATTAAGTTGGTTGTCTAATTTTCCTGTTTTATCTTTTCTG
>chr14:20075053-20075253-dinuc
GTCTCAGTGCTTGAAGCTCTGGCCAGACCAGTAGCTAGGTCTCTCCTAATGCAAGCCTCCACTACTCCAACACAAGATGGGAACCACCTTCGGTTACATG
>chr14:20973890-20974090-dinuc
TACCTTGGTCACTTTCAGAGGATCAATACAGTGAGGAGAATCTGATACTACACATATGTACACTGTTTTTTAGGGCAGCCTTACTCTATTATGACCCAGA
>chr3:101820804-101821004-dinuc
CTGGAAAACCCCTTCAATCAACTTGTGAAGGCACAGGTGTTTCAGTAAGGAAAGTGGAAATTTCAGTGTTGTCTGCTGAACTCTGGCAACTCTTAGACTC
>chr3:103640352-103640552-dinuc
AACAATCTAAAATTTCCTTAACCCAGAAAAAACCAATCAGACATGTCTAGAGACTTTAATGAACATGCATTGCTAGGCTACCAGAACAGTGCCTTAACAT
>chr3:103682470-103682670-dinuc
CCTTTGGTGTCAGCATCTCACACCAGGCTTGTCCTGCTGTTCCTGAGCCAGACCAACGTGCTTGCCACCCAAAGGACCCCTTGTCTCGGCTTGTATCATT
>chr3:103760524-103760724-dinuc
ATTCCTCTGACTCGAGACTGATGACCAAAAGGTGTAGCAAACAATCTGAAGGTGGAGTTGACCTTCAATTACTCACCTCTGGCTGCAATTCGAATACTGA
>chr3:104841086-104841286-dinuc
ACTCTCTCATCCCCAATTATTGAACCAAAAGTTGTTCGCTACTCAAATTTATGAAATATCATCTTGTACCAACTCATATCACTTTTACAACTCACTCATT
>chr3:106462452-106462652-dinuc
AATATTTTCTAACTTTTAATAAGTTCCACCTATCCTAATAGCCCTGGGCTCATGGCTATTTGGCTGAATATGCTATGATTTTAATTAATCACCTTGTATT
>chr3:106484970-106485170-dinuc
TCTTACTCTCACCAGGCTAAGTTTTTGGAGGGCATCACAAGGTGAGAGTGCCCATAGACAGGCACTTGGGCAGTCTCACTACTAGCTTCTGCCCCCAGAG
>chr3:106758946-106759146-dinuc
TCTACAGAAGAGTTTATTTTCAGAAGACACCTAGAACAATTCAATCCATAGCAGAAAATTACTAAAACCCATAATGCCGCATTGTTAAGATTTAGATCTT
>chr3:106784971-106785171-dinuc
ACGATAGAGGTCAGTGCCAGGGGAGTTCTTCTAAGTCTTCCTTTACAGATCTCTTGTTAGGCTCAGCGGCCTAAAGTCTGTTTGCAGTCTGCATCCAAGC
>chr3:107335840-107336040-dinuc
AATATTCCACAAATTGAAAGAAATAATGATCAAACAGCTTAATGTTTATTGGGAGTCTGAACTGTGAAAGGGTCTAAAATCTAGAAAGTAAACTACTTAA
>chr3:107630644-107630844-dinuc
GTGAGAGGGAAAGGCACTCAATTGTGAGGCGCATTCCTGAAGATGTGTGATGCCTCGAGTGAGATGCTTATGGGCGTGCGAAACTGCTCGATGTTGATAA
>chr3:115758428-115758628-dinuc
TTATGCCCTCTACACTCCTCTACTCTATACTGACAACTCGTTCCATTAGTTCTCTCAGTGTTTGCCATGCCCCAGGTCTAAGATCGCCCTTCACTGCTGC
>chr3:115804394-115804594-dinuc
AATAGACATCCTGGTGACCGCTTGTGAGTCACCCAGTTCTTCCAATAAGTCAACCGATTGGTGGTGGGTATACATTAAACACTGCCTTACAGTCATCTAC
>chr3:115952432-115952632-dinuc
GTCCCTGCCCAGTTTTGCTCAACCCCAGAGTTCGGGCAGAGGACAGACTCCCACTTCCCAAAAGGCATGGATTCTGGTACTGAAGGCTCAACCATTTACA
>chr3:122253036-122253236-dinuc
TCAGTTAGTTTAAGTGACTCATATGTCAAATGTCTCATCTGAGATATATCAGAAATGTTTACATAAGATCATGTTAGCTGCTTAGTAGAGACATCATCAG
>chr3:126831475-126831675-dinuc
CAGCCCACAACATCCTAGTTGCAGTTGTGTATGCTGCCATCAGACTTCTCAGCCCTCCGAGCCCTTCTTCCTCTCAGAGCCAATGGTGAGACAACACTTC
>chr3:127860713-127860913-dinuc
TAGGCCAACAAGAGTGCAGGATATTTCATGAGTCTCATTCTAAGGGGCTACTCTAGTGCTGCTACCTGCCTAATTATATTTTCAGCAATAAGGAAGAACC
>chr3:133332464-133332664-dinuc
CTCTTTTTCTTGTTAGATCTTGCCATTATGAGCTGTTGGGTACTTTTTTAATTTCTTGTCACTTTCTTTGTCCTGTTTTTGGTGCGGTTCTGACTCTTTT
>chr3:135662504-135662704-dinuc
AAGGAATAGAGACAAATTGATGTTTACACGAAAAAAGTTGTTCTGCCGTACGGGCTTTGCATGCACTGCAGAGGTGCAAACCGCACACCCGTTTTGAACA
>chr3:137953191-137953391-dinuc
AGGGAGGCACTGAAAAGGGGGATCACCTGAAGGAGGTGGGTGAGGGGGACCAGTGAGTGGGGGGGGAAAAAGGGGCTGGATGGGTTGGTGCATGAGTGGG
>chr3:138420582-138420782-dinuc
GGTGCGCCTAAAAACCTTCAAATGTCCCACCACCTCCTGTGGTAAGGCGATCAAGTGTCCTCTACAAGCTTGCTCTGAGTCCCTCCAAAACAGCTTTGCA
>chr3:139064180-139064380-dinuc
CAGCCTTCTTGTATCAACCTAGACACAACCACGAAGTATTCGTTCCAATATTGAATCTGGAACTACTTTGATACCAACTATCTTCATGTCTGATGAACCA
>chr3:144432173-144432373-dinuc
CCCCTGACTGCCCAAGGTTGTTTCATAGAACTTGACTTGCAGGGTTCTCTTTACCAATAGAGTGAAGACCGCTCACTTGAGAGTTCTCTGGTACTACAGA
>chr3:146158520-146158720-dinuc
TACCTTTTCCTAGGGCATTGGGAAACCTAGAGCCATACCTCTACTACTAGATGGCTACTTCTCTTTAGTAGCCTCCAGCAAATGTCTACTAAAATGAGGC
>chr3:146705468-146705668-dinuc
AAATCCCTTTCTGACTTGTCTACATGGGCACTCTCCTCAAGATCCCTGTCTGGGTTCCTGGGAGCCACAGGGGCACCTTATCTGACTAGTCTCATTCTTC
>chr4:6445720-6445920-dinuc
TACACAGGAGCTATCCAGTCTGTTCAAACAGGGCAATTTGACTTGACCACAACAACCACTCATGGACAGTTATCTCTTCATGCAAACAAAACCAATGTAA
>chr4:6671074-6671274-dinuc
GTTCAAAGTTCACTCTCAGCAGTCTAGTGGTGAATGAAATGTCTGTGAGATTAGTAATTCATTCATTATTGTTTGTAGACACTGTTCTTTGAGTGTTATA
>chr4:7598032-7598232-dinuc
GAATTTTAATTGTGACAAACTGCTCATTAGAAGGTCTGGTAATGACTCACCAGTGTTCAAAATTGAAAAATGCCTTCAAAGGCAGATCAGTTAATGTTGC
>chr4:8810982-8811182-dinuc
AAGGTGCAATTAGTACCACTGGCAGGTCTATTGGGTATTGCAAAATAATGCCATGAGGCTAGCATGAAAAGCATGCCTGAGAATGCAGCTTTGAACAACG
>chr4:8857567-8857767-dinuc
CAGACACTAGCATCAGTTTAGCCAAATTCACAGTGACCAGTCAACATGTCCTTTGGACCACACTGGGGTAGAGCGATGTCTCTGCAGGCTGTTATCTCCT
>chr4:8928910-8929110-dinuc
ACAGAACACACACTCCACCCCTCACAGAGACACCAGCGCCCAAACTTCTCTCAACCATTCACCAGGCCTTCTGGCCACTCAAAGGCCCTGGCAGAATCCT
>chr4:11572796-11572996-dinuc
CCCTGACCTTTTCAGGTGGGATTGACGAACCCTTATGGAAACATCTGGGTAGGAAAGTCGTGCAGTCCTGGTGATGCAAGAGTGGAATGCTAAGTTTGAA
>chr4:11608898-11609098-dinuc
ATGGGAGGGAGGTGTGAGATGGGAGAGGAGGTGAGGGAGGTAGAGTATTGGGCAGTTGGTAGGAAGGTGATTAGGATGCATAGTATACCAGGGTGAGACC
>chr4:16015668-16015868-dinuc
TCCTTAAGAGTGGCCTAGGTCCAGAGGCATGAAGTCTGAAGATTCAGAACTGTTGTTCCAGGAGAACCACAGAGGTAACCATGTGAGGCATAACTAGTGA
>chr4:16164358-16164558-dinuc
TAAAAACCTTCCTGACATATATAAAGAACTCATTTTGGAAAGTTGTCCATTATTAAACTTTTAGCTTTCTCTGGCTGCTATTTAGTTTCTTCACCCCACG
>chr4:19741180-19741380-dinuc
TTACAACACACCCCCATCAGTCCTGCAAAGTACTCCTTTCAACCACCGGGCTGTCATCAAGTAGAAGTGCTTCTTCATTTGTTACATATTATTACATCCA
>chr4:32179829-32180029-dinuc
CATGAAACACTGAACTTTTCAAAACAGAAGTTATAGAGTATCCCCACATCAGCCGCTTGATGCTACCTTCATAGGAAGCTCATGTTTTGGTTGTGTTCCT
>chr4:32268226-32268426-dinuc
TCTTGAAGAAAGACAAGAGGAAGAGAAGCCAAAATGGAAGAGAGAGGGTTGTGAGGGACTAGCATGAGTTGTAGTAGGAAGTGAGACATACCTTTGTAAC
>chr4:34819926-34820126-dinuc
GCAGCTATTTTAAATATTTTAACCATTATCCTGTCTCCATATGGTTGGGAAATAAAGACAGATTCCATCACCATAGTACTGTTAAACCCACAACAGTGAA
>chr4:42952420-42952620-dinuc
AAGTGATGTAGGACATGGCCTGTCATCCAGGTTGTAGAGTGTGGCAGACCCCAAGTCTGCCCTGAAGTCTGGACTGTGTTCTTAACGACTTCAGAAGGGG
>chr4:46641216-46641416-dinuc
AAAGCTGTTGTCAAGTTTATCTGGGATTAAGCTTTGTAAAAATAAAAAAGCAGTCTCAGTTAGGAAGTTAATTCTGTTGTGAAAGGGATAGTAATGTGAG
>chr4:57786420-57786620-dinuc
ACCACAGGAGAGTTCAAACAGGACTTGATGGCAAAGGTTTCACGCACATAGTAAATCCAGGTGAGAGGATGAATTCACTATCCTCCTGCTCCTTCAGGAT
>chr4:63899398-63899598-dinuc
GGTGGTAAAGCTGTGGTGAGCACCTAACAACAGGAGAGGTCTTAAGGAAGAAGAGGTGTTGCCCTGAAGGATAGAGTGGCGGAGAGAAGGTGAACAGGCA
>chr4:83328080-83328280-dinuc
GCACAACTTGCTCAGAAATGACCGGAGCTTGTGAAGAGGAATACACAGTTATCCTGGCACATAAGTCATAGTCTTGAGCCCACAGGTTTCTTTTGAGCAC
>chr4:83354924-83355124-dinuc
CAGCTCCCACTCTCCGCCACTTATTCACATGTCCACCATGATCTGGAGTCCCTGACATCATCCTACAATGAAAGTGACATAACAAGTTGAGGTTCCACTG
>chr4:88177378-88177578-dinuc
AATTCTGTTAGTTCTAATGACTTTGTTGACATCACTCCACAACCCTTTTTTCACTTGACTGGCCTGGAAGTCATGATTTTAAATGCAGAGCAACGCTTGG
>chr4:88300768-88300968-dinuc
TTCCTGAAAGAGGCTGGTCTCATTGAGCTGAGCTATTTGCCTAGCCACTACCCAGTTTTTGCTTGTCTTACTGATGTGAGTGAAGCACTTTGTTAGTTGT
>chr4:88864752-88864952-dinuc
GTTGTCGATCAGAATTTGTCAGTCTTACGCCCCTCTATACTAATCCAAATGTCGGTACCCCTGTAAATTCATTCTACCTTTCTACTTTGTTAACCTCTTG
>chr4:95187986-95188186-dinuc
ACTTCCTAGTCTACTCACCAGGTGATCTGGCAAGAGATTTGCAGAGATTCCATAAATTAAATTTCTCTCCAAGATTTGTACCGAGTCACTAATCTGCCTA
>chr4:95686898-95687098-dinuc
CTTGCTTTTGTCTTTCTCATGAGCCTTCCTTTGATTCTGTCATCTACTCATCTTCTTTCACTTCACCACATTGTATTCTGACTTTTCAATTAGCTTCACT
>chr4:101179244-101179444-dinuc
CAGTTGGAAGAGCGCCAGATGAGTTGAGTTCTCTGTGTGGTCCACCAGTGAAGATACATAGTGAGACTTGTAGACCTTAGAAGGATGGCATTGTTGCTGC
>chr4:101357511-101357711-dinuc
GTCTACACTACGAGGAGGACTAGTAAACAGCTGGCCCAGCAGTGCGTTTAACCCTACCTAGTAGACAGGAATGGGTGTTGTTTTTAGGTTGCCACGAGAG
>chr4:102207184-102207384-dinuc
ACATACACATAGATTGAGCTAATTATTTTGAGAGACAGGTTTGTGTTGAGCATGATTCTTATCCCTATGTCATTAAGTAGGATAGCCCCTTGGCTCCTCA
>chr4:102647126-102647326-dinuc
GTCAGGAAATTGTGTCAAGCAACTGAAAAGAAGTCATAAGAATCACATTTGGGTGTTTGAAAACTGTTGGGAGTTTTTCAACAAAGGTTTCTACGGAGAA
>chr4:103249856-103250056-dinuc
CCCTGCTGAAGTTGGGAAGGGCTGATGAGCAAGCCAACAAGCAAAACTGCTAAGGGCCAGGTGGGTAGGGGAGCAGAAGCTCATGACACCAGGACTAATT
>chr4:109102580-109102780-dinuc
GTGAACAACAAAAGTTTCCAAAACAATAACAGGTTAGTGTATTAAATCTGTAGCACCGTTGTTGCTAGCATAGTTTCAATACAACTTAGAAGCAACAATT
>chr4:119785051-119785251-dinuc
CCCCCCACTTGGATATTCCAGCACTCCACAGCTCAGCTGCCAGTCCATTGGGCCTCACCCATGTCATCCATTTTTGAGAGACCTTTCACAAATAGTTATG
>chr4:119786409-119786609-dinuc
CTGCTGCACTCAAGGAGACTTAGTACAACTTTCCAAATGGATGTCTTAGATGACCTTGCATGCTGTCTCGGTGACAGCCAAAGTTGCCACCTTGAGGGAT
>chr4:120062339-120062539-dinuc
TGACTCTGACATGGTATAAGGAATCTATGCAACACTCTGTAGCACTGAGGAGAGGGGTTGCTGGTCTCTGTTGAGTGAGCTGGGGACAGGTATTCTGATG
>chr4:122838473-122838673-dinuc
TGGTGGTGTTATTGAGGCAGAAAATCACTGGAGTCCAGACACCACAGTAGAGAGAGACAACTGCAGAGAATTACTGCTATGCGCCTGACTGTATGAACTG
>chr4:122871958-122872158-dinuc
CTCCTGTTTAAAGTGTCACTATTTCAGAAGCATGGACAATGGTTATTAAATTAGAGATTAATGAGTACTAAGTCTGCTCATCTGAACCAAACAGGATGTC
>chr4:127115290-127115490-dinuc
GTGACAATCACAGGAGAGTCTCATATAGTTTAAACTTTCCCATCCCCCCATAGCACCAAAAAGGCAAAAGGAGTCATAACTGAAAAAGAGTAAACCAAAA
>chr4:128735119-128735319-dinuc
CCTTCTCGTTTCCCCACTGCTCTGCCTCATTACCCTTCCTGCCGGCCTCCTAGCAGGTCTGATGCGAACTGGCTGAGCCTGAGATTGGCTTGGTGATAAT
>chr4:128811507-128811707-dinuc
CTCGGCGTGAGGCCAATGATCCACCACAGTGGATGAGTCTCCACCATGGCATGGTTAGAAGTAGCCTCCTCATTGGGCACCGGCGAAGAATTATCCAAGG
>chr4:129794110-129794310-dinuc
CACTCCTGTCTTATAGTGCACTGGGCTTGGATAGTTCTGCTGGAGCTCTCAGAGCTTGCTTTGTTGATGTTAACTGAAGGGGCAGCAGGGACTGGGGGAT
>chr4:129821344-129821544-dinuc
TAGCAATTTCAAATGATTTGCAGGTTCAGAACGTAGCAGTAGGTCGTATATGCTACTGTTATTTCTTGTCATATATTGCGAAGATCTTGTAACTGGTAGG
>chr4:132946525-132946725-dinuc
GAGGGGTGGTGAGACAGGAGAGACCTCCTGGCGGCAGCTCACGGGGCGGGGTGGAGAAGGGGAGACCAGAGGGGGGTGGGGGCTGACCAGTGAAGGCGGA
>chr4:133841236-133841436-dinuc
CCCAGGGGGCCTTTTTCTCGGCGAGGTCTACTAGAGACAGCCGCAACAGAGTTCTGGAGCGGGGGAGAGGGAAGCCCCTTTTGGGTGCCTAAAGGAGAGA
>chr4:135313831-135314031-dinuc
GAGTCCACGTCCTCCCGAGGCTCAGGACTCCCTTGAGAGAAGGGGAGCAGGCAGACTGGACAGCTGAAGTCTTTCCCTGATCTCCTCGCATGAACTCCGG
>chr4:135406380-135406580-dinuc
GAATGGTCTGCATATTGATTTACACACCTGGAGAGACTTCACCACGTGGTATCAAGTCTTGTCTAAATCAGATGTGCCTTTTTTACGAGAACCCTAGATT
>chr4:135860336-135860536-dinuc
TGTACTATCAACAAATACTCTCTAAGCTCATATGACACTTTGAGAAGTTCACTGCTCAATATGTCTTTGTCACAGTGTAAATAGTGTGCTAATTGTCAGG
>chr4:135890033-135890233-dinuc
AGCTGGATGTGTGACCAGGGGAACCACAGTGCCAGGGTGTCTAACCCAACTCGTCATTAGGAGGTGTAGACTCAGGAGGTTACGAAGCCAGGGATGACAG
>chr4:136320211-136320411-dinuc
TGCTAAAGGACTTGAAGATCATGGAAGATGAGAGGTTCTTAAAAACCTAGACACAGAAATCAAGATCAGACTTGGATTTGAGATTTTGGTAGATCCTGCG
>chr4:137875506-137875706-dinuc
TCATTATCAGATCCACACCAATTTCCACGGCAATTACAGACTCCTTCAGGCGAGCTTCAACCAAGGTGTGTTAGCTAGGCGGATCACCCTCAGGTTCATG
>chr4:139203373-139203573-dinuc
TGAAGCAGCTCTGACAGTCATAGTTTCTTAGATGCCTTGGACAGCTGGGTGTCTTGAGATTCTTCTTTTGACAGGTGCAGAAAGGTTCTCTCCCTCACAG
>chr4:140948096-140948296-dinuc
GGATGGGGGAGACATGCTTCCCTGGCTTGTTCAGTGAGGAACTGAAGGGGTCACTCAAGCAGTCTGGGTTCTCACCCACTCATATGCTTAGCCCTGGGTG
>chr4:143289458-143289658-dinuc
TCACCTTTCACACATAAGAATCTGCTCTCATCTGTTATGACTAGTCTGTAGAAGTTCCATCTGCATTTAGGCCCCTGAGCCACTGCATAACACCATCCCG
>chr4:145338692-145338892-dinuc
CTCAGAATTGCTTTGTTCCTGGTGTGTCCCCACCTGTCTCTTCTCTGTGTGAGATAGGGCTACATGGTGGGCACCATTAGAGACCCACTTTGCTGGGAAA
>chr4:149868886-149869086-dinuc
CCGGCCCTTAAAGCACATCCCCTCCAGCAGCAGCACACCTGTCCGTGCGCAGCAGCCCCTCCCCTCCTTGTGTACTGGCTGACATTGATTGCCAGTCTGT
>chr4:150924304-150924504-dinuc
CTGTTGGTGCCAGAGACGACACGTGTAGTCAGGGCTGACCTTCCTTCGAAGTGTATCCACAGTGGCATCTTTTGCCTGGAATTGAGGACGAGAGGCAACT
>chr4:150925147-150925347-dinuc
CGCACACTATGTTATGGAAATGGCACAACATGCTAAGATGCCCCCAGACTAGCAAAGACACATCACTGAGTTAGAAAGAACCTTTACAAGGTGGCCCCAC
>chr4:152191258-152191458-dinuc
AAAGAGCTGACTTCTTGCTCCAAGCCTTACTTGGTCCTGTTTCACTCTGATTCATCATCATTCTCTCTCTACTCCAATTTGTTCTCATCTCTGGGTGAAC
>chr5:3152232-3152432-dinuc
TGGGCCTGGAGACGCCAACACTGAAAGGCCGGGGTAACCACAACAATTTTGGGCACACCCTGAATCACCTTGTGCCAAGCTTTGGAGCATGCCTCCACCT
>chr5:3463357-3463557-dinuc
TGGGTCTGTGTGCCAATGCAAGATACTAATGCAAGAAAAGCTTACCTTCACAAATTTTTGACGCCTAGTACTTAGTGGAAGAGAAGATTAAAGCATATTT
>chr5:9043814-9044014-dinuc
GATCGGGCACCCAAAGGCTTGACAATCCAGTTAGGTAGTGCTCTCATGGTGACTGGTGGGGTAGAAGTCAGAGTTGGAATAACTACCACCTGGGGAGCAC
>chr5:20749644-20749844-dinuc
TGGAAGTCAGTGCTGTCCTACCTCACTGGAGCCAGCTGACTTCTCCCAAAAACTGTGTCAGTTCCCAGTGCCAGTTAACCTTACTCCCTGGAAAGCAGGG
>chr5:20845210-20845410-dinuc
AAAGCCACTGGTTGGCTACAAGCAGTCAAATGCCCTATTCCAGTTGGTCAAGAAAGAGAAGTTTTTGGTGGTCTGCTTGTAAGTCAATTTGAGTTAGAAC
>chr5:21385156-21385356-dinuc
TTGAGCTTTCCATAATCCGTTCCATCCATCTCACTCGAGAGTCTATTGCTACCCTCCGATTCCTTGACTCTCTGACTTGTCCCCAATCTTCTACTGCCCA
>chr5:23416258-23416458-dinuc
AGATAGGCCAGGGGTCTTCCACAAGTCAGGTGCACATGGGGACTCGGTGCACTCAATGTCACACTGGGCACTTCATTCTCACAGTGTGTTAGTTTCTGTG
>chr5:31012837-31013037-dinuc
AAAAGGACTCTCTTCTCAGGGGTAGGGGCAGTGTGGGGTGCATTCTTGGTGGAGGTCTCAGAGTATCATTGACAGAACTTTTCCAGGAACAAGTAGAACT
>chr5:31576978-31577178-dinuc
ATGAACTGTTAATGATTCCTCATCCCAAACCCCCTCTGTTCTGAGCTCTAATCAGCTACCATCCACCCTCGCACTGGGATTACCCCTTTTTGCTGATTTC
>chr5:32055670-32055870-dinuc
TGAAAGCTCAATTACTCTCATGTCTGGCTCAAACAATAAATGATTATGTATGTGTAGATTATCTGGGAGTGGTCTTGTCATTACACCTGCAGTGTAAAAG
>chr5:34501742-34501942-dinuc
AGTGTGAGCCCGAAATATGAGAGATCACTGGCCAAGAACTGGAAGCCTGCTGACCAGTCACCCAGCTATGACTGCCCTCATGAAGCAGATCCAAACATAC
>chr5:37067086-37067286-dinuc
GCTGACAAGAACAGGGGGGGGTGATGAGAGATTACCTCTGGGGCAGGCAAGGAGAAGTAGGGCCTCTGCCTATAGGCACTGATGGGTGGGGTCTGGGAGT
>chr5:41845267-41845467-dinuc
TTAATTGACTGTTGTTGTGCCAAGTACTATTAAACCCTGAAAAGCCAATGTGTAACCAGCCCCACCCGCCATTGTTTATGAGGCACGAGGTCAGAGCATT
>chr5:45689287-45689487-dinuc
AGGAGCAGACTTCTCAGGACTATTTTAGTCTATGGAGTTAGATAAAGAGCTTGGAGACTAGGTCTTCTGAGGCTAGTTCAAACAGAGAGGTTCTCAACCT
>chr5:52786717-52786917-dinuc
ATGGAGCTCTGAGAATAGACTCACTTATTCTGAGTCATCTCATTAGTCATGTGAATCAAATAAATACTTGCTATGCTGATTTTGTTGCAGAGACAAGCGT
>chr5:52936436-52936636-dinuc
CCATGGGCATAGGCTTTTTTGTCGTTGACCCGCTAAATCTAGGGGGGTCTCCTCTTTAGAACATTTTGGTTGCTGTGTAACATTGAGGCCCTTGAGGCAA
>chr5:53394647-53394847-dinuc
AATGTGACATGAGATAGGTGCTTGTTCTGGACTGTACTCATTCTCACAGATGCTATCGACTTTTCTGCACTTTGAGGGCTGTTGTTAGGTGACACTCTAG
>chr5:53588617-53588817-dinuc
GGGTTAGTGTAACTCGACTAAGAAAGGAATACGGGATTCTAGAAAAGTTAGGTTGCTTGTGAATGGGACCTAGGCGTCCATAACAAACTCACATAGCATT
>chr5:53599228-53599428-dinuc
CTATGTCTTCATGGTTGTGGTCCTGTTGGTAGTGTGTTTGTAAGGTCTGTGAGATGTGTTTGATTGGTGGAGTTGAGGCACTGTGTGTGACAGTGTAGAG
>chr5:53608900-53609100-dinuc
AATGCTAGTGAAGTGCTGACACCAACCCTTATTGGAACTAAGACAGTCATGAGTTGGAGAGATTCTGGAACTTTAAAAGTGGCACAAAAGCTGTCTGGGT
>chr5:53638656-53638856-dinuc
ACCCCAGTTATCCAGGACAAATTTTGCTTACCATTGGATAACTTCCTCTTGCCTAAATTAATTGATAAAGTTTTGAAGGGGTCATAGGGTTGTTTTTTGG
>chr5:53994858-53995058-dinuc
CCAGATAGGGTGGCAGGAGGTGTGGAGCACAAGAACCTTTTATTGTTAATCAAAGTCAGAACACGGCTTGAGCTCAAATACACACTGCTTGAAGTTACCC
>chr5:62723858-62724058-dinuc
ATGCCATTTTTCCCTTGGAAGGTCCTCTGCCAACTTCTGGTCCTTCTCTCACTTTGGACCTCTTGACTCAAAACTTGTCACTTGCCTTGAGACTCTTGAC
>chr5:62865696-62865896-dinuc
GTCTCTCAGCTTGAAAAATCTCAATTGAAAAGGATGTCCATTTTGGTTATGACTGTACAGACATGCATCCACTGCTTTATATGTTGTCACCAGTGGTCCC
>chr5:64488094-64488294-dinuc
TCGTTGCTTGGAGTAATCTAAAGACCTGTCTTTACCGTTGTCTTCCACTGAGTGATTGGAATGGTTAACCCTGCTCAAGTTGAAGTGGTTTTGCAAAGAC
>chr5:66055695-66055895-dinuc
ATGAGAGAGTGGAGGGTTGAGGTGAGTGAGGGAAGACGAGAAGTCAGTGTGAGTGAGTTGAGAGAGATTCTGAGTGGGGGAGTGAGAGGAGAGTTGAGTC
>chr5:72160802-72161002-dinuc
TGAGCAGAGTTTGCAGCTAACCCGTCAGCTCTTCGAGAGCTGCCTCTAAATGCTGTCATACGTCATCCTATGGACTAGAAGGGCTGTCAAGAATTATGCC
>chr5:86783098-86783298-dinuc
AGCACACCTTTGTTGGGTGGGTCAGAGGTTATTGTCACTCGGGTCCTTGAGACTTCCCTGGCCCTCTTTTATTGTTGGGGCACGCAAATCGAGCAGGCTC
>chr5:92499474-92499674-dinuc
AATAAAGTTTACTGAACGGGGACACTGGCCAATCCCAGGAGTCTACTTCACAGGCTTGACTGAAAGACCAGTCACGAACCAGGCTAAAGTACCTTTCTAA
>chr5:93135824-93136024-dinuc
GGGACTGATGCTCCACGTGTGATAGAGGATGATCAAGAGGTGAGTCAAGGTACAAGGTGACTATATGGGCAAAGTGTAGTCAGTGAGAATCAGCAGCTAA
>chr5:93255960-93256160-dinuc
GCTTCTTCATTTAACACTCTATGTTCCTTTTCTTAGGGAGTTCAGAGCCAAAAAAAGCTTTCTCCGAAGTTAAACAGATTGTTCACTAAGTAAGAGACTA
>chr5:96164052-96164252-dinuc
GAACACGTTCGTTTGAACTCAGCACTTGTGGCAAGCACCCGCAAGGGGTGACACAAGAAGATCACTGCTAGTGCCAGAGTCCCTCAGGAGCTAGCAACTT
>chr5:96176962-96177162-dinuc
AGTGCTGCTACTCCACGCACAAAGTTGCCACCCAGAGTACAGTTCAAACTAAGCATCAGGTTAAGAATGAATTGTCAATAAAAGGAAAACTGCCCAATCG
>chr5:96878992-96879192-dinuc
CAGAGAGGGATCAGTGTTCCAGACGTTGACCGTTGGGGGAAAGCTCTAACTCTGTGTATTTCAGCCAGTGGAGAGTAACTGGCTACGTGCATTCAAACTT
>chr5:96911944-96912144-dinuc
TGTTCTTCCAATAGGGCTTGCTTGTGTCTCAATCCCTGAGAAGTTCCAGATCCCATATTTAACCCCTGCCTAAAGCATTAGACTACAGGGAGACACTTTG
>chr5:100536012-100536212-dinuc
GTTGGAGTTGGGCTTGAGCTACAACAGCAATCAGTCGAGTACGGTTTTGTCATATGTTTGCTGTACATCCCTCACATTACAAGATAGACAAGTCTGTAAG
>chr5:107264670-107264870-dinuc
CTATCGGGTTATGCCTTCATGGATCAGCAGCTAGCAAGTCTCCCTCTCTGACTAGTGACAGAGTCCAGGCACCTGGGGGATGGTATCTAAAGGAGTTAGA
>chr5:107646118-107646318-dinuc
ATCTAAACTTGTTGCCCTTCAGACAGTGTCAGGACTTGGCCCACCTTGGTATACTCAAACTGGCCAGCTGAGCTCCTGTGCTTCCAAAACTGGCTCAAGT
>chr5:114061745-114061945-dinuc
GGGGGGAGAACTAATCCTGGTGCCTTGGAGAGTTCGAGGCCTGCCAGCTAACACCCTGGGTCAGCTTCATCAGGCAGGGGGGCACTGCCCACTAGACTCG
>chr5:114695424-114695624-dinuc
GCATGAGTGTCTGTCTCACAACTTCTTCTGGTGTTTCTGGGCGAGTTTTGTAGAGTTGTCCACTACAAAAGTTGCTAGCAGACAAATGTCCCAAACTAGA
>chr5:115702118-115702318-dinuc
GAGGAGGGGGTGCAAGCAGGGACAAATATGCCTCCCTATGCTCTGCCAACTGAATGACACATCATCTCTGACGAATGTACAACAAATGCAAGGTCCCAGT
>chr5:115712041-115712241-dinuc
TATCCACAGCTTATACAACTAAAGTCTCCAAATAACCCGGCACTCGTTTTGGGGAAGGGAAGTTAAACAATTCCCGCTGAGACATATAATGGGAATAGCC
>chr5:118404500-118404700-dinuc
GCACAGTTGGGGTCCCTAACGTTAGTCAGCTGCACCTAGTCTCTTCATCCATGAGAGAAACTCCCGTGGCTGCACAGCATGGTCTCATCAGTTCAGCATA
>chr5:118459108-118459308-dinuc
ACCTGAGCTCCGTCTTAGCCAAGGGGAACATTGGAGAGCTCGGGGAAACATTTCACAAGTGCAGAACCATGACTTAGCGAGGGCGTGTTCGGGAGAAGGA
>chr5:123128646-123128846-dinuc
GGCTGCAGTTGAAGGCAGAAGAGCTGGTGAGGGTTGTCCTGACTTCAAGCCCTGGTGCTTACCTATTTCCAAGCGGAGCCTGAGATGCAGAGTAAGCACC
>chr5:123129328-123129528-dinuc
CCCCTCTCTCTCTAGATAGCCTTCTATACTGCAGAGTTTCCTAGTTCTTTTCTCAGTTTATTTTAATCAAGTCACCTCATGACTAGGACTCCACAACCTC
>chr5:140517861-140518061-dinuc
CTTGCCTTAAGCATGAAACGCGGACTGTGGCTTTGGAGGGGAACATGGTTTCTTGACTCCCCAGCTCAAGGTTTTGCCCAACGACTGAGGTCCTAGCGTG
>chr5:148501512-148501712-dinuc
AACCAAATACACATATCTCTGTGGGCTTGGTCACTGGCAGAGAGTTTAGCCCTTATTGTCCATGTCGTACCCCTGTTCCTAAAGTAGGGACTAACTGGGG
>chr5:148739878-148740078-dinuc
AAGGGGTTTAAAGTCCAAGGAATCAACATGGTTTGAGGCAAGTCAGCCTGGAGATATATGAGAAGGTATTTTGGGAGGAAGTATCAGTTATGATTCACCT
>chr5:149641830-149642030-dinuc
GACTCCAGTTCTCTCGAGGTCTTGCCTCTTGATGCAGGTCGTTTCAGCTATTTAAGTATTCTGATAAGGAGCTTGGGACCTGTATGTTCTGTGCTGGCCA
>chr5:150614277-150614477-dinuc
ATACAAACAGAGCAGATAGGATAAGGCATGGGAGACAGGGGGCTGATGAGGATGCGCACAGGCTTAGGCAGGAGATAGCTAAACAATATACTCAATGGCT
>chr6:17498864-17499064-dinuc
CTGGGTACTTGAATTCATCCCTGTGTGAGAAGGTCGGGAAATTGAGTTGCCTCTGTGATTGCTCACTATTCTGAAAGCCGTTGCCCCTGGTTCTTTCTGC
>chr6:17652748-17652948-dinuc
GTTCTTACATGCACTTCTGTTTGCTATACAGTGTTTCACTTATCACTCATTGAGGTGGCCCACACTCTTCTCTGTTTATTAGTTTCTGTACATCATGTTG
>chr6:17731866-17732066-dinuc
GGGGGTAGAGACCTAGTGGAGAGATCAACACAGAAGTTTTCTTCTGACTCATGGTTGCTTGTCGTGTGCCACTCTCTTAAATCATGTGACTGATTCAACT
>chr6:24667736-24667936-dinuc
TCTTTGCTTAGATTGGAGTCTGTACCGTCAGTGTACAGGAACCAAAATTGTAAACGATTCGAGGATCTTGCTTGTGCTTGGACAAATTGAAACGGAATTC
>chr6:28252942-28253142-dinuc
GAGACTGAACAGCATAACCAATCAGAGTCCTGCATACAGAGAAAAGTTGCTGCTAGTGCAAGTCCTCATGAATCAGAGTGATTACTCAGGAGGAGAAGAA
>chr6:28609446-28609646-dinuc
ACAGCTTTCTATGTGCTCAATTTGGTGGCGGTTTGCTGTGTGCAGTCTCTGTCTCATTCTACATTTCAGGAGACACACCAGTGGAGGGCACTTAGTCACT
>chr6:33675499-33675699-dinuc
TGTGGCCAGAGAAGAAGAGAGCACCAGATGGGCTATTACATGGTCAACCTACTCTCTCACCACTAGTTGTGAAGCAAAGAGTGTAGATGATATAGTGTAG
>chr6:34274514-34274714-dinuc
GCAGGCCAGTGTTTGATTCCAAAAGATTGAGCCCAGAATCAGCAGAGTGTGGGGAGAGGATTGGCAGTCGCACATGAAGATGGGGGTCCAGCAGGACTGC
>chr6:34276553-34276753-dinuc
GAGCTTCTCCAAGCTTGCTATGACCCTGCCTCTATGTGACTGTCATACAGTTGTCTACTGTGTGAACAATGTTCCGTCAATCACTCCCTTCTGTTGGCTG
>chr6:37455862-37456062-dinuc
CAGGAGCAAACACTTCCTACTTGATGAGAAGGAAAGGAATCTAGGGACGGTAACACTGTGAGAGTTGCTCCACTAGTGAACTATGAACTACAGGGGTGAA
>chr6:38882932-38883132-dinuc
AGAAGGGGCCTGAAACAGATCAAGGAGCAGGTGTCCATATGGTGTCTGCAGATGAGTTGTGGCAGTTTTAGGACTGTTTGTGGCTGGTCAGTGTCATTTG
>chr6:41118540-41118740-dinuc
TCCCAAAATCAGCTCAAGAGAGAGCCCACCTAGATCACCCAACCTGAGATACTTGAAGCCTAAATAGATCAACCAAAGAAGACTCAGACTTACTTTTTGG
>chr6:47636422-47636622-dinuc
ATAAAAAGGTAATCCAAAATGGTAGGCCTTACTGTGAGGGAAGAAAGTTAGTTCTAACCATGGATAGTGGTTTCCAAATTTCAACATGAACATCAATAGG
>chr6:48687036-48687236-dinuc
CTTCAGATCATCTACCCCACACTTTGGCACTTTTGCTTCTTCTGTTCACTTTCTCCCCTGCCCCCACTTCTGTTCAGCTGCACCTCCTGCCTCAGGAGGA
>chr6:48745984-48746184-dinuc
TTGTCTCAGGCTGCCAACCCCCTGGGACAGGGAGGACTCTCTGATTTGGGTAAAAGTCAAGAACTTCTGCTCAAGCCAGAACCATGCCCCTCACGTTGGG
>chr6:49656582-49656782-dinuc
ATATGTGCATGAGACTTGCACGCTGATATCTGGTTTCTTGTTGAATTTGTCTGCGAGCATCCCCAGTTCTTGCATGGTACACTTGCTTGTCTGTATTCAT
>chr6:50144725-50144925-dinuc
CTGTATTCCAAATGGTGCAAAAGAAGGCCAATTATCCCCTGGAACAGGCATGGTCAATGACTGCTCAAGTGTGCACCTTCTGTATCAATTTCTTGGCAGT
>chr6:51287842-51288042-dinuc
CTGTCAATGAGAGAGAGGACCAAAATTGGCTGAGCTGCAGAGCGGCTGGGTCATGTGCAAACCCTGTGGGCAGAAGGTGGGCCCAGATACACAGAAAGGG
>chr6:53130774-53130974-dinuc
GTGCAAGTCTGACTTCTTGCTCAATAATCAGCTATTAGTGGAGTGGGTATGGTAGTCAGATTGGAGGACATCACCAACCAGCATCTACTGTTAAGTCTAT
>chr6:54093050-54093250-dinuc
AAATGAGTCTTTACATTAGGGACCAGACAAGGGACACTGCAAGAAGTACCAACTGGGCAACACACAAGTCGCCCTCTAACGAGTAGGAAAAAACGATACC
>chr6:58832918-58833118-dinuc
ATTAGTAGCTCGTGTGACTATTAAGCTTTTTTTAGTTGCATAAAGAGAAGCCAAAGTATTTTGGCAAACAGCAAAGTGAGAATATTTCTAAGCGAGGACT
>chr6:59313360-59313560-dinuc
CCCTACCTAAAAGTCCTTTAAAGAAATAATGCTCAGACTAAAGTAATGCTTTTTGGACCTGGCACTGAACACAAAAAGGTTCCTTGTACGATGGACTAAA
>chr6:65594204-65594404-dinuc
TCATCTGGTTGACTCAACGGGTCTGCTGAACATCTGCTGGACCAGAGCTGACACTGCTGGTCATCACTTCTCGAGAGAAGTGGAGGAAGTTTTGTTTTGT
>chr6:70830477-70830677-dinuc
GAAAGCTTGATGCAGGACAACATGGACCACAATATGCACACTGCAGAGCTCTGTGCATGAACGGGTTCAAGACACTACACAGACTTGACACACAGTGGCA
>chr6:82969634-82969834-dinuc
GTCGGTAAAAGGAATAAGTTGAGACAGTTCATCTACACCCTAGGCAGATCTTTTTTTGAGACAGGTACTTTGGCTCAAAAGGGAGCACACTGGAAAACTG
>chr6:83313154-83313354-dinuc
TGACAACCATGGGGGCTGCACTGCCTCAGTTGTGGGTAGGATGCTGAAAGTTACGAATGATCTCTCATTGTCTGCACACCCCTCTCCAGGGGCTCCCCCT
>chr6:86525370-86525570-dinuc
GCGGTCCACCGCAGTAGATCTACAGCCCACGCTACGGACTGTCAGATGGCATCCACGACAGCGAGATCGGCCATGGCCTGCTTTCCGGTGGACCCGCGGC
>chr6:86784904-86785104-dinuc
GTTAGTGCTTTTGGAAGGCGGGACCCTCCATTCTGTTTCACTTGCACTGGCTAGTACTGACGTGTCAAATACCTGTCAATGTTTCACATAGGAGCCCAGT
>chr6:87916056-87916256-dinuc
TGAGGACTAAAGCTTAATATCTCATTCTCCAGTCGGTACTTAGACTACATGAAGTAACGGCATGAGCAAGACCTCACAGTGCTTGAGGTCCCCTGTCTTT
>chr6:97294138-97294338-dinuc
CACCCAGTGCTTTGGCGTCAAAACCTCAATGTCAAGGCGCCACAGGTAGACCTGCAGTTTGCTGGAGTTTTACAATGGACCCAACTCTCCAAACCCCCAC
>chr6:97353082-97353282-dinuc
ATCTAGGAAGAAAAGCTCGAAACCCCAAATTACACATTTGTAAAAACAAGATACTGTATCCATGAAGTCAATAGCTCCTCTATGGATTCCCATTGAAACT
>chr6:98597666-98597866-dinuc
GTTCCTTGGTTGCTTCCAGATGATTCTCTACAACACTGCGTTTACACTTTTTTGGCCTGGCACTTACATCGGAGTCTCAATCTCTTTCATCAGTCTTGTT
>chr6:99027190-99027390-dinuc
CTGAACTCGGGAGCTGAACCCACCTCTTATGCCCTACTGCCATGCGTCACCCCCTTTAAAGGGCAGCAAATGTCCTCCTGCACACGGATTGTCCAAAGTT
>chr6:99274554-99274754-dinuc
CGCTCATGATCATTGCGGCTCAAGGTCCAAATGCAATAGACTACTTAGACTTGGACCAAAGTGTGAACCAAATGAATTTTCTGCTAGGGTCTGTGACTTA
>chr6:99406238-99406438-dinuc
TCCACCAAGTTAAGGGGCATCACTATAGGAAGCAGTTGCTGAAAGAATCAGACCCAAGTCAGGTTCTGAGAAGACCACTACTGTGGGTCAGCTCAACAGC
>chr6:99665464-99665664-dinuc
AGCCAAGTGGAACCCTTATGAAAAAAGCCTTGCCTGTCACTCTGACACCTCAGTGCTTTAATGCTTATCATGAACCTCAACACAAAGAGTAGACACACTT
>chr6:105528423-105528623-dinuc
TAGATATATAGTATGTCAACATTATTGTAGCATAGTAAATATGACCATTTTGGCAATAAATTATACTTGATTACATACATAATTTAAATTAAATTGATTG
>chr6:108482566-108482766-dinuc
ACTTTTGTGGACCATCTTTAACACTAAGTGAATTGTTGGTTCGAGTAGCTTACTTTCGATGAATCTCTATACTAAACCAACAGTATGGGGGGCACAGCTT
>chr6:108503701-108503901-dinuc
CATTGGAAAGGGAATGCTAGATATCATGGGTTACTATACGCGCCACAGGGTGCCTCAGCAAGAGTTAGTGGGACAGTTGTAACCCAGTTCCTCCAACTTC
>chr6:108569485-108569685-dinuc
CTTTATCAAAGGAGTGCACGGGTCAACACCAAAAGAAAATGTAAGGAAAACTAAAATGGCAAAATAATCTAACAACCTTCAGACTAGATGCAAGAGCAGA
>chr6:108844248-108844448-dinuc
TCAAGAAGCTCATCACCAGCCCTTCCAGGATTACAGGTTGTTAGACTGGTGCCTTTAGGCTGTTCCCTCAACATTGGTTCAGAATGCTAAACTTCATACC
>chr6:112925322-112925522-dinuc
ACACTAAACAGAGCACGGCCTTGTAGTGCTTTCCTGCAATTCTAGAGATGAGGCCAACCTGCCAGAGACTTAACCTCTCTCAGCTCAATAAGAAACTCTA
>chr6:114921702-114921902-dinuc
AGTGACACTCAGCTTCACACTTGGGGCTCGGCTAAAGCTAATCCTGCTGCAGATTGCGCCGTGCCACTGCTGATCCTGGCCTCCAACTTGGTATTACTGA
>chr6:115439797-115439997-dinuc
AAATCTGAGAACACTCCACCTGGCCGACAATTGTGTGAGATTTCTCGATGCCCACTTCACAGGATCGCATGGAGCTCACCATCACCCTTTCTGAGGGTGC
>chr6:120082366-120082566-dinuc
ACCTCACAAAAACCTCTGTGAGAGTAACTGATTCCGAAAAGCAGGTTCAGAAATGTAACTTGTCATCATGTTGACAAGGAGTAGTGTGAGTCTGCAGCAT
>chr6:120123189-120123389-dinuc
TTTTGTGTGGTTTGTTCGCTGCATAATGATATGTATCCTGTTGTACATTAACTTTTTGTGTGTGTATTGTATGTGAGAATAACTGTGTCTGTCTGCTTTT
>chr6:125240524-125240724-dinuc
TGGAAGGGAGAGGAAGAATCGATTAACTGTTGTGCAGCAGAAGCAGGTGGAAACAGGTTCAAATTGTCACTTGATACATGCAGATGGCTCAAGAAGGAAG
>chr6:129209086-129209286-dinuc
CCGTAGAACTATATTATTAACCATTATAGGAACCTTAAAGTGACACCACTGACTAAGTTAGGATCCCTTACAGAATTAAAAAGCAAGTATTTATTTTCTT
>chr6:129232956-129233156-dinuc
TACATGTTCAGAGGCCATTGTAGTTGCTGGCAACAATAAGCCTCCTTACGAGGGGTACTTTTAAGGCGATAAGCGCGATAAAAAGGGCAGTAGAAGTCAC
>chr6:129275343-129275543-dinuc
CACCTTTATCAGACTCGGCTTCCCTACAGGCTCCAGCGTCCTTTTATTCCTATAACTCTCCCTCAGCTTTCTACCATACTTGCTAACACCACCTGAGTCC
>chr6:129747334-129747534-dinuc
CCCAGCCCAACATCAACTGCAGAGCTATCTTCATTCACAGATCATTGGTACCACATCACACTTTCCCGTCCAGAATAAGCCTCAACCTTGAAGCAGAAAG
>chr6:129817711-129817911-dinuc
AAACAAACTGGGTATGTGACAGACACAAGTGAAAAAACTTGTAGTGCGTCTAAAAATGTTACACTGGTTTCTGGCATGTTCCAGGACAAGGGGGTGCCTT
>chr6:133986269-133986469-dinuc
AGCAGGCTGCCTTGGCCCCAGATACCTGGCATTGCGGGGGTCTGAGGGGAATCTCTGTCCCTTGTGCTGTCAGAAAAGGGAGGTCAGGTGGTTAGACAGG
>chr6:134225634-134225834-dinuc
TCCTGAAGTCCGTGTTTTGAAGCATCATATGTGAAACAAGGAAAGCAATCGAAGCTGGTTAAAATTAAAGAAAAATACTTGGGGAGAACTGGAACATATC
>chr6:137492598-137492798-dinuc
TCCAAGTGAGCAACTCTTCTCACTGAGGTCCATGCAGCCCTCCAACTTCATCCTCTGATCAGGAGGAAGAGAATCAGGCTTGAGTCTCCTCAGTGATGAG
>chr6:142413020-142413220-dinuc
GTAACACCATAGGGTTGCTCGTCGGTGGTGTTCAAATGGACATGGATTGTCACCACCTTTGCAGAATTCAAAACAGGGCAAAATTTTATGAGCAGGCATC
>chr6:142748432-142748632-dinuc
GTGGGGAAACCTGGTTCGCCCCCAAGGGATTCAAGACAAACTCTGAAATTTTGACAAAGTACTCAACCGCTGTGTTGTACAGTTAGGAAGGGAAGTAGTG
>chr6:142917627-142917827-dinuc
AGAGCACAGCTCAGAATCAAACCCAATTGATGTGCGAACTAGCGCGCAAGGCGACTCTTGACAGACAATCCATAGAGATGTACCTCTGGGGAAAAAAGAA
>chr6:142952414-142952614-dinuc
TACACTGCAGGCGGACCCAACTAGGTTAACAATCCATGAGGATCAGGTTTAAAGAACCCAGACTGAGACCTGGAAAGGAGCCAGAGTGGTGCTGCTGGTG
>chr6:143868062-143868262-dinuc
TCTTTTAGTCTCAGTATGAATCATTATGAGAAATCTCACTATTCTTATCAATTATCATCCAAGTAAAATCTTTAGCAGATATGAAAAGTCCAGATTGATA
>chr6:144910570-144910770-dinuc
GATGACAACAAGTTGCTTCATGCAGATGAAGGCTAATTTCTGGGTGGGATCCTTGACGTCAATTAAGAATTATGTAGATCTGCCCATAGAAACAAAACAC
>chr6:145274090-145274290-dinuc
AATGTGTCATGCCCTTTCAGAGTTGATGAACTTGCAGTTGCCTAACCAACTGGGCCACCTCTCTCGAGGGGCTGAGCAGTACCATCTTTTGTTTCTCTGC
>chr6:146000885-146001085-dinuc
CAGTACATGGATGTCGGCAACTATGAAAGTGATTGGGGTACTTAGGACTATAGAAGAAGCCACAGCTGAGACAATTGGGACTTTGCAAAACCAGTTGTGT
>chr6:146578660-146578860-dinuc
CAGTCTCTTTGACAGCCCCACATACCTTGGTGTCTTAGTTTCCTACTTGGCAAACCAACCACACACTCCACTTTGCGTTTGCCGTTTCCCTCTTGACTGT
>chr6:149355362-149355562-dinuc
ATGGGTACATCCGAACCTATATACTCCAAGTAATAGAAGGCAGACAATTCAACTACTAAGTCTCACTTGAATTGTAGTTGGTTTTAACTTTACCTTTTCA
>chr7:3707633-3707833-dinuc
GATCTGGTCTGGGGCAGACTTTCAGTAAGTTTAACTTCTAATGAAGAGAAGCTCAGGCCAAATGTTTACAAAGTGGATGTTTGAAGTGAGCACATCAATT
>chr7:4064092-4064292-dinuc
AAGAATGAGAGAAGCAGAGTTGTATCATAATTGGGTGTACTCAGGCAGCTAAACAAAGTATCAGACCAAATGGATCTGAGCACAGGTAGTAAGATTCCCT
>chr7:4136633-4136833-dinuc
AATCTCCCCTTACCGCGGCCAGCCCAACATCAGGCGAGGCATCTAAGAACCCCCTTATTATCATATATTCTTTCCACTTTACCTTCATCAGTTGTTTCGC
>chr7:6410242-6410442-dinuc
TTGGGAGTCCTCCTGCGAAGCTTGCTCTTCCGAGCACAACTGAGAATTGACACCAGTGGGTCTTGTGTTGAACCTTTTGCGTTTGTGGAAAGACAGAAGC
>chr7:13302878-13303078-dinuc
AAGATTTCTTGTGGCTCTGTAAGGTTCAGAGTTTACAGAGCTTGAGAAGGGGGCTGCAAGTTTACCAGTGGGGTGGTGTCAGACTGGAGAAGACTGAGCT
>chr7:15921798-15921998-dinuc
TGGAGAACGGCTCGGTCCCAAAGGACTCTAGAAGGTCTGAAGACCACTTCCCCGCAAAAATCTGATCCCTCTCCGAGCCCCCCAGGGGCCAGTAGGGCTG
>chr7:16098094-16098294-dinuc
CAGCAGAGCGAAATGTGTCTGGCGAACTGCGCTGACGATCACAAACTGGGGTAAACGCAAGCGAACTAGCCCGTAGACAGCTGGGTCAAGAGGAGATACC
>chr7:16907935-16908135-dinuc
CAACGTATCCTCTACAATGCTGACCCCTTGATGGCAATCATTAGTCCAGAGAGAAGAGAGTGGAATAATCTTCAACAACATTTGGCTCCTGCAGCTTGAC
>chr7:19344543-19344743-dinuc
CCTGGTGCTCTGGTTCACCGGCCTTGCTCAGACGCCCTCTGAGTCCCTGAACTACTGGTCCAGGTCCTTTCCTGTCCGTGCCCTTCCTGGCCTACTCATG
>chr7:24461457-24461657-dinuc
CTCTTTACACCTCTGCGTTCTGCCTGCCACTTCTGGCGGATGCTCTGAGTCCACAGTCTGCTGGACCACAGACTCATGTCTATCATCTCTGCTTACCAGT
>chr7:25424703-25424903-dinuc
ACTACCCTCCTACGTAGAGTGATTACACACCAGACCCTTTATGGGCAGACCTAGACATTCTCCCCTCCAAACCTCACCCAAGATGGAGTGATGATAAGAG
>chr7:28949222-28949422-dinuc
TGGAGAGATTGAGTTTATTGATAACTGTTCACTCACTTAGGTTACCTCTTCAGTTTAACTTCGTCGACATGCAAGGGTCCTTCCTTTGCCAAGAAGATAT
>chr7:30594360-30594560-dinuc
ATATGGCTGCAAGGGTTAAGATGCACTTTCATTACCATGAACTACCTCACTTAGCTTCTGATATGATTCTTAAATCTCACCTAGCTTGCATCCCTATAAA
>chr7:43392518-43392718-dinuc
ACACAATAGACTGAATGGCATAAGCCAGAAAACAGAGCTGGAGTGCTGAAAAATGGGCTGTTTGTACAAGACAGACGAGCTCTCCAGAGCTGGTCTGACA
>chr7:43424282-43424482-dinuc
CCTTCTGAAGCTTTTTTGTCACACACCTAGGGGCTGCAGACTACTAGGGGGAGCTTTAGATGTAGAGCCAACCTATATCTTTGTGCCCTTAAGGAGTCTC
>chr7:45082671-45082871-dinuc
AGTGAATTGGGATTTGGTCTTCGTGCTAACATGCCGACTATACTAATCATTTGACCCCTTGGACTTCTGCGCCTTGTGTTATGTGGGTTAACCGATGCAT
>chr7:45395819-45396019-dinuc
TAGTAGAGACCAAAGACTTCTTGGACTCCAGGCCCGTTTCCCTCGCTCGCTTGGACCCGGACTCGCTCGTCCCGGGCTACCTATCTATACGCCTCGCACT
>chr7:47022556-47022756-dinuc
TGCAGAAGACCACAATAGACATGCTGTGGCAGTGCATAACATCGCGAGGGACGTCAAGCTAGTCGTTGATCACTTAGTGGTATCTAGCAACACATAAGAT
>chr7:51617359-51617559-dinuc
TAATTACTAATCACAAATGACCAGACACACTGGATGAAGATGTACAACTATAGAGAGCAAAGAGGCCCTTAAAAGATTAGTGTACTTACAGTGAGATGGG
>chr7:51750325-51750525-dinuc
TGCCAGATGAGAGATATAGAAACAATTCAGATTGACCAGTAACAATATCAAGTAATGAGTCTGGTAGGGAAAGCTGAATCTGATCTAGTAGTATGCACCA
>chr7:58448762-58448962-dinuc
AAGGTTTGAAGGTTTGGCAGTTTTGCACACTCAGTACAGCACCCCTTTGTGGGCATTCAGCACAAAGTGGACATATCTGTAGAGCTAGCAAGCTAAAGCT
>chr7:58750054-58750254-dinuc
AGTGCGATCTTCCTCCACGAGCTCTCACAGGGAGTGGCCTTGAGCTCAGCACTGACGGGCCTTTGGTTGCCTCTAGAGTTGCAGCATTCACACTCAGTAG
>chr7:68277305-68277505-dinuc
TTCTGTTAGCAGAGGCCTGAAGTACCCGGTCTTTTTGCTTCAAAGATTAGTTGGCTCTTGAACTGTTTCTTGCATGAAGAAGTATCTGAGCCTGACATAA
>chr7:73611968-73612168-dinuc
TGTGCTCACAGTATCATCACACTTGTCTATCCGAGACTTACAGTGGTTCCAGAGAAGACATGTACCACGAGACAGTCTACAAACTTCAGCCACTCTCAAC
>chr7:74497128-74497328-dinuc
TTACAAGATGCCTTAGGATTCCCAGCAAATTCATAGGATCTTAGTATCTCAAAAAGAGCAAGCCACAGGGGTTGGTGCCCCCATTATCCTATGATAATCA
>chr7:74527670-74527870-dinuc
ACACTCCTGACCTAAAATTCACAACTGATGTAGAGAGCACAATCATTTAGGAGCATGGAGAGGCAATATTTGGTAGACTGTGTTAGATGTGAACATCACT
>chr7:74683964-74684164-dinuc
TGATGTAGACAGATAACAGTGAAGTGGTCGGGACCCCATGTGGCCTAATAAGTTCCATGCAGCCGGATAATTTGTTAGGCTTGCTCAAGACAAAGCAGGT
>chr7:74696338-74696538-dinuc
ACAGATGAATTAGAGTCAGACTTGCATCAGCCTGGGAATGGCAGGATGCACATCAGCTGCGTAATATTCCCGGGTCAGAGCAAGTAGCTAGCAGAGTGAA
>chr7:75596010-75596210-dinuc
TGAAGCCACTCTGTCAGATATTCACTTTTAACATTTTGAAATCTGTTCTTGGTAGTAATGATGCTAAGATGCCCAGTTGCTGACCTGATGCTTTCTAACT
>chr7:78721496-78721696-dinuc
CTGTTGACAGAAGTCAGTATCTGGGACGGGCACGATGGAAGGGTCACCAAAACTCACAAGGAAACTAAGATAGAGACCCCGCAAAACCAGGCAGATGACA
>chr7:80178398-80178598-dinuc
GAGGACCTGACCAGCAGACCTGAGACAAGTGTCATCAGCCAGTGGTGAATCTCCCAAGGCAGAAGAGTCGCCTACGAGAGAGGCTAGGCATGTTTACAGA
>chr7:80206430-80206630-dinuc
TAGTCTCCCAGTGAAACTATGCCTGAAATTGTGAAGTGGGAGGATTGTTTAGGGGGGAACAACCTCTCAAGGTGAGCCTGTGAAGGGTTCAGTAGTTTTC
>chr7:84158847-84159047-dinuc
TGGTGGGTTCACTTTGAGAGCAATCAGCACAAATGCATTCAGCAAGCTAAGGTAGAACTTATGGACACACACCTTTCTTAGATTGGTGTGTGTCACTTAA
>chr14:25380522-25380722-dinuc
ACCACCAACAGATAGTTCCCTTTCATAAGTCATCCTTTGTATTCATTCACCTCTACCTCTCTCCACTTCTTGTGGCTCAAACAATGGCACCACACTGAGA
>chr14:25561916-25562116-dinuc
GTGTGCAGGAGTGTACTGTGCCACAGCACAAGTGTGTATGTGGGTTGTGTGGTCATCCAAGTGTGTGCCTCTGAAGTCTCAGTCAGTGGTGTGTGTGTGC
>chr14:25628453-25628653-dinuc
AGGGGGCAGTAGTGCAGTGGTCTAACCAAGGGAAGCTGGAGGTCTGGGCAGCTCAATAAGAATTATGGAGTGCACGTGGGGCTGTGGACTGAGAGGGGGA
>chr7:90353872-90354072-dinuc
TTGGTGACCCATGAAGCGTTGGTGCACCTGGTTGATACTCGGCAGCCAACAACTTTACTGTTGACTATTGTCGTAACATTGACACTTAGCAGTCTATTCA
>chr7:98580426-98580626-dinuc
GCAAGGTGTTTCTGCGTCCATTTAAAGTATGGGTACAAGACTTAAAGATTGAAACGTTCCATGTGATTGGCACATTGAAACAATTGTCTAGACTTGCTGC
>chr7:98693105-98693305-dinuc
TGGCCTGGAGGAGGCTTCCTTCTGCTACGTCGCTTGTCAGGCACGCTTGTCACCGCCGTGCCTGAGCCTGATGCCTTTGGTAAGGTGATCACACTGTCTC
>chr7:99091053-99091253-dinuc
GCTCATCTACAAACCTTGAAATTTAATATGAATAAATACCATGGCATTGATGTGCTAACATCTAAAGTCTTGAGAACCAAGCTTATACTTATAAGTGGAA
>chr7:99671373-99671573-dinuc
CATCTTGATTATCCACCAGTATTCTGGATATTCTCAACTGTATTTTGCATACTATCATATCAACCTCCTTTTTAGCGTGTGCACTTAGTCCTATGCTGTT
>chr14:26418038-26418238-dinuc
TTAATAGCCTCAGCTAGGCTCGTGCATCTATTTTCTGCACGGAGTTTGATTGACCTTCAACACACTTTCAGTTATTTTTGTCTTGTTGAAGCTGATCTCC
>chr14:26773686-26773886-dinuc
TGAAATAGAAAGTTGGTCAATCATGCAGAGCACCAAAGAGAATAATACTGCTAGAAATATGACCAATTAAGTGTTCCACTTGTTGGCGCCATCTGGGAAA
>chr14:26924562-26924762-dinuc
AGCTGAACAGCCTGATAAGAAGAAAGCACCAAGGTCACCTGTCTGTCTACAAGAGCCAACAACAGATCAGGACAGAAGTGACTTGCTTGTTGGGTGAGCC
>chr7:100099980-100100180-dinuc
AATTACTAGTGGAACTGGGTCACAGATTGAGAGTATGATTTCATCCTCACAAAATTTAAGGGTGTTCAAAGGCCTAATGTCACAGAGGAAAATATAGCCA
>chr7:100230682-100230882-dinuc
GATAACTTCGCACAGGAACCATCTGTGAGAGGGTTCTAGTAATTCTTTAGCAAACCAGTAGAGGTTCCATTTCTCTCCATATTCTAATTGACAAAGCCTA
>chr7:100449260-100449460-dinuc
GTAGGCCTTGCTAGACCACCACAAGCCATTGCTGGCTAATGCCATCCCCAAAGACACCATGGGAGATTTGGCACAGGAGTTGGAGTTATGATTGCCTAGG
>chr7:100450356-100450556-dinuc
ATTCTGTGAGGAAGGCAGAGGCTTTGAGACAAGTCAAGAGATGTGACATGGACTCATAGATTGTGGCAGAGAAGACTATTCAAAGAGATAAGCCAGAGGG
>chr7:100840046-100840246-dinuc
TGCACATAGCCTATCCCCATGTCACAGGAGATGCCTGGATTCATCAGTCTGTTGGCTTATGTCCTATGCTGGGAAAGATTAGCTTGCTGGCACTCATACT
>chr14:40949646-40949846-dinuc
AGAGGATTTTACCAATCTGGCCATCTTGAATTATAGTCAAAATCATTGATCATAGGGTAGAACCCCTAAGACTCGTAAGTGAAAAAGTCAATCAGGCCCT
>chr14:48152382-48152582-dinuc
TGAAACTGTATTGAGTGACCATGAATCTGCTATAGAGTGTTTGGCAAGAATGGACCCCATATGAAAGTTGTCAGGTCAGCTAAAGTAATAGTCAAAAAGT
>chr7:106551118-106551318-dinuc
AACTACATATACAAAATTGAGGTTGCTTAGTAGAAGGTACTGTCCAGGGACATTATTGTTTTGCAAGTATAGTGAATTACCAGGTCTTATAACAAGACTT
>chr7:107664354-107664554-dinuc
CAGAGCAACATAGCTATGAGCTGCACTTTGGTGCAAACCAGAGCAGGGTGGCTTGCAAGGACACCAGATCCATCTTAGACACAGCCATGACCACCGTCAT
>chr14:54492783-54492983-dinuc
TTCGTCCTCTTTAAGACCCTCTCTAGGTAGCTCTGCAGGGACTGGCTACCTCACCTGGAGGGATTTACCTCTAGGGAAGATCTTGTCTCAATTGGACTCA
>chr14:54578541-54578741-dinuc
ATGAAATACAATTACTTTCCTGTTGGGTTCAAGCAGGAAACCGGAGGCTACTTCCCACAAAGTGAATATCTTTGCTTAAAAGAGATTTCTTGAGGACAAC
>chr14:54727731-54727931-dinuc
GTCTCACTTAACTATTCTGATATTAGATGAACTGCCTCCTCTCATTGCAAAGAGATTGTGAACTTGCCTCTGCCTCAGATCCGCCCAAACACTCAACCAC
>chr14:59297585-59297785-dinuc
GGCAAAAAAAAGAAGTCAACTCAGGGGCCCCAATGGTGATATTGAAGGTGGAATGTCAGGAGTCTGCCTGTTTAGTCCTAAAAGCTTGATAGTTGAATGG
>chr14:60340752-60340952-dinuc
CTGCTGGGGCTTGACATGATCCGGGATGCTCTTGAGAACAGCCTGTGACATTTTAATCATAGGGTGCCTCCAGCCTTTTACTCCTAGGGCAAGTCTCTGT
>chr7:110619332-110619532-dinuc
ACATCTAAGTTTCCGAGTTGGATGGTGACTGGTTCAGAGCCCATTAAGTGGACCAGTTCTTGTAGTGTCTGTACCAGGGAAAATCAAACTGGGGGTTGGT
>chr7:114670586-114670786-dinuc
ATTGTTTGTTGGCAGTCATTCCACTGCATAAGTGTCCAAGGAGTGTCTTTACAGTCAAATTTGATTGTTCCCAGTTGCAATCTTACCATCAGCATAGCAC
>chr7:115494976-115495176-dinuc
GAGCAATATTAAAGCCAGAAAAGCAATACAAAGAAGCCGAGCCATTTGACTGAAGATCCTGGTGTTGTAAGACTGGATCCTAGGAAACAGATAATAAACT
>chr14:61818570-61818770-dinuc
ATAATTCAATAGCCTTCTGACAAAGTTAATTTTTTACCTCAAGCTTGTACTAGGAGTTCTTCAAGCTGTTGACTTAAGATTGGATGTCCTTGTGTAAAAT
>chr14:65102523-65102723-dinuc
AGCAGGCAGGGACTCTCAGAGCAGCAGCTATTTGGGGTTTACGCACAGGAAAGTAGTACATAATCACTCGAAAGTAAACCGCAAGAGGCTCTGTTAACGT
>chr7:122924254-122924454-dinuc
AAGATGGTTTGAAATTCTCACAATTTTTTTGTGTTACACCCTTGATGCCACCTTGGGAAGGTGCCAAGTACCTCATCTCTTTATTCACCATTCAACCGAA
>chr7:123411140-123411340-dinuc
ATACTAGTGAAAAAGGACTCATGTGGGTTGTGAGTCCTGCTGATGTCAAGTCTCAGCTGGGTGGGTGGTGTAGAATCTTGTGCACAGGGATGAGGAAGTA
>chr7:125605901-125606101-dinuc
TGGACCAGGCACCTTAGCCCTTTGGCAAATGACAACCCTCCACTGGTACTGAACATGACTCCTTCTGCTGGAATTCTAAAAATGAAGAGTAAGACCTCGG
>chr14:66225114-66225314-dinuc
CTAGATAGGGACATCTATTAATTGGTTTGGAAGTGAGTACAAAGACAAATCTGAGGGTGTGGCTGAAGGAGGAACACATTGAAACCAGTGGGGAAGAGCG
>chr14:70272576-70272776-dinuc
TTGTCTAGCCAGCACAAACCGGTCACAGCATGCCTCCTTTCTGAATTAGTAAGGCACAACTAGCCTACACTAGTACTCAAAATTCAGAAAAAAAGAACAG
>chr14:72708542-72708742-dinuc
CTTCAACTTGTTGAACATTCTGGCTATCTATAGCACGCAATCAATAATGGATTGGGCGTAAGACACCGGAAACTTCATCTTTATGATAATCACTGTGTTT
>chr14:72822414-72822614-dinuc
ATTGTGGGAAAGGACAGAACAACACTATCACAAGTGATTCTCTGTACTAACACAAAACCGGACAAGTCCTTAAGCTTGTTGTGAAATTAACAGATGCAAG
>chr7:127112991-127113191-dinuc
CAATGAGTGCGTATAGAAAAGTCTGTGGACTCCACCACGAAATTCTAGGGTGTGATGTCAGATCTTGAGGGGATCACAGACAACTGGGGGTGGCAGAGCT
>chr7:127153538-127153738-dinuc
CACAAGTCCTCAAAGAGAGATACAATGCTTCTAGGAACAGAAAGGACCAAGAAGTGGAGTTTCTGGATTTGCAAGGTGCTCCCAGTACACAAAAGAATCA
>chr7:128578424-128578624-dinuc
ACTTTCTCCTTCTCTCCTCCCTTCAAATTCATTCTGACTCTCAGTATTATCTTGCATATTCTTTCGTGATTTGCACTTGCTCCTTGAGACACTACGATGA
>chr7:128619236-128619436-dinuc
GTTGTTTGTTCAACTTGTAGTTTACTGTACCTCCTTGCTGATGGAGTTGCTCGATTAGGCAGTGGGTCTCTGGGGGCCACCTGTTGATTCCAGGTGAGAG
>chr14:72889758-72889958-dinuc
TCAGAATCTGCCAGAGAGCCAATAATTAGAGTCGACCCCACAGACTTCAAACTTCAGGAAATACACTTAAGGACTCTTTAGTGAGCTTGCGGCCCTCATC
>chr14:75005902-75006102-dinuc
TGTAGGTTCCACTAACAGGACATCATTTGTCTCACTTGCTTGAGCAGCTTGTGTTCTCCTTACCCTAGCTGATGACTGGCACAGAGACCTGACTCTAAGT
>chr14:75176316-75176516-dinuc
GTGGGGTAATTTCTATCCCAGTGAAAGATGGCAGGGAATGACACATTTGGAATTCAGACTGGATAGGTCAGCCCCGAGGTTGGTTTTTGGACCTCTCAGT
>chr7:129762925-129763125-dinuc
ACTACCTGGGTTTCGTATTGTGCTTAGAAGTCTTGAAACAGACAATATATAGATGTGTTTGTGGAGGCAGGTAAGCTCCTCACTGTCTGAATGATCATGC
>chr7:130727005-130727205-dinuc
CAATCACTGCCTTTCAGAAGGGATCTCTGACTGACACACACTAATCCATTGTATATGAGGAGACCTTCTTAAATCAGATGTGTGCTCAAGGAGGCCTGTG
>chr7:132719528-132719728-dinuc
GCCTCAGAGAGCTTCTTGCACACCAGTGTTCTTGTATGTCCAGCCCCAGAGGTCAAAGTTTGAATCCACCTGTCTATGTACCCAACAAAGAAGCCACATC
>chr7:142113868-142114068-dinuc
GGCCATTGGTGGGCTGGGAAGTTGCTGCCATGACATGGGTCTTTGTAGTTATCTTAAATCATTGATCTATACAACTAGATTAAGTTTCCTGGAAGGTCTA
>chr7:142462505-142462705-dinuc
AGGATCCTAACCGGAAGAAAACTGAAAAGAAAACTAGGGCTGATGGGAAGCTGAGCCTGGCCAGACAAACCCCCCCAAGAAACCCCAGTCAACCTTTTTC
>chr14:75516216-75516416-dinuc
CCTTCTTTGTTTTCTTTGGGGACCACCCAGCAATTGTCGGTCTTGTGGGGGGTTAGTATCCAGTTTAGTTCTTTGCCTTTCTGTACGAGACATGAATACC
>chr14:75529837-75530037-dinuc
GCGAATCGATTGTCAAAGGCCCATGACATAGCAATCAGGCTGGTGGGGAAGGTGAGGCTTCTACACTGATCACCTCAGAGGTAACAGCCTAACAGGAAAG
>chr14:76482206-76482406-dinuc
CTCCTTTCAGTAGCTCAGTTTCCAGGTGTCCAGTTTAATCACGACCGTATTTGTAGTAGTGCAGAATCACTGTCCTTAAGTCGTCTGTCTTGAAATCTGA
>chr14:76996603-76996803-dinuc
GTACTGAGCAGACATATTTTTTGTTATCAGCAGAGCTAGGTCTCTAATACATGTGATATGAGCTAGTGCTGGTTAATCGTTTATGACGAATAGTGTTGAA
>chr7:143625390-143625590-dinuc
TGAAGGCTCTCTCACTGACTACTTGCTAATTCAACTTCAGCACTGGTCACTGTCCTTCGTACATAAGCAAATCGAGCAGACAAATAGAGAGCCATTGATC
>chr8:10651099-10651299-dinuc
GTGCGACACATGCGTCAAGAGTTCAGTAGGAGTGGGCTGTGCTGGCCTTCTCCCTGTTGCCATCTGCTTGCAGAGACCTTTTGGGGATCCCATGTGTTGC
>chr8:11372292-11372492-dinuc
AACTCAAAGTTAGCATTGCAAAACTCCTTGTGTTAGGAAACAAAAACGGTATGTGTTGATACTGTCACAGCAGAGTCACACAGTCGGTAATGTAGTTGTG
>chr8:13213456-13213656-dinuc
GTAAGACACAGGAATCTTCAGCCTGCACTCCATGGGGTGCTGTTCACACTTCTGCTGACTCTGTTGCCCATTCCTTGGGAGTGTCTTGGTGTATGCCACA
>chr8:25068160-25068360-dinuc
CGTGAAGACTGGGATCCCGGCAGAGGGACACAGATTGCCAAGCACTGAGGTGCCCCCCAGAACGAGCGGTGAGGAGCAACTACCGAAGCCAAAGTGTCTG
>chr14:78610920-78611120-dinuc
ATACCTTCATACTGCACAACTGCCCGCGCTCCGATATGAATGATTGGCCAAAGTTAACATTTTTCTAATCTTGTGTCAAATGACCATGTGAGATATGATA
>chr14:79301616-79301816-dinuc
CGTCAGCTAACCACTGGGCCGCGGGGCCCGGAGGTCCCGGGCCGGCCCTGAGACCTACACCCAGGCTACTCCGGAGCCGGGTCCTAGGGGCCCACTGCCC
>chr14:79393421-79393621-dinuc
GAAATCTTGTAGAAAACATTAATATGCCGTATTTCTCAGCTGCTTGGAAAGTGCAAAAGATGTAGGCTGGTCAATATAGGTAGAGTAATGCACAGTGATT
>chr14:86847284-86847484-dinuc
TGCCTGATATATAACTGCATGCCTTGGTGTGTCAGGGTCTGGTCACATGCTCTCCTCAGCAGCAGTGAGTCTATTCCCTAGCACAGCCTTCCTTCTTTAC
>chr14:102983243-102983443-dinuc
TTGACTCAGACACAATTGCTGTTTCAGCTTAAAATTGTACGAGCACAAGCTAAGATTAGAGAAAAGGAGCGTGTCAATGCTGGATAGGACCTAGCGTTTG
>chr14:105922690-105922890-dinuc
TTATTTGACTTGTAACTAGTCACATCACTGGAAAGGAAAAACTGATTAAATCTTGGGACTGTGCTCATGACTTGGAGATAGTTGTAGAGACTCAAAGATG
>chr8:25625397-25625597-dinuc
CTGGGGATACAATGGAATTTCCTTCATTTAAAGTAGATTCTTGTCAGCAAGACCTACTGCCTGTCTAAAATGTCAAAGATTCGTTGAATCTTTTTCTGGG
>chr8:27172372-27172572-dinuc
AAATTGGGCAGAAGCCCAGAGAGACTCTTTAGGGCAGGAGAGAATTAGCACCCTTCACTGCTTTCAACTTTATTCCCCACGAGAATTGTCAGGAAGGAGA
>chr8:34671810-34672010-dinuc
TGACCTCATCTCTGAGGGAGAGGGTAAGAGGCTTTCTGCCCAGGGTACTCTTCATGAAGTGACTGGCTAGATGCTTTCGCAGAGGGTGGGATCCACTGGA
>chr8:34740489-34740689-dinuc
AGGCTAAACGGTCTGAGATCAGGTTTCTTGAACAGGGAGTAAGTGGCTCCACTTCAGTTTAGTTGGAGATCAGGTACAACTTACAAATTGTGTTTGTACT
>chr8:34755662-34755862-dinuc
AAAGAATGCCAAGGTAGAGGGCCCTCCTATTGCAAGGGGCTAATGGAAATCAACAGTCCATTATCGGGTGGAAGTTGAGGTTGGAAGACTCCCATTCGAC
>chr14:108846104-108846304-dinuc
AACATTTTAGCCTTTAAAATTCATATATTTTTTTTCACCTTTTGGTTCACCCATTTGAGTCTCCAACCTAGAATGTAGACTTTTTCTGGCAATCTGAAAT
>chr14:121823130-121823330-dinuc
GATAGGTTGAGAATGTGAGAAGCTCAATGTTGACATGGTACCAGACAACTAGGAGAGTCAGTGACCAAGAAGGATGGCAGTGTGGTCATGGCAGTACTCC
>chr14:121899232-121899432-dinuc
GTTGGGGGTGGGCGGTGTGTCTGGTTGTCGTCACAGTCCCTGAGGGTCTTTCCACACCCCCATTGTCTTCCCTCCTTCTGGCAGACCTTGGACTGGCCAT
>chr14:121919744-121919944-dinuc
GTTCATCAATTATGTCCTACTGCATATCATGGTAAGTCTAGTCTTTCTTTTCTGCTTGTCCTGTAGACCTATGCTTCCAATCTTGTCAGTTATTGTCATA
>chr14:121931114-121931314-dinuc
GCATTGTGTCCTGAGTCTTACAGTCCCTTCTCTTCGTTTAGGGAGAACCTTTATTGAGGGGAGTCTCAGTCCAGACAGTCCTTTTGTAGCTGTTTTAAGG
>chr14:121955528-121955728-dinuc
CTCCTCTACTTAAGAGCCTAATTAAATAAGAGAGTCAAAATGTCTTAAAAAGAGATAAAAACAAGGGAAGGACATATGATAGAAATGTTGGTTAAAGTAA
>chr14:122558182-122558382-dinuc
ATCTCCTTTAGGTCTTTCAGTTGAGTAACCCAGTGCTTACAGTTAGTTGTTTGTTTCAGTCAGATGCAGTTGATTTTCCATGTTACAGTCCAGAGGGACC
>chr8:46739690-46739890-dinuc
CTGGAAGGAGACTCCTGTTTCTCTTAGTTCTTTCATTCTGATCTTGGCAACTTCTTTAGGCGCCCGCTCGTTTCACCTTGCTCGTTGGCCTTTATCGGCA
>chr8:56443830-56444030-dinuc
CTAAATCATCTATGTATTTTCACAGCACTTCTGCAACTGTTCGGCGGTTCATCACAAACGTCCACTGAGAGTTTATCAGTGGGCTGAGTTAAATGTTTTG
>chr8:57589237-57589437-dinuc
ATCTCTAACTCTGTGCTGAGACTCAGCGATAGAGAGGACTCTCAAACCTAACTTGCGTAGTTGCCTCCCGTGAGAAGAGTTGATTGAAGCTGGGCCAGAC
>chr14:122830586-122830786-dinuc
GGCCCCTTCAATCTTCACACTGTTCTATTGAGACAAGAGCAGGAGAAAGAGCATCCAGGAAAGGGATTTGGTTTTTCAACTGGTGCAATCAGCAGTACAA
>chr15:4836384-4836584-dinuc
TTTTCATGAGTCAAGACACAAAAGTGTGACAAATCCTATCTAGTGACACAGATGTTCAAGAGTCAGAGTGCACCATTTCAGTGGCCGTAGACCACCAGAT
>chr8:61426310-61426510-dinuc
GTCTCTTCAATATCAAACCTTTTATTGGGATTCACCCATACTACATAATCTACAGAAAGCAGAGTCAGCGTATAATCTAAAGTCGCTTACACTGCAGAGA
>chr8:61451285-61451485-dinuc
GTCAACAGCAGTGAGGCTGGCCATGAGGAATTCTGTGCCAGAGATTGAGCTGTAGGGAGATGAGTGACTCAGTCAGAGGCCGGAAGTGTTATGTATAACC
>chr8:64806619-64806819-dinuc
TTAAGGAGTCAATGCAGGCTCGATGTCTCTAGCTTCACAAGGAACTGGGCAAGTACCTACAACCTTGTAGGCCTCTGATCTCAAAACCCAGAACATAGTT
>chr8:68157351-68157551-dinuc
GAACACTCAAGGGACCAGGGACTTCCTATAAACAACTTGAATTAACCCCATCATGCTGTCCTGGGTGATTGCTCACACTAAATCTACATCCTCATGTGGT
>chr8:69149314-69149514-dinuc
GGCAAATTCCCTCCAGGCCTCTGTGATCCAAGTGCCTCACAGAAAAGCAAGGCTTGGGTGCTTTGTGCACTTGTATTGAGCATGCCAATTCACCGTCTCA
>chr15:8416604-8416804-dinuc
CTAACTCTTGCACAGTACTAAGGTCTAGAAGTCTGCTGAATTGTGTTATAGGCTTACATTGTCTTATCCACTCATTACTCTGGAAACCAATTACCAAGCC
>chr15:9470992-9471192-dinuc
AACTCCCTACTCTGACAGGTCTTTGAGAAGAGCCTATCTTGACTTAGTAGTAGTTTGAAAATTCCTGGCAAACCTGAATTATCATGGGTCTTCAGTCTCC
>chr8:72208855-72209055-dinuc
TTAAAGGATCATTCCAATGGTGATGGTGCTTCCAGTTGGACCCTCTCAGGATTAAATTTAGAGTGTCTCACACTGATCAGTGTGGTTCCCTTAGATAGTG
>chr8:72683284-72683484-dinuc
TGCAAACATGACCTACAGCTTCTAAGGACACCAGCTAGCTTCTCCAAGGATGCAAAAAGGAGTGAGAGGCTATTGCCAGAGCTGGATAGGTCTGACTTCA
>chr8:80988922-80989122-dinuc
CTTTAACAGTGATGGCTGAGAAGTTTGTAATGCCAGATATTGATATTGTTAGTGTAGCTGAGTAGACAAATGAAACTATATGCCAGCCACAATGACACTT
>chr15:11519129-11519329-dinuc
AATGACTCTTCTTGCATGAAATTCTAAGATCTCAAAGTAAAAAGGCCTTTCTGCAGATCCCTACTCATTCTGGATGACTGATCAATGTGGTGACCCATCA
>chr15:12026098-12026298-dinuc
TATCACTTAGAGCTTTGACTCGGGGGTGTAATGATCAGGCTGGCTTGAAGCTCGGTTGTTCCTTAGTGTAGTGAGCTAGCCGTAGGTGATCTGGTTTTTC
>chr15:12481352-12481552-dinuc
TCTGTTCAAACGAGATCAATCTTAAAATCATGTTGAAAGAGGCAACGCAGTGAGAAAGATGGCAAGCCATGTGCAGATAAGAAGATGAGATTGACCCTGT
>chr15:25828592-25828792-dinuc
GCAGCACTTCTGTTCATGCCTCTAACACCCTGGTTTGAGAACTGTTGAGACTCTGCCTTTGGCAATTGACGAGTGCTACTGTCCTCCCTTTGTGTCATTT
>chr15:27627966-27628166-dinuc
GGTGAAGAAGTGGATCTGAAACAGCTGGGGGAATGGTCACCAAAGGAAACAGAGGAGCCGGTGAGGACAGAGGGCCCATATGTAGCCCTGGCTGTTGAAT
>chr8:81482760-81482960-dinuc
TTACAATAAAGGACAGATGGAGATTCATAGTCTAAGGTTGAAAATTTTGTTTTAGGGTTAATCACATTCTAGTTTACCAGTATTATAAGAGTAACTGCTC
>chr8:81730349-81730549-dinuc
CTCTGACAATGGGAACAAGATGATCTCTATTCCCTCCTTTTCTCCCTATTTGCTATTTTGTGCTGCTTTCTTCAACGCCCAACATTATATCCACGACAGT
>chr8:81751069-81751269-dinuc
TCAATTCAAATTGCTAGATGAAGCCAAGTGAGCCAACTGTTATTATGCAAGAGTCACTTGCAACCTATTAGGAGTCATTAAACATTCAGTTCACCTTCTG
>chr15:34223406-34223606-dinuc
AGAGTGTGGACTATAGGTGGGGTGTACTTGATGAGAGTAAGGTCAGGAGCAAAGTGTGTCTAAACTTTCTCAGTTTGTTTTTCATGAAGAAACCTTCTCA
>chr15:36935470-36935670-dinuc
GAAGCAGCCGTAAGGATATTCACTTTCCAGCAGGGACATCATGTCAAATAAACCTCAGCATTGTAGTGCGCATAGTTATAGGAATATTTTACAATCACTT
>chr15:37607584-37607784-dinuc
TCACTGAGGGTCACAGTACACCCTGAAGTGACTGGCTTGCATAAGAGATGTCTCCATCAGCAGTGTGAGAATCCATGTCTTGACATTTGGACATGTGTCA
>chr8:83131925-83132125-dinuc
AGTGGCACATACTTTCACTCCACTAATGCAATACAGTTCATGCTATAGGGGTGACAGACCAGTCAAATTTGTACTTGTGATGTCTCTCATCCCAGTGCAG
>chr8:83666156-83666356-dinuc
GCTGGCCTTCAGGATACCATGGTATTCCCCCCTAGAGGATGTGATCCTGCCATGAATACCCTCTCTCTTGAGCCCAACCCCTATACTAGACTTCAGCAGC
>chr8:86704492-86704692-dinuc
CAGTTCAGAAAGCTCTATTTACATTGTTCATTGATTCTTGATTAACATTCCACTTGTGTCTACTGGATTATTTCTTTTCACTGTTACCATTCTCTTATGT
>chr8:88691574-88691774-dinuc
CTAGGTTTTCTCACAACTTCTTGATTGAGATCAGAAGCCTTAATCAAGAGTAAGGGTTGGAGGCTACCTTCCTGAGTCCCTTTCAGCATTTAGTCCATCC
>chr15:37947939-37948139-dinuc
TGCATGTACTAAAATTTTACAAAGTCACTGGTCTGTGGCACAAAAGGCCAACCAACAAAAGCTTTCATTACTTTAAGGTCTAAATAGAGAAAGAAACCAG
>chr15:38017446-38017646-dinuc
GAACCACCCTAGGTCACCAGCTCATCTCACCCCACTCCTAGCACTGGCCGCACCGTCAAGAGTACACTCCTTCCCCCAGACAATGAGCTTACTAGACACC
>chr15:38120464-38120664-dinuc
ATGATGGTCAATGGGAAACAACTGCTTTGGAGAAGCCCCTAGTGAAAAGTCATGCCCATAAGGCTTGGGGCAGATATGAGTGGCCTGAAAACTGACTGAA
>chr15:38601566-38601766-dinuc
GTGCTGACTCAGAAAGAACGCTCTGGTTCTTGAAGTAGGGCTGTACTGTTCACCAATATGCAGAGTGGAAAGAACACTAATGACTGGGGAGAGCCCAGGT
>chr15:38620534-38620734-dinuc
TCAGTTTGGGGGGGAGGAAGTGATCACAACAAGCAAGCTGCTCACCTAACCAGTTGCTCCTTTTTTCTCCAATGGCCGGTTAGACAGCCAAATGATTACA
>chr8:88691971-88692171-dinuc
AATGTGCTGATGTTAGAGTCCTCTGTAGGTTGGGTGATGCTGATCCCACAGGTTCAGGCCCTGCTGTCCATGCGCAGATCAGGCTTAATACCGTCATCTT
>chr8:91073950-91074150-dinuc
AAATCAGCATTGGATCAGTGCACGACAGTCAGAGTCGCCACTACTTTAGGGTGTGGTGCTAATGGGTTGACCTAACAGCGAGTGAATCAGAGGGAGATTG
>chr8:91545654-91545854-dinuc
CCAGCTGGTGATGGGAGTCTGTGAGTGACATTTGTCTCAGAGCTCTTGTCCCAGCCCAGCTTGTCCTTGTATAGCCAGACCAGGGAGTTTTAGCTGCTTA
>chr8:93981896-93982096-dinuc
CACTTCAGACCTGGGTGATACAACACCATAGTTCCCTTGGTCCTGGAATCAAGTTGGTTACTAAACTGCCTGGAATTGGTGGTAACTTTCTCCCTGGGAC
>chr8:94413834-94414034-dinuc
AGCAACTCACCTCCTCTCAGCCAGTGCCTACTCTTCAGCCTCAGGGCCTCCCGTGTGCTCAACACTTGGTGATTATTCACTGACCCCTGTCTCCTGGGCC
>chr8:94458616-94458816-dinuc
CTCCTGCAGGTCTCTAATTGACTGGGCATGATTCAGTTTCTTTAACCCATTGCACTAATCGTGCCTTACCTGTTCCCATCCACTTGTCCTGCTCATGGTC
>chr8:94633585-94633785-dinuc
ATTCCCATCTTGCCCTGTGTTTCTACTAAACCTAAAGTGACCTACAACCTTTTGAGTTCCTGTTCAAATGTGCTGGGACATTTGCAATATACATGGCATG
>chr15:50584364-50584564-dinuc
CAAGAGGAATGATCAGATGTGGTGAGTGTTTCTAATTTGTGCATGTCAGCATCAGAAAAAAAAAGGGTTGGAGTGATTTCTGGGAAATCTGGATGGGCAA
>chr15:50650399-50650599-dinuc
ATGGCCATCTCTACACCAGTTTGGTAAAAACATTTGATTACCAGTTTGCAATTATGTTGTCAGTTATATTGATAGCTGATTAGTTAAGATTCCAAAGTGA
>chr15:50667567-50667767-dinuc
GGGAGGGTCAGACTAGGTGTGGGCAAATCATACAGAGTGGATGTCTCTCTGTCAGTCCGGACAGTCTGTAGAGGGGTTTGTAGACTTTGGAATAAACGCA
>chr15:51728974-51729174-dinuc
GGAGGCCAAAAAAGCATAGGAGACACAGACTAGGATGGAAAGTTGAAGTGAGAACTACTTGAGGTGAAAGTTGACCTAAGGGAGTCCTAAAAAACTTTGA
>chr15:51823436-51823636-dinuc
GCTTGAGGCACACATTTGGATGTCAGCATTTGATCAGGGCTAGTAGAGTCAGGAACAGGTAATTACAGCTATTACAAGAGAAGACTGGCTTGTGGATTTT
>chr15:52944618-52944818-dinuc
TGCAAAGCTATGGCTTCTAGGTCATACAGATCAGTTTCAGATTACCTTTCGAGAACTGGCATGGCTCCAGTCAGTGCAGCATTGATCTAGAGCCCTTAGC
>chr8:105638765-105638965-dinuc
ACTTCATTATAAGCTGTGATGCATGGCAACACTGCTGGCATGGGAACTCTTGAAACCATGGCCCTTAAGTTTAAGAATAGACTGGCATCTCCCATGCGTG
>chr8:106003586-106003786-dinuc
ATACCTATATTTATCTCAGCACATGTGACAGATGAAAAGTAAGCAAGTGGAAATCAGAACTTGGACACTAGTCAACTGCCATTGAATATTAAATAGATTC
>chr8:106007198-106007398-dinuc
TCAACCTTGGGTACCAGTCCAGAACAATAACTCTCTTGACAGATGGAAGAAATTATGTTATTGGGATTGAACACTCTACGGCCAATTGGGAAGCAATTAT
>chr8:106794946-106795146-dinuc
CTGCAGTCTCGTGTTTTTACTTGTAATCCTCACCATAATGTCTTGGAGTCTTTTGCAAGGCAGAGGCCTAGGAATTGTGTCAGAAAGAAGGGACCAGAAC
>chr8:106937218-106937418-dinuc
ATTCAGCAGGGCTAATCCTCATGTGACTCAAAGTTTGGCGTGAAGAATGTGTTAGATTCCTGCTGCCATGAGTAAAAGTCTGTAATGGTGAGGCTAGATA
>chr8:107114482-107114682-dinuc
TCTTCTGTGTTCCTTGACGATACACGTGTGAGTTCACCCCTATTGCGAACATGGATAATCGTTGGGCTGGATGTCGCTGTTGTTTTCATCTCTCAATGCC
>chr8:107502668-107502868-dinuc
TTAGATGCTGTGGTTAAAGAGAGGGTACCCCGGGAAACCTGGTCAGGGGCTTTTGGATGCATTTTCGATGAGCTGCTCAGACTGAAGCCTATGTCAGGGT
>chr8:111185340-111185540-dinuc
TAAGTTCAAATTGAAACCCAGTACATATCAAAGTAAGTAAAGAAGCTTGAGGCTGCCAAAAAAAGCTTTGTAAAGACTGTAATTTTTCACATTCCATTCT
>chr15:58530280-58530480-dinuc
GCTTAGAACTGAGCTCAGCTCTGCAGTCTCAGAGAGGATATTCAAATTGCTGATTTACACTAGATTGACCTTAGCAAACCTAATCTCACTGGTCAGATTA
>chr15:58585560-58585760-dinuc
ACCTGCCCTTGAATTCAAGTTTGTGCTTTTCGTCCGAACTCCACTTTTCTCTCCTGATCCAACAGTGGCAACAAGAGCCCTGCTCTCACTTCTCCAGGTC
>chr15:59448783-59448983-dinuc
ACTCAATAAGAAGACTCTACAATTCGGGAGCATTTTGCTTTGAGCTCATGATTGTGCCTTATCTTGCCTTGTCCTTCCTTGGTGGATATGAATGTGCAGC
>chr15:59483514-59483714-dinuc
TACTTGATACTACCTCAATTCTCCGCCCTGTGTTGTAATGACTGTTAAAGATCTGCATTTGTGCAAGGACATCTTAACATCCCACCAGCTACTGAGTTTG
>chr8:116552840-116553040-dinuc
CTCTGTCGGCTTGTGTTTGCACAGAAGAGCCTTCACAGGTTGGGTTATTTAGAGTACAGGCCCTGCAGGGGTCTGAAAACATAGGCCGTCTGTTTTATCT
>chr8:116689849-116690049-dinuc
GCTGAGCAGTACCACTCACTCACCAAAGCATCATACCAGTAGCACCAGTCAACCCAGAGTAGAAAACAGTTATTCATCTCCCATGACCCCTTTTGACTCC
>chr8:117285263-117285463-dinuc
GGTGATGAGATGGGTGGCCACATCTAAACTCTGGGCAGTTGAGGGGCTGGCTCAGGGGAGGAATCCAGTTGGTTTGTGGTTCCCCAGGGTCCTCGCGGGG
>chr8:119784290-119784490-dinuc
TTACAGACAGCCCATTAGCAGCTCAAGGCCCTGAGCAGACTTATCCCAACAAGCACGGTACCCCATTTGCAAGCCGCTGGAGGGTGGCTGATGGCCTGAC
>chr15:59618500-59618700-dinuc
GTTGCATTCACCCAAGGGTGCTCCTCTGCAGTCACCAGTTCTCTCTGCCAAGAACATCAGCCCCCTCCACCGGAGGATCTGTGAGGCAGAAGGAGGCGAC
>chr15:59707744-59707944-dinuc
ACACCTCATTGCTCAGTTCCACCCTCTACTTAGTTGCACTTGTTCCAGGGTTGCTTTACAGGTGTGCATCTCCACCAATGACCAGAACCCTGATTCCTCA
>chr15:59726036-59726236-dinuc
ATGTACCGATGCCTAGGAATTGTGGCACTCTACATTTTCGGAGAAAAAGATCTGCTGGGTTGTTGTGAAACTTTGCTACACATGGGTCTTATCATTCAAA
>chr15:61448662-61448862-dinuc
TGTACTCTTTTTAGCACTGACTCTTGGAGAACTAGAAAAGCATTGATTTGCGTTATACAAACAGGGTGACATATGTTCTTAGTTCAAGTCACACTTTCAC
>chr15:61546722-61546922-dinuc
CTAAGTCAACAGACCAGAAAGTTGAAGAGTTGACTAAGAAGGAAACACCCCTCCTTCCAAAACATCTTTGGTTTCAGTTGGGTGGAGGATTGTTATTGCT
>chr8:126595796-126595996-dinuc
CACTTCTGGATAAAGCAGCAGGATGTTATGGAAAAAATGAAACCTTTGGTCCTGATAGAGCCAGATTAACCTGTTTCCCATTGCACAACGCTTCGCGTCC
>chr8:126625258-126625458-dinuc
ACGTTCAGTTTGAGATAGTGACCTAAATGTAAAACTGTTGGTAGTGAGACCTGAGTTGTTATTTATCTGACAAGAAGACTTGCAGCGACTTCTGTTTTTG
>chr8:127381384-127381584-dinuc
TGGCTCATTTAGATCATCAAGAGGCCTACTCAGTGACAAAGAGGCAAAGACTCGTGGATAGACCTGAGTCATAAGCATGTGTCACACTTCAGGACAGAGA
>chr15:62157527-62157727-dinuc
TGGTGGGAGTTGGTGATGATAATCATTAATGCTGGGTAATAGGTGTACTGGCAACCCTCTGAATCAGGAGACATATATGTTGATATTCAGGGGCTGGTAC
>chr15:62271437-62271637-dinuc
TGCTGTTTTTGTTGTTCTAACTGGCCCCACCAATGAGACAACTAAGTCCAGAATTGTAGCTGTGAATTTCAAGGATTTAGCTTGCCTGTCACACTGAGCT
>chr15:62374663-62374863-dinuc
AGAAGTGAAGGATGAGAGTTGCTAACAATAGTTGTTCTGGAGAAGTAAGGCTAAATGACACACTGAACCCATGTTGTTAGGAACAATTGATCCGCGAACC
>chr15:62457915-62458115-dinuc
GTCAACTTCATCTGAGTGATCTTGTGAATCACAATGAGGGAAACTCCTGGCCACCAAATGTTGATGGTGGTTTTTTGTTTGGGTAAGCCTTTGAGTGTGT
>chr9:3025610-3025810-dinuc
TTCAGCCCTCATTTTGTACCATCTTTTAATCTCAGCTTTTTGATCCCTCCATCCATTTTTTGTTCTTTACTTTTGATCCCAAGGTCGTTGTCATTTACAT
>chr9:3344440-3344640-dinuc
AGCTTTGGGCAGTTGTTCTATAGGGATCTTTGGCAGTTTTACACATTGTTAGCCTTGACAATTTGAGGAAATAACTTGAAGGTTTTACTCAGCTCGTATC
>chr15:62839477-62839677-dinuc
GTAACTCCAGGTTTGAGCACTTATTCAGCTGGAGGACAAGGACTTGATGAATTTGCCAGCCAGAATCAGACTGGATGCAACATAACTTTCTCAAGAAGAG
>chr15:62889977-62890177-dinuc
CAGCTCTGTCTATGTTTTCACACAAGCTATACCCTTTCCAGCTTGGTACACAACAATTAGGCTTGGATTCCTTGTAAATGTCCCAGTCATGAGATCTTTA
>chr15:64075480-64075680-dinuc
CCACTCCCTGCGGTGAGTAGGTAGCCGAATCTACAGGATCCCCGGCTTCTTTTCACCTGGAGGTATCCTTTGGACACAGGCTCCTTAGTCAACATACTCA
>chr9:13614766-13614966-dinuc
TCTTCTCAGTAGTTTACTGATCTGGTTATCCTTTGGATGGCCTCTCAGCAAACTATATCTTTTGAGGCCTATAATTCCTAAAGAAATCTAACCCAGCCAT
>chr9:14010204-14010404-dinuc
AACCAACTCTCAACCAAAAGAAAAAATTACAAAACCTAATCTGAACACCACAGACATAGTCACCAACAAAATCACAGCAGGTTTCTTAAACTTGTTCCCT
>chr9:14760135-14760335-dinuc
CTAATTCCTAAAGGCAGAATCTCAAGCTGCTATTTGAGGCACCATAACTTCTGCAACTCTAATATCCATGAGATTCTGTGTAACAACACTCCACATGCTC
>chr9:14904975-14905175-dinuc
CTTACTGACTGGCTCACACTTGGTGGTTTGAGTGTTGTCCTACGCAAACAATGATTTGGAGAGGAAGTAAAATGCATAAACAGTAGTCGAACCAATCCAA
>chr15:65795748-65795948-dinuc
TGTCTGTCGTATTCAAGGATGAGGACTTTACTGTGTTTCTATTTAAGTGAAGGGGATGACTGCTGGTTCCAAATAGTTGAGGTATCTGTTTTGAGTCTTT
>chr15:66447399-66447599-dinuc
CCAATTGGTCTCAGGGCCAAATGTGACGAACTCAACTGCCATGTATTAAGGGGTTTCTAGTCTTCTAGTCTCACAACAGACAAACTCAATCCTGCCCCAG
>chr15:66481552-66481752-dinuc
GGCATGCTCTCAGAACTCCATATAGCATTGTGCCTAGGACTCACAGGTGTCCCATCTTTTCCTATGCTGGAGGAGTACCGCCACAGGCAGGCTGACATTG
>chr15:66641525-66641725-dinuc
TCTTGGCTGTTGCCCTGGTGACTATCAGGAGGAAAGAAATGGTTTAGTTGAGTCATCCTATTAGAGACAGTAGCAGGGATCAGGTTGAATGGGGACCAAA
>chr15:66811503-66811703-dinuc
TTAACTCTTCTGTCAAGCAAAGCCCTCCCCTAAATAATTCAAAAAGTCTGAAGCTTACAGACTTCAGACTTCAGCTCCAAGACACCATCTGTGCTAATAG
>chr9:18293091-18293291-dinuc
AGTTGATTGTCAACCCTGACACTTCACTCCGTACCATAAAAGTGGATTTTGATTTACAATAACTATTCAAGAGGCAGAACAGTCACAACAGAGTAGTACT
>chr9:21679922-21680122-dinuc
CGCATTTTTTTTGGCACACTTGATGTTTTTTGACATATCCATGTCTCCCATTTTAGAACAAAGCTAGGACATTCAACAGGTCTCATAAGGATGCTGGTGT
>chr9:22645868-22646068-dinuc
ACATGTACTTTACTCATGAAAATTGAGAAGAGTGTTAGTGGCTGTCTTTGATCCAGTCGTACTTGTCCAGCCCACGCTTGATCAGTAAGATTACTCCCCC
>chr9:22649718-22649918-dinuc
CATCCCGGTGCAGTCAGAGGTGCCTGAGCGGTAGTTTGTGAACACTAGAGGGCTTGTTCAGCGCAGTATCCACTCAGCATGAGTAATTTGAAAAAGCTCC
>chr9:27043921-27044121-dinuc
GATTAACTGTATTAATTGCGTCCACCTATGGTGTGTGGTATGTGTCGACTTTCCAAGTCTGCTTATGTAACTGTTGTGCTTGTGCCAAATCTGTGTTTTG
>chr15:66817204-66817404-dinuc
GCTTCATATCTCCCTATGCTGCCAATGGGCCTCTCCCCTAAATGTACTACTCTCACTTCGAAAAAATTACCACTGGTATCAGAGATCTTTCTCACCTCTC
>chr15:66867484-66867684-dinuc
ACAAATACCTTTAAGTTTCTAAAGTATGATCCTCCTCTGGAGATTGGAAAGGATGGGTTGTGATCACCTCACCCCAGTTATTCACCAGAAACTCCAAAGT
>chr15:67174498-67174698-dinuc
AGTTTCTTTGATTGATTTTTTTCTTGCAGACAAGCAAGAATTCAGTTTTTTGGCAAGGTCACACAAGGTAACCATTTTTGAGACTTACTTGAATAGGAGG
>chr15:73149579-73149779-dinuc
AATACTGGCAGTGTGTGCGATTTTGTGCTTCCCCACACTTGCTAAGAAGGCCTTCGCATAGAGCCACCCGGGCACACGAGCCACACACTTCCGTCAGTGT
>chr15:73153208-73153408-dinuc
AGGCAGCTGGGGGATCTAGCTGGGGGTCCTAGCAGGAGGTCAACACAGGAGTTACAAGGATGAGTCAGTCAGGGTTGGACTGGGGGGAATGACTAGGGGC
>chr9:32510051-32510251-dinuc
GCTGGACTGTTAAGACCATTCACGAGATCTTCTCTCTCTTGTGCAATCACCTCCTTTAAAGGGCAGAATGCCATTCTGGTCCTACTCTACTAGCCTTTCG
>chr9:32699686-32699886-dinuc
AGAACTCTTTGGGCTGCTGGTTGGCTGCCCACATGGGGAGTTTAAACGGAGAAGCTGTAAGAGAGCCTCCTGCCTGTGATCTGCCAGAGTTACGGCTTTA
>chr9:32723098-32723298-dinuc
CCCGAGAGCTGGGAGTTTTGATAAGGTCTTTTTGACCACAGAATGCTCACTCACAAGTCAATGATAAATGACAACAGTACCTGTGCTTACAGGACAAGTG
>chr9:32897440-32897640-dinuc
CCAGTGTCTTCTTTTTAGTAAGGCCTCATTTGAGTTCTTTATACCTAACCTAATTGAAATGTCATCAGAATTTCGAACTATCCTGGAGTGCTGGGGATAA
>chr9:32908276-32908476-dinuc
ACAACTGCATTCTATGTAGAGCAGTCCTCTGCTCTCCTAGGTATCTCAGTCCATTGTTAACTTGAGTGAAGAACCCTGACCCTTGGATCACTGGGTCCTT
>chr15:73176686-73176886-dinuc
CAGAGATTTCTCACAGAGCTCAATGCTCTGTAAGTGTCCAGCTTCTTTTGCTGAAACCTTGAATAAGTCATTTGTGTGAGACCTCGATTCCATCCTTTTG
>chr15:74934948-74935148-dinuc
TCCTCCACCTCTTGATGTGCCGTTGGATAAAGCTCTTCCCCCTACTGATAACTTTTTAGCCTAGAGTTGTTAATTTAAAGACCTTGGGATCTCTACCCAT
>chr15:77807034-77807234-dinuc
ACAAGCAGGCAGACAGAAGTGCTTGCAGGACAGCTCCAAGTACACGAAATGGTCCAAACCTCTACTGTGGCCTTAACCAGGAGGGCTAAATAATTCACTC
>chr15:78493614-78493814-dinuc
CCCATGTGCTACGAGTCCGCCAATCACACTGCAGACTCTCTGAGTTCAACGCAGTCAATCCTACCCATCATCCCCTGTATGGGCCTTGGAGAACGCTCCC
>chr15:78510847-78511047-dinuc
CATGACTGGAAGATGGAGCACAGAAACTGTGGAGAAGAGTGTGTGGACTCACACACAGTAGTCCAACAACACCCGGTGGGATGCCACACAAAAAGAATTT
>chr9:35475479-35475679-dinuc
TCTAGTTGTTTTGAACACCCATTCATGAGATCTCCTCAGGTGCTCTTGTTACTTCATTGCAGTCACCTTGGTCTTGTGCTCTTGTTGTGCTTGTGTGTAG
>chr15:78614662-78614862-dinuc
TGCTTTCCCCTAAGGACTTTTTAGTCTGCAATGCCAGTAGGCCTGACCAACCAGGGCTGAGTGGAGCTTGGCAGCCTGTCTCTCGCTTGCCTGTCCCTCT
>chr15:80706456-80706656-dinuc
GTTATCTTGGCTAGTCCTTTGAAAAAGCATTTGACCTGCCCTTAGGCTCTTGTCTGATGTGCTGAAAACTGTCAACCGGAGACTAATGGGGTTACTGAAT
>chr15:81308142-81308342-dinuc
GTCAGCTGTACTCCTGCTATGTAGCATAAGGACACCACAAGCACCCTTTGCTTCATTTGGTCTGCTTCTCCAGTTTACGGCGCTCTCAAACAGATTGTGT
>chr15:89310008-89310208-dinuc
CTGCCACTGGAGGTCACAACGGTCCTGACTGTGAACACTCACCCAGTACACACTACCCAGCAGGATCACCACCAGCAAACAGGCCACTACCCTGCCTGGG
>chr9:37614043-37614243-dinuc
CAGAGAGATTCCAGAGGCAGCTGGCTTTTCTACCCCCTTCATTAGCGAGCCAAGGAGGAGGGTATGTTCCAGAGAAATGAGGGCCGAAGGACACAAGGAG
>chr9:40386380-40386580-dinuc
ATACTCCCTTACCAGAAGTAATGTTACTCTTCCAGATAAGCATAGTTCTGGATACTTAAGCATAAATGCTCATAACTACATGTCCTTTATTTTAAGGACT
>chr9:42209681-42209881-dinuc
TGCCAAAACTGTCACAGATGGACCACTCATTGTGCTCTTTCCAGGTATTTAGTCATCTCCTCCTTTCCACCTGATTTCAGCATGTAACTGTGTAGGTCCA
>chr9:42214242-42214442-dinuc
GGCTGATCGTTTCTACATCCTTGCACATATCACAGAACTATTCAGTCAGGACATCTCTGGATATCACCCCTCAGGTTTATTGTAGCCTCTTATGATCACT
>chr9:42313850-42314050-dinuc
TCATATATGACACAGTGAAGAGCTACAGTCCAATCATATTGTGTTAAATTATAATTCTAACACTAGAGGGATCAAGATAGATGACTAGAACAGAGATGTA
>chr9:42428156-42428356-dinuc
ACCGCCAGAGGGGGACAAACACCAGGTGATCAGTTGACAATGAGACCAACACTAAACCACACAGGCCCATAACTGTGCAGAGAGTAAACGCTGTGACACA
>chr15:94452958-94453158-dinuc
ACGCCAACATGCCTGCCCTACTGTAATTTCCTTATAGAAACACCTTAAAAGAGTCCCTTTCACCTGCACATTGTCTGTGGGCTCTGCACCCTTCTGCTCA
>chr15:97355988-97356188-dinuc
ATATACAGGGGGGGCAAAAAATTGGTAATATTTTTGGGTCACTACTTAATACCACAGTTAATTAAACACTCACAGGAATAACCTGCACGAGAACATGAGT
>chr15:100060622-100060822-dinuc
TTGAGTGAAGGCTGTGGAATAGTCAAGACATGAGCACACTGAGGCAGAAGACAAAGGACGGGCTCCTGACACATGAGCTGATCGTCCACACCTACTCACC
>chr16:3723356-3723556-dinuc
GGGAGCTCAGGACTCTTCAACATCCGACAACAGGATGAGGCCTTGGGCCGGGGTCCCTTGGTCAGCTGTCAACCCTTGATTAATGCCTTCAGACCTCTCA
>chr9:44024139-44024339-dinuc
CTTCAGAAGGAACCTGAAGTATGGAATTACAGGAGGGGACATGTTTGCTTGTTGATGCAAAGGGAATGGGATAACACTGCTGAGTGTATCTAAAGGGGAG
>chr9:44716894-44717094-dinuc
CTTCGGGGTAGCTTACTGTACCACGTTGTCCCCACTTAGCAGCCAAGCTTGTTAAGACAGTCTCTCTTCTCTCAGTCTTTAATCCCAATGTTGGCCACTC
>chr9:46046775-46046975-dinuc
GGTAACAATTGTTCATCCTCCTGAAGAGCCAAGCAGCCTCAGCTTGCAGTGCTTTTGAATACCGTCTCCGACTCAATGGCGTTACATGATAGGATAAGTA
>chr9:46083488-46083688-dinuc
GAATTGAACTCCTCAGGACTTTGCTTTGATTGACCTGCTGTCTGTGACCGGTGTCCACCATAATGAAGTGAGGTTAAGCGTCTTTCACAGCATGATTTCC
>chr9:46176830-46177030-dinuc
TCTGGCTACACCTGAGAACTGATCCAACACATTAGGTGTTCATCAAACTTTTACACCATTACTTGTGCTGGTTTCCAAAATGTTACTTTTCATCCAACTT
>chr16:4738364-4738564-dinuc
CTGCTGTTCTTGTCTACTGCTGACCATCACTCTCCCATTGACTTTGACTTCCATGCACCTTAGTTCCTCATGCACTGACAGATCAAGTCAGAGCATCCTT
>chr16:4878754-4878954-dinuc
GAGGTATACGCTACCACAGGATAGAGAGTCAACAACCACAAGAGATTGAATTGGAAGACTGGCCCAGGGGTAGGTTGAGGTAAAGGTTTCTGCTCAGAAA
>chr16:10690185-10690385-dinuc
CTGGGATCCTTCACTTGAGCCCAGTCATGGTCCCTGGCTCTCTGGGCATCACCAGTGTGCCCCTCTGCGCACGCCTTAGCTAAACCTCCTGCACCACTCC
>chr16:10785770-10785970-dinuc
TGTACTCTGGAGGATTCCTGGGCCCCTGTCCCACAGCGCGAATGGGTGGCTGGGCGCTCCCTAGCTTCTCCCGGCTTGCCGCTCCTGGTCCCGTGCACTC
>chr16:10786318-10786518-dinuc
GACCGGTCAGTTGAAGGTCAGCATATTTCTGGCTGGATGTGCTCGGAGGAAGAGTTGGTAGCACAGGGACTGTTGCCTGTTCACCCCATTCTAGTGTGAT
>chr9:48443972-48444172-dinuc
GAGCCTCAGTCAGAGAGGTCAAGGATGACAGGTGCATGATACAATGTAAGCTGCTATGACAGACCAGAGACATCACAGTAAAGTTGATGTCATGAATCAC
>chr9:53603592-53603792-dinuc
TATGCCTTATGAAATCAAAATCCATTAGGGTGCTTGAGCTTGTCTCACTACAGTTTGGTATGTAGTATGTGAGTTCCTCACCATCCATTCTTTGTGAGTC
>chr9:55754676-55754876-dinuc
TGTCCTGATGTCACCTGTCACCTAACAGTGGTGAGAGAAGTGTGCTTGGGAGTCCCATGGGACTCAACACCCTCTGATGGTGAAGCAATGTAGCAACCTA
>chr16:11501080-11501280-dinuc
TTGCTTGCCAATTACAATACACTCTGAGGTCAGGGGGTGTTGCGTTGCTGTGAGTTCTGGGCTTGTCTGACACGCACAGCTTCACATTTCCAGAATAGAC
>chr16:11687410-11687610-dinuc
ATACTGACTGACAGGGTGGATGGGAAAATGATGACTAACTATGACAAACACTGATGAGGAACTAGGACTAACTAAGGATGGACTAGGAAAGATAACTGAA
>chr16:11871842-11872042-dinuc
CCCTTCATCAGCTAACATTGCTCTACTATCAAGTCTCCAAGTCGTTCTACAGCCACCAACAGACAACTAAACACCGGACCAGCTTGTCCAGACAAGCTCC
>chr16:15878558-15878758-dinuc
CCCTAGAAGTCGCATTGGGCAGGACAAGCAAGCATTAGACAAATCTAGAAGTTTGTTAGGACCCTTTCAGAGTTATTTATAGGAAGGCCACCATCAAGCA
>chr16:17949406-17949606-dinuc
CATTAGCTTTCCTGCTACCAGGCCACAGATTTCCTGAAGAAGGTTGTCATCCAGATTCTGAGTAATATCTGCATAGGCAGATAGAACTTGCAGTGTCCTT
>chr16:18905798-18905998-dinuc
TATAAATGAGTTTTTTAAAATACTCATAAAACAGCAGAATTTACACTTTGGTCCTTAATCCACATTCAATAGGCTTGTTCAATGAACAATTCATACAAAT
>chr9:56370842-56371042-dinuc
AGGCAGCACTATTGAGAATCAAACTTCAATACCTATTATCCTGAACCTGACCACTTGTCTGCACTCCCAAACTGGACTCTCCCACCGTAATGTGACAGAA
>chr9:56465298-56465498-dinuc
GTGCGTCCACACGTCGTCTTGCTGATGTTGTACTTCTGATGTGGGGAGCTTGACTGCCAACTGTTGTGTGCAGCTGTGTCCAAAGTTCATTCAGTGGAGC
>chr9:56938424-56938624-dinuc
GGCGCTGTGAAGTGCTCCTCAAGCGATAGGGGGAGACCAGTTCTGCCAGCACAGGTTTTGGTTGCTTGGAGTTTTTGGGTATGAACACAAGGGAAAGGTT
>chr9:57339842-57340042-dinuc
AGGAAGATATTCGAACCACAAGTGGTGGCTTGAGGGGTCTGAGGGTTTCTCAACCCCTCAGGTGGGTACTACACATGTAACTGGTGGAAGAGGGAGAGGG
>chr9:57643688-57643888-dinuc
ACTGGGTACTCCCATGTCCTCAGCCTTGGTCTCTGACATGCCAAAAGACCCTGCAACTAAGCTGACGGAGCAGTGGTATTGGACAAGTCTTAGGGTGGCT
>chr9:58027942-58028142-dinuc
GCCCTTTCAGCCAGTCCTGGTTGAGAGGAGGGGAGAAGTCCCACTCTAGGGTAAGCATGTAGGACCAATTCAGAAAAGTTCTAGGCAGAGGGCATCCATT
>chr9:58250384-58250584-dinuc
CTTAGTGGACGCCACTTCCGGCGCTGTGAGTGAAGTCTCTGAGAATGCACCTGTGTCTAGGTCAGGACAGAGTGTAGAACAGATGGTTGTGGTTGGGAAG
>chr9:58271188-58271388-dinuc
ACGACACTGCATCATTTCACACACACACAAACACAACACACAGTACACACTTTCACACACACACACACACTGTGTGAGTCACACAGACTGGTCACAACAT
>chr9:58275154-58275354-dinuc
CTGAAGTGCTGGTCCTGGCTGAAGCAAGCAACAGGGAGGGCTCAAGCAGGGTGGTGGGGTGCGTGAGCAATGAATGGGAACACCCAGCACAGGAGGTGAA
>chr9:59338452-59338652-dinuc
GGTGAGGCTGGAGTCCAAAAAAAAGAAAGGTCTGAGTAACCTGCGCCCAACATTATAAAAAAGCACGAGTAATCACAGGCAGAACAAAGACCAGCAATAC
>chr9:59387896-59388096-dinuc
TTCATTGCTCCCTGTGAGACTGTCTAAATTCTTGTGGAGCTCAGCTTAATAGCACCATCTGTTTCATACTCATTGAAACTTCCAAAATCTGTCATGACTA
>chr9:59658450-59658650-dinuc
TGACTTTCAGTTTGACGTGGACTCTGAGGAGTCAGTCTGCTCCTTTTTTTGGCTTGGGTTCTTGAATGTAACCCAACTTTCTTTGGGAAAGTCCCAAACT
>chr16:24679066-24679266-dinuc
TATCATCTAGTTAAGATTTCTTACAGGAGTGGCTGAGTGCAGTATGGTGCCACCATTGGTCACTTCTCACTATTTATTAAGGATTCAGTCCTATGTCAAG
>chr16:24735872-24736072-dinuc
CCCTGTCCAGTCACTGCTCCTTTCTCTCTTCCCTAGCCTTCCTTGGTCTTTCAGAGATTAGTTGCTTGAAAGTTCCCTTACTTGCACCTCCAAATTGACA
>chr16:32087700-32087900-dinuc
AATGCAAGTAGGAGTGGGAGTTCTTGAGTTTACCAGGTAAGCCAGAAAAGAGAGTCCCTTGGCACACATGCACAAGCCAAAGTTTGGTTCATGACTACCT
>chr9:62108450-62108650-dinuc
AATATTTTTGGACAGCACTGAACACTGAAGAGAAATGAGAACAAGGTAAATGAGGAATTTGTTTATTAAGTTAGGAACTCTATGGATTTATTGCTTTTTA
>chr9:62353860-62354060-dinuc
TGGCGATCTGCAGTTTGGATGATATTGTGGGAGAGGTTTGTGATCTGCGTGGGCCCTTGCCAGGCTGTACTCTGGTGCCTAGGGAGTTCGATGGCAGGGG
>chr9:64797554-64797754-dinuc
ATAATTTGGCCACTGATATCACCTCCAACTTGACCGTAGTTCAGGGCTGTGCCATTAGCATTGGCGCCACTGTGCAGAGGCCACCAAGAGGAGTAAAAGC
>chr9:65292494-65292694-dinuc
ATATAGCCTTTACGTAGAAACCTTGACTGTTTTCACTGCTTTGAGAAGGTTCTTGGGCAGGTTGAGCTGCATTTCAATTAGCTGAATTTCACTAAAGCCC
>chr9:65535356-65535556-dinuc
AGGCAAGAAGTCGCTCATGGACACAAGGAGGTCAAAGCTGTAACACTCTCTGAATGCTAGCCCCAGGTGACAAGCACTTAGATTTTAGTATGGTTGCCTC
>chr9:65549661-65549861-dinuc
GTCACCCTGTGCCCCAAGAATATGATTCTGTTCTCAATTTCCCTACACCAAACTAGGCTCTTGAGTCTGGTCACATGTAGTCAAGCTCTCCCGACCTCAT
>chr9:65812284-65812484-dinuc
CACATTTATTATTTTACATTTCTACAGCTAGCCAGTGACTTCTCATGGACCAGCTTGAACAAATTTTTAGCCATATTCCTGGAGTTTTGTGCGGCATCCT
>chr16:33777404-33777604-dinuc
CCAGTTACAATTAGTCCAGGATGAGTCTTTAGTTGGGTAGTGATAGAAAGGTGTATGAGAGAGTTCTAAGGCTTTTTTATTCTTCAGAGTGAATTACATG
>chr16:43190610-43190810-dinuc
GATACCACTCCAACTGCTAGAACAAATCTTGCTGTCTTTCTGCAGATGACCTGCCAGTGTAGACGGCTGCCTTGGAACCTGTTCAGTAATTTGGACTCAC
>chr9:67905738-67905938-dinuc
TCTTGAGAATGACACAGCACAGAAAGGGGAAGGTTGACAGTACCTAGAGATTCACAGAATCTAACAACAGTTTTTAGGGTTAAAAATAGAAACTTGTCAT
>chr9:69017878-69018078-dinuc
TACTACATACACACACAGGACAACAAAGAGCCAACACTCACAGGAAAAACCAGGACACTTCTAGACAAAGTGTTCTCCTGTGAGCCACCACAGTTGACCA
>chr9:69034386-69034586-dinuc
GGGTGACTGCAACAACTCTTTGGCGCCTTGCTTTTGGCTCTTAGTGGGGATTCTCGGTTGCCACGTCCTGTCTTGTTGATTGTACACTACCACAAATTAG
>chr9:69455406-69455606-dinuc
TGAGAGCCCATAGCGGGGGTCCCTCCAGGTCTTTGAGAGAGACCTCTCTGAAAGACTGAGGCTCTCTCAGAGGCAGCTCAGATCCCTTTGTGAGCATCAC
>chr9:69702209-69702409-dinuc
GTATGATCCAAAAGTTCACAAGGTTTCTGACCCTGTCAGACTTTGTTGTTGTGTGCATGCCTCAAGACTTCTCCTGGTCAGGGGACCATTCTTCGTGTGT
>chr9:72044454-72044654-dinuc
TATAAAGAAGTAAATGTTAAGACATGCATATTGTCAAAAAACCAGACAACTCGTAATTAACTACTTTGCCCCTCAATAGATGTCACTCTTAACTGACGAA
>chr9:72097122-72097322-dinuc
CTCATCTCATCCAATGCAAATTAGACAGTGGGCATAGCCAAATAGCAACACACAGAGTTACATGGCACACTCTCTCAACTGGGATGGATGATTTGCACTA
>chr16:43699382-43699582-dinuc
TTACTCAGAGAAAAAACTCTGCTTAGGGACTTGATATCAACAACCCCTAGAATTATGTTTAGTCCAGTAAGTTCATTGTTAACATCAACTGGGGTGGATG
>chr16:45722213-45722413-dinuc
CTCCATCCTGAGCCTGTCAATCTTGGGTCTGATCACTATTCAGTAAGTACTGTTCATATATACCAATTGCATTAAGTCGAGAAGAGAATTGCATGAAGAG
>chr16:48783319-48783519-dinuc
TGCTGAAGGTCTTTTTACTCTCTTAGAGTCCATAACCTAAGAAGAGGCACTTTAGCAAACTCTGTCAACAGAGCCTGGTCTTCTTGATCCCTGCTGGGGC
>chr16:48784713-48784913-dinuc
GTTTCATCAACCAGTTTTTTCTTCTCCCATAAATTTTGCTCAACTGTTACTCTCAGGAGAAGTGAAGCTTCTAAATGTTTTGCATGCAGTCTGTGACATT
>chr9:72270303-72270503-dinuc
GTGATAGTGAGGTCCTGGATCATGTAACATGTACTCAAATGTGCCATTATGTTAGTGTGAACCAAGTGTATCCTGGTTTGTCAAAATGTTGCAATAGAGG
>chr9:73060394-73060594-dinuc
AGTGTCACATAGACCTGCCTGGCTTCCTGGACCAGGTTGGTCAGGGCCCCACTCCTCTTTTCATTATGGTCCATTATCCCCTTTTCAACAATAGGTGGTC
>chr9:75195127-75195327-dinuc
ACTGTATGACTGAGTTCATTAGCTATTGAAATCTGTACTTGAATAACTCATGATGCAATTTGAAAGATGTAAGGTGGATTTGTTGCCTGAATGTTGTGGT
>chr9:75400907-75401107-dinuc
CTACAAGCTTATAGATCCTCTTCTGTCCAGGGTCCAGAACAGGTGCAATCACTGGAATCTGAGGGCCCCCAGCCTGAGATATTGTAAGGTCTTTCTCGAG
>chr9:79810662-79810862-dinuc
GGTGTGGGGCTGGACACTATTGCCTAATGGTCTACTAGATATAGGTCTCCACAGGCATGCTCCTACTTGCAATCACCTTCTGCAGGAATTGCCGGATGAG
>chr9:79924420-79924620-dinuc
TGTTCTCTCCACCTCACAGAGTTAAGACCATTTTAAAGGCAAGATCCTCAAGACTGGGACGGGGAGACCTTCCATTCTTGACACTTACTATGGTAACTTA
>chr9:79947454-79947654-dinuc
CTTGAACAGAAGCTCACTTGCTACCCCAAGTTCACTTAGTAGACAGTCTCCACTCACAGCTGTCACTTAGGGTGATACCTTCTACACAGATTAGATTGCC
>chr9:79989802-79990002-dinuc
CTCTTCACTCCAAGATATGATGACTGGAGAGTATTCATGTTTAGATGTATGGCAGATGCACAACTTTGGATAGCCTTTCACATTCTGTCTACTTTGGAAC
>chr16:48798242-48798442-dinuc
AAATTTGCCCCCCTTAGATGATTTTTAACTTGTTAAACCACCTAGCCTTTAAGGAAAGTGTTCTCTTGGAAAAAATTCCAATAATACATCTATGTCCCCT
>chr16:49908448-49908648-dinuc
TGTCATGGGTGTTGGGATGATAGACAGCTTCCCTGTCCTCTGCAGATGCCTCTAGGGCTAAGTTTGTTTGTTGTATTTGCTTAAAAAAAGAGAGTGTGCT
>chr16:50431186-50431386-dinuc
AGTCTCTCTCTCTTTCCGCTCTCTCCTCTTCTCTCTCTCTCTCTCTCTCTCCGTCCCTCCCCTCCTCTCTCCTCTCCCTCTCTCTCCTCTCCTCTCTCTC
>chr16:51312360-51312560-dinuc
TGCCTCATGCTGAGTTGTGAAAGTCAGCTCACAACAGTGAAGTTGCGTTTATTTTCAATATGTCAGTGTGTGGATTTGGGTCTGCATCTTTAATTGACAT
>chr9:89209076-89209276-dinuc
GCAGAGCTAGTCACCTGTTCTACAGTCACGGAATCACATGTTGCAATTCTCTGAGAGAGTTGCCTCTGTTAACTTGCATGAAGTGTTCCTTCAGAGGAGA
>chr9:90245190-90245390-dinuc
GAACAGTTCCTTGACAGGTCTAAGTGTCTAGCGAACACAGGGGATGCCCTCCATGGCTATTGAACTTGCAATCCTAACCAGGAGCTGATACACCTCTGCC
>chr16:51463208-51463408-dinuc
TCCACAATTTGACACTGATTCCACTTAAAATTGAATGCAGTTTTTTGAATTTTATCAATGACACTCATTACATATTTCTCTTGTATTGATTTCCTAAATG
>chr16:51650091-51650291-dinuc
AACTAGGTATAAGATGCAAAGGCAGATTAAAGTCCGAAGGATAAAAAGTTGTAAGAGAATGGAGGCTGGCCTGAGGTTCATAAAGAGGAGCACATGGGAG
>chr16:51814044-51814244-dinuc
GTTTAGCCTAGCTAGAGACTGGTGTCACTATCAGAATTTGAGTGATTAGATATGCACAGCTCTTGGGCAAGATTTCAAAGGAGCTTTCCACACCATGTAC
>chr9:96629364-96629564-dinuc
CTTCCAGTTGTCTGTACATTGATGTCTTTAACCTGAGCAACAGATAGAATAATCTAAGTGTGCCTTGGGGGGAATAAGAAGATCAGGGCACCAAACATGA
>chr9:96714192-96714392-dinuc
CCTACTGTGTCAATGTCACTCAAATGAATTCCAGTGGGAACTGAGTGAGAGAAGGAGGGTTGGCATTTGACAGGAGAACATGCCATGCAGAGACATCTCA
>chr9:106373005-106373205-dinuc
AAACAGGTGTCACTTGAGTCCGTTCCGGGACCAGCCATAGTGTTGCAGGAGCGGACGCTGCTGGGCTCTTTTCGGTTGATTCCCACTGATGTCTGGATTG
>chr16:52035206-52035406-dinuc
ATTTTTAGTGTACGATTCACTGTTTGGGCACCTGAGGTAGGGACAAATCATAAGCTTGGATTACTGCAGATATGCTAACATTCTAAAGTACTTTACTCAG
>chr16:55636668-55636868-dinuc
TGAGTTATGTCATTCTCTGATTCCAATGGTACAAAGCCTGTAATGTTTTCACTAGCTGGGATGCATGGATCTCCTCCCAGCCCAGAAGTTACTTCTCACA
>chr16:55728732-55728932-dinuc
TAATTTGAAATTTGGGAGAGCCCTAACTTATAGTCTCCCACAGACACTAGCTGTGAAATGCTGGGAGAGCTCATGAGAGTGAAATGAAAGATATAAATTA
>chr16:55954361-55954561-dinuc
CTAACCTTTCTCCATCCCTGCCTTCAAGAGCTATTCATTCTCCATTGGTGGGTCCTCGCTGTCCCCTCAACGATGCTGAAGCCTCGTTATAGGAGTTGGA
>chr9:106788272-106788472-dinuc
GGTCTAGATGACCTACGCATGTACCTTCTAACCACTTCCAAAAGCTTAGAACCTCCTCTGGGCGAACCTATGATAGCCAACTTTTCCGCACACTCAGTTG
>chr9:107278604-107278804-dinuc
GGTGAGAAGACCCTGTGGCCTCAGGATGTTAGATTGCCCCTACCTCTCCCAGACCTAGAATCCAAGACTGTCTGGAGAATCAGCAGAAGCTTCTGAAGAC
>chr9:107307812-107308012-dinuc
GGCCCTGAAGAGCTGCCCCCTGTCAGAGAGGCCTTCAATGCTTTTCCAGGGTTACTCCAGCCATGAGGACCAGTGCAGTGTTGTAGGCTGGGAGAGGCTG
>chr9:110142311-110142511-dinuc
TTGTTCTTGATCCACTTTGGTAGCCTCTTCCATTTTCCATTAATCTACTAGTTCATTTTATTTTGCAGGTGTTATTACATTCTTCTTGTTTTCATCTTGT
>chr9:113797316-113797516-dinuc
AGGTATAACATTAGCCAAGCCAGTTAAGCCAAGGAGGTTCCAGAGCAAGCCTAAAATCTAGAAACAAGCACCTAAAGTGCCAAGCTGCTGCACTGGGCCC
>chr9:114421992-114422192-dinuc
TTTTCTTTGGCTTTTTTGTTGAGTTTGTGTTTCATTGGTGGAGAGGTGGGCTGTTTCTTTTTTTTTTAGTCTTTTCACATTTTGTTTAGTTCTGGCATTT
>chr16:57495542-57495742-dinuc
CTTATGCTAATACACATTGTTTTTCTCGGTCACCGTCTGTGTAATCATGCCCAGCGCTTCACATAGTGTCACAACACCACACTCCTGACACACACCGCAC
>chr16:57599118-57599318-dinuc
AATTTCTGCCTCTTGTTGACATATGGTTCATTAACATCAAAAGAGATTCACGTAATCTGTAGGTTACTTCACAGCAGTAAAGCAGTGACATATCACAACC
>chr16:58534748-58534948-dinuc
CAGTTGAAGGTAGTGTGGATAATGATCCCAAGTCAGGGAGACAACTGAACTATAGGGATATTGCCCACAGCTCGAAGAAAACAAATAGCAGAGGCCCCTA
>chr16:58703502-58703702-dinuc
CTGCCTATGGCCAGTCTGCCGAAGGCCTTCAATCAGTCGTGCACTGAAACAAAGAGGATTCTAACCCAAGGGCAAGAGTAAAAGAGGGCTGCAACTCCCC
>chr9:114446342-114446542-dinuc
CTGGTGAGCCCTGGTGGAACAATGTGAGACTGGGGGTCAAATGTACGGTGGTGTGTGTGTGATAGGGAGTACACACAGCTCAACACCTCACATGGGGACA
>chr9:116136945-116137145-dinuc
ATTCTTCCAGTCTTGGCTTATCCAAGTTCAGCACCCCTGCTCAACAACCCACTTCCAGCGGTCTAAATTACCTTTAAAACCGATGCAACACCACCAATCA
>chr9:119340134-119340334-dinuc
GAGGGTATCTCTGCCATTGCCTAATCGGAATTTTTATGACATCTGAGCAGCTGGTAGTTTGGGTGTACAGATCGCCCCTGCCTCATGGTAGGGCTGGCAC
>chr9:119717406-119717606-dinuc
TGTAATGGGATGCTTGTCACCAGTGTTCATTCCTAACACTGCCCTGTTTCCTTGCCTTGCTCCAGCTCTTGCTCCAAAACTTTTCCAAGTATTGACACTG
>chr16:75855340-75855540-dinuc
TCCCACCTTTCTTACAAAAAACAAATGCTTTAATTCTACCTGTAGCTCACTTCAAGTCTAGTTTAGGAGGACTTATTCAAATACCCCATGGAGCTCTATT
>chr16:75908949-75909149-dinuc
ATGTAGTTGTTGTGCTGTGTCAATGTGGTGCACTGTGTCATGTTGTTGTGTACTGGTGTGTTGGTTCTAGTAAGTGTTGTGTGTGTATGTATGTGTAGTT
>chr16:75917796-75917996-dinuc
CTTGACTTCCTTACACTGGAGTGGAGTGCAATTGTTAAGTCACTTTGCTCAGTGCTATTGTCTGTAAAACACCCCCCATGCATTCCTCTCCAAAGACATG
>chr16:76444342-76444542-dinuc
CTCATAAAATTGCACTCAATACCAAGTTGAATTGACTAACCAATATGTTCTATTATGTAAGACCTTCTTTATCTTGCAGAACAAGGTCACTGACAGTTAG
>chr9:120074564-120074764-dinuc
AGGACAGTAGTGACTGCCATATGAACCCAAGACTTCTAGAGTCACTCTAGACAAACGATATCATAACAACTCAACCCGACAGTGGGAGTCAGCATTTCTT
>chr9:120936689-120936889-dinuc
CTAAAAATAAGATGTCTCAAGGAAGGAGTCCTACACAACGTTCGATATGTTTGTCCTGTCAGGAGAGAAGTCCAGAAACCGTAAGAGTGTTCTGGGATTG
>chr9:121360988-121361188-dinuc
ACTCAATGTGCATGGTCTGCTTGATTTTCTAGAGGACGCTTAGAGTGTGGGCTCATCGGGGGTTAGGTACTCATGTGGACTGCGCATGCACACCATTCTG
>chr9:121741269-121741469-dinuc
GAGGTCAACACTTGTCCAGCTCTCATCATTCCTGTTGCCTAAGCTAGATGCTTGACCTAGAGCAGAGAACCCCGTTCATTCTGCTAAATTGTGAAGAGTG
>chr9:122233478-122233678-dinuc
GAGTAAGGTGGCGGAGTCATAGGCGTCTAATATTCTGACATTGTGGAGCCCACCGCATGTCACATCCTGTACATGCACTTGACACAGAAAGGATTCTGGA
>chr16:84621546-84621746-dinuc
TTCTCCATGAAGGGGCAAGCCAAATGAAAGGACTCTGATGAGTGAGAAATTATTACCTTGAGTGACCCAGTTCACTAGAAGGGGAACAGAATGATGGGCA
>chr16:84680952-84681152-dinuc
CTGAGTGGCTTCTAAGTATCCACACATGTTCTGATAAATCCAGTCTTGACAATGTAGTGCTTTAACAAAGAACTGTCACCCTTGTGATCTCATAAAACAT
>chr16:87724880-87725080-dinuc
CTGGTCGGATCCTTGTCACATGTTATCACACATGTTCAGGCAATGATGCCAGGCATGTGTATCACCATGATGTACAGGAGCTCTGTATGATGGATCACAC
>chr16:91036105-91036305-dinuc
CACTTTAATAACCTTTCTGTGTACCGTGACAGAAGGGTGCTCATTGCTATCACTTCTTGTAATTTTGCTTTAACTCTCAATTTTTACAATTAGAATCTCA
>chr9:123928378-123928578-dinuc
TGTGCAGTTTGGGGTACAGCTGAGTGGCTTAAAAGGTTATTTGACAACTGACTGTGCCTTGAGGCTCTGTGCCCTTTCACCGACTGGCCAATTGAGTCTG
>chr9:123940249-123940449-dinuc
TGGGACAAGTGAGTTAGCCCTGCTTCCTCACACAGGACCTTCTGGAGATGCACCACGGATAATGGCCCTCCTCATCCTTTCCTTGAAAACTGATTGTTCC
>chr16:91073192-91073392-dinuc
AGGGGTCCCTACCCCCTCCAAAAACAACCTGAAATCGTGCCCTTAATATCTCATTGTGCTCATATCCCTTAGGGGCTGTCGAGCATGAGCTTTCAACTGT
>chr16:91685500-91685700-dinuc
GCGAGTTAACTACTTGCTAATGAAAGTTGTTTAGTTTGTAATGGAACAGATCTCACTAAATCTGTCCAACCTCTAGAGGAAGTTCTCTTATTTATCCTGG
>chr16:92398882-92399082-dinuc
TCTCAGCACTCACAACCCGGAAGAGCTTTACCAGGTGATTTGGCCAATGAAGGACACAAGCAGAAAGCATACACAGAGACTTGGTTTACCACCTATGATC
>chr16:92825545-92825745-dinuc
GACTATTCCGATCACGTCCTTGCCTGCTTCTGGAAAGAGATCGCGGTAATTGAAATGGGATCTACTGGCCAAGGGAAAAATGACTCTTCAAAGTGCAAAT
>chr16:92862437-92862637-dinuc
GAAGCAAGTAAACTCCGATTTAGTGTGGAACTAAGGGCCTATCACAGCCCACAAATCAGGATACAGGCACAGAGTGAATAGGCTACTACTAATCAGTGAG
>chr16:92865390-92865590-dinuc
TAAAGCAGTACTTTGGAGGTAAAACTATGTTATGAAATCACAATTAAAGTCCCAATAGAAAACTTAAAGATAAGTGTTGATAATTCTGAATTTTGCAATC
>chr16:93914046-93914246-dinuc
TCCAAGTTCTCAGTTTCTGAAGTCCAAACCTGAATAATGAATGTGTTTGACTCCTCAGCTCAGGAGTGGTGTCCTTCACTAGACTCAGCTTTTCTCTTGA
>chr16:95038258-95038458-dinuc
TAACTGAAGTTCCTCTTTCATGTCCTCAAAGTGACTTCCTTCTAACTCTGGTTTGAATTGTCGCCTCTTCTAGTAGATGTGTTGTGTAGCCCACATCACA
>chrUn_JH584304:60213-60413-dinuc
AAAGGGACTAATGAAAAACCTGTGAATCGCAAACAGAAAAAAAAGAGTGGGACTGACTAAATGAAAAGAACAAACAATGAAACAAAAAAAATGAAGAACG
>chrUn_JH584304:90218-90418-dinuc
TATCAATTGTTCTTATCGCGTCCCCAGTTCAATTTTTCGTCTTTCAAATTCGATGTTAAAGTATTTTCTGAGCCACATTTTTCGCTCATTTTACATACCA
>chrX:7673582-7673782-dinuc
GTGCTGTTCTCAACAGCTGGACCTCACCTTACCTCTTGTGGAATACCTTCTTACTCCATCCATTCACGCACCCTACAGTTACACCACAGCAGTGTAACTG
>chrX:11254132-11254332-dinuc
CAACAAACCACCTTCCTGGCCACTTATAAACAGAAGAAAGTGGCTCTGGGGATGTGGTTGATGTGCTTCTGACATGTTCAATGTGTGTAGTGTTGGGCTC
>chrX:13726239-13726439-dinuc
CATTGTGTTAGATGCATACCACATCTCATTATACTTTAAGGGGTGGCAGCAATTTCTTAGTAATTTTTTCACCAAATCTAATTTTAATTTTATAATTCAT
>chr16:97877442-97877642-dinuc
GTAAAATGTCTACCTACAATGGCAGGAAGGTGGGATAGTGTGGTACAGCTACTGATCCTATGGTGGTGGTGACCTGATGGTGCCATGTGGAGGAGGTGTA
>chr16:97948976-97949176-dinuc
GCAGTGCTTAGTTTTTAGTCCCATGTCTACAGAATAAGAGCTTCAATGCTCCTCTGCCACAGCGACCTGAAAGCAACTCAGACCAGATGAGCAACTGCTC
>chr17:3092997-3093197-dinuc
CAATACTCAAATTTAAGTTTTTAACTAAGAATCTATGGTTAGTTGAGGTTCTTGATAATGTTGTAACTTGTAATACAATAGTCAAAATTACATTAAGATC
>chr17:3129794-3129994-dinuc
AAAAGCTCCTAAAGCCTCAGGTTCTCTAATGTATTTCTAACCTCAATTAAATTTTGACTTCACTACAGTATTTGGACCTAATCAGAAAGTAACAGTGCTG
>chr17:3156301-3156501-dinuc
AGTTTTGACACACTTAAACGAGACTGCACTGACAGCCCCTCCTGGACTGATCTGCCACTCTGGCAGTGCTGCATTAGTCTGAGACTGCGCAACAAACTCG
>chrX:42513836-42514036-dinuc
TCTGTTTTTGACACCAAGTTCAGTCAGGAGATATAAGTAAAGCTATCAATGTTGGCTTAAAAATTCAGAACATGAAACCTGTTACTCTGAACTGCTGAAG
>chrX:48141646-48141846-dinuc
GAGCCCAGATGAAAGCTTTGTGCCGTGCCTTTGCTCAAGATGACTACAGGTCTATTGCTCTTCCCCTGTACCCCTCTGGTCGTCAGGTTGCTGTTTGCCT
>chrX:52819419-52819619-dinuc
TAGACCTGTGCAACTCAGGGTCAGGTCATAACTCGTCCAACAGTTGAGGTGAGAGACAAGTGCATCTGCCAAGCTCCTGATTACCATCAGTCAGCTAACA
>chrX:73567441-73567641-dinuc
CAGATTGCAGGAGCACTCTCAGCCTTGCAAGGCTCTCCTAACTGACTGAAGAGCAGAAGCAGAGGACCACAATCACCTGCTGAGTCCGATCTTAGAAGTC
>chrX:104488204-104488404-dinuc
CCTCTTGCCATAGCTAGTGCCCAGTGCAAAATGTTATGAAATATTAATGTGTTCTAGTGAAGACCTTCTAGGTATAGTGTCTAAGATGTGATAGTTGTAT
>chr17:3203496-3203696-dinuc
TGTTTAAGTCAGTAAGACCTCAGGTAGGTTCAGGTTATAGACATTGCTAACAAATTCCTATTTAGTTGCAAGATGGTGAGATGCTATGAGTTATAATATA
>chr17:4768196-4768396-dinuc
GCACTCCCCAGACTCGCTTGACTCTGCTCATCCTTTAGCCAATCTCCTTTGTCTTAAACTTCTTTGGCTGACTAGTGATGGGCTTGCCAGAGGGGGCCCC
>chr17:5804414-5804614-dinuc
TAGGTTAATCCCTGCACAATGTGTTATTGAAATTTCTCAACTAACTAGCTTAACTAGTTAGTGGGTTTGAAATGGTTTTGGTCGTGGAAAGGCAGCCCAC
>chr17:7939762-7939962-dinuc
GAGGTGCACCTCATCCTGCCCGGACTGGTCCTAGCAGAATCCTCCTTGAGCGTTCTGAATGTCAATCTGCAGCAGCCAGAGATAAAAAGGTCCTCACTCT
>chr17:12121600-12121800-dinuc
AATGGAGGGGAGAAGGAGTGGCTTGACTTTGGCAATGCTTGAAGGAGGGTCCGCCTCTCTAGTTTCTAGGCAGTTGTCTGCTAGGGTGTTCCAACCATGT
>chr17:12165512-12165712-dinuc
TCATCCTCTGTGTGAGCCAGACCTCATGAAGCTCTCTCAACCTGAGACTTCTCAAAAACCTTTTGTACTGCCCGACTTTCAACCCAGGTCCAAGACTGTG
>chr17:12364175-12364375-dinuc
TGTTATCTGCAGGAGGCTTATCCGTGTTCATCCAACCAGGAATGGGAGATGCACACACTACCTTGGACTACCGGCCATCATTTCTTACAACTCCTCTTGC
>chr17:17397423-17397623-dinuc
GAGGTGTGTCATGACTTCACTCACCCCACTGGCAGCAGGAGGATGGGCTGTACTGTACTGGTTACCAGGGGACGCTGCATCAATTACTGTCAGTTATGGC
>chr17:17398092-17398292-dinuc
CTACCTCAAACAAACTTTCTTCATCTTTTTTTTCTTTTGTCCTTATCTAATCAATACTAACTCTATGAACTTGCTGTAGTGTCTTATCAGTTGTATTTTC
>chr17:19266390-19266590-dinuc
CTTCTCTTTTCCCTTATTGTTCATGTGGAACCAGATATTTTCATTCTCTTTATTTTGATATCCACAGTTTCACAGAACTGAAAAGTGAAATCAATGTTGA
>chr17:21463602-21463802-dinuc
CCTTAAGCTACATCAATAGTATGCACTCAGGCTAAACACTCTTAAGGACATGAGACCATTCGCATGCAAAGAGAACACTACACAAGCACACGAGTCATCA
>chr17:21535708-21535908-dinuc
GCCCATACTACGATGGAAGGAGAAGGGAGATCAGTGTGGCCCTGCAGGGAAGAACGAACGGTTACTTCCGCTTGCGCGATAAGAACTCGGTTACCTGGGG
>chr17:21934017-21934217-dinuc
AAAGGGACAGGATGCTGCTCTAGATGGGCTACTGGGAAATGCTCTTATTGCAGAGGTATTGTGTTATTCAGGGAGAAAGATCTGAGCTCAATCTGAATCA
>chr17:25258007-25258207-dinuc
GCGTCACACCAAAGTGTGCCCACAGAGGGGTCCCTGTTCTCTAAGACCTGTGAGTGTCCCCATCAGGTGTGTGTTGAGTTCTCCCCCAGCACCACGATGT
>chr17:26549142-26549342-dinuc
TTTTCCCTCCTTGCAAAGTGGTTGCAGCAGACAAGAGTGTGTGCCTCACTTGAGACCACTGGTCCCATCTAGACTGGAGAGGGAGCTGGTCTCCCCCACT
>chr17:28618982-28619182-dinuc
ACCTTGAGGCTTTCATTTGAGTCCAAGCAAAACACGCAACCCCCACCATACCTACTGGGAAACTAGGACAAACAGGAAAGCTCAGTGTATACTCTGAATA
>chr17:28693131-28693331-dinuc
GTTTGTTCCTCTTGAAGTGAGGTTTTAACTATAATTGAGACCTGAATTTTACGTTCCAAGTCCTGCTGCTTTGTGGTCATGTTAAAAGGGGAGGGTCAAA
>chr17:29395369-29395569-dinuc
AGGCCCAAGAGCAGGGTCTTAGCAACTTGTTACCAGGACACCCTATTTAACAAGCTCACCCTGGGTTCTCCTTCTTCCCCAAGCGAGAGTTCAAGCCTGG
>chr17:31212518-31212718-dinuc
CAGCTGCGACAGCACCATGAGCTGGCAAGAGAGCCATTATAGAATCCCGTACAGTCTGTGGCACAGATGTCCCTAACAGCAAGACACTTAGGTCTCCGTG
>chr17:31224149-31224349-dinuc
GCACATGATTCCACCACACGCATAAACACTGTCTGCTAGTTCATGTGATGCCTCTGTCAGCTAGGCCTGACGCCTGTCTCTCAAGTCCTAGGCAGAGGCA
>chr17:31309590-31309790-dinuc
GAATCACCACTGAGAGGCCATGTCTGTTCCACACTTTACCTAATTCCCTGGAGGGAGAATTTTGATATATGTGAACCTATCCAGAATCAAACATAGCTAC
>chr17:31967480-31967680-dinuc
GAGCTAGATGAGTACTGAAGTTGAATAACTTTCACTTGGGAAGGTCACTGAGAAGGTTCAATCCTCAAACTTGGTGGGACCAGTAAGCAACAAAGTATGA
>chr17:32023346-32023546-dinuc
ACACACATACTCCAACGTCTGTATTAGCAACAACCTTCCCCGCCACAAAATTAAGACTCTAAGAAAGAGGATTCATTCAACAAATACAATGCAGCCAAAA
>chr17:33920590-33920790-dinuc
GTTTCGGAAGTATTTTTCACAGAAGACTGGGCAGGGGGTGGAATTTAGGCTATTGAACCTCCCGAACTTGTCTAGATAGGGCTTGGGGAAGTGTTGTTGC
>chr17:34125104-34125304-dinuc
TCTTGACCTTGGTTAGGATGTGGAGCTGAAGAGAGGCTGTCTTGAAACTTAATGAGTTCAAAGAACAGCACATTGATCTTCTCATGAGACTTAGTCACTA
>chr17:35819978-35820178-dinuc
CTGACCAAATCTATCCAAAATGTTCACCCTCAAGAAAGAGGATTAGTAGTCTCCACAATCTCCTCCCAGACTCAGAGGGGTTGGGATCTGGTGTCCAGTA
>chr17:36020835-36021035-dinuc
TAAAATAGTTTAGGACTTGACTTAACCTTGAAAGTAGGTCGCACTCGGTGGGGAGACTGACTGTGCTTGTGTGGGGAGCTGTTAAAGCAATGGGCTCTGG
>chr17:44460304-44460504-dinuc
ACAGGATTCTCATCACTCCAGAGTTCCAACTGATGCTGACACATTTTGCTGGGGACCTCTAGCTCGATACCCAACCAAAAGTCCACGAGAAATTTGGATT
>chr17:44654462-44654662-dinuc
AGCCACACTACATCAAGTTTCTTTCCCAAGGAATGCCAGTTATAGACCACACAGATTGATGGAGATACTCAAAAGGCAGTATGATTCGCCACAGTGCGTG
>chr17:44766402-44766602-dinuc
CTTAAGCACAGTAACACTTCGAAGAAACTCTTGATTAGCTCTTCGAATGCGATTTCGTGCCAACACATCTTGCTGACCATCCCTGTCTCTACGTCTCATA
>chr17:46558305-46558505-dinuc
TGTGGAAAGTCTATTTTCTGGTGGACCATCTGGGCAATATACACCTGAGTCTGCACAACTGCGAGTGGTCCAGCTAACATCTAGAGAGAAGACAGAGTTA
>chr17:46880074-46880274-dinuc
CACTCACTCTCTCGGAACTTCTGTTTCTCCCTGAGTTTCACACTACAAAACCCAGCTCTAACCTGTACTGTTTTAGACAATTGTGTCGAAGGAGTCAGTT
>chr17:47515579-47515779-dinuc
TGGTTCTTCTGAGATTCCCCACACAGAACCAGCCGACAAGATGACACTTCCAAGCTTCCGCCAGACCTTCCTCCCCATTTGGAACTGGCCCCCAAATTGT
>chr17:48332638-48332838-dinuc
CAACCACCTTTGCGTCATTGAGCAGGTGTTTCCAGTTATTTTTAGAACTTGCTTAACACTCCTGAACAAAGAACACTCTACAAAACAACTACCTCCATTG
>chr17:50086206-50086406-dinuc
TTTCACCATACAGGGGTGTAAGGAGTGAGGGGGGCCTCAAAATGAAGAAACTCCCTGACTTGGCAATCCATCTCAGTGTGAAGTTTGAGAGGTGTAGGCT
>chr17:51930057-51930257-dinuc
TGCTGAAATCCCATACCCTCCCACTACCTATTTCAGGCCATGATCCTCTGTGGATTTTCCTCATTCTGGTATGCATGGTACAGCTGCACATTAGAACTGG
>chr17:51945774-51945974-dinuc
GAGCTTATGTACTTAGTTGGGAATATGCGAGAAAAGCAGTGAACTTGAAGTCGACTGAACGACAAATAACATCCACAGGTGGACAGGAGGAAAAAGTGAT
>chr17:52076690-52076890-dinuc
CCACCCGTCCTTCTGGGAGGCAGGGAGCGCAGAACTATGGGACAGGCAGTGAGATAATGAGACAGGGATTTTTACCTCAGTGACTAATGGATCATACAGA
>chr17:52162854-52163054-dinuc
GAAAGGACATAACAATAGGCTATGGGAGGCTTCAAACAAAGTTTCAGATAAGTTCAATAGAAAAAATAAGGAAATTGCTAGGAAAATTACAGTTCGAAAC
>chr17:53532582-53532782-dinuc
CATTTTGTAAAGGGGATTAGTTGGTTTTGGGTGGAAGTTGGGCAGAGTCCTTTTTGCTAAGCCAAGTTTTTTTGCTTTAAAAAGGAGTTGTGGAAGCATT
>chr17:65939934-65940134-dinuc
GGGCCAGTTGTGCTCTCAAGTGACTCCCACAGGTGTCTGTTTTGCTCTACCCAATTCGCCACGAACTCCTTGTCAAGCTTCCAAAACGTGTTTTTCATCA
>chr17:65961692-65961892-dinuc
GATGTGAATTAGTGAAGTGTGTAATGCAATGTAGAATAGAGCTGAGCACTCAGGATTCACAGTGTTAATACACAGACAAGTGTGAGTACTGTGAGGTTGT
>chr17:70973488-70973688-dinuc
GGAAGGTTCTTAGTTGTCTCACGTCATTGGCACTGTGCACCCACCTACACCAAGAGCCTCTTTATTCGTTCATGCTTCACTGTCCAGGTCCAGCCCATGG
>chr17:71192038-71192238-dinuc
TCTGGCCTAGGTATTTGTTGATGGAACCTCCCAGTTATACTGCCTACCAGACAATCTGGTTCATTTTGACTCTCTAGATGCAGAGAAGGAGGGACAGTGT
>chr17:72821986-72822186-dinuc
GCACATACCAGACAAAAAGCTGAAACACAACAAGACAACACCAAACAATAAAGACAGGAACTTCCAGGAGAGAAACACTGCAGGTGAGAGCTAGCAAACA
>chr17:73656477-73656677-dinuc
ACACCTGGAATAGCAGATCCTATACAGCTGAGTCCATAAATAGAGAGGCTGTGTGGACATTATGACAATCAAAGCAGACATCCAAGAGAATGGGTGAACT
>chr17:83483878-83484078-dinuc
CACACCTCAAGAATTATTGTTCTCACTGCATTTATCAGTCGGCTCTCCTAAGCCTTGTTGGCCTATTTGACTCACTCTTTCAGCCTGGCAAGGCCAGTCT
>chr17:84064033-84064233-dinuc
TTAGAGGGGAAGAGAGGAACAGAAGAGGAAAAAGTGATTAGAGAGAGAAGAGGAGAGAGAGAGAGGAGAAGAGAGCCTTCGCTGAGAGAAGAGTTAGCAA
>chr17:84119519-84119719-dinuc
CATGTGGCGTCTGTGAGTACACACACGAGAGCCCATGTCAATATGGGCTGAATGCATGAACATGAGATGTGCCATGTGCTGCACAGCGCGTCACTGCTGC
>chr17:84146320-84146520-dinuc
CTCCCAATCCCCGCCCCCTATGGGACCATCCAGCACCCAAAAAGAAACTGAGCTCTCTCTTTACCCCCCAGTCCCTTTTAGAGGCCTGAACTGCACTACC
>chr17:84163066-84163266-dinuc
TTCGTTGCTTTCACACTACAACGCTGACAGCATAAAGTACAAAGAGAATCAGAGCAACAAATGACTAAGCCTGGAGAGTCATAAATGTTAGTTGCTCACA
>chr17:84347452-84347652-dinuc
TTTGTCACAGGGTCTGTGCAACTGAAGTAAAACAGGCAGAAACATTTACCACAAGACAAGATAGAGAGACAATTTGAGTGAGGAGCTATTCTTTCCACGT
>chr17:84435016-84435216-dinuc
TGGTTCAGAAGAGTACAGGTGAAGTCTAAGTCAATAGCTCTTTCACTTGCAGAGGAGCCAAGGGCGTCTCTGCAGAGTTGACCGGGGCAGGAGGTCAGTG
>chr17:86170946-86171146-dinuc
CACCATGACTGCTGGACTGAAGATGAACTGGGACTTCAGCCCTAGGCAGGGGGTGGTCAGAATGGAAATCTGTCCTCAGAGCAAAGTGACTGATGATGCA
>chr17:86850796-86850996-dinuc
ATAAGAGATCCAATTAGAAAATGTTTCGATTGATCTATAGATTACAATGTTGAAAATAAACCACACCGGAAGGCGGTGACTCTACAGTACACCACACAAA
>chr17:88195319-88195519-dinuc
GTAAATGCCCTGCAAGTTCAGTGCTGGTAGTGAATAGATGTCAGCCACAAGGTAAGGAGTCTTCAACTTTTCTGAGCTGATGCTGGTGATGGCTCACCTT
>chr18:4291474-4291674-dinuc
AACTAGCAAGAATGGGAGGGAGTTCCCGGTCTTTGAACAGACTAGATCCTTCATCCTTCTTGCAGGGCCCAGAGTTTTTCTTTAAGCAGGATGCAGTGGC
>chr18:4311336-4311536-dinuc
GCCCACAGGATCGATATGTAACAGTGTGACTGGACCGGTCACTCCTAGTGCTGCTTCGTCTACACACCTCCAAGAGATTTATGACACTCCACTTTCTGCC
>chr18:4519253-4519453-dinuc
TTAAGGGGTTAGCGAGAAGGAGCTGATCAGCAGGTCTCCTATCTTGTCCCACTGAAAGCAGCACAGCCGGTGCTTGTGAAGGTTTAACAGTTTGAAGCAC
>chr18:4528990-4529190-dinuc
ACGAGATCATTGTTTTACCTGCTCTGAAACAACCAATCTGAGACAGACTTTTTGGGAGCTGTCAATCACCCTTACCCTAGATTTAGTCACAGCTCTTGCG
>chr18:4971011-4971211-dinuc
AATGGATCTCACCGCTGGAGTCTGGCGCCTCCACTTGGACTGTTGCACTTGCTTCTTTTCTGGACTCTGTGAAAGTTGTCTCTCAAGTGAAAGCCAAACA
>chr18:6102148-6102348-dinuc
ATCGTCCAGGTCAACCAGTAGGTCAATAGTCTTGCCCAAGCCGAGCCAACAGGACGCTAAAAGGCATCTAGGTCAAAAAATGGTCCACCTACCACATAGT
>chr18:6251928-6252128-dinuc
TTGAAAGTTGCCTGAAAAAGTTATGATCTCTCTCTTTTCACAACTCAGCAAGGTGCTTCGGGAGGTATGTATCTTTCTATTAATTAGACCAGAATGCCTG
>chr18:6290072-6290272-dinuc
AAGAGCATCATTGGGGTGACCAAAGGTCACACTGGATTGACATTTTTCTTGCTGCAGGACTACTCTTCTTGGAGCCGCATCCACTGAGCCCTCCCTTGCA
>chr18:9409184-9409384-dinuc
CTTAAACACAGCCAATTTAAACCACATGTAAATTAACAAGCCTCGTGGTTACCCTTCCTAGAAAAGGTTATTTGAAATATTAACACTTTATAAGTTATGT
>chr18:12161198-12161398-dinuc
CAGTGGGAATATGCATAACATTTCTCTGATTTATACACATCCTTGTTACTTGTCATACCATGATGCCAGCATACTAGCACAGCACAGCCATATACTTGAT
>chr18:12585138-12585338-dinuc
ATTCAACTTCAGTCTCCCAGGGAATTAGAAACAATGACTGTTAACAGAACATAAAGTTAATAGCCCATGTCTGACTCTCATCCTCAAGCATCACTGGCTG
>chr18:13027302-13027502-dinuc
GTGAGGATCCTAATCATCACCTCAGAGTTATATCACAAACATCGGTAACAGTTTCAGCTGATCCGACGGACCTCCTAGCTGTTATGGTTGAAGCTTTCAG
>chr18:14825736-14825936-dinuc
AAAGTGTCACCTGCAGTATCTCTTAATGTCTATTAGTTTTGGGTAGAGAAAGAGTTCACAAAGAAAGATGTGGGAAAAAGTGAAACAGAGTCAAGTGTTT
>chr18:23848224-23848424-dinuc
TAGTCGCAGGAGACACCAGGATGTAGACTCCAGTGGCTTTAACATCATTACAACACATGAAGAAGCTTGCAGGATCTTAACCCTACCACTTGAATTAAAT
>chr18:23969214-23969414-dinuc
TGTTGACATTTGTAAAAGGGTTTTACTACAGGGCTAGTGAAAGAAATGATAGACATAATAGATCGGACTGTTATGACTTGTTCTTGTATATCAAAAAGGT
>chr18:32402722-32402922-dinuc
CCTCCACTTTATCTATTGTCAGATCCTCTGTGTATCATAAAATAGTAGATACAAAGACTAACATCTGCTTTCACCTAGAGTCCCAAGTGCAAAGATTTAG
>chr18:32564342-32564542-dinuc
TTCTTCAGGAATCAGAGCTTAATGACACACTCACTTGGAGCTGATCCAGTTCAAAGTTTTCTTTACTTCAGATAACAGCAATTACAAGACAGCGGGGTGG
>chr18:32990429-32990629-dinuc
GCTCAGTGGACATGCCCAGTCTCTTAGTGTTGGACTGTGCATACAGCATACAGTCTTGCCATCTCCAGATAACCCTCAATCCAGTCCCGACACTCACCTT
>chr18:33088550-33088750-dinuc
ATGTGTAGAGCATGCTCAAGGGGGACAGGGTCAAAGTGGTCTGATGATCATGTAAAAGAAACTAGTGGGTCTAGAGAAGTGACTTTTGAAGATTAATATC
>chr18:33091938-33092138-dinuc
CTATGCTGATGTATTTGTTCTCAGAGGTGGGGTGCTGAAAGGACAGACCAGTTGCTGTCTGCTGGCAGAATTTTATGACCAATGAAATACCTCCTTCTCT
>chr18:34441950-34442150-dinuc
AGGTGTCTAGTGTGTTGACGTGTATCTTGTAGTTCAACTCCTGATGTCTTGACAGATTGAGTTCTGAAGCTGCCAAGTTGGATCTGCAAACTTGCGGCTG
>chr18:37926206-37926406-dinuc
CTAAGTGGAAATCACTAGCCTCATTGAAGTTAAAGAAACCTTCTGGAAGGTGCAAAATGTCTATAGGCAGGCTCTGAAACTGGGTAATACTGATGGCTAG
>chr18:38364998-38365198-dinuc
AAGAGAAGACTGGGTTATAGGCTACTTGGAAGTGCTTAGGCTAGGAGAATTGGCTAGCAGACCGCCGAGCACTCAACAGGTTGACCACAGGGAGGTTCCT
>chr18:38407247-38407447-dinuc
CTTGGTGGTGTTGAGGTGTGTCCTGTCACATGTCAGTCTGTGTGAGTGACAACTAATCTGTGCTGCTGGTATGTGTGTGATAAACCCTGGTGTATGGGTA
>chr18:39010631-39010831-dinuc
TGGTTTCAGGAACACCCTTTTGCAGTTAACTAGGAAGAGGTGGCGGGACGGCTTACTGGGATTTTGTCATAGTAGTTGTGCATGAGGTCTGGGAGGAGAT
>chr18:39048520-39048720-dinuc
TCTACACAGTAACTCGTTATAATCTGCTTCAGCTACACAAACATAGCTTTTGACAGGTGAAGAAAGCTAAGAGACTTGTTTGTCAAGAAGTTAGTAATAT
>chr18:39137544-39137744-dinuc
TCTTAGTTGGTGACATGCAATTATAAGTTGAGAGGAGGCTAGCTAGTGGACTAGTGTTGCTGTGATAGCGACTACGATTTACCATGTATCGGTCAGTAAG
>chr18:39611663-39611863-dinuc
GGAAGTTTGACCTCAACTAAACTTTTGAGTCAATCTAATAGCTACTCTCCTGTCAGTAAGTCACAACTGGGGGTTCAATGTTACTAGCTTGAGTGTTTCA
>chr18:39877754-39877954-dinuc
CAAAAGCAAACTAAATACAACTATGAAAGCATGCCTGAAGAGTAAAAAGAGCTATCAAACTTGGAGGGATTCTATCAACAGCAAGCAAATCCACCAGTCA
>chr18:42308142-42308342-dinuc
TCTTGAACACTTATTTGTCAACTCAGTGTTCTTAAATGATTGGGGAGCTCTTTTTTTGTCTACTCAGGCAAGCCTCTTCAGTGTATCAGTCCTGCCTACT
>chr18:53858137-53858337-dinuc
GAAAACTCTAATCCTTGTACCCCAAGTCTTACAGGTTCAAATAGTTGAAGGACTGTTTTATCTAGTTAGTTGCTTCTCAGATTATGCTACAACACCTCAA
>chr18:53888204-53888404-dinuc
CTTATAGGGTTTACTTTCTGCATTGTACAATCTGAACGAATGAATTTGTGTCAGCTTCTTATTTTTTGCACACTTTGTTAGTCACTACTCTTAAGAAGAA
>chr18:54970712-54970912-dinuc
AGTACAAAAAGCAAAGCAAGATATTGTAAAACTAGGATAGAAGAGGAGTGACCATTCAGTAATCATATGTTAGATCTGAAATAGAAAGGATTCTTTCAGG
>chr18:55050738-55050938-dinuc
TCCAAGCATCCAAGGAAATGGAGAGTTCTGAACTATTTCCTGGTGTCAGGCCTTTTAAAAATTTCCTTTTTAACAGTGCCCTACTCTTGACCTCAGATGC
>chr18:56723998-56724198-dinuc
GAGAAGTTAAGTTTCACGATCATGAAAGTTGACAAAGGGATGGAGGGTTAAATGATCATTGGATTTGTGTTCAGGGCTATATGAGTGATGTTCAATAGAG
>chr18:56734028-56734228-dinuc
GTCATCTCAACTGCAAGTCTTACCCAATGTGGCATCTCTGCCCCAAACCACTGTTGGCCACTTCTAACTGCTGCTTCAAAACTATGGTGCTCCACTGAGT
>chr18:56809918-56810118-dinuc
CTTCAGGGCCTGTTTAATCACATTTGTTTTCCTCTCCAGTGTGTCTTCCTTAGCTTAGAGAACCAGAACCTTTTCACTGAGGGGAACCTCTGCAGAATCC
>chr18:60502636-60502836-dinuc
TCAATAGAATTTGAACTTGCCTGATATCAAGGTCCAAGGATGAAGTACTTGGGGTTGTTACAGGGTGATCAGGGGTGTAGGTACCTGTCTTCTATAAGGA
>chr18:61481734-61481934-dinuc
ACCCAGGGAAGCTGAGTCTCCCCTGGTAGGGGGCCCACCTTGCTCTTCTCCCACCCTGGGGTGGCTGCTCGGAATCCTCTGCCCACTAGTGCCAGATGGC
>chr18:62122485-62122685-dinuc
TGACTATTTTTTACTCGATCCTCTATTTTTTTTGATGGATTGGGGTTGCTGTCAAATATGTGATATACCAACTGATACAACTGCTCTTTGGACTGATGTG
>chr18:65322429-65322629-dinuc
ACAGTTCTCCAGCTCACTAATCTTTGACAAAGAGAGGTTCTGTACAATCGTTCCTTGTGGTTTGGTTGGCCAATCTATTCTCCAGGGACTGATGTCTCTT
>chr18:65479178-65479378-dinuc
CGCACTATAACGAAGAAAAACTCTACTCTTGTCTGACACAACTGAAGGGAACAGCAATGTTCTTGTGAGTTATTGGACTGAGAGCTGACTGTTGCACCAA
>chr18:65799844-65800044-dinuc
ATCTCATCCATTACAGCCAATGGCCAATCATACTCTACGGGTAACTGTTGTTTTCTCTAATATTTCTGGATCGGCCTGTTAGTCCTGATAGACTTAACAC
>chr18:67443508-67443708-dinuc
TAAAAAGAAACTTCCCTTCTCCCAAAAAAACTGCCACAATAGTGTCATTGGCAAGAGAAAAATTATGTCAAAACAAAGGCCCCTAAAAAATTGGTAACCA
>chr18:67699608-67699808-dinuc
CTTCTGTCCTGTAATGCAAGCCTCAGACTCATCTCTGCAGGTCTTGTTTAAGCATCAGAAACACTCTTGGAATTTGGCGCAACTCTCAAGACTCACTCAA
>chr18:67708291-67708491-dinuc
ACAGATATAAGAAAGTAATGTCTAAGTGAATAAATATATATTTCACATTGAATAGTAACTCAACAACCTCAGAGTTGGAAACCTGAGGCAGGTTTGCTGA
>chr18:67765907-67766107-dinuc
GACCACTGGGCCAACCCAATGGGAGCCTTGACCCTGGATTTATGAAAATGGTGTTGCCTCTTCTGGTGAATGAGTCCCTACATTCACAGTTGTAGGTTCT
>chr18:68119386-68119586-dinuc
GCTGATTAATCATGTTACAGTAGAGGTCTGATTACTTATCTCATATGAGAATATCAGATATGGAAGTCTAACTGACACATATCAGTGCCAGCTGATAGAC
>chr18:68226964-68227164-dinuc
CTCTTGAGCTGGGGAGTTTTAGAAACTTTCGTTGCCACAAAAAGGTGTCACTTTCTTTGGTAATTGATAATGACGAAATTTTAATACTAGTCGTCTCTCA
>chr18:68828978-68829178-dinuc
AGGTCCTTTGGCAACAATGATCGTCCATAAATTTTTACCTTTACTTTCATCCACCAATATGTGAACAAAGTCCAATCTCCCAACCCTGTGGTTTATGAAT
>chr18:73761845-73762045-dinuc
TCAGATACAGTGTGTTTAAATGGGCCATAAACCTCTTTCTCTTGAGAGTGTAACTCAATGACTAACGAGGTGAGTAAATTAAAGGTTTAAGATATAAAGC
>chr18:75419375-75419575-dinuc
AACTCCCCCTTCCCGTGAAGCTTTAGCAGCCTCAGAGTTGGCCTTTCCAGAGCCCACCTCTATGGCCTCTTCTCTAGTCAGAGTGGAGGCACTCAGCCTC
>chr18:77072824-77073024-dinuc
TCTTTATCAGAGGTTAAAAAAAAGTTTTCATCCATCTTGATACTTTTCACTCATTAATTACAGTTATAACAACACATAAGAGGTACAGTTTTATAATGTC
>chr18:80685678-80685878-dinuc
GAGTTTTGGAGGGGGGCCACTGGAGGGCCTGCTCACTGGGATGATGATGGGCACCAGTCTACATGTATCGTCAGCGCGGGTGCGAGGCAAAGGAGCGCTG
>chr18:84521026-84521226-dinuc
TGCTCTCATACTCACTCTATGACACCCATCTGACTGATGACTCCATGCTCACACTATCTCACCTGCACTCCCTGATCCCACCACTGCCACCTCCATACAC
>chr18:84684920-84685120-dinuc
TAGGAGAATAATTACTAAGGAATGTTACAAACAACAATTCCAATTATAGTTTCTATAAGGGACACTGCGGTACTAGGTCGTCCTGCAACAAGCTGAAAGT
>chr18:89433162-89433362-dinuc
AAGGACCCCAAAACCAATAGTCACATCCGAAAGGAGATTGTACTACATCTGTGTAGACTCACTCATGACCCAATCGGCAGAATACAATTGACACTTTGTT
>chr19:5787200-5787400-dinuc
CAGGAAATGTTGAGACTTGCTTAATACTGCTCAGTGCTGTGGCTCCTCTATGCGATACTGAGGTACCCCACCTTGAGAAGGCTCAGAGTGCTCGCAGAAG
>chr19:5799223-5799423-dinuc
CTAAGGCCCTTGCTAAGCTGACGGAATCAGACAAGTGGTGGTACTTGTGGCAAGAGGACTACTCATCATCCCAAATCACTGTCAAAAAAATGCTCTCAGT
>chr19:5803600-5803800-dinuc
GCCAGCCGCGGGGGTGGCGCGCCGTTCGGCACCCTGCCCTTCCGTGCGCTTGAGGGAGCAAGCGCCAGTAAAGGGTCCTCAGCTTTACGCCTCCTCGGCC
>chr19:5878004-5878204-dinuc
AGGGACTGGCTCCTTCCTCAGCCTGTTGGGTCATGGCTTTGGACAGTAAATTTAGGACACTTGGCCTCTCTTCTTCTTAAGGGAGAGGCACAACCGGGAG
>chr19:10763486-10763686-dinuc
CATGTTGAACTGAGCAGAAGTTGCTGGCTTCTTCTCTCAAGCATGGTGAGTTCAATGGTTTTAGGCTTCTGGAGGTGTCCCCTCTCATGTGCCCAATCCT
>chr19:10880712-10880912-dinuc
TTTTCAGAAGACAGCACTACCATCCCTCATCCCTACAAGTTGTAACTGCCAATTGACTTCACTCTCAGTGCTTGAACCCCTGAAGATAGTGGTTAAGTTG
>chr19:11355858-11356058-dinuc
TTGGACACCGCTTGTTAATACTTCATCATTACCCCTCTTGAAGGAAGGGTACCCTTCGGGTGGATTTGGAAACCTTGAACAAGCTTGTCTGGTTCTGATG
>chr19:11485682-11485882-dinuc
CCAAAGATTTGTGAGTCCTCTTGTGATAACTGTTGGTGCAACTGAAACTGTATTTTCGTGGGGTGACTAATTTTTCATCTACTCTTTATTTGTTTGTGGA
>chr19:11511410-11511610-dinuc
TATACTGTACAAAACAACAACTACTGAAAGATGGGGAGCAGTATAAGTCAGATGGGAAACATGGTACTGTGTTCTGTCTAACTAACTGAATGAGTGGCTG
>chr1:88055640-88055840-dinuc
GTCACAACTGGAGGATACTGACTGTTTCTTCTGAGGAGACTACACAATTCTAACCTCCACAGGAGTCAAAGAGTCAATTAGGACGTAAACACTTTTTGAA
>chr1:88134013-88134213-dinuc
GTTCTCTTTTTGAGGAGAGTCAATGTGAGTTTTGGTGATCTGTAGCTTGGGCTTGTAGCACAGCCTAAAATGTGGTTCTCTCTTCATCTCCTCAGAAACT
>chr1:90677940-90678140-dinuc
TCCTCCTCCCCCTCAGCCAGTGCAGCCACAGGCATGCATACCCCACACTGGGTGATGAGCTGTTTCACCTCTTCCAGGTCATACTTATGCACCCTTGAAT
>chr1:91941620-91941820-dinuc
ATAGTCACTCCGAGTATGATGGCAGGTCAGTTCACTCAGTTATCTTAGACCCAAGTGGGTCTTACAGTCTGACAAGTGAGCATTTCAGGGTTTGGAGGCA
>chr1:92051086-92051286-dinuc
ACAACACACATGAAATAGGACACTAGCTCACCTCTTGCTGAATGCTATGAACATCTCCTGTTTTGAAAAAAAATGACTACCTATACACAAAAAGAGCCCA
>chr1:92086257-92086457-dinuc
GAGAGGGCTCACCTATAGTACAGCAGAAGGTGACAGCTAGAGCACTGTGAAGTAAACAGGGGTTGGCTTCACCTGTGCTTTGCTATGGCTGGCACTCTGA
>chr1:92086998-92087198-dinuc
AGTTCAAACAGAATCCATTGCAACTTTGTTGGAGCATCAGAATGTCAATGGCATGAAATTCAATCTTGCACAGCTGAGTTCAGACGCTTGGCTAGGCCTG
>chr1:92119189-92119389-dinuc
ACCAAACACACTCACACAACAACACACTCACACAGGAAAGGGACCAGGCCACACTCACAACAGCACACATGACACACACACAAACAACACATGACCTTTA
>chr1:93389114-93389314-dinuc
TGATGCACAGGGTGTAATCAGAATCCAAGACAAAGAGAGCAACAGTGTTGTAAGATAATTATGAGGTGGCTGTTCCCCTCTGGGGTATGGGTCTAGATCC
>chr1:106321518-106321718-dinuc
TCTGAACGTTTCGCTCTTTTGGAGTGTTTCTGCAACTTGACAGGTTGAAAAAAAATTCTTTTTGTATAAACAAACGAGAATTAAAGGTAAGGGCTGTGGA
>chr1:106585440-106585640-dinuc
GGGAGTTCTAAGACACTGAACACTCACTAACTGTGTAAAGAGACCAGCTGCAGCCTAGACTTAAATGGGCTCTTTCCAGATTTCATGTTTCCAGAATCAA
>chr1:106586446-106586646-dinuc
ATTCTTGGCATCTCTCCAGGCTTGGTCTTTTGGTGGACATGTTGCAGGAATGAGAGCACTCAGGGTGAGAGTAGGGGGGTTGTTTCAGATGTGCCGACCC
>chr1:119835775-119835975-dinuc
ACTTAGTTCACCAAGGATCTACCACGTCAAAGTCCCATCCCAGGTGGGTTTCTTAACTGATAAAGCTTGACTATAGTTCACTGCCTTTTTAAGTATGAAG
>chr1:120136337-120136537-dinuc
TCAACTGCTCTTGGCTGTGTCCCATGGCTGATTGGTAAGACAAGCTTCTGTAGAATCCAGACCATGATCCATGTCTGTGCTGGTTCTATGAGAGACAACT
>chr1:125438004-125438204-dinuc
CAGGAAGAAGGGAGCAGAAGAGGGGAAGCTTGTGGTGAGAGACCCGGGAATGGAAGGGGGAGGGCTCACTGGTTGGGGTCCCTCCTTCTGATCCAGAGAC
>chr1:125473370-125473570-dinuc
TGACTGGACCGGTGAACGTCCTTCTTGCTCTCTCTCTCAGTTTAACCATCATGTACTTGTTCTGCAGCCTGTCACTGAGTCCTGATTGCTGGATTGCAGG
>chr1:126747894-126748094-dinuc
CACATTGGCCACAGTTGTCCTATGCCTAACCGGTGGAAATTGAATAACTTGAGACAGCACTCATGTCCAAAAATATTTGGACTGCCACCCACATCTCTGA
>chr1:127296879-127297079-dinuc
AGCGAGATCTTCTAGGTGTGGGCCTAGAAATGTTAGACCCAACTTGTTGTTTCCAGTACTGTTTCAACTCCCAAAGTTGTAGCACTGTTGGCCAATCAGA
>chr1:127345072-127345272-dinuc
GCCCTGAGCGAGTCCAGTATTGGACGACTTTCTGAGTTCTCCTCAGCTATTTGTCTGAAGTCCTAGCCTACATCTTCAGCCTGACCCTCCCACACCACAT
>chr1:127354262-127354462-dinuc
CGCCTTCGACTCACTGGACTTTTGATACCGCATGTCATGTGTTAGCACTGTTTTCTTGAGTGACCTTAGTCACTGAGCTGTACAAGTTCTGGGCTACTTC
>chr1:127637950-127638150-dinuc
GGGACAACTTGAACAATAGGGTAATAGTCAGTCATTTGAAGCCAACAAATTGAGAGACCGGGATAGAGGAACTGCTGAGACACCCAGAGAAGTTGACCAG
>chr1:128478424-128478624-dinuc
TTTCTGACCAGAACTTAGACATGCTCACAGGGCTTCGAAGGCAACACTGATCCACATTCACACATCACACACCAGTTTAAATGTCACAACATACACTCAC
>chr1:128707047-128707247-dinuc
CAATCACTGATCATTCTACATTGGGGAGAACAGAATGAGCACCCAGATGACGACCTCAAACTAGACTTTGAGAAATTTGCTAGATCTGTCAGAATCTGGA
>chr1:128770952-128771152-dinuc
TGCGACTGTTGAATTACAACTATGCCAGTGATGTCTCGAAGGTCACTCTTGAGACTATCTTGATGCCATCATGAATCAGATGTCAGAGTTGTCAGTTCCC
>chr1:128830811-128831011-dinuc
TGTACAGAGTGACACATTAGTCAGCCAGTCTATACAACGTGTATTTTAAGTCACTGGGTTACCCTTACCACGGACAGATGGTGTTAATATAGTGCCCAAT
>chr1:128832426-128832626-dinuc
TTGTTTGTATAGCAAGCGTCTGAAAGCGCAGTCTCACTTTCAGGTAAACGACCTGTCGTATTGTGAGGAAACAGAAACAGAAAGCCGTCAAAAACATCAG
>chr1:130795484-130795684-dinuc
TTAAACAAGTGATCTTTTATGCACAGCTTATTAGAATTTAGCTTTAAGTCTAGCAGACAGTGCCTAGTGACGAGTAGGCAAAAAGAAGCTCTCAGATCTC
>chr1:130902539-130902739-dinuc
TCATTGTGTGTGGGATAGTGAGCTTGCAGACACACTGGAAGAAGACAATCAATGTTAGGAACTCGTTGAACTCTCCCACTCTCGTCTGTCTCTCTGTGAT
>chr1:130993866-130994066-dinuc
CAAGCCACTGCCCCCAGGGTACTGAGCTCAATCTAGCCTCCATCGAACACAGTTTCTTCCTAACTCACTGGCAAATGGGGTCACTACGAAACTCGACTAG
>chr1:133798012-133798212-dinuc
GCTCTGGGGCCAGCTCTGGAGAGACAACCTTCAGACCACGGTGACCCCAAGGGCCATAAATTCAAGACTACAGGCGCCTCTAAGAGACAAATGCAGCTAT
>chr1:133841528-133841728-dinuc
TATTTGTGACTATGTCGAGGGTAGGAGTGCTTCTAGAAGAGAAGAGTATCTCGGATAGCTGAGATAGAGGCACCCCAAGAACAGGCACTCCTGCTTCTGA
>chr1:133899697-133899897-dinuc
AACTTGAAACTTGCATGGACTTGACACACAGTTCTAAGGTGATGAACTTGCAGATAGCCAAATAAGGATTAAGACTGATATTCTTGTGGAATACCAAGCA
>chr1:134048734-134048934-dinuc
ACATTTAACACACACTCATTCACAAAAACATGACCATCCACACACACACTCACACGCACACTTACTCCACAGCACATTCACAAACACTATGTACACTATG
>chr1:134920840-134921040-dinuc
AATTGTGCAACGGTCAGGATATTTTCATCCCATCCATCAGAATTATTAAACAACAATACGTGGCTTGTTCCATGTCATGGAGAGTGACAATATCTGACAA
>chr1:136255217-136255417-dinuc
CAGCTGAGTGGGACATATCCCACCCAGCAGACAGCTCTGTCCTGGCCACTAGTCTACATGAGGTCTTGGCTCCAGCCACAGGTTGGAGAGACCTGTTCCA
>chr1:138129547-138129747-dinuc
AAAGTTAGTGTGCACCTTGCAGCCTTTCCTGATCCAAACCACCAGATTAGGACTACTGGGGGCAAGGCACTGTAGCACTGGGGCTTTGTGGGATGATGGG
>chr1:138166358-138166558-dinuc
GTTTTCTTCAGCAATTGGAACCCCACCACACTCTAAACATCCTTTATAAAGAAACTCTTCCCATACTAGAAAGCTGAATGGACATTGACCGATTTTCCAT
>chr1:138176764-138176964-dinuc
GAAAGAAGACCTTGGGTCCTGTTGATTAAAGGAGTTGCTCTTAATCCAGTAACAATGGATGCTCTTTCCATACTCTGTTGTGATTAATGAGGAACTACAT
>chr1:138188305-138188505-dinuc
TTTACTGCAGTGCAGTACGTGGAAAAGGACTACGTGCCTGACCCCAGGCTGCTCTTGACATTGAGAATGTGAGCCATTAATCTGTGATGGACATACTACT
>chr1:138290202-138290402-dinuc
TCAACCTGATTTCTTAACACTCCATACTCAGTGTTTCTTGGTTTGATTTTGTACAGACATACATTTCATGCCTTTGATCAGCTCACAATCAAAGATAGAA
>chr1:138604072-138604272-dinuc
CAAGACATCCAGACTTATCCCAGGACTTAAAGTGAGCCTATATAGGCCCCCAACCACAAGCACCAATGAAACTTGAGCTATTCAAAATTCAACTCAGGCC
>chr1:138626472-138626672-dinuc
GGGAGGTAGCCCCATAGACTTCATGGAACCCATTACATCTCTGGGAAAATTTTGTAGCTGTTGCAAGACTCCCTCTGATTCCTATGTGAAATGTAGTCAA
>chr1:138973652-138973852-dinuc
CCTCAGGGGTTTTTGGCCCTGGCACTGCCTTAAATGCTTAATGGGCAAGCCTTCGTGTCCTAGCCCCAGTCTCCTCCACCTCTGAACCCACTACAAGGCA
>chr1:143192230-143192430-dinuc
TTAACACAATCTGATATGTACTGACAGTGATGCTTGCAACTAAGGTAAAGACTTCAGACAAAAATAAGTATCAACAGTCAATTCTAAGCCAGCTTGTGTC
>chr1:143466164-143466364-dinuc
GTTGTGGCAAAGGAGGTGTTTTGAGTGTGAACTTCGTCCCACCAGGCTTGTGTGGAGAAATGGCATCATGGGGTCAGGTCTTTGCAACCCTTGGAGATTA
>chr1:143536170-143536370-dinuc
ACAACTACTGAAGCTCATGAATAAACACCACTCCCTGGATCCCATAAGATATTCCTGACTACATTGACTTTCCTACCGCACTGAGTCCTACTAGGTTATC
>chr1:143859515-143859715-dinuc
AAATGTTTCTGCTGGCCAATAAGAGAAGGACTCTGTTTCAAAGGGTCTGTATGGTGAATGTCACAGATGATCAGAGAGCTTCTTCAGAGACTATATGCAC
>chr1:144076465-144076665-dinuc
TATGCAATCATTCCTTTCATAATGTAGCTTTAGCATGTCTTGTATGTGTTTGTGAAAGTCTTTGCAATACCACTATTAGCATTCACTTGTGGCTTAAGGG
>chr1:144203138-144203338-dinuc
ATGAACAAGATGGAGGATTCTCAATGCAGTTCACAAAGGGCTTTCTGCTGGTCTGCAGTGTGCACAGTGTGTAGTACTTTTCTGGATCAGGTGATGTGAG
>chr1:144206403-144206603-dinuc
GCAGACCACAGACCTTGTATGGGCCTAGGATGGGATTTGCATCGGTGGTCATAGTCAGTGGATAATGGAGTTGAGTAGTGTGGCTGTGAGGGTCATTGGA
>chr1:144239284-144239484-dinuc
CTTTCAGAGGAGTCCCTGTATCACCATATTGTGTAAAGCTAGCTTATACTCCTCCGAAATACACTGGTGCAGGTTTGTTGATTGGCATGTTGAATCTTTG
>chr1:144247622-144247822-dinuc
TATGATTGAATGTTGAAGAACATGTCATTGTAGGTGTAAGCAATAGCTCAGAATTATGCAACAGAAAATGGGTAATACTTTATCTGACTGAGTTTAACTG
>chr1:144308476-144308676-dinuc
ACATCTGCTCACGTGGCATCTTGGTAAGGTAAACCTGGTGCCCTGCTTATTAATGTGACTTAATTGTTTCATGAGCACGGTTGAGACACTCTTTTGACTT
>chr1:144330240-144330440-dinuc
AACCCCTACCACTATAGCACAAGATCAAAACGAACCCCTAGTTTGATTTTTGAGCTGTGCAAACAGGTTTATATGATGCTATGAGTTCAAGTTGTTATTG
>chr1:144502281-144502481-dinuc
TTTGCCCTAGCATTTTGTGTCTGCACATGACTCAAATCTCATTGAAGTCAAGTGTGAGATGACATATTGAGTTCTGCTCTGCTGCAAGAATACAGCACAT
>chr1:150251940-150252140-dinuc
AACTTTCTGAGCTGAAGCAAAGGTCACATTACAGTCTACAGATTAGTGCATTCTTACTTCAGCCACTGTGTCCTGGACCACTTCGTGTGAGTTCATTTGA
>chr1:152053306-152053506-dinuc
ACTTCTCCTTTCTAAAGCTCAGAGATGGGGTGAGACAACCAACTCTAATACCCTTTCAGAGTCACGACTGTCAAAGATCTTACTCAAAAAGCCAGTAGCG
>chr1:153304830-153305030-dinuc
CCAAGGATTTAGAGTTGTATGGGTGAAATGAAAGGTACTATGTCAGCATTGTGAATAACTACCAGTCAATACATTGTGATGAAAGACAAGGAGTCTGAAT
>chr1:153583148-153583348-dinuc
TACTTCAACCCCAAGTCTTTTTCCCATGCAGAAATCATCTAAGTTGGGTTACTAGTTTAGTTTTTAATAAAAAAGGATTCTGTGACCTAATTGCTTGAGT
>chr1:153617504-153617704-dinuc
TCCAGAACTCAGGGACGCAGACCTGTGACACCTAAGTCTAGTTTCACTACCACTAGTAGGTGGACAGAATTATTACTTAAAACGCCAGTAGGTTTGAGGC
>chr1:153632892-153633092-dinuc
GTTCCAGCCTAGATCTTTCTTCCTGCACCAGTCTCATGTTAGTTTGGGGCTGACATTCGCACCAGGACCTCAGGCTGAAGGAGTATGAGTGTCTTGGTTT
>chr1:154990494-154990694-dinuc
GAATACAGGGGTGAGAGTAGCAGCATGGTCCTTTGCCACCTCCACAGGTTAGATGACACTGAAGTAATAGGTCAATAACTATGTCCTCGCATCACTTAGT
>chr1:155050191-155050391-dinuc
ACCTCTGGAGTTGCAACAGGGACTTCCTGTCTTTTAACTGTTTCTGACAGGGAAGCCTCTCGCCAAGACCCTGACTTGACAAGGGAGGACTGAGCTGCTC
>chr1:155051178-155051378-dinuc
GGTGAGGTTCGAAGTGCCATGTCCGTCTAGAACCCAGAACCAGAGCTCACCAGAGCTGGTTGCACTGAAGGAGCTGGTCAGGGGTTGTCCTGGAGGCAGC
>chr1:155201288-155201488-dinuc
ATACTTCTAAGGCATTAAATCAACACATGTGGCAATAGTTGATTATTTGACCTAAGACAACATTAAGTTCCTCTTTAGGTCTCTGTAGGGGCATATTAGC
>chr1:155646702-155646902-dinuc
TTAAAACTTAACTTTGAACCTGAACTTTTCTTTTTCAGGGATTTCACATGTGTGATCAAGATTTGACAAAAAATCAAAGTTAGAAGCAATCTCTACCACG
>chr1:156916118-156916318-dinuc
CCAAGAGCTGTCATGACAGCACCACTTAAGTAAAAGGGATGAGGGGTTAGCGTGGTCTAATAATGGAAACAAGCACCACCATGCAACAAAAACTTTTTAT
>chr1:157232556-157232756-dinuc
GGATTGTAGAGTGTAAGTAAGCACAAAAAGACGATGCCTGCACCTTGCTAATGGGTTTTTCATAGAGATGTGCGCAGACTGTAGACTTTGTTTGACTCTG
>chr1:160672228-160672428-dinuc
ATAGCTTCACTAAACAAAAAGCCACTAACAACTCTAAGAGGTGTTGAAGGTAAGAGAAATGAGATACAAACCACCAGTTAAACAAAAGTGGCTATTGCGT
>chr1:160765714-160765914-dinuc
TGTCATGAGAAGTAAGAACTCAACCCTTTTGTGCATTTAATGGATCTCAAGCCCAGCTGGTACTTGGGACGGTCACCTGTTGTTGCAATTAATGAGAAGT
>chr1:160791398-160791598-dinuc
GTTGAAGTCAAGCTCCCTATTATCTCATCATACAGTTGCCTGAACTTCAACCTAATTTTCCTAGGCACCTTGGTTGACGAACCCCAATAACATTCTTTCA
>chr19:12796646-12796846-dinuc
GAGCGTTGTTAAGGACCAGAGGTTGTGCTTTTGGCCCTGCCTGTTGATGACTTTTGCTCTCGAGTCCATAGCTAAGATCTCCGCGGACGTTACGTCATGT
>chr19:14620516-14620716-dinuc
CAAGTACTTTAGTTAAAGCACAAACCTCTCTGGGAAATCTGACATTCACTGTTTTTTTTTTTAGTTGGCACAATGCAAGCAAGTCTTTCTATAATCCCAA
>chr19:17264820-17265020-dinuc
TGACATGAGTGTGGGTGGCACCGCTGGTTTAAAGAGCTGTCTATCGTCCCTAAGTAGCAGGGTTAGGCATGGTGTACAAAGAGGGAGATTAGAAATCAAA
>chr19:18598525-18598725-dinuc
TCTTTTTAAAATGCTCAGCATGAATAAAGAGGCAGGGTCTGTCATAATGTATTTCAAGGTAAAAGCTTTCACAAGATTACAGTGTCTCCTTGTCCTTGTG
>chr19:18747228-18747428-dinuc
GAGATAAGAAGAAAGAGTTCAAAGACAGAAGAAGGAGGGAAGCAGAGGGGATTACTTGAAAGATCAGAGAGAAGGGAGTGCTTGAGAAAGCAAGACAAAG
>chr19:20424181-20424381-dinuc
GGTCCAGAAGACCTGTCCACACAGAGTTTAGGTTGTTCTAGATTGATCATTTTCTTTACTCATTGTGAACTTTGGCTTTTAGTGGTCTTTTTTCACTCGC
>chr19:21913840-21914040-dinuc
GAGACAGTCTCCAAGATGTTGTGGTTAGGGGTTCACTTTTGGCAGCAGGGACAGAATGACCTCAACAACAAATCTAGCGGAGATTTCATCTGAGCCTTCC
>chr19:23150912-23151112-dinuc
ATGGAACAGACCACTTGAGCTAGGGAAGTTAGAAGAGACAAAGCATCACATTGATCTCTCTGTCCAATCTTTGTGTTGGTGTGTGTCCACTGAATCCTTT
>chr19:23323268-23323468-dinuc
CCCTGAGGAAGTCAAACTGTGCAACCTGCAGGAGATTAGACCAGTGTAGATCGACATCAGACCCCAACACCACTCCTTGCACTAAGGAGGGTCCTCAGTA
>chr19:24663062-24663262-dinuc
CCATCTCACAGCACTCCAATCACTCTCTCATAGCTACAAGCTGACACTCCTCTACTAACACAGATCTCACTCTGAGAAGAGTCTCCTCTAGTATCAGCAA
>chr19:26646184-26646384-dinuc
CTGCAGGACTCAGCATGGTTGCTGGTGACAAAGCTCTTCCCTTTTTGGTGTGGGAGTCAGTTGAACCTGTTCCGAGCAGCTCAATGCCCTTGCAAGATGC
>chr19:29064001-29064201-dinuc
TAAGCCCTTGCAATGGGGGTACCTCCTTCATTTCGGCCAAGAATTCAAAATGTCGACTAGTTGGAGCCACCGTGTTGAAGCATATCGCGCAGAAATGGCT
>chr19:29185622-29185822-dinuc
TTTGATAGTTATGGTTTTGTTGACTGCATCTTTCCGTTGTCAACAGAAGGGTTGCATGACACTTTCAGGCTTCAGGCGGACATGCACACTGGTCTTGATA
>chr19:29256542-29256742-dinuc
TATGTGACTAAAGACAGAATAGATATAAGATATATGAATGGACTAGTAATGATAGCACTAGTGTATGAATATGGGACATACAGAAACACATATAGTAGTA
>chr19:29527011-29527211-dinuc
TGTGTTCCAAGTGCATCTATATGAGACTTCAGTTCTTAACCACCTGAAGGATTTTTATCACCTGTTCCAAGGAAGAACTGGAGACAAATACTGACAGTGC
>chr19:29659880-29660080-dinuc
ACAAAGTCGTTTCTACATGGAGTAGAGCTTGGTAGCCTGTGATTGGCCTCTCCAAGGCAATGGTCTAAGCCTATATGGTTGGCCTTTCCTTCTTGAATTC
>chr19:29887575-29887775-dinuc
TGACCAATGGCTGGAAGTGACAAGTCTAGTCCTAGGGTGAATAAGAAAGTTGGAAATTTGAGGAGTAAGTTGCACTGGGAGATGTTTAGAGCTAAGACAA
>chr19:30924386-30924586-dinuc
TCTTCCTCACCACCTCATGATTTGGCCAACTTCAACTTTTCCATCTTTGCCCCCTCACAGACTTAGGACCCCTCATAACACTCAGGATGAGGGTCCAGTC
>chr19:32197401-32197601-dinuc
TATTTGTGTAGTCTCAACTTGATCCGGGACGTGCCAGCATACGTTGGCAGCACTTTACAGTTTAGGTCCTCTAAATCTGAGATTTACAGCCTGGGCGGGT
>chr19:32274196-32274396-dinuc
TTCCTCCTATGATCTAGAGGCTCTCCAAGGGTAAACAACTAAAACAAAAGGTTGTGAATTAGTGAAGGTGATCCGCAGCACAACAATATTTTTCAGGGAA
>chr19:32275112-32275312-dinuc
AAAACCTAGCAAACAATGCTTGAGAACCAGAACAGTCAACCAACCAGAACTGACCTGTCAAGGGCACACAGCATAGTCCATGGAAGAGTGTGAACACTCC
>chr19:32904598-32904798-dinuc
GGATGCAAGCAATGAGCTGGTACAGTTTTCCAAGATAAAAAAATGCTAAGGCATACAATGTGTAAACTTGTCGGGTTGAGTAGAGGTAACTCTGACGACT
>chr19:34774121-34774321-dinuc
TCTACATAAAGGACATGTTAAGAACTGAGACAAGATTTGAAAGTGGAGAAACTAAGATGATCAACCAAATGAGTTGTAAATCCACAAAGAAGGAGAAAGA
>chr19:41265654-41265854-dinuc
TGCCAATTGCGTATCAGATTTATCCAGAGGCCTGGTGGTCACCATTGGAATCTGTCTATGAATGTGTTCTATATGAGACCCACTTAAGTATGTAAACCAG
>chr19:41321094-41321294-dinuc
ATCCATAGTGGAACATTTACCGAATGCAGCAAAGTGTAAACAATAAAGGTGTCAAGTTGAGTGATCCAGTATTACATCATGTGGCCTATACAGTTGGGTG
>chr19:41597692-41597892-dinuc
AAAGGCCTGGAGAGAGGTGTATTGGATGGGAGTCCTCCCCGAGCCTTCAATCAAGAACAGTTTGAACATCCATGTGCAAGGCCAGCCACATCAAAGCTGG
>chr19:41837985-41838185-dinuc
GACATATCCTTTACATAAAACCTACAACTCCTTATATGAGACCCCTCTGAGGCCCCTTCTTCTTCTAATAAGAACAGAGAGTTAAAGTGGTCTGTGTCAG
>chr19:46002416-46002616-dinuc
TGTGGGAGCTAACTTCAAAACCAGAGCCCAGAGTAAACTACACTAATGATTCAACACGTCCGGCGGCCCTCAGATTTGTATCACCAGTCAGGTGGTGATC
>chr19:53408432-53408632-dinuc
GCAGTGTATTCTAGGGGAGAGTCTTGAGTCATTTGAATGGAACTAGATAGGCTGGTGATGCGGGCCACGTGCACTGTTGGTCTAAGCAGAGACAACTGGA
>chr19:53800666-53800866-dinuc
AGGAACAAATTGCAGCCCACTGCGGTGTTGTTATGGCACAGAAGGATGGACTAAGTCATCCACCCCGTGTAGATGGCATTAGGCAGCCAATCAAAAAGTA
>chr19:55085328-55085528-dinuc
GTGGCTGTTGTATGAAATGTCTAGATGCATGCGAACGTCTGAGTGGTTTCAGAAAAAGGGCCTCTGAGAAACCTGCAAATGTGAGCACAGAAAAGTTACT
>chr19:57825337-57825537-dinuc
CAAGAACTGGTTGCCTGAAGCAAAGCCCTTCCATTTGTGAGAGAAGTATACTCTAAACAGTCAGTATCTTTCCCATTGTCCGAAGTGAAGTAATGTCCAT
>chr19:58522966-58523166-dinuc
CTCGATAGTGTGTTGTAATAGCCCAGACATTAAAGACATGAAGAAAACTTTCAGACAGGTGTGTGTCTTAGTCAGCTCTAGCTCTGTGGACAGGTAGTAT
>chr19:59402316-59402516-dinuc
TCTGTACTTCTGGAATAGACAGTCCTCCTCGATATTCTTGCGCAGACTTGCTCTCATCTGGGTTCTTCAACTCTTCTCCCACACTGGAAGATGAGCAAAC
>chr19:60912028-60912228-dinuc
CTGTCCGCTTTTTGTCTTGGGCAAGTGCAGCTGTGTCCCTGGTCTGCTAGTGTCCATTCGTGTTCATTCCCAGACCTTGGAAGTTATAGGTGGCAGAGGA
>chr19:60940062-60940262-dinuc
GATCAGGTCCTTGTGAGTGTGCCTCTTGTAGGGGTTTCTGTGGAGTGTGTCTGTTGGCAAAGAGATTTCATCTTCTGTGATTTGGGTATGCTCTCTCTTG
>chr19:60950526-60950726-dinuc
ATATGGTGCCCCTGAGTGCACAGGACAATTCTCAGAAGATGACAAGCAGACTGAGTTTTCTTTATCACTTCCTACTTTAAGTGGAGCTCCTTGGATACTG
>chr2:3659602-3659802-dinuc
AATTCTTAGGCAGATATAAAGAGGGGTCCTGGTGATGCAAGGTCAGTTGTTGACATCTCTTGGAGAGGAACTTATTGACATCCTATGACAAACAAGTTGT
>chr2:6320118-6320318-dinuc
GATTGATTAACTGTGATCTTAATCCTGGGATTAAATCACTTGATTGGCTTTCATAAGAAATGCCTCTCCAGGATTTAACTTTCAGGCTCTCTTGTGTGAC
>chr2:6695506-6695706-dinuc
CATCAGAGTAGACTGCTAGCACTCTTGGATCAGATCAGCAACTCATCAGACTACTTTTGGACCTGAAACATGATACAGGAATTAATGGCCCACTAATAAT
>chr2:8865591-8865791-dinuc
TCACACACACTACTGCTCAAGAGGTGTAAAAAATAGGTCACCTAGAGATATCACACAACAGTGCATTTGAATCTGCCTTGGATCTTACTTTTCTGTTGAG
>chr2:8870290-8870490-dinuc
TCACTGAGTCAAAGCTTCCTGCCCATCTCAGCATCACTGCCAGATTTTACTGCCTCCCTCCCAGCTTTATCTAAAGCTTGATAAGTTATATGTTATCCAC
>chr2:8942618-8942818-dinuc
ATCTTTCCCTAAAATATTTTGAAACACTTTTTTCTATTTATTTCAATGATGCAAATCCTTGCACTTGTTAGAAACATTTGGTGTAGCCAGCCTCTTAACT
>chr2:9577984-9578184-dinuc
GTCTGGGAACAACAAGAGGAGTGGTACTTGCAATATGCTAGAATTGCATGCGAAGTGAAAACCCACACCCACAAGGAAAACTGTGATAGAAATTCAAGAG
>chr2:9587456-9587656-dinuc
CGGGATCTTTTTAGTCAACCTCTCTCCTAACTGAGGAAAACGTAAATAAAGTGACTGCATGAGGGAGATACGGTGACTCTAAACTGGCAGAAGCTTGAAG
>chr2:9616238-9616438-dinuc
AATTTGTGTCAGACTCATTTCATTCAACAACTGACCACAGGTGAGCCTCCCACCAGTAAAAACTGAGTTAGAAGTTCTTCACTGAATCTGGGCTAAAATG
>chr2:9867198-9867398-dinuc
TCACGTTGTGCAGTATTTCACTTTTCTCTCATCTATTCTTCCAACGATGAAGTTGGTGAATCCCACTGCTTGCAGAACCTATTCTTTCTGCCATCTTTTA
>chr2:10073746-10073946-dinuc
TACTTTCCAAGCTTCAATAACTCATGCTTATCTCTCCATTTGACCCCCTCCCTCCAGTCCATTTGCCCTTAAGTTGACAATCCTTCCCGAACAGTGTAGG
>chr2:11212077-11212277-dinuc
CTGATCGATGCCGAGAGACATGATGGTGGTCTCCTGAATGAAGGACTGCTGTCCTGATCACCAAATGAGAAGTTGAGTTTTTGTTTGACTTTATCACCCT
>chr1:160794000-160794200-dinuc
GCCAGACTAGATAATCACTCCATTGAGTTACTAATACGGTAAAAACTTTCTCTAGTGTAATTGAGTCAATTAATGAGAATTACACATGTCGTTAGATTGA
>chr1:161309378-161309578-dinuc
CCAAGTCAAGCTCACTACTAAGTGTCATCTAGGGGGATGAAATGTGTCTCTTGCTTTTGCTGTGTGTCAGACTGATTGCTTTGGACAGTAGGACGAATTG
>chr1:161406548-161406748-dinuc
AACATCTGAGTCTTATGAGCTAGTAGACACAATCAGATAGGTGGCTCTATGCCATATTTCAAAGCAACCCAGAGCATCTGTTCAGACCCTGTGACATTAC
>chr1:161671014-161671214-dinuc
ACAGGGACTTCACTCTTCTAGGTGCTCCTGGGAGGAGTTTGTCCCTACAGCCGCCCTTTGCAAGGGTACTTATCTGATAGTCTACACCAGTCTGAGAGCA
>chr1:161907284-161907484-dinuc
TGTAAAGACTTTCTATTAGTGTTGTACTTGTATTGTGGGTGTCATAAACACCATAGTTCTGGGACTTTAGTCTTGACAATACATGAAATGTCATTGGGAT
>chr1:161922151-161922351-dinuc
GTGCATTCAGTGTTAAGTCTGAAAGGATATCAGAGGAGGTGAGAAACTTGCCTTATCAAATCAGAAACTGTCATTTTCGCGAAAATTCTTTGCTTTACTA
>chr1:163382373-163382573-dinuc
GAAATTCATTGCCACTCTCTCTCACATAAACATTCACATTCCTACCTTACCTGAGAGTTTTTCCTTACTATGCCTGTGGCCACTAAGTCCGGGACTCTTC
>chr1:164136118-164136318-dinuc
ACTGGAGGTCTCGACAATCTATGAGCATCTGTGGAGTCTTCTTAAGACCTCGTTTGATCCTGACTAGGCCGCAACACCCCGGGCACAGTGAGACGAGCAG
>chr1:164777131-164777331-dinuc
TACATTACGCAAGGATCCAACTACGCGTGGCACAGAATGCTCACTAAATGAGCATACTCCCTGACATGTAGTTCTAACAGATCTTGTGGGAACTACATGT
>chr1:165802202-165802402-dinuc
GAGTGCCTACTTGTCATCTGAAAGACTTTGCCCTGAATCATAGCTGATGAGGCCCTTGTCATTTTCCCGCAAAGACCTTACACTTCAAGCAAAAAGGGTC
>chr1:170101341-170101541-dinuc
AGGGAAGTAGGCATAAAACATGTTGAGCACCACTGTCCCTTTGAGTTTGATTGCTAGGATCATCTGACTTGTAACTGGGGTGTGCAAGTTTCAGAGATGG
>chr1:170871722-170871922-dinuc
CTAACAGGTGGCTATCTGACAATTGGTGCCAAATCTGAATTAACACTGTGATAACATCTCGTCTAGTTCTATTCCTATGTACGGACAAGGCAGTGCACTG
>chr1:171656184-171656384-dinuc
CAACTGGAAGTTATTTCCATGACACTGCTCACGACTATGAAAGAAAAAATGAGTTAGAAAGCAGATTGGGAATCTTCACTAGGAAGTAGAGTAGTCCAAT
>chr1:171685028-171685228-dinuc
AAATTTCAAGTCACTATGAGCATTGCTGTTTTTTAGTTCCCCGTGGAAAGACAAGCTTCTTCTACAATTTAGCGTGACAGGACCTATTCCTCTAATTGCT
>chr1:171783122-171783322-dinuc
TTCAATTCCACCAATTGATAGCTGACAGAGCCTCCTAGGAGAAGAGAAGGAACTTCTGGAGACACCTGCTTGTTTGATGTGACCTTATTCAGTTATGGTA
>chr1:171849562-171849762-dinuc
CCAGCCCGCATCCCTGCGTTGTTCACCTCACTACATGCACCATTGTGCTGCATAAAGCTGAAGAGCACTCCTAGCTAAACCTCAGCAGATTCCAAGTCAG
>chr1:172015270-172015470-dinuc
GGAACAGAATATGCTATCTTGTCGGCCCATGGAGGCATATGGTATGTGAACCATGGCACACTCCCTTGGTAGACTATGAGAATATTCCCCCCTAATCTGA
>chr1:176832738-176832938-dinuc
TGACTCCAAGCGAAAGTGACTTAAGGGGGCTATTTTGCTAGAGAGTCGATCAGGTGAAACATGTCTCAGGAATTCCACAAAATAGCTTCTATCACTAGTC
>chr1:176944820-176945020-dinuc
GCACAGCAGCAGGTTCTAATGAAATCTCATCATGACTTAAGTGATGTCTGTTCCAATAAGGTCTCAAAGAACAATGGACAAAAGAAAATGATCAGCCTCC
>chr1:178182376-178182576-dinuc
ACCTAATCTGGTGTCCATGTAGCCACATTCAGCCATCTAAGCGCACAGCCCCAGGACACAAGCATGATTAACACTCGGGATGGTCAGCTCATCTACCCTA
>chr1:178321126-178321326-dinuc
GATGCCAATCACCTGGTCTCCTTTATCTCCAGTTTTATACGTCTGGTAGTCCTAGTCTTACAATTACAACTATCCACCCGCTTCAGCCTTGAGACCTTCA
>chr1:180015340-180015540-dinuc
AACTGTTGGGACTCATATATTGTGGTGTTAACTTGATGATGTTTGTAGGATCAAAGGACTGCTATAGGGAAATCAATTGTGCCATCATGGAGTTGAAGGC
>chr1:181138852-181139052-dinuc
ACGAGCCAACACTAATCTCAAATAACAACTGTAAGTACATTTGGACAGCACAGTGGGCGGTCAGATGGTGAAGACAGCAGGCAAGGAACAAAGTGGCTTA
>chr1:181151420-181151620-dinuc
AGGGCATCTCACCTTGTCATTAGTTCCACTGCTAAAAGTTTGCCCCTTAGTCTACAATCGTTAAGTACCCTGTTTGTGAGGACTAAAACAAAATCTGCTA
>chr1:183964162-183964362-dinuc
TGAGAGCCCTGATAGCTAATATCAATTGCCAATATGGCTGAGGCTTTCAGGTTCCTCACAGAGCCACTGAAACTCAGCTACCACTCGCTGGAACGTGAAG
>chr1:184084970-184085170-dinuc
CCTGAGCAGTAGAATGAGCTAGTCTTCTATAGAATTGCACATCTCGCATCAGATTCTACTGAGTTCAAATGCAATCTTTGATAAGGTTACTTGTGCTAGA
>chr1:187228928-187229128-dinuc
GAGTGACAACTTAGCTATCAGCAGGCAGTGTTGAACGTCTGAATCATGTAGAGCTTCCAACTCTCTTTGGCTGATGGGAGGGTATTGACTGTAGAGGAAT
>chr1:189657496-189657696-dinuc
CTGCTTCATCCACAGCACATTTGGTCTTAGTGGTCTTCACTAGTTTACCTTGCTCTTCGTCTTCTCTACGATCGAGCTGACATGTGACCAGGACGCATCT
>chr1:189703704-189703904-dinuc
ATCAGCTCTCGGAACTCCGCACACAATTCACCAGAGGCATTCCCCGGAGCCATTCCTCTATTCAGTGTATGTGTCATGTCAATGGATGACTGCAAGCTTT
>chr1:191115074-191115274-dinuc
CCTTGACGAAACCTCTTTGAAGATAGTTGATGACTCTTCTCACATTTTCTGTGAATCCAATGGGTTTAAACCCTTGTCAGAGAAACTGTTGTGAGGCACC
>chr1:191275755-191275955-dinuc
TAAGTTTGGCACATGTGTCTGCTTCATCTCGACCGCACAACATAACATGAAACTGTTTGACATAATTCACGAGTGTTCTTTAGGTGTCCAGAATGTGGAG
>chr1:191609661-191609861-dinuc
AAGTAAAAAACTCCTTATTGCCATGAACTCACACTTTCAATCCCCTGTGATTGGTGTAGTATCCATATTCCTACAACAGAAATCTTCAGCTCAGGTCCAC
>chr1:191961068-191961268-dinuc
AGTACCAGGCATGTGAGAGACAGTGTAGGGATTGCACTATGCCATTCTCTGCTTGGCTTTTCTTGCAGCTAGTAAGAGTGATTCCTGAGGGAGGAGCCAA
>chr10:5591664-5591864-dinuc
AGCCTGGCAATGGACTCTTCTTAGGAGGAGCATAAGATGAAGCTGACAGCCAAAACACCAGGTCTCGAGCACTATGCTGGAAAAAGAATCACTAGCAGGC
>chr10:7212563-7212763-dinuc
CAATCTGTTAGTACGTTTTGCCTGTTAAAGGCTTCACTTGTTAATGACACAATAATAATCGTCAAGTATAATGAGTGCCACTGACTTCATTTCATTAGGA
>chr10:7483821-7484021-dinuc
TTGATGATTCTTCTGTCTACTATTTCTTGTCATGACAAGAGCATGATTATATATGGACTAATTTGATATCTTCCGCCTAAGTCAATCTGATGTGCGCTGA
>chr10:10224646-10224846-dinuc
TTCACAGTCACTCTCCATCCAGCTTCACTTAGCTGCCTAGCCTCAAGCCTCTCATTCACAAGGGAGAATTGCTTCTTTTGAATGACAGGTCTCACTTCCT
>chr10:12974721-12974921-dinuc
ATGGGTCAAGGACAAATCATCAGAGTAGAACCTTAAGGGACAGCTTATCATTTGCTCTTCGATTCGCTTTGATTGCAGAAAGCAATGGGGATCTGAAACT
>chr10:12977819-12978019-dinuc
GACCAATTAGCACTTCTCTCTTTGATACAGTCAGTCGTACTTGCCCTTGTTTTGAGGATGAAATTTAAACTTCCATTGGAGATTGTGAGGCTTGTGCTGA
>chr10:13438520-13438720-dinuc
GACCCACCCTGACTTAGCAAAGGGGGACAGACTTGACCGTGATGACTAACCAGGCACTTGAAGTTCAACAGCTGTAACCATCATCGTCTTGCAAACAAGG
>chr10:13832702-13832902-dinuc
GTAAGCAAGAAAATGTCATGTTTTGTAGATCAGAGCTCGGCTTCGAGTGGGAATGGTTACAGCCAGCAGATGCCCAAAATGCAGATCTAACGCTGTGCAG
>chr10:14100854-14101054-dinuc
CAATAGGTCTTAGGCCTTTACAAGAGTTCCTCACAGCCTTCAACTTCTTTTTATTGCAACTGTCTCAAGGAGAGCCCCAAGCCGATTCTGCTTAGGCCCA
>chr10:14432636-14432836-dinuc
CTGGAAATCTAGACACGATTGCAGTTGCTGAGAAGAATTGAAGTTTGTAATAAGAATGTGATTTGGTTAAGTGTTTAAGCAGTATCAATACATTCAACTT
>chr10:16714167-16714367-dinuc
AAAAAATGGACAAGGCACCCAGCCAAACCAAATTGTCACAGGGTGTGCCTTTTTCGGAATATTGTCAGAAGAGTCGTGGAACCAGGTTCTAGAGTCTCAC
>chr10:17567058-17567258-dinuc
CAAGCCTTCGAAAGTTCTAATGCACCAATGGCGTGCTGGGCACATAAATGGCATCAAAACAGCTCAGTTGTCTGTCAGCTCAGGAGGTCCCAGGTAAACC
>chr10:17583195-17583395-dinuc
ATTCTAACATGAAGGTAAGCTTGTTGATGATGTCCCCTTGAGTTACGGTGTAGTCCTTTTGCAACCATGCCTTCATTGTCAAACATATTGAGGCGACCTT
>chr10:17772428-17772628-dinuc
CTTGGCAAGTCAGGGGTGCTATCGGCAGCGATACTTGAAACTTAGAGTGGTTCACAATGTCTGAGGGCTATCCCTGTTTGGAGGACTGAGAAGAAAGTGC
>chr10:17978469-17978669-dinuc
AAAGGTTTATGTCACCCTCTCCACTTTAAATTTATGTTTCCATAGTTAGTTTGTAGCTCACAGGAATCAGTAACAATGCAGACATGAAGCCTAGTTGGGC
>chr10:19068260-19068460-dinuc
AGTGAACAGATTTCTAAATTTAATGATCTCTTCAACTCTTCGCACAGAAGCTCCATTTTTGTAATAATTTCATCTCATTCTGGAAGTTGCCCTTAGGGCT
>chr10:19171941-19172141-dinuc
CCCCAACTGCACATAGGAAAACTGTAACATTCTATTAGTCCCACTGCCTCTAATCCAGGAACATAGTGTTGTCATTACAATGAGTTGGTAGATCTCCCAG
>chr10:19202538-19202738-dinuc
GATGATCATAAGGTGTCTTACTACAAAGGAGATCACTTAGAAGTTATGTAAAGAAGCAAGAAAGTAATAAGTGATCTAAGTTGACCTGAGTGCTGGTATA
>chr10:19210068-19210268-dinuc
CAAGTGTCTCAATGATGCTTACCCCCCAGAGACTTAGGCTGACTGTAGTAAGCTGTTAGAGATGATGATTAAAGATCATGTAATTGTAAGTTATTCGGCT
>chr10:19284119-19284319-dinuc
CTTAGAACTGTAGATATTATGATTCAACAGGATCAAACAGTGTGTAAGCAGTAGACATCTAAGGTACATGTGTGAAAGTTGATTTCAAGACAGAAGTCTC
>chr10:19529870-19530070-dinuc
TCATATCACTTTCAGATCAATCTTCTATGTCTGGAATCAAGGCATAAGTTCACAATCTTTTTAGAAAATGTTCAAAAGAATCATCTTTATTAATTAAAAT
>chr10:19577636-19577836-dinuc
TGTTTGACATACTGCAACATATGAACCACATAGAGACTACAGTACTATACTTACAGCAAGTATATGGCATTATAATTGTCACGGGGCGGACTCAAACAAA
>chr10:20984628-20984828-dinuc
CACCACTTGTTAGCTCTGCTGGCTTACAAGATCTTAAGAGTACTGAAAACACTGTGGGATTGATCTATATGTTTGTGGCAATACCAGACTCTTTAAGCTT
>chr10:21029124-21029324-dinuc
TTCAAGGTGCCATATTGTCTTTGATTAATTGTTTTTCCAAGTCTAGGAAAGCTCTGCATGAGAATTACAAAGATGTTTTTTGTCTGAAAACTTTGAATTC
>chr10:21186676-21186876-dinuc
ATAAGAGCTAGGTGTTACAAGAGAGAGGCTTTGTGGAACCAGGAAGCCTAGAACTGCCTGGAAGTAAGGCTCAGACCCATCTGAGAGTTGTCTCTTGGGC
>chr2:11214898-11215098-dinuc
GCTTGCGTGAGGTATGATCTCGGGACACAGCAAAGGGAGGTGACTGATGGTGATGGACGATCTTCTCCTGTAACATATTTTAGGGTTAAAGCCTCCAGGA
>chr2:11315809-11316009-dinuc
TCAGTGTATCTGCCCCTGTTTCTAGTACTCACTACCATGGAGCTCCTCAGTCACAGGCAGTACTGACTCTTCTGTGAACTTCCATCTCTATTCTTCCCCA
>chr2:11368812-11369012-dinuc
TTCCGAGAAGAGTAATCGTGCTTTTGATCCAAATGCTGAGAATTTTTTCCACTCGATTGACAGCAAAGATTGGTCACTTTCTCCTTTACATTTCCAATCT
>chr2:11616942-11617142-dinuc
CATCCCCAAATCAAGAGATGGGTGCCATTCAGTCGGGCAGAAGTAATGGTCGTCATTTCTATGTCATGAGCCATGGGGAGAATGTGGTGGGGTTCTGTAA
>chr2:11642500-11642700-dinuc
CTTGCCCAAGATAAAGCCCGCCCTCACAGTGCGCCCTGAAAGTGGAGGGCAAAACAAATTCCTCTGTGCTGGACACTAAAGCCCTCTTTCCACACAGGAA
>chr2:11645368-11645568-dinuc
TGGTAAGACCTTTCCTTCCCATGGGTGAGGGATTAACTGTACCAGGCTAGCAACTGGCTGCCTAAGTGTCATTTTTAGTGTTGCACGAAGTCAAATCATC
>chr2:13416848-13417048-dinuc
CTAATGTTGATGCATACCATGTGTCATCCTAAGACTGAAGTTGGACACTGTTCAAAATGAGTCTTACTGTGGATGTGCCGTTCCTGTGAGAAACTGACTA
>chr2:13559719-13559919-dinuc
TGGCAAGTGCGTTACTTCCCTTTATCATTGCAATGGCCAGACCAAAGATAAACTACCAAGAATTTGAACAAATCCTCAGACCTAGTCTCCTCAATTGAAA
>chr2:14131004-14131204-dinuc
CCTGCTGCTTTTTGGGGTGTCTAAGTTTAGGTATACAAAGCACTCTGGACTGAGAAGTGAGAATATATTTATGTGAAGTCAACTTCAGGCTTTTTTCCGT
>chr2:17386576-17386776-dinuc
GAAACCTTGTCTTGTAATACCAGACCTGCCATCACTACAGGATTTAAGGATTTGGGCACAGAAAAAAGTGGTGTTTACCGAACTAGAGAAGAGTATGGGA
>chr2:17673032-17673232-dinuc
TTAGCTATTATTTACTCCCAATAGGAGATTATCAAACTGAGTGATATTATCAAAACACCCCTTTAGCCTGTACGAAGTGCTGGACTCAATTCTAGTATAG
>chr2:18664182-18664382-dinuc
TGAAAGAGACATATATTCTAAAGACTTTTAGCCATGAATCCAAATTCTTATTTACTTCCATGACATGCATATATACACAAGACAAAAACTACAAAATTTA
>chr2:18916688-18916888-dinuc
AGGAGAAAGTAGCCTCACTGCAAAAACAGCACAAACTGACTTGGACCCCTGTTTATAAGTCAATTGCAAACAAGCTCCAGCGCTGTGGAAAGTGCTCTTC
>chr2:19579663-19579863-dinuc
ATGACTCTTGCTATTTTGGACTTAATTATCCTGAGAACAACCAGAGGTTCATCTATCAAAAATGCAGGTGTTTCTACCCCACTCACACTCTACTGTTCCT
>chr2:19630649-19630849-dinuc
TTCCAAGAGAAACTACACCCAAAGAGCTGTACTTCTTGAGGAAGAAATGAGCTGACAGCCTCAAACTGTGACACAATCACACAATGAGAAAAATCTTCTT
>chr2:22680119-22680319-dinuc
ATACTGAAGCGTGTTTGGGTAGTAATCTGGTTTCAGATGTTAGTCGGCTGCACTCATCTTTAACAAGACTATTGGCCAGGGCTGTCTGATTTTTTGCATG
>chr2:22687170-22687370-dinuc
CAGAATCAACACCAAGTCCTACACAGAGCTACAGGTCAAATATAAATTTGTTCACAGAATATTCATTCAATTGCTCTCCTGCATAGTTAGCCTCAAAGAA
>chr2:25422442-25422642-dinuc
GTGAGGTTTGGTCCATTGAGGGCCAGATTGCATCTCCCTATGGGTCTGTGACCCTCCCCCCCCCCTGGTTGTCACCCCTTGATTCCCTTTGACATTCACT
>chr2:29628339-29628539-dinuc
CACCAACGTTCTGACATACCAACAGCAGCAGTAAGGTGGGAGGACCAGTGGTGCCCACTAGGCTCAGAAGTTCTCTTTCAAGAAGGCATGCTATGGAGGC
>chr2:31082753-31082953-dinuc
TGCCCCAAACCAGAGAATCGTCAACCCCTGGACCAACCAGAACCCTGTGGTAATGGTAAAGAGACTGATGGTGCTATATCCCTTTCTCACTGGGATGAGA
>chr2:31303294-31303494-dinuc
AAGTAGGGATTGTGTGACACTCTGATGAGGCCATGAAAGTAGTGGCACACCCCTCCTGAGTGTCGAACCATGTTCTCCACCCAAGTTCAGTGGTTGCTCT
>chr2:32037522-32037722-dinuc
AGAGACCAAGTTGAGTCAACTCCCAGCAGTACTAAGTCAGACTAACGCTAGCTCTCTCAACCAGTTTCTTCTAAGACACTGGAAACACAGGGCTGCTGTG
>chr2:35878574-35878774-dinuc
TTACTTCTATGAAGCCTCTTCAAGCTGTAAGTGTGTGTCCTTAAAAAATAGATTTGATACCCTCCTGGGGCAGTTGTTGCTGATGAGCTCAGCACTCTGT
>chr2:38472716-38472916-dinuc
TTTGCAAGCTCTCATATTGGATCTGTGCAACACCTAGATTAACTGTGACCTTTTTTGTTATAGACATTCACCAATGCACTGTGCCATTCTATCTGTCTAA
>chr2:44144698-44144898-dinuc
GTAGGTCTGGCTCTTGAGTTTTCCTTTCTGGCATGGTTTTTTATAAGGGTAAACTTTTCTTTCAAATTCCTGGAAATAATTTAACTTTTTCTCCAATATT
>chr2:44152582-44152782-dinuc
TAGATAAACTGACATGTCTTTGTGACTTCTGTATGCCAAACCACTCTGATCCAACCACCACTGAGTTATCAGTGACTTATCCCACAAGAGTTCACAGTGA
>chr2:44607198-44607398-dinuc
TACTTTGTAAGAATATGTTAATTCATGCTGAAATAAACATGTAAAAAATTGCAAAAAAAGACAAATTTGAGTGATTCTCTGTAAAACTCTGACTTATGTA
>chr2:44886694-44886894-dinuc
CTTGTCAAACAACAATATCAAGGCAGGCACACAACCTCACCACATGCACGGCACTGTGATCAACATTAAATCTGGCTGGAAGGTTTCAGACCAAGACGTT
>chr2:51186986-51187186-dinuc
ATCTTCAATAGCAACAAATTTCATTTTGAGCTATTCTCATGGCCTGAGAAGTTTTCTAATTAGGTGTATTCAAAAGTATTCAGTCTTGAAACATTGTAGG
>chr2:52310727-52310927-dinuc
AAGCACACATCCATCTGAGAACATAGGATCAGGCTCCATTCCAGCTTAGTTTCCAGCTTAAAGGAACAAAATTGTTCTTCCACAGACAGGAAACAATGTG
>chr2:52314108-52314308-dinuc
TGGGACAGTTTGAGGACCTACATGACCATCTTATAAACAATGGCAATGATCTGTGCTATCCCTGATTAGAGGCTTAATACAAGCAACAATAGCTCCCAGA
>chr2:58097151-58097351-dinuc
CTTACAGCAGTTGAGCAACGGATGTCTCACATGTACAACAAGGACCACACATTTTCAGCCTTGCCCTACTCCTCTGCAGAGTATAGAGACTATTTGTCAT
>chr2:58123765-58123965-dinuc
CCAAGATAGAGAAAGTATATGGCTAGCTTCATCTAAGCGGTGGTAATGTACATTACAAACTGAAAATGAATTTAAGCTTAATTAGAGGAATCAAGACTCT
>chr2:58124822-58125022-dinuc
AGAATTATGCCTGCTGGTAAGAACTTGGAGGTTTAGAGCTGGACTCAACTATCCCTCACACATTTGGGTGGAGTGGTAAGTAACATAAAGCAATGTATTT
>chr2:58161792-58161992-dinuc
TTACCTTCTGCCTTTATGGTGGAATCAGTCAGTACCCCTTAGGGAGCACCTGTTTGTGTTCTGACCTTTAGCTTTAGTTTTCAGACTCATTCCCTGTTCC
>chr2:58187878-58188078-dinuc
ATTCTGGCCCTCAGACGGGTGGCAGTTCTACTGAAGGGCAGAGGTTGAAGAGACTTTCTCCCAGTACTCTCCAATGGCAAATCAGTCTGGGTGCCTCTGA
>chr2:59055909-59056109-dinuc
TTCTACTGTATTGCAGACATTTTTTTCATAGGTCTCATTTTTCTTGCCAGGTTGTCTATTTTCACACATACATTGGTACATCTATTCTTTGAAACAACAC
>chr2:60328669-60328869-dinuc
CTCACTCCAAGAGTAATCATGGAACATCTTACGATTTCAGCAAGCAAACAAGGTTTGTCTCATCTTGAAGAGAAGCTGACCTTCATCTAACGCGCTTGTA
>chr2:60857778-60857978-dinuc
CTTTGAAAACAAATTTAAGCTTGGTTCATTACAGTTTGCAAGGTGAGGCCAGGGACACTTATGACAGAAAGTCCAGGGGCATATCTAACAGAGTATACCC
>chr2:62350342-62350542-dinuc
TTTATGCATACTACTGCAGGTCAGCTGGTAACAGAGGGCAAACATCTAACAAGCCTAGGTTTCCTGCAACAATAATAGACTAAGAGGTCTTCCTCCCTTT
>chr2:65161646-65161846-dinuc
TTCACCTCAGGAGGCAGCACACACACCAGCAAATGACCACCTTACACACAGTATTACAGACAAGGTTTACTTTGCTACACAGGCACAGGCAAACACACTC
>chr2:65170838-65171038-dinuc
ACACCATAAGTGACGTTTCCTTTTTCTGTGCATTTAATTGTAATCCAATTTAGTCAAAGCAAGGAGTTTTCTCTAAAACCACACGTTGCATCAAGCCGTT
>chr2:65342138-65342338-dinuc
GAGGAGCACAGCGTAAGGCTAGTTTCTAGGCAGTCTGCCACTAACCCCTTCATTTACTCTTAATTCCTACAGCAAAAGCTGAATCACTGCTTCTGTGCTT
>chr2:71696808-71697008-dinuc
AGTCTAAGTTACAGTTTTAGTGCCCCTATAGCCCATGTAGAGCTTCCCTGGTGAGCCAGGAAGCCTTAACCATTCACACCTGTAGGGACACATCTCAGTG
>chr2:72282616-72282816-dinuc
GTGTGATTTGAAGAGTGTTTTGTGGGGGGGAAGTTTTTTTTTTGTTATACAACAAAAAGTTGTTGTTTTTCATTTTTTTTGGGGTTTCCTTTGACTGGTT
>chr2:75880698-75880898-dinuc
CTTCTCTCTAATAACTGTATCTTACCCAACAGGTTTAATTCTGAAGTGGCCTGAATGGCTGGTTGAGCATCCAGGTTCCTCCTTGTTGGTAGAGACCAGA
>chr2:77919090-77919290-dinuc
ACACCAGCAACCCTGGTGCATATTCATGGTGAGCACACAATGCAATGGAAAGTAATCCACTCATCAATGATCATCATGATAGACTTCAACAAAAATTCAT
>chr2:78961780-78961980-dinuc
GAGAAAGGCCTGGGAGTAGCCAAAGTTTCTGAAGGTGGAACTCAACTATCAGAGGTTTGTCATCAGGGAGCCGGTTATAACTCGCATGATGTGCAGAAGC
>chr2:79122522-79122722-dinuc
TATTTGCTAAGAATATGATGTTGTAAATCTATGTAGACTCTCTTTGATTCAGTATACATCTCAGCATTTGTGTCAGATGGGATCTGTGACCAATCACCTC
>chr2:80014324-80014524-dinuc
ATAGTAAACACACAAAAGCACAACATCTCAAGCATGTTACTGCAGTGGAGAGCAAGGAATCATTTGTGGCTCTGTCGCAGTAGAGAGAGCAGTGCTCAAG
>chr2:84222138-84222338-dinuc
GCTATATACTAACTGACTCACTGATGATAGACATAATGCTACCTATGAATGGACTGGATGACTACTACTGATATGATGAGATACTACTGATGAGACATGA
>chr2:90490597-90490797-dinuc
AAAAGTGGCAACTTGGATCTTAAAAATGCTCCACAAATTGTGTCACTTTCTATTAGACCTGGGAAAGTTGCATCTGAAAGCTTCCCTGAAGTGATCCTCA
>chr2:91835685-91835885-dinuc
TGACTAGTGAATGTGCCTGAGCGTTGTCATGGGTTTCATTTGGGCCAGCCTCTTAAGGGCTAGCTGAAAGATGGCTTACTTGGATCATGGTCAGTGGAAC
>chr2:92197498-92197698-dinuc
TGGTGTCGTCATTGTGTAGCAGGTGTTGACTTTTTCCTTATGGATCTAGAAGTCATGGCCACAGTTTGGTTCTAGCTCAAGATCTTTTGCAGAAGAATGA
>chr2:93424967-93425167-dinuc
GGAGTACTCTTCTTCTCCTCCCTACCAGATCCTGGTCCATTCTGTGTTTGAGTCGGAGTGCTGAATTAGTTTCGGAACCCCTGAGATGGGATCCCAGGAC
>chr2:98662554-98662754-dinuc
CCTTTTTCACGAAAACATTATTCCATTTCCGTGTCAGTATACTTCAATGTGTTTGTTTGTATTGACGTTGTGATGGTTTTGCTTACATCTTTATCATCAA
>chr2:98666680-98666880-dinuc
CAAAGAAAAAACTGATGACGACACCTGATACTGATCGTGGAGTAACATTTTTGAACTTCAATGTAAAGTGGAAGGAAATGAAATATAATCTGAAAGGGCT
>chr10:21358110-21358310-dinuc
CTAAAGTGCGTAGACACCAAATTTTTCACGCCAGCGTCCATGCTATGGAGACTCTGGGATGGCTTGAAGATCAGCAGGTGACTTCTGGTCCAGTGCCTCT
>chr10:21622531-21622731-dinuc
TGTATTTTGAAATGTAGAGTTGATTTTTTAGGTCTTAATACCTGTTAGGCTAACTTGTTTGGAGGGACTGCATCATGGACTCGCCTTAATGAATGATAGT
>chr10:24124482-24124682-dinuc
CATGAGACCTAGACAATATTCTGTCGGATCCTCCAAGTGGTATGGACAAAATATAAAAGGCCACAATAATCTTGAAGTTTAACTCTTATGTGTAATGAGG
>chr10:25198934-25199134-dinuc
CCGTTAGGGTCTATAAGGTACCATTGAAGTATTCCTGAGATGGCAAAAGACTGGGAACTCCCAAGGATGCTCAAGACGCTACGAACCCTGACACTTTTCT
>chr10:26264206-26264406-dinuc
GATTCTTAGTAGTTTAGCAACAACAGGTTGTTCACTCTATTTCAATTTCTTTGGTGTCTCCCAGGTCATTCTTAGATCCAGGTTTCATTGACATATGTAT
>chr10:26358792-26358992-dinuc
AGCCAGTACACTCAAGACTCTAACAACTGGCCCTGAGCAGAGATCGACCACATCGGTTTGTAAATGTCTCCTTAGGAGTGGACATGATGATTTCTCTTTT
>chr10:28564259-28564459-dinuc
CATATTGATTTTAGAGTCTCGTCTGTTGTCAAGACGAGGCTTTCCAGTAGCTAGTTGTTGAAGCACTGCACTGATGTACCAGCACTATAAACATCCATGC
>chr10:28776803-28777003-dinuc
ACTGCTTTGTTAATTGATGTATTACATCTAGTAGTGGGTGCTAGTTAATCATTCTCTGACAGAGGGTGTATCATTAAATGGTTAGTTCAAACGCGGTTCA
>chr10:34110832-34111032-dinuc
TTGCTTATGATTTACAGATCTACTGTTAGCAGACCTTGGCTCATGCTTGTCATGGTTTACTCTTGTTTCTAACATTTCCTGAAATATTGTCCTCTACACC
>chr10:34117904-34118104-dinuc
ATGTCTTTAAACTGTCAGACCACTGGTAGTGTGATTGAAATTGGCACCCACACCATCTATAAATTTGACCCCTGTTAGTGCAAAAGTTTCCAACAGGTAA
>chr10:36986086-36986286-dinuc
CTGATCTGGCTTTAAGGTGATGCTGTGACGGGTTTGTCACAGAATGAGCTTACAATGCTTGAATGTTGCGGCACTGTCTCCTGCCCAATTATAACAGAGC
>chr10:36987220-36987420-dinuc
AGTAAAGTGGTGTTTATATTAATTCTTGTAAATACTTTGGTTTTCATTTATAAGAAAATAATTTACTGAGTAACCCTTCTGCCATATTAAAAACTTTAGC
>chr10:39479432-39479632-dinuc
GTGACACAGAGAGACTGAGCTTGTAAAAATGCTGTGCCCAAAACTCTCACTACTTTATAACAACTTAACAGTGCCAAGGTTATCTTGACAACAAGTCCTT
>chr10:40371340-40371540-dinuc
TCATGGCTCCAAGTTCTGTTCCACATTTTTGCCAAGCCTATTCCCCTATCCCTCAGTGCTTTTTTATTAGCTTTTGTGTTAAGGCTTCCTAGCCGACCTA
>chr10:41978474-41978674-dinuc
ACCAAAAAGATCCCCAAAACCCCATTCGTGATCCATGAGATCTAAGAGAAAAAAGAGCACCATCCTCATGGTAGTGAGCAATTCAGAGAGAGTGCTCAGG
>chr10:43520048-43520248-dinuc
GATGAGTGCATGATTGGAAACTCACCACAATTTGCCTTGGATAGGTTTGGGTGTTGTTGGATCTGCTTGACAACTGTACCAGCACAGAAGTCCCCAGAAG
>chr10:43700232-43700432-dinuc
GTTCACAATCCTTTTATCAAAGCTCCCGTAAAAATCATTACTTTGAGTGCAAAACTGTAACTTTCTTGTTTATCAATTTCAATTATTAACAATCTCAGAT
>chr10:43982716-43982916-dinuc
ACTTGAGCTCTGGAGTTATCCCAAAAAGGACAAGCTGCGCCAAGGCATGTCAAAGGCTTAGACAATCAGCAGCCCATCGGGGTCAGGCCGGAACTTTCTC
>chr10:44176126-44176326-dinuc
GAGGTTGGATCATCAGCCAGACCGAGTGCCAGTTGCAGCTAAGGCTAGGATTTCTTGTGTCATGTCATAGACAACTTTGTTAGAGCGTCACATCTCGTGT
>chr10:44380993-44381193-dinuc
CAGGCAAACGTCATGCCAGAGCCACCTTCAGTCATCTACAGCTAGAGCATTTTCAACCTCATTCCTCCAAGCCTCAAGTTCCACAACAAGAGGAACTCTG
>chr10:44432323-44432523-dinuc
GGTGTAGCCGTTGAGGCTAGTGGTGCAGGGGCCCCAGAGGCAGCTAGCCATCAATGGGAGGCAACTTCCGCTTGGCACTCTCCTCTCGCGCCACCAGAGA
>chr10:44444508-44444708-dinuc
TAGCTAGCTAAAATTGTTGCCTTTTTCACATTGACTTCTTGAATCATTTGGAAGGCTAATAGGGGTTGACAGTCTTGCAAAGCGTCGAGTGGATTCTGAT
>chr10:44708953-44709153-dinuc
GGTGACCCCCTAACCGTGCCATTCCAGACCTCATTTTTGTGTTTCACCTTTGTTACAATACACTAGAAACAACCTTGGCCAATCCTTCAGAGCCTGTCAA
>chr10:44821652-44821852-dinuc
ATTTTTTCTAGGCAGTTATGAGACTAAAAGCAAGACATGGCTTAGTCAGGAGAAGGTTGTAAGAAGAGAGGAGTGTGAGACTTGCCATCATGCACATCTG
>chr10:51480298-51480498-dinuc
AAGAGATGAAGAGAGAAATAGGGAGAGGAGAGAAAGATGAAGAAGAGAGAAGAAGTGAGAGAGTAGAGATAGGAGAGAGGAGGAGACAGGAAGTGGAAGT
>chr10:53621676-53621876-dinuc
AGCCAGGTTGCAAAGTACAGCATTCTGGTTCAGAAGACATGACCGCAGGTTGCTTATGATCAGTGACGTCATGTCTCGTCACACTACCTTCTCTCTCTTT
>chr10:53918516-53918716-dinuc
GTGATCTGTGAAGATCTGCCTTTGCAATAGCTCTATTCTACATGGGAAATGCACCACAGTCTTAATAATTATTGTCTTCCCACAAATATTGAACATACCA
>chr10:53940228-53940428-dinuc
ACATACTACTTCACAGAAGAATTAGTATGAGTGTCACACAGATGGTACTCACTGGTGCAGCAACCGTCATACACTGAATGTCAGTGATATCAGTCTATGG
>chr10:54009420-54009620-dinuc
TTTGTCGATTGTATCCTCAACATAACCTTACTCTATATGATCACGAGCTTCAGTATATTTCTCAGTTAATTTATAACTTGGAAATAATGCTCAATATACA
>chr10:54026738-54026938-dinuc
ATGGAGGCAAGAGAAGTAGGAAGCAAATTTCGTCTATAGGGATCACCTGTTTCATTATACAGGTACATGCAATATCTTTGACTTATCCACAGGGTCTTCA
>chr10:59580710-59580910-dinuc
GTATAGAAGTAAGAATTAGTTTAAACTGGTCTGGAAACTGCACTGTTGCAAACAGAAAAGTAATTAAGGAAAATCAATGTTGAATGGATTGAGGATATCA
>chr10:59936392-59936592-dinuc
ACCTTCCAGGCAGAGGCAGGAGCCACACCCCAGGGCTCAAGGAGGTGTATAAATAAAGAAGGGAAGCTCCCACAAGGCAGCCCTCCACACCACCCAAGCG
>chr10:68036062-68036262-dinuc
CTCAGAAATGCAGCTCGCATCGCAGTGGAGCTAGAGATGCTGCGTATGATGTCTTCTCACTTCATTTCCACTCCACTGAGCTTTTTATGTAGATCTCTCA
>chr10:75222363-75222563-dinuc
TTGGTGTGCATAGCCCACCTGTTTGTAGACATTCTCAGTTCTTGATCTCCACAGGTGTCAACATTTTAAGGAAATGGGCCTGCTGTTGGTGTTACCAAGT
>chr10:76035248-76035448-dinuc
ATCAATGCCTTTGTGTTATTGGAAAGTTTCAGTTAGATGTTTTCACTTTTATTGAGAGTTGAAGCTGGAACCACTTTTCAAGTTTTTTATCCCAGATTAT
>chr10:82780358-82780558-dinuc
GTACAAGGTCTTGGGGATGTGGGGGAGAGCTGCCTGATGAGCTGGAGCTCCATATAGTCAACCTAGCTGTTGTGTTTGAGTATGCAGATAGCTGGTGATG
>chr10:85118002-85118202-dinuc
TTGTCCACATCTGACAGCATCTTTCCTAATGTTCCTACAGATACAAATATGTGTCCAAGACATCAGCTTCTTCTCTGTATTCTCAAACCAATGCCCCTAG
>chr10:86011961-86012161-dinuc
TACATACCTACAGGACAACAACTCTGAGCACCACATGCATACTTAATGTAATCTTGAAGACACAAATATGTGACAGTGCAATCATTAACAATGTGCCTCA
>chr10:88405829-88406029-dinuc
ATCCACAAATGTTGAGTAGTTGTCTGGTGGTCTTCGTAGTTCCCGGATACTCATTGGAAAGTTCACCATTCAACTGGGCCTACTGCAGATCCTTAGATTG
>chr10:88420784-88420984-dinuc
GCTGTGCCAGGTTACAGGCTTCTGTGAGTATCTATGATTTGTAGACCGTAGACTCTTAATACCAGAATTTGAAAATCTCCTTTTTCAATTATAGTTCCCC
>chr10:89590022-89590222-dinuc
CAAACCACTTCTGGTCCCTTGGAATTAAATGGCTTCTGCTCTAACTTCTGCATTAGTGGAAAATGAGCAAGCCACTTACCCTGTAATCAGAGTAAACACA
>chr10:89599370-89599570-dinuc
CTGTCACAAAAACTGCTGCAGCTGTCTCACGAAGAAACTTAGTTTTGAATTGGTGAATGATTGTCTTTTCCAAAACTAGACCATCAGGACATGAGATTGT
>chr10:93946192-93946392-dinuc
AGTGCACAAGTTACAGGTCTCTTCACCTGAGGAGGCAAAAGCTCCAAAAATACTTGATAGCTTCATAAAGACTGCCAGCAAAAAAGCCGCACTTGACATG
>chr10:94021707-94021907-dinuc
GACCAAGACCCTAACAGAATCGTGGCACTCTCCTTGACAAGAAGTTTAACGCTTACAGGAGAAAAGAGTTGAGATTCCATCTCTGGCTCTTGGCCTAAAC
>chr10:94554188-94554388-dinuc
CTCTCTGATCCTTGCTCCCATAGGACAGAGTTCTGAATCTCTTAGGTCAGATCCTGTCATGACTCATGACCACCTAGATCTAGTCTTGACACTCAAGGAC
>chr10:94909442-94909642-dinuc
GCAAAATGGAGTCTGGGTGAAGCTGGTAACTCTGATGTTGGTCTGCCCCACCAGGGACGGAAACAGGATAAGTCATTCAGTACCCAGGGTAGCTGAAGAA
>chr10:95442394-95442594-dinuc
AGTCTCCCTGTGAAATGATTACAGCTTGAAGGAATCATGCCTCAATTTAGGGCTTCTCAGCCCGTATGTCTGCCTCAGGCTTCCTCCAGTACTCCCTCCG
>chr10:96338227-96338427-dinuc
ACATGTTAAAGTGGGTGAAGTACTAAATTGTCCCTAATTTTGGAATTGACAGAATTCTTGAATTTTCAGTGCTGGAATTTTCTTTTCCTGAGCAGGACCA
>chr10:96421700-96421900-dinuc
CACCAATTGCCTGTATAGAATCTTTAGTTCTCCTTCATTTTTTGTGTTGCAGTTTTTAATTTTGTGTAGTATTTAGAAATCCTCAGCTCTTGAAAATGTT
>chr10:96599833-96600033-dinuc
GACGAAAGTTTTTTCACAATCTGCATGTACTGAAGAGACTGACCTGGCCCAGGGTCTCTCTCCATGTTACACTCCACAGCATATTGGATGATTGGCGGGT
>chr10:96621692-96621892-dinuc
AGTCATCCCCGAGGAATTTTTCAAGCCTGGGTTTGAACGATTGTCATAGCCTATTTAGTGCTGCTTTTGGCTTCTGTCTTATGTGTTTCTGATTGGATAC
>chr10:99264841-99265041-dinuc
CATCCAAACTGATCCCTTCGGGCTCCCACTCAGAAGTCATTTCTCACCTGGGGCTTCCGAGCAAGAAAATGTTTAGACCAAGTTTGCGAAGGTATATTTA
>chr2:101819550-101819750-dinuc
TACATTAATGGCATGTTCCACTTTTAACTCTAGATTAACTCTCTAAGAGAATAATGCCTACATCAGCTTGTCTTGGACGCCAAGACACTCAGAAGCTGCA
>chr2:102957034-102957234-dinuc
CTCAGAATGAGAGTTCATTGAACTAGAAGAGTATCATTACAGGGTGCATGACTGACCCAATGTAGGAGATATATGTGTGGTTGATACAGTCTGATTATGC
>chr2:102981772-102981972-dinuc
ACCTCTCACCATCCACTCCAGGGCTTCTATCACTACATCAGACTGTACTCTTAAGGGCTCACTGCTCTTCTCTATTCCGTGATTTCATCCTTATTTGTGG
>chr2:103640963-103641163-dinuc
TGGTTGATACTCCAAGACCAAAATAAGGACACACCTCCCCAGCTTCGGCCTGTCTGGTGGACATGCTAAGCAGAGAGGTTAGTGCATGCACCTCTAGCCT
>chr2:103657841-103658041-dinuc
CAGTGTGAAGCTGTGGAACACTAGTCTCAGGCGGTACATGGTAGAAGACAGAAATCGCTACTAGGCAGACCTCCACATAAGAGCACAATTGAAGGGCAAA
>chr2:104176672-104176872-dinuc
AAATCGTTGCTCGAGACAGCTGCTAAGGAGGCAGAATTTTTTAGCGAGACGACAACATCATCAAGTGTAGGTCAAAAATTCAATAAACAGTTTTAGAGCC
>chr2:104817612-104817812-dinuc
GTTCCGTGATGGAGTGTTTGTATATATATGGAGTGGAGTCCAAGAATTGGAATTTGAAATTTGTGCTCACCCTCTTCCTTTGAACTCGACGCTCATATGA
>chr2:114659105-114659305-dinuc
CAATCCTCAACTCTGATCAAGCAAACAAGGCCAGACTTCAGCCTAGAAGAGAAATGATGCTGACCGAACTGTGCTCCTCCCACTATGCATCTTTGAAAGA
>chr2:115636277-115636477-dinuc
TTGAGAGATCTTGATAGTCTTTTTACTGGTGATGAACTACATTTGTTATTCTTTCTGAGCCATCACTGCTACGGTGTTAGGACATTGCAGTTGTATCAAA
>chr2:118408487-118408687-dinuc
GACCATTCAGAATATTCCTCACATCTGCTCTCCTAGTGTGAAAGCAGTCATGAGACTTCTATCAGTGTGAATGTTGACCTCATGGTGGGTATCTTCATCA
>chr2:120658524-120658724-dinuc
CACTAGTCTAGTCACCTTGCTTGCAGTTGTTGATCCACTTCTTATTGTCACGAGTTCAATTGTTTGAGTTGCTCCCTTCGCAGTGTCACCTTTTGTGTCA
>chr2:120933242-120933442-dinuc
GTCTTGTAAAACTGAAGCCACCTGTAGGTGGGGCGTGAGCCAGGTGGGACGTGGTGACCCCTAAATCTATTGTAAGCATTGTGCTACTTGTCAGTACAGT
>chr2:121418512-121418712-dinuc
ATGGTGAGGCAACCCTCAAAACATGAGCGAAGTAAGTATGAGTGCTCTTGTGCAGTACCGCTAAGATATGATACACTTCAGAAGCTCAGAAGTCTCTTTC
>chr2:122652299-122652499-dinuc
CCTGACTCCTGCTCAGACTGCTCTTCCACTGCAACCAGGTCCTTGGCGCCCTGCTCCTGCCTCTTAGTCACGAGGGGGCAGAGTGAGAGCCTGCTCTGAG
>chr2:125896447-125896647-dinuc
CTCATTCTGTGTGGAGTTCTGACTTGTGCCTTTACCTATTGGTGCAGTATAAGTTCCTTGCTTGAACTTGCCTCTCTCCCATTCGGGAAACCAGGTGTTG
>chr2:126187494-126187694-dinuc
GACCACAATGAATGTCCAAGTTGGAAGCTGACAATAAAAATAATGAAGGACATCTAGGATTGGAGGTTGTTGTTTCGCAGTTACAGACTCTGTTACAAGC
>chr2:127334140-127334340-dinuc
TGTGGTCTTTTTTGGCTTTCCCAAGTGAGAAAGAGGGTTGGGCTGACTTTGGGCCCAGTCCTCTTCATTCAGGGTGAGGCTGTTCAGAGATATTTCCAAT
>chr2:127488716-127488916-dinuc
AAAGGACCAACATTGAGGCCCCCACCACACTCCTCAACAAAGAGAATCTTAACAAACCACTAAACCCTCTCAGAGGCAAATCACCATTGTGTGTGACACT
>chr2:128073108-128073308-dinuc
CAGCGGATTCAGAGGATTCAGAAAATTCAAGGCACTAGTGAATAGAAGACAAGGGAGCGAACAACATTTGATGTAACTTTCCAAGAAGTGAGTCAAGCTT
>chr2:128087920-128088120-dinuc
CCAGAAAACAACAGAGCCTAAACAGCTGCTGGTCCCTCCCCTGCGGCTAGCAACCTAGGACTGACAGCAAGACTGCCCGAAGAGGAGTTCTGTCCTCCTG
>chr2:128401510-128401710-dinuc
GTGACTGAGCTGAATCTGTGCTGGCTTGGCGTTTGTGTCCCAGGTCACCACAGTAACTGACGCTTGATGACCTGAATGATATCCAGCCGAATGATTCATT
>chr2:128433621-128433821-dinuc
ACTGAATTTGGGCAAGACCTTGATAGAGGTCTCCATCTAGAGTTGGTGGAGTGGGCTTGAAGGTGGCACGAGCAAAGAACTGTGGTACACCACCGCTCAT
>chr2:128451630-128451830-dinuc
TGGGTGGTGTACAGAGTAGTTGATGCCTCCTGTGTGTCACTCAATCAGGGGGACAAGCCTTAGACATCTTGTTGTTCCAGATGAAGCTAACAGGGCGTCC
>chr2:128465686-128465886-dinuc
AAGTTACTATTTGATAGATAAGCGCCAGGATCATGGAAAGAATTCTTACATTGCACGCTGAGGAAGAGTGGTCTACAGCTCCTGTTAGAAAATGAAATGG
>chr2:129316190-129316390-dinuc
CAACTCTGAAAGCTGCATCACTCAATATGCTTCACCTGTCAGATGTTCAGTTTAGGCATAGTCCTACCAAATCTCTCTGGACTAATCTCTTCAAAAAACC
>chr2:132004730-132004930-dinuc
CTGCAACAGCTGCTTTGAGAATGAGTTCCCTGGACAGCACTGGGCCTGGCTACTAGACCCACTGGTCAACGAAAGGCTGCCCAATCGGCTTACTTAGCCA
>chr2:139670840-139671040-dinuc
CATCTAATATTGTTTTAGAGTGCATATTCAAATGACTTGTAATATGTTAAGATGCTCTCAGGATCAGGACTCACTAGTTGACCTTCATACTCTCATGGAT
>chr2:139935238-139935438-dinuc
GCAGCCAAATGAAACAAAGGGTGAGAGGTGACAAACTGGGTGCAACACTCAAGCAGAGGACACAACCATAATCAAACAGACTAATGTGTGTGACTCAGGC
>chr2:140042642-140042842-dinuc
TGTTTTAGTCTCATACACAAAAATCAACTCAGGTGTATCCAAAATGAAAACTTATTGTTCCAAGGTTTGATTGTTCCATAGTTATAGATGAATGAACTTT
>chr2:143961079-143961279-dinuc
GTACACAGCTGTTCTGGAAGGACCCAAGACTCTGCAACCTAACACATGTCTCAGGCTGCCAGGACTGACTTTTAACATTGATAGAGACCATTTCCTGTTG
>chr2:146416527-146416727-dinuc
GTCAGCAAGATCACTTAACCAATGAAGCACTCCAGTCAGGTCAAGACTTAGACGCACTAATCAAGCATATCACTCTACGCCACCACTCCCTGGCTCTATG
>chr2:151533822-151534022-dinuc
GATGCCCACTGCCCTACCCATGGGCTGCCTCTATCCCCTCTTCTAAGGCATTGTGCAGGGGGCAGACTCAGAGAGTAGTGGTCCATTCCTCTACCACTCT
>chr2:151540514-151540714-dinuc
TTAATGATTGTCAATTCAACATAAGGGGTCATAACTAATGTTTGTAACTCAATCAAAGACAGTAGGATGGTTTACAAGTGATACTGGCCAAAAGAAGACA
>chr2:151543557-151543757-dinuc
CTCTGGGAGCTGTAGACTGGGGGGGCCTTGGGCACATGGTCAACTTGTTAGGATTTGGATACCCAGCCTTTCCCTGGGGAGGGAGCTTCCAGTTGTAGTA
>chr2:153215539-153215739-dinuc
CTTGGAGCTGGGCTGCACGGACTCCACTCTGTGAGTCATGACAATGGACACTTCTGAGACAGCAGTGGCCTAGACTGTCTCACAGCTCAGGCTGCCCAAC
>chr2:153292598-153292798-dinuc
AGAATACTTCTCCTAGGTAAGGCTGGGTTGCATTCTTATAGTCCTGAGTTACTATTGGTTGAATGCTGCTATCAGTTCATGAAGAAACGCCATTGTACCA
>chr2:153345112-153345312-dinuc
ATACATGACAAGAACTCTTGTGTCCACTTAACGGTTCACATATTGCATCTGATGTAAAATTCACTTAAAGGCAAGGTGCGAAGTCACGTATAGCCAGGGG
>chr2:153350946-153351146-dinuc
GAAGAAGACTGACTAGGATTAGGTTGTTCAGCAGGTATCTTACACAATTAACATCTAGAGGTGTGACCAACAACAGTTGAACTTAGAGGCCACAGTATTA
>chr2:154659644-154659844-dinuc
TGTTCCACCCTAACTGCACACAGGTATGACTGTTTTTGTATGTGAGACAGACCATTATATACTTCTGTCCTCTCCATGCCTCTTTGGTACAGGTTTTGAG
>chr2:157447850-157448050-dinuc
CTCTTAGTAGGCTGTATGGCCTTCTTTGATGGAGCCCAAGATTTTGGACTTCTAGATCCAAACCCTCTTAAATTGCAGTGGTGAAAGCAGGGAACCAGGT
>chr2:158450858-158451058-dinuc
CTCAAAGTCTTGTCATTTCCAAAGTCCAGTCTTGACAATTGCCATGATATCCACAGCATCACTTGGGATTGTACTTTTTTGTTGGGTAGAATAAGTGATC
>chr2:164521876-164522076-dinuc
TTAGCCACTTTGTCTGAAGTGAAGCCAAGTTGGCCCCCTGGCCGGAAAGGCTGAGGCCCAACCCTCGGCATCAATTAAAAAATTTGACTCAGATCGTAGC
>chr2:166020936-166021136-dinuc
GATAAACTCATGACAAGAAGGGGGCTAAATTCAAATTATATACGTTGGGGAGGTAAATGGAATAATGGTTGCTAAATTAAATAGTGAGAAGAAAAGTGTA
>chr2:166910662-166910862-dinuc
CTGGTCAGTTCCTAGAGGAGTGCTCAGTGGGTCTTGATGGTATTAGAATGAATCAGACAATGAAGGGCAGCATCTACCCAAGCTCCTCCAAGATTCTGTT
>chr2:167351466-167351666-dinuc
TGCCCTGTAGACGCAAGGAAGCAGTGACCTGACTAAGGTCAGCCTGTGGGGCCGGTGTCCTCCCAGTCCTTCTGTTCAAACTTGTGTGGAGTTCAATAAC
>chr2:167363110-167363310-dinuc
ACTGATGGGGACCTCACCCACTCCCTAACAACAAAAGACCCCCCAGTGGATTACACTCTGAAACCCAAAATGATTCCTGTCAGGTTCACGTATCTCAAGT
>chr2:167920499-167920699-dinuc
AGGACAGGGTGACGTATCTCCACTGAGTGTTGTTTGGTGGGATGAATCTTCAGGTCGACTGGCAACAGGGGAGGGTTGGAGGATGAGAGAAGTGAGACAA
>chr2:167942197-167942397-dinuc
GTTTAGTTGTATGGGTTGCAGTAGATCAGCTACTCCCCTAGAGTGGGAGCACTGAAGCAGTGGAGCTAGCATCCATGCAGAGTCTCACAGTCCACTGTGC
>chr2:168491989-168492189-dinuc
CTCCTCAACTGTTACAGTAAGGGGGACCTGGAAAATGCTCGCTGCCATCGAATCAAGGTCTCTTAGCCTTCATGCAAACGCTTCCTGGAGCCCTTGAAGA
>chr2:168578305-168578505-dinuc
CAAGTTCAGCTAGCCGGGTGAAGACTATCAAGAGGTCAGCCTTAGAGTGATTGTACTCCATCCTCTAAGTGGAACCACAAACACTCCCCCAGGACTGGCA
>chr2:170253778-170253978-dinuc
GCACTTGAATGAGACAGGAGGTGATCCAAACTGTACCAATACTACACAGTCTGTAAACCTGACATCAGTGCACGGTTATGTTTGAGAGGAACTCAAGAGA
>chr2:170310798-170310998-dinuc
ATAGATCGGACAAACTTCTTGTTCCCAATGCACGTTGACTGCCAGCATTTGCGTAGCAAGAGGTCTGATTATCCTCTGAGATTTCAATCCAGTCTTCTCC
>chr2:173218488-173218688-dinuc
AAAGCAGAAACCTGTGCAGTCAGAGAGTGCCTCGATGAGGGCTCAATTCCTGACCACCTGTCAGGGGCTGGACTTCATGGATGGTGCCATAGGGGACCTT
>chr2:173448894-173449094-dinuc
TTGTTTTTTGGGGGCGCCTTTTTTTTCCATGAGAGGGAGGGCCTTCAGCTGATGCTCCACCTCTCGTTTTAGCTTGCTCAGGCCTTGGAGACACTTCTCA
>chr10:99393004-99393204-dinuc
TTTGTCTCTGGAGACTTGAAGCAAGAGATTTCTTTATTACAGACAGTTACAGTTACCGGACAATGAAATTGCACGTTGCCGGGTCAATCATTTTTGCCAG
>chr10:105406822-105407022-dinuc
ATGATTCTCCACTGTCTGGATTCTCTCTGAAAGTGGTTATCTCTAGTTAACATACCTGTTGTTTAGACTGTGTACATGGCTAAGTTCTGACACAATAATG
>chr10:108109058-108109258-dinuc
ACTTACCTAAAGTACTCCAAAAGTGCTATTTCAGTGTGTATGACCCTAATAATTGTTTTCTGAGGATCTATGAGAGAAAAGGCCAACTGCCCCAAAGTTT
>chr10:108170884-108171084-dinuc
TGATTTGCTCGTGGAAACAAACTTCTAAGTGTCAATTGAGATTGGACATCCAACTCAGATGTACATGCATGGTCCAGCATAATGTTTTCACAGGATGTCA
>chr10:111103122-111103322-dinuc
GGTCCAGTCCAGTGATCTGGATCACAACTAATCCCAGTCACTCGCCGCAGGTGCAGTCGGTTTCAAGGCAGACGGGTGCAGTTATGGCGACCGCGTGGTG
>chr10:111128532-111128732-dinuc
TTTGCGTTTACACTACCACTAGGAATATTGCTGAATTGTACCCCATTCTGTTCAGTCTGCACATCCTGCCAATTCTACCTCTGTGACCTGTCCTTGACTT
>chr10:111214124-111214324-dinuc
TGGGGTTGAGACCTAAGTTGTCTGGTCCTCTTCTGCCAAATTTACATCATGTATAGTTAAAATGAACTGTTCGCACTATATATGTTACTATATGACTTGA
>chr10:111509278-111509478-dinuc
TGAAATGGCTTCACAACATGGAAGCTATTTCATTTACCCTGAGAGAATTCCACATAGACGTATTATCATACCTCAGAGGCACATGGCAACAGTTGGGTTC
>chr10:111516800-111517000-dinuc
ACAGATGACAGTGTTTTCGTAGCAGGCACCAATTCTTGGGCTACTGCCAGCTTTAAGGGGAGGCTGCCAGACAGAGGGACTTGTTTTTCCTGCTCGCGTT
>chr10:111924132-111924332-dinuc
GAGATTCTGATTCAGAGCTCACCTGTAATGTGGTCTTAGTATGACATCTTGGACCCTTTAGAGTAGTCATTTAAACACTCCCCTCAATAGCAGAGACTCA
>chr10:117651922-117652122-dinuc
GTCAGAGTCAAGGCACGTCTCACTTGATTTCCTGAACTGTAGGGGAACTACATCAGCAGGACCAGACGAAAGACCATCCAGAGGGGGAGTTCTCCCCACC
>chr10:117665836-117666036-dinuc
ACAGATTTCAGGTTGTCAGCTTTGCTGCAGAGTTTAATAAAGAAGTCCTCGAAGTGCTGGCTAGGGGTGACTTCAACCTGGAGAAAGTCTTACGTGATGA
>chr10:117867418-117867618-dinuc
TGAAGGACTGGGACTTGATCCTGATCAGACATCATTCTACTGCTTTATGACTCTAGTGTTCTGAAGAAAGACACCCTTTTGCTCTTGTCATTCTACTGAA
>chr10:117872682-117872882-dinuc
CCTTGGTCATTGGCCTACACTTACCAGTTAAAGGAAGACTTGGTCTCTGGTGCAGAGTTCTGCTGCTTTCAGCTCATCAACCAAACAAAAGGGACGGTAT
>chr10:117910616-117910816-dinuc
TGTTCAGGTGTGTGATGTGTCTCTGTCAGCCCCATGTTCAATTGACCCCCAGTGCCTGACCAGTATACTCTCCCCCTCTGTAACAGGTCGTGGCTGATCA
>chr10:118172577-118172777-dinuc
GCATAGGGTAACCAGAGCCACTGCGTTAGCAATGAATGAGGTTCGCACAAGCATGGCCTGAAATGTATGATGATCCAGGGAGTTAACTTTGACATCGTCA
>chr10:118178804-118179004-dinuc
GAATACTCTATTTTCAATTTGTTTCACAGAATCAAGCAACACTTATCAGGCTGGGGAGATTCAGGTCCTCTGCTAGGCTTAGGGGGCTTCTGACCCTTGT
>chr10:128665404-128665604-dinuc
TAAAGTGAAGTTACATAACTGCTGTGTATGGTGACTGTAGACTACCGAGGGTGAGTTCGAGTGGTGTGACTAAAGGATGGCACTGTTATATCTTGATCTG
>chr11:4268631-4268831-dinuc
CTTGTGATATGGCCGTTGATCACTCTACGATCCATGACCTGTTTTTCATCAGACAGACCTGTACACCCTGGTGCATTGGTTGCACATTCTGAAGCTCTGA
>chr11:4366516-4366716-dinuc
TGCTAAACCTCGATCAACAGACCTAAACAGCAGGCAGGTGAAACGATGTGCATGAGGTTCAGACTCTGACAATATCCAGTGCCCACAATCACTATCCTCT
>chr11:4438273-4438473-dinuc
CCTATATCCCATCAAGCCTCTTCCTTTCCAGAGTGCTACTCTCTCACAAAGCCGACACTACTTCTGAATCTGTTCAAATGTGGTAAAGTTTTCAATGTGT
>chr11:4805036-4805236-dinuc
TGAGTGTCGTAATAGTCCTCTAGTTGGAAAGGACATTAATACTTCACTTAGTAATTCAATGGTTAAAAATCTAAAAATCTGATGAGAAAAATTCTCAGAA
>chr11:4823820-4824020-dinuc
AGAAGCTGTTGAGCAAATGAGGGAAGGCACTGGCCTACACAGATGAATTAGAGGCTACATCGGCACAACACAATAAGAGGCCTGGTAGTAGAGATCCAGA
>chr11:4826398-4826598-dinuc
TGATATACCCAGGTATTCTACATGTAAAGAGCCTGCTACAACTCTGTATCAATTACAGATAGAACCAGCTCAAGACCCAAGAACACATCTGATTATCAAG
>chr11:4973356-4973556-dinuc
GAGGACCTCATGATCTCACATCAGAGGGGAGCTTTGCAACTCAAGTGCATGTTGTCAGCTCAATTAGGTAGCCTGATCTAGGCCCTCACTTACTCAGTAA
>chr11:5294994-5295194-dinuc
TTAATTGGCAGATCTATCTAGTGGGGCAAGATGATGCAGCAGCAGTGTGCAGTGAAATCTCATGCTAGGTCATCTCATTCTGTGGGGTGAGACACAGTAG
>chr11:6159160-6159360-dinuc
ACAACACAAACAAAGCAAGGGTGATTCAGTTCCCTTCAAGAGTAAATACATAATACCGGTTTACTATCTGAACAAGAGTATTTCAGATATTTGAAAGCTG
>chr11:6695408-6695608-dinuc
TGGACTCCATGTTACAGTCCCCTGTCATCTTACCCTCTCCCAGCCCACACCCGTCCCGTTGAGAGAGTGTGCGGGTGTCTCCAGTACCTCAGCTGGCAAC
>chr11:11519564-11519764-dinuc
TCCTGACAAAACAAAATCTCTTTCACTCTTGATAGAGGTCAATCTGTGTGTTCAGCCGGGGCTCATCTAAAGCGTCATTGTTCTCTTCTTGTTCAGCCTC
>chr11:11566526-11566726-dinuc
CTGAGGTCAACAGCAGCTTGACAACATTCCTAGTTACCTAACATTTTTTAACAGAAATGAAATGCTACATTCTCTACCTTCTCCTGAGAGAAGTAAGATG
>chr11:11721229-11721429-dinuc
AAGAGCTAATTGAGTCACTATTGTTATATGGTTCTAGGCTTCATAAAAAGTATTTGGATCTTCCTGGCAGGTGTCTCATGATAAGATAAAAGTGTCTTAG
>chr11:11820674-11820874-dinuc
TTACTCACACCACCAAGTGAGACACTCCGTGATCACAGCAGGTTGCCCTTTTATCTTGTACAAGAGTTTGCTATTTAACTGGGCCTAGTTTGACTGTGAT
>chr11:16538084-16538284-dinuc
CACTCATCTTACAGTCACACAAGACTCATAGGTCCCCTTCCGACACACAGGGGTAGTCCTCCCAGTCATCTACAATGTAGGGGGCATAATGTGGCCTCCC
>chr11:19922298-19922498-dinuc
TCATGTAAACTGGGAACCCCAGAAGTGAATCAAAACTTAATGCAAAGCTTCAATTGGTTCAACACTGACTGGTCTTATTCAGATTGTTCTTGTTGACCCC
>chr11:20565010-20565210-dinuc
ACCTGTACCTCCATTTGATGGTGTGTAAACTCCTTGTGAACAAATAGGAATTAACTTCTATTGGCAGTGGCTAAAATATAGGTCAAATATGTATGCAATT
>chr11:21102696-21102896-dinuc
GACCTAAGCCCCTATAGAATCGTTGATTGACTCCTGCAATCTTAGGTCTCCAACCTGTATCCTAGTATCAGAATTCCCCAAGAACTTACCCCAAATTCAA
>chr11:21139626-21139826-dinuc
AATGACCACAATGACCTCAAATATAATGAGCTCTCACCTTTAATAACTCTTCACCAGTATCTACAGAATGCATCCTCCATGTGGTACACTTCGCTCCAAG
>chr11:21222829-21223029-dinuc
TGCTGTCTGGCCTGGTTCAAACAAGGGAAAAATACATAACCACCGTTTAAACCTATGAAGAGAGTCATAGTAAAGAACATTAGAAATACATTTGTGCTCA
>chr11:22693138-22693338-dinuc
GATCTGAGCCCACACAGGAGCTGCACTTAGTTTATGTCACTGTTGACCCAGCTTCCCTCACTTCTTGATAGGAGAAGGACTACTGATAAGACCCACCTGA
>chr11:22814414-22814614-dinuc
TGCATTCTGGGTCCAGAGACACAGGAGTCTTGCTAGGAATGATCAAAGTCAATGACCAGCACATCTAAAGGCATGCCAGGTTTGATGGGCACTTTTAACA
>chr11:23706784-23706984-dinuc
AGAAGAGTGTCATTTTCGCTCCTCCGCCTCATTTTTCACTACGTTTGAGAGTTTCTGTAAATGCAGTAGTTTTCTGCTTGTTGAAAGAAGGTTGCTGCAA
>chr11:26601682-26601882-dinuc
AAACTGTTCTAGCTAATCCCCTAGCATTGTAGTTCAACTGAGGAGGAACATCTGTCAATCCACTGTGAAAGTCAAACATGGTCCTGAGTTTGACTCACTA
>chr11:26640490-26640690-dinuc
GTCAATTAACCCTTTTTTCTTTTACTAATTCAGGGTGCCCTTTCAAATTTCTAGTTTTCTGAAACTTTGACAATTTGTAGGACATCAGTGGGAGATAGCA
>chr11:26657694-26657894-dinuc
TACTTTGTAATTCAGAATAATCCACACAACATTGACATAAACCAACCCTACAGATGGAATTACCCACTATGACACCCACCCCACAATCAATGGATGCCCC
>chr11:30182774-30182974-dinuc
TTACTGACATGTTTTCAGTGGACAAGGATAAAGTATTTGTCAGAGTCAAGCACCCAGTTGGTTATGTTCTTACTTGTCATTTCAAACTGTATGAAGCTAA
>chr11:32558136-32558336-dinuc
TGGTCACTCATCCCCAGGAGATTAAGAATTGCTTATCCCCTCATAGGTGCTAGTGAGTAGGGGAGCCCCTCCCAGGCCTGAGCTGCAGGGGCTGGTGTCT
>chr11:34010852-34011052-dinuc
AGTCACCTTGTGCTCTGTAGAAAACTCAAGGTGGCCAATCCATACAAAATTCCCTGCAGAGTCTGAAGACCTCTGCCTTTACTTTGCTCCCAATTATCAA
>chr11:34112046-34112246-dinuc
GCCAAACTCATGCACTCTGGTGACATGAGCATTTCTGTACTCAGTCATTTGGAACTTACTGAATTCATCATCAGGCAGCAGCATATCCAAAATGTACCCA
>chr11:44504784-44504984-dinuc
GTAGATGGGTGTGATCAAATGACAGGGCGATGCCCAGTTTTGGCAAGTCTGAACTCACTGAGATTGCAACTTCGAAGGGATCAGATGTTCTTGAAGTCAG
>chr11:44636602-44636802-dinuc
ATAAGCCCATGTAGAAAACAAGGAATCACAATTAAGGCTTGTTTTTGGCTGTGAGATGAGAGGGGCTCAATGTGAAAGTGAGAGGCTAGCTTTGATGCGC
>chr11:44725851-44726051-dinuc
ACGGTCAGGACTCCCTGAGATCAGTAGTGAATCAGAAGGGTCGAAAGCGAGAGACCCTGATGGTTTAGTGTTCATCACTCCAATAGTCAGAGCACTAGTC
>chr11:46307884-46308084-dinuc
TAAGTTCTCCGAACACCTGGAAGGTCTCTAGAGAGAAACTAGTCTCCTCACTTGGTGCAACAAATTAACACATTGTGTAAGTGTTCACTCATATTTGACA
>chr11:46474438-46474638-dinuc
GTCTCATTCCTTCTGTGTCTAGCCTAGTTGCTTGTTTAAACATTTTAAAATGTTTCATGATTGAATTTCTGGTTCTTTTGGATTCCTCTGACTTACCCCC
>chr11:46668052-46668252-dinuc
CACTGTCTCATTGGATTTGGAGTCCAGTGTCTAAAACTTTAGGTAAATAGTCTTCACTGGTTTTGTTCGGTGCTCCTAAGGTCCTGTCTGTGCATGAAGT
>chr11:49085564-49085764-dinuc
CAAGGAAGTGCCATTGAGGGATCTTGCTGGTTGCTATAGACATGGAACGATCTAGAGTGCCATCCCTGTCTTCTCCCCATGAGTTATTCTCCCCTATGAG
>chr3:5860482-5860682-dinuc
TTGCTATGGCGGAGAAGCCTCAGCCACAACAAGGGGGAAAACCGGCTCAGGAGTTGAGCACGAAGGCTCCAGACGATGAGAACTACCTCAGGAATTGTGT
>chr3:8845724-8845924-dinuc
AGAACTCAGACAGTGGTTTACTCTTGTACCAACAAAGTCTGACACCTCTTTTATCATAGAGTCAATCATGTGAGAAGAACACAGGTAGGATAATCGCAGC
>chr3:8848024-8848224-dinuc
TAATGAGCTGGCACTGGTGACACAGACAGCCACTAGAGCTCACATTTTGACCCTAGCAGAGCATTGGTAGAGAACATGAATTCACAGCTACTGCAAAGGA
>chr3:9000475-9000675-dinuc
CTAGGCTCAAAACAGTGGACACTCTGAGTAGCTTGATAGGCCTACCCAAAGACTCTACAGCAGGAAGAGTGTCATATTGGAAAACAGGAGCAGAACAGTC
>chr3:9153684-9153884-dinuc
TTTGAGAGGTGCAGAATTTTGAAAGGGTATTATTGGGCCCTCGAGAACACTGCTTTCTCTCAGCTGCCTGTTGATCTCTCTGCAGTGCTGACTGGATGGA
>chr3:9566846-9567046-dinuc
TTTCAAAGGCAAAACTCACCATAGTTGCTCTTAGGATCATTCTTCTACCAACACAGTGGGCTCACGATTCAACACAAGACAGTCTCCAGAACTGAGACAA
>chr3:15054045-15054245-dinuc
CTGAGGACAGCAGAAATACACTGAGACTAACCATCATTCCCAAGCACCCCCTGTAGTTTCTGACCATCATCTCATATTAATCACACTCCAACTTTACCAA
>chr3:15228632-15228832-dinuc
AATGAAGCACAAGTGTATCTCGGTGGGGCCCAATAGCCACACACCAGCAGCACACACACCTAATTGAAACACCAGTAGCAATGAAAGTCGCCATTAGATC
>chr3:19247096-19247296-dinuc
TTTGATGTTGAAATTTTTTTTTTTTTATCACTAATAAAGTGAATTTTCTCTCTCCTTAACTGTTGAGAACTCAAAAGATCTTTAAGGAAAACTCAAGTCA
>chr3:19619498-19619698-dinuc
CCCTTCTACATAAGTTGTCACCATAAGATTACACTGCAACCACTTGGCACGCTGTACGTTAGCTATTATAGTTCTGTGTATTCAGTTTTAATTTCAGGCT
>chr3:21126301-21126501-dinuc
CCAAGCTGTGTCCCACCTTCAAGAAGGTTGTGTATGGGGCACAACAAGTGAGCCCATGGGAAAATCTCATTACACAATGGTAGTGTCCATTACTGGTGAA
>chr3:21962294-21962494-dinuc
CTTTGCTTAGAAGATGTCAAAGAAAGTTGAGTTCTTCTTGTCAAAACTTAGGTCATTGGGACTACATAAGAGGCTTTGCTATGCTCTTCGGACTGATGCC
>chr3:21965665-21965865-dinuc
TGATTGCATCCCTCACCTGGAAGTTAACACAAACAATTAGGACAACAAAATAAACTAAGCTTATTCAGACTCCACTAAATTTGGGACCCTTTTGTACAGC
>chr3:21973289-21973489-dinuc
AGATTTTGCTAAGTTTTGATTCTTAGGAGTCAGAGCTATCATAAATTAAAACCAGTACAATTACAATCCTTCAGATCTAGCAGTTGACTCTTTAAACCTA
>chr3:21996064-21996264-dinuc
AGACTGATCTCATTTGATTCTTTAAGCAGTCCTTTACTTGGTTGGTAGTGTTGGTGTCATTAAAACAATAAATCAGCAAACTGTATTCACTATACATTTG
>chr3:22117818-22118018-dinuc
ATTTTGCTGCTTTCTCTCAACTGTGGCAAGTGGGGATCTGCTCAGCTCTGATCAATTCCTTGTTCTACTCCTTCCTCTGGTCAACTTACCAGATTCTTGA
>chr3:30952210-30952410-dinuc
TTAAATCAAATGCTTAAAGATACCCAACTAAACAGATTTTTAGACAAAGAAAAAAAGAACAGAACAAAGTTAAAATTCCCAAATGGAATCTCCAAAAAAA
>chr3:32417904-32418104-dinuc
CTTTGTGAGACAAAATAGGTTAGATCTACATTCATTCTGTTGAGGTTGATGTACCCTGGTCCTTGGGAAGGGGTTCCCCAACAAGTCTGTCAACTATGAA
>chr3:32419986-32420186-dinuc
ATAGACTACAGTGGGCTGGTTGAGAACAATCGTTGTCTGAGATACAGGTTCAGAGGCTTTTTCCAACACACCATCCATTGAGTAGAGGGTTATGAGCATG
>chr3:35276064-35276264-dinuc
TCCCTGACTGATCTGCCTACTGATGATGCTGCTACCTCTACTCTACTACTGACTATGCTATGCTGATATGTGACTCTCTGCTACCTGATCTGATGACCTA
>chr3:35749489-35749689-dinuc
GAATATGATCTGAAGACTAGTTTCCTGTTTACAACAGAAAATAGGGCTGGAAGCCTGAGTCGATGGGGTGTCTCCATATGAGAGCTGAGATCTCATATAT
>chr3:37232950-37233150-dinuc
ACTCCAGGGGACAATGGGAATTATAATTATTGTGTTGGCATGCACTTTGCCGCTGTGAAATTCTCTTTTGTGGCAGAGCTTAGGCACTAGTGAACTTTTG
>chr3:37292598-37292798-dinuc
TTCCCAGATGTTTATAGTATTTAATTTTAAGGCTTCCCTTATCTTCTCCAGTTCAGCAGATTTTTTGTTGGAATTTGTATCTAAAAACTTTTTTTTTTAA
>chr3:37313592-37313792-dinuc
CAGTAAAAGGTTTTAGCTATTAAGTTACAAGTTGTAGTAGAGAGCTCTAGAGGTGGGTTGTGCTACCTTAGGTTGCTACTGATTGATCCTGGAGAATGAG
>chr3:37370562-37370762-dinuc
CGCCCTTAGAGTTAATCAGACTTTAGGTAGAACTCAACAGTAGGTGCTCTTCTGACAGTTCCGTGTGAAATCTTTACAGCAGGCCTCTAGTTGAGTCAGT
>chr3:41235678-41235878-dinuc
TTTGCTAGCACACTAGGAACCATTTCATCACCTGAGAGCTGAATAGAGTCAAGCTAGGAGACTGCTCTCACTGCTTCAAGACAGTGTCCTTACATCAAGT
>chr3:52271610-52271810-dinuc
TCTGTTTATGAAAGCTAATCACAGAAAACTCAAGTGACACTGACTGAGGGTTAAACTCATCTCTCTGAAGTAATTTTTGTACAGATCAAGCTAAGCCAGA
>chr1:4858506-4858706-dinuc
GTGCTTCAAGTAGCTCAAGCGTGCAGATAGAGCTGTTTGAGAGCTTTGAACTCCTAAGCTTGTAAGATTTGTGCAATTGCGAACAACTGTTAGAGTCGAG
>chr1:6454074-6454274-dinuc
GGAAATGTACTGAGCTAGCTTAAGCATCTTCTCACTGAGTTTTTTTAAGCAAAACATCAAAGGTCAGCTGACTTTCAGGAAAGATATTTGTGTGCATGGG
>chr1:13155540-13155740-dinuc
TTGGATGACATCAATTCTTGGGCTACGGCCCCTTGGTTGCTACAGTAGAACAGAGCTTCTTGGATGCTCCCTCAAGAGGATGGTCACTATCAGCAGTTGA
>chr1:13616058-13616258-dinuc
CACTGTGTTGGCACACATGTAGTTGTGTTATTTCAGTGGTTTAGCAGCTCTGTGTTTAAGAATCAAGCAAGTTTAACTAACATGCCTGGGTATTCAGTCA
>chr1:13752570-13752770-dinuc
CACCTTCCAAAAGAGCCAATTGAGTTTGCTAACTAGTTATCTTTCTTCTCTTTATTACTCCAGATTGTTCAGAGTACTGTTCTCCAAACTTAGTACAAGT
>chr1:14484625-14484825-dinuc
GGACTGAGAGTGGAGTGTGTGTTGCACCTACATGTGATCTGCTAGTCCTAAGAGGTCTCAACAAGTGGCACTTTATGATCAATAGCACCTTAGTGGAGTA
>chr3:52777118-52777318-dinuc
TTTTGGGTCTTTCATTGGAGAGGGATGGGCACTTCCATTAAAAAAGAATGACATTTGAGTGGTGACAAGTTGAGTTAGATGGTCAATTAGAGGAGGTGTG
>chr3:52791108-52791308-dinuc
CTAAGCGCTGTGTGCCATCAAAGCTTGGAAACTCCATTCCACAGATTCTCATGTTTATCTGGAACTGACAAAGGGGGATCACTGTGACTCAGGTCCTCAG
>chr3:52866331-52866531-dinuc
ACACAATTGTGGAGTGTGAAATGATTGATTCTATGGTGAGACCCTTGACAATACACATTGAGAGATATCCATCTGGAATGGGGCTTGGACAGCATTCGCG
>chr3:52881928-52882128-dinuc
CAAACATCTTTACTGTGCTGAACTGATTTGTTGTTAGAATTGATCTCACTGGGTTGGGTTTTCTTTCCAACCATTGAACCTATTCTAATACAGCCTGTTC
>chr3:54709333-54709533-dinuc
AAGTCCTGAGCGTTGCAAGTTCAAGAAGGAGTTGCTATTGTTTCTGTGTCAAAGTGAAAGTGTCAAGAAGTGTCAGGATAACAGTCAAGAAGGAGCTATG
>chr3:54724030-54724230-dinuc
TTCCTGATGATGTCTTACACGTTCTTTTCTTGCTGATTTGGTTGAGGCTGTTTCTCTCTGACATTGCAGTTCAGCATGCACCTTCCTCTACGCACCCCGG
>chr3:59219416-59219616-dinuc
CATCACCCAGAAATCCTTCTGTTGGATTTAGCCTAACTCTGTCAGTCTTTTGAACTGTCCCCTCTTCAGTTACCATCAACAGACCATTTTTGAGCTACAG
>chr3:60472252-60472452-dinuc
CTATTTAGAGTATCTTTTGATTCTTTTCTTATTTTTTGAGTTCTTTGTCGGCATTCTACGATTTTGTGGTGCTTTTTGCATTTTCAGCTTAATTCCACTT
>chr3:60480742-60480942-dinuc
ATCTTCAGCTCACCTCTCTCATTCTTTCCTCATTCTCCCCTGCTTATCTACCTTCAGTCATGAGGCTCAGTTTTACATTGGCCTTTTTAATACCTTTCCT
>chr3:60481944-60482144-dinuc
TTTTTTGAGCTTCCTCCATGTTTGAAGGCTCTCATAAAGCTTAGTCACCAAAAACACTCGCCAATGTAATCAACTTTGGGTGTGTTAAGGGACTGAAAGT
>chr3:65793607-65793807-dinuc
TGTCTTGACCAAAAGCAACTCCTCAGACTGTCTTAAAAGTCTAAAGAACTCACCTCTAAAGTAAGAAGTCACTTCAAATGAGTGCAATTTGTCAACCGTG
>chr3:68827632-68827832-dinuc
GGCCTGTATTCAAATCTGATTAGATGAACTTTCTGTGCTATTGGAGAATTGTTAATTATTTTACAACATCCTTAGTGGTGAGGTTTACTGATTGGGGTAC
>chr3:68828790-68828990-dinuc
GTTAAGCCTGCTCTAATCCATCCAGGATGTGGCAGCGTCTTAGAAGTCAGCTCATTAGGGAATTGAAAAGGCTGAGCTAGTGAAGTTTTGCTCAGAGAAT
>chr3:69510724-69510924-dinuc
CACCTTTACTGCTCAACGAAACTTGATGACAGTCCTGGGGGTGTGGAGGATCTTCCAGTAAAGCTCTGCTAAACCTTAATATGATATGTTTTGAGTTAAG
>chr3:79182347-79182547-dinuc
TTATTCCAGACTGGGCTTAAACACAGAAGTACGGAACTAAACCAAGCAATTACAGAGCAAAAAGGGGTAAAGCACACTACTGAAGAACTAATTGTGGTAG
>chr3:79336213-79336413-dinuc
CCATTACAACGACACTGGGGGCGGTTCCCGTACTGGCATTATACAGTGATACCAACCCTATCACTAGAAGTCAGTGACAAGTCTAAAAACCTTCAGTTTT
>chr3:79490280-79490480-dinuc
CGTTGTTTGAAACGGCAACTCTCAAGAACTAGAAGCTAATCTGAGCTTCTGGAGTGCTCAACGGACATGTGGTTTGCTACTAACTAAGAAGCACATTGAC
>chr3:84312494-84312694-dinuc
CTAATCACATCTGAGAACACTGAGATCACAAGGTGATAATCAACCCGCCAAAGATTATCATTCATGTAAACTTGCCTGTAGGTGATTTAGAGAGACTCTT
>chr3:84388634-84388834-dinuc
GGCGTAGACTAGGTGCCCTGGTGGTCTGTTTTGGACAAATAGTCACTATGCTAAGTGTTTACCATGTGGGGGCTACTGTGGCCGTCTTTTTGCAAAGAAG
>chr3:84729028-84729228-dinuc
ATTGCTGTTCATTGTGATGTCTTATTGTGTACCTATCTGAAATCACACTTTTGCTCGACCCCCATATAACACCAAAAACCCTTAATAATAAGGTATTCAT
>chr3:88521878-88522078-dinuc
CCTCCAATCGCAACCTGATCAGATACCGGGACATCTTTGACACTCTTCTGCAGTCTTCCCACAACTCAGTTTTTTGGAATCTGTTGTCCAGGATTCCCTG
>chr3:89880093-89880293-dinuc
GCCTCAACACACTGAGAAGGGGAGGAGCCTTCCTGCTGCCATCAAATCACTGGGGAGGGAAACAGCCACCAACCAGAGGCATTGCCTGCCCTTTCCTGGA
>chr3:90587846-90588046-dinuc
CTAGTCAGGCAGCCATCTGAGACCATCCTGTTAAGGGTCCTACATGCTAGCAGACTCCTCCAATCTGAAGGTTCCTCTTGAAGTTGGGTGCTCCTAACTC
>chr3:94379929-94380129-dinuc
CACCACCCCTTGGTGGAGCCAAAGTCAGACCAAACTGGACAGCTTGCTGCAGGCTCAGAACTCTCCCCCTCTTCTCCTGGGGACTGACCTCCCCCTATGG
>chr3:95385772-95385972-dinuc
CTGGCTTTCTCTGACTTGGCCAGCACGTTCCTGGTTTGGACAACCTTCCTTCAATTGGCACTCTTCCTTGTAGATTCCCATCTCATGTTGTGCTGCAGCT
>chr3:96069831-96070031-dinuc
TTCCCTGCCACCCCTATATTGTTTCTTTCAATTGACCAGTAGTTTACTGTTGCTACTACCACTAGTCCAGTGGAGTCTCTGAAATAAAACTATCTTAGAA
>chr3:96759762-96759962-dinuc
CTGCATTTATGAAAGGTGAGTGTAATCGCAAAAGGGTGACTGATTTTTTAGCTATGATCAACTTGGAGTTCTTCTCAGTCTTTGATTGTTAATTTGCATG
>chr3:100436856-100437056-dinuc
AGGATGAGGGGACTACTTCCCACATGTATCTATGGTTGTTTCTTCCAATCAAACAAGAATCTTCTTCAGTGACTGACTCCAGCCTCTAATCTACATAGTC
>chr3:100482774-100482974-dinuc
ACAGTGAATTCACTGCAACCGGTAAACAGGAACTGAACCTTAAGGTTGTCACACTTTGTTTAGAGGGACCCCCTCATGGACAGAGGCACTAGGGCTTTGC
>chr3:101116030-101116230-dinuc
TATGACTCGGGAACCACTCGGACTGTACATTGAGAAGAGTTGGGACTCTTGTATCACTCCAGTCTAAGGCGCCATTTGAGCTAGCCACACTGTGTGAGAG
>chr3:101235200-101235400-dinuc
TTTACCTTTAATATCCAGTTTTCTTCATTTATTCAATTTTTAGGCTCTGGTCTAAATGCATTTTACTCTTAAAATCAATATGATTCATTTTTGATCTCAA
>chr3:101290102-101290302-dinuc
GGTTCCTGTTAAGACGTAGAGAATGCAGGAGTCGAGACTGTAGAGATTCTGAGCAATACGCAGAGACAACCACCAGAGTATTGAGGACAGTTTCAGAGGG
>chr11:49266293-49266493-dinuc
CCTTGAAGCAGTGCTTCCAAAACTATGATTATAGTGACTTACCACTCTAGAATAACGTCTCCAGCCTGGCTCTTGGAAAGAGATGAGTAAACTTAAAAAG
>chr11:51761299-51761499-dinuc
TCTCAAGGGCTGTCCGGCTCAACATGTGTCCCTATCTCAAGCACTTTACACTCTCCTCCTGCTCCCCTCCCCTTGACACCTGTCCACCCCTGCAGGAACA
>chr11:52076437-52076637-dinuc
CCTCTATTAAGGATTCCTCTGGGTATGATGGTGTAAAGAAGTTTCCACGAATGAGACAGGGTAAAAAACTACATGGGAGGCGCTCATGGCTGCTTTGGGG
>chr11:52099686-52099886-dinuc
AGGGAATATAACAGACTGATGCTCATTTAATTGTGTCATGAGAAAACTAGATTTTGATTACATTTAATCGATTGGTAACAACAGGTTGGTTAGGAAGGTT
>chr11:53655176-53655376-dinuc
CTTAAGGCATAACTCCACCATGTTTCAGACTCGGCTCCCTGCTGGCTCCACTCACTCTATTTGTTTGAATCAATTGTATAGTTCTATTTTGTGCCTAGGC
>chr11:53656890-53657090-dinuc
CTAATCCTGCAAGGGCTGCGCTCCGAATCTCTGAATGCCAAAATTGCCAGCATACTGAACGGTTATGACTCCAAACCTCTATAAACGTAAATTGTTATGC
>chr11:54294216-54294416-dinuc
GTGCTTCTTTGTGTGCATGGCTGTCACTTCATCGCCACAGGCTTTTGAAACACCTGAGGCTCTCCCTCTCCTGTGCTGAGACCCTTGGGCGCTTCCTGGA
>chr11:54492080-54492280-dinuc
ATCAATTGTATCAGAGGTCATGGTTTAACTTAGGCTACCAATGTATGTAAGTTTTGAACTCAGCACATTGCCAAGTGATACAGTTGACTGTATTTCTTTC
>chr11:54748912-54749112-dinuc
CTCATTGTGTAGACTGATGAGTCTAACACTAAGACAGGTCTAAGGTGACTGAAATCTGTAATTCTTGAGAGGATAAGACCACATGAGGCTTGTGCCATAA
>chr11:54777387-54777587-dinuc
TGGTTCAAGTGTGGGAATAATGCAACTATGGTGGTTACAGACAGAGGAAAAGGGTATCAAGGGTGTTCTTTAGAACTCAATAAGATTCTTGGAGAGAATT
>chr11:55197808-55198008-dinuc
GTTCCCTGTGTCCTGACTTTCTGCGACCTGAGCCAGCTGCCAATAGTGTGGAGTGGTAACTTGGCTGGCGAATCCAGGTAGTGAAGACGAGTGCATTCGT
>chr11:58300934-58301134-dinuc
AGCCACCAACCTGTCATACACCTCTAGAGACACACCAAAGGACACCAGAAAGAATGCTAAAATGTTTTCTAGGTAGGTCTTGTTTTAGGGAGACAGGCAC
>chr11:59226436-59226636-dinuc
AACAGAAGAAGCTGCATTACTAGACGAACTGCCCTTCTCCCTCCTGTTCCTAAAAAACTCTGCACTAATTACAGATTGGAGCATTAGTCAAAGTTAGCAG
>chr11:59422012-59422212-dinuc
GAGACAGTGGCCTGCATACAGAGCCCAGGGCCACTTGTTGTCTGCCAAATGGCCTGCTGTCCAACATGCAGTGGTCCAAGCCACTTGGAGTCAGTCCAGC
>chr11:61143742-61143942-dinuc
AGGACCTTTGTGTCAAAGTTTGGGAGAGGGTGTACGGGGGGAGGGGGTGAATGTGGAGAGACTGGGACTGCACACAGTGGTAGCAGGACCCAGAAGGGGA
>chr11:61564092-61564292-dinuc
GAAAATGAAGACAGTAAATCCACCATCTCAGCAAGTCAAAGCAGGGAGTCCAACTTCCCAGTAGGCTCCACACATTTGTTCATCAAATCTGAACAACTGA
>chr11:61597747-61597947-dinuc
ACCACAGCTGTCACCCTATTCTGTACCATTAGCACCCACCAGGGGAGTGGCCACCTAGAGACTCAGTCTCCCTAGAGCCTGTCTGTGCACTACCATCCCC
>chr11:61644600-61644800-dinuc
GATTCTACTGCCTCCTCTTACAGAAAGAGGTCCAAGCTCTTGGGGAGTACAGTCTTGAGGCTCAGATTTTAGGATGCAGAGATTCAGATAGAGGTAGCAA
>chr11:62185093-62185293-dinuc
AAACCCAATGTCCCAACTTTCTTCACTCCTAAGGCGAGACTGAGATTAAAGAACTTTATCCTGACCCTGAAGTTCTGATGGTCAGGTTTAGCCTTTAGTC
>chr11:65794943-65795143-dinuc
TTCCGTTCTTCACTGTGACCTAGACTGTATTTTCTTGTTCACCAGCCCAGATAAGGATTTTAGCGGCAAGCTGTTCCAATGGTCACTATATGTCATGTCC
>chr11:67036790-67036990-dinuc
AGAATACAGTACAACACTAAGTGTCAGATGTTACAAATATAATGAGATCTGATCTTAAAAAGGAATTATAGAATCTTATTGCACCTCCATAGAGGGTGTT
>chr11:67048682-67048882-dinuc
TCCAATGCTGGCTTGGCACCCTCTGAGCATTCAGCAGCCCAGCACCTGTGGCTCTGCCCCCGAGAAAGACCCTTGATTCTCGAGGCGAGAAACCAGATGC
>chr11:68446671-68446871-dinuc
GGATTCTTTCATTTGAAAGAATTATTCTGTTGCTTGAAGACCTTGTTGCCCTAATTGACTTTGTTAGAAACATTGGATGGTGACTGGTGTATGAATCTCT
>chr11:68452668-68452868-dinuc
ATCTTGTTGAGGAGGAGGGGGATAGGGGCCACTGATCTCCCCCAGCAGTTTTCTCTGGCAGGGGCACGACTCCTGGTCGGCCAGTCCCAGGTCAGGCATG
>chr11:69041068-69041268-dinuc
GTGAACTGGCCTATGGCCTATAGCACGAAATGAGCACCTTTGGATGAAAGACACACATTGTTAGAGGATAAATCACTAGAGTTGAAGGGAATCATAGGAA
>chr11:74973278-74973478-dinuc
GATGCTTTCCAGAGTCTAGGTGACCTTGTGACTTTCGGGAAGGTGGCCCTGAGCTAAGAGCGCAATTCCCCAGGCTGCTATTTCCTCAACGAAACAGACC
>chr11:75154290-75154490-dinuc
TTTTGCCTGGACCCCCTCAGCTGCCCGGCTCAGCCCAGCCCCTTCTAGGTTCATTACAGTGGGAACAAGCCTGTTGTAACATGGCTGTTACTTGCAAAGT
>chr11:76734602-76734802-dinuc
TGGGGGGGTTGACGAAAATCTAAGATTTCTGAGCTTGTAGGCACTGGAAAAGACTTTCAAAACATCCAGATAACAGATAGTTCCACAGAACCAGCACAGG
>chr11:79130097-79130297-dinuc
CCCTGAGTCTCATCCCAGGTCTTGGTCTATACCATATCTGGACCGACTTTTTGGTCACCTGAGCACCAGATTGAGGAAAAGGAAACAGCTCCCTTCATGT
>chr11:79413576-79413776-dinuc
AACAGGTTTGATATGAAACTGGCTTTACAGATTGTAGTGCAAGGCATTAGGCTTACTTCTGAAGTCAGGAAGCTCTGCTTATGGGTTGGGTTTTATATGT
>chr11:79658626-79658826-dinuc
GGTCCCGAAAGTCCATGTAACGTTAAAACGGGAGTTGAAGGTCTAGAAACTAAATTTTGTCTTGGGTGGTTGCTAGGAACGCTTTGCCAGATCAAGGGAG
>chr11:83039234-83039434-dinuc
CTCTGAAGTTCTTAAGCCTATGGGAAGAGTCCAACACTCTAGGACACCAGAGGTCAAGCTCTATTTTCTGGTCTGCCAGTGTCAGCACAGCTTTGCTTGA
>chr11:83044016-83044216-dinuc
AACTGCCCCTTCTGGGGACTGCCTAAAGACTCCCAACTCCTGAGTTTGGAATTCCCGCCAACACCACAATTGCCCCCTTGAACACCCGGTCTTGGGTATG
>chr11:83079101-83079301-dinuc
TGAGTGGTGTCAAGAGGGGGGCTCCCAGTCCCTCTCTCTGAACTGGATGCAAATTCTCGAGTAACATCAGTGCATGATGCTTATCATACTTCAGAAAATG
>chr11:85407789-85407989-dinuc
ACCGGCATGAGTGTTACCCAGTTAGTAGTACCTTACTTATGGTGCAATGCCAAATTCAGCAATCAGTGTGGCTATGGAGAGAGTCTGAGTGTTGTTCTTA
>chr11:85490724-85490924-dinuc
GTACAGCATAGGTTGCAATGACAGGAGGCCTCTCATAAGTCTCAATTGTTGGGGACCATTCTGCGAGCAGAGTGTATGAGTCAAGGCAGGGTTTGAAAAT
>chr11:86380530-86380730-dinuc
ACCATGGTTAGCTTATTGCCTGTCCCTCCTCTCTTCACACTGGCTGACAGGCTTGTTGTCTGCTCATTGTGTCCACTACGTACTGCTACAGGTTTGCTCC
>chr11:86577338-86577538-dinuc
AAGAGCCACAACTGATAGGAAAGAGTGTCAGAGCTTTTCTTTCTGGTTCACAAGGGTCGGAAGTGCAAGTACATCCAGCACACTACACTGTTTGAGAGAG
>chr11:86624436-86624636-dinuc
ACAAAAGATGAAAACAAAAAAAAAGCAGATGTTACTCCACAAGGTGAGGTTTTCAGGAAGAAGGGGGCACCATGATCAGAGTTTCACCACAGTGGGAGAA
>chr11:87724766-87724966-dinuc
ATGTGTTGGCTTTGGTGGCTTGGATGCTTGGACGAAGTCAGTGTAATGTTAGTCATTATCTAATTTACTAAGTGTGGTGGTCTGGCCCATATGACTTACC
>chr11:87749548-87749748-dinuc
CCTCTCCCACAGGGCAGCCAGCCTTTTGCTGTCCCCCCTTCCCTGCAGGGCTACTTTTTCCGCTTGGGGTCTCTGTAGCAGTGTCTTGGCAGACTCCCAT
>chr11:88103335-88103535-dinuc
GGCTTTCTTGTGTGCTTGGAATCTAGAAACGAGGTAACTCTTCCAACTAAAATGGCAAGTGCGAGTTGGTTTATTGCTGGCGGTACTGATGTGACGAGGT
>chr11:95086394-95086594-dinuc
[truncated: 151,882 more chars]
