# Supplementary material for: Genome-wide CRISPR Screens in T Helper Cells Reveal Pervasive Crosstalk between Activation and Differentiation
Source: Cell. 2019 Feb 7;176(4):882–896.e18. doi: 10.1016/j.cell.2018.11.044 (PMC6370901; doi:10.1016/j.cell.2018.11.044)
Supplement: Data S2. Processed Data from All the Steps of the Analysis, Related to Figure 1 [file mmc2.zip › supplemental data/motif analysis/irf4_meme/motif_alignment.txt]

#Query ID	Target ID	Optimal offset	p-value	E-value	q-value	Overlap	Query consensus	Target consensus	Orientation
1	1	0	1.02748e-11	3.5962e-10	7.19239e-10	7	TGACTCA	TGACTCA	+
1	2	1	9.58341e-08	3.35419e-06	3.35419e-06	7	TGACTCA	ATGAGTCA	-
1	9	4	3.15347e-07	1.10372e-05	7.3581e-06	7	TGACTCA	GAAATGACTCA	+
1	12	3	5.52383e-07	1.93334e-05	9.6667e-06	7	TGACTCA	GGATGACTCAT	+
1	23	6	1.16309e-06	4.07081e-05	1.07856e-05	7	TGACTCA	AGGAGATGACTCAT	+
1	18	1	1.20353e-06	4.21236e-05	1.07856e-05	7	TGACTCA	ATGACTCAT	+
1	13	2	1.23264e-06	4.31425e-05	1.07856e-05	7	TGACTCA	GGTGACTCATG	+
1	19	2	1.23264e-06	4.31425e-05	1.07856e-05	7	TGACTCA	GGTGACTCATC	+
1	11	2	1.57981e-06	5.52933e-05	1.22874e-05	7	TGACTCA	AATGAGTCACA	-
1	17	3	3.15317e-06	0.000110361	2.20722e-05	7	TGACTCA	GGATGACTCAT	+
1	14	1	6.97736e-06	0.000244208	4.02769e-05	7	TGACTCA	ATGACTCAT	+
1	15	1	1.11649e-05	0.000390771	4.48008e-05	7	TGACTCA	ATGACTCAT	+
1	20	4	1.15202e-05	0.000403208	4.48008e-05	7	TGACTCA	TTGGTGACTCATCAAT	-
1	25	2	2.49306e-05	0.000872572	6.97866e-05	7	TGACTCA	CATGACTCATC	+
1	34	1	0.000101074	0.00353759	0.000243972	7	TGACTCA	ATGACTCAGCAATTT	+
1	32	4	0.000147337	0.00515679	0.000343786	7	TGACTCA	AGGATGACTCAGCAC	+
1	16	0	0.000255096	0.00892837	0.000558023	7	TGACTCA	TGAGTCA	-
1	3	2	0.00153411	0.0536937	0.00306821	5	TGACTCA	AATGACT	-
1	31	3	0.0266213	0.931744	0.0503646	4	TGACTCA	TTCTGAG	-
1	29	1	0.0276569	0.967991	0.0509469	7	TGACTCA	TTGACTTTT	-
1	28	1	0.030699	1.07447	0.0551008	7	TGACTCA	TTGACTTTT	-
1	27	2	0.0423561	1.48246	0.0741231	4	TGACTCA	CATGAC	+
1	8	9	0.045411	1.58939	0.077531	5	TGACTCA	CTTTCAGTATGACT	-
2	2	0	2.13217e-15	7.4626e-14	1.49252e-13	8	TGACTCAT	TGACTCAT	+
2	9	0	5.56055e-09	1.94619e-07	1.94619e-07	8	TGACTCAT	TGAGTCATTTC	-
2	11	2	2.21047e-08	7.73666e-07	5.15777e-07	8	TGACTCAT	TGTGACTCATT	+
2	1	0	4.41484e-08	1.54519e-06	7.72597e-07	7	TGACTCAT	TGAGTCA	-
2	19	2	1.34299e-07	4.70045e-06	1.88018e-06	8	TGACTCAT	GGTGACTCATC	+
2	18	1	1.94614e-07	6.81148e-06	2.27049e-06	8	TGACTCAT	ATGACTCAT	+
2	23	6	3.10243e-07	1.08585e-05	2.75405e-06	8	TGACTCAT	AGGAGATGACTCAT	+
2	13	2	6.29497e-07	2.20324e-05	4.76803e-06	8	TGACTCAT	GGTGACTCATG	+
2	12	3	1.20715e-06	4.22501e-05	7.48438e-06	8	TGACTCAT	GGATGACTCAT	+
2	20	4	1.41637e-06	4.95729e-05	7.48438e-06	8	TGACTCAT	TTGGTGACTCATCAAT	-
2	14	1	1.49688e-06	5.23907e-05	7.48438e-06	8	TGACTCAT	ATGACTCAT	+
2	15	1	1.49688e-06	5.23907e-05	7.48438e-06	8	TGACTCAT	ATGACTCAT	+
2	17	1	5.52963e-06	0.000193537	1.91128e-05	8	TGACTCAT	ATGAGTCATCC	-
2	25	2	6.37828e-06	0.00022324	1.94122e-05	8	TGACTCAT	CATGACTCATC	+
2	32	4	1.67913e-05	0.000587695	4.19782e-05	8	TGACTCAT	GTGCTGAGTCATCCT	-
2	34	7	3.58499e-05	0.00125475	8.36498e-05	8	TGACTCAT	AAATTGCTGAGTCAT	-
2	16	0	0.000108961	0.00381364	0.000246041	7	TGACTCAT	TGACTCA	+
2	3	-2	0.000726661	0.0254331	0.0015414	6	TGACTCAT	AGTCATT	+
2	27	-3	0.0100446	0.351559	0.0195311	5	TGACTCAT	GTCATG	-
2	28	1	0.0244312	0.85509	0.0450048	8	TGACTCAT	TTGACTTTT	-
2	29	1	0.0315523	1.10433	0.0566323	8	TGACTCAT	TTGACTTTT	-
2	8	-2	0.0446662	1.56332	0.0781658	6	TGACTCAT	AGTCAAACTGAAAG	+
3	3	0	1.02748e-11	3.5962e-10	7.19239e-10	7	AGTCATT	AGTCATT	+
3	9	2	1.13265e-05	0.000396428	0.000396428	7	AGTCATT	TGAGTCATTTC	-
3	14	3	0.000105732	0.00370061	0.00211554	6	AGTCATT	ATGAGTCAT	-
3	11	4	0.00012788	0.0044758	0.00211554	7	AGTCATT	TGTGACTCATT	+
3	18	3	0.000151926	0.00531741	0.00211554	6	AGTCATT	ATGAGTCAT	-
3	25	4	0.000187024	0.00654584	0.00211554	7	AGTCATT	GATGAGTCATG	-
3	15	3	0.000211554	0.00740439	0.00211554	6	AGTCATT	ATGAGTCAT	-
3	2	2	0.000279664	0.00978822	0.00244706	6	AGTCATT	TGACTCAT	+
3	19	4	0.000440654	0.0154229	0.00280416	7	AGTCATT	GGTGACTCATC	+
3	23	3	0.00055164	0.0193074	0.0032179	7	AGTCATT	ATGAGTCATCTCCT	-
3	12	3	0.000961939	0.0336679	0.00448905	7	AGTCATT	ATGAGTCATCC	-
3	17	3	0.00112833	0.0394915	0.00464606	7	AGTCATT	ATGAGTCATCC	-
3	13	4	0.0015349	0.0537215	0.00565489	7	AGTCATT	CATGAGTCACC	-
3	1	2	0.00229833	0.0804415	0.00766109	5	AGTCATT	TGAGTCA	-
3	34	9	0.00277938	0.0972784	0.00843084	6	AGTCATT	AAATTGCTGAGTCAT	-
3	27	-1	0.0033374	0.116809	0.00934472	6	AGTCATT	GTCATG	-
3	8	0	0.00383441	0.134205	0.0102257	7	AGTCATT	AGTCAAACTGAAAG	+
3	20	6	0.00408354	0.142924	0.0102257	7	AGTCATT	TTGGTGACTCATCAAT	-
3	32	6	0.00560677	0.196237	0.0130825	7	AGTCATT	GTGCTGAGTCATCCT	-
3	21	-2	0.00808855	0.283099	0.0182645	5	AGTCATT	TCATCTC	-
3	29	3	0.0205387	0.718855	0.0408641	6	AGTCATT	AAAAGTCAA	+
3	16	2	0.0210158	0.735554	0.0408641	5	AGTCATT	TGAGTCA	-
3	28	3	0.023055	0.806926	0.0436176	6	AGTCATT	AAAAGTCAA	+
4	4	0	4.21227e-11	1.47429e-09	2.94859e-09	6	AGGAAG	AGGAAG	+
5	5	0	0	0	0	21	GGGGAGGGGGAGAGGGAGAGA	GGGGAGGGGGAGAGGGAGAGA	+
5	24	-1	0.00251743	0.08811	0.08811	8	GGGGAGGGGGAGAGGGAGAGA	GGGAGGGG	-
6	6	0	0	0	0	30	ACACACACACACACACACACACACACACAC	ACACACACACACACACACACACACACACAC	+
6	22	-14	0.000520707	0.0182248	0.0182248	6	ACACACACACACACACACACACACACACAC	ACACAC	+
7	7	0	1.52865e-12	5.35026e-11	1.07005e-10	7	AACCACA	AACCACA	+
8	8	0	5.51378e-35	1.92982e-33	3.85965e-33	14	AGTCAAACTGAAAG	AGTCAAACTGAAAG	+
8	3	0	0.000185307	0.00648576	0.00648576	7	AGTCAAACTGAAAG	AGTCATT	+
8	16	2	0.000853644	0.0298775	0.0199184	5	AGTCAAACTGAAAG	TGAGTCA	-
8	27	-1	0.00200941	0.0703294	0.0316006	6	AGTCAAACTGAAAG	GTCATG	-
8	2	2	0.00252274	0.0882959	0.0316006	6	AGTCAAACTGAAAG	TGACTCAT	+
8	1	2	0.00270862	0.0948018	0.0316006	5	AGTCAAACTGAAAG	TGAGTCA	-
8	9	2	0.00361046	0.126366	0.0338666	9	AGTCAAACTGAAAG	TGAGTCATTTC	-
8	28	3	0.00387047	0.135467	0.0338666	6	AGTCAAACTGAAAG	AAAAGTCAA	+
8	29	3	0.00525322	0.183863	0.0355136	6	AGTCAAACTGAAAG	AAAAGTCAA	+
8	23	3	0.0062832	0.219912	0.0355136	11	AGTCAAACTGAAAG	ATGAGTCATCTCCT	-
8	15	3	0.00657832	0.230241	0.0355136	6	AGTCAAACTGAAAG	ATGAGTCAT	-
8	14	3	0.00820452	0.287158	0.0401346	6	AGTCAAACTGAAAG	ATGAGTCAT	-
8	17	3	0.00864	0.3024	0.0401346	8	AGTCAAACTGAAAG	ATGAGTCATCC	-
8	12	3	0.00917362	0.321077	0.0401346	8	AGTCAAACTGAAAG	ATGAGTCATCC	-
8	18	3	0.0126173	0.441605	0.0516358	6	AGTCAAACTGAAAG	ATGAGTCAT	-
8	11	4	0.0138351	0.48423	0.0516358	7	AGTCAAACTGAAAG	AATGAGTCACA	-
8	20	6	0.0140154	0.49054	0.0516358	10	AGTCAAACTGAAAG	TTGGTGACTCATCAAT	-
8	32	6	0.0151144	0.529005	0.0516679	9	AGTCAAACTGAAAG	GTGCTGAGTCATCCT	-
8	19	4	0.0173795	0.608282	0.0552983	7	AGTCAAACTGAAAG	GATGAGTCACC	-
8	25	4	0.0256141	0.896493	0.0776676	7	AGTCAAACTGAAAG	GATGAGTCATG	-
8	13	4	0.03178	1.1123	0.0855615	7	AGTCAAACTGAAAG	CATGAGTCACC	-
8	6	16	0.0421116	1.4739	0.0982603	14	AGTCAAACTGAAAG	ACACACACACACACACACACACACACACAC	+
9	9	0	4.61312e-25	1.61459e-23	3.22919e-23	11	GAAATGACTCA	GAAATGACTCA	+
9	23	2	1.11326e-10	3.89641e-09	3.89641e-09	11	GAAATGACTCA	AGGAGATGACTCAT	+
9	2	-3	1.95527e-08	6.84345e-07	4.5623e-07	8	GAAATGACTCA	ATGAGTCA	-
9	20	0	2.11583e-07	7.40542e-06	2.35184e-06	11	GAAATGACTCA	TTGGTGACTCATCAAT	-
9	11	-2	2.13877e-07	7.48569e-06	2.35184e-06	9	GAAATGACTCA	AATGAGTCACA	-
9	18	-3	2.24503e-07	7.8576e-06	2.35184e-06	8	GAAATGACTCA	ATGACTCAT	+
9	12	-1	2.44511e-07	8.55789e-06	2.35184e-06	10	GAAATGACTCA	GGATGACTCAT	+
9	1	-4	3.68716e-07	1.29051e-05	2.58101e-06	7	GAAATGACTCA	TGACTCA	+
9	17	-1	7.72672e-07	2.70435e-05	4.917e-06	10	GAAATGACTCA	GGATGACTCAT	+
9	19	-2	8.73208e-07	3.05623e-05	5.09372e-06	9	GAAATGACTCA	GATGAGTCACC	-
9	14	-3	9.76663e-07	3.41832e-05	5.25895e-06	8	GAAATGACTCA	ATGAGTCAT	-
9	15	-3	1.12768e-06	3.9469e-05	5.26253e-06	8	GAAATGACTCA	ATGACTCAT	+
9	32	0	1.31667e-06	4.60835e-05	5.42159e-06	11	GAAATGACTCA	AGGATGACTCAGCAC	+
9	13	-2	2.25595e-06	7.89581e-05	8.31138e-06	9	GAAATGACTCA	CATGAGTCACC	-
9	25	-2	3.17895e-06	0.000111263	1.05965e-05	9	GAAATGACTCA	CATGACTCATC	+
9	34	-3	7.92803e-05	0.00277481	0.000191366	8	GAAATGACTCA	ATGACTCAGCAATTT	+
9	3	-2	0.000103775	0.00363213	0.000242142	7	GAAATGACTCA	AATGACT	-
9	16	-4	0.000174677	0.00611369	0.000382106	7	GAAATGACTCA	TGAGTCA	-
9	27	-2	0.00520683	0.182239	0.0101244	6	GAAATGACTCA	CATGAC	+
9	8	5	0.0140655	0.492293	0.0266104	9	GAAATGACTCA	CTTTCAGTATGACT	-
9	21	0	0.0180017	0.630061	0.0323108	7	GAAATGACTCA	GAGATGA	+
9	28	-3	0.021363	0.747703	0.0373852	8	GAAATGACTCA	AAAAGTCAA	+
9	29	-3	0.0224987	0.787456	0.0384125	8	GAAATGACTCA	AAAAGTCAA	+
10	10	0	1.09207e-10	3.82224e-09	7.64449e-09	6	GAAAGT	GAAAGT	+
11	11	0	3.35339e-23	1.17369e-21	2.34737e-21	11	TGTGACTCATT	TGTGACTCATT	+
11	19	0	3.31759e-12	1.16116e-10	1.16116e-10	11	TGTGACTCATT	GGTGACTCATC	+
11	13	0	1.70487e-09	5.96705e-08	3.97803e-08	11	TGTGACTCATT	GGTGACTCATG	+
11	20	2	1.16894e-08	4.0913e-07	2.04565e-07	11	TGTGACTCATT	TTGGTGACTCATCAAT	-
11	12	-1	3.69319e-08	1.29261e-06	3.45676e-07	10	TGTGACTCATT	ATGAGTCATCC	-
11	17	-1	3.69319e-08	1.29261e-06	3.45676e-07	10	TGTGACTCATT	ATGAGTCATCC	-
11	23	-1	3.95058e-08	1.3827e-06	3.45676e-07	10	TGTGACTCATT	ATGAGTCATCTCCT	-
11	2	-2	1.40379e-07	4.91325e-06	1.0213e-06	8	TGTGACTCATT	TGACTCAT	+
11	25	0	2.93852e-07	1.02848e-05	1.58228e-06	11	TGTGACTCATT	GATGAGTCATG	-
11	9	-2	6.46819e-07	2.26387e-05	2.66337e-06	9	TGTGACTCATT	TGAGTCATTTC	-
11	18	-1	7.09234e-07	2.48232e-05	2.75813e-06	9	TGTGACTCATT	ATGACTCAT	+
11	15	-1	1.22308e-06	4.28078e-05	4.07693e-06	9	TGTGACTCATT	ATGACTCAT	+
11	14	-1	2.29595e-06	8.03583e-05	7.3053e-06	9	TGTGACTCATT	ATGACTCAT	+
11	1	-2	2.60428e-06	9.11499e-05	7.92607e-06	7	TGTGACTCATT	TGAGTCA	-
11	32	2	2.83528e-05	0.000992349	6.84379e-05	11	TGTGACTCATT	GTGCTGAGTCATCCT	-
11	34	5	0.000122293	0.00428026	0.000285351	10	TGTGACTCATT	AAATTGCTGAGTCAT	-
11	16	-2	0.000202651	0.00709279	0.000457599	7	TGTGACTCATT	TGACTCA	+
11	3	-4	0.000523853	0.0183348	0.00107852	7	TGTGACTCATT	AGTCATT	+
11	27	-5	0.00318808	0.111583	0.00619905	6	TGTGACTCATT	GTCATG	-
11	29	-1	0.0207457	0.7261	0.0382158	9	TGTGACTCATT	TTGACTTTT	-
11	28	-1	0.0240895	0.843133	0.0432376	9	TGTGACTCATT	TTGACTTTT	-
11	21	-6	0.0363401	1.2719	0.0635951	5	TGTGACTCATT	TCATCTC	-
12	12	0	6.70677e-23	2.34737e-21	4.69474e-21	11	GGATGACTCAT	GGATGACTCAT	+
12	17	0	1.16031e-15	4.06108e-14	4.06108e-14	11	GGATGACTCAT	GGATGACTCAT	+
12	23	3	5.33073e-13	1.86575e-11	1.24384e-11	11	GGATGACTCAT	AGGAGATGACTCAT	+
12	13	-1	1.0019e-10	3.50664e-09	1.75332e-09	10	GGATGACTCAT	GGTGACTCATG	+
12	20	1	1.36174e-09	4.7661e-08	1.90644e-08	11	GGATGACTCAT	TTGGTGACTCATCAAT	-
12	19	-1	2.67813e-09	9.37345e-08	3.12448e-08	10	GGATGACTCAT	GGTGACTCATC	+
12	11	-1	1.54426e-08	5.4049e-07	1.54426e-07	10	GGATGACTCAT	AATGAGTCACA	-
12	9	1	1.9811e-07	6.93386e-06	1.38677e-06	10	GGATGACTCAT	GAAATGACTCA	+
12	32	1	3.4736e-07	1.21576e-05	2.21047e-06	11	GGATGACTCAT	AGGATGACTCAGCAC	+
12	18	-2	9.46923e-07	3.31423e-05	4.73461e-06	9	GGATGACTCAT	ATGACTCAT	+
12	2	-3	1.1529e-06	4.03514e-05	5.38019e-06	8	GGATGACTCAT	TGACTCAT	+
12	1	-3	1.31523e-06	4.60332e-05	5.75415e-06	7	GGATGACTCAT	TGACTCA	+
12	15	-2	1.42226e-06	4.9779e-05	5.85635e-06	9	GGATGACTCAT	ATGACTCAT	+
12	25	-1	2.0801e-06	7.28035e-05	7.28035e-06	10	GGATGACTCAT	CATGACTCATC	+
12	14	-2	2.38657e-06	8.353e-05	7.95524e-06	9	GGATGACTCAT	ATGACTCAT	+
12	34	-2	5.16336e-05	0.00180717	0.000120478	9	GGATGACTCAT	ATGACTCAGCAATTT	+
12	16	-3	0.000171404	0.00599913	0.000387041	7	GGATGACTCAT	TGACTCA	+
12	3	-1	0.00288583	0.101004	0.00577167	7	GGATGACTCAT	AATGACT	-
12	27	-1	0.0134776	0.471717	0.0254982	6	GGATGACTCAT	CATGAC	+
12	29	-2	0.020879	0.730766	0.0384614	9	GGATGACTCAT	TTGACTTTT	-
12	28	-2	0.0243292	0.851524	0.0436679	9	GGATGACTCAT	TTGACTTTT	-
12	8	6	0.0320341	1.12119	0.0560597	8	GGATGACTCAT	CTTTCAGTATGACT	-
13	13	0	1.00602e-22	3.52106e-21	7.04211e-21	11	GGTGACTCATG	GGTGACTCATG	+
13	19	0	1.14906e-12	4.0217e-11	4.0217e-11	11	GGTGACTCATG	GGTGACTCATC	+
13	12	1	9.44654e-11	3.30629e-09	2.20419e-09	10	GGTGACTCATG	GGATGACTCAT	+
13	11	0	6.40777e-10	2.24272e-08	8.97088e-09	11	GGTGACTCATG	TGTGACTCATT	+
13	17	1	6.40777e-10	2.24272e-08	8.97088e-09	10	GGTGACTCATG	GGATGACTCAT	+
13	23	4	2.47179e-09	8.65128e-08	2.88376e-08	10	GGTGACTCATG	AGGAGATGACTCAT	+
13	20	2	9.50089e-09	3.32531e-07	9.50089e-08	11	GGTGACTCATG	TTGGTGACTCATCAAT	-
13	25	0	4.12004e-07	1.44202e-05	2.40336e-06	11	GGTGACTCATG	CATGACTCATC	+
13	1	-2	2.03339e-06	7.11688e-05	8.27741e-06	7	GGTGACTCATG	TGACTCA	+
13	18	-1	2.12848e-06	7.44967e-05	8.27741e-06	9	GGTGACTCATG	ATGACTCAT	+
13	2	-2	2.52979e-06	8.85426e-05	9.32028e-06	8	GGTGACTCATG	TGACTCAT	+
13	15	-1	3.42369e-06	0.000119829	1.14123e-05	9	GGTGACTCATG	ATGACTCAT	+
13	14	-1	4.29599e-06	0.00015036	1.36691e-05	9	GGTGACTCATG	ATGACTCAT	+
13	9	2	5.41906e-06	0.000189667	1.64928e-05	9	GGTGACTCATG	GAAATGACTCA	+
13	32	2	4.11709e-05	0.00144098	9.93781e-05	11	GGTGACTCATG	AGGATGACTCAGCAC	+
13	34	-1	0.000196951	0.0068933	0.000431342	10	GGTGACTCATG	ATGACTCAGCAATTT	+
13	16	-2	0.000197185	0.00690147	0.000431342	7	GGTGACTCATG	TGACTCA	+
13	3	0	0.00367628	0.12867	0.00735255	7	GGTGACTCATG	AATGACT	-
13	27	-5	0.0171681	0.600882	0.0324801	6	GGTGACTCATG	GTCATG	-
13	29	-1	0.0189031	0.661609	0.0348215	9	GGTGACTCATG	TTGACTTTT	-
13	28	-1	0.0198827	0.695893	0.0356868	9	GGTGACTCATG	TTGACTTTT	-
14	14	0	2.25344e-15	7.88703e-14	1.57741e-13	9	ATGACTCAT	ATGACTCAT	+
14	25	1	1.47993e-10	5.17974e-09	5.17974e-09	9	ATGACTCAT	CATGACTCATC	+
14	15	0	1.2838e-09	4.49331e-08	2.99554e-08	9	ATGACTCAT	ATGACTCAT	+
14	18	0	7.03154e-09	2.46104e-07	1.23052e-07	9	ATGACTCAT	ATGACTCAT	+
14	19	1	1.31805e-06	4.61319e-05	1.02515e-05	9	ATGACTCAT	GGTGACTCATC	+
14	11	1	6.36279e-06	0.000222698	3.79195e-05	9	ATGACTCAT	TGTGACTCATT	+
14	2	-1	7.16502e-06	0.000250776	3.79195e-05	8	ATGACTCAT	TGACTCAT	+
14	17	2	7.58389e-06	0.000265436	3.79195e-05	9	ATGACTCAT	GGATGACTCAT	+
14	12	2	8.276e-06	0.00028966	3.86214e-05	9	ATGACTCAT	GGATGACTCAT	+
14	23	5	1.06442e-05	0.000372546	4.18259e-05	9	ATGACTCAT	AGGAGATGACTCAT	+
14	13	1	1.07552e-05	0.000376433	4.18259e-05	9	ATGACTCAT	GGTGACTCATG	+
14	1	-1	1.59398e-05	0.000557892	5.87255e-05	7	ATGACTCAT	TGACTCA	+
14	9	3	3.47195e-05	0.00121518	9.34755e-05	8	ATGACTCAT	GAAATGACTCA	+
14	20	3	4.31739e-05	0.00151109	0.000111932	9	ATGACTCAT	TTGGTGACTCATCAAT	-
14	16	-1	0.000260307	0.00911073	0.000628326	7	ATGACTCAT	TGACTCA	+
14	32	3	0.000280573	0.00982007	0.000654671	9	ATGACTCAT	AGGATGACTCAGCAC	+
14	34	0	0.000322096	0.0112734	0.000727313	9	ATGACTCAT	ATGACTCAGCAATTT	+
14	3	1	0.000559125	0.0195694	0.00122309	6	ATGACTCAT	AATGACT	-
14	27	1	0.00562217	0.196776	0.0106365	5	ATGACTCAT	CATGAC	+
14	29	0	0.0122374	0.42831	0.0225426	9	ATGACTCAT	TTGACTTTT	-
14	28	0	0.015595	0.545824	0.027991	9	ATGACTCAT	TTGACTTTT	-
14	21	3	0.060696	2.12436	0.0988074	4	ATGACTCAT	GAGATGA	+
15	15	0	7.87947e-21	2.75781e-19	5.51563e-19	9	ATGACTCAT	ATGACTCAT	+
15	25	1	2.13603e-11	7.47612e-10	7.47612e-10	9	ATGACTCAT	CATGACTCATC	+
15	14	0	3.93212e-11	1.37624e-09	9.17494e-10	9	ATGACTCAT	ATGACTCAT	+
15	18	0	2.39617e-10	8.38658e-09	4.19329e-09	9	ATGACTCAT	ATGACTCAT	+
15	19	1	9.00823e-07	3.15288e-05	7.0064e-06	9	ATGACTCAT	GGTGACTCATC	+
15	11	1	3.08442e-06	0.000107955	1.96281e-05	9	ATGACTCAT	TGTGACTCATT	+
15	17	2	3.39052e-06	0.000118668	1.9778e-05	9	ATGACTCAT	GGATGACTCAT	+
15	12	2	4.92754e-06	0.000172464	2.54442e-05	9	ATGACTCAT	GGATGACTCAT	+
15	23	5	5.08884e-06	0.000178109	2.54442e-05	9	ATGACTCAT	AGGAGATGACTCAT	+
15	2	0	5.93529e-06	0.000207735	2.59669e-05	8	ATGACTCAT	ATGAGTCA	-
15	13	1	6.50207e-06	0.000227573	2.67732e-05	9	ATGACTCAT	GGTGACTCATG	+
15	20	3	9.87484e-06	0.000345619	3.45619e-05	9	ATGACTCAT	TTGGTGACTCATCAAT	-
15	1	-1	1.83307e-05	0.000641575	5.1326e-05	7	ATGACTCAT	TGACTCA	+
15	9	3	2.27294e-05	0.000795528	6.11944e-05	8	ATGACTCAT	GAAATGACTCA	+
15	32	3	0.000132419	0.00463468	0.000319633	9	ATGACTCAT	AGGATGACTCAGCAC	+
15	16	-1	0.000152459	0.00533606	0.000348441	7	ATGACTCAT	TGACTCA	+
15	34	0	0.000154309	0.00540083	0.000348441	9	ATGACTCAT	ATGACTCAGCAATTT	+
15	3	1	0.000758165	0.0265358	0.00156093	6	ATGACTCAT	AATGACT	-
15	27	1	0.0042268	0.147938	0.00799665	5	ATGACTCAT	CATGAC	+
15	29	0	0.00757699	0.265194	0.0139576	9	ATGACTCAT	TTGACTTTT	-
15	28	0	0.0103067	0.360735	0.0184993	9	ATGACTCAT	TTGACTTTT	-
16	16	0	9.50978e-20	3.32842e-18	6.65685e-18	7	TGACTCA	TGACTCA	+
16	34	1	4.62227e-06	0.000161779	0.000161779	7	TGACTCA	ATGACTCAGCAATTT	+
16	32	4	1.237e-05	0.000432951	0.000288634	7	TGACTCA	AGGATGACTCAGCAC	+
16	15	1	2.17112e-05	0.000759892	0.000379946	7	TGACTCA	ATGACTCAT	+
16	2	0	3.20381e-05	0.00112133	0.000385784	7	TGACTCA	TGACTCAT	+
16	14	1	4.16301e-05	0.00145705	0.000385784	7	TGACTCA	ATGACTCAT	+
16	18	1	5.51121e-05	0.00192892	0.000385784	7	TGACTCA	ATGACTCAT	+
16	25	2	5.96755e-05	0.00208864	0.000385784	7	TGACTCA	CATGACTCATC	+
16	20	5	7.23688e-05	0.00253291	0.000385784	7	TGACTCA	ATTGATGAGTCACCAA	+
16	1	0	7.64169e-05	0.00267459	0.000385784	7	TGACTCA	TGAGTCA	-
16	17	3	8.0093e-05	0.00280326	0.000385784	7	TGACTCA	GGATGACTCAT	+
16	11	2	9.18516e-05	0.00321481	0.000385784	7	TGACTCA	TGTGACTCATT	+
16	9	4	9.18516e-05	0.00321481	0.000385784	7	TGACTCA	GAAATGACTCA	+
16	12	3	0.000104713	0.00366494	0.000385784	7	TGACTCA	GGATGACTCAT	+
16	13	2	0.00011866	0.00415311	0.000395534	7	TGACTCA	GGTGACTCATG	+
16	19	2	0.00011866	0.00415311	0.000395534	7	TGACTCA	GGTGACTCATC	+
16	23	6	0.000146958	0.00514354	0.000467595	7	TGACTCA	AGGAGATGACTCAT	+
16	3	2	0.0125266	0.438431	0.0250532	5	TGACTCA	AATGACT	-
16	29	1	0.022142	0.77497	0.0430539	7	TGACTCA	TTGACTTTT	-
16	28	1	0.0235327	0.823643	0.0445213	7	TGACTCA	TTGACTTTT	-
16	8	9	0.0244922	0.857227	0.0451172	5	TGACTCA	CTTTCAGTATGACT	-
16	27	2	0.0354269	1.23994	0.0635867	4	TGACTCA	CATGAC	+
17	17	0	9.5811e-25	3.35339e-23	6.70677e-23	11	GGATGACTCAT	GGATGACTCAT	+
17	12	0	6.24793e-16	2.18678e-14	2.18678e-14	11	GGATGACTCAT	GGATGACTCAT	+
17	23	3	1.27369e-11	4.45792e-10	2.97195e-10	11	GGATGACTCAT	AGGAGATGACTCAT	+
17	13	-1	3.36866e-10	1.17903e-08	5.89516e-09	10	GGATGACTCAT	GGTGACTCATG	+
17	20	2	6.28594e-09	2.20008e-07	7.3336e-08	11	GGATGACTCAT	ATTGATGAGTCACCAA	+
17	19	-1	7.4182e-09	2.59637e-07	7.4182e-08	10	GGATGACTCAT	GGTGACTCATC	+
17	11	-1	1.04884e-08	3.67095e-07	9.17739e-08	10	GGATGACTCAT	AATGAGTCACA	-
17	32	1	2.28348e-07	7.99217e-06	1.59843e-06	11	GGATGACTCAT	AGGATGACTCAGCAC	+
17	18	-2	6.64622e-07	2.32618e-05	3.57874e-06	9	GGATGACTCAT	ATGACTCAT	+
17	9	1	7.16096e-07	2.50633e-05	3.57939e-06	10	GGATGACTCAT	GAAATGACTCA	+
17	15	-2	7.67013e-07	2.68454e-05	3.57939e-06	9	GGATGACTCAT	ATGACTCAT	+
17	25	-1	1.03131e-06	3.60957e-05	4.51196e-06	10	GGATGACTCAT	CATGACTCATC	+
17	14	-2	1.16423e-06	4.07481e-05	4.7939e-06	9	GGATGACTCAT	ATGACTCAT	+
17	1	-3	3.75756e-06	0.000131515	1.24556e-05	7	GGATGACTCAT	TGACTCA	+
17	2	-3	3.91461e-06	0.000137011	1.24556e-05	8	GGATGACTCAT	TGACTCAT	+
17	34	-2	4.2748e-05	0.00149618	9.97454e-05	9	GGATGACTCAT	ATGACTCAGCAATTT	+
17	16	-3	0.000133408	0.00466928	0.000301244	7	GGATGACTCAT	TGACTCA	+
17	3	-1	0.00329184	0.115214	0.00658368	7	GGATGACTCAT	AATGACT	-
17	27	-1	0.0110027	0.385096	0.0213942	6	GGATGACTCAT	CATGAC	+
17	29	-2	0.0184371	0.645297	0.033963	9	GGATGACTCAT	TTGACTTTT	-
17	28	-2	0.0215072	0.752752	0.0386027	9	GGATGACTCAT	TTGACTTTT	-
17	8	6	0.0362435	1.26852	0.0632473	8	GGATGACTCAT	CTTTCAGTATGACT	-
17	22	-5	0.0571884	2.00159	0.0930973	6	GGATGACTCAT	ACACAC	+
18	18	0	3.50236e-19	1.22582e-17	2.45165e-17	9	ATGACTCAT	ATGACTCAT	+
18	15	0	6.77195e-10	2.37018e-08	1.58012e-08	9	ATGACTCAT	ATGACTCAT	+
18	14	0	1.00119e-09	3.50415e-08	1.75207e-08	9	ATGACTCAT	ATGACTCAT	+
18	25	1	8.79006e-09	3.07652e-07	1.07148e-07	9	ATGACTCAT	CATGACTCATC	+
18	19	1	3.99737e-07	1.39908e-05	3.10907e-06	9	ATGACTCAT	GGTGACTCATC	+
18	2	0	1.62049e-06	5.67173e-05	1.03122e-05	8	ATGACTCAT	ATGAGTCA	-
18	11	1	1.80884e-06	6.33094e-05	1.05516e-05	9	ATGACTCAT	TGTGACTCATT	+
18	23	5	3.23333e-06	0.000113167	1.50889e-05	9	ATGACTCAT	AGGAGATGACTCAT	+
18	1	-1	3.56817e-06	0.000124886	1.53515e-05	7	ATGACTCAT	TGACTCA	+
18	17	2	3.72822e-06	0.000130488	1.53515e-05	9	ATGACTCAT	GGATGACTCAT	+
18	12	2	4.10214e-06	0.000143575	1.59528e-05	9	ATGACTCAT	GGATGACTCAT	+
18	20	3	4.82298e-06	0.000168804	1.7485e-05	9	ATGACTCAT	TTGGTGACTCATCAAT	-
18	13	1	5.41884e-06	0.000189659	1.80628e-05	9	ATGACTCAT	GGTGACTCATG	+
18	9	3	1.01266e-05	0.000354429	2.6254e-05	8	ATGACTCAT	GAAATGACTCA	+
18	16	-1	0.000231933	0.00811767	0.000559839	7	ATGACTCAT	TGACTCA	+
18	32	3	0.000299044	0.0104665	0.000697769	9	ATGACTCAT	AGGATGACTCAGCAC	+
18	34	0	0.000397488	0.0139121	0.000844598	9	ATGACTCAT	ATGACTCAGCAATTT	+
18	3	1	0.00072545	0.0253907	0.0014509	6	ATGACTCAT	AATGACT	-
18	27	1	0.00821855	0.287649	0.0155486	5	ATGACTCAT	CATGAC	+
18	29	0	0.0159247	0.557365	0.0285828	9	ATGACTCAT	TTGACTTTT	-
18	28	0	0.0202604	0.709114	0.0354557	9	ATGACTCAT	TTGACTTTT	-
18	21	3	0.0573772	2.0082	0.0934048	4	ATGACTCAT	GAGATGA	+
19	19	0	6.70677e-23	2.34737e-21	4.69474e-21	11	GGTGACTCATC	GGTGACTCATC	+
19	13	0	3.81649e-12	1.33577e-10	1.33577e-10	11	GGTGACTCATC	GGTGACTCATG	+
19	11	0	1.6022e-11	5.6077e-10	3.73847e-10	11	GGTGACTCATC	TGTGACTCATT	+
19	20	2	2.59397e-09	9.07888e-08	4.53944e-08	11	GGTGACTCATC	TTGGTGACTCATCAAT	-
19	12	1	5.4476e-09	1.90666e-07	7.62664e-08	10	GGTGACTCATC	GGATGACTCAT	+
19	23	4	1.63646e-08	5.72762e-07	1.90921e-07	10	GGTGACTCATC	AGGAGATGACTCAT	+
19	25	0	2.09332e-08	7.32661e-07	2.09332e-07	11	GGTGACTCATC	CATGACTCATC	+
19	17	1	2.45367e-08	8.58783e-07	2.14696e-07	10	GGTGACTCATC	GGATGACTCAT	+
19	18	-1	1.42768e-07	4.99689e-06	1.11042e-06	9	GGTGACTCATC	ATGACTCAT	+
19	14	-1	2.70558e-07	9.46954e-06	1.35279e-06	9	GGTGACTCATC	ATGACTCAT	+
19	15	-1	2.70558e-07	9.46954e-06	1.35279e-06	9	GGTGACTCATC	ATGACTCAT	+
19	2	-2	5.08485e-07	1.7797e-05	1.93246e-06	8	GGTGACTCATC	TGACTCAT	+
19	1	-2	2.56243e-06	8.96852e-05	7.47377e-06	7	GGTGACTCATC	TGACTCA	+
19	9	-2	3.18376e-06	0.000111432	8.91453e-06	9	GGTGACTCATC	TGAGTCATTTC	-
19	32	2	7.52932e-05	0.00263526	0.000181742	11	GGTGACTCATC	GTGCTGAGTCATCCT	-
19	16	-2	0.000232284	0.00812995	0.000524513	7	GGTGACTCATC	TGACTCA	+
19	34	-1	0.000396282	0.0138699	0.000866867	10	GGTGACTCATC	ATGACTCAGCAATTT	+
19	3	-4	0.00138938	0.0486282	0.00277875	7	GGTGACTCATC	AGTCATT	+
19	27	-5	0.00288471	0.100965	0.00545757	6	GGTGACTCATC	GTCATG	-
19	29	-1	0.0146623	0.513181	0.0270095	9	GGTGACTCATC	TTGACTTTT	-
19	28	-1	0.0188417	0.659461	0.0338185	9	GGTGACTCATC	TTGACTTTT	-
19	21	-6	0.0521185	1.82415	0.0880477	5	GGTGACTCATC	TCATCTC	-
20	20	0	4.2039e-45	1.47136e-43	2.94273e-43	16	ATTGATGAGTCACCAA	ATTGATGAGTCACCAA	+
20	19	-3	5.44665e-11	1.90633e-09	1.27088e-09	11	ATTGATGAGTCACCAA	GATGAGTCACC	-
20	12	-4	9.0674e-11	3.17359e-09	1.58679e-09	11	ATTGATGAGTCACCAA	ATGAGTCATCC	-
20	23	1	3.15324e-10	1.10363e-08	4.41453e-09	13	ATTGATGAGTCACCAA	AGGAGATGACTCAT	+
20	11	-3	5.92319e-10	2.07312e-08	6.91038e-09	11	ATTGATGAGTCACCAA	AATGAGTCACA	-
20	13	-3	7.36672e-10	2.57835e-08	7.36672e-09	11	ATTGATGAGTCACCAA	CATGAGTCACC	-
20	17	-4	9.13134e-10	3.19597e-08	7.98992e-09	11	ATTGATGAGTCACCAA	ATGAGTCATCC	-
20	9	-5	8.08484e-08	2.82969e-06	3.77293e-07	11	ATTGATGAGTCACCAA	TGAGTCATTTC	-
20	18	-4	1.60203e-07	5.60709e-06	6.59657e-07	9	ATTGATGAGTCACCAA	ATGAGTCAT	-
20	32	-1	1.79649e-07	6.28772e-06	6.98635e-07	15	ATTGATGAGTCACCAA	GTGCTGAGTCATCCT	-
20	2	-4	3.6182e-07	1.26637e-05	1.26637e-06	8	ATTGATGAGTCACCAA	ATGAGTCA	-
20	25	-3	3.85067e-07	1.34773e-05	1.28356e-06	11	ATTGATGAGTCACCAA	GATGAGTCATG	-
20	15	-4	5.75226e-07	2.01329e-05	1.83027e-06	9	ATTGATGAGTCACCAA	ATGAGTCAT	-
20	1	-5	1.55313e-06	5.43596e-05	4.18151e-06	7	ATTGATGAGTCACCAA	TGAGTCA	-
20	14	-4	2.00212e-06	7.00741e-05	5.19067e-06	9	ATTGATGAGTCACCAA	ATGAGTCAT	-
20	34	2	5.4693e-06	0.000191425	1.27617e-05	13	ATTGATGAGTCACCAA	AAATTGCTGAGTCAT	-
20	16	-5	6.88571e-05	0.00241	0.000150625	7	ATTGATGAGTCACCAA	TGACTCA	+
20	3	-3	0.00421159	0.147406	0.00842318	7	ATTGATGAGTCACCAA	AATGACT	-
20	27	-8	0.0128586	0.450051	0.0243271	6	ATTGATGAGTCACCAA	GTCATG	-
20	29	-4	0.0153476	0.537167	0.027547	9	ATTGATGAGTCACCAA	AAAAGTCAA	+
20	28	-4	0.0211858	0.741503	0.0370751	9	ATTGATGAGTCACCAA	AAAAGTCAA	+
20	8	-7	0.0351632	1.23071	0.0600347	9	ATTGATGAGTCACCAA	AGTCAAACTGAAAG	+
21	21	0	2.77421e-10	9.70973e-09	1.94195e-08	7	GAGATGA	GAGATGA	+
22	22	0	8.42454e-11	2.94859e-09	5.89718e-09	6	ACACAC	ACACAC	+
23	23	0	3.4897e-33	1.22139e-31	2.44279e-31	14	AGGAGATGACTCAT	AGGAGATGACTCAT	+
23	12	-3	5.21051e-13	1.82368e-11	1.82368e-11	11	AGGAGATGACTCAT	GGATGACTCAT	+
23	17	-3	1.11841e-11	3.91444e-10	2.60963e-10	11	AGGAGATGACTCAT	GGATGACTCAT	+
23	9	-2	1.10201e-10	3.85703e-09	1.92852e-09	11	AGGAGATGACTCAT	GAAATGACTCA	+
23	13	-4	1.1705e-09	4.09674e-08	1.42834e-08	10	AGGAGATGACTCAT	GGTGACTCATG	+
23	20	-1	1.22429e-09	4.28502e-08	1.42834e-08	13	AGGAGATGACTCAT	ATTGATGAGTCACCAA	+
23	19	-4	4.37402e-09	1.53091e-07	4.37402e-08	10	AGGAGATGACTCAT	GGTGACTCATC	+
23	11	-4	1.04401e-08	3.65405e-07	8.12011e-08	10	AGGAGATGACTCAT	AATGAGTCACA	-
23	18	-5	2.54502e-07	8.90757e-06	1.60711e-06	9	AGGAGATGACTCAT	ATGACTCAT	+
23	2	-5	5.48705e-07	1.92047e-05	2.76853e-06	8	AGGAGATGACTCAT	ATGAGTCA	-
23	32	-2	7.25495e-07	2.53923e-05	2.91458e-06	12	AGGAGATGACTCAT	AGGATGACTCAGCAC	+
23	15	-5	7.49465e-07	2.62313e-05	2.91458e-06	9	AGGAGATGACTCAT	ATGACTCAT	+
23	14	-5	1.15014e-06	4.02549e-05	4.23736e-06	9	AGGAGATGACTCAT	ATGACTCAT	+
23	25	-4	1.54316e-06	5.40107e-05	5.33033e-06	10	AGGAGATGACTCAT	CATGACTCATC	+
23	1	-6	1.5991e-06	5.59685e-05	5.33033e-06	7	AGGAGATGACTCAT	TGACTCA	+
23	34	1	4.5546e-05	0.00159411	0.000106274	14	AGGAGATGACTCAT	AAATTGCTGAGTCAT	-
23	16	-6	0.000170662	0.00597316	0.000373323	7	AGGAGATGACTCAT	TGACTCA	+
23	3	-4	0.00136984	0.0479446	0.00273969	7	AGGAGATGACTCAT	AATGACT	-
23	27	-4	0.0109485	0.383198	0.0207134	6	AGGAGATGACTCAT	CATGAC	+
23	29	-5	0.0197328	0.690647	0.0363498	9	AGGAGATGACTCAT	TTGACTTTT	-
23	28	-5	0.0230607	0.807124	0.0413909	9	AGGAGATGACTCAT	TTGACTTTT	-
23	8	3	0.0431861	1.51152	0.0719769	11	AGGAGATGACTCAT	CTTTCAGTATGACT	-
23	21	-2	0.0539293	1.88752	0.0877918	7	AGGAGATGACTCAT	GAGATGA	+
24	24	0	4.91124e-12	1.71894e-10	3.43787e-10	8	CCCCTCCC	CCCCTCCC	+
25	25	0	5.04001e-20	1.764e-18	3.52801e-18	11	CATGACTCATC	CATGACTCATC	+
25	14	-1	3.0446e-11	1.06561e-09	1.06561e-09	9	CATGACTCATC	ATGACTCAT	+
25	15	-1	3.46795e-10	1.21378e-08	8.09188e-09	9	CATGACTCATC	ATGACTCAT	+
25	18	-1	9.18406e-09	3.21442e-07	1.60721e-07	9	CATGACTCATC	ATGACTCAT	+
25	19	0	6.34705e-08	2.22147e-06	7.40489e-07	11	CATGACTCATC	GGTGACTCATC	+
25	11	0	7.37991e-07	2.58297e-05	4.30495e-06	11	CATGACTCATC	TGTGACTCATT	+
25	13	0	1.45712e-06	5.09993e-05	7.84605e-06	11	CATGACTCATC	GGTGACTCATG	+
25	17	1	4.31433e-06	0.000151002	2.01335e-05	10	CATGACTCATC	GGATGACTCAT	+
25	20	2	5.26316e-06	0.000184211	2.30263e-05	11	CATGACTCATC	TTGGTGACTCATCAAT	-
25	12	1	6.63159e-06	0.000232106	2.73066e-05	10	CATGACTCATC	GGATGACTCAT	+
25	23	4	9.81241e-06	0.000343434	3.16417e-05	10	CATGACTCATC	AGGAGATGACTCAT	+
25	2	-2	9.94454e-06	0.000348059	3.16417e-05	8	CATGACTCATC	TGACTCAT	+
25	1	-2	2.27885e-05	0.000797597	6.38078e-05	7	CATGACTCATC	TGACTCA	+
25	9	2	3.83122e-05	0.00134093	9.9328e-05	9	CATGACTCATC	GAAATGACTCA	+
25	32	2	4.61141e-05	0.00161399	0.000115285	11	CATGACTCATC	AGGATGACTCAGCAC	+
25	34	-1	0.000209544	0.00733403	0.000488936	10	CATGACTCATC	ATGACTCAGCAATTT	+
25	16	-2	0.000253331	0.00886658	0.000572038	7	CATGACTCATC	TGACTCA	+
25	3	0	0.000598835	0.0209592	0.00127026	7	CATGACTCATC	AATGACT	-
25	27	0	0.000725688	0.0253991	0.00149406	6	CATGACTCATC	CATGAC	+
25	29	-1	0.0105418	0.368964	0.0189213	9	CATGACTCATC	TTGACTTTT	-
25	28	-1	0.0134798	0.471795	0.0235897	9	CATGACTCATC	TTGACTTTT	-
25	21	-6	0.0434438	1.52053	0.0741724	5	CATGACTCATC	TCATCTC	-
26	26	0	5.8962e-13	2.06367e-11	4.12734e-11	7	CACAGGC	CACAGGC	+
27	27	0	4.24517e-16	1.48581e-14	2.97162e-14	6	CATGAC	CATGAC	+
27	25	0	1.93741e-05	0.000678094	0.000678094	6	CATGAC	CATGACTCATC	+
27	19	0	0.000313845	0.0109846	0.00628433	6	CATGAC	GATGAGTCACC	-
27	11	0	0.000359105	0.0125687	0.00628433	6	CATGAC	AATGAGTCACA	-
27	32	2	0.000454893	0.0159213	0.0063685	6	CATGAC	AGGATGACTCAGCAC	+
27	15	-1	0.000827207	0.0289522	0.00965075	5	CATGAC	ATGACTCAT	+
27	3	0	0.00104832	0.0366912	0.00977599	6	CATGAC	AATGACT	-
27	9	2	0.00122283	0.0427991	0.00977599	6	CATGAC	GAAATGACTCA	+
27	14	-1	0.00125691	0.043992	0.00977599	5	CATGAC	ATGACTCAT	+
27	18	-1	0.00170811	0.0597837	0.0104593	5	CATGAC	ATGACTCAT	+
27	17	1	0.00202695	0.0709433	0.0104593	6	CATGAC	GGATGACTCAT	+
27	13	0	0.00202695	0.0709433	0.0104593	6	CATGAC	CATGAGTCACC	-
27	23	4	0.00221311	0.0774589	0.0104593	6	CATGAC	AGGAGATGACTCAT	+
27	12	1	0.00224129	0.0784451	0.0104593	6	CATGAC	GGATGACTCAT	+
27	2	-1	0.00273232	0.0956313	0.0119539	5	CATGAC	ATGAGTCA	-
27	34	-1	0.00328805	0.115082	0.0127868	5	CATGAC	ATGACTCAGCAATTT	+
27	21	2	0.00509913	0.17847	0.0174109	5	CATGAC	GAGATGA	+
27	20	3	0.00522326	0.182814	0.0174109	6	CATGAC	ATTGATGAGTCACCAA	+
27	8	7	0.009817	0.343595	0.0254515	6	CATGAC	CTTTCAGTATGACT	-
27	29	-1	0.0245982	0.860937	0.0573958	5	CATGAC	TTGACTTTT	-
27	28	-1	0.0263557	0.922451	0.059513	5	CATGAC	TTGACTTTT	-
27	1	-2	0.0307475	1.07616	0.0672602	4	CATGAC	TGACTCA	+
28	28	0	1.33317e-22	4.66611e-21	9.33221e-21	9	AAAAGTCAA	AAAAGTCAA	+
28	29	0	3.2911e-14	1.15189e-12	1.15189e-12	9	AAAAGTCAA	AAAAGTCAA	+
29	29	0	3.43601e-25	1.2026e-23	2.40521e-23	9	AAAAGTCAA	AAAAGTCAA	+
29	28	0	1.62363e-13	5.68271e-12	5.68271e-12	9	AAAAGTCAA	AAAAGTCAA	+
30	30	0	3.11991e-10	1.09197e-08	2.18393e-08	8	TTTTTAAA	TTTTTAAA	+
31	31	0	2.77421e-10	9.70973e-09	1.94195e-08	7	CTCAGAA	CTCAGAA	+
32	32	0	2.07954e-37	7.2784e-36	1.45568e-35	15	AGGATGACTCAGCAC	AGGATGACTCAGCAC	+
32	34	-3	1.98129e-09	6.9345e-08	6.9345e-08	12	AGGATGACTCAGCAC	ATGACTCAGCAATTT	+
32	20	0	5.6825e-07	1.98887e-05	1.32592e-05	15	AGGATGACTCAGCAC	TTGGTGACTCATCAAT	-
32	17	-1	7.04078e-06	0.000246427	9.85709e-05	11	AGGATGACTCAGCAC	GGATGACTCAT	+
32	12	-1	9.58356e-06	0.000335425	0.000111808	11	AGGATGACTCAGCAC	GGATGACTCAT	+
32	23	2	1.98459e-05	0.000694607	0.000176743	12	AGGATGACTCAGCAC	AGGAGATGACTCAT	+
32	11	-2	2.01992e-05	0.00070697	0.000176743	11	AGGATGACTCAGCAC	AATGAGTCACA	-
32	25	-2	2.33545e-05	0.000817407	0.000181646	11	AGGATGACTCAGCAC	CATGACTCATC	+
32	13	-2	3.8443e-05	0.0013455	0.00025788	11	AGGATGACTCAGCAC	GGTGACTCATG	+
32	19	-2	4.42081e-05	0.00154728	0.00025788	11	AGGATGACTCAGCAC	GATGAGTCACC	-
32	2	-3	5.1678e-05	0.00180873	0.000278266	8	AGGATGACTCAGCAC	ATGAGTCA	-
32	1	-4	8.09344e-05	0.0028327	0.000336511	7	AGGATGACTCAGCAC	TGACTCA	+
32	15	-3	8.16676e-05	0.00285837	0.000336511	9	AGGATGACTCAGCAC	ATGACTCAT	+
32	9	0	9.97834e-05	0.00349242	0.000349242	11	AGGATGACTCAGCAC	GAAATGACTCA	+
32	16	-4	0.000115602	0.00404606	0.000367824	7	AGGATGACTCAGCAC	TGACTCA	+
32	14	-3	0.000144956	0.00507344	0.000441169	9	AGGATGACTCAGCAC	ATGACTCAT	+
32	18	-3	0.000166796	0.00583787	0.000486489	9	AGGATGACTCAGCAC	ATGACTCAT	+
32	31	-7	0.00319733	0.111907	0.00658275	7	AGGATGACTCAGCAC	CTCAGAA	+
32	27	-2	0.00566893	0.198412	0.0113379	6	AGGATGACTCAGCAC	CATGAC	+
32	3	-2	0.0166917	0.584208	0.032456	7	AGGATGACTCAGCAC	AATGACT	-
32	29	-3	0.0421751	1.47613	0.0776909	9	AGGATGACTCAGCAC	TTGACTTTT	-
32	28	-3	0.052636	1.84226	0.0944749	9	AGGATGACTCAGCAC	TTGACTTTT	-
33	33	0	5.50438e-11	1.92653e-09	3.85307e-09	7	CACTGTG	CACTGTG	+
34	34	0	1.04232e-36	3.64813e-35	7.29627e-35	15	ATGACTCAGCAATTT	ATGACTCAGCAATTT	+
34	32	3	4.15819e-10	1.45537e-08	1.45537e-08	12	ATGACTCAGCAATTT	AGGATGACTCAGCAC	+
34	20	3	5.87201e-06	0.00020552	0.000137013	13	ATGACTCAGCAATTT	TTGGTGACTCATCAAT	-
34	23	0	1.7926e-05	0.00062741	0.000313705	14	ATGACTCAGCAATTT	ATGAGTCATCTCCT	-
34	1	-1	3.113e-05	0.00108955	0.000420021	7	ATGACTCAGCAATTT	TGACTCA	+
34	2	0	3.99036e-05	0.00139663	0.000420021	8	ATGACTCAGCAATTT	ATGAGTCA	-
34	16	-1	4.72552e-05	0.00165393	0.000420021	7	ATGACTCAGCAATTT	TGACTCA	+
34	11	1	5.26257e-05	0.0018419	0.000420021	10	ATGACTCAGCAATTT	AATGAGTCACA	-
34	15	0	7.2134e-05	0.00252469	0.000504938	9	ATGACTCAGCAATTT	ATGACTCAT	+
34	13	1	9.7627e-05	0.00341695	0.000609041	10	ATGACTCAGCAATTT	GGTGACTCATG	+
34	25	1	0.000104407	0.00365424	0.000609041	10	ATGACTCAGCAATTT	CATGACTCATC	+
34	12	2	0.00012748	0.0044618	0.000610109	9	ATGACTCAGCAATTT	GGATGACTCAT	+
34	17	2	0.00012748	0.0044618	0.000610109	9	ATGACTCAGCAATTT	GGATGACTCAT	+
34	14	0	0.000130738	0.00457582	0.000610109	9	ATGACTCAGCAATTT	ATGACTCAT	+
34	19	1	0.000145419	0.00508968	0.000610456	10	ATGACTCAGCAATTT	GGTGACTCATC	+
34	18	0	0.00016238	0.00568329	0.000610456	9	ATGACTCAGCAATTT	ATGACTCAT	+
34	9	-1	0.000612607	0.0214412	0.00147871	11	ATGACTCAGCAATTT	TGAGTCATTTC	-
34	3	1	0.00411325	0.143964	0.00872509	6	ATGACTCAGCAATTT	AATGACT	-
34	27	1	0.0076643	0.268251	0.0153286	5	ATGACTCAGCAATTT	CATGAC	+
34	31	-4	0.00789094	0.276183	0.0153435	7	ATGACTCAGCAATTT	CTCAGAA	+
34	29	0	0.0334361	1.17026	0.0632574	9	ATGACTCAGCAATTT	TTGACTTTT	-
34	28	0	0.0367252	1.28538	0.0676516	9	ATGACTCAGCAATTT	TTGACTTTT	-
35	35	0	0	0	0	21	TCTGCCTTCCCAGTGCTGAGA	TCTGCCTTCCCAGTGCTGAGA	+
