# Supplementary material for: Genome-wide CRISPR Screens in T Helper Cells Reveal Pervasive Crosstalk between Activation and Differentiation
Source: Cell. 2019 Feb 7;176(4):882–896.e18. doi: 10.1016/j.cell.2018.11.044 (PMC6370901; doi:10.1016/j.cell.2018.11.044)
Supplement: Data S2. Processed Data from All the Steps of the Analysis, Related to Figure 1 [file mmc2.zip › supplemental data/motif analysis/irf4_meme/combined.meme]

MEME version 4

ALPHABET= ACGT

strands: + -

Background letter frequencies (from file `./background'):
A 0.27800 C 0.22200 G 0.22200 T 0.27800 

MOTIF 1 TGASTMA-DREME-1

letter-probability matrix: alength= 4 w= 7 nsites= 1528 E= 1.3e-176
  0.000000	  0.000000	  0.000000	  1.000000	
  0.000000	  0.000000	  1.000000	  0.000000	
  1.000000	  0.000000	  0.000000	  0.000000	
  0.000000	  0.539921	  0.460079	  0.000000	
  0.000000	  0.000000	  0.000000	  1.000000	
  0.363220	  0.636780	  0.000000	  0.000000	
  1.000000	  0.000000	  0.000000	  0.000000	

MOTIF 2 TGASTCAT-MEME-1

letter-probability matrix: alength= 4 w= 8 nsites= 248 E= 4.1e-112
  0.000000	  0.000000	  0.000000	  1.000000	
  0.000000	  0.000000	  0.737903	  0.262097	
  1.000000	  0.000000	  0.000000	  0.000000	
  0.088710	  0.435484	  0.427419	  0.048387	
  0.000000	  0.000000	  0.000000	  1.000000	
  0.088710	  0.911290	  0.000000	  0.000000	
  1.000000	  0.000000	  0.000000	  0.000000	
  0.000000	  0.104839	  0.165323	  0.729839	

MOTIF 3 ABTCATW-DREME-2

letter-probability matrix: alength= 4 w= 7 nsites= 1079 E= 9.0e-064
  1.000000	  0.000000	  0.000000	  0.000000	
  0.000000	  0.267841	  0.482854	  0.249305	
  0.000000	  0.000000	  0.000000	  1.000000	
  0.000000	  1.000000	  0.000000	  0.000000	
  1.000000	  0.000000	  0.000000	  0.000000	
  0.000000	  0.000000	  0.000000	  1.000000	
  0.452271	  0.000000	  0.000000	  0.547729	

MOTIF 4 RGGAAR-DREME-3

letter-probability matrix: alength= 4 w= 6 nsites= 1966 E= 2.4e-041
  0.650560	  0.000000	  0.349440	  0.000000	
  0.000000	  0.000000	  1.000000	  0.000000	
  0.000000	  0.000000	  1.000000	  0.000000	
  1.000000	  0.000000	  0.000000	  0.000000	
  1.000000	  0.000000	  0.000000	  0.000000	
  0.497457	  0.000000	  0.502543	  0.000000	

MOTIF 5 RGRRAGGGRRRGRGRGARRRA-MEME-3

letter-probability matrix: alength= 4 w= 21 nsites= 56 E= 1.0e-037
  0.321429	  0.000000	  0.607143	  0.071429	
  0.107143	  0.000000	  0.892857	  0.000000	
  0.375000	  0.017857	  0.517857	  0.089286	
  0.285714	  0.196429	  0.500000	  0.017857	
  0.642857	  0.089286	  0.089286	  0.178571	
  0.142857	  0.000000	  0.785714	  0.071429	
  0.232143	  0.000000	  0.696429	  0.071429	
  0.089286	  0.000000	  0.910714	  0.000000	
  0.392857	  0.000000	  0.428571	  0.178571	
  0.375000	  0.071429	  0.500000	  0.053571	
  0.553571	  0.071429	  0.303571	  0.071429	
  0.017857	  0.071429	  0.803571	  0.107143	
  0.660714	  0.000000	  0.339286	  0.000000	
  0.250000	  0.000000	  0.660714	  0.089286	
  0.428571	  0.000000	  0.571429	  0.000000	
  0.035714	  0.196429	  0.732143	  0.035714	
  0.642857	  0.089286	  0.232143	  0.035714	
  0.285714	  0.035714	  0.553571	  0.125000	
  0.500000	  0.142857	  0.357143	  0.000000	
  0.410714	  0.000000	  0.589286	  0.000000	
  0.571429	  0.000000	  0.267857	  0.160714	

MOTIF 6 ACACACACACACACACACACAYACACASAC-MEME-2

letter-probability matrix: alength= 4 w= 30 nsites= 16 E= 5.4e-037
  0.625000	  0.250000	  0.000000	  0.125000	
  0.062500	  0.562500	  0.250000	  0.125000	
  0.875000	  0.000000	  0.000000	  0.125000	
  0.000000	  0.812500	  0.125000	  0.062500	
  0.875000	  0.062500	  0.062500	  0.000000	
  0.125000	  0.500000	  0.187500	  0.187500	
  0.812500	  0.000000	  0.187500	  0.000000	
  0.062500	  0.750000	  0.187500	  0.000000	
  0.937500	  0.062500	  0.000000	  0.000000	
  0.000000	  0.687500	  0.125000	  0.187500	
  0.812500	  0.000000	  0.187500	  0.000000	
  0.000000	  0.750000	  0.187500	  0.062500	
  0.812500	  0.125000	  0.000000	  0.062500	
  0.000000	  0.750000	  0.187500	  0.062500	
  0.937500	  0.062500	  0.000000	  0.000000	
  0.125000	  0.875000	  0.000000	  0.000000	
  1.000000	  0.000000	  0.000000	  0.000000	
  0.000000	  0.875000	  0.125000	  0.000000	
  0.625000	  0.000000	  0.125000	  0.250000	
  0.000000	  0.625000	  0.250000	  0.125000	
  0.937500	  0.000000	  0.000000	  0.062500	
  0.000000	  0.500000	  0.125000	  0.375000	
  0.875000	  0.062500	  0.062500	  0.000000	
  0.062500	  0.812500	  0.125000	  0.000000	
  0.812500	  0.000000	  0.000000	  0.187500	
  0.125000	  0.625000	  0.187500	  0.062500	
  0.750000	  0.000000	  0.125000	  0.125000	
  0.000000	  0.625000	  0.312500	  0.062500	
  0.937500	  0.000000	  0.062500	  0.000000	
  0.062500	  0.687500	  0.250000	  0.000000	

MOTIF 7 AVCCMCA-DREME-4

letter-probability matrix: alength= 4 w= 7 nsites= 813 E= 2.2e-028
  1.000000	  0.000000	  0.000000	  0.000000	
  0.403444	  0.290283	  0.306273	  0.000000	
  0.000000	  1.000000	  0.000000	  0.000000	
  0.000000	  1.000000	  0.000000	  0.000000	
  0.674047	  0.325953	  0.000000	  0.000000	
  0.000000	  1.000000	  0.000000	  0.000000	
  1.000000	  0.000000	  0.000000	  0.000000	

MOTIF 8 AGTCAWAMTGARAG-MEME-4

letter-probability matrix: alength= 4 w= 14 nsites= 68 E= 8.3e-018
  0.808824	  0.000000	  0.000000	  0.191176	
  0.029412	  0.147059	  0.750000	  0.073529	
  0.000000	  0.000000	  0.000000	  1.000000	
  0.117647	  0.823529	  0.058824	  0.000000	
  1.000000	  0.000000	  0.000000	  0.000000	
  0.455882	  0.000000	  0.088235	  0.455882	
  0.676471	  0.058824	  0.000000	  0.264706	
  0.367647	  0.500000	  0.132353	  0.000000	
  0.176471	  0.073529	  0.088235	  0.661765	
  0.058824	  0.088235	  0.838235	  0.014706	
  0.794118	  0.000000	  0.132353	  0.073529	
  0.529412	  0.000000	  0.367647	  0.102941	
  1.000000	  0.000000	  0.000000	  0.000000	
  0.117647	  0.250000	  0.514706	  0.117647	

MOTIF 9 MA0462.1-BATF::JUN

letter-probability matrix: alength= 4 w= 11 nsites= 10522 E= 0.0e+000
  0.292910	  0.045716	  0.488117	  0.173257	
  0.454474	  0.052559	  0.274568	  0.218401	
  0.429480	  0.016159	  0.210891	  0.343470	
  0.784827	  0.140469	  0.000002	  0.074703	
  0.000003	  0.000002	  0.000002	  0.999993	
  0.000003	  0.000002	  0.985927	  0.014068	
  0.999993	  0.000002	  0.000002	  0.000003	
  0.055695	  0.477664	  0.466639	  0.000003	
  0.000003	  0.000002	  0.000002	  0.999993	
  0.122696	  0.816379	  0.060922	  0.000003	
  0.975473	  0.000002	  0.000002	  0.024522	

MOTIF 10 GAAAVY-DREME-5

letter-probability matrix: alength= 4 w= 6 nsites= 1939 E= 1.5e-015
  0.000000	  0.000000	  1.000000	  0.000000	
  1.000000	  0.000000	  0.000000	  0.000000	
  1.000000	  0.000000	  0.000000	  0.000000	
  1.000000	  0.000000	  0.000000	  0.000000	
  0.290356	  0.354306	  0.355338	  0.000000	
  0.000000	  0.439402	  0.000000	  0.560598	

MOTIF 11 MA0476.1-FOS

letter-probability matrix: alength= 4 w= 11 nsites= 29396 E= 0.0e+000
  0.268030	  0.024222	  0.329501	  0.378249	
  0.254286	  0.346204	  0.368792	  0.030719	
  0.000001	  0.000001	  0.000001	  0.999998	
  0.000001	  0.000001	  0.922164	  0.077835	
  0.999998	  0.000001	  0.000001	  0.000001	
  0.033951	  0.478942	  0.381207	  0.105900	
  0.000001	  0.000001	  0.000001	  0.999998	
  0.000001	  0.999997	  0.000001	  0.000001	
  0.999998	  0.000001	  0.000001	  0.000001	
  0.008778	  0.198088	  0.052321	  0.740813	
  0.136277	  0.280174	  0.268642	  0.314907	

MOTIF 12 MA0490.1-JUNB

letter-probability matrix: alength= 4 w= 11 nsites= 16992 E= 0.0e+000
  0.212159	  0.198093	  0.352106	  0.237641	
  0.297493	  0.062207	  0.495937	  0.144363	
  0.493408	  0.034252	  0.472339	  0.000002	
  0.000002	  0.000001	  0.000001	  0.999996	
  0.000002	  0.000001	  0.999995	  0.000002	
  0.999996	  0.000001	  0.000001	  0.000002	
  0.000002	  0.580212	  0.369644	  0.050142	
  0.000002	  0.000001	  0.000001	  0.999996	
  0.073918	  0.926079	  0.000001	  0.000002	
  0.999996	  0.000001	  0.000001	  0.000002	
  0.043316	  0.174317	  0.359992	  0.422374	

MOTIF 13 MA0477.1-FOSL1

letter-probability matrix: alength= 4 w= 11 nsites= 5272 E= 0.0e+000
  0.339718	  0.022576	  0.452196	  0.185510	
  0.297420	  0.082894	  0.589712	  0.029975	
  0.000005	  0.000004	  0.000004	  0.999986	
  0.000005	  0.000004	  0.999985	  0.000005	
  0.999986	  0.000004	  0.000004	  0.000005	
  0.023525	  0.591799	  0.384671	  0.000005	
  0.000005	  0.000004	  0.000004	  0.999986	
  0.033579	  0.966412	  0.000004	  0.000005	
  0.999986	  0.000004	  0.000004	  0.000005	
  0.007023	  0.153833	  0.328905	  0.510239	
  0.224584	  0.319421	  0.355650	  0.100344	

MOTIF 14 Jdp2_DBD_1

letter-probability matrix: alength= 4 w= 9 nsites= 20 E= 0.0e+000
  0.948489	  0.006742	  0.043386	  0.001383	
  0.001383	  0.001104	  0.001104	  0.996408	
  0.004318	  0.001104	  0.987323	  0.007254	
  0.996408	  0.001104	  0.001104	  0.001383	
  0.001383	  0.689060	  0.305222	  0.004335	
  0.001383	  0.001104	  0.001104	  0.996408	
  0.004335	  0.993177	  0.001104	  0.001383	
  0.996408	  0.001104	  0.001104	  0.001383	
  0.006662	  0.090842	  0.014301	  0.888196	

MOTIF 15 JDP2_full_1

letter-probability matrix: alength= 4 w= 9 nsites= 20 E= 0.0e+000
  0.904143	  0.011602	  0.078453	  0.005803	
  0.004406	  0.004731	  0.001709	  0.989154	
  0.001383	  0.002903	  0.981135	  0.014578	
  0.979645	  0.001703	  0.002301	  0.016350	
  0.009770	  0.719966	  0.261093	  0.009171	
  0.005010	  0.001104	  0.004731	  0.989154	
  0.014507	  0.975847	  0.002895	  0.006752	
  0.992163	  0.001104	  0.001104	  0.005628	
  0.011984	  0.195773	  0.003513	  0.788729	

MOTIF 16 MA0099.2-JUN::FOS

letter-probability matrix: alength= 4 w= 7 nsites= 18 E= 0.0e+000
  0.001536	  0.056476	  0.001227	  0.940762	
  0.001536	  0.001227	  0.829955	  0.167282	
  0.885514	  0.111724	  0.001227	  0.001536	
  0.277779	  0.664210	  0.056476	  0.001536	
  0.167282	  0.001227	  0.056476	  0.775017	
  0.001536	  0.829955	  0.166973	  0.001536	
  0.885514	  0.001227	  0.056476	  0.056785	

MOTIF 17 MA0478.1-FOSL2

letter-probability matrix: alength= 4 w= 11 nsites= 5318 E= 0.0e+000
  0.156640	  0.186913	  0.392250	  0.264197	
  0.286762	  0.111322	  0.509021	  0.092896	
  0.537979	  0.010346	  0.437755	  0.013920	
  0.000005	  0.000004	  0.000004	  0.999986	
  0.000005	  0.000004	  0.999985	  0.000005	
  0.954293	  0.009594	  0.036108	  0.000005	
  0.000005	  0.617894	  0.345617	  0.036485	
  0.000005	  0.000004	  0.000004	  0.999986	
  0.038553	  0.961438	  0.000004	  0.000005	
  0.999986	  0.000004	  0.000004	  0.000005	
  0.000005	  0.263068	  0.363480	  0.373447	

MOTIF 18 JDP2_DBD_1

letter-probability matrix: alength= 4 w= 9 nsites= 20 E= 0.0e+000
  0.896790	  0.010683	  0.088845	  0.003682	
  0.004762	  0.005750	  0.001104	  0.988383	
  0.001383	  0.014803	  0.971223	  0.012591	
  0.985877	  0.008688	  0.001104	  0.004332	
  0.004347	  0.542229	  0.449500	  0.003923	
  0.003501	  0.004492	  0.001104	  0.990903	
  0.012056	  0.960417	  0.026144	  0.001383	
  0.991746	  0.003647	  0.001104	  0.003501	
  0.007041	  0.151030	  0.014188	  0.827741	

MOTIF 19 MA0491.1-JUND

letter-probability matrix: alength= 4 w= 11 nsites= 38710 E= 0.0e+000
  0.320046	  0.019607	  0.352364	  0.307982	
  0.391708	  0.124619	  0.483672	  0.000001	
  0.000001	  0.000001	  0.000001	  0.999998	
  0.000001	  0.000001	  0.999998	  0.000001	
  0.999998	  0.000001	  0.000001	  0.000001	
  0.000001	  0.590467	  0.363679	  0.045855	
  0.000001	  0.000001	  0.000001	  0.999998	
  0.039965	  0.960034	  0.000001	  0.000001	
  0.999998	  0.000001	  0.000001	  0.000001	
  0.000001	  0.132679	  0.059442	  0.807878	
  0.149470	  0.386360	  0.321080	  0.143090	

MOTIF 20 UP00103_2-Jundm2_secondary

letter-probability matrix: alength= 4 w= 16 nsites= 20 E= 0.0e+000
  0.330519	  0.277474	  0.217272	  0.174735	
  0.254203	  0.134189	  0.267799	  0.343810	
  0.103587	  0.139057	  0.266512	  0.490843	
  0.211423	  0.116283	  0.488122	  0.184173	
  0.632619	  0.030202	  0.325209	  0.011971	
  0.005945	  0.007863	  0.005646	  0.980546	
  0.004602	  0.006115	  0.893515	  0.095768	
  0.910852	  0.069822	  0.003447	  0.015880	
  0.012635	  0.442928	  0.532293	  0.012144	
  0.009329	  0.006846	  0.004339	  0.979486	
  0.045041	  0.944507	  0.006133	  0.004318	
  0.982063	  0.004504	  0.009120	  0.004312	
  0.018333	  0.519824	  0.032998	  0.428845	
  0.331146	  0.413720	  0.098451	  0.156683	
  0.317426	  0.218408	  0.235282	  0.228884	
  0.308225	  0.290751	  0.191564	  0.209459	

MOTIF 21 GARATGA-DREME-6

letter-probability matrix: alength= 4 w= 7 nsites= 309 E= 3.7e-008
  0.000000	  0.000000	  1.000000	  0.000000	
  1.000000	  0.000000	  0.000000	  0.000000	
  0.469256	  0.000000	  0.530744	  0.000000	
  1.000000	  0.000000	  0.000000	  0.000000	
  0.000000	  0.000000	  0.000000	  1.000000	
  0.000000	  0.000000	  1.000000	  0.000000	
  1.000000	  0.000000	  0.000000	  0.000000	

MOTIF 22 ACACRB-DREME-7

letter-probability matrix: alength= 4 w= 6 nsites= 1647 E= 6.2e-008
  1.000000	  0.000000	  0.000000	  0.000000	
  0.000000	  1.000000	  0.000000	  0.000000	
  1.000000	  0.000000	  0.000000	  0.000000	
  0.000000	  1.000000	  0.000000	  0.000000	
  0.886460	  0.000000	  0.113540	  0.000000	
  0.000000	  0.381906	  0.331512	  0.286582	

MOTIF 23 MA0489.1-JUN

letter-probability matrix: alength= 4 w= 14 nsites= 10956 E= 0.0e+000
  0.442860	  0.114094	  0.257211	  0.185835	
  0.358433	  0.120848	  0.375136	  0.145583	
  0.340087	  0.102867	  0.395215	  0.161830	
  0.401240	  0.102411	  0.315899	  0.180450	
  0.378422	  0.054128	  0.384537	  0.182914	
  0.541254	  0.090636	  0.368108	  0.000003	
  0.000003	  0.000002	  0.000002	  0.999993	
  0.000003	  0.000002	  0.999993	  0.000003	
  0.999719	  0.000002	  0.000002	  0.000277	
  0.034869	  0.520625	  0.373310	  0.071196	
  0.018166	  0.000002	  0.000002	  0.981830	
  0.087260	  0.912736	  0.000002	  0.000003	
  0.999993	  0.000002	  0.000002	  0.000003	
  0.034321	  0.229007	  0.241420	  0.495252	

MOTIF 24 CCCCWCCC-DREME-8

letter-probability matrix: alength= 4 w= 8 nsites= 77 E= 7.2e-006
  0.000000	  1.000000	  0.000000	  0.000000	
  0.000000	  1.000000	  0.000000	  0.000000	
  0.000000	  1.000000	  0.000000	  0.000000	
  0.000000	  1.000000	  0.000000	  0.000000	
  0.402597	  0.000000	  0.000000	  0.597403	
  0.000000	  1.000000	  0.000000	  0.000000	
  0.000000	  1.000000	  0.000000	  0.000000	
  0.000000	  1.000000	  0.000000	  0.000000	

MOTIF 25 NFE2_DBD

letter-probability matrix: alength= 4 w= 11 nsites= 20 E= 0.0e+000
  0.296704	  0.381973	  0.281313	  0.040009	
  0.931229	  0.001549	  0.065593	  0.001630	
  0.001489	  0.001527	  0.001104	  0.995880	
  0.001383	  0.001104	  0.996024	  0.001489	
  0.995616	  0.001686	  0.001104	  0.001594	
  0.003332	  0.757674	  0.236715	  0.002279	
  0.001383	  0.002160	  0.001263	  0.995194	
  0.001436	  0.995918	  0.001104	  0.001541	
  0.995036	  0.001790	  0.001526	  0.001647	
  0.001383	  0.125378	  0.001566	  0.871672	
  0.027116	  0.522104	  0.268844	  0.181936	

MOTIF 26 CMSAGGC-DREME-9

letter-probability matrix: alength= 4 w= 7 nsites= 275 E= 2.2e-004
  0.000000	  1.000000	  0.000000	  0.000000	
  0.650909	  0.349091	  0.000000	  0.000000	
  0.000000	  0.512727	  0.487273	  0.000000	
  1.000000	  0.000000	  0.000000	  0.000000	
  0.000000	  0.000000	  1.000000	  0.000000	
  0.000000	  0.000000	  1.000000	  0.000000	
  0.000000	  1.000000	  0.000000	  0.000000	

MOTIF 27 MA0089.1-NFE2L1::MafG

letter-probability matrix: alength= 4 w= 6 nsites= 34 E= 0.0e+000
  0.206093	  0.323231	  0.293907	  0.176769	
  0.851255	  0.059303	  0.088627	  0.000815	
  0.000815	  0.000651	  0.000651	  0.997883	
  0.030141	  0.000651	  0.939067	  0.030141	
  0.997883	  0.000651	  0.000651	  0.000815	
  0.000815	  0.763114	  0.059303	  0.176769	

MOTIF 28 NR2E1_full_1

letter-probability matrix: alength= 4 w= 9 nsites= 20 E= 0.0e+000
  0.570697	  0.125355	  0.098366	  0.205582	
  0.551007	  0.044858	  0.221347	  0.182788	
  0.899235	  0.001907	  0.082216	  0.016642	
  0.930738	  0.001104	  0.062618	  0.005539	
  0.035517	  0.001104	  0.955168	  0.008210	
  0.001383	  0.050179	  0.001104	  0.947333	
  0.010118	  0.888924	  0.010634	  0.090323	
  0.996408	  0.001104	  0.001104	  0.001383	
  0.691053	  0.081915	  0.073280	  0.153752	

MOTIF 29 Nr2e1_DBD_1

letter-probability matrix: alength= 4 w= 9 nsites= 20 E= 0.0e+000
  0.580053	  0.112897	  0.106090	  0.200961	
  0.531210	  0.060156	  0.188758	  0.219876	
  0.918078	  0.010754	  0.062407	  0.008762	
  0.923866	  0.005102	  0.069648	  0.001383	
  0.006834	  0.011400	  0.979172	  0.002594	
  0.003088	  0.061908	  0.015880	  0.919124	
  0.012670	  0.960487	  0.001104	  0.025739	
  0.959050	  0.007627	  0.030160	  0.003162	
  0.643399	  0.099693	  0.085779	  0.171129	

MOTIF 30 KTTTTAAA-DREME-10

letter-probability matrix: alength= 4 w= 8 nsites= 85 E= 3.6e-003
  0.000000	  0.000000	  0.317647	  0.682353	
  0.000000	  0.000000	  0.000000	  1.000000	
  0.000000	  0.000000	  0.000000	  1.000000	
  0.000000	  0.000000	  0.000000	  1.000000	
  0.000000	  0.000000	  0.000000	  1.000000	
  1.000000	  0.000000	  0.000000	  0.000000	
  1.000000	  0.000000	  0.000000	  0.000000	
  1.000000	  0.000000	  0.000000	  0.000000	

MOTIF 31 STCAGAA-DREME-11

letter-probability matrix: alength= 4 w= 7 nsites= 303 E= 4.0e-003
  0.000000	  0.570957	  0.429043	  0.000000	
  0.000000	  0.000000	  0.000000	  1.000000	
  0.000000	  1.000000	  0.000000	  0.000000	
  1.000000	  0.000000	  0.000000	  0.000000	
  0.000000	  0.000000	  1.000000	  0.000000	
  1.000000	  0.000000	  0.000000	  0.000000	
  1.000000	  0.000000	  0.000000	  0.000000	

MOTIF 32 MA0591.1-Bach1::Mafk

letter-probability matrix: alength= 4 w= 15 nsites= 114 E= 0.0e+000
  0.394635	  0.122894	  0.359528	  0.122943	
  0.122943	  0.315707	  0.403350	  0.158000	
  0.131707	  0.359528	  0.473463	  0.035301	
  0.578683	  0.140423	  0.280651	  0.000244	
  0.017772	  0.008959	  0.000195	  0.973074	
  0.000244	  0.000195	  0.937968	  0.061594	
  0.990603	  0.000195	  0.000195	  0.009008	
  0.000244	  0.824033	  0.175480	  0.000244	
  0.009008	  0.000195	  0.035252	  0.955546	
  0.044065	  0.937968	  0.017723	  0.000244	
  0.946781	  0.008959	  0.026488	  0.017772	
  0.000244	  0.008959	  0.990554	  0.000244	
  0.000244	  0.999318	  0.000195	  0.000244	
  0.859139	  0.035252	  0.052780	  0.052830	
  0.105414	  0.368293	  0.333235	  0.193057	

MOTIF 33 CACTGTR-DREME-12

letter-probability matrix: alength= 4 w= 7 nsites= 229 E= 2.7e-002
  0.000000	  1.000000	  0.000000	  0.000000	
  1.000000	  0.000000	  0.000000	  0.000000	
  0.000000	  1.000000	  0.000000	  0.000000	
  0.000000	  0.000000	  0.000000	  1.000000	
  0.000000	  0.000000	  1.000000	  0.000000	
  0.000000	  0.000000	  0.000000	  1.000000	
  0.427948	  0.000000	  0.572052	  0.000000	

MOTIF 34 MA0501.1-NFE2::MAF

letter-probability matrix: alength= 4 w= 15 nsites= 1090 E= 0.0e+000
  0.666019	  0.023871	  0.306414	  0.003695	
  0.000026	  0.000020	  0.000020	  0.999934	
  0.000026	  0.000020	  0.992590	  0.007364	
  0.999934	  0.000020	  0.000020	  0.000026	
  0.014703	  0.799030	  0.152300	  0.033967	
  0.100933	  0.000937	  0.011028	  0.887100	
  0.073413	  0.859575	  0.020202	  0.046810	
  0.897191	  0.000020	  0.046805	  0.055983	
  0.007364	  0.003690	  0.954979	  0.033967	
  0.000026	  0.975160	  0.020202	  0.004612	
  0.854075	  0.015615	  0.066986	  0.063323	
  0.351369	  0.186242	  0.259630	  0.202759	
  0.331188	  0.091755	  0.119275	  0.457782	
  0.267891	  0.093590	  0.083499	  0.555021	
  0.193586	  0.259630	  0.097259	  0.449525	

MOTIF 35 TCWVCCTYCYSAGTGCTGNRA-MEME-5

letter-probability matrix: alength= 4 w= 21 nsites= 12 E= 4.1e-002
  0.000000	  0.083333	  0.000000	  0.916667	
  0.083333	  0.750000	  0.000000	  0.166667	
  0.500000	  0.000000	  0.000000	  0.500000	
  0.250000	  0.250000	  0.500000	  0.000000	
  0.083333	  0.666667	  0.000000	  0.250000	
  0.000000	  0.750000	  0.000000	  0.250000	
  0.000000	  0.000000	  0.000000	  1.000000	
  0.000000	  0.333333	  0.000000	  0.666667	
  0.000000	  0.916667	  0.000000	  0.083333	
  0.000000	  0.583333	  0.000000	  0.416667	
  0.000000	  0.500000	  0.333333	  0.166667	
  1.000000	  0.000000	  0.000000	  0.000000	
  0.166667	  0.166667	  0.583333	  0.083333	
  0.000000	  0.083333	  0.166667	  0.750000	
  0.083333	  0.000000	  0.916667	  0.000000	
  0.000000	  0.916667	  0.000000	  0.083333	
  0.166667	  0.000000	  0.000000	  0.833333	
  0.083333	  0.000000	  0.916667	  0.000000	
  0.250000	  0.250000	  0.250000	  0.250000	
  0.333333	  0.000000	  0.666667	  0.000000	
  1.000000	  0.000000	  0.000000	  0.000000	
