# Supplementary material for: Genome-wide CRISPR Screens in T Helper Cells Reveal Pervasive Crosstalk between Activation and Differentiation
Source: Cell. 2019 Feb 7;176(4):882–896.e18. doi: 10.1016/j.cell.2018.11.044 (PMC6370901; doi:10.1016/j.cell.2018.11.044)
Supplement: Data S2. Processed Data from All the Steps of the Analysis, Related to Figure 1 [file mmc2.zip › supplemental data/motif analysis/irf4_meme/seqs-sampled]

>chr1:187217098-187217198
TAAACAACTCATCTTTTGTAATGAGTGAGACCAGAATATCATTAGCACCT
ATCAGCTGGTGCTTTTGAAAGAAAGTCTTAAAATGAGTCAGtctctctct
>chr4:119786409-119786509
CTTTTTAAAATAGGCTGTGACTCAGGTACCTGAATTGCTCAAGGACAGGC
ATTGGCACCATGTCCTGCCCTGACTCAGTGAGTGATTCAGACTGCGAACT
>chr5:53566606-53566706
TCAGTTTCGATTTTAACACACGATTCTGAGAAGCCTGGGTGAACTAATAT
AGTATCGTAGGCCGCTGGGTTTTAATCATCGTGAAGTGAAAATGCATCGC
>chr2:84068359-84068459
tcatagatgggagagtgactcaggagctcccctcattcagagacaaagtc
attacctccagtgatgtggccacctatgaggtactcatggtctaatgcat
>chr9:119340134-119340234
GCCTCTGGCATCTGCCTTGGCCCACCGATCAAGGTGGATGGACTAGGCGA
TCTGGTAGTGGTTATTATGCATGGTTAGCTCAATCAGCCTTGTTTAGGAC
>chr2:93978833-93978933
CCTGCAGGGAACCAAAACTCACAGAGGATGACTAAAACCAAACCTGTGCA
CTGCTGTTTCATGTACTTTGAGTCAGCACAGTTTTGTCAGTTCCTGGGAA
>chr14:70798688-70798788
cagtagagagggtgtgacctgcaatatgagagaaggacagtgAGATGCAC
AGAAGATGTAATCCTTCTGCTCATTGGCTGTTGGTGCTGAGTCATTTCAA
>chr16:95360215-95360315
TGCCAGCCAAGAAAGTCCACAGCCATTGTGGTCTGTGGAGGGGCCCGCCA
TCTCTGTTTTTGTCTGCTTCTTCTTTGGTTTTGACATGGTTTCTATTTTT
>chr12:36241266-36241366
AGGAGCCACTCTGAAAGCAAAACTGAGTCACCATTGCCATGACGGAAGAT
TGGCAGCTTGGTTTTACTCAGCTTCACATGCTATGACTCAGGATAATTTC
>chr11:44633484-44633584
TATGCAGCAGAGGGATAAGGGCAGCCTTTTAACTTACACTCTTATTCCTT
GTAAAATAACCCAGCATTTTGCTCTCAACATCTCCCAAGTAATTAGATAA
>chr2:129185748-129185848
ATGGAGATGGAGAGGCAGGAAGCCAGTGGAGAGGCAGGAAGTCCAGTGGG
TAGGAACTACTATCAGCGAACCTGTGGTACAAAGGTGTTACAGTCAGAGC
>chrX:48141646-48141746
GATCCTGAGCTGAAAGCCCTGTGTGCGTCTTGCACGTGTTCTATGTTAGG
CACAGATGCAAGAGGTTCCTACCCCTTGTCTCTTGGCCTCCTTTGCCCTT
>chr13:99385093-99385193
GTTCTAAAGTTGAGTCAGCCTGCATTCTTCCCCTATCATCCCTTCCTTGG
ATTTTATTTATCCTTTTATTAAATACCTGTAAGGATTTAAATTGTGGACT
>chr10:117865058-117865158
TTTTCTGCTTTCTGGATTTTCTCCTTTTGGTCTTGACTCTTTGTGGCCAC
ATTGGTGATATGACTAAATGGGAgatctcaaagtggagacctgggctttc
>chr15:80593926-80594026
TGACTTGATTCAAAGCAACTTTACAGAAGGTCTCTCAGTCAACCTGAGAG
ACCGCTGACTCATTTGCACCCTTCTGAGGGGCTCCTATGGCCGCTGCAGT
>chr6:72881590-72881690
AGTTCTGCATAGCCTTCTGTAGAGTCCCCTTGCCAATGAACCAAAGAAGG
GCAACAGTAACAGACCAATCTTGGaccatccaaaactgccaggccctccc
>chr17:73656477-73656577
AGAGGCTACCAACATCCTGTGATGAGAGCTGATGAATCACTATTGCCAAT
GGAAAGGAAACAAGAGGTAGGAAGTAGATACAGCCACTCATATCACATGT
>chr15:67277348-67277448
CTGAAATCATAGAAGGAAGTAGAATCTGCAAGCATCCTGGCATGATGCTG
GGGTGCAGAGCACTGATGATAAAGGAGTGTAGTTCCTTTGTAtccctcct
>chr4:8906770-8906870
AGACTGACTGGAAGTAGCTCTCCACAGGCCTCTCTCTACTCCCCACCCCC
AAAGCGTAAGTCAGCTCTGTGTCTGTGTGCAGCAGGAAGACTCAGAGAGG
>chr5:107648930-107649030
GATGCTTCTGGGGTTATCTGCTCGTCTGTTCCCCACTTACATGACCTTAA
GAGAGTCGCTTGGGCCTCATCTTGGAGTTGACACCTGCTGCAACTTCACA
>chr19:26646184-26646284
CTGCTGCCCCTGATTTTTGCAGATGCCCAGCTTGTCGTCTTTCCTGAAAC
AAGCACTGCACAGAGGAAGTGGTTGTGGTTGGCAGGGCTCTCAGAATGTC
>chr15:62829378-62829478
ttgcaagcacttttaccccctgagccatctccctgcccTACATATGACTA
TTTTCTATATCAAATTATGACTgtctctctcccataccatataattaagg
>chr2:180966114-180966214
ctgtctgcctccccagtgctgcaattaaggaatttgccacttatgttctt
agtaagcttCCTGTCCCCTGCATTTGGCCACTACGTTAGCCTGCAGAGGG
>chr17:4768196-4768296
GCTCCTCTTGCTTCCCTAGGGGATGGCTTTGCTTCCCTTCCATATCTACA
CTGGCCCTTCTTTGTGAACTCAGAGCTGGCCTTGAGCCGAAGGTCAACAC
>chr8:111566415-111566515
AAGTATACAGAGAGATCTGCTGAGTGTAAAGTAATTCTGATACGGAGGCT
ATGATGTTATCACTCATTGGCTTTCCTCACACAAGTCACACTATGAGTGG
>chr10:77540592-77540692
TACCCACAGGTTGGGGTAGCCCTAGAATGGTGTCATATCTACCACAGAGC
CTCAGTGTGGACGTTGGGCTTCAGGAAGCAAAGATGGTGTCAGGGGCCAC
>chr7:101071046-101071146
TAGTCATCTCTAGAGACCACCTATTTTCAGAACTCTCTGGCCCTTAAACA
CCCTTGGAGACCTTTTGTACACAGCCCTGCTCCCTCCTGGCCACGTCATT
>chr18:54970712-54970812
AGTTTTAAGAAGGTTAGAAAAATCAGAATCACATTATGTGTATTACCATA
GCAAAAGAAATCTCTACAGAAAggatggaggaaatagctcagtgatagag
>chr1:60875490-60875590
CATTTGAACCTAATGACCCCGGTGAGAATAAGAGTCATTTCCCAGCTGTA
TGAGGTCACACCTATTAGCCATGCCCACATCTCTTACTCCCAAAGGACTT
>chr14:64368390-64368490
GAAAGTGTTAACTGGACAAAAAGAATTTGACTCACACAAGTTCTTGGTCT
GAGTCATGAAGACAAACCTCACCAGTGATTTCACACTTGTTATATTTAGA
>chr11:34112046-34112146
ggctttgtcataatgatacaatgcAATAGCAACTGCAGAAACACACACAT
TCAGGCACTGTGCTGTCTCTTCAATCTCATTTCCCCCAGAGGTCATATGA
>chr9:95350560-95350660
acatatatatgtacatatacatatgcatatgcatatCCACGTGCTCTCTA
TCTGTACACATCAACTGGAGAGATCAGTTCCCTCTGAAGCAGTCAGTTTC
>chr16:24527322-24527422
TGAAACCACATACTTTCACATCAGTAAAACGTGGAGTTCTGAGTTGAGTG
AAATGCGAAACTTCTCGCCGACCACAGAGAGTAAAATGGAGTGCTTCTGT
>chr3:101224034-101224134
ttcactgttgttcatggcaggttctgtgtcagtgtggtgtcattcttgtt
acaatggttctttaccataatctcagatcaagtattaagataccAGTGGA
>chr13:36399635-36399735
GGGACACTATGAGTCAGCCACTACTGGGTTGACAACTTCTgagcatctag
cccatgcctctattctagcctctgatggttctctccatcgatggcattct
>chr7:78733908-78734008
tgttccttaaatgtggtctggggctacctggaatgcagagtgcagaatga
aggctttgggggcgacaacagcagcattgacagaatctcatcagggcttg
>chr4:129008414-129008514
ACATTCTGAATCTTGTTTTACCTGCTGTTTACTTTTCTTTTTATTGTTTT
AAAATAATTAGCACACAGGGCATTAGATATCAGATATATATATCATTATG
>chr12:55016436-55016536
TCTCTTTGATTACATTATCACCTGGAACCTGCCTTCATGTATCACTGTGG
CTGAACTGTGAGCGGAGCTGATGACTACCCTGGAAACTATTTATGGGTGT
>chr1:154046120-154046220
AGATAACCATGACAATGACTCATGCTCTTGTAGTCATCTTGACTCTTACA
TTGACCTCAAAACTGGAAGATGATATAGATGATATTAGATGTTATTATCC
>chr2:18916688-18916788
ATTCACACTGTGCTTGTCTTTAGCTGAGTGAAACAAACCCCACAAAGCAA
GCAGGTGCTTAAAGGGAAGTCTGCAAAGAAACCTCCGATCAAGCTACTGC
>chr13:95427614-95427714
ctccctgcttcctgtctaccatgtggtgaacagtatctcactctatatga
tgccaccactacaatgttagttaggcctcactatgactcactattctgga
>chr7:128619236-128619336
GTTGTAGTCGGCACACTGAAGAGTTTCTGAGGATGGTTGGTGGTGGGTGT
GTTAGCCTACCTTCTTGGACTCATTTCTAGAGCTGTGGCATTTCCCCTTG
>chr1:180392229-180392329
AAGATGGCTGACTCACTATGCCAAACTTAGCCTGTACAGTGCTAAAGTGA
AATGAAATAGAATGGGGTTATCTGTGATTGCATTTTTTTTCTGGATTGCT
>chr3:106484970-106485070
TCAGTGCTCTTAGGAGTAGGGTGACAGCCTTCCTTCTTACCATAGCAACA
CACTCCCTCCCAGAGGGCTGCTAATTCTTTGCAGGAGTGGCAGACACAGG
>chr10:39479432-39479532
GAAACCCCAACTTAAGTGAAGCTGGAGTTACTGTCACAATAAAGCACACT
GTTAAGTGACTGCCtcatacagttgactcaaactgaaattactttcagct
>chr1:4858506-4858606
GCAGAGATGCTAAACGTTTGTGCAGTGAGTGCTTTAGAGTTACGCGCCTC
TGCAGAATTCTTTTTATGAGTCAAGAAACTGAGTCAGAGCTAAAGTGCTG
>chr13:41663478-41663578
ccctgtgtgagtgtgtgagtgtgtgtgtgtgggtgggggggttgaatgac
tgtttcacagaggtggcctaacaccaatgaaaaacgatgctactcacatt
>chr4:88120116-88120216
GAAGTAACTAGGATGCATTACTGTAATGAAGTATCTAAGACTAAGGGATT
TAACTGTGTAGTTTTGATGGGCTTCTTGCTGGCAGAGTTCTGAAACCTCT
>chr2:11618799-11618899
CAATTCTGACTCAGAAGTGGTTGTCTATAGTATTGTCTtatgtgtgctgc
aggtggcagggtcacaggggcatggctacccaaacctatgtattctagac
>chr9:116294126-116294226
ggacctcaggcctgctgctggttcagctaggctggctgggccccattccc
ccggaagtctcctctctctgcttccccagtgctgagatcacacaccagca
>chr2:166910662-166910762
CTGGGGAGCAGAAAAGGTGTTATGAATCAGGCAGATCTGAATCAGACCTG
TCTATCAGTTTAGGCATGTGAGTCAGCCACTCTGGAGTTCCCTTCCTAAT
>chr6:108554392-108554492
ATGAGAATCTTTGTGCTAGCTCAACCACCTACATGTTTTGACTCTGAGAG
AGTTAGTCATTTCAATTTTTAATTCTCCCCATTCTAAGAGTAGAGCGCTC
>chr7:38237322-38237422
tttctgacacccagaaactgtgtgctgtcataaatgttcattggtctctg
acactcaatcctgtagcaaGTCAACTCATATCCTGTCTATTTTTGAATAG
>chr3:15054045-15054145
CTTATCCACCATGTGTTACCATGATAATAAGCTCACTCAGACCCAGAACC
AACAGAGACATtctgaaaccacaggcccacattactcattcctctcttaa
>chr11:85003500-85003600
ATGCAAGTGAGTAATAACCCCAATTGTGTAGTACACTCTTACATGACCTT
CTAAGCTGGGGCAGGAACCACATTTAGTAAGAACCCAGATTAGTCATGTT
>chr16:92825545-92825645
GAAGCACTGTGGATATGAAGGAAATGACTCAAAAATGCTGTCTGAAGCCA
TCGTTTCCTTTCGAAAACGCACCTCTCCTGAAGGCGGGGGATTCTATAAT
>chr6:108503701-108503801
caagcctacctcccaatacagttatttctccattttcatgagaactgcaa
gcgtatagtaacaggaagcacactggtggtatccgggagtggggtgaggc
>chr17:44675061-44675161
CACTTCAGCCCTTAGGTTCTTATGGCCTTTTCCAGTTTCTGAGGCTTTCT
GTCATTCGGTCTCATAGTCATTAATATCCACAGCTTATGTCTCAAGGTAA
>chr9:13562760-13562860
TTGTGTCTGTGGCTCTGAAACATTCATTCCTAGAGTTTTGAATCATCACT
GGATTCTCTGAACATCAACTTCAAAAGACCTACGAGGCAGAGTGTTCCTG
>chr19:14684800-14684900
TAATATGTGTACTCATTCTCTGTAAATGATTAAGTTCAAAGCCACGCAGT
GAATCATAGTAGCAAGGCTAGACTTGCTTTGATTAACTATACTGGTATAA
>chr9:48443972-48444072
GATATGACACACATAGAGGAAGTGGTGAGCAAGCTGACTCATGTAGAATC
CAGATTCAGACTACAATGTCAAGAGGTCCAAGCATGTCAGATGTGACAGC
>chr2:44144698-44144798
GTTACAAAGGGGGGTTGGTTCCATTCTCTTTTTCCCTTTGTGATTCTTTT
CTTTAAGGAATCTATAAAACTCAAGCTGTATTTTTTAAATGCTTCTTATT
>chr17:7939762-7939862
GGTGAGCGCGTGCTCCCCCTGGCTCTTACTCAAGAGAATCACCACAGCCC
TTAGATCAAAAGGAAATGATCAGAGCATCCTGTCTGGCTCTCAGTCCTGT
>chr15:8416604-8416704
CTGCTAGTCTCTGGAATACTTCTTCTGTAATAAAGGTACCATTACACTTA
AATCTAAGTCACTGTGCAGTTTAGAACCTTGccaggactatcacattgcc
>chr9:40424264-40424364
catttcctaactccttactcATGCTGGCTTCTGACCCACCGGGTCCCAAG
TATGACCTGAATGGCATATGTTATCGCTTCTTTGGTTTGGTTTTGATTGT
>chr13:6287816-6287916
TTTCTATCTGACAGAAGCTGGCAGCCTGGTGGCACACGGTGGGGACAGAG
GTGGATGTAACCAAGGTTACCATGAAGTCATGGATCTGTACTCATTAAGG
>chr18:39519558-39519658
GTGACTCCTCTTTGGGGGTGAATTTCTTGGTTCTGCTCAGAGATACTGAT
TCAGCAGATAGTCCCCAAGTCAGACCCAAATAGAAACCATAGCAAGAGGG
>chr3:65793607-65793707
tcagcactgtttaaaagtctgaagttcaaagtctcttctgagactcatgc
agtctcttaactgtaacccctgtaaaagtcaaaatgaaaaacagaccacg
>chr13:5768002-5768102
TTCTATGAAAATGACATTTTCTTCCCCCACCCCCAACAACTTGCTAAAAA
CACTTCTCAAGTCATCAATGCATCAAACTGAAACTAATACCTGTCACTGT
>chr2:121418512-121418612
agaaaaattgctataagttctacgacagccagggctacctagtgagagta
tgtctTGAGCAAGTGAGCTGAACACATGAATCATCGTCAAGTGCCTTCTC
>chr1:138188305-138188405
TAATGACTGTGTGCTATGGGATGTAAACAGGAGAGCTGGTGCCCTTTTCC
GATCAGTGTGAACACACTGCTGACTACGAGATGCACCCTTACTTAGCAAT
>chr11:86828448-86828548
GCTTTGTTCGTGACAATGTTTGGAAAGAATTCAAGTATGTGTTTCCAGGG
GCAAGTCATCTTAACACACTGTGGGGGTAGGCTGCATCCTGTAACCCGGC
>chr8:83131925-83132025
AGAAGTCATATAGACAATGTTGTGTACAATTCTGGTGTAACAGTCTAGGC
ACCAGCCACTGGCCTCTCATTCACATCTTGCCATCACTATTGGTTGACAG
>chr9:89209076-89209176
GAAACtgtttgtgtttgaagacacatttctcaaggtgtagcacagcacga
tcctatcagcatagtcttcctgcctcagtcttctgagtgctgagaggaga
>chr10:43700232-43700332
GTCAACACACAGTTAAAACTTGATCTCCTTTTCAATCATTGCTTTCTAAA
TTAGAAAAATCTGTATTTCCGTGTACCATCTCAAAGCATTTTTATAAATT
>chr9:3000836-3000936
aatgcatgtttctcattttccatgattttcagttttcttgccatattcca
tgtcctacagtggacatttctaaattttccacctttttcagttttcctcg
>chr9:14498556-14498656
tatggtgtactgctctatatgtagaggccactagtgaagagaggcagggt
tcctgctttactggaatttaggttctaaggttagtcagaccgtaaTAGTA
>chr18:73761845-73761945
TGAGGTGTTTgtaaacctgaaagaaaaaaggcttgtactcatagccgtct
tactcagttcaggagagacaaattaatggaataagtattattactgtatc
>chr12:99587412-99587512
AAACAGTCAAAAGGGACAGTAGTGTGGTTTATTTATGAAGATTCGGAGCG
AGAGCTGAGTAATTTATGTTCATTCACACCATGAGTCAGAAAATCCTTTT
>chr17:21463602-21463702
CAGGATCAAAGACTCTACAACGCAAAACAGCACAGACAGGAAGTATACGA
TGACTATTTCAGCTCTGCATACAGTCTCATGCAACCAACAGCCTACATTA
>chr2:48249588-48249688
TCTTCTATCTATACACCCAAGCTTCAGTACTAGTTTTGGTTTAAAATTTA
GCAAGCTCAGTTACTCATAATGAAATGGGTGTGTTTTTGTTATCCAGGAT
>chr15:96276951-96277051
AACCACAATTTTAGCTACAGCAGAGAAGTCTTGTCTCTGCCATATTTGAC
AGTTCTTAGTAAATGCAGCCCAACCTCGGCTTACACTCTTTGAGGCTGTC
>chrX:77632339-77632439
GGTAATAAGCAGAAACTTTACCCACAGTTTCACTGGTGGCTTTGAGTTAC
AGTAAACCTGCACCTTTTAGCTATTACTCAAGATGATTAAGAACTTGAGA
>chr4:6887146-6887246
AAAACGTTTTTGTCACACACATCAACTGGCAGGGTAAAATTTCAGATCAC
AGGGAAAATATGAAATAATTCAAATTAAACTCAAATCAGCACTTTGGTTA
>chr2:127310108-127310208
AGCCCTCTAAGACTCCATAAGGGAACATTAATAGGTGCAAACTTGTGTCA
CTTGAGAGTGAGCACAGCTGTTCTGACTTCATCTCtcttaatcactatct
>chr18:33091938-33092038
CTATGAAATCATTTCTTGTgctgtagaaatgactcattggctaagagtgc
ctcctgctctggcagaagactggggtttggttctgagtacccacattgat
>chr15:66998447-66998547
GATCACGTTAAATTTCCCACTGATTAACACTGATGCACTGGCCACAGGAT
TCCAACACATAAACTTTGGGGGACCCACACGTCATAACAGCATGGTACTA
>chr2:25422442-25422542
GGCCTGGTGAGGTGAGGTGGTATGTTGAGGTCCCCTGGCTTTCCCTTTGA
CTCATGATGTCTCACATTCCCCCCACCCCCTTTTCCATCCTGACCCCATT
>chr14:73088047-73088147
ccaggttcagtgagagacccccatctctttgtcaggtatagaagcaattg
agaaaaatgcccaaacatcatcaaactctggcttcTTCAGTCACCTGTGT
>chr11:61122803-61122903
GCATGATATAAGCGAAGGGGGCCACAAAAGCGGTCACGTTCCCAGAGACA
CTGCAGGTGTCTAGAGGGGCCTGGGGTTTGTTCTCTGGAGCTGTCCCAAT
>chr18:4592666-4592766
tccttccttatctgcctctgtgtctgattgatttgacttaacTCTTCATT
TCTGTAGTGCTGGGACGGAAGTAGGAGCCTCACACATGGCAGGCAAGAGG
>chr7:106551118-106551218
attttctgatatacttacataatagttacaaggttgttaggtcaaatata
gaagtgtacactgatgactgtttaggggttaagacagcccaaagcaactt
>chr15:5414563-5414663
GATTGAGGACAGAAAGTTTAAGTGTCAGTCTCTATGACTTTCACAGGAAG
TTGTGGTACAGACTTCCTTGTTtactatgactacgactatgactacgact
>chr10:77531792-77531892
TTATTCACATCTCTCCCCCTTTGGACATGAGTCAGACCTGCCTGAGGTTC
CCAAATGCTTCCAAGTGCACTCGGTCACTCAGAGGTTACATACAGTTCAA
>chr5:21370505-21370605
gtgtatgtagctcaggctgtccttgaaactttgatctttctgcctcagcc
tcctaagagaggagattacagtggatgtcaccacaccAGCAGGGGACAAT
>chr2:18928340-18928440
TAGTGACTGAGAATGTTTAAACCTCAGACAGGAAACGGGAAGCTTTGCTA
AACAGGAGAGGGGCTGACGTGGAGTATGTATGTGACTCATTACTTTGGGG
>chr8:123028026-123028126
cttgctatcagaggacaaatctgaagcagccagttctctccttccaccct
gtggagtcgaggattaaactcaggtcatcaaggttgcccgaaaagccccc
>chr19:5799223-5799323
CACCAAGGAGCTGCTCCCTCTGCATCTACGTCATCACACTGCCAGGCTGG
TTATGACTCAGATGGTGTTATCTGAAAAAGGTCTACAGAAAAAAAAAGGT
>chr9:123935410-123935510
AAAGCGGGGCCTAAAGACTTCCAGTTTGTCTGATTCTAACAGAAGAGGCC
ATCCTCTGCTCTGTTCGCTGTCAGCAGTTTTTCACCTACTTTCATTCTGA
>chr12:4406410-4406510
TCGTGTTATTAGTCAACCTTTGCCAGAATCAAAGATGATTTTTTTTTTTT
TAGTTCTTTACACAGAACATAACAGTTATGCATTAAAATCACTATCATAT
>chr3:59079476-59079576
TGCAAGAGAGGTTTAATGGTGATTTGAATATTGATTGCATTCTGGGAAGA
GATGTGAGTGGCTTTGTGGTTAATGTGGTGCCTTTGAGTAAAACAAAGAC
>chr9:69702209-69702309
GTCCCTGGCAAGTGAGTCACATGTGTTGTGTCTGCCATTTTCACTTGAAA
ATGTGGACGGGGTTTTCAGTAACTCCATCTCAGTGAGTCCTCCTTTGACT
>chr16:24425028-24425128
AATGAAGGCCAAGTACTTATACATGGAACCCACTGTCAGTAAGTGACTCA
AACGATGACAGTGACATCATTTTGTTACCATTTTCCCAGAAAACCTCCTG
>chr2:84222138-84222238
gagcatCATGGGCCATGAAGAAgactatgactatgactatgactatgact
atgactatgactatgactatgactatgactatgactatgactatgactaA
>chr17:21934017-21934117
AGAAGCTGGCTTGGGAGAAACTCTCTGAGGGCTGCTACTCATAAGAGGAT
ATGCATAAAGATAAGTGAATCATTTCAGGGTGTGCTCTTGGGATGATTCA
>chr16:58701981-58702081
TGAAGGAGGCTCTGCAGTACAGTACATCCTCTGCTCTTTGCTCTGAAGTG
ATGCCAAGATTTTGGTTATTACTCACAAAGAGAACGATGCCCCTGAAGCA
>chr2:80461952-80462052
TGACAACATCTCTGGTTTTCTCTGCTGTGACTCATTTCTAACTTGGGTTG
TCAGAATGAACGTTTCCAGAAAGTGGTTACATATTCAACCTGAAACCTca
>chr2:151569962-151570062
AAGTACTTCCTAGGCAGGaagctaggccccagggttaaggagctcacaga
ctcttgatcccagcactcagaaggcaaaggcaagtggacttcttgagtta
>chr2:80014324-80014424
AGCAGGTGCTGCAACTGTAGTTGAGTCAAAACAGCAATATTCGCTAGACA
GTAGCAATGATCTGAAAGCACACAGCATCTCAAGTTGGTCAGGACAAGAG
>chr4:102711700-102711800
TTTACACTGTGAAATTGAGGTCAATGCCAGCATTCAAAGATATTTTATCA
CCCACCATCTTAATTTATGTAAGCAATCGCTATGATGTTCTCACAACAAA
>chr10:53621676-53621776
aggcactgctttcaacacctcgatacttccagtgagtggtcttagtcttg
tcgccacatcttcacacgctgttctgagtcagaggcatgaattaagtcat
>chr13:13637727-13637827
CTTCTGGCTATGACAGCACTGCCAGTGAGCCATTAAGTCACATGCTACCA
TGTCTGTCTCTTGAGAACGTTGTCTTACCTTCCCCTGAATGTTTGCACCA
>chr8:119548618-119548718
AACAACCCAGCTGGGGTGGGGGCAGGTGAACACAGAACAAGTGAGGCCCG
TGTACTGTTTAAAAAAAAAAAAATCAAAGAATGAGCCACCAACAACCAAG
>chr9:84116112-84116212
GCTGGCACATGACCCTCTGCAGGTCTCCATGACTCATGTGCTGAGAAAGT
GTGATTCAAGATATCCGAGTCACTCTTTCTCATTTGCAGAAACTCATGTT
>chr13:111867446-111867546
ACCCAAACTCCCTTACAACCAACACTTCCCACACAAGATGAAAACATGAA
AAATTTGGTTTTGCTAACTGTTCTCCATTAAACCCCAACCATACCTGGGA
>chr5:53401678-53401778
AGCTGTGTCTTTGAACGTACACAGAAGTCAAGGCACATAGATCACACTAA
CTTCACATAACGAGGAGCAGTAATCCCCCTGTCCCTTTCCACTGAATAAT
>chr6:99249727-99249827
CCCATATTAGTAGAAGGTAAGGGTGACAGACTGATGTGTGGCTCAGGTTC
AAACTAGTTCCTTACTAATCTAGAGAGTATGTTAACCACATGAGGCAACA
>chr1:191961068-191961168
ACTTTCCTGAGGTGAATAGGCAGTGCATAGGCTTTCCTGAGGTGAATAGG
CAGTGCACAGGCTTTCCTGAGATGAGTAGACAGTGCATAGGCTTTCCTGA
>chr12:25683903-25684003
ACCATGAGGTCACTGGACTAGGTGACTGAGTTGTGATTCATATATAGAGC
ATTTGCTCCACACTCTGCTGTGTGGAttagcattttggtgctatgacata
>chr6:31169497-31169597
TCCCCACATGAACGGAAGGAATCGGTTCACTACTGAGAGTGGAACTGAAA
GTCAAGGAAAGGATTTCCCCTGCGCCTGACTGGAAACACGACTCTTGATT
>chr19:29422232-29422332
GTCATTACCCTGCTCTTGGGATGAGTTAAACTCTCAGAGACTGAAAAAGC
GCGCGCGGAGCCCTGAGACTCTCAATTGTCTGTTTCAGATTGACACAGAC
>chr3:100436856-100436956
AGATGACTAATTACACATATTCATCTCCCACTGTAGTCTCTGAGATAAAA
CCAAGGTGTCACTTCCTCTTTCTGCTCTCACATAGAATGGGGAGGTTTCC
>chr11:45883680-45883780
CTCAGAGATTGAGTCTAAGGTTCGAGAAGCAACGAATGATGATCCCTGGG
GACCTTCTGGGCAGCTCATGGGAGAGATTGCCAAGTAAGTGGTAATTTGA
>chr2:145196974-145197074
caaggcaactcttatcagacaaacatttaattgggtcgagtttacagttt
caaaagtttagcccattatcatcatggcgggaagcatggcagtatgcagg
>chr6:142867410-142867510
GGTCATTTCTTTGTTTTTGTTTCAACATGTCAGTTCACAGTGGCTGATCA
CAAAGTAGGACCAGTGCCAGCGCATGACATAGGAGTAGTAATGAGTGGGC
>chr2:9571472-9571572
CTAAATTATTCATTTCTGCCATGTTCAGTAAAGTTGAGTAAGGTTTGAGT
CAATGAGTGCCAATATTATTCCACATGTAGGGTTTCGGTGTTTCTGGCTG
>chr14:78470434-78470534
gtgtgactcagcccttggcacacacctttaatcccaaacaatgaagataa
ggttagtttgtagaaggaagcagccatgtttgaaggttctgtctaaatga
>chr11:95086394-95086494
ACAGATGACTCAGACCACTGAGAAGGGGGAGAGAGGAAAGACCAGAGCCT
GGGAGTGGGTGGAGACAAGGAAAGATTTAGTGGGGTCCGGTGGGGGCAGT
>chr14:31785742-31785842
ctctgagccagcttgctctgtcacatgcaaaggaaagtcatctgtagtgt
ttctaggaaagtctctctttttttaacctaaaaagggagagatagaggga
>chr4:8857567-8857667
CTCAGTGCCGTTAGGGCCTGTGTTTCTCAAGGCAGGAAGTAGTCATCATA
AGTACCATGACACACACTGCACTTGAGCTGATTCATCCCAGGACACTCTT
>chr17:87571690-87571790
GTCATCCTGTGAGCCTGATTGCATCACCGGCATGGCATCATCTGGTTGTC
CCCTGTGGAGCAATACTGCCGCTCAGTGGATGAATGTGGGATGGCAGGTA
>chr13:100788260-100788360
agcccTGTAGTAATCATTGCTTTACAAATTAAGATATGTAGTAAGCAAAT
ACTATATCCCAGGATTCCCTGCTCATCCCCCGACCCTGTGTGTATGTAAG
>chr18:9409184-9409284
CACGTTTTTATTTTACCAGGCTGTGAAACTATAAAGTGCCCCACAAACCA
CCTTACAAACTCATTTATTAAAGGAAAGTTCTTAAAATATAAGTATGTAT
>chr9:65549661-65549761
Gttcatctgcctcagatgttctccctcacttgtgtctggtaaactcttag
tcaccttacgaatcccagataaaggccacctccatgaagccacatcctgt
>chr16:58715197-58715297
AGGAGAGTGATTTGAGGGCTTGAGATGAATCACAGGACAGGATTTCTTCT
GCCCATCACCACATATTGTGCTATCTGCAGTTTTAAAAAAGAAATTAACT
>chr3:79336213-79336313
CTAGCCGGACAGAATTCTCCCTAGGGGAAACCACCATAGTACACACTTAA
CATGTTTCGTGGTTAAATAAGTGACCACACAGGTCTCAATACCGTTGCTT
>chr13:17975934-17976034
ATCAGAACACATCCATCTTTCACTCAGTGTTTTCTCTGTCTGAGTCATAA
GGGTTGGTGAGGGACTTTTAGTGAGTCACAGTGAGTCTGTGGTGGTGAGC
>chr1:165879852-165879952
ATAATGATGAATTCTGAGCATTTTCCTGGTTCTCTCACTGAGTTACTCAG
TGACTCAGTTCTGTGTCATCATGTGGAAATGACAATGTGGCTACTTAGAA
>chr18:80811004-80811104
CACATCTGCAGCATGCTCTCTCTCACTCAGGGGCTTCCAACCCTGCCATG
ACTATGCAAGAGGCCTAAACAAGAACTCTCAAACAGTAACTACACGTCTG
>chr8:34671810-34671910
TGCTCTTTCTCTCTCATCTGGGAGTGATTTGACTCAGCAAGAGAGAGAGG
GGATACCTAACACATCTGCCGCCCTGGGGCTTGTGGGTGGGGAGTAGAGA
>chr14:25628453-25628553
ATACAGTATAGCTCTTGGGCAGACCTCAAGGCATGGGAGTCAAACTGAGA
GTGTGAAGTAGCTGGGGAGGGGGTGGGGGAAGGAAGCGTGGTGGCTGGCA
>chr5:31177524-31177624
GCTTACTGTACAAAAAAGAAATAAAATCAACAAACAATTACTATAGCAAA
AAATATCTGAGTGAAAACACTACATTTCAAAAGGAAACATCTCTGCTCAT
>chr15:9470992-9471092
AAACAAAATGTGTTGAATTAGGTATAGACTGAGGCAGAATCCCTCCTCAG
TCTGAAGGACTAGTTTCTTACCACTCTCTTGTTCTTGCTAGGATCTTCCC
>chr6:129236070-129236170
AGTCAGGAAGCCCTCTGGGCCCTGCACTAATACTTCCTCTGCTGAAACCC
TAGCTGATGTCCATTCTCTAGAAGATGGGATTCATTTCTGTGTTCCTCAC
>chr13:31107532-31107632
tcatgacagtaggagcatgagctggctgtcacacGTCACCTCTCATGAGG
TGGCTGTCACATGTCACCTCTTTCCACAGAGCTTCTCAGAGCAGCTTTGA
>chr3:41235678-41235778
TGAGACTTAACTATGTGCACAGCAGGCTCACACAGAGTCAAGTCTGAGGC
TTTTCCTCATTTGAGTAACTCAACTAGAGCTAAGCTCCCAGATGACTCAT
>chr17:5756154-5756254
GTGGCATCTCCAGGAATAAGTCAGAATGAAACTTTTCAAGGGCTTCTAAG
AACTCGCCCATACAGCCTTAGCACCTGTTCCATTCAGAGCCGAGCCTACC
>chr13:113614690-113614790
TTTTAACCTCATCTGTACTTCCTTAGCAGATATGGCCTGTAAGCAGACGC
TTACACGGGACGTATGCACGGGACTAGGTGGCACCGTTCTTAAGGCGAGT
>chr5:52786717-52786817
ATGCTGTTAGAGTGACTGAACTGTGACTCATGCTTTCTGCATCTCTCATT
CAAAGGATCATTTTAGACGTGAAAGCAGATAGCAATTAGTGATCTATAAT
>chr1:191384928-191385028
TCAGAAAACAACGAAACCGAGACCCATTTATGACTCACACCAAGTATTAC
ATCCTAAAATAGTCATTACTGCTCTAGAACTAAAAACAAGTTTCCAAGTG
>chr1:51499178-51499278
ACAACTTGTCAAACAGCAAGAAGCCATACCATCCTTTATTACAGGAGTAG
GTAAGTACAGTCATGCTGGGACACTCCCCACACTGAGACATTGCATTCAT
>chr19:44218176-44218276
TCCTACTTTTCAGTTTTAGAGGCTTTTCTGGTTTTATCCCAAAGCAATAA
AGGTGCATCATTAGCACCTGGCTGTACATGCTCCGTTTTCCTGACTTGGG
>chr10:117651922-117652022
GAACAGAGAGGAACACCAGTCAAACTAGAAGGACCACGACATCACTGCCA
TGGGGAGGGAGATCCCCCAGTTTCTTCTGGTCTCAGCTTCCACGGTAGTC
>chr1:165802202-165802302
GATCCGCTGTTTATCCCTTTAGCTTTCTGCCATCAGCAAACATTTGAGAA
ACTGGATTAGGGTGCCCCTCTCACCTCTGAGAAAACAGTGTGAACAAAGC
>chr10:68445368-68445468
GGAAAGCCTGTTTTGAATCATCAGATATAAACTTAAAAGGTGAATTTTAC
CCTTTCTCCTTTTGCATTTCCGTTGGCCCTGCGGAAGGCTTGCCTGCAGA
>chr4:103096033-103096133
tgcagagagctccagagacgtggcttgtggtcaccgtgtgggcgtctgct
tctctgtgatgcggatgctttttttgagtcatccttattcctttaagcaa
>chr17:44731830-44731930
CATCTGGATGTCAACATAGTgtttcagcttgaagctatttaaggcagctt
agttatgaaccctgaacacccggcttcacagtgaagatgctgacaggacc
>chr3:89686107-89686207
caacatgacccttcactttgtctgcattatctcagctcttctgtAGGTGT
GACTCAAAACCAGCCACACGCCTGATGCAATCTTTACAGTTTCTTGTCCT
>chr15:63657478-63657578
TTATTGGGGCCCAGAGACATGACACCCAGCCACCACATTCTTGAAGTGAC
AAAGTGTTAGAAACAAGATCTGAGTAAGCCCAGTTAGCCTCTGTCTTTCG
>chr9:79989802-79989902
CATTCTGCTGCAGTTGACCTTGGGAGGATGAGACATTTCTTTCCTTTTCT
CACTAAGAGCTAGAACATGACATCACTATATGAATATGTCATGTGGTTAC
>chr2:9658942-9659042
AAACAGAAACATCATGTgggctttgtagtcaaagccagcctgagtttgaa
ttcagatttgtgtaatttaacagatacgtgatcacagaaatatcacttcc
>chr10:21622531-21622631
TTATTACTCCTGGGTCAGATTATGAGTTGGTTGCTGGTTTATATAGAAAG
GATACATTTGACTTTGTAAGAATCCTGAACTTGCGAATGCTTTAGTGGTT
>chr6:42389804-42389904
AGGAACAGGAGAAGAGAGAAGGTGAGAAAACAGTTGTTAGTGACTCAGAA
TGGCAGTCTCAGTTCAGAAAAGCAAAATGGAGTTAGTCACTAAAACATGG
>chr8:114351952-114352052
CCGCACCTCACTACTCCTCACAGAGCCGCCCCTGCATGCTTCAACGGTGC
CCCCCACCCCCTCCAGGAAGCAAGGCGCCACCCCCACTCCCATTTCCCTG
>chr2:6695506-6695606
CATGACATAAACAGGAATCCTTGGCTGATGACTGCATTAGCTTAGACAGA
ATTGGAGGAACAGTAGCATACAGAACTCACCATTAACTCATCTATCTCCT
>chr3:37316084-37316184
agaagatatacaaatgtctaataggcccatgaaaagatgtttaatattat
tagtcattaggaaagtggaagtcaaaaccacaacagtctatcttttctca
>chr19:18598525-18598625
TTATAGTCAAAACTCTCAGCATCTTTTAAGTAATTCCTGTGTTTTGTGGC
TTGGTAAAGGGCATCATTTAGAAAATGTCACCAAGCTGAGTCATCTGAAG
>chr1:161774743-161774843
CTTGCTGGTTTCTTCTTTTCATCACCCTATCCAGACCTCTGCAGAAGTCT
TCTGAATTTCGTAGAAACCAGAATAAGGCCACCTAAACGACGCAAAAAGG
>chr12:106313300-106313400
AGCCAAGAGCAACTCTGCTGCAGGAATTGAAACCTGCCCCCCCCCCCCTT
TCTGATTCATCTGACAGCATCTTTTTTGGTATATCTTGTTCCAGTACAGA
>chr3:159831488-159831588
ATTGAGATAACTGATACAGTCATAAATAAAGGATGACTGAGTTATGTAGC
TTGAGTCATTGGAGTGCCAGAAAGAACTGATTTAGTGGCACATGTGATTT
>chr3:96778352-96778452
TGAAATATGCATTTCCTGTGGCTGTTCACTGACGTAGAGCACtgtcttag
tcagggtttctattcctgcacaaacatcatgactaagaagcaagttgggg
>chr4:32462131-32462231
ACAGCTCTCGGTGCCAAAGTTGCAGGAGCTGCCTGCCAAATGATCAGGCA
GTAGTCATTCAGAAAGTGTTTGTTAGAGGGATTTTTTTTTCAGAATTAAA
>chr6:59313360-59313460
ctttaaaaccccttactctaaacacttgacactgtatttgggctccagat
agtgtagtcccagacggctgaaaaaaaaaaaaagactttgaatggctata
>chr1:52231488-52231588
ACCAGGAATGTTTTAGGAAGGTACCCACATCAATTACAGGAAACATTAAG
CAGGCCTGAGATTGAAGTCATAAAATTCACACTTTCAGTTTGACTTAAGC
>chr19:29271200-29271300
TATGACTCACCGGCTAGGTATCACGTCACGCAGATTGTGCATGTTATGTA
AATGCTCTGCTAGCTAGCTATAATCAGTCCCTTTTATGCTTCCTTTCTAG
>chr1:138549130-138549230
tacattatgattcataacagtagcaaattacagttatgaagtagcaatga
aataaatttatggtgggggtttgccacaacatgaggaactgtattaaaga
>chr1:55528981-55529081
ATGAATCAAGGCAGTGCCTAATTTCCTGAGTCATAGCCAGAGGCTCCCCA
GTTACTCTGAGAATGGGATCTGTTTACCTCAGAGTTCCCTCTCTGGGAGG
>chr12:85593146-85593246
cgtggctagttctcttcttaattgtctgaactttcttttcctctatatgc
tagtttctttctgggtcagactcttttcatgtgataggaaaatggccacc
>chr11:87967908-87968008
TGGAGTCATTACGAAATATGAAACTAGAACTTCTCCGGGTAGAAACGTCA
GAAAGTGCTAGCTGCTGTAAAAACTTTCCTTCCAAAAGCCTAAGCTACTT
>chr5:35207542-35207642
ATTCCACAGAAGTCACCTGACTCCATGACAAATGATGACACGCTGCAAAG
TCAGTGGCTATGAACCATGCTACAAGGTGTGAAGAGTGTGATAAGGAACC
>chr3:131208578-131208678
GCCCAGACTGCTTCTGTGTGACAGTCAATTGCCTGTGTGGTTCTTCACTT
CCTGTGCAGATCCCCTCCGAGGCCTCTTCCCCTCCCCAGAGTGGTTTTCT
>chr2:77271837-77271937
ccagaagaggggcagtaagtggaaaaggagatgatgcctaagtaaagtct
ggagtttagtcaccagtaagatgccaatgttggtttggttttgactaatg
>chr4:8853836-8853936
TAGTTTATACATCCTCTCCACTTTTACTGCTTGTCTGCATTTTCAGATCT
GAGTATAGCGGGGTGGCCTCTCTCACCCTGTCCTCTGAGATCTAACGAGT
>chr2:158109148-158109248
tcctctctctctgtctctatctctgtttgtctctgtctgtatctgtgtct
ctgtctctgtctctctctgtctctctcttgtgggttctgggattcaaacc
>chr9:123768538-123768638
AGTCCTAGAGCTacacacacacacacacacacacacacacacGCTAAAAT
GATTCAACTCATGAGTACCAAGTAGGACAAAGGTCAAAGTATAGACCTGG
>chr6:82936240-82936340
gcaaatgcagggatttgtccgtgccaggcaagcacgtcacctactgagcg
aacacccaaccccAAACCACATTTAAGGAAATAGAACATATCAGAAGTTA
>chr13:63566256-63566356
GGAACTCCCGCCCCCGGGGCTGTCAGATGGCTTGGGTTTCTGCAACGCGA
TTGGCTCTTGGAGGGCAGAAATTACTCAGCAAACATGACTATTATTAGCT
>chr3:116474562-116474662
CTATCCAGaaaataaataagattaaagtcaattacattaattttagggga
caaattcggcttgattcgaatgagacaaagtactgattgctctggtctgt
>chr1:171119492-171119592
ATGCCAAGTGACGCATGCGCAGAGGCATTGCTGCCGTGTCTTCGGGAGAA
GTTTCTGTGTTCAGCACGCAGAGCAGATGAGATGCGCACCTTCAGTGGCG
>chr1:136600888-136600988
CCTGGTAGTTTTTCAATTTCACACGTTGAAATGACTTCCAGGCAAACATG
GTTTAGCATCGGTATTATCAAAGTAAAAAAGCTGCGCAAACAACCATTCC
>chr15:77807034-77807134
AAACCACTATCAAAATGAGTCAGCCAGGCTGCTACAAGTCGGGTCTGCCT
TAGGTTTACATAGGCACTGACAGCAGAAACCACTCCACTGAAGGAAAGGC
>chr18:4931146-4931246
catcatggagatggggctggggaaggggtgcttttgttcattgccttgtg
ccacttcaggtcagctcttggcttttctgtttttacagttgaagatggct
>chr17:31224149-31224249
GCTGCTCTCAGTGGCTGCAGTGTATGTCACAGTTCAGCTCCAGGATCCAC
TGACACCCGCACTCTATCCCACTGGCATCTGTAGCTTAAGAACGCATGAA
>chr6:142917627-142917727
aggcactgtggaagagaatacagaggctccgcaagaaaccgaaaaatgaa
attctcacataacccagctgtcttcatgctggatacgcacgcaagagaga
>chr14:121905744-121905844
tttggcagtgttccctaagctttaggaaggagcatgatagagatccctca
tataaggctgagcacAAAGCCCCTGAGTCTGTGAGAGATATTACTAATGC
>chr2:13557422-13557522
GACAGGATACCACTCTTGAGAACCACTCTACTGGCATCTCCTCGGGGTAC
CATTTTTTTGAGAACCACTGTACTAGCATCCCCCACCCCCTAAGCGTGCT
>chr13:85428384-85428484
TTAACTGAACCATATATTCTCAGAAAATGATCACTATACACAGAAGTGAG
TGGGAGAGGCAGAGAATCAAGATGAAAGGTGTGGTTGAAAGAATCATTTC
>chr11:101442076-101442176
CTCCTCCTAGTGGCAGAGTAGGGGACTACAGCAATGAAGGGGACAGAACA
GAGCTCACATTCAGGTGTCATCCTCGCTCCTCCCTCCACACGCCGGAACC
>chr18:33193149-33193249
GGAACCAAGTAGCCCAGTTATCAAGGGAACTTTAGACATTTGTGACTTTC
CTTTCAGTTTGACTGTCAACTTTGTAACCACAAAGGTCACAAAAGATATA
>chr11:5506140-5506240
tgtaaagaaaagattaatactatgaaacgaaaataaaccaggctttaaag
aaaacaaAAGCATGAGAAGAAGAAATCGCTTTCCCTGGGGTCTGGTTCCG
>chr13:107022951-107023051
CAAGGCTTACTTGCCCTAGTCTCTAACTCCAGCAGCTATGACTCAAAATC
AGAGCAGAGACTTGAAGAACGTTGAATAATGAGCCTCTTCTGCAGTCATG
>chr3:9566846-9566946
TCAGGAGCTAAAACATTTCCTCAACAGAAACTCAACACTCACTGTACACA
GACATTTCAGCAATGGAATCAACCTCAGGGACAGCTGAGTCCTCGTTTTA
>chr1:153617504-153617604
TGAGAAGGAGGTGAGGTGTTACCCGTTACACAGTTTCAGCAGCAAACCGG
AAGCTTCTACCTTAACTGTTATACACTCCTACATAGTAGGGACTCAAGAC
>chr2:157147886-157147986
ttgtggtaaggcctaccaatccatgttGTGTTTATTTAgtgtgtgtgtgt
gtgtgtatgtgtgtgtgtgtgtgtgtgtgtgtgtAGGGTGCATTACAgct
>chr7:142115288-142115388
AGATCAtctatttgatgtgtatgagtgttttgcctgtgtattagtcaggg
ttttctagaaacacagaactgatagaatgaacctatatgaggtggtttga
>chr6:28252942-28253042
GCTCACAGACAGCCCAGTGTAGGAGGAAGAAAGTCAGATCTCAAAGATGA
CATAGCAGTTGAAGACAACTATCTGTGCTTGAAGATGAAAGCAGATCCTA
>chr11:75186303-75186403
CACCCCTCAGGACTAGAGATGACACAAAAAAGACTAAAAAGCAAAGGAGT
CACACAACTCAAGTCCCACTGATTTGGCCCAAGTTGCTTAATCCATACTT
>chr10:93138832-93138932
TCAGGCCATGGTCAGCTCCCATGATGAACCTCTTCCTCCTGTCCCTGCCC
TCACTGATTCATCTCATTCTCCTGGTTCTGTCTTTGGcacacacacacac
>chr7:3444903-3445003
GTTGGGCTCCCTATCAGTGtttttaaaattataattattattaCACTTGG
GACCTGGAGAGAtggctgctcatctagaggtcctgagttcatatcccagc
>chr1:37318706-37318806
CCTGTTGGGTTCCCTGTATTCATTTCCTGGGGTGGTCTCCaccgcaaatg
tgacttaaaacaccagtaatgttctttctcactttcctggatggagacca
>chr9:20974210-20974310
atagtgagtgagagaaagagagagaaatgacttgctttgacctgaatact
catgtcatgaaacacacatgcccacacgtatacacaTGCCCACAAAATAG
>chr17:31309590-31309690
GGATGATTCTATCAGGGACCCCATGAGTCACCATCTGCAGTCTGTATTTC
CCAGAAGATTATAAACAAAACTGGAATACATTTGCTTACTAGACCCTGAC
>chr15:62287328-62287428
ATTAAAAATGTTCCTGCTTCACATTCCTGTGGCTCCTTAAACTCAACCCT
CCAGAGGACCTTCCTCCCTCCCCCTGCCAGCTAAAGCTGTGTCATTCTGA
>chr14:72889758-72889858
TAAAATTACCTCTCTTTCCCATCCCTGCTATGACTCAGAGCAACGTGTTA
CCAGAGAGGCCAAGAGAAGCACATCAGGCACTTAAACGGAGAGATCTTTC
>chr1:36307264-36307364
AGACATGGGCATTTTGGGCATTAGGCCTGGACCACAGACTTTCTAGATTG
GCCTCTGGTAGGCTAACAGTACTTACTGTGTAAAGTTGGAAAGGATGGAA
>chr17:32023346-32023446
ACGTAACACTTCCTCTCCACCAGCATTTAGCTTATGAGTCAAATGGCCAA
CAAAAAACTCAAAAGACACCCACATCAATAAACCAACGAGAAGCATATTA
>chr17:12165512-12165612
TCTCTCTCTGACGTGTTAAACCACAGCCTCTGAGTGTTCTGAAACCCAGT
GACTCCCACTCAAACCAACAGAGGATGAAGCATTTCCCTGCTCTTTCCTG
>chr15:50751174-50751274
ACATGTGATATAAACTGGGTTTCCCCAAAGGATAGCTGACCTTTGAGTTC
ACATGATGAAAGTGATAGAGTAAGAACTTCTAAAGGAAATCTTTTAGGCT
>chr5:20749644-20749744
TAAGAAGTCTGTGAGTCAAAAACAGTAGTTCCCAGGGCCTGAGTGACTTC
TGCCTGCCCTGTTCTAACAAGCACCCACCCACAGGGGCTTCCTCTCTGTG
>chr4:11089059-11089159
AAATGAAGGTGGTAAAAATGTTTTAAAGATCACTGTCTCTCTTTCCCATC
CTTCACCCCCAATATGATCAGTCTGATTGATGAGTGTATCTAACCACACT
>chr10:59580710-59580810
gcattgtgtgattctatatttataacactcttgaaatgacaaatctgtaa
aaaaaaatgtagaacagatttgcagtggaaaaggagaagggtaggtaaga
>chr1:40393288-40393388
ACACATTTAAGGAGGCTGGTGACGTCATGCTGTGTCACTTTCTCTGTGAG
GGTTCAGCTCCCCGCTGCCCCGGGGCACTGGGGTGGAGACAGATGATTCA
>chr9:45294218-45294318
CTACCACACGTAATGGTGCCACATCCTGGACACGCAGAGCTTCTCCTTAT
GACTAGATCAACAATCTCATCTCAGTTGACATTTGTCAGGAACAAGATGT
>chr7:114479983-114480083
TGATGATTCACTGTGGTTTTGGTGGTTTTGTAGAACTCTGTAAAGCATGT
TAGACTTATAAACATATTCAAACAGAAACTTTTATCAGGATTCAACTTTT
>chr10:19066985-19067085
ACTTACTCCTAAGTCATACTTCCTTTGCAGTTCCTAGCTGCCTCTTACTC
TTTATCTTGTTAGTCAATATGGTAGAAGGGACATAGGGACTTTATCTTAC
>chr2:168491989-168492089
caacttacttgcaaggcctcggggcttctgagaaaaatgcctcattccaa
actgtccccgattctcaggatgagtaaacgtaGCAGCTCTGGGCCTCTGA
>chr11:21110779-21110879
AGTGGAATATATACATATACATATACgtgtgtgtgtgtgtgtgtatatgc
acgtgtgtgtgCGCGCACGTGTATAGATATGGGAGGGAGGGTgaaacagg
>chr15:89310008-89310108
CCTCCTCCTACCACCAACACCCTGCAGGCGACAGGCAACAGACAAGGAAG
GGACAGGTGTCTGCTGGTGTCATGCCTACCTACACACACCCACACACCTG
>chr13:5515485-5515585
CTCATTTTGAAGGAGCCAATTCAATTAGAATACCTCAAGTATAAGGTATA
GTTACTGGACTAAAAATTCTGAGAAGATTGGTTTCGCTCAGATCTTCTTG
>chr17:46558305-46558405
tggcagtctccatttgagtgagagaccgtgtcataacaatctaagactgg
gctagtgacatgactcagtagggaaaggcacttactgtcaagcctgatta
>chr13:113033939-113034039
TCACTTTGAGTCTTAATGCTTGCAGAAGGGATTTCCTGGGGCTTGGAATG
AGTAAGCATTTGATCACACTGCAAGAAAAGTAGCATTCTTGTGGGGTAAG
>chr7:43399602-43399702
GGCATTTCTAGATGTCATGGATGACCATGAGGTCACACATTGCAATTCTG
TGGTTGCCACAAGTAATTTAAAGAATTGGGTTGCCAATGACTCACACAAT
>chr5:121229409-121229509
TGTTACTTTTCTGTAAACTTTCTATGACCTGTTGATGTTGAGCAGACCTG
GTTTTCTTGTATGATCTGTCTGACTTCCTCCCATTTGCAAAACATTGTAC
>chr6:91114807-91114907
AGGCCATCTCCTCCAGGGAGAGATGACTGCAGGTGTGAGTCTTAGCTATC
TGCCAACTCTCAAAGCCTCCAGGATTCTCAAAACTAAAGCAACGAGTGAC
>chr6:17498864-17498964
CCTTGCGTTTGAAGAGTGCTTCCTGTCCTCTCTGTCTTCTAAAGCCCGGC
ATGACTGTGTTAAGTTGCTGATCCCTGGATGGTGATTCATTTGGGGAAAC
>chr5:148739878-148739978
AAACCATAGTTCAGAAATAAATTCAGCATTTTAAGTCTCCCACATTGGAG
TGTATAGGGGAAGGGAGGCAGGGAGAGATGGTGATCTTTGGTGAGTTAAT
>chr1:130902539-130902639
tatctgAGTTGATCTGCAAGTTCTCTGTGATGGGTTCTCACGTTGAGTAA
GACAAAGAACACACTCTGAATGGTGTCCAGGCTCTCGTGACTCATGACCT
>chr4:120077362-120077462
CCCATTCATTCCCAAACACCTACGCGTGCCTGCTCAGTGTCAGAACAAGA
AGGTGATTCAGACACAGGTCCCTCCAACTTCTGTGAAAATAATGAGACGA
>chr1:176832738-176832838
TCTGCCTTTCAGTCTGAGCAAAGAGGATTTGCCAAAAGGAAACTACAGTC
ATAATCGTAGACAAGACAAGGTTCTAGGGGCTATGATGTCGATCTTACTC
>chr11:44636602-44636702
ATGTGCAAAGCCTTGTGGAATTTAGAGTAAGGAAATTTCATGCCATAGTG
GGAAAGCTTGAAGATGGAAGCTTTGAGCAGCTAATGAGACGTCACTGGGC
>chr13:6089804-6089904
TAACAGTGGCCTATCTCCATCCTGATGAGTCAAGTCATAATGCTCTCTTT
ACCCtcttaggcatgagtcaaagagcattcactatgttcccaaatcacta
>chr13:84749194-84749294
TACTTTATAAGTATATACATCACTATAATCATACAAGTTGGCCTTCTAAA
AGAGATTAGTAAAATAGAGAAAACCTACTTTTTTATCATTTTGATCAATG
>chr1:192116310-192116410
AAAACGTGAGTCAGATCATGCACTCAGTAAAGCCTTGTGAGTAAGTACTA
CGTAAGTCAACAGGGCATGCATCAACACCATCACAGGTTTCAGTTCAGGA
>chr2:102312992-102313092
GATGACTGTGAGTTAAGGTCTGAAATATATAGACCACTATATGTTGGAAG
AACTACAACTCTTAATAAACTAGTGCTACTTgtatgactaagagttaaga
>chr4:107553752-107553852
GATGGTCTTAGTTCCTTGTCAGATACATACTTTGTGGCTTACAGACCATT
CAGTAAGTGACTCACATGAGCTGGGAAGAGAAACTTGCAGAATATTATTC
>chr11:34034220-34034320
CTGCATGTGAGATGGACTTGTGGGCCTCCATGCTTTATACCCTTGAGctg
gctcactagctgagcagcctctcataggactctttgcttcacctcagctc
>chr9:88636934-88637034
TATATAAGTCAGAGCGGCAGATATAACTCAGAGTTGTCTATATAACTCAC
AGTTGTCTATATAACTCACATTTGCGTATATAACTCACAGTTGCCTATAT
>chr2:104763103-104763203
ATAATATGTCCTCAGTTTTTGAGCAACAGTACACCATGCTGAAGGAACTC
CTAAGCTATTATTAGTAATCCCTCTCTGATTGGAAAGTAGGAACATATTC
>chr5:21254002-21254102
AATCTCGGTGCTCACCACTGTGGGAAGGGGGAGATCATTCCTGTTACGGT
GACCAGCTTTATAATTTCACTTCTGTTTTGACTGACAAGCAGCTGAAGTG
>chr2:57256538-57256638
cttcctgtctcccgcattgtcagaatgaaagccttgctaggaggaggtcg
tgtgtgacttggcacctgtctctccttctgacctcagctgggaccaactg
>chr11:79485034-79485134
ACTGGGATTTATTGAAAAGCTGTCAGTTTATTTCTGTCTCTCCAATGATA
TGATTAGTAATGTCTGAAGTAGCAACTATTGGTCATTTGACTTATTTCCT
>chr10:39680291-39680391
AGAACTAACCAGCTGCCTTTAAGAACCATCATAACCAATCTTACTGTGTT
TTGGACACCCTATTGTACCATACCCCTATCTTTCCTTCGTGGATCTCTCA
>chr6:129232956-129233056
TGTTAGTCAAATATGGGCAGAGGCGTATCTAGGCGGTTTTTACTGGAAAG
TACCGACCTTAAGCAGAAATCAGGAACTAACAGCCGCAAGTATTGGCAGC
>chr16:57599118-57599218
AACAGAATATTGCATTTAGTCACCAGAGGATGCATACAAAACCTTGGCAG
TAACATATAGTCACTGTTTTTTATCTCACTCAAAGTCGTGTCACTGAATC
>chr9:42214242-42214342
gtatcacatggcaagatagtaccaggataccagattggcttctcttcttc
tcagctaccggtttcatcatgtgatctccaccattatgacttcatctact
>chr9:107312230-107312330
TACACACACACACACACACTCATACAGAGAGATCTGACCCAGTTTCCAGA
GCTTAGTGCTCCTCCACCCAAGGGAGGGTGTGTATAGATACCTATGATCA
>chr16:42900524-42900624
ATTTACTATTTCCTAGCCATTGTTCACTGCACTAGTTACTCCTGGATGTC
TTGAGGGGGAGCATCCAGCCTGCAAAGCATTTAGTATGTGTGTGAGTGTG
>chr8:81286254-81286354
CTGGTTTGAAAAGTAGGTGTTTAACAAAGGCTGTGCTCAAACCCGCAGCT
TAGTCATAACAAGTGAACTTAATGTCATCCCTCTGCCTTGTCATTCAGGG
>chr11:98948108-98948208
gtcgagtcatacaacatacggtcttcgggaaccgtgttcttctcagggct
ggggcatgttactgtgtcagcgccgtgttctctcgtgtgttctctctctc
>chr16:84680952-84681052
CAACTCACTCTCCAAAGTCTGTAACAATCCATGTTGACTCATGCTTGCTA
GTGAGATGGTACATTGTAAAATTCCACTTATGAGTAAGTTCAAATGACCT
>chr4:109726360-109726460
AAAAAATAAACTTTTGAAAGGCCATACTCAGAACTTTGTACTTTCATGAC
CTCAGTTGAATACTATGAACTGGGCTTGCCCTTTCTTCTGTAACTGCATT
>chr9:122244869-122244969
AAAAACAGAAGTAGGAAGACGGGCTGGGTGTGGTGACTCACACCTGTGGG
CTAGCTCACAACCCTGACTCAAAACCAAAGCACAAATGTTAGGGGAAAAT
>chr14:33444004-33444104
CAAGTGATTCATGTGTAAAGCTCCAGGTTGTGACTTCCTTGTCCTACATC
AGTCAGAAATCCATACCACTGACTTGACCAGTCATCTAGAGAACTGACTC
>chr7:109936756-109936856
AACCACACTTTCAATTTCTCTCATCCTTCATACTCTTTCTGCCCAATAGA
TTCTTCTGAAACTCTCTTTTTGAGTGCATTTCATCTCTCAGAATATTCTT
>chr9:120074564-120074664
AACAGAGGAGACTCACCTAAGAAAGATGTCACTAGATACTTCTGTCGTTA
TCAGATATCACAGGGTGCCCTTACACAAACTGAGAAGCACCCACGTCATT
>chr4:126191082-126191182
TAAAGGGTGGACTACGATATATGATCATCTATGCAATTAATTTTTCATCA
GTAGGGAAAGAGAATAACTACTGAGCTGGTAGTGACTCACCCCAGAGGCT
>chr9:35323930-35324030
GAGTCACTGGCCTCCTGGTCCACTTCTCTTCTATTTTGATTTACTCCCCC
CTCTCCTTTTCTCCTCAATTTGTCTTAGTGGGAAACTGCTGATGGAGCAG
>chr1:176944820-176944920
gggatcagtctcaataaaatgaaaCAACAAAAAGAAGTTCTCTCATAAAG
AGAGCCACCAATAGGATGTTGTCCTCATGCTGCAATTCTGTCAGCATGAC
>chr11:75154290-75154390
TTGAAGGCATGCCCTTTCAGTTTTACTGTCACCCTAGTGAAGCCTAAGCA
ACCTTCTTGCTAACTGTTGGTGGCCAGGCCCAGCACCGTGGGCCCCATCT
>chr9:45291846-45291946
GAGAAAACGCCCACTAAGCCTCAGTATGGTTTGGTGAATCTTTACAAAGG
CATAGAATTTATACCACAATCGTTTTCAGTTTTGAGTTCTGAGGGTTTTT
>chr1:74249024-74249124
CATTTTAACAAACTAGACTCTCcttaatctgctacgtgaagatgcagcca
tttctcattctgaaagtggtagcttttgaacagcTTCAGATTTCTGAAAG
>chr14:121955528-121955628
CCCAGAAAGTATGAGAAATAATCTTAGGTCATGGTAGGAACTGAAAGTTA
AGCTCTCTTACAAAAAGAAATAGTATTTATAACTAAAATGAAAAAGAGGA
>chr18:55050738-55050838
TAACATCTTTAACTTGCTGACCATTCAGGTTATGAAGTTAAGGAAGAACA
TGGCCTCTGATGTCTTCAAAGAGGCTTTTTCAAAGTGCTTCCCTTCCCCC
>chr15:50987212-50987312
tataagtcactttcaaatgtagctgcttccttctacaaactaacctcatc
ttcactgttatggaataaatgtgtgtactaagggtgtgtatgtattccac
>chr14:63132366-63132466
CCTGCTCTTAATTAGCTACTTGCTCAAGAGGGTGACTCACAGGTCGAGCT
GGAAATGACTGGTCTCCTGATTCTTGAGTCAGTTCACAAGGTCTAAGGGC
>chr11:21175404-21175504
TTTATAGGTAAACCCAAAGTTCCTAGACACTGGGCtctctgtctttgtct
ctgtgtctctgtgtttctgtctctttctctgtctctctctatgtctgttt
>chr11:101544108-101544208
AACTTAGTCCCCCTTGGCAGTCTTCTGGGGTCACTGTGAGAATCCAATGT
CCACAGAGGAGACTGCTCTGTTACTGCTTCTGAGACAGGCTAGACACCAA
>chr10:44821652-44821752
AAAGCAGGCCACTTTCTAGTAGATTGTGAGAAGATAGACAGCAGCATTAG
CTTCACTGTGGGTTTGATGTGGAGAACAGAGTCAAAAGGAGATATTCTTG
>chr18:56809918-56810018
CCTTTTCAGTGAGAGGGGCCAGCTCCCTCTATGAAGGACATTTTAAAAGA
GTGGTGTCATTCTTTTGACAACCTAGTCTCCTTTCACACCCTCTGCTTTC
>chr11:53347315-53347415
aattagagtgacagtagtgaggggccatgtgggtgtttgaaaccaaacct
gaaccctctaaaaagagcacctagtgatattaatggttggctgagtcatt
>chr10:117867418-117867518
TGCTTCTCTTCTTGGACTTTTTCTTATGACTCTCCTGATATGACTCTCCT
TATGACTATTGGTGAAGTGACTCAGAACAGTGGCCATGAACAAACAGAGA
>chr12:32442163-32442263
CTCCAGTTGGTGGGTGAGACTGGAGAAAGACAGGAAGTGAGTCAAGAAGA
GAAGACAGTGCAAGGATGAGTGTGTTCTGCTTTAAATGAAACCTCAGACA
>chr5:31012837-31012937
AACACTAGGAGGGGGATGGGGCCAAGTGTCAGAAAAGAGAATGCAGGGGG
TCAGGAAGTGGTTACTCTGTCTTTTTCTCAGTCTGACTTCACAGTCTTAT
>chr6:66495100-66495200
CTCTGCCTGAGCCACAGAGCAGGGACTGACAAGAAATCCACGTTCTGTGT
GTTTCATAATGACTTCCATCTAGGGGAGAGTGATCATGCCTAACCATGAC
>chr6:17652748-17652848
GTTTCTGCTGTGGGTTTTTATCATAGTCTTGCCACTTTTCTGTTTCCAGT
CATCACACTGCATGACTCATTGTATGTACTACTGTCACACTATTCTTTAG
>chr12:25683028-25683128
atgaaaaaaattaagagaagctggggcacgtggtgttcttcaccagatat
acacacagagagatgagtaaattggagagaaatgattcagtataacctag
>chr15:66704341-66704441
ATGGCACTAAGTTTTAGAATTACTGGGATTGACTCATTGAGAAAGTAGCA
TTTGCACAGAGTTGGCTACAAAGAAGGATGACCTTAAAAGTAAAAGTAAT
>chr2:30723406-30723506
aaaccccagacactggcgtcaggagcccAGTAATGACTCATAAACAGAGT
Gagacagctccagcaagagagctgcgagtttgaagccagcctaggctacc
>chr11:5722160-5722260
aacaagtgctcagcatggagccagctctccagccccAAATAACTGTAATA
TAAGAATAACTAAAAACAGAAGACTGACTGTGTCAGAAGTTCTATATGAC
>chr13:113355084-113355184
AGAATGACATTTGCTCCACCTATGACCCACTTATTGTTTCCTTTAGAGAG
TTCCTAGTGTTCTCAAATACATTTCCCTAGGGGATGATGAGAGAAGAGAG
>chr5:148397504-148397604
gcggtgaccacagcaagaggaactgtattaaagggttgcagcactagaaa
ggttgagagccaccgCTCTAAGGTCTTATCTATAGGTCCTGCCTGGAGTG
>chr3:79490280-79490380
cGCAGGACAGAGAAAGCACGTGCTAGGTTGAAAATGAGACTGCTAGGTGA
CTCAACTCTACTGATTTCTTGTTAACGTGCTGGCTTTCTAAATCAAACAC
>chr1:130879812-130879912
TCTTAGAACTTTCATTTAGATGACTGATTGAAGTCTCTGTGGTGGCATTC
TTCTGTGGGGATCACAGTCCTGTGCCATGTTAGTCTTGACGTAGCCTGGT
>chr8:70808209-70808309
gaaaccctgtcccCACCCCCCACCCACCCCCCAAAAAAAACCCTCCAAGA
GATTTCTAGGCTTACTCACCCCAAGGTGGGTTTGTAGTGCAGAGGGGCCC
>chr13:28749927-28750027
acccacaagaggcaaagccttccccatgtgaggctcagagatcaagaaaa
gacttcctctggttcaagtattgatgctgacatcgtgtgcagagattatc
>chr14:122558182-122558282
agtgagtcatcacccagccccTGTATCACAGGTTTTAGAGAGGCTCAGTC
TTTGTTCCATTTTTCATTTGTAGAGTACAACTTGAGTTTGGTAGTGTTTC
>chr6:47636422-47636522
ATATTTAATTGTTTTAAAATGTCACTGTCTCAGTTCCACAGTGGGTAAGA
AACCATGAGTAATATGGGGAGGGAGCTAAAAGGAAAAATCACCCATAAAG
>chr5:3494549-3494649
TCTGCAAAGGCCAGAGCCAAGCCTAGAATCTGGCAAGACACTGAGTACAC
AGATGAGGTCCAGAAAACCTATCTAATAAGACTCAGAAACCAGGTGGGAC
>chr4:16211576-16211676
agcatgtagggtaccttccagtaccatgaactctagtcattaggggacca
aggttctagttaggcaccagtttgacttctctgtgttgtttttagcaaca
>chr12:35553217-35553317
ACCCTCTGCTTCTTGTGCTATCTGTTTGACTCGGCTGAGTCAGAAGTTTT
GAGTCAGAAGTGAAACACATAATTGCTGAGAGTTAAAGCAAAGAGAATTT
>chr7:51892624-51892724
TGAAAGCAGTTCTTGTAACACAACCCCTTTGCCATCTCTGACTTAAATGT
GTGGTAGACTTGTGAGTCAGCATGTATTATGTCCTAGTCTGGAGTTCTGA
>chr1:165195723-165195823
actgtggtacatagtctcctgctgtctttagatcaagatgtagaactctc
gggttggagagatgactcagtggttaagagacactcagatcagtagtgtt
>chr8:94458616-94458716
CACATCCTGTTTGCTTATTTCTCCAAATGACTGTCCCCATCCTCACATCT
CTAGGGTGTTCTGGTCGACTTTAAGTGGCATTGCCTTCTGCCTGCATACC
>chr8:34764803-34764903
gagagagagaACACTCAGCTTACCCATGGCACTGATAACTCTACTCATTC
GTACTGAAGATAGACCATGCTAATCTTACATATAACACTTTTTGGTTTTA
>chr4:133841236-133841336
CACAGAGGAGCTAGAGCTCGGAGAGCGGTTTGGGGGCAGGAAGGGGGGAG
CGAAGGCCTTGTGAAAGACTTTACCGAGGCCCCCTCCTCTCCAGGTTTTA
>chr3:59114438-59114538
AGTTGGATGTTTCCCATTTCTGTGTGAGCACCTTTCTTGCATTGTGGTGT
GTGACTAAGCTTACTGTACTGACCCATTGTGCGGAAACCGGGAGCTGCTC
>chr12:110558292-110558392
CTGCCAGCAGCCTGGGACTATATGCACGCACCCACACACGCACAGAGTCC
ATTAGTAATACTGTGAAAAGGCATTTCAGGATGAGTCAGTGACACAAAGA
>chr19:34194591-34194691
ACACCCCCCCCTCTCTacacacacacacacacacacacacacacacacac
TGAACtctggaatctgcacacaagagaaaatgtgctgtttgtctttctga
>chr17:44766402-44766502
CCAATCGCTCTTTCCATCTTCTAACTCGATACACTCTTGAAATGAGTGAT
CTGCTTAGCTTGCTCGCACGTACACCCGAAGAAGTCATCAACACTTGTTA
>chr9:123814510-123814610
AATCTCTCGGCTGCTGACCACAGTTTTCCTGTTAAGCATTCTGGCCACAA
AGCCCTGGTTTTGAAGTGATTGGCAAGCAGGCTCTGAGGGAAGGTTTTAG
>chr16:43190610-43190710
GCAAAGTACTGCGCTGTTTCACTGAAGGCTGTGTGCAGAAAGAATCCTTC
TCCAGGACTTCCTGATTTACACTGACCCCACTGTATCATTGGCTACTGAC
>chr11:72954161-72954261
TCCCCAGACTCTATAGCCAGCACTGTGTCCAGGAGAACCCAGACTGGCCT
AAGGACTTGACCAACCACCATCTCCAGCCCTAGCCTGGTAGAATCCAGAG
>chr1:82832534-82832634
TGGGTGTCTGGTTTTGACACCCTGGGTGCCGTCTGTACAATACTCAGAAA
GCACCCTATTTCCAGGAAGTGCACACTGACTGCTGGTTCTTAGTCATTTC
>chr15:80706456-80706556
gtttcagctgctccctgtggtaacctggaacaaattggctaacctctatt
tttctatctggaaagtgagaactgctattgtgggaaagattgaccgctgt
>chr1:14484625-14484725
GTCACAAGCTTATAGTGAGTGATAACTGGGTGTGCTGAGTCATAGAACTT
CCCCAGCTTATAGTGAGTGATAACTGGGTGTGCTGAGTCACAGGACTTCA
>chr19:41265654-41265754
tgggatctgaacccaaatccttatacaagcaatttaccgagtcatatcag
atctccagccctgtttggatatgtgtgtgctacatgtgtAATGAGGTTAG
>chr10:40372480-40372580
TCATTATTCATGTTGTATTCTTCCCTACTGCTCCTTTTACTGAAAGATTG
CTTCACAATAAATAGAGAGGCAGCCTAATCCATGACTCATGACTGGAGGA
>chr16:27401772-27401872
TTGATGACTTGTATCATCTCAGCATTTTCAGAACTGCTGGCCTATAATCT
GCTATGTCTGTGGTTAGTTATAGTGCTGCTTGCCAAATAAGTGGTTTAAG
>chr1:179169917-179170017
agatactatctcagcgcttttcctattgcaaagtaaggtgtggttgatac
cacatacatctgccacattgtgtatttgataaatgactataggaaatatt
>chr10:94909442-94909542
GCACACGTAGGACAGTCATTGCTCTCCTCCTGAGAGTGGCTAAAAAAGAA
GAAGTGACAAATGGGGGGAGGGTAAGGGCCCCTGTGACATCCATTGTGTA
>chr15:73153208-73153308
AGGTTTGGGTCTAGTGCTCAGAGACATAAGGGGGCTACTGCACCACATCT
GAGGGTCTCAGTGTGGGGGGGGGGGGAGGGAGGAAAGCATAGAGGACAGC
>chr1:64508550-64508650
agagaaggagctgaacaagagattgacagcttcagtcagaagagtcctct
gcggtttctgcttcaaccacagagctcctgcattgagttcttgccctggc
>chr10:84727076-84727176
actcaaccctgtttgttttcttcacaataaagatgtggcAGTCAGAACGG
TACTCAGTCTGAGAGGTGATGTGAGTGGGCAGCCTTCCGTGCATCTTCAG
>chr2:8870290-8870390
tagattaatcattcaatgatgtaagtagcagcttaccccatccctcctta
agcttttcacagactgcccatTGCTCTGTTCAACCTAGCATCTCCTCTGC
>chr14:74767870-74767970
AGCCTAAGAAATAAGCTTAGATTAAACACAAGTGTGTGACTGAAATTGCT
AGCAAGGATTGACTCAGACTCTCCAAACAGGATGGGCTCCCTCACAGAAG
>chr5:64992574-64992674
TAGATCTGAGTCAGAAGCCATCACCCCTGAGTGCATTGTTCTTTCTAATC
ACAGGCAGTGATCGGCCCAGTGAAAGAATTACATTAGTCATCAACTCACA
>chr2:12977405-12977505
ATCGTAGTCACTTTCATTGTAACAGTGAAGTTTTCCTTTTATGTATTGAA
AGGTCACTTTCAGTTTGCACTATGCAATAAACCCCCTTGAAAGTGAAAGG
>chr6:92105392-92105492
AAAACAGTCCCAAAGAAGTCAGCACATGATTCAAATCCAAAGCAGGATGC
TGACACTAAATACAAATGACAAAAGCAGCTGTGAGTAGGTTTTTCTGCAT
>chr12:54293418-54293518
GTCACGGGCTCAGTCTCTGTCCTGAAAGAAATGTAGCAAGGGAGGTTGAA
GTCACATCTGATAACTTGCAAGCTACACATCAGACAGAGAGGCCTGAGCA
>chr2:173448894-173448994
ttttctttttgccagttcgaggctgagctgagctgggcggggccttgctc
tgagggggccactcccattttccattttgagtcagactttttactcttca
>chr3:100482774-100482874
AAATCAGACACTACTGGTATGAACTCACACAAAGGGCTTCCCAAACAGAG
CCGGCCCTTTTTTGTTTTAGAGGTGGACTGTGTAGAGGACTGGGCCACAC
>chr2:19579663-19579763
ATAATGACAGGTCTCTCTTCTGCTATTACTCAGAGAACCTTTGAACTCTC
CTTTACAAAACACCCCCATGGTACATTGTCTTTCACTGCAGGAATGTATT
>chr19:34654054-34654154
CACTCCTAGGGAGCTTATAGACCTTTGCAGAGAGGCCTCTGTAATCTCCA
ACCACTCCTGAGCCTTGTTAAGTTCTGTTGGCTTCTGACTCATATGAACA
>chr8:36172941-36173041
TGGCCTCCCAGCTCAGTTCTCATTTATGGCAGAGACTCCCTCTGTGGAAA
GTCACACAGAGCAGCTATTCCCATGATGTCACTAGTATTTTGAGCAAATC
>chr3:142358992-142359092
AAAAAACTAGACTCTGACTCATTCAAGCACTTTAACTGTGGGTTCTATTT
TTTAGTGTGTGAGTCAAACTGTAAGCAATTTAACCCAAAAGTTAGGGGGA
>chr15:27596980-27597080
TGACTAAAATTAACACACCAAAGCTAAACAAGAGGCAAACAGGACTGTAA
TCAACAACCCGAACCCCACTTTACAAGTCAGGAAACAACTCACTGCATTG
>chr18:23848224-23848324
TAAGCAAATGAGGACGGCAGGAATTAGTACACACCTTTCACAGATTACTG
ACTGCTAATGGTTTCACCCCTCCAGTCAGAATACAGATTAGCAAATGACT
>chr5:105614932-105615032
GATTCTATTTTTAGAGTGGATACACAGACACAACTCCATCTGAACCCTTA
CCTGCATGAAACTTTCAGTCTAAGTAACCAGTCAAAGAAACAATAGTATC
>chr10:107923380-107923480
CATCTTGGAGTTTCTTTCTCCCTCATTTATAACAGGAAAACATACAAGTT
TCACATAGTTTTTAAGACACCGGGGGAAACTGGGATATACGTAAAATATG
>chr11:21139626-21139726
aataatcaataattaatgccgctcatactgtcttctgaacacccacaaca
gactatactccatttccctcaaatgcctctacacagtcagtctgatggag
>chr10:93179882-93179982
GCTAACGTACAGTGTGAAGGCACATTTCAGTTTGCTGACTAAAACTGCTG
CTTTGACTGTCCAGAAAGCTGATGTGAAATGTGCAGATGGAGAGAAAGCT
>chr6:98597666-98597766
GTGAAACGCTCTGGAGGGTTTTATGTTCATTCTTCTTGGCTTTTGTTTTA
TACATGTCACATCCTCCTTCAGTTCACTCAGCTCACCGCTTTGACTCACT
>chr11:22813854-22813954
ATAGGAAGAAGCATCGTAGGAGGACTTTCTGTTCCTGTTCAGAGAGGCTT
TACTGACCTGCACACAGGGCTGAGATTGAAACCAAAACACTAGTGTTGAG
>chr15:61448662-61448762
taatgtctgcaagtatttttggttttcacagttctcggagagctgtgaac
tgctatgacaCATAAGACAGTTTTTCACTACAAAACTTACTATTCAGGAC
>chr3:97934930-97935030
ATTAAAACCATATGCCCCAATGTGGCTTTTACAAAGGTTAAGATTACATG
AAACCTTTACGCGTGTTATATTTCTAGCTGTCACCATCTAGTAACTGTAC
>chr13:36792878-36792978
agaactgccaaatgactcatctataccactccgagcgtgtgctcaaagga
ctgtttatactaatatggagacacttgagtatcgtgttcatttctgcctt
>chr9:40448844-40448944
CTATCAGGATAAAGCCCTAAAAAGAGCCTAATGCTCTAGAGATGCCAGAG
TCAGTTAGGGGCTGACAAAGATTTCACAGGTCACAGGTCTGAAACTCAGC
>chr8:81861400-81861500
AGGACGCTGCTCGGGAAATGAGCATTCAGGAATCAGGGATGAGTCACCTT
CAACTCCACAGCAGGGTGAGCCAGAGAAATGAGCATGCAGGAATAGGTAT
>chr10:96660394-96660494
GATAGCTCAGGCAGGAAAGTACTTGACTTATAAACACGAAAGTTTAAAAA
gtgaaaaaggcacgtgttatgactcacagttgtaatgttagcaataggga
>chr2:78961780-78961880
GAGGTCTCTTCATAAATGAGTCAGGTCGTGGCTGTGAGTAAAACAGAGAA
CCATTGCTGAGGGTTAAATTTAGGGCAAGCTCGGGCCCAGAGCATGAGAC
>chr5:92234228-92234328
ACTTCATAGTAGTTGGAGGCAGAAAAGATGGTTAACACCTGAGTCAAAAC
AGAAGAGACACAGCATGGAACGTATGCATACTGACGAATCTCCATCCTCA
>chr12:77085512-77085612
aacttaagtgatagacaataccaaatgtggatagggatgcgaagcaactg
gaacgctctcacattatttggaagatagcctggcagcttctcataaatga
>chr11:4203372-4203472
CTCTTGCGAGCGCCCTACCCTCTGTTTAGTTAACCAGAAGGCTCATCCCT
CACTTGTTGCATACTCGGATACTGTTTTTGATATAAATGTCATCATGTCT
>chr12:54956954-54957054
aaaggccaggcaccaaataaaacaaaatataagagtttatattagtttct
agaacaagaaaactcacagagaaaggaaccagatgagtggatgccaggaa
>chr4:9605446-9605546
GGTAGTGCTCGGTTTCACTGAGTCATACTGACTGATTTTTGTAGATACTT
TCATagaagttgccccttatctcgagttctgctttttgcagtttcacttc
>chr4:119785051-119785151
ccattttcagttcacacccacccagccagctgacatatctgcacacctat
tctgaggcattcccctcctttatcagttgagcatgggaaattccccagtg
>chr10:19191568-19191668
ACACAACCAACTAAAAATGTGGCTCTAGAGCCATGACTAACATAGGGAGC
AACTATAGTGCCCAGATTATGACACATCTAGGCACAGTCAATATCAATGT
>chr7:127094851-127094951
CATTTGTACAAACCACACACAGACACACGGCATATAAGTAACTAAAATCA
AACAACTCTTTAAAAATATGGATGCAAATATgggtggtggtggtgcagat
>chr16:24637504-24637604
GTGGGGAGAATGGTAGTTCCTAGTTCTGGCTTCTGTTTCTATATGAGAAA
CGATGACTCAATGTCTCACAATGATGTGGAGGAAATGTCTCATGAGGAGG
>chr1:36965871-36965971
CACCACACTGCTGACAACTGGTGATTCACCTTCATGCCACTAAAACCTGG
AACATATATCATCCTGGTAGTTGCATTCCATTGGCTGTTGCCTTCTGCAG
>chr13:17695236-17695336
TTGAGTGACCTGTTTACCTGCCCTCTTGCAGAAACTTGGTGAGATCGGAA
CCTTTGTGCAGCCGGAACTAAGGTGCGGTAGTCCGCTGGGAGCCGGAAGG
>chr5:53490890-53490990
ATGGAACCAAACAGTGGCTGATTCATGTTTCCTCTGAGGGCAACAGGAAA
AGTACCTGCTACAGAAACTGCAGGCTGCCCTGAGCTGTGGCTTAGGCCTC
>chr12:25438838-25438938
GAGGCACACCGGCTGTGTCAGACAACCACGACACATGTCACTGAGTCATC
TCTAGCAACCCAGTCATTTCGGCCACAGGAAGTTGGGCACCTGCACTCCT
>chr16:38403816-38403916
CGTGCCGAGGCATAGGTGGTATGGAAATGAGTCAGAAGACCTGATGTCGA
AGCCTGATTTCCTCACCAGTTTGTGTGCCTCAGCTAGCGTCTCTCAGAAC
>chr2:166647070-166647170
TCAATGCTGGCCAGGACCTGAAAGGTTGCGCAGTCAGGTACAGGGGCAAG
GACTTAAAAGCTCCCCTGCTGACAGACTTTTTTCCTGGGCTGCCCGCCCC
>chr4:137875506-137875606
TGCCCCAGCATTCACGCTTGTCATTTCCACCATCAGAATATTACTCAGTT
GGGGACATCAACATAAAGCAGTCGGGGAGACTCCCTTTCTAGCAGTCACG
>chr16:52443280-52443380
TCTACAGTTATGAATGGAGGAAAACATGACTGGGCCAACTACAGTTTAAA
TTGTTGAAGCTAGGTGTTCTAGGAGTTATGTACCAAATTGTACATAAAGA
>chr7:84279478-84279578
TTTTAAACAAAAGCACTGAACAGCTCAGACAGGAAGACCATAGAACACAC
ACAAGTTCTGAGTTTAGTGTGGTATCAGTGTACCGTCCCAGGGGCCAGGA
>chr1:85845609-85845709
TAAACATTGACAGCACTTTATTTCCGCCATGAGTGTTTGGATGTGGGTGT
TTCCTGTGTGTGTGTCTGGTTTGAGGTGGCAGCTTTTGTTTCTTTGGAGC
>chr6:127293764-127293864
GACACCTGAATAGCCTACACATCCCTACACTTCTACATAGCCAGAGGAAA
TTAAACCTTGCTTTGGAAACACTTGGAAGACTGTCAAAGCTTTCTTCCCT
>chr13:29484170-29484270
CGATGACATCCTGTCTCAAGTGAGCACTCTCATTCTCAATTGCTACCTGT
AGAAATGACTGCCAGGGCAAGGCTGGCTCAACGCTCATGGTATCATACAC
>chr6:142945614-142945714
agacaCACCCCACAGACCACAGAAACACACAAAGAGACAGTCAGACAGAA
ACACACACCACATACagagaaagagggagggagggagagagagagagaga
>chr7:58474726-58474826
TGGTGACCTGACTGTTCCACGATACACTTGTGTACACCACCACCACAGTG
CATGTGTGATTACTGTATATCAAGTAAAAATCAAAATGAAAGTCAAAAGT
>chr5:106904525-106904625
AGACAAAGTCATCCCTTTACCCTTCAATGAAATTCTTATAAATTTAATAA
ATACAAGCCAACTCCCTATATGACTCATGCACTCACTTAAGTATTTTCTA
>chr13:104468068-104468168
tctccatccctcttacatgatgagacctaatgagatcatggctggaagtg
ttatgactgAGCTTTTTGTGGCTGTGACACACATTTCTGTTGTATCCCAT
>chr11:5294994-5295094
tggtggtgcatatctgtcattctagcactcaggaggctggggcagatgca
tcactgcaagtctgagtcagtcagaggtataaagagtttatgaatgcatg
>chr14:61327082-61327182
GTTGGCCTCACTCGCTCATTATTATcactgtagctgtcttcagacgcacc
agaagagggcgtcagatctcattatgagtagttgtgagtcaccacgcggt
>chr11:46474438-46474538
GAATGTGCTCTCCTAACCTTCTCTAGTTTTGTTTTAGTATGTTGCTGGTT
TCTTTTGATAATGGATCACAATTTGAAACTCATTTTTGTCCCTCCTTCCC
>chr14:57850470-57850570
CTGCTGCCTGTCTCACTGGGGAGACAGTGGCAGCCTCTGACTCAGCTCAG
CAACCAGAAGCTTTTACAAGTCATAGCATGTCACTTTTTCCCACTTTTCT
>chr4:9263994-9264094
tatcagaagtgactcataaagtcttgctgacatgactacataaacatgaa
aaacaagaatagacatgccaaggtggatgaagtaagaagcatgaggcctc
>chr13:119654898-119654998
AGAGAATTCTCCATCTGTACATGGGGAGATGCTCATAGTTCCGTGAGTAT
AGATAACTGAGCTCATATCCACTGTAGGGAGGTTGTGTCCTTTCATTCAA
>chr15:25993426-25993526
CATATTGTGTCATAGTCAAATCAGCAGCTCTACGGTTCCAGAAACAGTGA
AGAAAATAACCAGTAGAGGGCGCTCGGAGCATTTCTTTGGAAGACTGGCT
>chr2:167920499-167920599
ATGAAGATGTCAGGAGTGATGAGGGAGATTCTGACTTAGAAAGGCGTggt
gacagggtgacagggtgacagggtgacagggtgacTCGGGTTCTTTCCAA
>chr7:125488600-125488700
AGGGTTGAAGCAGGGGAGAAGGAAAGAAAGGACGAGCCATAAGTCATCCA
TCGGTTCCAGGATTGGCATCCGTCAATCAATGCAGCGGAAGTCAGAAGAA
>chr5:105306235-105306335
aggtgaaaagttAaataccaaggggcctctcttcccaatgatAccaagaa
gtgggagtgggtgggtaggagagcagggcaggggtagtgtatagggaact
>chr5:86783098-86783198
AGGGGGGGTTGGGAGGGCTGTCTCAAGCCATGAGGCCGCTCCTAGGACTC
ACATTTCTGTGCGTGTTACCACGCCCAGTGTCAATTTGACTCTTTTTTTC
>chr6:42390800-42390900
CAATGGGGAGATGGAAATTTTGGATTATGATTTTCAACGTAAGCAAGAAG
AGTGAGTAATTTCAGCAGATGTGACTCATGTTGATTTCTATCCCTTTCTT
>chr19:21863655-21863755
CACAACTTACAGAATGAGTCACTGAGTCATTGAGTCAACCCCAGCAACAG
GATGTGAGCACTTGGCTTTGAAAGGAGTCCTTTCTGTTGATCAGGCGTGT
>chr13:3773303-3773403
catcaggtttcactctgaatcatcttctagtttacatatttaggcaggat
ttctcacttgaacctagagctcaatgatttggctaatccagctacccaac
>chr13:16651758-16651858
AAAAATGTGTGACCTAAGTAAAGTTCTAGTAAAATCATGACACTTTGTTT
CTACTTCTATTTTTTTTTAAAGGCACTTAAATGGAAAACGGCTACCAAAA
>chr16:5297327-5297427
TTCCTCACTCAGATCTGCTCTGGAGTAAGGCAGAAGGCTGACACCATCCA
TCAATGCACTGTACACTTAAAACAGAGAGTCCCACAAAGACTTATGAGTC
>chr1:184529538-184529638
ttgatagtgaaactgaacgtGTGTGTGTGTGTgaaagagagagagagaga
gagagagagagagagagagagagagagagaATGTGTGTGAATATATGCAA
>chr5:100585200-100585300
aacacagatcatagccataagccagaccagccaacggtaagaaccaactt
acaggtcatattgaagctatctACACAGAATCAAAAGAAAACATCAAACC
>chr16:43253191-43253291
GTCTGCTCGAGGTTGAAAAGCACAGTGATGTGTCAGAATGCTTGTGTTCT
GACTCATACTGACACCGAGTGACTTGTCACTCAGGGATTTCACCAGTTCC
>chr9:55793090-55793190
TCCTAGGATGCTCATATCTAGGAATATTGTTACCACCATCCTTAGAAATC
ATTTCAATAACAGAGTAACAATGATAGCACTTATCAAAAAAAGAATCACA
>chr18:32970273-32970373
GTGTGTCACTGACCACCTGTGTTATTTCAGGCACGAGGCAGACAAAAATG
AAGCTAACCAAGTGCGTCGATCTTTGGGTAATGACGACGTTGCTGTTGAG
>chr9:58015745-58015845
AGGGTGCCATCTCACTTTTGAGGCGAGTGACTACTCTGAATTACAATTCA
AGAAGAGCCGGGCTGGCTTGGAACTTGGGAGATACAGGGCATTCACTGTA
>chr2:72282616-72282716
GGGGAGGTACTTTTCTGATTTTTAAAAAGGTTTGGACAATGGTTTTTGTT
GTTGTTGTTGTTTTGTTTTTCCAAtttgtttttgggttttgagacaaggt
>chr12:25189392-25189492
CCTCTCCACACAGGGAAGGAATCTCACCCTGAGCTTCATGGGGCACTCAG
ACCCGCCTTCCAGATGTGCCCCTTCCCTTTCCAAGGGACTGCAGCCAGCC
>chr13:30149241-30149341
CTGTTGGCTTTTGTTGTCGTAGTTTATAGGATAATGAGGTTGTAAATGAA
AAACAGTCATTTCATCAAGGTGGGGCCCTGACTCATGATGGTGAGTAATG
>chr17:26549142-26549242
tacaaatgaagagactcacaggggtggccagtgtggtgagtgacttcaga
gtcacccagcCTCCCTTGCTTTCCTGTTTCCTGGAGCTCAGCCTGACCCT
>chr1:64407429-64407529
ACACGTACTATCTTACTATATAAGCAGCAGAAAATGACTCATCTCTCTAT
CCCCTTATCCCTTCCTACCCTCACCAGGAGATGACTTCATCTCAGTTACT
>chr13:48927802-48927902
ACCAAGAGTGTATAGTTCATTTACTTAAATGTGGTGTTTGAATGAGAATC
ATAGCCCCTCTCCCTCCCCCTCCCCTCAccccatccccaggctcaaacat
>chr11:117319553-117319653
cacacacagagagagagagagagagagagagagagagagagagagagaCA
CTCATACACAGAGCTTTCCCAGGCCAGAGCCGGAACAGAGGGGCCTTATC
>chr9:122233478-122233578
GTGACTGTGTATGAAGACAGGGGCATACAGTAACTAAGGCGATTGATTCC
ATTCACAGCAGTGTGCTCCTGATTCCGGATCCACATCTAGTGAACGGGCA
>chr2:154659644-154659744
TGTTTTGAGGTCTGATGTATTCTTGTCCTAGGACCTAACCACTTCCTTAG
ACAGTGCTGTGAGGTTTTACTACCACCATGTGCACACCATTCATATCTTG
>chr6:38891832-38891932
CTTTCTTGTGCTTATGTATTTAATCTCATAGAGAAGTAGCTGCACTCCAG
ATTACATTTATATGAATTAATGGATCCTTTGAGATTGTGTGAGAGGCTAC
>chr11:45840524-45840624
aaccctgttgctgcacatttcgggtttctgctattatgagtaaagctgct
aagaacatttttttccacaatatttttatgtatctttttgatcttttggc
>chr2:9867198-9867298
TTCTTCTGCGGTGTGATCACACTCATTCAGAGCTAACACCTCCAGCCATC
TTTTTTTTTATGCCTCTTGTTCTGATCCGTCTAAACATCTTGATGTTTAA
>chr14:60541672-60541772
gttctttgtcactgCTTTCTGAGTTACTGGGGTTACAGGTCGCCATCACA
ACTCTCAGTTTGAGTCATATAATGACTCATCTATGACCAGATGCAAAGCC
>chr4:63875677-63875777
acttaagtaccttaaaactctacctctggatattaacatattggaatgag
aatttcaacatatcaatttggagaggagataatgatttgcttcgtaacaT
>chr3:101290102-101290202
GTCACCAATAAGGAGACACTGTCTTGACAGAGAGACAGTATTCATTTAGA
AAGTGAGAGTGGAGCTACGGTTACAGTTCAGAGGAGAGAGCGATGGCCCG
>chr17:52168398-52168498
GCAGCATGTAGGTGGGCCCCAGATCCTGTATTCTCAAAAAGCTCCAGTGG
TTGCCACATTTCTGTGGTGATGGTTTCATCATGAGGAGCAATGCATGATG
>chr5:41664449-41664549
GCTCATAAATGCAATATGCTCTATGAAGTTGAAATAATAAACATGTGGGT
TTACACCAAAAAGAAGCTAAAGAAAGCTGTCAGCTTACTTGGGATAGACA
>chr6:61225546-61225646
CCTCTTAGGATTCATTTAGAAAGTGTAGTGTTTGTGCCAAGTTTCCTGAT
TTTAAAGGATATTAGTAAAATCTGGCATGCAGTGCTCCAAGGAGTAAGTT
>chr9:44716894-44716994
CAGCAACAGTACCAGGTACGTACTTCTAGGTCTAGTCATTTCTAACTCGC
TCCAGCAAGATGGTCCTCCTTGCCTTGGTTTTCCCAACTTTCTGTGCCTC
>chr9:14160275-14160375
aagtaagtttgcttctggagtgttttcctgtgagaccatgtatcacctcc
ccgaatgacatcatagttgtggtgatttgaatatgctcagcccatgggaa
>chr18:53888204-53888304
CTTTTCTTagctggtttctttttaagcaactggaatgtaattagacacac
tgaatcacatctcgtcatatttgtgctttttgtttgactactagaaagta
>chr9:53567768-53567868
actgcagcatgactttaaaaaaccacccaagcctggatgacagctcacaa
aatctagaaacctggagtgtactgtacagctcagctggtttgaggccttt
>chr17:51945774-51945874
gggaaaatgacagataacgtaagcagTCTTCTGTGTTGCTAAAGGGAAAC
CACGTGGACTACGGAGAAAATGAAGCATACACAGAGAAGAGATGATGTTT
>chr13:52914704-52914804
TCATAACACAATTTACTAGAATTCAAAAGCAGAAGCGAAACGACCTTTAC
TTTTTGGGGGAAAAAACCCACACTGGCATAATTCAGTGAAACACTCAATT
>chr9:88425136-88425236
TCTTAGTAGTATTCTCAGTACTGTTTCCTGTTTCTCTAAGGCCCACTTAA
CAGTACTCTGCTCTTTTGTATTCGCTTGGTCAAACCAAGAGTTTCTGAAA
>chr13:109668482-109668582
GATAAGCTGGGTAACAGTCTTGCAGAGTAGCTCTTGATGAAGAACTGATC
ACCACAGGGGTGGGGGTGGGACTCTTGGTATTACTCTGTGCCTCTTTGAC
>chr2:140042642-140042742
tcctgttatgttctgtatgttctgaagtttgttaatcttaagaaatttta
caaaggttcacattggacccaacaaattaaagatcaatatgaacagtcat
>chr9:50905371-50905471
GACTCTCATGCCTACAAATGTGAATATACCATGTAGCAACGTCTGTATCT
TCTGCAAACCATTTCCTGTCTGTTTCCTAGTAACTACAACAATCACAAGC
>chr7:45395819-45395919
TCGGACCTAGGTCGGTCTCAGCCTCGCGCTCTAGCTAACCGCCTATGACC
GCGAGACACTTATGGAAGGTCCGCCCTTTCTCCTTACACTTCCCGGACCT
>chr14:14607126-14607226
cccgctacagatggttgtgagccaccatgtggttgctgggaattgaactc
agacctctggaagatgagtcagtgctcttaactgctgagtcatctctcca
>chr6:41118540-41118640
TAGAAGAAGAGAAGAAAGCAACTGACTCAGAGAAAAACATGAAGAGGACT
TTCCCACACCCAGCCCTATTTACTCAATACAGCCATCTCCCCTTCTATTG
>chr9:50547843-50547943
CAACATTACTCACAAGAACCAAAAGACAGAAGCAGTTTGATGTAGCTACT
GATGACTAAAACTGAACCAACTGTGgaggttcatacatgtcaccccaaaa
>chr3:75910450-75910550
CACTCTGCAATGGAAGACCTGGCAAAGACAAGTCTGAAAGCATTTCTCAG
AATGATTAAGTCTGTGCATCCTATGAGTCAGGAGAGGGTTACATAGTACC
>chr8:115250966-115251066
TCGGGCCTGGTAGCACACATGTGTCATGCCTGATTCATTACTAGCTCACG
GACTGAGTGACTTAAAGGCCAGCATAAGACATTCAAAGGTGCcacgtctc
>chr1:144086242-144086342
TACAATATACTGGATGATGTCTATACCCTGTGGCTTGTGGCATGACCTTT
GTGGCTTGCTGAGTCATGCCAGCATGATGTGTTTTTGGTAAGACATTCTT
>chr6:100275776-100275876
CAAACCTCACACTCTACATGCAACATCTGAGCTGTTCTTAGAAAGCAGTC
ATCAGTTTGTTCTCTCTATGACTAACCACAATTTAAGAGTCATCATGCTG
>chr7:24082140-24082240
GTGGCTCAGACCCGCCCCGGTCCTCACCACGGGCTCACGGACGTCCAGGT
TGGTGTTAGATGTGGGACGCTTACAGTGGTCGATGTGCGCATGCGCAGGG
>chr7:80206430-80206530
TTCTCTAGAAGGTTTCTAGAAGGAACAAGGTGTTTTCTGAAAGGGAGGGC
CTCCATGTGTGGTGAAGGTGGACATTGAAGTCACTGTATTAAGTGGCCCC
>chr17:84291386-84291486
ctctccctctatgattaggaaatgcgagcttgttcattctgacaactcct
actcaatattacactgaaagtgactgactaaaacaaGTGCTTTCGTTTGT
>chr2:50250888-50250988
GACACTGGCTTTGTAGTTCTTGCAGAAATGAGTCAAAGTCTTGCAATCAC
TCATTCACCCTCCACTCATGTGTTAGTTATCTGCTATGGTGGAAACCCTG
>chr15:64075480-64075580
CAGACTCAGCTTGCATCCTCTAACACCCGGAGACTCGGAAGTCCCTACAG
TTTACCCGCTCAGGGTTTCCATCTCCTGGATGGCCATACTGGGTTAGTTA
>chr10:19118892-19118992
GGCCAGATAAGGAAGAAAGTTTGCAAAACAATGGGAAGCTGGAAAGGGCC
CAGGTTATGAGCAACCAGGAAAGTCGGGTTACTGTACCAGTCATACAGAT
>chr10:8007328-8007428
AAACATCATGGGGTGAGGAAAGTATGAGGTTACTCATATAAACGTGGGTA
CACCACAGAAAGAGGAAGCTTTAAGCACATAGGAAACCTTGTGGGACTCT
>chr10:25200818-25200918
TCATGATATCATCTGAGATTCACGAGAACATAATGGGCTTCCTGGAGTTG
TTTAAAAGCTGTGGTCTGATTCGGGGTGTGGCCATCTACGGTTGACACTA
>chr3:68828790-68828890
GCCTCTCTTCATAAAGATGCTCTCAGAAGGCTGTGTTTGGGCCCTGCGTG
CATTAGAGAGGCAGTTGGTATCAAGTTAGAGAATAAAGAGAAAGCTCATT
>chr10:59936392-59936492
ACTCCAGCCTCAAGCACAAGAGATAACCAAGCCTCCATCCCCAGTAACCA
AGCCACGGCAGCAGGAAAGTGGGGAAGGCCACCCCTTAGGGCAGGGACAG
>chr11:9112776-9112876
cctcaacatcactacactagggactaagcatccagaacatggacACAAGT
CATATCTAAACATGACATCAACTCAGCAGGATTCTTGCTCAAACTGAACC
>chr5:37067086-37067186
GAGGTGAGGGGTGGGAAACCCCAGGGCAGGCATCTAGGGAAGCTCACTGG
CTAGGCTGGATCTGCTGGACTATGAGTGGTGGGGGTTAGAGGAACAGGAT
>chrX:101369086-101369186
TGAAGTAGCTACGGAAATACTTGTGACTCATAACTGCAGCAGTGAGTGCT
CTCTTGTCAATACAGGAAGCCCAGTCCCGTTGCTGATGTTGTTTCTCTAG
>chr18:62122485-62122585
tcattgccatacttggaattgactttaaattcttactcactttggttgat
gcgtggtgatattactttatgactgatttgggttcctctgatgactaatg
>chr12:54144410-54144510
CTACATTTTCTACAAATTTATTTAATGATGTGTACAACACACACAGATCA
TGATGAAAAAGATTCCTTGCTAAATGACTGGGCAACTGAGAGACCTGAAT
>chr13:45649324-45649424
ACGTGAACCCCTGAGGTTACCAGCTGGAACACAGTAGATGCCACCTTGGA
TTATGAGGTCCCTCCAACTCAAGCTGCCCTGGTCTTTCTGTTTGAGGGTT
>chr14:78610920-78611020
acgatccccaacgacaaagttactttgctgccacatcataactgtaattt
tgctattgttatgaatcataatgtgaatatccgatctgcaggatgcctga
>chr1:133798012-133798112
GAGCAGGGTTCCCAGAACAAGGAGAAGCTATAGAACAGAGGGCAAACCAG
GGGCCCCTTCTGATACCTCGCATGCAACTGACTCTCCGCATGCTAACACT
>chr2:101819550-101819650
TTATGAGAGTTCATCTCTTTTAACTAGCACGCTCCTCTCACTGCCTCTGT
ATGCATAGGAAATAACAGGCACAGAAACATTTATGACACCTTGAAGCTAA
>chr18:36364950-36365050
AGTTCAGTCTTTCGTAATACCCACTGTATCTTAAGGCTAACAGTTGCTGA
TTGGCTAGTAGCAATTTGGTAGGCCATAGCTTTCATAGACCTTTATGTGC
>chr16:75709800-75709900
TCAAAGACAATGAAACTCATTAGGAGTCTTGCTTTTCTCTGCTCCTCTCC
CCTGTTCGTAATGGGTAACTGTGGAACCACTGATGAGTGATTTAACACGA
>chr4:133843152-133843252
GGCTGTGGCCGCTTCCATCCCTGAAGGTGCAGCACCCAATGAGGCCTCTC
TCTTTGTTGAGTCATTTCCCCCCCACCTCCCCAGAGTTCATGGGGAACCC
>chr11:55132024-55132124
tatattcactcagacattcatatctctactgttcatcaccagaaatttct
taccaactcaaactgaaactctaattctttgttctctacctcttagcaac
>chr12:91774780-91774880
AACCGTTTTTCAAACACTCTGTCATTGCGAGAGCAATGAGTCAGCGCTGA
GAGGATTGTTGTGACCTGCCCCTCCTATTACAGCAAGCCAAAGAGCTTTG
>chr14:121823130-121823230
GTGCAGGAAAGTACCATGCTGGACCCAGTACAGTGCATACATAGTGAATC
TGAAAGGGAAGTGTGAGGTCAGAGATGAGGTCAGAGGTGACATCTTTGAC
>chr16:45722213-45722313
CCCAACAGTGGTGGATTGCTATCTATATATGTCCAGAGATAAGATCCAAT
CTAAGTAGCTTTGTGAGATTCTTCTCACTGAGTCAATTCACAAATGCGAG
>chr7:24461457-24461557
CAGTGACATCACTACTGTACGGGTGCTACTCATTGCTCTCTGCTCTCTCT
GGTTCCCACTCATCAGCCACACTGAGCCGCTCTGAGTGATTCTTTGCcct
>chr3:136673500-136673600
TGGCTTTTGCCGGATGACAAATTGCTCTTTACAAATGACTCTGTGCTTGT
GGTTTTGTTTATAGTCATTTGAGGACAGCTTTCTACAGCTCTCTTGGTTT
>chr9:110142311-110142411
TTTCTGCTCCCTCTTATTTACATTTTTGTAGTATTCTCATAAGCATTACA
CATGTTCCTTAGTTCTTTTTCTGTCTTTCATCCATGTTTTGATTTTGGGT
>chr5:151374944-151375044
CAAAGGTATCACCATTTAGCAATAACTCTACCCTAGGGCTGTTATTGTAC
CACACACTGTGACTAATTATACTGTCATTTCTGTCTGCTTAAACCACAGC
>chr16:95809207-95809307
CCACATAAGCTGTTATGTGAACGAACCCACAGGGTTCATAGTTTGACTCA
TACGTCTCCCACAAATTCAGGTTAGCTGTAAGGGCTGTGTGAACGTGAGC
>chr13:49557048-49557148
taactataattttgctactgttatgaatcataatgtaaaaatctgtgggt
tttgatggtcttagacgacccatgtgaagggggttatgtatgactcacaa
>chr7:19344543-19344643
ctctgggctctcccttcccgaccctgcccgctctgggttgtccctgtctg
actgtcccactggactttaagcCACAGCTGTCGGTATCAGTCCCTGCTTG
>chr14:56296976-56297076
AGCACGTTTTTTTTTTGGGGGGGGGAGGGTTGGGTTTTGGGTTTTCTATT
TTCAGCCAGATCACGATCACTATACCTGTCTACTGGATTTTTAAGAATAA
>chr13:54209492-54209592
agcacacacagaggcacacagtcagaatggcactCTTCAGAACCAAGAGA
AAGTGAAACTGCCACAACCGGATTCCTCAGACTGCTGTGAGGCACAGTCG
>chr18:39017752-39017852
TTTGTCTCTCCTGGGCAATTCTTCACCAGGTTTGGGTACGTTGGTCTTAG
TTTCATTTCTGGTGTTTTCAGGAAATGACTCACATTTTAATCTGTATTTG
>chr1:87435182-87435282
GGCTGTGATATTGGTAAAATATGAGAGTCACCATTATTCAGACTCCTTCC
TGACCTAAGGCAGCTTTGGAACAGTCATTTTAGGAATAGAAAGAACTTTC
>chr6:129438164-129438264
GTGAGATCATCTACTTGTGTTATGACTAAAGGCAGCTGTCAGAGTTTAAT
TCTCTTTGCAGATACTATCTGGAGTTTGTGATAGAACAAAAGCAGAGTAG
>chr16:45124334-45124434
ATCCCACTTtggtggcacatatgtgtcatctcagcaccaagagactccaa
ctaggggtttttgaggcccaggccagcctgggctgtggagtgtgacacat
>chr1:156456650-156456750
acaggagtcagacatcaggtattgacactatgattcataacagtagcaaa
actatagttatgaagtagcaaagagactatgttatggttgaaggtcacca
>chr12:107127713-107127813
GGGCTGGAAAGCCCCTACCCCAGTTCCTTCTCAGAGGTTCAGCCAAAACA
CTGGAAACAGACTGGGGGCCCAGTCTCACAGTCACCCAGCAAAGTTTTCT
>chr13:97295888-97295988
AGTTCTCTTTCTGTAGTGATGGGGCTGCATACACTGCTCAGTGGTTACTT
ACCGCGGATGCACCGCCCCTCTCTAACGGGTTCGTGCTTCCAGAGATCGT
>chr4:150925147-150925247
ctactacttggcacaggagccccacccttaaatgtacaccaaagagaacg
attcagttatgcacacacctgaatggcagcataaaagccatgagtggaac
>chr13:63813730-63813830
gcatccacacaagaggatgacaggcaaccgacaagaacaaaagctaccct
aagggcaggatgcttaaCCTTTAAGACATGTTCATGTTATGACTGTTCCC
>chr6:99238180-99238280
ATTTAAAAGAGACATCATCAAAACCAGTATCTGATCGATTTCAGCAGAGA
ATGCTGCCCTTTTGGATATTAACAGTTTGTTCTTAGATACACTGAAACTC
>chr9:35305324-35305424
tcatggaaaatgagaaacatccacttgatgacttgaaaaatgacgaaatc
attaaaaaacgtgaaaaatgagaaatgcccactgaaggacctggaatatg
>chr18:79247488-79247588
CCTTCAGGGTTAGATGATTCTTTCAGTAGGAGATTTAGGGAGCTTACTCT
CATAATGAAATGGAACCATGAAATGACTGTGATCTCATGCTCTTATCATT
>chr15:56042591-56042691
AGGCCACTCAAGAACAGGATATTCTGATGACTAAGGCAGAAAAAGAAAGG
TCTTTTGTTTTGAGTCATTTGGAAAGTCTGTTTTGCCTAAGTCAGAACTG
>chr2:11616942-11617042
CATGTGGTCCCCAGAGTATGTGATCAGGTCATCAAAGCCAATGTAAGCCA
AGGTGGGGCATGATCGGGAAATGGGTTTATCTGTCATCTGAGGGTTTCGA
>chr12:70853148-70853248
AAGAAGTTGGCAGATGGGACAGGATGCGAGGGAGGATGTTCTGGGCAGAG
GAAACAGCTTGGTAAAAGCAAAAGAAAGGCAGTGAAATGAGTCGCAGTGA
>chr15:58534325-58534425
GGGTGAGCAATGGGCCAAGGCTCAGCCAACCACTGACAGTTTAGGTTGTT
TTCTTCTGCTCCCAGTCTCACACTGACTTTAACTCTTTCTGACTCATATA
>chr9:69455406-69455506
TCCTGCTCCTTTCAGAGTATGAAGCACTCTGGATCTGAGTCAGGGAACTT
GGAGCCAGCAGAGGAGACCAGGGCAGAGAGATCCCTGTCCTCTTCCGCTC
>chr9:86393437-86393537
GCTCTAATGCTCTGTGGCATAGAGCTTTCATTTTGAATCACTATATACAG
TTTTCCAAACTTGTCATCAAGTCATCAATTTTTACTCAGCAACATAGAAA
>chr7:142462505-142462605
AGCCTTAAAGGGGCCTGGGAGCCCCTTAAAGACCTCCTCCCCAAAATGGA
GGAAGAAAGAACAAAGTGCACCACCGACCTTTCAAAATGAAACTGAGACC
>chr9:59388249-59388349
AGTCTAACCCTATTTACCTGACTTGTATATATGCTTTTGAGTTTGGTATC
CCTAGATCCCACATGGATTCATTTTTAGAGATGCTAAGTGCCAAAGTGAC
>chr17:3129794-3129894
acataaactagttctaggccagccaggcctccatgtctcaaaacaaaaaC
TGAATACTTTCTCTAAAATGTATTCTCTTGTTTTAGAGTTTGACTATAAG
>chr7:105399118-105399218
TCATTTTAAAGTCTGCCTTACAAAAGCAGAACCTGAGGAAACTGTGGTTC
CATTATTACTCTGTAGATGACTAAACCTCAAACATTTTCCTTATCACAGT
>chr12:25367411-25367511
tttagggtgggtctccccatcttaattaactcagtctagaaactcctata
tagtcatgcccagaggtttatctccatggcgactaaccatccCAGACCTA
>chr8:34123313-34123413
agagcactgactgctcttccagaggtcctgagttcaattcccagcaacca
catgacagcATAAATATGAGTCAGATGGGTTGGGGTAaggttttctctgt
>chr10:121443920-121444020
AGGTGACTCACGTATGTGTTTCCGTACTGACTCTAGGCAGATCTGAGTAA
GCGAAGAGCTGGCAAGCAGCAAGGGGCCGCACCTCCTCCCGAGACAGGCT
>chr14:21237534-21237634
TCACAGAGCTGCAGAGTGACTAACCTCGTCATTTTCACAGTCAAATTCGC
TATATTAAAATGAATCAGAGAAGCCCCGATGCTACGTGCCAGGCAGACAT
>chr4:46097598-46097698
TGGGTGGCTCAGTGCTACAGTGCACCCCTCAGCTCTGATCTTCAATGGTG
CCACCCTGTAGGGGGGGTCTCAGTGCTACTGTGTGCGCATCTCTGGTCTT
>chr2:11645368-11645468
TATTAGTCAACCCGGGTGTTTTTAGTCTCTGTATCACTGGGCCTTGGGAT
GTGGTTAAAAGAGAATTCTCCCTGATGTTGCCAACACAGCAGCAGCTAAC
>chr13:6127455-6127555
TTGACTCATCATTGGTTGGAAAGCTATATTTAGTGGTGATGCTGGCAGGG
TATTTTTGGAAATAGTGAAGTGCATAGAAGTTTAAAAATGTTGAATTCAT
>chr2:22687170-22687270
CAAATTCAATCAGCCTTTCCCAAGAGTTCACTGGTAGCAAACAAATATCT
AGTCATAACAGAAGCAGTTATGACTAATACAAGCATTCACTCCTTCATGA
>chr6:91067374-91067474
tagatgagggtgggcatcttttcctacaaggtgcctacgacatgtaacat
tcagaaatatctgctcaagtcatttatgcattattgagtcatttctctgt
>chr14:25861908-25862008
GTGAAACTGCAAACCATTGCTGCGTATGCGTGGTACGAGGCCAGCCCTGA
TGACTCTGAGTGTGTGCTTACGTAGGGACTGGGTGTATCTGACTGCCCTC
>chr15:9556018-9556118
TTACACATGACTCATGACTCATGAGATTCCCATAAAGTTGACCAAGATCT
CATATGTCACGTCACATGGTGATATGATCATATATGTACATATGAGTCAG
>chr7:122294222-122294322
GGGAAAGTGTGCCGAAGCAGGGCAGAGCTGACTGGAACTCGGGAAATGAC
TGTGCCTGTTTCATGTGCTCAGATGGGTGTGTTTCTATGAGACTTAGGGT
>chr10:128779586-128779686
CGGGCTATCACTTCCCATATGACTTCTAGAAACTTATGAGTAATTAAAGG
AGTGTGTTTGGGGGCGGGTAAGGTGGGGAAATACTCCCATAAACACAGGT
>chr2:75880698-75880798
CTGACTAGTATAAATGAGTCAGTTCCTTGAAAACTGGCCCCTTGGGTGTA
TTTAGATGACAGCCTCTCCTTCACCAGTCATAAGGGGTGCTCTTTTCTGA
>chr2:19528924-19529024
AAAGAGCTGGTTACTCTTGTAGGTGGTTAAAATGTCAAGGCTCACCTGTT
TCCATATGACTAAGCCTGAGCAAAGTAGGTGGCCAGGAATAACAAGGCTT
>chr6:51287842-51287942
CATGGGAGGGACAGAAGCATAAAGAACTTGGGGAAGATGCTCTGAGGTGA
TGTGGCAGCGTGGTGGCCTCTGGAAAACCCCAGCAGCAGCCAGAACAGTG
>chr6:15780622-15780722
gagatagaagaaaatttagttttggtgctgttggacttgagttcccataa
tttatatgactggtggtttgcaatatgtggtagttcagaaagatggagtt
>chr2:11226260-11226360
ATTGCTTGTATCTGTTTGAGTGTGTTTGTCGCTGACAAGAACAAACCATA
ATGAAAATATCCAAAACAAATACGGATCAGCTGCTCATTGCTGGGAGCCA
>chr4:40781886-40781986
AGGTAGAGACATGTATAGTCATATGACAGATAAACTTTGAGTCACTCGCC
GCAGTCCTGTGACTGAAGTGAGTAAGATTTCCCCCGGGGATTGTTTTTCT
>chr2:170322164-170322264
AAACTCTCACTTTGACTGTTGAGTCATTTGCAGTGGGCCCTGAGGTCAGG
CTGGCCCTCAGCTCAAAAACAAGCGAGGAACTGAAGCAATTACTCAGATA
>chr1:55693816-55693916
ACTGATTCTCCAAGTTCAGTTTCCTGGGAACTGTTGTAGGTTCTACGACT
CTGCTGACAACACTTCTATCTGGAACACGATCTCATATAAAATGTATTTT
>chr17:53532582-53532682
cttgccagggcttagtcaaaGTGAAAGAAGGAGGGCATAGATTTTAAAAG
CCAGTGAATTTTAAGCTTtttggtttggtttggtttggtttggtttggtt
>chr13:112447180-112447280
gacagttacattgggaaagttagagcttcaacgaatgggtttcaggaaga
cacaatgcagTGCGAGCTTTTGAAGTAATGTGTGCAGTCACAGACTGTGA
>chr11:17001028-17001128
ggtcttcactccgaagagagaaatgagccaaagaacttcccatggtgttc
tggctgaattcttaccacttccgttgactcatgctgatttgacagagcct
>chr5:3301033-3301133
GCCCAACCGCAAACACACTCAACAATACTTCAGGCTACATGTCACTTGTC
GTATTGCTTGAAGGGGGAGTATATTGATCTAGAGGAGAGTCATGTGGCAG
>chr14:79393421-79393521
GGAAATGGAGTTATAACATCGTTGTGATCTGCTGTACAGCAGGGTTATAT
GAATGTAATGCTTAGTCATTTCAAAGCCAAAGCTAAAAGAGAAGTGCTAT
>chr5:105010508-105010608
CCACAAACCAACCACAGACCATCATTTGTGCAGTAGCAGCAGCCACATCA
AAAGAAACAAAAGCCCAGGCTGAGCAAAATCCTGCACTACAGATGGAAGC
>chr10:43746623-43746723
TCCCCACCATACTTACCATCAGtggtgaggatcactgtcatctttactgg
atttacaatcacctagaaacatgcctgtgggtgtattggggagggtgttt
>chr13:52807808-52807908
GAGCGACTGGGAGCCCCAGCATCCAGTGGTCACGTACGCAGTGATGGGCT
CATGTCTATTTCCCGGAAGTCTTTACTCTACGGTTAACGGACTGTAAGTT
>chr13:63223466-63223566
tggacaagtgattttattttactgtgatgagtcctacctccagtacagtc
attctgagatactggaggtttatgacatcaacctgagaagagacacagct
>chr3:28261700-28261800
AAACAGTCCAGCTAACACTAATTTCATTAGTGTTGGTCCGTTCATTCATT
CTTTCAACTTGTTCTGAAGCTCATAATTAGTTTATTCTTCATGACTTTAA
>chr15:81436162-81436262
TCACTGATCTCTCACCCTGTGTCAGCATCAGCTTGTCACTTAGACACTTA
GTAATTTCAGTTGTAGTCTCACAGTTCCTCAGATATTATTGTGGCCCAAG
>chr15:9885708-9885808
tggttggtatcaccacaatatgagaaactgtattgaaagttcacagcatt
cagaagattaagatccactgGTTTAAAAGGTTAAGGCTACTAGACTGTAT
>chr12:108645620-108645720
TCAAAACTATGAAGGAGGCTAAAACACTCCAGAAGTACCAGAACTGTCAT
AGAGAACCAGGAGAGTCGGTCAGGGCAGGTTTCAAAACTAAAGACAGCAG
>chr8:106937218-106937318
AGTCAAGTCATTCCAGGAGCATTTATTGCTGCTAGCTGTATAACAGAGAA
TGTGAAAGGTGCTGTCCCTGTTGTATCTCTGCGGTGGGAAATGATAGAAA
>chr12:25190622-25190722
GCAGAGACGGGCACCTCCACCCAGACTGGGTCTGTCCCTTGGGCCTCTGG
GAGTGACACAGAAGAGGCTCTAGGGCACATACTCATTGTAAACTGAAAGC
>chr8:94413834-94413934
AGGCTACTGATCCAGTCCTGCAGCTGACCTGCCACCTACATTCCTTCTGT
GGCCCCGCTCACAGGGTGGCTCACTCTGTTCTCTCCACCCAAAGTCTTCC
>chr1:138615582-138615682
ACTAATGAATGAAGCATGTCAGAATTCACTCGTGTGGTGACTATCACTAA
TTTAAAAGCAGATAAATGGCTGGCATCGGCTCCTACCTGAATTTCCAAAG
>chr12:31851078-31851178
caagagtggtacagctggatctttaggtagatcaattcccagctttctga
ggaactgccatactgattttcatagtgactgtacaagtttgtattcttga
>chr7:66180140-66180240
CAGAACTGAGTTTGGGTCAGCAGTGTTCTGGGCCAGCTCAGACTGGAGAA
CACGCCTCATTTCCAGCCCTGCCTGTGATATCACAATGCGAGTCAGTAAT
>chr15:59448783-59448883
ATTACTGCCTCATCTTTTTGAAATGAATCATTGAATAAGGTCTGGGTATT
TGGCATGAGCTTCTGTGCTTTGCGctactcttgccagagtcccagatgac
>chr13:107019340-107019440
AGTGGATATCTTCACATGCCTCCACTGCCCTCTCTATCCcagtggttctc
aaccttcctaaggctgcaaccctttagtatatgtcttcatggtgtggtgc
>chr6:127245718-127245818
TCCTGTAAAAAGGAATGAATGTAGATTAGTCATAGGAGTGCCATCTCTTC
CAGAAGTGCCTAGGGACTCCTGCCTGTGGCTTCTATGAGGCAGTGGAGGG
>chr4:143214494-143214594
tctttcataatctatacagttgcactgaggatacccagctaaaccacagt
taatctcttcattgctgagtcatagcaacagaagttctgcaagaggtaat
>chr2:102378976-102379076
TACATGATTCCTCCCATCTTGTGCAATTTCTAACCCACCACTGGCTGATT
CCTGTTCTCAAGGTCACTGCTGGCTGCATGAGCTGTTCCCTATGTTTCCT
>chr6:37455862-37455962
CTACAGACAAGGAATATGAGGGGACCAAGGAGGACTTAGTTACACGCTGG
TGACTAACTCTCTGTCAAGGTAAAGAGACAGGCTGACCTTGAAAATGTGA
>chr4:135860336-135860436
TGCTCACATTCATAATCTTTGCAGCTCTTAATGTGAGTCATTCTGAAACT
ATACTGTCTCTTGGTGTAACAAAGTAGTACAGTATACATCAAGTGAACTG
>chr6:129221126-129221226
gtcaaagtatcactacttgcagatgtatatactcacagacggtatacata
agtgactcaaaatgttctaccaaggaactcatacagctgataaacacctt
>chrUn_JH584304:90218-90418
tctaaattatccaccattttcagttttcttcgccagatttcacgtcgtaa
aatgtgtatttcacattttccgtgattttcagctttctcgccatatttaa
>chr17:32976174-32976274
AGGGAAAACAGAAGAAGAAGATACTGAAGAAGAGTACCAAAATCCTAAGG
GAAACCTGAGGTAAATTACCCTCTGGAAAAGATTTGGACCAAGTATTTGG
>chr1:85986059-85986159
ATCATAACCAGAAGGCCGAGGAGTAAGTTCCGTGACTCAAGAGTTTCACA
GGCTCTGCTATGCAGCCCCAAGCCTGAAGTGCCCCCAGAAACCCTCCTGT
>chr7:45082671-45082771
aatcatttttgttgctattgcctaacggtgattttgctgttatgaatcgt
aatgtaTGTGACCCTGTGGAGGGGACATCACCGCTGGACTACGCCCTCTT
>chr7:51724071-51724171
agctaatgtttcctgttaacaccagtcctgttactcacagcggttggcca
tgatggagaaggtagagagcaatgagtgtgtgctgtcgtcagtgtggaga
>chr13:48502401-48502501
GGGGAAAATACACAGACGAAGGAGAAGTCCTCAACAGCTTTAAGGTATTG
GCTCAGGTTCCGAGTAAAGAGATCATTTCActctttcttactaatttgct
>chr16:17949406-17949506
CTTTACACTCATTCAAGTGGATTTGAGGGCAGAAGTAGATTTCCATCTGC
TGTTGCCTGCTATCTGAGTCAGCATAGATCCCAAGCTAAGATTACCCAGT
>chr1:182356746-182356846
ctgtgttaactaagggactgactcatttcaggtctatacagtttcagagt
ctggggtactatactagaaagaccaacggtgtgactgattacaggtttag
>chr13:36931964-36932064
AGGGAATGATCCCAGAGATATCTCATTTTTTTTCTTCTTTCACCATTTCT
GTGTTTTTAATGTACTATAGGTGAGTGGAAGAGGCCGAGAATGAAACTCA
>chr1:180403714-180403814
TCAGACTATTTATGAAAGTCACACATCCTCATAGACGTCAGGATGACCCT
GGCCTCAAGTTCTGAGGGTGACGAATCTTGCTCGTACTTGGGGGTTCACT
>chr9:116136945-116137045
ACATAACACATTTCACTTCTCTTCCACAAGCCCTTGAGTAATAGCAAAAC
CTTCACCCCGGCACAAAGGTTACTGCATCGTTCTCTCCCATTGCCCCAAA
>chr3:133626458-133626558
TGTTTGTGCAATGTTCACCATCATTGCTCAGTGATGCTCTGAATCAGCCT
GGTTTCCTCCTGAGAGCATCTCCCAGGTCTCATTTTACTTCATGCCTCCT
>chr4:138864386-138864486
ACTGTGTTGAGCATCCTCCAAGATAAGGAAACTCTAGAGCATTGATTTCA
ACCAGGGGTGACTAACTGCCCTGGGACACTTAACAGAAGAGCATATATAC
>chr18:5077947-5078047
ccttctcgatggcatcttggttgttttcaaatttgggtaattgtgggtaa
agtagctataaataaaagcccatgtgcaattttttttttgttaaaacaca
>chr7:81921736-81921836
AGTTACCTCATTTACTTTCACTTCCTCCTCTCCCTTACACGGGTATATAA
GAGCATCAAGTTTAGCAAAGCACTTTCTATTAACTGAGTGTAATCTAAGC
>chr16:24679066-24679166
TCACAGTTCATAATTAGTCATTTCACTGTATAGCTCAGGTTAATCCTATG
ACTTGGATCTTTGTGGTTAGAATCCTGTGACTCAGGCCATAGGCAGTTAG
>chr4:120062339-120062439
TCTGTCATCTAGAAACTTGGGTCTTGGGGATGACATTCTCAGGTGACTAA
TATGCAGATGTAGCTGGACAGCTACTGAGGAGGACTGTGAGTGGCTGGTG
>chr1:53797803-53797903
TGCCTGGAGCTGAAGACTGCAGGCCCTTAGGAGTACACCTAAGGGAGGGG
TAAACAGAGGTAAGATGTCTGGGCTGCTTTCCTCCCCCACTCCCATCCTT
>chr7:100448531-100448631
AGGCAAGCCAGAACTGTTTGCAGTGGTGGGACAGGTCTGCAGTTTCATTT
CAAGAACATGACTCAGTTGTCATGCTGAGAGTTCTCTCCTTGGTTAGGAG
>chr12:117406950-117407050
ctcaaaagtgtaactctcagatcccttttgaatcagaactctggggatgg
ggcaaagcaaccttcttaactagGGTGGTTGGTGGATGAGTCACTTCCGC
>chr15:94574838-94574938
cacactcttttactaaccccaaatagggaagccccgacagaccaaagcat
gaataccaccaagatcatggtgaaccaatgagttaactggggttacttac
>chr17:73271499-73271599
ACAGGCGGCATATGGCCTGGCACACAGCACAGCTATTCATTTCCACTCTT
CCAGCATCCTCACGGTATGACTGCAGCCTATGATAGCAGGGTCTGTCAGC
>chr17:17600109-17600209
TAGTTCACTGCACCCGAGACTCAGCACAGTGATTCTGAAAGCAGCCAGTT
TCTCAGAGTCACAGGAAATGGTTAAGCAACCTCAGAGCAGTCATTTGGTT
>chr18:66429302-66429402
TTGTGTAGTGATTCAACCTCATTCTTCCCGGAAGTGCCTCTCACACCACA
GGCCCTCTAGTAAACAACATTTACATCACAGATTAGATTACTCCTTTAAA
>chr18:12161198-12161298
CACACATTACCTGGCATGAGGCAGTTGTTACCCAATATATTCATTGCTAT
TTCCAGCATCATGATAGTACTTGACATACTCAACTATACTGCAGATGCAT
>chr8:81867260-81867360
CTGTAGGACTGGCATGTTGGTTACTTTAAAGAAGTTTTAGGAATGGAGAA
ACAGAGGCACTAGTTTGGGTTCTCAGAAAGTCTCACAAAAAATGCCTGTA
>chr12:102674671-102674771
AGGTTCGTCCTGTGCAGGGACGGTGACACAGGAAACCAGGCACAGCTGTG
GTGCACATGTCATAACCTACCCCTCACTATGAGTCTATTAATCTGAGTTC
>chr1:91086422-91086522
ACTCGGGGCAATCTGGAGGAAAGTGTGAGTGGGATGGAGGAGCTTGGCAG
ATGTGAAAGAAGCAGACACTTGCCTGATAAGAGCCTGGGAATGTCTGTCT
>chr1:138976280-138976380
TTAATACTTTGTTTCCCGAGCAGCTGTGAAATATAGCCAACTACTATTTA
TTTATGTGCCTTCTAGGCCTTAACATTAGCTAGATTTAGACTCCACCTAT
>chr9:70481977-70482077
agaatcatggcttttcaaggtatccagtttaagtgacagttagttgcatg
tgtgttcaagtcccaaatatgtaccaccccctctaaagtttagagaacat
>chr10:26799598-26799698
TTCTGCTAGGGAAACCACAGATATGTCAGGATGTGTATGTTGCTAAGCCA
CCACAACATCATTTCCTTTCCTACTTCCCCTTGACCCCTGCAGTCCCATT
>chr2:116972165-116972265
GCAGAAACCTTAAACACATATCACCAGAAGAACCAGATTACATAATGTCT
CCATCACCCTCCTGACAGCTACAATTATGAGTCAATTCTGGTTTAAATAT
>chr9:119717406-119717506
TTCAACCTTCCTCCCACACTGTGTGGTTAGAAAGCCCAACCTTTGGCTTC
TGTTACTCAAATTATGCATCTGTGACTCCTGCCTGCATCTGTTTTTGCAG
>chr11:46462130-46462230
AGCCTACATGGGAAGCTGTTCTTACTCATGCAGCAGGGTGTGGCCTCAAT
CTCAGTTTCTTCCCTTGTCCAAATGACTAAGTCTCTACCCTTTAGAACAG
>chr1:87378048-87378148
AAACTGTATGCATTGCATGATGGTTTACATACTTGTGAGTGCCTCCCTCT
CCTTCCCTTTTGTTCTTTTTTTCTTCTTTCCCTTTCGGTCCTTTTCATCT
>chr4:34819926-34820026
GGATACCAACTACCTTCAGAAATGCATGAATGTTCAGTAACTACCAGGTG
TTAATTAGTCATAAGCATCTTTTACCCATTAAATTGGATCCATTACCAAA
>chr4:150905390-150905490
cttagcaagcatgaggccctgcgtttgactctaacaccaaaaatgactaa
gtgctagtcatagtagtgcacacccatagaaagaggtagaagcaggaagg
>chr17:86170946-86171046
ctgagagaagctcaaagcatgactCAAATGGTGGAGCTGGTTCTGACTGG
GGGATGCTGTGACTGATCTCAGAAATGAGTATGGGGACCCCAGCCACACA
>chr14:7929299-7929399
tagtcacttttcccactgctgtgacaaactaccctgcaaatgcagcttaa
gaacggagaggtgtattttgactcatagttcagtgatacaacccatcatg
>chr10:43996410-43996510
GGAAGGAGAAGGGGGATCCTTGGGCTGGGCGGGGCCTTTGCAAGTAGAGG
AAGCTGTTTCACACATCTTGAAAATTCTAAATATAGCACTGAGTGTTTTT
>chr2:144213896-144213996
gggcaaggaggaactggggaattgttccacagtgtggagagtttcagttt
tacaaggtgacacattctggaaaccTAGACACGTGGTGTACCTCATTAAC
>chr16:50289836-50289936
TTACCTATAAATGAATCACTTACTTGTCTTATCAGCCCCAGTGTGCTCCA
CGGAAAGTGCACGTCTCCTCAGTTCCTGTTAATGTTAGGAGCATGAGTAA
>chr14:20973890-20973990
TACTAAGCTTTTACAGATTCAGGGATCACACATACTATTGACTAAGTGAC
TCATCCCATAGGTATATAGAGACTGTTGACTGCCACAGGTTTTTCCTGGA
>chr7:74415656-74415756
tcattatctatacgtaaatcagtgatggtactttcttcatgtagttgatt
agaggatcttatgggaggagatagggacttgcaatgtgtcagacacacca
>chr2:158798778-158798878
GAGCTTAAATGACTGGTTTGTGATCTCTAACTTAGTAGTGTGGTATACTG
GTCTTGTGTGTTCTGCCTGAGGTTTTCCCAGAAAAGAATGTTCACTTTAT
>chr4:32483002-32483102
AGGTCTGCAGCGCCTTCTATTAAAATGTAAAGTGATCCGTTGAGTCAGCC
TCCCTCTGGTTTGACTCAGACGCTTTATGGTGCACTTTGCATGTCATTTC
>chr1:161309378-161309478
CTGGTATGATTTGCTGCTTTACTGTTGTGGTGTCTAAGACACAGAAAGTC
AGAGTCAGTGCATGAAATGAATCGGACTTTTACTCAGTCTCCTGGCTGGG
>chr19:28991472-28991572
GCCCGCAAGTCAGTCAGCTGAGTTGATTGGGCTCACCCACAGTATGCTGT
TTCATAACCACAGACTATGGTCAGCCAACTAGTCATAGGGAAAGTAAGGC
>chr4:83319878-83319978
GTCATCGGGCTGATCAGAGTcacacgccagtcatcccaatactgagaagg
cagaggcagtatgtgggagtttgaggccagcctagtctataaagtcaagt
>chr2:26502767-26502867
ACCCCGTTCTGTGAAGCCGGAAGGGAAATAAGGGCTCCCCTCTCCGGCTC
CCGTTCCAATCAGCACAGGATTTTCAAACTTCCGAAATGAGTCAGTCCCA
>chr13:63274866-63274966
ATGAACAGCTAAGAGTAAATTTCATTTCGAAACTGTTTCAAAATGATTGT
ACCCACACCTGAGTATGTGAGGAGAACCACTCTGAGCAGTGACTTCTCTG
>chr13:44771248-44771348
ACAGCTAGGGACATGGAAAGAGGGAAAGTTACCGAGTGACAGATGGGGTT
TTACTCAGGTCAGCAGATTGGAAGTTGAACTTCTTTTGTGAGAAGATCAG
>chr16:97877442-97877542
gtggtggtggtggtagtggtgTGACTACTAAATGTCCTGGGCAAGGATGG
AGGGGTCAAGGCATGATGACAGTGACCTGCTATAGAATGTGTACCCTATA
>chr15:27627966-27628066
GTATGACTGTCTAAGGGTTCCCCACATGAAAGGATGAAGGGAAGGGAAGA
TGGAGCAAAGGAGGCCTGTGATGTGAGCAGCCGGGGAACCTGCACAAGGT
>chr6:15451330-15451430
ccttttatagttctttcttaactctgcctggctgattcaactgagctgtt
ctgcctcaaactcatttcaagcgggctgactcaatctggcttctctcagt
>chr4:7598032-7598132
GGTGCTAAGCAAAATCAAGTTCAAATATGCATGAGCAGTGTGAAAATGTG
GAAACTTTCTTTAGGACCATGTCTTTTCACTTTGAGTCATAAATGAAACC
>chr6:29827178-29827278
CCCCCACATATTATGTTTCTAGTTATGTTCTAAAGACATACTTCTTAGCT
TGGGTGTATTCACTCTTGATCCCTGAAACTTCCTCTTGGCACTAGTTTAT
>chr7:3707633-3707733
GCATTCACCTTACAGAACAAAGCTCTCATTCAAAGTGAAACATTGGTGTT
GAATTCTTTGTGATGTTAGGGGAGAAGTCAGGGCTAGAAAGTGATAGCTT
>chr18:7905524-7905624
AGCTTTTGTACAGGAAATCCCTTTAGCTTTCAGTTTTAGTCAGGGTATTT
CTGTATCTTCCCTTCTTATAAAAGTATTTCTTGGACATAGAGCAACCATG
>chr18:62192029-62192129
ATGATGTAGGTGCTGAGATCTGTAAACTCCATTTCTGAGGATTTCTTGCT
GGGTGTCTTGATGATCTCACTGGCAGCCAGGGATAGTTGGTACTCACTGC
>chr2:43748604-43748704
TGCAAGGCAAACTCTAAGGGGAATAATGTGGTTAACTACATGTACCCAGG
AAGTGGGTTGTTTTTTAAAGTCTCTGCTCACCCTTTGCCCCCGCCTTTTT
>chr10:105406822-105406922
ACTCTGCTATCTCAAAGACTTCCCTTTGACTCAAACAACATCTGGATCTT
ACTCAGTAGGAAGTGACTTTGTATGTGGtgtttgtgtctatatatatgtg
