# Supplementary material for: Genome-wide CRISPR Screens in T Helper Cells Reveal Pervasive Crosstalk between Activation and Differentiation
Source: Cell. 2019 Feb 7;176(4):882–896.e18. doi: 10.1016/j.cell.2018.11.044 (PMC6370901; doi:10.1016/j.cell.2018.11.044)
Supplement: Data S2. Processed Data from All the Steps of the Analysis, Related to Figure 1 [file mmc2.zip › supplemental data/motif analysis/gata3_meme/chip_total_gata3.200.fa]

>chr8:95631510-95631710
catattttaaatagtacagtttgggaaaagcttccagtcagtccaattcctggtgcacaataaaggttaaggtgtgaccacatagaaactcctttacaaa
gtacatgtgaccacgagggtggggttcatatctgataggcctagaatctagtgtggtctctgaccaagacatcatagaggtcagcaggtcataatgtaca

>chr8:105059448-105059648
TCCTATGACTATCTGTTCCTCTTAGAACAAACTTCCAAGGCTTCTGTTCTCCATCCCCTTCTTCCAGCAAAGAAGGTTGACGCCATAACCTGATAGGCAG
CTTGACAGCTACGAAATGGGACCCAGTGTGTGTTTCTGGCACTATAAGGAACTGTGAGAAATAGGCCATGCCTGATTTCAGGGCAAGGAAATAGAGCCAT

>chr8:105609094-105609294
cccccCCAAACTCTAAatatatgtatgtatgtatgtatgtatgtatgtatctatctatctatctatctatctatctacatatatatTAAAttttgtgata
gacttttagtaagctagccaggctgactttttagttcaggcaggcctgaacttttgatcctactgcctcagcctgccaggtagatggatttataagcttg

>chr8:106959840-106960040
ctgatgccaaggaaggactggctcactcctcatagcttgttctgcctgctttcttataaaacccagaaccactgggtatagcccagggctggtaccgcct
acagtgggcttggccctcccctcatcaatcataattaagaaaatgtcctataggcttgctcacagcctgatcttatctaggcatttttctcagttgaggc

>chr8:107484882-107485082
gtatatgtgggtgtccccagcgtccagaaggaagaactctggagcttggattacagatggttgtgagccacttacttcatttgggtgctgggatcagaac
ttttgtcctctgtaaacagcaattgcttttaaccactgaattatcctgccagttccATATCTGCATAATTttttcttgagataagatcttattgtatagc

>chr8:107633594-107633794
atctatctatcatctatctgtcatctatctgtcatctatctatcatctctctctatcatctatctatctatctatctatctatctatctatctatctgtc
atctatctgtcatctatctatctatctatctatctgtcatctacctatcatctacctatcatctatctatctatctatctatctatctatctatctatct

>chr8:110863734-110863934
CTCAGAAGGAAGAGCCAGGGGATCGGGGATAAAAGAGACAGAACAGGAGGGCTAGGAGATCTCACGTGAAGTATGTCTTAGGCCAGGCAAGCTTATCAGG
TACAGCATCTCATGTACTGCTTTCAGGGGGAAATATTATGGGGCACAGTCAACAGGAAGCTAATCAAAGAGTGATGCACTAGGAGAATACAGGTTATTTC

>chr8:111566491-111566691
TAAAGTAATTCTGATACGGAGGCTATGATGTTATCACTCATTGGCTTTCCTCACACAAGTCACACTATGAGTGGAAACCATGCTTCCCCAGGTTCAGGTG
CTCCTCCAGCTCTGCCCCGCCGCTCTCTGATGAGCTGACCAACCATCCTCAGTGAGAGCATTGTTTATCCGGGACACCTCTGGGACTGTAGGTGATCATT

>chr8:111647188-111647388
gaacatttttctactggccatttgtattttatcttttaagaGCCGCTTGTTTTGATCAGAGTTATGGTGGGAAGTAGGGATCTTGCTTCAAAGCCTGGTC
TATCATGACAGGCAATATTTTTGAGATCTTATCTAGCTCAGCTATCCAGGTTGCCCACTTGGTGGCCGTCTCTGCCCAGGTATTTATTTCCCTTGCTGGT

>chr8:112201160-112201360
acacacacacacacacacacacacacacacacacaGCTGAggaggctgagtagtgccatgatctgccatctgcaagctgatacccaggggagcagtaaca
atgccacagtcctaatctataggtatgagaaccagtgatgctgatgttgAATGGCAGAGGATGCTGGCTTGGCTTCAGAGGACAGCACACACACACACGg

>chr8:114429258-114429458
agatagatagatagatagatagataggtagatagataggtagatagatagatagatagatagatagatagatagatagatagatagatagataggtaggt
agatagataggtagatagatagataggtagatatagatagatagatagatagatagatagatagatagatagatagatagatagatagaaagatGTAAGT

>chr8:114883145-114883345
CTGCTCCAACCCACGGAACTTCAGGCAGGGCATCAACGTGGCAGATGGGaggccctggttccaacagtccccatagatcattttgtaggaccctcccatc
aaatctgtggggtcggaattatcctgtcattctgtacatgagaaaaccaaagcttgtgaaaggtaatgtgtgtgtgtgtgtgtgtgtgtgtgtgtgtgtg

>chr8:116807990-116808190
gatccccaggtctcaaagagtggaaggaaaaaacagaattacccaagttgtcctctgaccttcacacacatatggagatacacacacaAAatagataatt
gatagatagatagatagatagatagatagatagatagatagatagatagagatagatagatattgttgatagatagatgatagataagataataaacaat

>chr8:117054076-117054276
ACCACCCACCTCTTCCTATCCATTGCCCGTCTGGCCGTGGTTGTCATGGCTGTCATGGCTGACTGGATGGTTTGCATGCAGCGTAGGTAGGGTCTTTGAT
GGTTCACTCTCTGTGAACCTTTGCAAAAAAAAAAAAAAATGTCCTTTGAGATGTGCTTGTCTTATGACCCTGCCACTCTCTGCTGCTATTTACAAGTCAG

>chr8:117114004-117114204
CAGATGTGGAGTGAAACCATCTCCTTCAGTCAGAGGCACAtgcgtgttctatgcacacgcagatgagcatgtacacatatgcgcacgcatgggtggatgt
taaacacatgtgtatgtacgtctgtgtgtatttatTTGCTGTTGCTGCTTTTGACAAACGTCCAGCGATTCTCAGTCTTAACTATCCATATAACAAACAC

>chr8:119415058-119415258
TGTGCTCCTTAGATAGCAGGATTCAGATGAAGAAGAAAGCCAGTCTCATAAGAAAGCCATTTTTTTCCTAACCTCTAGATGAGAAAATCAGTGTCTTCTG
CCATTAGAAAACGATGACAGCTTTTAAAAGGGTTTTAATGATAGTTTTAGTTACCAGGAGAGGATGCAGACAGAGCACAGGGGTAGCAGTCAGATCGGAG

>chr8:119792212-119792412
CACAAGGATGCCAGGACAGGGAGAACTGTCTGGTCTGCACACTGCTGGGCTGTGAGCTTTGCTCACAGAGGCCACCCTGCTGGGTGTTTCTCAAATGCCG
CAGGCAAGCTGCGTGTTTCGCCTGACCCTTGGTAGCTTGTCCGAAAGGCACTCTCTGAGGCTTGGGGAGTTCTAATCTGAGTTCTAATCTCCTTTGCGTC

>chr8:119829401-119829601
AGCGCCCCAGGCTTCCCCGACATAGCACAGGTGTTTGCGCTAATCAGTTATCTCTGTTGATGATCTGCTGAAACAGCACTAGGCCAGATACCCTCAGGCC
AGTGTGGCGTATGGGGTGTGACGGTTGGATCACCCGGCAGCCAGGCAAGCACCGATTTGCCCTTCACAGTTCTGCTAAGTCAATCCCCGGACAAGCGCAC

>chr8:120332932-120333132
GCCGATGGGAAGGGGGTGCTGAGTCACTGCTGTGGGTTTCGTCTGGGGGATGATGGAAAGTCTTCAGATGCGGGTGATAGCTATATGACACTAAGTATAC
ACCATCCTGCTGAGGTGGGGAGAGTCAGTGTTTCCTATATGCAAATTCTGAATTCTGTctgagccacgcccccaggcccttaactggaggattctaggaa

>chr8:120729210-120729410
atagatgcacaccacacatacacacacacacacacacacacacacacaggagcactcacatgcacacactcacatgcatacaccacaaacatgcacatac
aTGCATGCACACGCACACAGACTCATGACTGTATGCATATGGTCCTGAGCATCCTGAAATGCTGAGATCCTGTGCTGGGTTTAGTAAAAGAATTGATGAC

>chr8:121108562-121108762
ACACAACACGCATACATTTATACCGTATGGAACATATAACACTCTAgggcggacgagatggttcagcgagataaaggcgcttgttgctaagcctgacaac
ttgagttcgattctcaggacccacacagggtaaaaggagaaaaatgactcccgaaagttgtcttttgagcttcacaagcTCTGTGTGTGTGTGTGCGAGT

>chr8:121603002-121603202
CACTCAACGGACAGACCAACAGAGGGGGCTATGCTAGCTAGGGATTCCTTATCTCATGGCTAAATCCTTAAGTGTTACAGATCTTCCAGGAGGTGGCAGC
AAGCGCTGGCTGCACCCAGCTTCTTGTGTTTGGGTAGAGCATCTGGGGTTCTTGTTTTAAGGTGTGTACAGAGGGCCAGGAGAGGGCAGTGGATTCCCTA

>chr8:121858420-121858620
GGGTCATTTTAACACCTCCCAGATTCTCTCTCCCAAGATCCCAGGTAGAGCCTGTGGCTGTGACCTTCAAGGCCCAAAAGGATAATCTGGTGTGGGCTAA
TCAAGATCTTATCAGTTCAAGATCTTGAAAGAGGCAATTATGAATTGTCAGAAGAGACAGGTAGGCAGCCAGAGAGAAGACATGGCCAGGTTTATTTGAA

>chr8:125296443-125296643
ctgggccctcccccattaatgactaattgagaaaatgccttacagctgggtctcatggaggcatttcctcaagggaggctcctttctctgtgataactcc
aacttgggtcaagttggcacacacaaccagccagtacagagagtgatagaggtgacacctggtgccctttggtggcccctctgtgtgcgtgcactcacat

>chr8:128694806-128695006
TTGTGtgtaagcataatgtttttgtgtagtgtgtaaagattatccttgtattattcaaatgctgatttctctatcccattatctgttttcaatccagaca
cagcattggggagtgtttaatacagggtcttgcacacaccaagctagtgttttatcactgagcttcatctccagcTGTTAAGTACTTCATTTTGTGTGAA

>chr9:4319042-4319242
ATTTGTACTACAAATGCAAACTGAAACAAAGATTTGAGAAGAACAGAGGATTACAGAAACATGCCAGAAAACTCTAAGCCCAGATCACTCGAGATAAGCA
ACAGGATGCTAAGCAAGCACAGAAGTGGTACAGGCAGACAGTGACAAATGGCAAGGGTTCTAAGAGACGATGAATCTAAAAGCCAATTCAACAGAGCTGA

>chr9:6334389-6334589
catgcagcactaaGGATATTTCATTTTGCTTTTTGCTTTTTTAAGAGCCCATGAAAATGGGAAGAAAAATGTTGGGGAAATAGGAATAGAAGAAGAAGAA
AGGGGTTGGCAAGAGATAGAAAGATAAATTAACATTCTAATTTATCTTTATAAATATACAAGAGAATCTTAATGAGACTACATtatatatatatatatat

>chr9:7785990-7786190
TCATTAAAACCCATATATTTGATTGAAAGGGAGATAAGACGCTTTGGAAGGAGAGAAAGGCTGCCCTCACCTCTAGCCTGGCTTGTAACTGCACTGTTTC
CTCTCTGTCAACTCCACTGTGAACCCCTTACAGTAAGGCCTTCTATGTCAGTGGACATCTAAGCATCGTGTTTGGTGTGGAGGTAGCACGCACGTAAGCA

>chr9:14412652-14412852
ggttagcgagaattttattgagtatttttgcatcgatattcataagggaaattggtctgaagttctctatctttgttggatctttctgtggtttaggtat
cagagtaattgtggtttcacagaatgagttgggtagagtaccttctacttctattttgtgtaatagtttgtgcagaactggaattagatcttctttgaag

>chr9:14876134-14876334
GGGGGATAAATTTGTTTTTATATAGCTTGGGTACATTGTCCCCCAAAGACTGATTTGTGGTGGAAGCTTAGCCCTCTAAGCAGCAATGTCTCCAGGTGAC
TAGACCACAAGGACTCAGATCTTGTGAGAGATTAAACCATCAGTGTATTCATAAATGAGCAGACTACAGGAGGCAGTAGACACTGCAGAGGTGAGGCCAA

>chr9:16159358-16159558
TCCTCCCAAATAGGAATTAAGGAAGACAGGCATACTCTGTCAACCAACTTATGAGAATGCTCAGGTTGTggagctggagagatggttcagcagataaggg
cacttgctgatcctgcagaggatcagggttcagatcctagcacccatgttgaggtttacacctatcactagctctagttcaaggaaatccactgccctct

>chr9:18969802-18970002
AAGACCCTAGACAGATTTCACTGATTGTATATACATAAGAATAATAAGTAAAGAGAAAGCAGTGGTCATCAATTTGAGACCTAGCAAGGAGGAGGAACAA
GAAATATTGAAGGAAACAAAGGAAGCAGATtatctatctaatctaatatatctatctatctatctatctatctatctatctatctatctatctatctatc

>chr9:20464774-20464974
agagcaagagcaagttccaggacagccaaagctttacagagaatcaatctctctcccaatctctctctctctctctcaagagcaagttccaggacagcca
aagctttacagagaatcaatctctctctcaatctctctctctctctctctctctctctctctctctctctctctctctcacacacacacacacacacata

>chr9:23253441-23253641
CAGACCTAGGCCATGGCTGGTGCACATTTGGCACTTGTAAAAGATTCTCCCTGGGGCCCCGGGAGCCATTTCAGACCAGAAGGAAGGCCAGCTACCCTCT
CTGAGTTGTGGTTTGTTTTCCTTATCTATAAAATTGATCTCATGGGATTTAAATCTCGATGGAAGCCACCTCACGGGGCCTATCATGAGCCTTTGTTACT

>chr9:24677913-24678113
gtagctggatataaaattaactcaaacaaatcagtggcctttctctatacaaaggataaacaggctgaggaagaaaaattgggaaacaacacccttcaca
ataatcacaaataagataaaataccttggtttgactctaactaacggaagtgaaagatctgtatgataagaaagtcaagtctctgaagaaagaaattaaa

>chr9:32734602-32734802
TGACCCTCGCTGCTCATCCTGGGAAATTAGCCACTTGTGACTTCTTTGGTTTGGGAAGATACAAGATGGTTAACCAGTGGTTTATTTGGAACTGGTCATC
AACAGCCTGGTGAAAGTATGTATTTAGCTAGGAGACCAGGGGAAAGGTGGCCAGTGGCTTCCAAAAGAAGGTACTCTTGTTGACAAGGCTATTATAGCAG

>chr9:34885719-34885919
atagatatatgatagactaataggtggatagatgatagttgatagatggatagatggatagatagatagatagatagatagatagatagatagatagata
gatagatgataggtaggtagatagatagatagatagatagatgatagattgattgatggatagatatatgatagactaataggtggatagatgatagttg

>chr9:41230060-41230260
ttttgctctaaatacagcacccactgcccatcacccattgccCGATACCAGTTAGTCTCCAGGTAAATATTGGGTGATGGAGTGATGCTGTGTATAATCT
AGCTAGCAATAAACTGATCTTAAGTTTAGGTAGCATTTTATCTCCGAAGATGGTGCTCCAACCCAGGAAGATTACACTGGAGACCCTGCCTCaaggggac

>chr9:41230648-41230848
atctatgtatctgtctatgtatctatctatgtatctatctatgtatctatctatgtatctatgtatctatgtatctatgtatctatgtatctatgtatct
atctatctatctatctatctatctatctatctatctatctatctatctatctTGCAGTTCACACAGCTCTGGGGTGATTAATACATCTTCTTCCTGTTCC

>chr9:42262096-42262296
CAGGATCTACCATCAGATAAGGGCGAGGACTGAACCTATGAGGAAAGAAAAAACTGTTTGGATCTCAGGGCTTCCAGGCTTTGACACAACGACTGCTCCT
GACACAACGACTGCTCCTGTACTAAGTAAACTTTTACAGGCACGAAGTGGTAACCTAGTGCAGGTTGTTCAACTGCCCCCACAGGTACCAAACTGCTTCG

>chr9:43921834-43922034
GGCATGTTATGTGACACACGGAGGTGTGTCAGACACCATGGTGCAGATGGCCAACTGTGGCTGAGACACACCCTTCAAACGGAAAGCTAGAACTAAGAGG
TGGTGCTTTCACCCTTAACACAGCCCTGGACACAGTCTTGGCTGAGCCTTGTCCAGGTGAGaggcaggcaggcaggcaggcaggcCTCCTGGCTCCAGGG

>chr9:43939721-43939921
TTGAGGTGCAACATAAGCTCAGGGAAGAAGGTCAGGCTCTGAGATTCAAACTCACAACTCTTTCTCGGCTCTCCGGACCCTACACTCCagatagatagat
agatagatagatagatagatagatagatagatagatagatagatagatagatagatagatagacagagagacagagagacagagagacaCCAGAGGTaga

>chr9:44012212-44012412
aggaaagaggacccaaggaaggggtagagtcaggcgagtgggtatgtagaccggcagacaaacgggagcagtcacgagggcagagaaaagggaggcagag
agggagaggggggacgctgaggacaaatagagagctgagggTGGGTGTGGGGTCCTTTTATCCAACCGCAGGCACCTGGCAGGTGGCAGATGATGACAGA

>chr9:46159010-46159210
caactcaagagcctcctacttcagtctctcgctaggttataatgtggtcatacaccaccaTCTCTGCCATTCTGGGGGTGGGGAGGGGAAAAGAGTGTTA
ATAAACCAAGCCAGAGATGTTATCAGTCCTGGAacgcctatcttagccactagtgaggctaaagtagcagaattttaagtttgaggccagcctggacaac

>chr9:46176414-46176614
Aggggctggagagatggcttagcagtccagaacacttgctgcttcattgtgaggaccagagttcaaatccctgcacctatgtgagacagctctcaaagag
gctgtaatgccaagaaatccagtttcctccgctggcctttatgggcactcatacaaacttgggcatacacccacatgtaaaagtatttttttatcccctg

>chr9:46363150-46363350
GACCTTGTTTGGGCTATAGGCAGAAATTCTCACCAATAGGGGATTGAACACACCAATATGGGGTCACACAGCAGGGAGAGAGAAATAGCAAAATGCAGAT
GCTCAGAGCacataacacctccacacttgctagatccttatctagctttttggggtgagcactgtttgatccccacgttagagaagaggttcagagaaat

>chr9:47739380-47739580
CACTCCTGCTCTGGGTTTCCTGCCACACGACACCCAGCCTCCTCCGTGCTGATAAAAAGAGCTTCCCGCTCGTTGCTATAGTAATCCTTTCATGTTGGGC
ACTGCACTATCTTGAAGGCAATCAGAGGAGAACAAGGGGTGGGGGCAGGATGGAGTTAATGTCAGGCAGCCGAAGGTGATCTGTGCTTTATATTTAGAGA

>chr9:50966746-50966946
AAACTCTACAATACTTTACCAAAACAGGAAGAACATGCCACCTAAAAGAAAATTTACCAAAAAAGGCAGCAGCAGCCCAAGTACTATCCAGGGACATCTC
ACACATTAGGCAGAACACATGCTTTCAACAGCCTTTCATGTTTCAAATCAAACACCATCTCATGCATAAAATTCTTGCTTGCTCTTTAAGTTTGCTTACA

>chr9:51185478-51185678
GCCGGTGGGAGAGAACCACAAGCCTGTCCAGATCTTATCTTCTCAGGAAGGCGCAGGGAAAGGCACAGCAAAGCAGCAGCCTAGACAAGAACACCAGCTG
CTGCCTTCACATCACACACCCACGTGTGGTAAAATTGCCGTTTCCCATGAAGATGAAAGAGAAAAGTGTAGCAGGGATTCCCTGAAGCTCAGTGGGGCAG

>chr9:53085972-53086172
GTACAGTAGTCAATTCAGTTTTGAAGAATCACACAGGCCAATCAGTAATTCTCAAGGGTGGTTAGGGCTGCTTGTCACAGGGAAGGCAGTATCGATgagc
ccagtttataggctactgcaacagcccaggggtcagaggcctggagagcatcagggactcagtgaaaacagtgatgagctggctgttggatatatttcaa

>chr9:55066051-55066251
TTCATTGGTCTACTATTTGGCTTGAATCCTGCTTGCCACGAAGCCTCACCACTTGTCCACTAACTGCAGGTGTAGGATTGTCATCCCTGTACTTTACACC
AGGTGAGGTTTCTGAGCCTGCTCTCCTGCTCCTCACTGGGGAAGTCACCATGCTCCTTTTGCCACCACCATCTCTGATTCACCCAGTTGCTACTCATCGG

>chr9:55974226-55974426
TGATACAATCTTACTTACACAGCTCCTGTCAGTAGTAAACTAGGTCTTTgagagatggctctagagataagagcactgctcttccaaagaactaaggttt
aattcccaacactcccatggtgttgaagtttggaattttgctatgtattatactgctaaattctgccctctgaggaccagttgcctgaaggacataagaa

>chr9:56401477-56401677
AAATATTGCTACTCCAATGCCACCATTTTGGCATCTAATAAGTTTGTTTGTGCCTCGTAAATACTGTTGATCTTTAGATTGATAAGGATCGACTAGAGTT
GAAAACAGTCAAGTTTATTGCCTAATTCCAACAAAGAGACTTTAAGTAAGTTTTCAGCAGCGGGGGAGATGTTTATGTGCTAGCTATACTTTAAATAAAC

>chr9:57354108-57354308
cagagtcgacgaatggggtttcagacagcccatagtgtgactgagatgacagacttatctctgggatcagtttcagaaagacagttcaaccttattcagg
gtgaatggtgcttatataaaatgttgggggagggggtacgaatatccagggtgggtagaggtccttgcctgctacctaagatactaagatacctcattag

>chr9:58522602-58522802
tgtgggacattttcttgattagtggttgatgtgggagtgcccagcccactgtgggcagtgccatccctgggtaagtggtcctgagttgtataagaaagca
ggctgagcaagccaagaggagcaaacctataggcagcacttctccatgaccgctgctccagttcatgtctccaggttctcgcactgatctcactacctga

>chr9:59448101-59448301
GCAGTAAAAACTGTGCCCCAGACAACAACCAGGCCCCCACCTCTACTTTAACAGTACTGCTGCTATTTTCCTGGTGGCACAGCCTTCATATCTGATTCTC
AATCTTTAAAGGAAATATTTTTAGGAGAGGCAGACCTGAAGAAATCCTTTGTCATGGTTTTCCAGGTAACTGGGACATCAGACACCTGGCATTGTTTTTC

>chr9:60341992-60342192
agagatgctctccttcccttccttatctctcaccatctatggcaggcagaagagctgggctcagggtcatgagagtggaagccatgtccctcaccagctg
caacacttgggagagcaggccctgcacctcacctgggcagcaggatagagttggacctggttcagggggggcagttgctggtgaaccagcctcaagagct

>chr9:61037292-61037492
Ctgcggaagccaggagaaacctctggtattgtttttcaggtacagtccacctcatttttttgagccaggcttcctcactaacctggggctatccaaatag
gccaggctgattacctcgaacacagagaGGAAaccatgtccagctttctttatgtgggttctgggtatagaactcaggtctgacgcttgcaaagcaagca

>chr9:62934701-62934901
TCACCCCACCCCCGTTAGCTTACACTTTTCATCATTTTCCTCCAGAGCACAGCTCTGCCTGCTCCATTTATTTACCCTTGATCTTATTTCTCAGATTAGG
CCTGAGAGTTAGTAGCTGGCCCTCGAGCAGATACACCAAATAGATTCTCCAGGCTCCAAGGCAACCCTGGTGCTAAACATATAAAAAGATCCTTATCTGG

>chr9:63227718-63227918
tcaaacctacagctttcttcaagctaggcaagtgctcttaccactgagccattgcccaacccTTCAGGTTGGTATTTAGAAGAAAAGAAAGCCATTCTTC
ACCTGGCTGGCTAAGCAACCTGCCTCAAGTGCAGTAGTGACTATAATGGGGAAATGCCACCTTTCCAAGCTCCCTAAACACTGGGGACAGGTTCTCTTCC

>chr9:65426660-65426860
ctagtgtgcttgagaccctggcttcagtgtgtagctctagaaaaaaaaaatctacaaatgacttctgctgcagcagcacacacctgttagcccagtactt
gggaggtgaacaagagactcatcacaagttttaggccagtcagcttgatagaaaatgttccaggaaagccagggtgggctagtgagatcttatctGTtgg

>chr9:66370876-66371076
TGGTTGCTGTGTATTTTAAAAGATAGACTTGCTCTCATGTGGGCACAGTTACGGATAGATTTCCCCGAGGAAGTGACAGTTAATTTATGATTAAGTTGAC
TGACTGAGTCCAGAGAAATAAGTTCCTGGTGTTGAGCTGTTTAAACTGAGATCGTGCACTAGATACTGACTGGGTGAAGGCAGGTTCTTAAGTAGAAGGA

>chr9:68518414-68518614
gatggatatatatatagatagataaatgatagagatagatagatagatagatagatagatagatagatagatagatagatagatagaCACACAGACACAG
ACAAACAGGTAaatctaggactacatacaaggggacttgccattcaaaatgaacagattttctcattttaattaacctaacaaagataattcctcatagg

>chr9:68961660-68961860
gacagctgctgccaagcctgacggcctgagttagatctgaggcacctgcaagatggaagttgaggacctgctcctacaagttcatctctgatcgtccaga
tacacggtggtctgcacctcccctccacacacaaatccacaACTGTAAAATATAAAACTAATTAATTATAATCTTTACATCTTCAGTTTAAAACATGGGG

>chr9:68983839-68984039
TTTGCATTTCAGTCCCTCCCTGATCAGTGATTGCTCTGACCTGGTCCAGCAAGGTTGCAAGCTTTGCAAGGCAGGCTCCATCTTCCCTGGGGTCGgagag
gagcagaagcagaagccagtacaagatagcaatctctctctctctctctctctctctctctctctctctctctctctctctctccctccctccctccctc

>chr9:69073329-69073529
CTCAAAGAGTGGCTTTCACATGGGTCGATCAGTTCTAGACTGAAATGTCTGTCTCCTCCTCTGCCCCTCCCTCCTTATCTACCTCTTTGCTCTCACAATC
TCCCTGCACGGAGGTGGGGGTGGGGGGCTGATTTCAGAGAATATCAGACTGCAGAGGAAATGAGACAAGGAAACGAAATGACAGCTATCTCTCAGTCTGA

>chr9:69250018-69250218
CTTGGTGTCCAGTGTACACTATACAGGTGCCGCAGAAGCACAGCACCTGCCCTGAAGGATCTTAGACACTCACTGGGGAGACATGCAAGAAAGAAACAAG
TCAGACATCATTAAAAATGCTGGCAAAAGCCATGAGGGGGGGGGGGACACTGGGTGCTGTGAGTGATTCCTCACAATGAGACTTTTAGATAAGGTAGGGC

>chr9:69271306-69271506
ATTTAGGGTTGAGATGCAGGAGTTTCTGGCATGGCTGGTACTTTTAGAAATGGTTTGTTTCATCTCTGATCGTGGAAGATAATGAAAGGGAGGCCACCAT
CTCAGGCACTTTCCACAAATGACCTTTTACTGTCTCTTTCCTCATTGTGACCAGATGACCAGAGCATTGAGCAGGGGTCAGACTTTGAGGGTTTCAGTCC

>chr9:71120818-71121018
tagtcattccaaatatagtcaagttgacaaccaggaataaccactacaACAGTTCTGCCTAGATTCTGGCATCCTAGTGAGAACTCACAGGAAAAGACTC
AGAGAGCATctcagtgggaaagccctcgctccgcatgcacaaggcatagggtctgatcctcagagccataagaaaCCAAAAACCTTCCTGGCTAACATAA

>chr9:71647810-71648010
gctaattgttgttcatggagagaacaacagcttttcttcagtggtgtagctgctgttgagttgtccaggctccTAAGAGCAACCTTAACGTGACAGGGAC
CAACACCAACGGGAAAGTGGGAGGGCCAGATGGGCAAAGGGGATCAGCAGGAGTGAGGAGACCAGAGAGGGTGCTGAGGTGAACAGGATCAAGAGACAGG

>chr9:71648342-71648542
CTTCATGCTTCCTTCTCCACTGAAGTGTCCAGCCTCAAAATGTTTATACAAATAGCCATGTGGATCCCTGTTTAGGGTCACAGTGACACAGTGGCCTTTT
GAAGTTAAAACAGACCAGGTATTTGATGTGTTCTGGCAAATGTCTGAGCCCTTCCATCCGTCTGCTCTAAAAATGAAAAGAATATTCTTTTCACAGCAAA

>chr9:71905274-71905474
cttgttcatggtgtctgttcacTAAGACACCAGAGTTGTTGCAGTTGATGTCCAGTGCCCAAAGCAATTTCAAATCTTATTTTCATAATTACACCTACTA
GTGGTAAAATGAAAAGCCTCAAGCTTTACATGAAATGAAAGATCCAGGAAAGAATCTCAAGAACCGCATCACAACGCCTGAGCTCTAAGATAAGCATCTA

>chr9:72072572-72072772
AAATATGAGTTCAATCCACACATTTAAAagatagatagatagatagatagatagatagatagatagatagatagatagatagaATGGCATAGTGACACAG
CTTTTAGTTCCAATcatcctgcctcgcctacttgataagctccagccaacgtgagattctgtctcagaaacaaaacatggatggcacctaaggaatgatg

>chr9:72467530-72467730
ctagctggtgggaatggaaactgggaaggcaatatgaaggtttctgaagagacaaacatttatttaccatgtgacccacatgtaccacactggatatcta
tctgaaggaaTCTAAGTTGGCAGTTGCGTGGGTAAAGGCAAAGGGAGACAGTATAGACGGATGAGAGCATGCCATCTGCAGGAAGACGCACGCAACTGCA

>chr9:72917678-72917878
tgtacacacacactctctctctcacattcacacatcttaaaacacacTAGTAGCAATAAGTAACATTTTTTTCTTTTTTTTTCAACATTTTGTTTTTATA
AAAATATAACTGTGAgggctggtgagatggctcggcagataagagcaccgactgctcttccaaaggtcctgagttcaaatcccagcaaccacatggtggc

>chr9:76943933-76944133
GTGAAGCATATTCAAATGGGAGTTGTTATCTCATCCCCCATCTACCACCAGCCTAGCTGGCCAAGGAAAGAACTGTGTCTTCCAATTTATGTGTCCTCAT
CCTCTTTTATTTTCTCCTACTCCTAGGATATTGCCCTGAACCTGCCTTCCTCATTCTTTCACACACTACTCCTAGATTTTCTTGGAAAATAACATGGGAA

>chr9:77522164-77522364
gatagatagatagatagatagataTGGTGAGATCTGTAACGAAGGGAATGTCAGAAGTAAAATGGAAAAGATATCCAAAAGTCTTTCCCCAAAATGCCTT
TCCATATTAACCTTCCCTACTGCATCGCTCTGCCACTCTAGTTATCATCTGGCCCTCACTGCCTTCTTCCCTTCTAGAGCTCTTAGGTGTTTCTTGTCTT

>chr9:77573784-77573984
actggggaaaagacgacatcatcaacaaatcgtgctgggaaaactagatatgtaaatgtagcataaagaaaccagatctttatctctcacctgtcacaaa
aatcacccccaaatggatgaagcacttcactgtagaacctgaaattatactaaaagatgcagacagaggtgaggagtctccagataggacggtcattcag

>chr9:77867532-77867732
ctactgctggccaccacgcataagtttggacaaacaaccaatgtgtacatatgcagtaaagctttttgcaaagacactgcctggcccgggcatgataatg
aggctttgagagtataaccaatcagatgtgagacatgcaaatgaggtatgataatgaggctctgtgaggtacagagagagagagagagagtagccaatca

>chr9:78002808-78003008
ctagccagtacagatggataagttggtagatgggtggatggatggatggatggatggatggatggataattggatggatgggtgggtggattgatggatg
gatggatagatgatggatagatagataggtggatggataagtagatgagtggatggatagataagtagataaatggatggatgggtggatagataagtag

>chr9:79884516-79884716
ATAGTGAGCTTTCTATTTTCCCGACAAGCCCCTAACTGCTGTAATAGCGATGCACAGGAGAGTGGAGCAGTGTGCTTTGGCCTAAGATGAGTCCTAGAGG
GATTAAATACGTATGCAGGAAAAGTACAAGGAAGTGTTAATACTAGGAGTAAAATTTGAAAACAATTATTTTCATTATCTGGGAGAGGGAGTCTACTTTG

>chr9:94828072-94828272
tgactaatacaCCGAGCAAAGGAAGATCATTCCAAACAAGCGAATTGCACGGCCAAACACCAATTACTTCTTGGAAGGGAGGATAAAAAGACCAAGTGTA
GATATGACCCATGGTTTTCCAAGTAACAATTGAATGGAAGTATAATATCACCCATTATAATGAAAACCTGAATCAGTAGCAGTTTGTATAGAATAAAACT

>chr9:94930778-94930978
ATCACTCAGGCTCAAGTCTCCCTTACCATCTCTTCTTCCTTTCTTTTACTTTCATCTCCCCCTCCTCACTGCCTGCTTTTGCACCATGAATTTACTATGC
CACAGAATACTCTGTACTAAATACATCACATGTACCAAAGATTCTTATCTCTCTAGACCAGGGGAGAGTCAAAAAAAAACCTATGCTAAAGTTTTCATGG

>chr9:95238624-95238824
caagccctaattctaaaaactaatggctttagatagaaatagagacatgatagcatatgacagtagaaacagtaaatggagagatgccagctataaacca
gtgaaagccaaggatcgctgcaacttccaggagctaggggatagataggtagatagatagatagatagatagatagatagatagatagatagatagatag

>chr9:95289115-95289315
CTGGGACTTTCCAGTATCATCTTATTATTAGGTTGGGTTATGTTGTATGATTCACCTTGCAAAGTCTCCACCACAAAAGATAAGATCAGCCCAGACTTTA
GCTCAGTGGTAGAAACTGTTCAGCACACAGTATAAGCCCTGAGCTGACACTGGAGCCTAGCACCAAAACCTTTCTTTAAAGTGATAAGATGTCCTCTGTG

>chr9:95543740-95543940
tgtctgtctgtctgtctgtctgcctgcctgcctatctatctatctatctatctatctatctatctatctatctatctatctaAAAGACAACAAATTTCCC
TAAACATCTATGCCCTTTATATTGACATTTTTCTTTTTATAAGCTACATTTTCAAAAATAAGAATTCTGAGTCAAAATGCCTGTATACATTTTATTTTGT

>chr9:96231612-96231812
tgagccatcttaatggcTTGTGTGCCATGTTTTCAAAATGGGGATTCCCCTAGGCTCTGAAGCAAATTTTAAAATTCTGATGGaaatcaagagtagtcat
gcattcctgtaatttcagcgttctcaagatagaggatggaggatcagaagactaatcctcagctatacagtttgaggccagcccggggtatgtgaggctc

>chr2:27075356-27075556
CAGGCGATGCCTCATGGGTCTTTTGGCAGCCAGCAAGTGAAAACCTCTGCCTTTTCCATTTTACAAGGAAGAGATTGAAGTCCAGATAAGAGCAAGAACT
CATATCACGCTTCCTCTCCTTTGTCCTATAAGACCAGAGGGTCCAAAGCTGTTGCCTTCATGTCTTGGCTCATGAATGGACCCAGTGAACTCTTGGAATG

>chr2:27778468-27778668
AGAGATGGCACAGTGAGATAAGGCAGGCTCTGGTCACCCAGGGACACCTGGTAGCAGACCACACCCTCCAGAAGGGTCTGTGTCGGTGCAGGCTACAAGC
CCCTGCTCCCTACCTCTCCATAGCGGGGACTCACATGCCCTGCCACTCAAGGCTTCTCTTCATTAAGGTGAAGGGCAAAACAAAACAAAACACAAAAACC

>chr2:27997068-27997268
AGTGATGTGTTCCTTGGGGAGGAGTCTCATCCCACCTTTTGGACTTGACCTTAGTGTGCTAGAGGTGACCGTCACCACAGTAATCGACTCTTGACGTCAT
ACAGAACAGAGGACTCTGGGGCATTGCCATGTATCTTGGCCAACAGATTTCCTATCGAGGAatctgcctatctatcggtctgtctatctatctatctatc

>chr2:28563697-28563897
GTACTGAATGCCCCTTATCTCAGTGGGGAATCTATGAAGGACTCCTgcgtgcgcgcgcgcgcgcgcgcgcgcgagagagagagagagagagagagagaga
gggagagagagagagagagaagaaggaggaggaggaggagggggagggggaggggaggggaggggggagaggagagagagagagagagagagagagagag

>chr2:28730254-28730454
CACAGAGACACTGACTCTTTAGGATACCTGGGAGGGTCTCTGAGAAGCAGAGGGCTTCTTCTGCCTCCCTACACTGTGAGATGAACTCAAAGCAGTTTGC
TTACTTTCACTCTTACAAAGGTCACTACTGCTTTATCTGAGTTCCAAATCTAAAGGTGTAGTtgtgtgtgtgtgtagttgtgtgtgtgtgtgtgtgtgtg

>chr9:96573506-96573706
TGGCATTAACATTTTTATACTTCCATACAATGTACATTAATTCATATACATTAGCAGATTCTTCTCTTTTATGCTACATAAATTTTAGCATTTATGCTTC
TGACAGACTACtttaaattaaaatatttttattGgagcctagagaactagctcaatggttgagatcataaacaaagaacgagttcaattcttagcaacca

>chr9:96596633-96596833
CCTCTCCGAGATAAAGATGCTGATCATTTCATCCACTCAATCCCCTAAACAAACGGGCCTAACCCAGACTCCAGAATGAACTGCCCTGCAATGTCTCCAA
CCTCATTAGACTTTAGTGGACAGTGACAAAAATTTAGCTAACTTCTCTCTGTAAATTGAGTCAGATCTTTGAGGATGAGGAAGGTATATGGACAAAGAGA

>chr9:99570954-99571154
agagagagagagagaaagagagaaagagTCCTCAACATCCCAGCTGGGATGATCTATTACAAGCTGGCACAGAATAATGCCTAGATGTCAAATGCTTGGC
TCAGAGGACAATTTACTCACAACACTCTTAACACTTGTTAACTGTTTCTATTTACTCATGGACCAGCCTTGTGAGACACTTCTGCACTGTCTTGAGCAct

>chr9:100454354-100454554
AATTCGCCACAAGGTGGCACCAGACACCGGTAGACGCAATGAAGTCGCTTCCCGCCGGGTGGGCGGTAGAATTGGGCCACCGGATCAGGTCAGGCCGGAT
TCAAAGGAAAAAGATCCGCATCCCCAGAAAAGTCACACAGGCCAAAGAAGGAAATAGGCCCACGGAAAACAAGACGCCTATTTTAAAGAGAAAGGGAGGA

>chr9:102663630-102663830
TGTGAAAGGGTAGCGTAAAACCCCACAAGGCCATGCAAAAGAACAAGGACTCTGCCTTCGGCACAATCCCCATCGCTTACACAGGCGGTGAGGGAGTGGA
GATGCAACCAGAGATTAGAGATGTCAACCACTGAACTCAACGAAACCCTAGAAAAGGCTTAATTTTTGTGCAAGGACTGAGTAAAACACACCgttgttgt

>chr9:103639443-103639643
TCAATAAGAAAGCAATACTTCATTGTCTGCATCCTTCTTGGGGTTCAAGATCTTAAGCCAAAGCAACAGAGCCCAAGATGCCCAGGCCTACAGTTTCCCC
TGTGAAGTGTGTGATTCTCAGCAGAGATGCCAACTGATGTCATCATTGTGCTTTGCTGAAGAACCTGCAAGATGTTAAAGCAGATAAGCCAAACACTGGA

>chr2:30106550-30106750
gaagagggtgctgcatccctgagactggagttacagatgggtgtgagatatgccatttgaacctgggtcctctgcaacagtagccagtgctctaaactgc
tgaaccatctgtccttgccccATTTTCTTGAttttcttcttgagacagggtttgacactgaagcccagacctcaatcccacctcagtctcctgaggctgg

>chr2:32161233-32161433
gatggtgttacagaaagttgttagctgccttttgggtgctgggaattgaacctagatcctctgcaagataagccagtgctcgaaactgctaagcagtctc
tccatcccTGGCTGTGACCGACCGACCTACctttctttctttctttcttcctttGgttttttcgagacagggtttctctgtgtagccctggctgtcctgg

>chr9:105092974-105093174
cctcagaacataacaggatatgtggtcagcttgaccctgctctgagtcaagtgatttttctgtcaacaatataaaatatcaggcaggcatattacagcaa
aaatgtgaaatagctggcagggatggaacaaatagttatacagctctactaggggggcaggcctcaatacctcgcacattctcaaagattaaccttcatc

>chr9:106222312-106222512
ACACCCTCCTCACGAGGGTCAGTGCTCTGCCTAGCTCTGGTGCTATTAAAATCTGGTTTCTCATTGACCTTGGGCTGGAGTCTGGGTTTTGGTTCCTTCC
CACAGCTCTTTGGGGGGTGGGGGGCATATGTGATACCCTTTGGCTGATTGTGGGGTGGGGAGGAGAGTGGAAAGAGGAAGGGGTTGAGGGGGTTATCTGT

>chr9:106492846-106493046
CCAGGCTGGTCCTTGTGATGGAGCCCAGGCTTGTTCTTGGGCCCCCAGGGCACTGGGTGGGTGGGTCAGATATATCAGCCACCCAGTGCCTCTGTGGTCA
CTAACAGTTGTGTAAATGTCtgtagtggctattcctggttgtcaacttgactatatttggaatgaattacaatccagaattggaaggctcaccagtgacc

>chr2:32770895-32771095
GGGATAAATATGAAGAATAGACTCTTGCCTTTGAAGGGGACTTCCACTGAGTCACCTGTGTGACACTACAGCCCAGCCTCTGGCTAGAACCTGCCTGGCC
ACCCTTATTCAACCACTCCCCATCCTGGCCTGGTTAAATGAAATGAACCTACCCTTCCCCCTCTCATTCTCTCTGGCTCCTCTCCATCTTGTTGGTACCC

>chr2:32894591-32894791
cctataacttgctttgtacaccagactggccttgaactcagaggtttgcctgcctctgcctctcaagttctgggatcaaaggcgtgcaccacctctcccg
gctATGTTTCCTGTTTCTTGATTGCTCTGCAGAAGGACTGGGTAGCCCCTGCTAACCGACAGGTGCCCTACCCTAGCCACTAGTGCTGGGCGGATGACAC

>chr2:33308530-33308730
ttatcttttgatctccacacacttggtctggcacacacAACTGCTCCCCTACCCCCGCAACAAACAAACAAATATATGGAATAAAGTTGGAGCTGTGAGA
AAAAAACCAATACTTCTGGGCAGCCAACACATTCGGTACTCCTTGATTGACACTTGGCCCTTCACATTCAGTCAGCCTGATTTCTTGTTTAGGTTTCAAC

>chr2:33544060-33544260
CAGGGGGCTTGGAGGGGGTGCTCCGTCCCATCCATCACCCGGAGCGCATAGAGCCGGGCGGATATGGCGGTGTCACGGGCGCCCCGGCTCGCAGATCTTA
TCCTGTTCATTTCCGCCCGAGCCGAGCCCGCCCGCGCCGGCTCCCTGAAGGCTCCATCCATCACTGGGGGAGGGGGTACGGGGGGGGGGCGCGGGGAGAG

>chr9:107686452-107686652
aaatcacagagatccacctgctgccgcctcctgagtgctgggattaaaggaatctgctaccatggccagctGTGAGTAGTAGTTTTCTAAGTATCGTGTG
TTTCACTGGACCTGTTGACTGGAGGTTCATTATAGTGGAGCCCATGTCTACAGAGGGCAGCCTTGAGTAGGCCTCTTAAAAACAAAGGAGAggggctggg

>chr9:108163665-108163865
aaTCTGTAGGGAAAAGGATAATTGTTAATGAAGTCAAAATGAAACCGTTATCTGATTAACAAGATTAACAAGAAGGCAGAACCTAAGACTTAGCAGGAAG
AACATAACTGCGATCAcagatcgccttacaagaaaccacaaagggagagaccgaaagcaaaggacaccagcagtcagtctagtctgcacacaaaagcctg

>chr9:110441366-110441566
TTTTACTTTGCTTTACCAATAGTGCCACCATACAAAATGGTTGTTATAAACAGATTTCAAGAACTTCCCAATTTCATAGCGAGgtgtatgtgtttgtgtg
tgcgagcgtgtgtgtgtgtgtgtgtgtgtgtgtgtgtgtgtgtTTcccaggctagtttccaacttgtttttgagatagagtctcactacttaactagtct

>chr2:33994059-33994259
gcttcctcagctagccttcttatccagctcagcgccacctgcctagggatagtgctgcccacagtggcctggggcttcccatataaaatcataagtcaac
acaatctctttcagacatggcaccaggccaatctgatttgggaaattcttcaattaaggttttctcttgccaggtgactgtagattgtgccaagataaca

>chr2:38239210-38239410
CACTCACTAGGAACAGCAAAAGGAAATCTGACAAATTTCCACAAAGCACATGTTCATTTCCAACTCAAGCTCTGTACAGCCTTAGGAAGATACCCATCCC
TGCAGTGTTAAGGTTCTTGATGTAGCTTCTATACAGTACTGACAAACCACATGCCTCTTTCCATTTCTCAGCGCACAGCACACTTATCAGTAAAAGATCT

>chr2:39506836-39507036
TCATTTGTTATGTGTTGATTAGTATGTTAAGTGGTTTTTTTTTTTTGCAATTTCTATGCAATTCAGAACCTTTGCTCGCTCAGTTGTATAGATGAAGAAG
ATAAGACAAGCAAACATTGTTTTGCTGATCAGTAATGATGGAGCTGAGATTTAAGTTTGATTCTTTTGTGTGCCTTAATACCACATATATAGGGTACAAG

>chr9:110461204-110461404
cgtgaaacaggcacaaaccctccatactttaagcaggaatcgtccttttggtttcttgcaggctgctggttacaactgcacaccatagaactcaccacac
tgtgtcttatctaacagtgagttgaagagcatctttgccactaatctataaacaccaaagacaaagGGAGGCCTCTTCCTGGTGTTGCTTCATACACCTA

>chr9:111062410-111062610
CAGGGTCATTTCTTTGTGCCCCAGAGATGGGACAAGATAAGGGAAGGCATTGAAAGTCGAGGTGGCTCGTGGCATTTTGTCTATTGTCACTTTCTGTGAA
AAAGAGCACTGAAATCAAGAGTCAGTCTCcggattggattcctaggaaccagagctttgagaggcagaagtgtgcacagaaaacttgcggtgcaaggcct

>chr9:111307484-111307684
tggaggagctagagaaagtacccaaggagctaaagatatctgcaaccctataggtggaacaacattatgaactaaccagtaccctggagctctggactca
agctgcatatgtatcaaaagatggcctagtcggccatcactggaaagagaggcccattggacacacaaactttatatgccccagtacaggggaacgccag

>chr9:112389946-112390146
cacacacacacacacacacacacacacacTACAAAATCGAGTGCCCAATGCCTGTAACAGCTAGTGCAAGAATTAGAGAACAGGAATTACCCATTTTAGT
TTTCTATTTCAGTTATATTTAAGGACAAAGAAGACATAGGAAGAACCATTCTTTCTTCCATTCTGTTTTATTTGAGTCCAGTTTACCCAGGTGACAGCCA

>chr2:44524528-44524728
CTAGGTGAGATTGGGTAAAAAGATAACAGAATCAATACATATTTCTGTCTAGACAGGGCATCTGGACATCTAATTATTAGGCTTGCTGGTTCCAAAATCT
CTTCAACAAACCATAGTCACAATAAGAAATAGCTGACAAAAATTAAGGTAATTGTGATCATATAtgtgtgtgtgtgtgtgtgtgtgtgtgtgtATACAGG

>chr2:45091217-45091417
AACCAGAGCAGCCTGAAGCTCATCACAGTGCTTCTCCTACTCCACCAGTCCCCTGAAATCTGAGCCAAGGTCTCCAAATGTAGATCTTATCTTCACAGGT
TCTGAAGGGAACCTGGGAAGTTAGTCTTTGAGATCTGCCCCTCCCCCCACTCCCCACCCCCCACCAAGGTAGGCTGGAGTGGAACCTGGAGCCATGGTTA

>chr2:46938002-46938202
tctgcctttcttggtagtcattagttgcctggagtttcttgttcatagatatggcttcatgagatttttccacttCTAATTTAATagtccaaggatctag
cagttactcagtctcacgcagcaagcaggcgaaggagcaagggctcgagctagagcaagagctagactcccttcttccaatgtccttatattgtctccag

>chr2:50253906-50254106
tagtagcaacattagttatggattaataacaataatttaattttctggttggtggtcaccacaatgtgaggaactgtattaaaatgtcacagcattagga
agatggagaaccattgaactgacatataggaatgttaattttgtattctgctgttttgctgaaagcactatctctaggagatctttggccaaatcattag

>chr9:114729978-114730178
ttagcctcacctatctagtaagctaggttcagtgagacacactgccctaaaacagggtagatggtgcctgaggaacatactcaaggttgacttctgacct
ccacacttgcacccgcgcGAGCCTGCACCTTCATACGCGGGTGCACCCCTCCCGCCCATGAGAAGATGACTATCTGAAAGATGGAAGATAGTGAGACGTG

>chr2:58444011-58444211
actctccgactcagagctccacaatgtctccacccagctcactaagttcccactgtcgagtcgataccatgccagccccatgcttcaaatcctccacggt
ctttgtggtgcacatcaggcaaacccacactttgctgttgtacctttctctcttgagcccagacgagccaccttgtgaaggaaaacgccatacaaactta

>chr9:116369375-116369575
tcatagtctccctctattccagttatctctgtctctctctgtctctctctgtctctgctcattttgtggggttaaagatgcaatctctcagcctctggtt
gccatatctcctccaccatatggtctctgcctctaaaaccaaaccacaggcagaaataaacttcctttagttgcctttggtcatggtattttatgacaag

>chr9:117999524-117999724
gatagaggataggtaggtaggtaggtaggtaggtagatagatagatagatagatagatagatagatagatagatagatgattgataggtagatagatgat
aggtagatagatagatagatagatagatagatagatagatagatagatagatagataCTGTAGACAGTAGAGAGATGACACACAAATGACAGATAGTAGG

>chr9:118402743-118402943
ATGCCAGAAGACCCTGAGCATACAGCTGTGGTTAAACAAGTTGCAGGTTATCTCTGGTGACATCTCCTGCCCTTCCCTTAAGCTCCTGCTTTATGTAGGC
CAGCTTGGCATCCTTTCTCACTTTAGAATTTATCATCTCTTTAAGGAGGGATTTCAATATGCAGGATCACCAAGAAGCTACATATTAACACCCAGTCCAT

>chr9:118842876-118843076
TATGATTTTATAATTAAGGGATTTTTTTTTCTTTTTGGGGGGGAGTTGTGGGGGAGGTTAGATTTTTGTTTTGTTTTTAGTTTCTGAAGCTTTTGAATTT
TAAAACTTTGTTTTAGAAACATAATTGGGAAGATggctggagagatggctctgtcagtaaagtccttgtgaaataaaagtgtgaagaactgagttctatc

>chr9:119231900-119232100
AGATACAGGCATCACAAGAAGAACATCTTTCTAGGCAGGCCAAAGTCTTCAAAAGATGAAACTGCCTTCCTCACTGACTTCCAACTATAACATCTTCAAC
AACTCACAGTCACCTCTATTGCTTTCCCATCACTAAAAACTTGGTTCTGAGAGCGTTGGCAGCTTTTGGAGGGACATGACCTTCTCTTCCAGAGACGAAA

>chr2:61386845-61387045
GAGAGAGGAAGTGAGAAGGATCTGAGAGGAAGAAAATCTACTTTCAATtaaatagacagacagacagacagacagacaagtagatagatatatgggtaga
tagatagatagatagatagatagatagatagatagatagatagatagatagatagatagatagatTTTTAAATCCAAAAAACAAAcagaaaacaagcagg

>chr2:61981654-61981854
TTTGCCTTCATCTGTCTTTTCTATCTTTTATTATATGATCATCTGTGGTAAGACTGGGGAAGGCAGGGGCTGTTGACATGGTTCAGTAGTTCACATTTGC
GATCAAACCTCATCATTTGAATTCAATCCCTTGGACATATGTGTTAGAAGAGAATGTATTTCTTTGGGTTATCTTTTGATCTCCACAGGCACACTGATAT

>chr9:119947698-119947898
AGTATTGAGGTCCCTTGGTCTAAGCTCAGGCCTCCCTGAGAGATAGTGTAGTTATCAGAGCAGTTAAAACTTTCTGGTCAGCACATTAGGCCCTCACACC
AACACCTCTCCTCCATCatctatctatctatctatctatctatctatctatctatctatctatctatctatctatccatccatccatccatccatccatc

>chr9:120076002-120076202
agacccttgactcttaggaaaaaatagccagcataaatatatatttttttaatgttgcaaatgaattcagaggcctgcctgcctttgcaagcacagacaa
taaacttagctgggtgaggtcctgccctgggatcaccactgtctaaatttccttatctctttctggatctttctgacaagctgactatatcgatgctgcc

>chr2:69728866-69729066
GTGATtgtagtggctattcctggttgtcaacttgactatatttggaatgaactacaatccagaattggaaggctcaccagtgacccttatctggaggctt
ggagatccttatctggatcttggtttggagatcttgagccatagtggctatggattccagaagattgaatctccgagtttaaggaacacacctttaatct

>chr2:71032417-71032617
CTCCCATTCACCACCTTACTTCCCTCTTCTGCAAGGCAGCCGGCGGTAAAGTTTCCCCACTGGCACGCCTTCTCAAGTAGGTTTTGTCAAACAAGGGTTC
CATGATGATGTCGCTGGGTTTTTATTATGATAATAATCTGAAAGCCAAATCAACACGAGCACACGTGTAACCGCTGCTTGGTTTCAGCGCCTGTGTTTGC

>chr2:71757924-71758124
agaaactccaaggtggtgctcaagccgctggtctatgaacaatactttgaatcactaggTTTTACTTTCATCTCCCCCAGGGGAAAAAAGTTAAGATGAG
ACAAGCTGGACCAAAGATAACATCTCAGTGTAGAGTAAGGAAGGACATGCCCCTGGGAGCTATCAGATCCTTTTTCTGTCTATCTCCATCCCAATGGAGG

>chr2:72855495-72855695
AAGTTATCTTCAGACACGTGCCATCTCAGacacacacacacacacacacacacacacacTTTTTTTAAAAAAGAAAGAAAGAAAAGAAAAATAGAGATAA
CACTTTCAAAATTCATGATAATAGAATGCCTCCTATAAGTTTTCTGTGCAGTAAAGCTTAATTCAAAGAAACGCCCCCACATTTTGATGTTTAGCCAAAC

>chr9:123251208-123251408
tgtgtgtgtgtgtgtgtgtgtCACACTCACtgtggaggtcacaggattatttgctggagcgggttctctccttctaccctgggggttctaagctcatgct
atccagcttggtggtaggtccctttatcttctgcaccatcttgtttgccaccaaaccttcaaagaagtattaaaatgcacatgcttcaaccgattttaaa

>chr9:123665902-123666102
TTTTGTGATTACAATCTATGCTGCAGACCAGAACCCTAGTAACCTAATCACCTTGGAATATcctaataacctaatcactttgaaatatcctacttctgaa
tactactgagtggggatcagatttctaacacacgaaCAGAATAGTATCTGCAAATGGCAAATGGCCTCATCAGGAGATATTAAAAACTAGAACTCACCAG

>chrX:7446893-7447093
TATGTGTGTGTAGGTGGGAAGGGTGAATTCAGGTCTCGAGATcacaaaatgtactgataatttactataatattcttcacaatagccaaggtatgggaca
gactagatattcatcaacagatgaatggataaagaaaataggctgttttgttcaaccatacagaatgaaattacaccatttttagggaaatgagtaacat

>chr2:73728372-73728572
TCTTACAATTACATGCAAAATAGTTTTAACTCTGAGGATTCTGGGCCTCTGGGTTGCACTCTGAAAATGATGATTCTAAATCACCATTTCTTTAATGTAT
TGAGAGTACAGGATAAAGTGAGGTAAGAGATCTTCCACCTGATAAGACACATATAAATAAACTAATGGGAAAAGAGAGGATTGGAAACCCTGTGTTTCTT

>chr2:73803601-73803801
TGCAGGTACCACTGGGTTAAGGAATACAGATAAAGATCTGGGGAGGGCAAGAGTAGACAACCTTTTAAAAGAAGCCTGGCAGTCAAGGCAACAAGGTTTC
ACCAGAGCGTCATTGTGGAGTTCGTCTGTTTCTAAGACAGGAGCAACATCTCGGACTTAAGTTTCAAATGAGTCAGCAGGAGAGAAGGAGAAACGTAGCA

>chr2:75707138-75707338
GACAAGTGGTGGCCAAGAGCTGTGAGACATCTAAGGCAAGAGGGTCTAGACATATACTCCATAAAAGAGGGAGGGAACATAGACAAAACATTATTAGTCT
ATAACTAATACATGATGTGACAGCCACACGGGAGTCTTATCTTCAGTGGATCTTCTCGGGCCTTGATGACAGTCCATTTTTCTGCAGCAGGGTCATCATC

>chr2:75825665-75825865
ccaaactggagtcattaaggaagagataacatcagtggaggaactgcctgtatcagattagcctgtgggtatgtctgtcaagctttttcttagtggttga
ttgatgtgggagagccaagcttaactgtgggaggtgcctttccagggcacatggccctgaggcagataagaaagcaaactgatcaaatcacaggagcaaa

>chrX:7657597-7657797
GGATCTGGGAACTCCCTTCCCCAGCTTTCCCAGACTGGGGCACAGAGACTGAAGTAGAATCCTGGATGCAAAAACGTGTAGATATGGTGGCTCAAGCCCC
TAACACGCCTCATACTTTTATCACTGTTGCAATCTGGGGATGCCCCCCTTATCTGTGAATTAATCTGAAAGGTGAAAAGAATAGGGGCTTGAGATTTGAG

>chrX:12766347-12766547
aattagggatacacagtgaggtcttatctcaaaaaTTCCTAGGCTTAGAACATTAATTTTTTTCTAGCTATACTAAAATTAAATATCCTATAAATGAATG
GTTGCTAATGAGCAAACAAAAAAGAAGAAAAAGACAGGCACTTTTGAAGGAAAGGAAGTCCCCATTTAGAATCTTAATTATTagccaggtgtgcaggctt

>chrX:35892462-35892662
GGATACGTCCTTTGGCTGGTGTCAAGGGATTTCAAATTAGAGTAGCTAGCTCTCTAGAATTGAGAAAGGCTGACAAGGGTCAGCAGCTGTTCACTTCCTC
CATCCGCCATTCACAACTCCTTTGAGCAGAGTGGCTGTCTTGCTTGCCTTTAGGCGAGAGCTGGAAAACTCAGCAGCTAGCTTCTGTTCCTTCTTCCCAG

>chrX:36875554-36875754
CCAGCAACCATCTGGTCCACAAAGCGTTCCATCCCCAGGGCAAGAAGTGTGTTCAGCAGTGCTTAGTGTGTGGCTTGTTTAGTGCTGAATGGATGCAAGC
TTCTCTGACATACAGTTGCCTGCCTGGCTTGAGCAATGTCACTAAGGTCACGAGCCTCACTTCTTTAGAGATGCTCTTCCATGTCTAATTTCAGTATAAT

>chr2:75842095-75842295
CTCCATTGTTTTTCTTCATACTTTTCCTTATCTGGATGCTTAAAACCAACTTGTCTCTTTAACAGCATTGAGTTTCATCCCCAACCCTTTTTCAGTCTGA
TAGATCAGGGACATTTCTTTGCCGTGACTTAAAAGATGCTTATCTTTGCTGATCCAGCTCAGGTAAAATTTTGATTTTTCTAATGTTGGGCCCTTATCAG

>chr2:76023809-76024009
CTGGCCTGGCTTTGAAAGAAGAGACAGTCCCCTGAAGTCTCATTAGCCAGGCTGTAGGATGGACCTGCCTCTGAAGCCTTGTCTTCTGCATTAAGACATG
CGCATGAGGCACCCAAGGCAGGAATTTTGTGTGCTCTCTGGGAAGCAAAGATACTAATCTCCTAAAGTCACCAGCACAACCCCCTCTGCTCCCTTCACAG

>chr2:78840611-78840811
TATTTTATAAGGAAAAATTTCACCATACTTGCTATGGTTGGAGTCCAACCATTAGTACTCCGGTTTCTACTAATTGAGCTTCTGATTATGTGTTATAACA
TGGAGTGCAGAGAGGGAATAACTCAGTGTGGAAGGGTCCAACATGCAAAATGTCTTTGCTTTGTAAGTCCTCTTGGCTAGGCCTCATGGCATAGGCCTTa

>chr2:79075390-79075590
agtcacagatgctcccatgtggtcgttgggaatagaacacaggtcctctggaagagcaaccagtgctcttacctactgagcTCCATGTGTGTAACAGTGA
ATGTTTAATTGATTGGTAGACACAGAAAGTTGTgttagtgagatggctcagcaggcaaaggtacttgctatgaaaacctgacaacctgagtttaatccct

>chr2:79243710-79243910
AACTCAGCCTGCCCTGGAATATCTCACCACATTGCTTCTGTGACAGGAACTTAGTTAAGATCTCCCAGTTGTCTCAGAGTCTGACCTCTACCCCACTGTC
TATAATTCCATGCTAATTGCTCAGAGCAGCCCTGTGTCATGAGGATGGTACCAGGATGACTGATGTCAGATACAAGCATCAGGTGTGTCCTATCCAAGAG

>chr2:79566284-79566484
CTATTCTCAATATACTCATTCCAGAGGCAATTTATCAAGCTAATTAGTCATGTAACTTATTTCTTGATAGCAGTAAAGGGAGCTAGCAGTGCCAATATCA
ACAGTCCATTTTAAAGGCTTCCAGGTTCTCTGTAACAAAGTCTGAGTAAGCCATGACTCATAATCTGGAAATTTCTATTTGAAGGCTTTATTATCTCCCT

>chr2:80760982-80761182
TTCTTTTTTGCATCTAAATACAAGTTACTTTTGTACTTCACACTAGAATAGAAAAATGATACATTTTACAGCATGAAAAATATGCTAGGAAAGAAAAAGA
TCTTAGAGATAAGCCACAACTCGACACCGAACCAAAGCCTCCCAGGAAGCTATTACTCTGTGGAGAGTAATGTGCTCTCAGTGCTGAACGCGGCACTTGG

>chrX:95852528-95852728
acgatccctcctgttttctctttcttttacctcttgcctcttgcctctcgcctctctctctctctctctctctctctctctctctctctctctctctctc
tctcataatatgccttctctgcctcttacttactggttctactctaaatatttctcattcggggtatctctctcatctcggacctctctaatctctttca

>chr2:83808180-83808380
AAATAATATCCATTTCCCTGTAAATGTAtgagccgattccagttaagtccatcttttcatcttttgtttctaagccatctaaaatagtattatacagggt
ccaatactgtttattgttattttcatccttaCGTGTCTTATTCTTTTTAATTTTACTTAATTCTCTTTTTTATTAATTTCAATCTATGTCTGCACATATA

>chr2:84930184-84930384
cttgcagataaccatctagggaagtgcttgcccaggcttagctgtgcaggtattcagaggccactgcagtcatggcctgaagattccaggctacatctca
agatgTGGTGATGGCTCTAGTTTTGGTCTAGctcttgctgcttcctgatgcgttgagatacgtacgtggcttggccacatggtccagagctttgagcgca

>chr2:90535311-90535511
tccctggaaaagaggaaGGGTGGGAAGTCAAAAGGAAGGTCTATTTTACATCTCTACACATGGGAGAAATGTCATTTGACTGACCATAGCTGGTGACTGA
TGCTCCCCAGCAGTAATGCTGAGACCCCCTATATGAGTTCTAAACTGTGCAGGTTATGTTGTAAACATCTGACTTGAGACAGCCTTCCTAAATCAAATAT

>chr2:91167007-91167207
AGTATGGATTGTCATAGGTTCGCTGGCACACTGACCCCTCTCCAGTCTCTGTCTGTCTCCTGTCCACAGTAGATTTGCAAATGCTGGGAGGCACGGGAGG
GAGGGGCTTGGAGATGCCTGCTGTGGCCTTATCTCCCATCTCTGTAGAGTCAGCAGCTTCCTAGGAGTCACATTAAACAAAGAGTGGTCACCCGATGTCC

>chr2:92025574-92025774
AGTGTTTTTGTTGctatctatctatctatctatctatcaattatctatTCGttttttgagacagatttctctgtgtagttagccctcactgtcctggaac
tcgctctgtagaccaggctgatctcagactcacagagatcaacctgcctctgcctccggagtgctgagattaaagtcatgcactgctgcctggcATCACA

>chrX:134162970-134163170
TCCACAGCTAGCTAAAGTAGTTCGCTCCCACATTCGCTCAACCCACGCAGTTAGGCAGGTGTGTCTCCCTTGGCCGCAGGGTTGAACCTCCCCAGGTCCT
ATTGCCCTCCAGATAATATCAGAAAAGCGGGAACCTAAGTGGGAATTGGGTCAGAGGTTTCCCATTCAGGTACGTCTGTATGCAGCAAAGGGAAGATTGA

>chrX:142429496-142429696
CTTAGAAATCATGAATAAAATGGCTCTTTTAGAGAAAAGGTCTCAAGTAGATTAGAATgcacagtggttaagagcatagagttttatcttgagcaagatc
tcaggtagcattcttttccaagtacttgcacaatcaaggtgacatcagtatatagcataacttttgtgtctttctagcttaatcagtagcaaaagaataa

>chrX:159259106-159259306
ATGCTAAAAGATTTTAGGTTTGTCTATATAGGATTGCATTTATGGTCTCATTGCTAGTtagactgagctcttgaaaacaaacactcttatttctctgaat
cctcaacagttaacacaatgcctggcacatacatattatgaactcagtaaatgtctgctaaatgaatCGTGAAGGTAGGGAATAAGGTGCTTATGACTCT

>chr2:93471487-93471687
CAGgtgtgtgtgtgtgtgtgtgtgtgtgtgtCTTTTGTGAGAGACAGACAGGGAGACATACAGGGATAAAGACAGAGTTTGTGTTTCTGTGTGTGTTGTC
ACCTCCTTCAACTAGTTAAGGTCTCATGTTAACTCCCTATGGCTGGGAACCAGAAGAAAGAATTTGGACCCCACCTAAGGCTCCAACTGCAGACATTCTC

>chr2:94352006-94352206
tgtgtgagagagagagagagagagagagagagagagagatccgactatctctgctccaactgtaaaccccaccagtgccagggttgcaggtatgtacacc
acacttggcttttgtatgggtgctacagatctggactcagggcctcatgcttacgcagcaagcagttaccctccgggctatctcccagctcATCTCATGA

>chr2:95025775-95025975
tttcagaagatggaataatctcccatgctcatggattggcaggactaatatagtaaaaatggccattttgtcaaaagcaatctatagattcaatgcaatt
tcctccaaaattccaactcaattcttcatagaattagaaagagcaatttgcaaatttatttggaataaccaaaaacccaggatattggaaactattctaa

>chr2:101804346-101804546
taagctatagcttgactgtgaagaacactgctgctcttatagatgacctaggttcagttcccagcacccttttggcacacacacacatctgtaattccag
ttccagggaatctgatgccctcttttgacattcctggacaccagtcactaacgtgtgtgtgtgtatgtgtgtgtgtgtgtgtgtgtgtgtgtgtgtgtgt

>chrX:166185354-166185554
gtccttttctgtctcatataaggccactccccttagatttaaggtgtacactaatctagtgcaatctcatcattatcttttatctgcacaaagcctcttt
ccgagtaagCCCCAGTGACGAGAACCTGCTGCTCGGCCTCTTCAGCCCCAGTTTGAAGCTGGAATGGAACCTAAGTGTTGTTTTGATTTGTAGTTAGTGA

>chrY:144893-145093
tatatagacagacagacagacagacagacagacagatagacagacagacagacagacagatagacagatagtcagacagacacagagaaagagagagaaa
gatagatagatagatagatagatagatagatagatagatagatagatagatagatagagaaatgatagagagatggatataacgatagatgatagataga

>chrY:258303-258503
gatagatagagatagataggtagatacatagatagatagattgatagatagatagatagattgatagatagatagatagatagatagatagatagataga
tagatagatagatagatacttagatagatagatagatagatagatagatagatagatagatagatagatagatagatagatagatagatagatagataga

>chrY:260038-260238
acttatcgttatatccatctatctctctatcatttctctatatttatctatttatctatttatctatttatctatttatctatttatctatctatctatc
tatctatctatctatctatctatctatctatctatctatctatctatctatctatctttctctctctgtgtatgtctgactatctatctatctatctatc

>chr2:103065122-103065322
aagacagcaacagaaggagcactctcaaactcttgtaaagtcaggtggttctaatatcaaaacctgataaagacacagcaacaaaaagaaaactctaaac
caatatccctgataaagagattaaaaatgtttgataacatactttcaaacagaaagcagacatacattcactataatcaagttggctttatctctgaaat

>chr2:104171532-104171732
AGACAGCAATTAGTAAAATTGTGACCTGACCCCAAAGGACTATCCTTCAATGACTATAAGCTGGCAGAGGTGAGAAGCTGacatgccaggtattgttccc
agagctttgcatacactgacattttaactcttacgataacctactgcaatattaacacgtatgattatttttattgtacagatgagaaagataaggcact

>chr2:105021767-105021967
gtgtgtgtgtgtgtgtgtgtgtgtgtgtgtgtatgtgtgagagagagagagagagagagagtgagTTAGagagagaagtagatctctctaagtttgagac
caaggccaaggctacataatgtataagatcctatctcaaaaacagaaaGGAAAGGAAAATGAAAGTAAAGAAAAAATTATTTAAAGTGAACCCACACATT

>chr2:109180410-109180610
ggctgagaagcacctgaaaaaatgttcagtatccttaatcatcagggaaatgcaaatgaaaacaaccctgagattccacctcacaccagtcagaatgact
aagatcaaaaattcaggttacagcagatgctggctaggatgtaatagaaagaggaacactcctccattgttggtgggattgcaagcttgtacaaccactc

>chr2:118434156-118434356
CCTATGGGAGACAAGCAAATTGGCCTTGTGAGGAAGGAGGCTGCTTATCACGTGCTATGTGAGTGGCAGGTAAGATGTGTTCAGGGTGTAGCTCAGAGGA
CACTGAACCTTCTGACAGTGTGAAGACATCTGTTAACACAGGCTCACCCTGTATTCATTCCATCCTTCTTATCAGTAGATCTCAAAGTAAGGCCTGAGCA

>chr2:119031978-119032178
TTTACTAAGCACTATAATATGTGCtttaattgaattaatttattaattatatCAGCTCTGTTCAAGAACAGTCCAGTGTGAAAAATGGGCTCCAGGTCAC
ATGAGACTGAAGAGAGAAAGAGGCAGAAAGACCTCAGATTGTATACAATGCAATTTATTAGGAACTTGGGGGTGCAAGTGTGGTCCTTTCTGGCAATAAG

>chr2:120662254-120662454
gtacccatttaatctcgacagtcaggaggcaagaggcccatggatctctctgagtttgaggccagcctggtctacaaaactagttctaggacagccagag
ttgcacagagaaaccttgtctcaaaaaaccaaaCCAAACAAACAAACAAAGAAAACAAAAGGTTGTGGTTAGTCTGTATTATATACTTTCTACTACTTGA

>chr2:121396776-121396976
TGTTATCCTGAGAATCAAGCTTTCAGAGCTTGTAAGACTTGAGCGCCCCCTGGTGACACCAGATTTCTAGCTCGTCCCTAAGTTACTGTTTTTGATGAGG
GGAGGTGATTGAGACAGAGATGCTACGTCCTTATACTTAAAAACTCCTGGATCCCATGACTGCCTTACATCCTCACCTGCAAATTCTTGTAACTTCTTGC

>chr2:122322788-122322988
attataggcaaatattatgccattttagataaaagatctatatatccatggatttgttattggtgagggtcttagaaccagtctccagtgtcctccaaag
gacTCCTATCTGTGTGTGAGACTGCTTTCTTTCTGTGTGTTCTTATCCACGTGGAGACAGTGTGGATAGAATTTTTTTAATGGCCAAATTTTCAGATGTG

>chr2:122443468-122443668
tatatgtatctatcatctatttatctatgtatctatctattcatctatcacctatctatctatctatctatctatctatctatctatctatctatctatc
tattgggacattCTTATTCTGTCACTCAGGCTGGCCTCAAAACTCTTCTGGGCTCAGCTGGGCATACAGCTGTGAATCATCTCACCTAGCTTGGTGCTTT

>chr2:124704782-124704982
CTTCTGAAGGCCAGGCATAAACATGGCAAAGATCACGTCCACACTGAGGGTTTCACACTCACTAGCCAACCCATATTCACAGCGAGCTTGCCAAAAAGCA
TATCACCATCCCCAACCTGTCACATCTGGGTACCCTAACTGTGGGGAAGGGTGTAAGTGTGCACGCATCTAAGATCAGATCTCTGATATCTTACGGGCTG

>chr2:125735790-125735990
gacagcttttgtaataggaagagccaaaggatgcaggggcttcactgtcccgtgttaagtacaacatcagcaccaacagtgccactggcaacccaacatc
agaacatacactctgatgttatcagccacccacatcaaggtttcatttttcagttacaacttactggaggtgcttaataataaaatactctgaaatgaca

>chr2:126483538-126483738
CCTGACAGAGATACAAGGGTTGGGAGTGTGTTATAAACAGGGCGACAATGCCGTTTTGCATGCAACATGTTTGCATGTTTGTTTTCGTTCTCAAAAATAT
CTCTGCTTggagctggaatgtaacccaacagtagagagctcacccagtacgcataaggtcccaggtacaacttcagcactagcagaaaGGATCCAGGTTT

>chr2:128372156-128372356
CAATAAATAAAGTAATAGATTAATTAGTTGATTGATTAAAAGATAACAAACCAGCTGTAAGAGAGCATCCGAAAAGCTCTGCAGGCCCAGCACCCGTGAG
CACTGAGTAGCTAAGAGTCCGTTCCCGGGTGGGAACCCTGGACGGGCCTCCCAGCCGTGATCAGCAGGCAGCAGGTAGGGGTGCTGCTGGGGGCACGTCC

>chr2:128403005-128403205
ACTCCAGTTGACTGAAAAATGACTGGAGGAGAGAAGCCTTGCCTCACAGTGTCAAaaataactcagctgggagagcattccactgaagatcaaaatgatt
tggctctcctggCAAAGGCTCACCCTGCCACACGCTGGGCCCCACCAATAGATTGCAATCTGAATCAGAAAAAAAGGACACCCCCCCCCCCCCATGCTTG

>chr2:129377148-129377348
taactacagataacccatttattttaacctacattttgccacatggctgataagctgtgctcaggtgccatgtgtccatctcctcactcccttccaggtt
ccccctcccctccttttttcccagaattcttcctcctccagttgtcctcccacctctatttcttgcagaagccataggccataggctttttgattgacag

>chr2:131989744-131989944
TTACCTAGGATCATTTTGGATTAAAGAATGTACCAAACATTTATTTGGTATGTGTGGGAGTTCTCAAAAGTTTCTTCCCAAAATTATACCCCAGACATCT
CCAAGACATAATTATCTTCCATTAGTTGGGCACACCCACGCGGTCCTGCTCATTCTGCCCCAATTTTGGCATCAGTTATCCTCCTAGAGCCCTGGGGTGC

>chr2:132379618-132379818
GGGCATGGCGGGTGGGGTGTGAAGGCTTCATGGGGAACAGTTGGCTGGGGTGAAATGGAACCTCTGCTGTCTGTGCCAGGTGACTGCTTCCTAAACAGCG
CTAGCATCACAAACCACAAGGCAGCAAGATTGATATCACAGACACAGCTTACAGGGGACAAGGTGTGAGGATAGCAATCACTCTCCTTTCAGCAAGCTTA

>chr2:139773706-139773906
gacaaggccatgggcaacattatctcatggcagctggggggtgggggtgttggggcaatgggatgttgcttgccctgggcctgcataagactgagcctgt
catcagctaactacaggtcggagaagtgaccatagccatctgtgttcaactattggcaactgattttggaggaaggacattcattgtcttcagttgtgta

>chr2:142811928-142812128
GCCCTAAGACTTCATCTACTTCGAATACTCTGTCATTAATTCAATGTGAAATGAGAGAAATGAGTAAGAAATTTCAATGCACTACTTAGACACTTCAAAA
GAAATACTGATGGTTCAGATAATGAAACTAAACGAGAAAAGCGTCTTCAGAATATATGAGCAGAATTTAAATTAGCTCACTATTTTCTTTCAAGCAGTAA

>chr2:143563382-143563582
atagatagatagtagactgacagacagatagatagatagatagatagatagatagatagatagatagataatagactgacagatagatagatagatagat
agatagatagatagatagataatagactgacagatagatagatagatagatagatagatagataatagacagatagatgatagatagatagatagataga

>chr2:145822177-145822377
AGGGTCATCTGTTGAGGGCTCCCTGGCTTTAGGAACACGGCCCGCCTCTTCACTTCCTGACGTCATGCTATTTTTGTCTCTGTATAGCTCATTGACACGA
TCGCCTCGGAGATCGGAGAACTGAAACGGGAGATGGTGCAGACAGATATCAGCCGGGAAAATGGCCTGGAACCTTCTGAAACCCACAGGTGATCAAAGAC

>chr2:147795388-147795588
GCTTCAATTTTCCTCCTCTGCAGTGCCTAACTCCAGTGTCTGTCCCTGCTAGGAGATGCAGGCAGACAAGTGAGAGCCAGTGACAGCAAGGCAAACAATC
ACAATGCTGTGGGAATGACAGCTGGTGACAGAGAGAGCCATGGTGGCCCTAAAGTGAGCAGCAGAAATACAAtgtgtgtgtgtgtgtgtgtgtgtgtgtg

>chr2:149826562-149826762
CTTCATGCTCAGGTTTGCTTATCTCCTAGATCTGAGTTTCTAAACTTGCTAGAATGTATTTAGTCAACCCTTTGCAGATGCCCTCCACTAACACCCACCA
TTGTGATGTTGAAGATGGCACAGGTGAGCTATTGCACCCCAGCTTATAACTTCTTAATTCTCTGAGGTCATTCTCAGGGCTCCTCAGAGCTCTGATGAAG

>chr2:150747570-150747770
cacttcagtagtaaaacagagaacaaacTGTTGGGCATGACTTATACTGTGAAGGAAATACACAAAGAATGGTAGAGAATAGCTCGGAGAGGTCCACTGT
AAATGAAACAGTCTGAGAAGGTGGCATTATGTTATTTTAAAAGTGAGAAAAGATCTACAAAAGGAAATGCCTGAGAGAATAGCTTTCCAAGTAGTGAGTA

>chr2:150909835-150910035
CTGGGGGCCTAGGGCGGGGCCTCATGCCTTGGGGCGGAGCCTATGCCTGCTGTTGCTTGCTGGAGGTTTTTTTTTTTTTGTTGGTTGCTGGGCTAACTTT
ATCTCTTTGCTAGATTCCGAGATCGGAAACAAGTTTGAAACGGGGCCAAATCGTAGGAAGAAAAAGACTCATACTTAGGTTACCTGTTGATTTGGTGACT

>chr2:152962316-152962516
TGGCGGCAAGTGGCGCCAAGAGAGAAAGGTTCAAGCAATCGACTGACGTGGGCAACTCTTCCAAGATCCTTGCTTGGGTCAGAGGGAACCTAAAGGCGTG
TCATCCAAACAGATTGCTATCATCCAATCAGATCGGTGGATCGGGACACCTCCTTTGGTTGCCGTAGCAACGAGACGCACATGCTTTCTAGGGTGCCCGC

>chr2:154351282-154351482
ACTGCAGCTCCTAAGGACCATACGTTTAACAAATCAAGAAAAAAATCAAACACTTAAGTAGACCTCTAggtgttggagaggtggctcagtagtcaagagc
actgtctattcagttcttagaacccacatggcagctcacatctgcgacttcgatctcaggggatctaatgccaccctctggcctccttgaacaatgcaca

>chr2:154465257-154465457
TGGGATTACTTTTCTAAGCAATCACTGGTGGAAATCTTGTTATCTTTCCATCTTGAGCAGCTTGTTTAGAGATACCTAGCAGAGAAGGGTACAGTTCTGT
GTAGAAAATGGACTCATGATACCTGTTGTCACGTCTCATAGCTGGAACTAAAATGTAAGTGGAATATGtgttttgctttgttttgttttgttCAttggaa

>chr2:155318158-155318358
ctATGGTAGTAGTGGTGCtgatggtacatgaattaatcacagcatctgggaggcagaagcaggcaaatctctacgttcaaagccagcctATAAagataga
tagatagatagatagatagatagatagatagatagatagatagatagatagatagatagatagataTagacagacagacagacagacagacagacagGAA

>chr2:155686181-155686381
ACAGTAATTACATCAGCAGCAGAATGGAACTACTTGATACCAACAGCCAGACCTGATATACTGGGAGAATGGCAGAGACAAATGACGTATAGATGCTAAT
CTTTTACATGAGGAGGAAAATAGATATCATCAAATTGGAAGAAACAGCTTCAGAAAGAAACAAGTTAGTTAGAAAGCCTGGCTCACTGGCTTCTTGGGTC

>chr2:160741687-160741887
cagatgtctccctgctgctccattctttgcatgacctcagagttatctgcttccccatctgtttcctccatcaggctgggattttctgaagggcaggaac
tcagtgcccattgatctgtttccccaggacccatcttagggcctagggtagagcagacagttgtctggtaactaaCAAAAGTCATGGACCGAGTACATGA

>chr2:162826248-162826448
tatccgcataaaacttgcacatgaatctccattgttcataatagcccccaagtacaaagacaacccaaagtccattaatgcaactgatgagctgattaac
aaaatgtggtggtaaccagccacacagtgcccttacccgcagaaggaatagtattctaatagatgctacaacacttatgtccttaaaaacctggagctga

>chr2:163253472-163253672
AGTCTGTGTACATTGCAAAGGGCAAAGATGACATGGCTCTTATTGCTTTAATTAAAACTGGGGTGAAGGCTCGAGATTCAGATTAAAATGAAATTGTGTT
TCGCCCGCTGCGGTGCTGAGAAGGCAACGGCAGCGATTACGCCCGAGATTACAAACAATCAAAGAGAAAAGGGCTTTTGCAACCATTTCCTGTTGAAGCC

>chr2:165272494-165272694
CATTATGCATTCACCTACCCACTGatccatccatccatctatccacccatccatGTACTTAATGTATCATCTATCCATCCATTCTTGTGTGTATCCGgct
atttatccatccatcatctctccatccatccatctatccatccatccatctatccatccatgtacttattaattctcttatctaccaacttgcctatgta

>chr2:165367074-165367274
CCTCCTGAACTGGGATTGGGCAGCACAGCCCTGAGGTCCAGCAGTGTGAGAAGCAGGTTATGGGAGGAGCTTCCAGGGGGCGGGGCCACCGCCTCTGCCT
GCACTTCCTCCTCATATCACCTCCTGGCCATCTTCCAAGGTACTCTATGCCCAAGCGCTGCTTTTGCTTGCCTCCCTTGGCTGGCCTAACTCACTTCCTC

>chr2:165654349-165654549
TAAGCTCAAGAGGTTTTGTTTGATTGCCTCAGATCATTTAGCTGATAAGAGGGGGTCAGCTGAGGATCCTGTATCTGTAGACGGTAGCAGATGACAAACC
TGGGACTTGGTGGGTTAGCGAAGAGACTTTTATTTTAAGGTGGGACCTATTCTGCTTTtgagtgtatgtgtgtctgcgcacatgcactatgcgtgtatgt

>chr2:166754883-166755083
TCGATGCTGAAGAAATCAGAAGCTCTCTTAGGGCAGCCGGATGACAACGCAGGATGTGATGGTTAAAGTGTGGCCCATGGCAGGAAGTACCGTTATCTAT
TCATCTAAACTGGGGACCCAAAAGAGGCTCAGGCATGGCTGTGTCCACTGCTCAGCCTCTGGAGAGGTCCTGATCTTGGAAAGTGGTGGATGTGGGTAAA

>chr2:168586126-168586326
GAGGTGGCTATGGGGGGAATGGCGGGGGGTGGGGGGTGGgggtgggggagcttgccaacaaacctgaccgcctgggttcagtacccagcacccacatgat
ggaaggagagatatgactcccacaagtCCCTCGGCATAGAGAGAAGAGAAACCTAAGGCCGCTGCACACATGAGAATGTCACAGATAAGTATCACTCAGG

>chr2:168595806-168596006
tctgagggcttcagacagggtctcgattagacccaagaacaccctgggtgtagtgataaccatcttaccacttcccacatcaggaaactggggcccacgc
aggtggtgacGTTTGGTACTTTAGTTGCCAAAATAGAAAGCATTTGTATGGAACCCCACAGTGTCCTGGAGACCATAGTTGGAGAGCCGTGGAGCAACCG

>chr2:168908991-168909191
AGAAACCAGAGAGTACCATGAGCGGAGACCTGACGCATGGGGCCTTATCTGACTCCTGAATCAAGCTTGCCACAAAAGCCACCTGAGATGGTGAGATATC
CTGTGTTGGGTTTTAGATTAGGGATGGATGGTGACATGCTTCCAAGCTGAATGGTACCACATTTTGGTTTAAACACAATTAAAGCAGGGAGGAGAAACAT

>chr2:170145296-170145496
cagcatttgggagacatacagatggatctctgtgaattcagcctggtctagagaacaagttcctgcataggcagggctacacaaagaaactctctgactc
gaaaagccaaaCCAACCAatagatagatagatagataatagctagatagatagataaacagatagatagatagatagatagatagatagatagatagata

>chr2:170193242-170193442
GACACCAGGACCTATTTTGCTGCTGTCAGAACTGCAGCCGTTTTCGAAATGGCAGATTCCCTCTTAGATAAACACATTGCCTAGTTTCCTGAATAAACGA
AACATGATCACAACCAACCGCCCAGCTTCTCGCACGCCTCGAAGGTGTCCCGAACGGCCTTGTGGTATTCTCTTCTGCAACAGTAGGTGTTGGTACCAGT

>chr2:173027930-173028130
TTTCTTGGGACAGCAGCCATCCAGCCTGAGACAGTGGAACTGCCTGGACCCCTAGCCCTGGGGAGGAGGGCTGAGATGCCAGAGTAGATAATGGATGGCC
TTGGCCTTGGAGGAGGCCATCATAGAGGACAACTTTGAAAGTAGCGGTGGAGTTTAGGCAGGTTCAGGTGGGTGGGCCTGCTGCTCCCAGCTGCCTCCCA

>chr2:173672545-173672745
ATTTCCTTTTTGAACATGTGTCAGATTTTTATCAAAGTTGTGCTTCTTCACTAACACTGCTTGAGTGAAGCACTCCTTtttattctttaaatgattagtg
aaatttgtcagtgtttccatctgggcttcaagcactccttgtgtattagagttaattaaggagtgaattccactcatccgttgtaagattgttcatatgc

>chr2:180273688-180273888
GTCCATTGGTTGCGGCGCGCCTGCATGCAAATGAGGCTCCTCTGAGCCCTTCGATCGGCTAGCGATATGTGGCTTGCCCCGGCGCTCCCCTGAGTCCTAG
AGTCTTCTGTCTGTTGTAGGTTTGGCGTGGCTAAACACGGCAAGGTCGGTAGGTGCACGGAACCTGTGTCCTGTTCTCCCGTCCAGGACTCGGTGTACAG

>chr2:180602746-180602946
tacactgtagctgacttcagacgaaccagaatagggagtcagatctcattatgggtggttgctgggatttgaactcaggacctttggaagagcagtcagt
gctcttacccactgagccatcctgccagcccGTCCCTGTGGAGTTTTTATGGTGGCGTGGCATCCCCGAGGTTCCTTGTAGCTTCTCCTATGTCCTGCGT

>chr2:180781640-180781840
GAGAGAAGAAACACAGGGTTCGGCTTCAGTCTCGATGTAGTTACTTTGTAGCAGTTTCCCCCGTATTTCAGCACTCCTCTTTCCCAGAAGATAGAGTTCT
TACTCCATGAGAATAACATTCTAGGTCCTGCATGTCTTCCCTACCAGTCAGATGTGGGTGGGTGGTGCTGACCCTGATTATAGCACCTGGGACTTGGCTG

>chr2:181458153-181458353
TCTTCGCACTGTGACCTCCACTAAATGCACGCTGAGATTGTAGCAAAGCGAGCCGGAGGAAATTCGCTAAGAATTTCAAACTTTCTTCTGTTTATATTTC
TTTGGGTTAGAAATTATCTGTTTTTTGCCCCATTTAGCTTGCTCAGGGGCTCCCAGATCCAGTCCTATTGTGTATAGCTGGTTCCGCCTACTAATAGTGA

>chr3:16027446-16027646
gatctttcacttccttagagtcacaccaagatattttatattatgtgtgagtattgtgaaggttgttgtttccctaattttttctcagcctgtttatctt
ttgtgtagagagagacaactgttttgtttgagttaattttatatccagctactgcattgaagttgtttatcgggtttagaagttctctgtggaattttta

>chr3:19568626-19568826
aagatccttatctgtatattctcatatgtgaaatgggataatactaAAAAAGCCTTTGCCATGCTTGCTAGAAAAATATTTATATCAAGCTCACAAGTAA
TCACCTATAGTGAACACTGAAAAGGTTATAAAATGACAAACATTTTGGGCTAGGAGCAAAAACTTTCTCATCAATTCCACATTTCAAAACCATGACACCA

>chr3:21046547-21046747
ggattggaactcaagtcatgctacttgagtggcaaacaccttatctactaagcgatctccccaaatccATTGGGGAGAAACTTTTTAGAAAGCTACACAA
ATGCTAAGAGATGATCAGGAAAGTAATAAATAACTAACCCTATGGTGGGCACGAGTAAGCACAGTGTTTGTGGTGAGTTAAATGAATGAGCGTGTGTGCC

>chr3:30605770-30605970
TGAGAGAGTTTTTTAATTTTTATGTTTTCTTTtttggtttttttgagataagatctcactgtgtgagtttgacagaaactcactgtgtggctgaagatgg
cctcaatacagtccccagagtgctctattgtagacacaagccaccTGCCTTCCATCTGGTCTCTTTTTCCATTAACTATTTGTGAAAAAAAAAAATCTTA

>chr3:30891003-30891203
CTCCAGATGTATACTTTAAAAGCTGGATTTAAAAATAAAACAAAACGCTAGTTTTCATTTATTTTGGGAGGGgccatagcctatgtatggaggtcagagg
acatccagaaagtcagttttctcttgccaccacacaggattgtaggttccactcaggtcatcaagtgtcagcagacacctttatctactgaaccatctca

>chr3:35529300-35529500
TCCTTTTTCATCTCCCCAGGGCAACTCCACCTGCTTAGCTTGTTGCAGACCTTAGCCACAAGGACTCCATCTTATATATATAGTCTCCATTTTGTACTAA
GCTAAATTCTAGGAAACACTTGAATTCCCAAAGATGGTGTCTGGCCCCAGGTGTCCTGGATGAACCTAAACCACATAGGTGGGAACCCTAGGTTTCATTG

>chr3:37081466-37081666
GAAAGTATAACATTATGTTAACACAAAGTAAACTTTATCTTACTTCACATCTAAATTAGATATTCTTATTCAAAGATAGCACCAGAAAAGCACAGGTTTC
CAGTTATAAATTCCTCCAGTACTCTACTATAATTCAGCAGAGTATAagcggtgtatcctttgctttgagacccatttggggttaaatgattactccacag

>chr3:37334302-37334502
GACAGTCCCCAAGCTGATATGTGAGACACAATGAGGTGAGGAAGAAGCACATTTAGGGAGCAGTAGTGAGGAGAAGAGATTGGGATACCTGGGAAATAGA
TCCAAAGAGCAAGTACGTAGCCGCAGTGgaatcatgtgtctcattgttatgaagaactgcaaaaatagaaagggtgaaaactgataacgatctcgtggta

>chr3:37476782-37476982
TGCATCAAAAATGTGTAAGATCTAGGTTTTGTACTCTGTCTTCAGGATGTAACACATTTGAGGAAATCTTTTTGTCAACTGCCCTTACTTTCTGCTTTTC
AGATTGACTCTGATGTTAGCTTCTATTGTTGGAAATGTTAATACTACATGATCTTGTAGATTTTGCTGTTAGAAATCTGGTTTCCTTTCTCTTCACGTGG

>chr3:41182718-41182918
tagcccggagtctgatgtttaagaggttttaataaatACTACAGAGTGTGAAGAGCTGATCTTGATACAGGTTTTAGGTTTCTGCCTCTCTGAGCCATCT
GAGGTCAGCTTGACCTGGGATCCTTATTCAGTAGGTCTGGGATGGGGGTGCAAACACATCTTTGGAAAGCTCTGTGCTCCTAGCTAGCTCTTCCTGCCCC

>chr3:55079198-55079398
AGTCTCAAGGGTATTTTCAGATTTGTTATATTATACGGAAAAGAATTTAAAGCCATTGGAAGCTTCCGAAGTCGACATCATCCTGCATCTTTGCAAACGC
TAACGTCACGCATTCCTTAGTTATATCACAACATCTACAAAAACATTAATGTGAGCAGCTTCCAACCAAGCCCAGCGCTTGACACTTTAGAAAGTTGTTA

>chr3:59483104-59483304
TGTGTGTAGAAGATCAGGTTACTCACTGTCATTGTTGATAGATCACCCTTACTGGGTAGTGATGCCCAGTTGCAGAAATTACCACCAACATATGTTCTTA
TCTGTCAGAATGATCTAAGAGGTGCTGGGCTTAATTATGTTTCAGAACTTCAAAATACCAATGTTCAAGTTGTTCATGACCATGTTGAGATGGAATCCAC

>chr3:59879169-59879369
ttttttcatattcattgtaattcttgtcaattaattaattgtgtagatcctaatttagataaggaatctgctgttatgattttgttaaagagacctgctt
atgttttgctgcctattagagttaggaaatgatccttggtttaaaaatctgggaatgcaaactttggaaaggtatctaccacagctttagatcagcagct

>chr3:61409762-61409962
TCAGGACTCATGCAAAAGTCTCTGGTTCCAGCTCCTTTCTCCAAGACTTGAGACTGGTTGTGGCCTGTGGTTCTACAACTCAGCTCTTTGTGAGAGAGGA
AGGAAGGGCGGGCCTGTTTGAGATTTCCTGTTGCTGTGAGTCATTGATACAGAGCTGCTTTCTTGCACTCCATAGCCTGCTATCAGGAGAGTAGGAATGA

>chr3:75360156-75360356
acacacacacacacaagaatcagggaggagcatcaagacaagatctcaactatcaatgtctacaactttttaacattcagaAGCAACACCAGTCAGAAGA
ACAGGTGAGATAGACCCACTTGATAACACAACAGTGCCACCTTCTAGGTTTGATTCTCAAAGACCCATTCTATTTCCCATCCTACCTTACACTATGTTAT

>chr3:76135490-76135690
ctatctatctatctatctatctatctatctatctatctatctacctatctatccatccatccatccatccatcgatccatccatcgatccatccatcaat
ccatccatcgatccatcgatccatcgatccatccatccatccatccatccatccatccatccatccatctatcatctatctatctatctatctatctatc

>chr3:84772116-84772316
AAGAGCTGGGGGTGGGGTGTGGAGGAGGACAGTGACAGAGGCTCCTGGTCGGCAGAGATAGACAGATAAGCTATGGGGGAGATGAGGGCTGCCTCAGCAG
TTCAGGATGCCAGCACTGGTCCTGGACTGGAGTGCTTATCTGCAGGGCAGAGCCTCACCCTGGGATCTGAGAATGTGCCATCAAACTGTTCAGGCAGATG

>chr3:84977848-84978048
ACTCTCTAAATCCAACCAGGTGCAATTATTCTTTGTTTTCTTCTCCAGTGGTCATTGAGCAGAGCTACATCAGCGTTGTTACCGTCACCTAGAAAGGAGT
GGCAGTAATATCCAAACACGGGCTGCTTATCTTCTAATCAGAGCATCTGCAACAAACCGTCATTTTTCTGAAGTGGAAAAGCTTAAAACAATTACTGTGA

>chr3:85284818-85285018
acacacacacacacacacacacactatcttagtttgggttctactgctgtgatcagacaccatgaccaaggcaactctcataaggacaacatttaattgg
ggctgccttacaagttcagagttttagtccattatcatcaagacgggagcatggcagtgtgtaggcagacatggtgctggaggagctgagagttctacat

>chr3:85725496-85725696
ATTTACACACATTCTACACATTTTTAGAACATGGGCTATGGGCCATACATAGCAAGGTTGGTGCTTAAAGAGGGAACAAGTCAGGCCAAGGGAGACAGAA
GCCAGTCTCCAAGCTGATAACGATCACAAGGAAGACCACTTCAAGAATACAGAGAGTACCAAGGGAGCAGGACCAGGGACAAAAAGAGGCACACAGAGAT

>chr3:85857655-85857855
AGAAACATCCACTCAACATTGTCTACTGGATCATAAAAAGATTTCATCTATTTGATCATCCAAGAATGTTTTTGAATCCCTACATGTACCTATTGTATGT
CAGGCACTTGAAACAAAAAGATAAAGATCTCTCTCTTATCGAACTTATGTCCAAGCAAGGGGAGAGAACAGACACAAGGCATTGCATAGCATGCAAAAAT

>chr3:85981393-85981593
CCCTAACCACAGTCagatgtagcccttatctggtaaaggatctgtggtggtttgaatatgcttggcccaaggagtggcactgtaaggaggtatggccttg
ctagagcagctatggccttgttagaggaagtaggtcactgtgggagtgggttttgagaccttcctcctcacttcctggaagtcagtcttctgaatgcgtt

>chr3:87048634-87048834
tataccacccctgtcagctcagcaaacatttcagaggaaggggtggaaagaatgcaagagctgggagatagggaaaaggacatgatacacccccactgag
ataatgatctccgagcatctgtggcaatctgcacaagactggacctgccagtcatctattggaggcgtgtctcaatggtcctcttttgtgaactattagc

>chr3:87372082-87372282
cttcctgaggaaccgccacacagatttcccgagtggctgtacaagtttgcactcccaccagcaatggagaagtgttcccttttccccatgtcctcaccag
cttgagctgtcgttcggtttatcgatcttggccattctgactgttatcaggtgaaatctcaaagcagttctaatttgcatttacctgatggttaagggtg

>chr3:87390090-87390290
GATAGAAAGGATAGGAAATACTGCTGGAGATCAATCATAGATAACGGGCAGAAGGATCAACCTTAATTAATGGGGGGTTGTAAAAAGCTAAATATGAGTA
ATATGAGTAGAATCTCACCGCTTATTTGTCCCTCCACAGCTCAGCATGTGAGGACACACGGAGTAAGTGAGGTAAGCCGTCTTCGCTTATCCTCTTGGCT

>chr3:88045112-88045312
atcataggcctctggaaaagtcccagcccaaagggggccctggatcacattttgaaactgATAGAACTGATtatctatctatctatctatctatctatct
atctatctatctatctatctatctatAtttgagacaggcttttacaaagccccctttactgacctgggacatatgtaaaagtggctggcctccagctcac

>chr3:88663430-88663630
gtgatggccatcatgGGTGCATAGATCCCAGTCTGAGCCAAATGAGACCCTTCATCAAAAAAGGGAGGCAAGTgagagatggctcagagattaaaataac
ttgttgttcttgcagaggatctgagttcaatgcccagcatccacaagcagatcatatccattcgtaactccagttccagaggagctgaaaccctcttctg

>chr3:89881604-89881804
tgattacagatgtgaaccattccagtcaagtgtttgactggaatctTCACTTTAAAGAAGATGGGGAGTggggctggagagatggctcagcagataagag
cactcgccgcccttggatggaacctaggtttagttcgcagcagccccaaatcctctgtaactccagttccaggggacccagtgcattttctacctccatg

>chr3:94314078-94314278
ttgggagggagagacaggtggatctctgagttcaaggccagcctgatctacatattgagtaccaggccagacaaggctacatatagtgagacccGAGACC
CTATCCatagatagatagatagatagatagatagatagatagatagatagatagatagatagatagatagatagatagacagatagataAgaggcagcag

>chr3:95027384-95027584
CAAAAggctgcagatggctcagctgattagagcacttgatgttcttgcagGTCTCTCTACCCACACAGGTGCCAGAATTAAAGGCATGTGCTCTGGCTAG
GGGGCCTCCTTTTAAGGGCTTTGGGAGTGGCATTTTATTGGAGTTCCAGTTGGGAGCTGCACTTCTGTGCATCTCTGGCTCCACCCCTGCATTCATTGCA

>chr3:96563714-96563914
aaaataaacaataaaacataaataaataaaaagaacaatcaTTTGTGTCTGTATACCACAGTGCCCAGGAGGTCAGAGGACTTCTGTAGACACAGGTCAC
CAAGCTCACAGCCTGTGCCTTTATCCAAGCCAGGTGACATTTTTCCTTCTTTgtcttttgatactgggtttcatttagtctaggctgtgtcttcagggtg

>chr3:96813828-96814028
CAGGCTGGGCCTGAGGGCTTTAGCGCAGGCTTGGCAACCTTTGGTTGCTTTCTTGCAGTGATCTTTATCTCCTTGATATTTATGAAAAGGGATGACTCTC
ACCTACTGTCTTCTCACGAACACAGAACTAAAGAGAGCAGCCTGTAGGACTCAGCACAGCATGTGTGAGCTAAGCTGCCCAGGCTTAACTCTAAAGTGCT

>chr3:96958205-96958405
aaacaaaacctgtataatgacactaccagttgacatcccattgtggatggggacaatcttagaaggctccatcccagtgaagggctacaggcaagcaatg
gctacttagagagagaaccagtcttctctagggatgagcTACCTGGTAGGTTTtgtgtgtgtgtgtgtgtgtgtgtgtgtgtgtgtgtgtAGTAAGAAGA

>chr3:96958949-96959149
CTAGACTGTTTCGTTCTGTGAGGTGGAAATCTTTCTCCTCTCTTGGAGACTGGCATTATATACTGCATGTTTCTACAAGGTAGCCTTTTTCCCAATATGA
ATATGGATTTTATCTGCAATGAGATCTGGAGCTTTAACTGCTCCTTCGGTAAGTCCTTTTGATGTGGGCTTTCTCTACAGGACCCCATTCGTTCTGGCAT

>chr3:97071515-97071715
ttgactatgtctatgatagaagacccaccctgaatgtccatgacaccattctatgggtcccacacggaatgtgtaggagaaactgagctgagctgagcat
ctctgttctgctttctctcagaggggacacacccgccagctgcctatttctccctgtcgtggctttagctgcatcttctcaaggctgtaatccaaaagtt

>chr3:97775378-97775578
ACCACTAATGTAGCATTTGGAAACTCAGACTTTCAAAGCAGGAGACTTCCAGTCTGTCTACAGATTGCAGGCATGCATGctagcattcctaactaagaga
aataagtttctcttgtttttaaactaccagtgtagctttttgttacagcactataaatggtctaagacaGCACTTAGATCATTATCTTTCCAGATATAAG

>chr3:97889688-97889888
ggaagaggcaagtggatctctgtgagttccaggacagtctaggttataaagcaaattccaggtcggccagggctgcataatgagaccatgtctcaaaaTG
AAAAACGTTACCAAGACAAACtggtttatccttgtgatctcaactatttgggaggcagaggcaggaggatcagaagttcaaggctagcctatctcaatac

>chr3:100561930-100562130
AAATTGCTGTTAGAACTGCCTCACTCTTGACTAGTTTAAGGCTGTTTTGTAAGAGGGGACAGTAAGCTCTACTTTTCAAGTAGGTGTATAAAAACAAGCT
CTTTATCTTTCTTAAAATCAAGAAATGTGAAAACAGACAAAGCCAAAAGAAATGCTTCAAACAATGAAGACTGAACCCCAGTTCCTGTAAACAAAGCCAA

>chr3:100907306-100907506
CATATATATGGCatagatagatagatgatagatagatagatgatagatagatagatagatagatgatagataggtagagagagagagagagagagagaga
gagagagatagatagatagatatagagagatagaaagataaataTATCTTCATAGTTCTTTGTCTTCATTGGTTTCACGTAAGTGTCTCTCTCAGTGACC

>chr3:103509808-103510008
taaaaccatctagtggaaaaaaagacagcattttcaacaaatggtgctggcacaactggcggttatcatgtagaagaattcgaattgatccattcctatc
tccttgcactaaggtcaaatctaagtggatcaaggaactccacataaaaccagagacagtgaaccttatagaggagaaagtggggaaaagccttgaagat

>chr3:104534244-104534444
atgtagagagatcctgtctctagatagatagatagatagatagatagatagatagatagatagataAgaaagaaggaagaaaggaaggaaggaaggaagg
aaggaaggaaggaaggaaggaaggaaggaaggaaAATAATACTATACTAATATTTAGCGAAGCTAGGACTGGAGAGACGGTTTGTCAGTTAAGAGTACTT

>chr3:104771460-104771660
GGGGCTGGTGGCGGGGACACTGCCTTGGCTTGCCTGGAAATGTCACTCACTTGCACAGGTGATGGTGGCAATGACATACAACTAATTAGCCACGGCACTT
GTGGAACCGCTAAAGAGTTTGATAAAATTTTAATTACCCCTTGTTTTGTGGGGCAGGCGGCAAGCTGTGACGATAATAATCTTCTTAGGTGCTGTTACTG

>chr3:105399975-105400175
TGCCAGGATGTTGAGATAAATCTTTTCCATTTGCACACGGCTTTATGGTTTTTCAAACATGATTACAAACACGACCTTTCTGTTTGAAAGGTCAAGCAGA
AAACTCTTATAAAATAGAGATATATGAACATTCAGGCCATCAAGAGGCTTAGGACCATCgtgtgtgtgtgtgtgtgtgtgtgtgtgtgtgtgtgtgtgtg

>chr3:105438536-105438736
GATGTGGTTTCTATTTGGTAGGGGAGAGTATAGTGAAGTTGAATCAGGGCAGAGCAATTAATCCTGTGCTAGGCAATGGTGCCAGGCATTGGTGATATCC
TGTGTGTGGATCTGGAATATACTGGTTCTGCCCACTGAGAAGGAAGGGTGCAGGTAGAGAACAGCAGATGCAAAGAGGAAGTGTAGAAGACCGATTGTGC

>chr3:105563400-105563600
atagatagatagatagatagatagatagacagacagatagataatggaagataaatgatgatggtaaagatagataatagatgatggtagatgatattga
tagataggtagatagataggtagatagatagatagatagatagatagatagatagaggatagataaatagataataggtgatagtatattgatagatgat

>chr3:106786633-106786833
TGCTCCACAGATACAGATACGCAGACTTGTGACTGCATGTCAGTCTAATGTCTACTTCAACAAAGCATAGAGCTTTGGTGGACTTGCTGCTTTGCAGGTT
GGATCAAATGAAGTCATATTGCAAGTAATCAATGACCTGAAGTTGCTTCCAGGTGTGGAAAACCATATGTGAGCAATGTCACCTAATGAAGATTAGTGAT

>chr3:107084468-107084668
TACCAAACTGCCTAAGATACTTGGGAACTATCGGGGTCTTTTAACCTTGTCTCAATCATCTATTCCatagatgggtggataggtagatagatagatagat
agatagatagatagatagatagatagatagatagatagatagatagatagatagaGATAGACTCAGTATTGCCTCCGAGTGTTTCCTCTAAATATGAATG

>chr3:109354822-109355022
atctccaaaccaagatccagataaggatctccaagcctcaagataagggtcactggtgagccttccaatatcggattgtagttcattccaaatatagtca
agttgacaaccaggaatagccactacaCCCACCTCACAGCATCTGTTTCGTTTTGCAGTGTTTTTCTGGTTGGGACTGTAATGTCATGAGTCAACTTTCT

>chr3:113646383-113646583
gagggatagttatagcatgttaggcgtattcacaaccttgttattgtttcatgtgaacatgagatattatttgtgtcaagttgacaaggggtggattgta
gtggctattcctggttgtcaacttgacaatatttggaatgaactacaatccggaattagaaggctcaccagtgactcttatcttgaggcttggagatcct

>chr3:115729170-115729370
AGTCGGCTTCCTTCTGTGACCTGTCCCTTGTGGCTGTCTCTGGCTTCCTTGGTTCCCCCTGATCAGCGTTCATCTTTCTACTTTTCAGCTTCCAGACCTA
GGTAGCTGTCATCTCTTCTTATCTGAAAAATCTTCTTTGTTTACAAAGAAAGAAATCCCGTTGCCATGACACCACCGAAAGTGTCAGCGAGGAGGGAAGT

>chr3:116659260-116659460
GGAACATTAACCCTAAAAAACAATAAAGAGACTCAGATCACTCATTGATCAACTGTATCAAATACTGTTCAAAGACTGCCACAGGATCCAACGGTATGTC
GTCTTTAAAGGCTCGAATTGTAACGTCAGTAACAATATCTCCACAACGATCTACAACACAACACACAAGAGGAAACCAGTCAATTTTTCCCTTAACAAAG

>chr3:121717845-121718045
gttcgtatctcccccagaatggtttcacataacTCGGAGTTTCTAGGCTTTAGAGCAGGGATAAAGGCAAATTCCTAGACAACTGAGTCTTAGGTCAGAG
CGAGCTAGACTGAAACCATGAGTAACCTTGATGATAGAGAAATCAAAGTTTGGGGAAGTTGATCTGAATCACTGATATGCATCTCTCAAGTCAGCAGTAG

>chr3:126991190-126991390
AGGTAAAGGCACAATTGAAGCTCATGTTAGCAAGTCCAGCCTGCCTATGACTCTTGGCATGTTTACATAAGACCACAGGTATTGACTTAATGAAAGCAAA
CTAAATCAATGCTGTAAGAAAGAGAAATCCAAGGCCCAATGATATCACCAAGATTAAACAGCAGATAAGCATCTATGAGGTGAACAAATGTAACGGGCTT

>chr3:127862769-127862969
AGCAGTAACCATTCCCAAGTAACACTTTAAATGACCAACTGAGACGCTTTACTGGTTAAACATGATCGCACTGGGTGCACTCCCCAAAATAGTATTGTCA
CATTAAAAAAAAAAAACCCTATTTAAACTATGAAGACTTGAAAACACATTGTCTTTTGTAGAGTCATATTTATGTTTCCCCCAGCAACAGAATAAGCTTT

>chr3:127941430-127941630
tacaaagtgaaagctggggtggctttttcttaccaagcctAGTGAGGGGCTAAAAGTGAGTCACACTCTGGTATGGAGTTACACACCCATAACCATAGCT
ACTTTGACTTAGTGAGACCCCCCATCTCAAAACTtcatcatcatcatcattatacccgtccccatcatcaggagcatcatcatcatcatcatcatcatca

>chr3:129557748-129557948
GGGCGGGGCATGAGAAACTTTCCGGAGATCTCACCAGATAGCAGGTGGGAGGTGACCTGCAGGGCCTGCGGAACAGATAGTGAACAGTGCTCATGGTATC
TGCACCTAGCTCTGGGCTAGGCTAGGTTTTTGCTAAGCTTTTGATGGTGCTGTAGCTCTTTATTGGGAATCTAGGGAAGCCTAAAGCATTCCTGTTGCCC

>chr3:129658644-129658844
AGAACTGGGAGTCGGGGAGTTGAAGAAACGTGACCAGTTACACctctttaaagtgtgatctctgaaccggcagcatctgtgacagctgggaacttagtga
gacgttgatccagtctcctgaacccactgggccggtatctgaaaagctccctcagtgattctgtggatgttgaggttagaTCTGGAGGATGAATGCAGTG

>chr3:130273308-130273508
cattggaaaacatagatatttacattatgattcatagcagtatcaaaactatagctctgaagtaataacaaaaataatttgtggttgggacttactacaa
catgaggaagtgtattaaaaggctgcagcattagggagattgaaaatcaatgCCTtaacagattcagggtattggatcttatgttgaagtctttgactca

>chr3:133527866-133528066
ctgctttctcacaagtactggaattaaaagtgtgcaccaccaAATCAAGGTAGTCTGCTTGCCAGTACCAAAGACATCTGAAGTCTAAAGAAGTTAGCAG
AGAGATTTGTATCTCTTTATGAGAGTAGATGCCGAGATACCAGAAACCACAATCTCACCTAGCCCCAAGGTTATCAGGCACACCTTGGAAGGCAGGAATC

>chr3:133656186-133656386
TTGAAAGCTGCTTAGATagggttggatcagaagttaagagtgcttacggctctagcagaagacccaggtttgattcccagcatgaacacagtagctcaca
accatctgcaactccagttccaggagatctgacactgctcttctttcctctacaggtgcctggcatgaatggtgcacagacatgcaggcaaaacacccat

>chr3:136086852-136087052
CGGTCATATCTGCCATGCAATGTGAGGCTCTTTCTCCTGGCAGGGACATCAAGACTAAGGAAAATGGAAACTATGCTTTGGTGTCCAGGGAAAATGTGTG
CCAACTCACCAGCCAGCATGCACACACAGTCATTAATGCTAGTACATTCTCCTTTAGAGATTGGCAGAGATAGAAGAGCGGAAAGCACAGAACGACCTGG

>chr3:136531877-136532077
TTCTGGGTAAATTTTTCTTATCTATAGAAATCTGTGCTTCTTGTTTTCTTAACATGATATTtttctttgagccagggtttcactttgtagctaaggttag
tcctgaatttcagagctccactggccctcaactcatgattctcctacctctgagttccaaggtctgggattgcaactgtatatcacaatatctggctCCT

>chr3:136755694-136755894
CATGGTCCTGATGCAGTGTTTTATGTTCTCATTGGGATGCTCTGGATGATCCTGATGCAGCCCAGTGTTTTATGCTCTTATTGGGATACTCTAGTGCTTT
TACCCGAGAGTGAGTGAATGGTTCAGGCTGTAACCTCCTTTTAAAAATGCTTCTTTCCCAGTTCAAAACAATTAAACCACAAGATAAGGATCTTGTTCAA

>chr3:138215180-138215380
cctcatgtctgttcttctgtctttttttttttttatttcattaatttggtcttctcttttatttggctagtttggctaaggactatttgatctttatctt
ttcaaagatgcaaagttttatttgtgtctttgtctccattgtcgcttgagtttctagttcactgatttGTCCAGTTCCTCTAGGTTTAGCTTATACTCCC

>chr3:142493590-142493790
TGGTCAACTGGAGATAGACTGAGGCTACAAAAGGACAGCAGGGGGCAGACTATGTAAGAAACTGCAGACTGGCTATGCTGAGCAATAGGAAGTGTTTATA
AATGTTGAGCAAGTGATATAATTATTCAgtgtgcatgtgtgtgcgtgtgcctgtgcgtgtgtgtgtgtgtgtgtgtgtgtgtgtgtgtTAGAAGTCACTG

>chr3:142560274-142560474
TGTTCCCTGGTGAGTACTACAGACAGACTTGTGTGCCAAGTGTGATTCTGttttctccttttttttttttttttttttGCATCGGTGATGGAACACACTG
TAGGAAAGAAAAAAAGTCTCAATCTGCAAGATGTGGCGGGGTGATAACTGCAGAAAGTTCGGGGGGATCTGGGAAATTCCTCAGCTCAGCTGAGGTCACA

>chr3:143674106-143674306
catatgtcaatgctaggttcttcctccgtcactctttcgacattattattttatgagatagggtctctgatcgaacctggagttaaatgagttcaacaat
taggtgaggctgtctagttaaagagtgataagcatctacctccctggggatggaatcacagacttgccatggttttctgtgggtgccgaacatctgaact

>chr3:144015452-144015652
cagtccacttccttaaacaactcagaaccacctgcccagaggtagtgctatgcactgtggtctcaaccctcagacatcaagcattcatcaagaatgtgtt
cctgaagcttatctaaggtcaatctgctggaggcattttctcaactaagatctccttttaccgtatatcttagattgtgtcaagttcacaaaaacactca

>chr3:152212031-152212231
TTGGAAGCTTTTTAAGTGTGTGATTTCTAGTCTTGTGAGATAAAAATCGAACACGAGTGAGCAGACAGCTTTGATGATAAAGTAAACCACAGCGGTTACA
TAAATAGTCACACTGTGAGGCAGGCGCTGTACAGGACGCTGCTGGAAAGGGATGCCTCACTGAAAGATGGGTGACATTCATATAGTGCAGTGAGGAGTGG

>chr3:152245006-152245206
GGggggggcatgcaggtgtcagaagaaatttttcaggagtcagttcttccttcctaccatgagtggacttacagtaggtcaccaggcttagtggtatctt
tatctacctgggccatcttcccagtctcCAATAACAGTTTTATTATATGATCACCTGAATACAGGCAGTCTCAAAATTAAAACTAGAACCTTTGCTTGTA

>chr3:152535590-152535790
ctcaaaaccatctgtaattctagttccaggcggtctcatgcctttttttggcctccacattcatagcccttgtgtggtacacagatatacatgcatgcag
aacacccacatgcatgaaataacaataaaTTAACAAATCTAAACAAACAAACAAAACAAAACCAACAAGGTGAATGGCCCCTGAGGAATGGCATtgtagt

>chr4:6978575-6978775
AGTTTTGAAATTGCATATAAAAGAGTGCTATTTTGGCATGGCTGACCTGTAGAGATATGGAACTAAGCATAGTCATGAATTCACTCCCTCTGATATGCAC
ACATGATACGCAATTAAAATCTCCATTCACATTCCTGCTGGCTGTCAATCATGAGGTAAACCTTTTTGACAACACTCAGTGAAGCGTACCAGCGGACTGC

>chr4:7136144-7136344
atctatctatctatctatctatctatctatctatctaatacctacatatatgcatgtctacattcatgcatatttacatatatactaacataagcatatt
tacacatatatCACTTATTTCACATGGTTTTATAAACTAGAAAGTGATTAAAGGAAAGTATTGATGAATTAGTAGAAGCATTGATTGAAGAGACATAATT

>chr4:7141130-7141330
CAGTATGACCTTGTCATCGAACAACTAGCCAATAGATGTAAACTATCTACCTGATTTGGGGCACTATCAATCTCAATGTTTCTTTGAATATTCTGCTTTA
GAGTGGATTTTATGAAGAATTATTTCTACAGAAATATTCTAATTTGTTACTCCATAGAACTTACATGCTTTAATTAATCTATCCGGCAGCTCAAGGCCTC

>chr4:7389960-7390160
aaagatgtgaaattaggagggggtctggggaaacagggttattggaaggtgaaagaaggtaagagaggatgttggcaaaggaattttatccaattacatt
tcatatatatacaaattttgaaaaCAGTTTCTATTACATAGTGGAATTCACCTTTAAGGGACTGCTTTTCCTGGTCTATAGAGGAGAGTAAAAACAGCTG

>chr4:8728860-8729060
ACACCAGCCAGCTTCTGTGATCACTGTCTGACTGAAGGGCAGACATTGCAGCGGGGAAGAGAGTGGTTTAAGGCTCTGCCTCCAAAAGCACTCTTGGAGG
GGTGGGGCTTATCGCCTGTGCTCATCAGCAGAGCTCTCAGACTCCACTCCTGTAACGGGGGTGGGTGATGAGGACTAAAGGGACTTGTGCTTTGTGATAA

>chr4:8783246-8783446
GCTCAGTTCAGTGTTGGCTCCATGTTTTGTCTTTTCCAGAAAGAAGACTTCAAGAGGAGTGGGTTGGCATCAGAGAAGTGCTAGGTTTAGGAAACACTTC
ACCTCTTTCCCTTACGTGACTCCTGATAGCCTCATCACCTCCTAGAACGCACTTCCTGTCTGGAAGATGGGGTAGATATAACCACATGCTGTTGTCCTGT

>chr4:9859520-9859720
ACGCCAGGACCCTGGATCCTCAGGGACCAACCCAGGCCGGCTGGGAAGTCTTCGACGTGTGGCAGGGCCTGCGCCCTCAGCCTTGGAAGCAGCTGTGCCT
GGAGTTGCGGGCAGCCTGGGGTGAGCTGGACGCCGGGGATACGGGGGCGCGCGCGAGGGGTCCCCAGCAGCCACCGCCTCTGGACCTGCGGAGTCTGGGC

>chr4:11881497-11881697
acctgctgaatgccacacagcattgttgagattatagatttctttctcagataagaacctgtctagcaagcacctggaattcctgcaatgcccctccatg
caaatgaggtgttACTGGGACAGACGGATGGacacacacacacacacacacacacacacacacacTGATTGAAGTTGAGGTGTCTCTCTGAAGCTGATCC

>chr4:18086998-18087198
AACAGTACAGTTTAAAAATAAAGCTAATGACTgccagatggtgctggctcacacctttaatcccagcacttggaggcagaatcaggtggatttctgagtt
cgaggccagccaggtctatagagtgagtttcaggacagccagggctaaatagaaaaaacttgtctcaaaaaataaacagatagatagatagatagataga

>chr4:22645280-22645480
GTCTCACCCCCCAAATTTGGAGTGCTCAACTAAAAAAGGGAGTGTAATTGTACAGGAAAAAAACCAAACTTAAAGCTAAGGATAGTCTCAGAAAATATGC
TATATATATATTCATTCTTAGAAAAAATTGAGAGCAGTTGGATGGAAGAGAGGGAGAGTAACAAAGGAGGGatatatatatatatatatatatatatata

>chr4:31823396-31823596
GTCATTGTCTCAGCCATTTGCTTCTTTTATGTTACTAAAAGTCCAACATGTACTTGGCCTCAGTTTCTCCCAATAAGATTTTCCACTCAACTCCATTAAG
ACTTATAGTCCCTAGTGAAGTCACACGCCAACGTGTGTGCTTTGGGAAGATGCTATAAAAGATATAGAGCGCTCCTTTGATTACGGATCACATCTGCACC

>chr4:32263292-32263492
GTTGCAAGAGCTGCACAACATCCTGTATTACAGTTATGTCGCACTTTCCTGTCTGTTCCCAGTGGATGGGCTGAGGGGCATTCCTAGTAGCACTGCTGTC
ATTCCTAACTATTCTGTTTCTTGCTGTTTTAAGGATACACATTTACACGCACGTGCGCGAGCGcacgcgcacacacacacacacacacacCGTAAATCTG

>chr4:32350766-32350966
atctacccccgagggtgcagacacaggcaggtccttgaagttcattcacaggccactctacccaaattgataacgcttcaggttcagtgagagaccctgt
ctcagaaataaggtgtaaagagattgagaaaagatacccgatattgactttaggtacatacactacaccccccacacCCcacaaacacacacacacacac

>chr4:34528748-34528948
TCCTGGGACTGAATTGTGGTCTTTTACTTTCAGGGCCCTCCAATCATCACCTTCAGATCCTTATCTTTCTCAGAACAAGAGAATACTTGTACACTTATAT
TCTAGCAGCTGGCAGCTCTTTTGACAATCCTTCCCACACAAAGTTTATGCCAAAAGTTGGTGCTGATTCACTGAGGGCTGAAGAATCACAAACTGTATCT

>chr4:41313947-41314147
CAGTTTTAGAATTCGAAAAATCAAATACCAACGGGGTAACCTGCGTCGGAATCCCAAGTCCAAGAGGCCTTCCTCTCCAAAGGGGGCAATATAGAGATGA
CACCTGGTGTTTCTTCTAGATGTCTAAAGAGCCAAAGGGGCCTGCACCCAGTTTAGGAGATGGTTTCCTTGATAAGAGACCATCGGCCCTTATTCCTAGT

>chr4:43967828-43968028
GCTTTTGTTCAGTCGTCTCCCATGGCCTCAGATAAAGATTCAGGTCCCCATCACAGCCCAGAAGATCCTAATCTATCTGCAGAGGGTGATGGTGGTCACA
GAGCTCTGAAGAGGGTGATGGTGGTCATAGAGGCAGAATGAACACTGGTGTGGAACAGGGCTGGTGTGAGCAGGATGAAGAGGAAGGGAGGGGCCGGCTG

>chr4:45267802-45268002
aatctccaacCAGAGATCTTCCTGCAACTGAGAATAATAGGCAGGGTGACATTTAGATACAGTAGCCAGATGGAAGCTCTCTGAAGAGGTGAGTTGTAAG
TCAAACTTAAAAGGGCAGAAACAACCTTGTGGAAGATGATGAAAAAAAGTGTATACGTCAGAGGGAAGAATGTCTGTGAGTGCCTGAGGCATGTGACATG

>chr4:47274198-47274398
GGGCACCTTTGAAGACTCTGAGGTAGAACTGCTTTTGCCTAGAATCCATAAACCAGCTGTGTTTGAAGTCCAACACACCACAGTATTGGCTTCTTGGCTT
CTCTCTATTATCATCAGTTGGTTTTGGCATATTTGTGTGGAGGGTTTCCATAAAACCAAAGAGACTGTAGTCTGTAGAGGATCATTACTACGAAGCCCAC

>chr4:50513968-50514168
ctgttgggcatttcatctacggtccctccctttgagtcctgagagtttctcatctcccaggtctctggtacatcgtagacagacaccctacctcctacct
cctgatgctgcctgttttcattctttctgctgcctcttggtgtttcacagctatttctccatacccaatcatgttccccctttcccctccccttaacttc

>chr4:54626156-54626356
AACAGGCAAGCAGTACTGagatagatgatagattagatagatgggtagatagatagatggatggatggatggatagatagatagatagatagatagatag
atgaatagatagatagatagatagatagatagatagatagatagatagatagatagatagatagatagatagatggatggatggatggatggatggatgg

>chr4:56853956-56854156
aaatggcttgcaggcaaaagtcaaataaatctaaggcactgtcaagaaagccaaatctaaagacagacgctaagggaccgactgtaaagtcttGCACTCg
gctttgggagctttgacatttgtccttcagctgtcccagaaggagtcagaaggcagagaggaggtgacctctgcacagcttgaggggatggctttgtcta

>chr4:57901126-57901326
ctcctctccccacctgataactcctgctcctacccccacctcctctcccaggcagttccccccagccccatccactatttctcttctcagtgagattcaa
ggatcctcacctgagctgtccttgttactaagcttctgcaatccacagacacagtgaaaataattttctggtcagaggtcaccacaacatgagggactgc

>chr4:59200460-59200660
atggtaaacatgcaggggtcagatgggcagtgttcgagagtcagttctctttgttctatgtgagtccctaggtctgcacccaagactgtcagtcagtctt
ggcaataaattgctttttatctcctgagccatcttgttggctcTAGGTACTTAGTTTTTAAATCTGCTTTTAGAAATCTGCCTACTTCTGGGCTGCATCT

>chr4:59291214-59291414
CAGTCGCTTTGCATTTTGCCAGTGTTTAGTATCCAGAGTTCCTGGAATATCTGCGTGACAGCTAAGGACCTGGCTTCGAGTCCCAGTGTCTAAGGTTCTT
AAATGCCTGCTCATCACTGAAATATGTTCACAATAACAATGGAGCTCGTGTGGCTCCAAGGAGATTACTTCCTCCAGAAAGTCCACCCATCTCTCCAGGA

>chr4:61830486-61830686
TTTCTGTACCTTTCTCTGGGTTGTGGCCTTTTGAGATATGGTAGCATTGTCAAGCCTTTTGTATCTTCAACAGAGTCCTGTGTTGGAACTGTTACTTAAA
TATATAAGGATTCTCAATAATAGCTTAGTTTGTGAACAAATTTTTTTTTTGTCTCTTAAATTTTTCCAAGACAAAATCTGAAAAGCTGGACATCGTAGTC

>chr4:62386380-62386580
AATGCCAGATAAAGATCTTTTTCAATTCTTTTCTTGTTTGCTAAGTTACTGATCCTAGGCCTAAGACTATATAATTAAAATGCCAGATAAAGATCTTTTT
TCTTTTTTTGGGGGTGGGGTGGGGGGTTAGTTGGTTTTTTGTTGTTGTTGGGTTTTTTTGGGTTTTTTGGGGGGGGGTTGTTGTTTTTGGtttttttttt

>chr4:65605212-65605412
GAGATGCAGCTGGGGGAGGGGAGCAAAGGGGCTGAGGAAATTTGCAGTTGCAGCATGTCGGGAGGTATGAGGTAATGTGGGGGCCATGCGGAGAGACGGG
GTGCAGCATGTGGGAGATGGGAGGATCTGACGTCCCTGGAGGTATCTGGGTGCAGAATATCAGAAAGCATAAAGGAATTTGGCAGGCCTGGATGAGGTTG

>chr4:70638256-70638456
AAGAGATGAGTGGCTTgagagaggcagagaataagaggggtagagagtgtgagggggagatgaaaagagagaggtatgttgagtggaagagagacgggag
acggaaacagtgaagagagaggaaaactgagggatatagaaagagcaggagagatgtaaagagagaccgagaataaagggaggggtagagaATGTGGAag

>chr4:82542303-82542503
GGATACTGCGCCCTCTGGTGTTAGATTCATATCGGATTCCAGAGAGCTGTGTGGAGACCAGCAGCCAGGAGCTTCCTAAACCAACCACAGAAAAGTTTCT
TTTGTTTGCTAAGCACCTTGGAGTGGAATTTGACCTTCCTTTCTCAATTCTGCAGTCCAAGTAGAGACTGCTCTAGAGAGAGCTGTGTGCTGCATGCGGG

>chr4:83452338-83452538
CGTTGTAAAATAACTGGAAGAGCATGGACATGGTCACTATATAAAGAATTCTATACACTATATTCTCTCTACATATATATACTCTATACTAACAAATATG
TGTAAGTTTGCCTCATTTTAAAGTATCTGGGTACATGGGCACGTGCTTATAACCCCAACAAGTGGGGCAAGAGGACCGTGATCTTAAGGCAACTCTGGAT

>chr4:83997014-83997214
TTCAGATAGAAGAGAATTAAAGCCGTTTTGCTATTTAGCAGGATCAGATCCTGTTTCTGGCTTTTTAGCTACTTCAGCTAAAAAGGATAAGATCCCCCCA
AGAGATAAGACGTTCTTTCCGAGACTCTGGACAGTATCTCACCTCTGAACATGCCTGGAGCCAGGAATTTAAAGCTCGGAGCACTTCTTTCTCTTTTAAC

>chr4:95910168-95910368
GACCCATGATTAATCAAGATAAAATGTTGTGTTTCCATGAAGTTTAGTGGATGTGTGTTTTGTTGGAATGAGACTAGGGAAACCTCAGAAACTCAAGAGT
AACACTTGTTGGATGAAAGTTAATTATGATAGCTCACACAGTGCAAACACAGCCACCCTACCACCCCCACCCCCACAAAACTGACTGcagagctggcaag

>chr4:101194445-101194645
GCTTTAGTAAAAATTATTGATGGTGggagctagagagatggttcagcacttaagaacatttgttcttgcagaggacctgcacagtgcacagcagcatcca
catgtgtcacataaccatccacaactctagttcctggggatctgaaggtaaacacatgatgcttaaacatatactcaagcaaaatattctagccacaaaa

>chr4:109348097-109348297
CTGGCAGGAAGGATTAAGAGCATAGTAGGtgtagtggctattcctggttgtcaacttgacaatatttggaatgaactacaattcggaattggaaggctca
ccagtgacccttatctggaggcttggagatccttatctggatcttggtttgaagatcttgagccatagtggctatggattccagaagattgaatctccga

>chr4:111463080-111463280
ttatggactacctgtaagtcaaattagtccttgcctacacaaactacctttagtaagaatgttttaacacagcaacagaaacctgactaggacaTCCCCT
AACTGACAAGTATTTTGGCCAGAGTGACGTGGTGtctctctcactctctctctctctctctctctctctctctctctctctctctctctctctctctcac

>chr4:114670989-114671189
CCACACAGACCGTGCAACACTCAGGCTCGCAAGCCCCACACAGACCTTACGTGTAGATGTTGCTGctgactaaatgtgttccctggaaattcaagctaag
ctctcacaccccatgtgacagtactggggggattggcattagaaagtaattagacaaaaatcccctgtgatgggattacagtccccataaaaagagagag

>chr4:119982021-119982221
ACGGCTGCCAAGGTGCCTCCTCTGGCCTGGTCCTTGGTAaaccatggtgatctttctagaacacaaatctggacccatcatccccctgattagcttccca
caacctgcaggtttaaatgtcaaattcctttagtggcttgcaagggcccttaaacatgcctgtcgttctgtcttctctccaacatttatagctagcccat

>chr4:120297457-120297657
AGAGAGAGATTGAAAGCCTGGAGCTGTAGTTCTGTGTGTGAGGCCCTAGGTCCAACCTCTAGGATTATTTCTGGTTAAAGTCTCCAAAATAGATATAAAT
AGAAGATTAATATACGtagacagaagatagatatagattgaagatataagatagatatagatagatggatggacagctagatagaaaaatagatagaCAA

>chr4:120853146-120853346
gtttgtttgtttgtttgtccatttaatgtatgagtgctctatctgcatgtgcacctgcatgtcagaagagggcatcagatctcatggttatgagccacca
tgtggttgcaggaaattgaactcagaacctctagaagagcagccagtgctcttatccgctaagccatctatcTCTCTAGAAGCCTAAACTGCTGGGTCTT

>chr4:124806500-124806700
tcagcctggccaatcgtgtggctcttatctctctcttcatctggacactgaactatagtgactctgtcatctgtgttttattgtcaacatctcactgttg
gcttgtgcttggaaacctctagAAGagtggttctcggtcgagggcacttctccccctagggaagatgaaccctttcgtttaacagtttgattgtcacaat

>chr4:125649552-125649752
CAGTCACCTTTCATGCACAGGGCTCTGCAGGGAGCCACAACTCAGACACAGGGTTGCCCAGGTCTGGATGGTGATGGGGGAGCTGGGTCACCCCTAAGCA
CATCAGAGTCTCTTATCTCTCTTCAGGATCTCTACGCACTAGACCTGGAGCCCTACCGCTACTCGGGAGTGAACCTGACTGGGTTCCGCATACTCAACGT

>chr4:128667578-128667778
GAATGTGGCTGCTGGGTACTAAGAAGTTTATTTTAGAGCAAACCAAGTATCCTTTACAGATAAACATTACATTGTAATTGCCATGCAACACAATTTATCC
ATACTAGTgtagactaaataatgacccctcaaatctaaagtccaaatctctggaacctacaaatgttgcctcaaaaggaaaaggcgctttgttgatgtga

>chr4:129336098-129336298
GACCAAGGACAAGTATCCTCCAGTCAATCGAAAATATGAATGTGAGTAGGTGGCCCACATCTCTTGCATTCGGACAACCTGCGGCTTCCTGCTTCGCCCA
CTTCTTTGCCCTAAAGGTGCTCTGGCGTGATCACAGTGTGCCCCTCTTTGGACCCAATTTAGGGGGAAAGTGAAGAAAAAGATCACCTTACTAGAGAATG

>chr4:129765844-129766044
aagaggagtcagtgttcttacctgctgagccatctagccagccccTTTTCCTTATTTtatctatctatctatctatctatctatctatctatctatctat
ctatctatctatTTTAttttggttttttgagacagggtttctctgtgtagccctggctgtcctggaactcactctgtagaccaggctggcctcaaactca

>chr4:129877858-129878058
gaaactaatttcttggggtccattctctaaatagtctgatagccaaagggggcggggggggcacaagtgtctctttagaatgtatccattcttgccaggg
aggtggttaTGAGAATGTCACAGGGCCATCTGTGCTAATTCACCAGTGGGTGGAGGGAAGACTGTATTCGCCCTTTGGTCCCTAACAGGGCAGAGAGACC

>chr4:130184804-130185004
atctctgtctctgtctctgtctctgtctctCTATcacacacacacacacacacacacacacacCAGGAggggttggagagatggctcagtagataacctg
cctaaccaagcacaagaatctgaatttcaggccaggcctggtagcgcacacctttaatcccagcactcaggaggcagaggcaggtggatttctgagttcg

>chr4:130683379-130683579
cagatcttgttagggatggttgtgagccaccatgtggttgctgggaattgaactcaggaccttcagaagaacagtcgggtgctcttatctgttgagccat
ctcaccagccccACGTTACTAGGTTTTTAGTGCTCACTACACATGAGCCTTCAAGCTTTTGTTAAAAGTACCTTCATTTCTGATAGGCATTGCTAGCTCC

>chr13:45891550-45891750
TCATAGCTATTCACTGACCGATGGCAAGTAAACCAGTGTCCCCAAAGCGGGACCTGTCCATCAGTGAGACACATGCTCTCCTCTGAGTCCCTTCAGAAAT
CATGTTGGTCTACTTTAAATACCCCAACTCTGTGTGTGTATGTGAGGGTGGATGTACCCTAACTCTGgtgtgtgtgtgtgtgtgtgtgtgtgtgtgtgtg

>chr13:46012214-46012414
tatgtatatatacatatatatacatatacatatacacgcacacatacacatatatgttgtggtaaatctccaacccaaatatgccccggcaatgaaaaca
caactcagttaagatgaatacatgctgtgcgactaggttgagcagacctaccgctatcttccacatctatgagaccccttagaactttcagtttctccag

>chr13:46504667-46504867
AAAATATAATGTGTATacacacacacacacacacacacacacaTGTATATACATAAGATCAAATATATGATAAGAGATTCAGGTCCACAATATATAAACA
GCCTTTCTAATTTGTTAATAAAAGATGGTCTAATATCAAAGTGTGCCAAGGAGGACAGATGAATGGCCATTAAAGCTGTGGAAAAGAAAAAATGCCATgc

>chr13:46690844-46691044
CATAGTTACAGGAACAATCTCTGCATTTTAAGTATGTTCTCTTTTATTTTGCTAGCAAATTTTGTGTCTGGTGGTGTCTGTTGTTGGTCCATTACCCAAT
CTGACAAGGTAGCACCTTTGTGATGGCTGTAAGTACCAGTGCAATCATTTCCTGCCACCCACGCTTTCCTGCTCTTTAGAAGCTTATCTATATCAATCAA

>chr13:46780038-46780238
ATTATCTATGTCACATCTGCTCACCCACCTCTTTTCTACGTCCAACAAGAGAAAGCTGCTATTTAAACTCTCAACATGGTGAACTAAGCTTGACCCCAAC
GAGAGGAAACTGGTTAATAAAACAAAACAAAGGTCTGTACGTAGTCTCCAAGCCTGGTGCCCAATAAAAGTGCTTTTTAAAGGTCAACTGGCATTCAGAG

>chr4:134059258-134059458
GAAACCGGGGGCAGGAGGACCTCAGTTGTGAGATTCTTATCAGCCACTTCAGTTACCTGGCATGATGGACGGAGCATCTTGAAGGAACTGGAGAATGAAG
CAAGAACGAATTTGTGTGTTGGCCCATCACAGGACATGTTGGGTTCCTTGCGTTCCTTGCTGAACACCTCTCCCAATACCTCCCATTGTCCTGTGGGTTC

>chr4:134463264-134463464
atggcaagcacctttatctcctgaggcatcttgccagtccTATCTGCCCTCCCCCCTAAAACATTCtttatgtgttgctgttttgtctgcatgtttatct
gcgtatcacctgcacgcaatgccacatcacccacaagagggcctcagatttccagaactggtgttataaatagttgttaactgccatgttcgtgctgagg

>chr4:135019116-135019316
CAGGTCAGGCCTTTTTGTGGGGAGCTGGGGGACAAGTGTGGCAACAGCAAAGAGCCAAGCCTCCATGAGGCCAGAGTTAGGGAGCAGGGTCAGCTAGCTC
TTGTGGGCAGAGTCCCCAACAAAGGGCTCACATGTTCTGCTCTGACTAAAAATAACTGGTGCTTATTGCAGATGATCTAGGAGATGCAATGAAAGATAAA

>chr4:135055870-135056070
CAGACATGGATCCGACAGACACTGGCATGCGCTCAGGCATGCATCCTAAAGCCCCTCTCGGGCCCCAGCCTGTTATCTCCCAGGGAATCTGTCTTGGGTT
TGtgtgatggtttgtttatgcttggcccagggagtggcactattaggaagtgtggctctgttgaagtaggtgtgtcactgtgggctttaagaccgtcatt

>chr4:135649074-135649274
cgagagtagagctcattctctcagcctttgtaatgatttcataaaaccccaagtctctgtgttccatccacatacctggaagggcctcagtttccCCAGT
TAGCATTGCAGCCATTCTACTTCTGTCTTATAGATGAGATGAAAGATAACGGAGCCTGGGGCATTGAGAAATCTTCTACCCTTAAGTGAAAGTTACCAAT

>chr13:46897973-46898173
acacacacacacacacacaAGCCTACCACCTTACAACTGTAAAAATGAGCTTCCCAGTGCCGAAAGAATGACAAGCCAGTAGACAAAATGAGTTCACCGC
CGGCCGTTGGACTTTTGATACGGATAATTGCCATGGCTTCTATAGTCTACTAATCATGACACATGTCCTGCAACATGCCTTCCCGCATTTACTAAGGTTG

>chr13:46990803-46991003
catcctggacttcgagctgagagacaatgaacatgctattttaagtcaataaatatatggtaatctatgatggggcaagaaaagactaataGTGACTCTA
GATCctggggagatagccagtaagaagcttgccatacaagcatgaagacctgattttgatgccaagaatgctttaagaaaagccaggaatggtggtctat

>chr4:135701930-135702130
tcattatgtagacgaggctggcctcaaactcaaagatctgaatgttaggatcaatgtcccaccttatttctgaggcagggtctcttagtgaaccaggcgc
cctagattaagctagcctaactggccagcaagcccagagattatgatcttgtctctgcctccttagaacgggattacagacacgcccatcctttttatgt

>chr4:135826568-135826768
aagttttctgctttttgagaaacttactggcttaaagacaggaaaaaaaaaaaaaaagagagagagagacttttcatagttccctgcccctatcccctca
gcgtgttatcaatttagtagatctttgTGTCTCAGCCCTcatggcttgggtcctggaaccttggcggagaatcgagggaatgaggaaatatcagatatat

>chr13:51900338-51900538
GTGGGGTCCCCAGGAAGTTCCTGCAGGTTCCTTGACTGAGTACTAGTTCCTTTTGGTATAAAGCCCTTATCTCTACCATCTTCCCCTTTCCTTCTCTCTA
TTTGAGGAGAGTGCATATCGTGTCCATGTATATATGTGTGTGTGTGGTAATAGTCTTAGCTTGGGTGTGTGAACACATGCTTGTATATAGGGGACAGATC

>chr13:52924071-52924271
GGTTGAGGGTGAAGAAACCGGTTAACAAGACAACAGAAGGCACAAACGTGATACAAAATAACCAATGATCTCAGAAGTAACTTCAGGCTTGAAGGACCTA
GAGATCCAGGTTGGAGATATGGCTCAGCAGGTGGAACACTTGACCTATGTGAACTTAGCCTCCCTGAGTTTATGAACTTTGGTCCAGCACCAATAACaga

>chr13:53630694-53630894
TCAGCCTTTCTCTATGCAATGGAGCTGGTTGGATTCAAGTGGCAAGCAAAGACAGAACTGCCATGCTGTGGCTGGGGTCTTCAAGGTCCCTGGTGAACGG
CTGTTCTCTCTTCCTTCTGATGGGCATCATGGTATAGTTTGGTAAATAGGTCAGATTATTAGTCCATGGGGACATTCTGTATCTCCTTGGAAGTCTGACA

>chr4:138928098-138928298
GGCCCGGGAGGAGAAAGAGGAGAGACTAGACATAGTGTGACATTTATTTGATCTGAAGCAAGTTTTGAAATGTGAGTAACATTTGACTGGGCACTGTGGG
AGGAGGTCCCCAAAATATGGAGCTGTCAGAGGGGTTCCATCATTAAATATCCAAATATGAATGCCTTTCTATCCATGCTCTCTGGGGGATAGATGCATGT

>chr4:140490616-140490816
tcccggcgctgaggaggtggaggtaggagttcaaggtcatccttagctacatagggaatttgaagccagcctgggctacataagactctgcctaaaagaa
aaagaaGAGCCAGGCTTTGGCCTTGGATTGTAAGGCTAGAGGTAAAGCTACCGCTCTGAGCATGGGATCCTGTCGCCGCCCGCCTTTCCACTTTCCCAGG

>chr13:55431980-55432180
ggcCCTTTTGACTCTTTTATTATCATGTTATCGCctctattttctctcccttaagatctttttttcctctcaagattctctttctagctttaacacacag
gcacacacacacacacacacacacacaccacacacacttttaatatgcagattctgtatagaagcaaaagcaagatatctagatgcttatctttttgagt

>chr13:55590108-55590308
aagttcttatcatacagatctttcatttccttagagtcactccaaaatattttatattatttgtgactattgagaagggtgttgtttccctaatttcttt
ctcagcctgtttaatctttgtgtagagataggtcattgacttgtttgttactctgatacctaaaccacagaaagatccaacaaagatagagaacttcaga

>chr13:56564822-56565022
tagatgatagatagatgatagaaagagatagatgttagatgatagattaattaatagatgatagataggttgatgatagataatagattgataaatagat
gatagctgctaaatagatgcttgatgatctattgattgatagataggtgatagatagatagatagatagatagatagatatagatagatgacagataTGG

>chr4:141961275-141961475
GCTTGGTATTAAGATTTCTCTACCCTAGAAAGTTTTAAAAAAAACGTACGTGTGTGTGTGCATGTGTGtgttgtgtgttaggggatgtgtacacatgaat
gcaggttccttgggggacagaggtgttgggtattccaggggttagaatcacaggtgattgtgagctacctgatagggttgctaggaattgaactcgggtc

>chr4:143044626-143044826
atggataaatgtattaagtgattgatagatatatagataatagatatttatatgaaatagctgatagatgattgagatagataatagatgtatgaataca
gggattgatggatgttatatggatagagaaataaataataaattgatggatgggtggatagattagatagatgataggtggatTAGAAAATAAATGATTG

>chr4:144848562-144848762
tgagatattatttgtgtcaagttgacaaggggtggattgtagtggctattcctggttgtcaacttgactatatttggaatgaactacaatccagaattgg
aaggctcaccagtgacccttatctggaggcttggagatccttatctggatcttggtttggagatcttgagccataatggctatggattccagaagattga

>chr4:148642634-148642834
GCGGGTTAAATGGTTCAGTTATAAAGTGTATAAAACCAggggctgaagagatggcccagcggttaaaagcactgactgctcttctgaaaaacctgagttc
aaatcccagcaaccacatggtagctcacaaccatgtgtaCAGCTACAGTGTACTCATATACATTAAAAAAAAAAAGTGTATAAAACCCTGATGCCTCTTA

>chr4:149873414-149873614
TAATTATTTACATCATCAGTATGCTCCTtgtgttgcctttgcttatctctctggcatctacgctggtgcctggaacacagtagctgaataattatgtgct
gagcgagtgaGGGACCTCAGAACAGGCTCAGCCTGCAGGTAAGCCAGTAAGGAATCAGATCCCCGGATTCCCTAAGGTCGGCTCATCTCACGCCTATGCG

>chr13:59356136-59356336
GCACTTGTGGTCAATTTCACACACCTGGAGGCCCTTCCCACGTTGCTGTGCAGAGAAAGACAGACCAAAGAGCAGACTCCTTGATAAGCATCCAGGAGGG
GTCTCAGAGCACGCCTGCCCTGGGGTCAGGAATCACTACACTGCAATGAAAGCAGATGGTTCGAGTCAGGCTTCTGACCTAAAGAGCAGAAGACAGTACA

>chr4:150688786-150688986
gagagagagagagagagagagagagagagaaagagtgtgtgtgtgtgtgtgcgtgtgtgtggtgtagatcagaagataacttgaaggaatctcttatttc
accgtatatgtggtcctggggatcaaactcaggtcctcaggtttggcatcaagtgcttttactcatgactcaCTGTGATAGGCCAACTGCACAATTCCGT

>chr4:150924296-150924496
GTGAAAGCAAATGACCACCAAGCACTGTGCTGGCATGGGCAGTGACTCATGTCATCTACCTCTGTGGCCGTGGTAATTTTATCACACGAGACCACAGAGA
TGTGGTGACAGCTGAGAAGAGCCTTTCGCAGAACACTCCTGGAGCGGTTGGTCTGGTTCTATCAGCTGCAGGCTGATAGAACTAATCTTGACAATCTCTT

>chr4:151702100-151702300
cttggttttcacatctgtaaaggagcaataatgataccaaccacctagCAAGCCACCAGGATGAGTGACTGCCTCCGCACACACTTAAAAGCTCAACCCA
GTAAGTACCATCACCAACATGAACCAGCTGGTGCCACAGCAACACAAGCACGTACAGTGTGTCCGATTTGTTATGAACACACATCCACTGCCACCATCTT

>chr4:151853953-151854153
TGGTACAAATAACCATTTCCACAGCTTAAAATAGACATTCACCAAAATGGATTTTTTTTAATTTAAGCAATAAACAATTCTGCCAATAAACATTTTGAAA
AGGAGATCTTATTAAGTTAAAATGCAAACACGCCAGTTTTATCTACAGATCTGGAATGCTGGCGATCACCTCAGCTTCCACCAGCACCTTTGATAGAACA

>chr4:152656286-152656486
ctgtctatctatctatctatctatctatctatctatctatctatctatctatctatctatctatctatctaATCTCTACCTACCTACATCCTTTTGACCT
GGGCCCTCCatcagctgtgtgtactgtgggtctattttgaggctctctgttctatatccctcttgtgtatccatgtcccattatcctgcatagtcttgga

>chr4:155580162-155580362
TGTCGCTGGCTAGGACAACGCCCTGGAACACAAGCTCCCTGAGACCTTAGCAGTTAGTGTATCTTCCTGGGTTACACCTGATCATTATCTCTGTCAGCCC
AAATTCTGGTTAGCATTGGATATTTCCAAAGAATAAATGTTTTCCCTCTGCACCACCTTTTTCTGGCCTGGATTAGAGACCTGACCCAAGGCTATGTATG

>chr13:74670594-74670794
TGCTTATctcagttgctagagtgcttgcttatctggcaaatgtgaggacttcagttggagctccaaaacttaagtttaaaaaatcaaaatgagtgttgca
gtgtgtggttgtgaccctggtgctggaaaggtgaagacagaaaatcctaactggcaagtctaaggccagtgagtgttcgtctatcttcctgagTGAAAAA

>chr13:80156192-80156392
ATCCCAGAGAAAAACAGAACAAACTTGAACAAGTAAATGTGTAAAATTAATTTGAGTGACGAAGAAAACAATCACCAGACGCCCACAAGTAAAAGTAACA
TTAAGAAACTTTCCATTTGCTGCCATACTAGATATGAGTGTACATGAAGATATGATACTTGGCATGCAAATTAAAAGGTGAAAATCATAAAACCTCCTGT

>chr13:82958217-82958417
TTCGGGCAGATAAAAATAGGTGAGTGGGCTGACATGGACTGGTCTTCAGGCTTAAACATGTGCCTGGCAAAGCAAAAGAGTGTGTTATCTCATAGGCAGA
TCAGCTATGGAATGGCAGCTACCAGGTTGGAATCCAACACACGGTGTGTTTCTTATGTCATCAACTAACTTCTATGACTCCTAACATGGAGTGAAGAAAG

>chr13:83126140-83126340
TTTACGTGACAGTCTATAGGTCATAGAGCTTCTTTAGTTAAATTGATAAGCATGGGAATACCAGGAAAAGCCCTTTGAATCTTATCTGATAAAATCTATT
TAAGTCCTCCAGCAAAACACAATCTTGACTAGACAGGTGGTTCGAGCCTTAGTAGTCCTCAATGAGAACATGAAGATTAGGGTAAGTATTGTCTTACCAA

>chr4_GL456216_random:39024-39224
CACTCAGTCATATCCATCCTACCAACCTCATCTGCATATTCACAGCTCATTTGCATGTCTCTTATCTGCATGTGCATCATGATCATGTGTTCGTAGCTCA
TTTGCATACAGTTTACATTAATATTTAAATCGCTCACATATACATTCCTATGCCTCATTTCCATACACACACGTACACATTTTACTATATGCTACTTATT

>chr5:3670400-3670600
GCTTAGCTATTGAGTGTGCCCTGTGTTCCCTGCTGGGGCCCTGGTTCAAACTGGCAGCTTATCTTCACAGTCATCAGGGCTCAGGAGCACCATCACCCCC
CACCCCACAGTGTAACTCACAACTGTTCTTTTATGTTGGTGGAGTTGACCCAGGGCCTTGTGAATCCCAACCAGTGAGTCCGCAAAACCACTCCCCAACC

>chr5:14700352-14700552
acccaagaaaacccatgtcttactggctctgctccagggacagaaactgtgtcacaccatcccgtttgtggccatgctgaacctggcaAAATTCTTAATA
TCACATATATGTGCTATATCTAACCACCTAGCTTTTAAAGGCATATCATTGTTTGATACTTGACTACTTGATGATTATGGTGTGTTTTCCTATCTTATCT

>chr5:21369122-21369322
AGAAAACATCAAAGCAGAAACACAGTAAGTCAGGGCTTCACCTCAGAATGTTACATTTGTAAAACTTTCTAAAAATATTTCCAGTGAAGGCCTTAGGAGA
AGCACCACCTAGGTGTTTCAGCACTGGTTGTTAAACATACAATATTTATTCCAGTTTCCTTAGTTATCAGCAGCAGTGGACGTGACCTTTTACGTTTATT

>chr5:22525211-22525411
TCAATCAGAATATTGAGACCTAAAGATTAAGTCCTCCAAGAACACACAAAAGCAGAATTAATATATATGAATCTGTATTTTTCAAAAGtttacctctgag
tgctgagatttaaagtgtgtgccaccaaacctggcCCTCTTGCCATTTTTTTTTAAAGATGGCATCATATCATGTATCATATAATTGCTTATCAAGCAAT

>chr13:85516526-85516726
ATAGATGTGGACATGGAAAGTGATGATATCTGGGCTGCTAGAGTCAAGGAGCTGTTGTTAGTTGATTGTTACAAACCCACTGAGGCATTCATCTtgttag
gcattgggctatacacacacagtctggtctccagtcgagctgagatgttgaaccccgggacctggtggtgataattcacctacataggatggaaggaatt

>chr13:94427160-94427360
TCACATTTAAAAACAGCAGTTCATCGTAACCTTCACAAGTACTTGAAGATGTTAATAGTAGATAAAAATGAGTTTTCTTAGTCTGACGTCCAGATACCAG
CTCTTCTTAGATAGTCGCTTCTGTCTATTTCATGTATAACACACAGAATAACACTATCTATCCAAGTAGAGAGTAGAGAAAATCAGTGCATGCACACGCG

>chr13:95191894-95192094
ACAGGTGTGTGTCCACAGTCAGAACCTCCCCCCGCCCCCCGTCACCTCTATAACCTAGCTCCCCTCTCAGTTCCTTCCCACCTACTCCATTTCCTCAAAA
TGGGCTTCTTTCAAACTACTGTGCATATTCCAGACCCGGAACCAGGCAATTTTTGTGGACATGCATCATTTATATGTCTGCTTGGCTTCCTCGATCTCAC

>chr13:95420824-95421024
TTATGGAGGAGAACCTGGATGACCTTGGGCAAGTCCTTGTACTTCATGAACTGACCAACCCCCCAAATCAAACAAATTTACCTATGTTAAAGATtctaca
aggctgattatctgatcagaacttccattgttgagagttggaatgatgcagatacacagccaaaattatctttaatctCTTTAATAACTTCTCGTTGTTC

>chr5:24840726-24840926
ACAGGTAACCCTGATACTTGTGACTTATTTATGCCTTGCATTCAAGATTACTATCTTCAATTAGTTATCTGATTAGAGGGTACTCAATCAACAGCCAAGT
TACATCATGGTCTCATTCTCCAAATTTGGAGGGAATTCAGAAAACAGTATGGTGACTCAGACAACCAACACTGGTTACATCAGGAGTTCTATCTTGGTGT

>chr5:24934346-24934546
ggattgaactctggtcagtggcctcagtggtaagcacgtttacTATTATTATTTTTTtatctatctatctatctatctatctatctatctatctatctat
ctatctatctctttatccctttatctatctctatctaatctatgtatctatttatatctgtctgtctgtctatctatttatctatctatctatctatcta

>chr5:25741779-25741979
TTTCTGACATGCAACAAGATGCAATCAGGGTGAAAAGCCTTGGTTAACGCCAGTTTTCCAGCTAATGACCCAGATATGTCAAGATACAATCATTTCTGTC
ATCTTACACACACTGCTTGAGAAGAATTTGTTGTTATCAGTGATAGAATCTTTATCACTGTACACCATTGGTCAAGTGTGTAAgggagtaggaatgtagc

>chr5:26904782-26904982
aggagcgcgcacacacacTCCCGGGTGTCGCCACCCTTGGGGATCAGCATTGTCAGTCAAGCATACCCGCCCAGAGTCCTGGAGTGCACAAGGCTCTTGC
CACGCTGCCGCTGCCGTTGTCACTTACAGGGTGTTGAAAGCCAGCTCGGAGGACACACGCCTTTGCTCACGTCCTCGCTCCGCAGCTCTCAGCTTGCTTT

>chr13:99112160-99112360
TGCTAAATTGTGATGTAAATATTATCACATCACACCCTCTTGTGTCTGGGCTCAGTGGCCTCAGAACCCCAGCAGGCAGCCTGTCTCCTTGTTGTGTAGC
TTGCTAGATGGGTAACTCTTTACCACAATTGCAGGCACAATTGGCCTGGCTATGTGAAGTCTTGCTTTAGCATGGTTGCTTGGCATTAGCTGGGTGACTA

>chr13:99146609-99146809
AGATAACACCCAGTCTCTGCAACGAGGCTGGACTATTTTTACACGTATCATACAGATTGTTCAACTGTGGTCTGGGCTATAAACTGTCATTCTTCAGTGT
GGGGAGGCAATGCATGCTGGGATCCTGAAGAGTCAAACACATCTCCAATCACGTGATTGCTAACCAAATGCTGACACGATCAACCTTCACCCATGAATGG

>chr13:99147281-99147481
cctcagattcaaatttgttctccttccccagcctccagagccctaggatgtaggatgtaggtgtgaactgacatacctagctCAACATAATAATATTAAT
GTATGCCATAGAAGGCAACTTCTGGCTTTGGAGATTAGATAAGAATCTAGGAATTTAGTagagagggggagagaaaaagaaggatggagggaggcagaga

>chr13:101694852-101695052
GCAAGACTAACTTGCTCATTTTCGTCCGGGAAATGAGAAGGGCATTGTAAGGGGGTGCTGAAAATAGTCCTCCCTGGTGGCCATGGTGCCTGTAACGCGC
TGGCAGCCCCCGCTCCGGGGACTCAAGTGGGCCGCAGTGAAGCAGCACAGGAAGTAATCCACCTAGTTCATCAAAAAATAGAATCAAAGCCGCGTTTGTG

>chr13:101702148-101702348
aaaaaaaaaaaaaaaaaaCCCACAGACTGTTCTGGGTGTGCTCTCAGAAGCCTGGCCTCCATCAGGCAGCACCAAGCGTGATTGGCTACTTCCTCGGATC
ATCAGATAAGTAGCACAGGTTATACTTTGAAGGTCACGGACCACAATTTCCTGTCCCCAAAGCACTGAGCAGAGCCTCGGCTCCCGATGCTGAGTCTTCC

>chr5:28240562-28240762
tccatccatctacccattcatccatctatcaatccatatatctacctatccatccatcaatccattcatcctttcatctagtcatcctatctattcatcc
atctatccattcatctatctatctatctatctatctatctatctatctatctatctatcacctacccatccaccccttcatccatcccttcatccatcca

>chr5:32487790-32487990
ctctagcctgggctgaccttgaatttgcacttgctgctttcagAAACTTTAGGTTGCACCATTCTTATTTCAGATGTTTAAACTATTAATCCTTCTGTTA
TATACTGGACAGTGAATAATTACTAAAGGAATGGAAATGGCAAgctggaaaggtggctcagtgagtaaagtgtttgctgtggaaggttgcagacctgagt

>chr13:104622562-104622762
caggccattgtgggagcacggaggctgctaacctcaaagactgtggaaaggaaaaaggagataatatctccttcaagagcatactttccatgacattact
tccttccacaaggctgatgccctaaccatctaccaccttcctttagtgctgtaggctaggaacccagctatgaagagacgggcctttgggggacatttaa

>chr13:104623186-104623386
CATGGATTTGCTTTCTCTGTACCTGCTAACTGTAGGTCTGGCAGCAGGCTCGGAATGGAGGCTTTGGGGGATCCCTCTTGGTTTCCTCCTGTGGTGGGAC
TGCCAGCAGCTGCTTTCCCAGGCCTTGCTGTCTGTCTCCAGCCTTGGGGTGATATGCATCTGACTCCCCTGTCTAGCCCATCACGACTTCCTGTTCTTGT

>chr5:32488278-32488478
AGATAAGAGTGTTTACCTAAAAGGGGGAATTTCCAGTCATCTTTAGTACACTTACAGAAACATGCACATTTCAAAGGATTCGCTCTTGCTTTGTTGTGCT
GCTTGTTCAAAACCATTCTTAATTGCTGGTTGGTAAAGCTCACTTCTGCCACATGTACACATTgggattgcattcagaactctcattacctcagaactct

>chr5:33642427-33642627
TCTGTGTgagagtgacagaccctccaaaactggagtaggacaggtgtgagctgcgatgtgaagaattgaacctgggttctctagaactgccagtgctctt
aaccactgagccatctccaagctccTTTTTTGTTtatctatctatctatctatctatctatctatctatctatctatctatctatctatctatctatcta

>chr5:33762736-33762936
GAATCCAAACTGCATGCCAATGGCCTTCAATAAAAGGGATAGGTACTAACTTACAGGTCACCAGATACACAGAGCATGAAATAAACAAAACAGGCTCAAA
AGAAGACAATTTAGATAAGATAACAATCTTCGAAAGATGTCTTGGACCACCCCCTACAAGTAGGGGGCCTGTGAAGTccttcaaatgagtttataatttt

>chr5:35262860-35263060
ctcctaccaagtccggatatcaaactcggatggtcacgcttggagacaagtgcctttacccactaagaaatctcAAGATCCACATGTATTCTTTCCTCCT
CTTTCATTCTTCTTTAAGATTTCCTCCCCTCTACTTGctacttttccaacctacacacttatgtgtgcatgcacacacacacacacacacacacacacac

>chr5:35265339-35265539
TAGAGAAGGCTGGGGCACAGAGGCCTCGAGATGCCCAAAAGAGAGAATGTTCACTTCTAGGGATCAGAGTTTTTATTTTGTGTTATAGATAAGAAACTAG
GGGAATCGGTTGCTATGGTAAGAACTGAACTGAACCCCTCACTCACCACTGCTGGATGCAGAGGCTGTACCACAGGGGCTCCAGCTTCTGGCAGGAAAGA

>chr5:36136489-36136689
ACCTTACTGTGAGGAGAGGTGCTCACACCAAGGCCTCTTCCTATCTAAGTCACCTCTGTAACTAGTTTCCTAACCACAGCCAGGCTGTGGCTTTGAGATC
CAGAGTCTGATAGGGGTTGTGATTGTCCAACCAGGACCTCTTCTGGCCCTACTCTCCAAACTTCCCATGCATTCTGACAGATTCCCACCTGTCCAAGGCA

>chr13:109927925-109928125
TCCATGATTGAAGCAGGAAGGAGAAAACCCCTGGCTCACTCCCCAAGGAAGCATCATTTCAGCCTGGGATGTATGAGCCAATCACAGCTCATCTCTTCAA
AGATATCTGTCTATTCCGCTGTGCTAAGTACTTTCAGAGTGAAGGCTCTGTCTGTTGGTTTTCCATTTCTTGGGGGAGCAAACTTTCATGATTGCTGTCG

>chr13:112070596-112070796
cccagatCTGGAACAGTATCCCTTGTCGCCCCATCTGCCCTCAGGTAGCAGAGCCCTAGGTCTGCTCTCTCTGTTTTCCATTCAGAAGCAGAGAACACAT
CTAGTTGATCTTATCTTCTATCTCCTTTCTGCCCTAACACTGGGCCTCCTTCTAACCCTTCACTCTGGCTTCTTTCCTTGTGCTTTCTACCCACCTTTCT

>chr5:43772571-43772771
TTACTGAATCACTTTTCTAAAGCAAAGTGTCTAAGTAAAGGGTATATGGTGGCCTGATGGGAGCTATGACTTGCTCCTGTGCTACTCTGAACTGAAAGGG
TTAAACTAAGATTAATTTTCAAATACTGTCTAAGACAAATATAATTAATATACATGCATCACTACTCTAAACTATACTCATAAATCCATTTCATTTTCTT

>chr5:44709490-44709690
ATCAGTAGCTGTGGAAAAAGCTGTTTTCTTATGTTCCTCACCTCTGGTTAGTTAGTGTAGTTACAGAGAAAGGGCTACTGCATTTGCTGCTTGGTATTAC
ACTTCTTGCAACTAAacacagacacacacagacacacagacacacacacacacacacacacacacacacacatatatatatatatatatatatatatata

>chr5:53307506-53307706
GACCCTTAGGCTGGGGATCACTGTGAGATGGAGACTTGTAACTTATCTggatagagtttcagttgctcacttctgcagttggctcaggaatgtgctatct
gttgaccgatctctcctgccagtccgttctatttctggaggtttctggggtcatgtcccaaataagtcacttgcattcCATCATGATCACACAGTGTTCC

>chr5:53351812-53352012
TTCTTTGCTCTTGCTCCTTCCTTTCTGCTGAGAGCAATGTCACTGTGGAATCTACCCCACAGCGGCCATCTTACAGCTGCGAGATGACCTTAGAGATAAG
AGGCAAAGTTCGGGATGCTAAAACTGTGCTGTTCGaacactttctctggagagatgtggctaaatgtcctctcgtcccagatacagaaatgacaatggac

>chr5:54038422-54038622
CAAGTTTCTTTTAAAAAATTCTTTGACTTGTAGCTAAAACATTCAATAAAGAATTCATACTTCAAAGTGTGCAACTTGGCATGTAATATCtctatctatc
tatctatctatctatctatctatctatctatctatctatctatctatcgatctatctatcGGTGTGAAAGAATGGGAGCTTGGCTATACCAGGGAGTTGT

>chr13:117215634-117215834
CCCCTGGAGCGGCGACAAACAAAAGGCAAGGAATGGCATGTGGCCCGTTTGCAAAAGCCGATTTAAATCCCCTTTGTGATCTGCAGCGTCTGGTGCTGAT
CAGAGAACTGATTGTCATCTAGTCACACTCTCAGACCAACCCAGAGAGGGGAGTTTAtaaaatagtaacagtggggcccacaatcttgtatacccctagg

>chr13:118346876-118347076
GCTACACTGCCTTAAAAGAGATAACAATCTCTTCTAAATGTCAAAAAATGCTAAATATGCCCCCACATACACAGATGCCTCACCTGTAAACTCTCTGATT
TTAGAAATATTGATAAAAATGAGTTGTACATGTTGACAATTCATTCTTGcaaaaaggcaaaatattaataggaaggcattggctttggaaataaacatac

>chr5:64806970-64807170
GAATATTTTTTAAGGGCAAAGACTACTATATCCTAGAGGTGATTTCTAGCCCATGTTAAGAATAAAAATCTTAAGGAAAAGGAGAGGTAGGTGCTGATTG
GTTTTCTTGAATGATGGTGTGGAAAATTGTAATCTTGTTTTGAAAACAGAGAGATGCGTATCTTTCTCATAATAATCAGTTTTTCAATCTTTAGCTCGTG

>chr5:64914730-64914930
ctccaagcctccagataagggtcactggtgagccttccaattccggattgtagttcattccaaatattgtcaagttgacaaccaggaatagccactacac
taagcatgtgatctaatttacatttacttaagtcttaaattggggttgttattaaacaattgggatgaaggcatgcgtgaattCTGGCCCTGCTGCCACC

>chr14:8636354-8636554
AGCTCTGAAACGTTATTTCTATTAAAGGAACCCTAAGTGTGACCATTACCATCTCACCACCTTTGGACCACCTTTGTCTTCACACTTTTCCTCCTCCCTG
CTGCCCGAGCATACAACATAAACAAACCGAAAGCAGCAAAAGGAGTTCAAAGATTTAGAGATAACAACAGGAGTCTGCCATCTACAGATTGCTGTGGATT

>chr14:14652416-14652616
caaaaaaaagttgctctttccaactctgggaagaattgagctggaattttgagagagattgcattgactctgtagattgcttttggtaagatagccattt
ttactatattaatcctgccaatccatcagcatgggagatctttccatcttttgggattttctttgatttctttcttcagagacttgaagttcttatcata

>chr14:15270982-15271182
TGGTAATACTTTAAATTGAGAGTGGCTTGCTATTGCTATATTTGAAGTTTGCAAATGAAGTGAGAATGTGTTGATACTTTATATTAAACAATTTCAGATT
TGCATAATTAAAATCTCCATGATTCTAATTTGCAAAAGCTATGAGTAGCTATGCATCTTACTGGACTGGATGAGTATTAAATGTGCCAATGTTGACTAGT

>chr14:17736702-17736902
CCACAGTCTTGGAGGACATTTCTGTGGACATGGAGAAGGCCATGGAAATGCCCATGCTCCCACCAGAGGACACAGCTATCATAactgggtacttatagct
attggacttgacttccttcctgtggacagtgcctaatattcactgccaaagtttgtttcctttgagcccagtttatctgaagtggccaagatccacaagc

>chr14:20205473-20205673
GAATATGGTGATGGCAATGGTTATAATGAAAATTGAGggggctggcgagatggctcagcggttaagagcactgactgctcttccgaaggtcctgagttca
aatctcagcaaccacatggtggctcacaaccatccgtaatgagatctgacaccctcttctggtgcatctgaagacagctacagtgtactaatgaataata

>chr14:20771138-20771338
CCCCATCTTGTCAGCCTCACAGGGCTTGCTTCTGAAGATGTTTTAGAGAAAAGTGGCAATGTACCTAGTACCCCTTGGGCCACGGGTACACAGTCACAGC
AAGAGACTAGTGCTTGGTTTCCACTGCAGACCGAGACGAAGAAATAGAAGCTTCGTGGCTCAGAGAATGAATCAGTCAGGTGGAGAAGCAAGAACCTCTG

>chr5:66571502-66571702
agcacagacatttccgagataggataacattcagtctgtggtgtgagtgtgactcacctgtgcaagactaccatgaaaaagagaaacaagtggggcagaa
agaGTgatagatagatagatagatagataggtgatagacagacagacagatggtagataggtgattgataggtagatagatgataaacagatgcagatga

>chr5:67360518-67360718
CTCCTGGCACTTTGATGGTTAGGTTGAGGTCTGTGGAACATTAAGGGGTTGGTAGTCTTACCAATGCATGCATTTGAAGAGGAAGGAATCACTTGGATGG
GTCCGAGTTGATTTAggggctggagagatggctcaggtgaagagctgtgcttccagagaacccagatttagttcccagcaaccacatggcagctcccaac

>chr5:68073716-68073916
ctatgaagtccagtgtgttctttgcctctatcttgacaataatatgatatactgacctgcaaagccaggttgccttctccagtttcttgggcttttagaa
ttttgtctgataatgtgatggcatacgatgaacagtttctgcccctgcctcattctccacctggggcccaagatctagatccttatctttcctgttttgt

>chr5:71903588-71903788
ctatttcctctgtcttcaaagtgattcctccagatgtctacagagcacacacccCATCCAGAGTAATACCACAATGCCACCTGATCACTCTTGATTCTTA
TCTCAGCTTGTTTCTCATCATAGAAATTAAACTATTTTTCAAATTAAGTATTAGTTTGTACTTCGATTAACAGTAGCTCTATAAACTAGATGTGCTCGGG

>chr5:72084576-72084776
CCCGGTACATTCTCATGAAGACAATTTCTATCCTGATTACACAAGATAAGCATCTCTGCTGAGTTGGGGGGGGAGGGTCATTTGctctctctctctctct
ctctctctctctctctctctctctctctctctctctctctcATCCCCCTGCCCTGCCTTCTGGTGTGAAATCTGTTTCATGATGTGACCTTTATTGCATA

>chr14:21180644-21180844
ttcctcccttcagacacaccagaggagggcactgaatcccattacagatggctgtgagccaccatgtggttgctgggaattgctcaggacttctggaaga
gcagtcagtgctcttacccactgagccatctccccaaccccTGTAGTAAATTTTTATCACTTTTCTGTTTTATCTTTAATTAAATCCTGAAAGAACTGCC

>chr14:22722588-22722788
ctatctatctatctatctatctatctatctatctatcatctatctatctatcatctatctatctatcatctatctatctatctatctatctatctatcta
tctatctaACATCTTTATACCACCTGTTTATTTATTACCCCATTCTCCTATCTATGTATGAACTTATGTTGCTTCAATATTCCCATGACCCCATCTACTC

>chr5:73290369-73290569
TCTAAGAACTGATAAGGCAAAATACTTACCCTCATAGAACACAACTGCAGATACATTGAATAATTGTTATTTTTAAACGATGAAGAATATAGAGAAAAAC
ACCCAAAGTCAAGCTCTGGCCTCTAAACATGTATGTACAGGTAAGTGTGCCCTTCCACATACATAGGCAGGacacacacacacacacacacacacacaca

>chr5:74455640-74455840
tacatatgcaatactgatggaggccagaagagggcatcatatcccctggattgaagatacaaacagttgtgcactgccctgtgggcactgggatgcaaac
ctgggtcctctggaagagcagtcaggcactcttatctgctgagccatctctacagcccTGGGTTTATTTTTCAGTGTATTTTTGTGAAAAGCACACTCTA

>chr5:75087124-75087324
GTGGCcactatgtggtcactgtggtggtcagctgtagttcactgacaccttgaatgtgttatcctcctgtctcaggctccaaagtagttgggattacagg
TCTAGTCCTGGCAAACAATCACTTTAAAAAAAAAAAGGTTTTCAAGATTCATGACTTCTCAATGTGGAGCATAtatctatctctatctctatctctatct

>chr5:75841102-75841302
GAGTCTTGATTTGGTATAGTGAAAGAAATTAGTGCTTGTGAATATGGCCCAATTATTACTGCATTAATTCTTCCAAATTAGCAGCTGACATTGGCTGGGT
AGCAGTCAGGACATTTCAATAGGTTCAGCTGGAAAGTTCTGTGGCTGTGGGGTCACCCCACCCCCACTCCAAGCCAAATGACACCTCCCTGTCTGGATGA

>chr5:77054930-77055130
CTGCAAGTAGACATGTTCATGGATGCATCGCAGAATACTAGCAAATCAAACTCAAACACACGCTGAGCCGTTCATatccttgtcaaaaaccagttgacta
gatgtgcaaacttttacttctgccaacccttctccaggtcctaaatgtctgtattcaataacacaatcatgattgtcagtgccttttagtagactttgaa

>chr5:88686166-88686366
TGCCTGGGGCAACTCAAGGTGATTTTGAGGAATGAAAGTAAAATTTAAGTGAATAAAGTAAAAGACTTTTAgaattggagagatggctccatagataaga
gcaatggctgctcatgtagagcccctgagttcaattcccagcacccacacaatggctcacaactgtctataacttcagttctagaggacccagttttgct

>chr14:30009378-30009578
GCCTCTCAGGCTTTCTGGTTAAGTGTACTCCTATAGAATGAGGCCTGGCGGTTACATCTGGGGTCCCGAAGCTGGTGTCTCAGCACTGTGGGTTCCGAGC
TAAGGTTCTGACATTTGGCAGTGCTGCTTCTGCCTGAGTGAGATCTGCCCGACTCTCCACCACCTCTCGGACCTTAATTTTGGGAAGGTGGGCCAGGGAC

>chr14:30010225-30010425
TTCTATCTGAGAACTTTGCCCTATGGGGCTGAGGAGCCAGGCAGATGTTTAGATAACAATCAGTTTCCAGTTTTGAAAAACAGCCCATGGGGCTGTGCAG
AGCAAGTAGAGAGCACTCCCTCTCAGCTGAGCAAGTCACAGCCGATTGCCAACACGTGTTTACTCGGTGAGTAGCTGAGTGCCAGTCCCTGGGCTGCTCT

>chr14:33528638-33528838
ttcagggctctaacATTTCGTTTACATTAAAAAGATCCACTTAAACAGTTTCCCTTCGCCTTTTAGGAATCTCTGTGAGAAACTTTCTGCAGATACCATT
TTCTACCCCCACCCCtgtgcctgtgtgtgtgtgcacatgtgtgtgtatgcacatgtgagtatgtatgCACAtgtgtgtacatacatatggaagccagagg

>chr5:89461685-89461885
acagagagagagagacagagagagagggagagagagagagagagagagagagagagagggagagagagagagagaggaagagTGCAGTCTGGATTTCAGG
GTGTTCTTGTGAAGTCATTTTCCTATCCTTGCCCTGTGTGAGACGTTACAGAGCCATTTTCTCATGGATTCTTCTTTATCACTGGAGCTTATTCGAGATA

>chr5:90046849-90047049
CCAGTTAAAATAAAGAATATTAAATATCCTACCAAGTTAAGGTTCATAAGGAAATCTTAGCGCCGTGACACAGATGGGAAAGTAGCACAAGCTCATTCAT
TATGTGGCTCAGAATTGTTACTCAGGCAACCAAGAGACAAAGCTAGAGAAAGGCAGAAAGACAGTGTGAAAAGCAGGGAGATCGGAAAGATAACAGGCTC

>chr5:90339537-90339737
ATGCTCTGCTTCTCTCTGCTCCCTAATCTATTCATCTGTGAAACAATTCTAGCAGATAAGATTTCTTTGTTCAAATTTCAACTTTCATTTCATTTACAGA
CCTAACCCTACCTCAAGAATGTCTTCTAGCACATATGCTTCCATTTCAGCCGCTGTCTCCACCATGTTTTATCAAACTGCCATGTTTCTTACTGCACTAT

>chr5:90843056-90843256
tgacatccatagtcttacacagctgggaactctgtGCATTgaagaaacacatgcctggagctgtaagctggcccagaacccatggtttgagagctcatag
gtctgaggaataagcctattactCACATTTCCCTCTAATTTCATATTCCTATGCCCtcaaagaagtttctttgtgcagtacatggtagttaatacagaaa

>chr5:92800554-92800754
cctgcACTTCCGGTGCTGGGATCACACAATTGCATGTGATTTGCGCAGGAATTTGTCCCAACAAGGAAAAGCTAACTAGCACACAGAGCAAACTAAATGA
ATAGGAAAATGTGGATTTCTTTTATTATTATTTTTTGCTTTGTCTAAGTTTAATCTAGTCTTCCATACAGACCACTCTTGCTAATTAAATAAATAAATGA

>chr14:44829034-44829234
aagatctccaaaccaagatccagataaggatctccaagcctccagataagggtcactggtgagccttccaattctggattgtagttcattccaaatattg
tcaagttgacaaccaggaatagccactacagacatcaaagactctgagcccctagtaagctaaggtctactaaaattgttaaaaagagttaacttatttt

>chr14:47109910-47110110
CCATGTCCGTTACTAAATACATCAAGCCAATCTCCGAATGAAGAGCAGAGAGCCAACAGCCTTCTTTCGCCCCTATTCTCTGAGGCTCGGACAGCACCGT
CTCCTAACAACAACCCTGCCTAGTTCTGCCTAGATCCAGAATCTGAGCActtatatatgtccttaatatgtccttatattgtctccagcagaaggtgtag

>chr14:48427194-48427394
tccatctatccatccatccacctacccttcctatctatctatctacctatctacctatctacctatctacctacctatctatctatctatctatctatct
atctatctatctatctatctatctatctatctatctatctatctatctatctacctatctatctatctatATCTATATATACATATATATCAATCAATCT

>chr5:96201924-96202124
GCTTTCTCCCCCACACACTGATGTTATCTGGTCATTCTCTCATTTAAACTATCAGCAACAAACATATTGACTCACGGGTGTAAACCCCAGAGTTTGgggg
cagcagtgaagtggaggtggaaagttcaaaggttagatacactggctctgatgtcagggtctactaacaacttgtcatcctgggcaagaaattaacatct

>chr5:98074115-98074315
tacagaccaactagcttataaataacagaaatgtgctgacattctagaggttaggaaatgcaaaataaggcaccggtagtgtagtggctattcctggttg
tcaacttgacaatatttggaatgaactacaatccggaattggaaggctcaccagtgacccttatctggaggcttggagatccttatcaggatcttggtat

>chr5:99841782-99841982
gttatagtcatctaaccaaaagtgagtccagaactgcaatctctacttcacatcccctgagtcttctgtcctcttatctgtaagtctgatctgtgcctgc
ctgaaggctgcctagtgaatcctttcttgtgtctgtgtctgtttgttgtgagactttgtgtgagtccctcacaaaggatgttgctctgtatttattgaac

>chr5:104982634-104982834
CTTCTGCTCTGCAGAGCTCTTGGAGCCTCTGTGGTCGTGGTCAGGAGCAGGGAACCCGAAGAGAGCAGAGGAAGTAGCAGGCAGTGGGGCGGAAGGGAGG
GTGGGGCGCGACATGGGGAAGATGCAATCAGGGGAGCCCTGGGGCTGGGGCCCCCTTTGGGACAGGTGCGGGGCCAAGCCATGGGGAAAGGGGCAGGGGC

>chr14:53454128-53454328
TGATTTTGAGGACAAGAACACATTTCTGATTGTGGGAGGTACACAAGAGATCCTAGTTTAGTATCTGGCCACCAGGGGGTAGAGTTTCCTAACACAAGAT
CATTATCAGTGTGAACTCTAAGCTTCATAGGTTCATCATTTTGTGTCATTCCATCATTTCTTCTTGTGAAGAGTTGAGAGCAGCACTCTACACTGAACAT

>chr14:54340712-54340912
gatggataAGAAAAAGTCAAATGGGCGGGGAGGCCAGGAGTGGAAAAAGAAAGAATAAAGCATGGGGGGGGGGGTAGGGGATGGAATCGGAGTTTTTGTT
CATGATCCATTAGACTTTCTGGATTTGGACCAGAGTCAGTGCAATAGCTCTCCCCGAAAACAAAAGTGGGAAGACAATAGAGTGACTCTCTTCAGAGTGG

>chr14:54366222-54366422
taactctagttccaggagatcggacactctcACATAGACATACATACAGGTAAAACCCATtagatagatagatagatagatagatagatagatagataga
tagatagatagatagatagatagatagatgacccattagatgggtggatagataggtaggtagatTAATCGATCGATCTTTAGAAAAGAGTTGAGGAAAA

>chr14:55532494-55532694
tggctattcctggttgtcaacttgacaatatttggaatgaactacaatccggaattggaaggctcaccagtgacccttatctggaggcttggagatcctt
atctggatcttggtttgaagatcttgagccacagtggctatgaattccagaagattgaatctccgagtttaaggaacacacctttaatctgggctacacc

>chr5:105143814-105144014
agaggtgatggaagacaacaggaaatgaatgtctttcagacacaagactgacacacatataaactcacagagacggttgaagcatgcacaggacctgcac
aggtgtaagtcagaggggatcccagtgctgagatgggtcctgaacacagtctctatgcctaaccaagaagctatctctacctgacatctgcttgaaaagg

>chr14:60978116-60978316
TCCACCATCACCAACAACCAAAATCCAAATCCACTGAAGGCATAGCACAATTACTGATGAACTGCTTCTAGCCACACTCTTTAGCAGCAATAAAAGCCAC
TAGCCCCGAGCCCCTGCAGTTTCAGGGAGGCACAAGCGCAGTCGCAGAGCAAAGGCTTTATCTTGTTCATCTAAACTGATTTAAAAAAAAAACCCACAGT

>chr14:61754774-61754974
cttcaacaaatgatactggtttagctggatatctgcatgtagaagaatgcaaatagatccatatctatcagcctgcacaaaactcaagtcaaaatggatc
aaagaccttaatgtaaaacatatacactaaatctaatagaacagaaagtggggagtagctttgaactcattggtataggagacaacttcctgaacagaat

>chr5:107236402-107236602
CTGTTTCCCCTACTTTACAATTTCTTGGTATGAAGCACTAGCTTCgagactgggagatggctcagtagataaagtacttgctttgcactcatgaggtctt
gagttcagatccccagaatccaagtgaaaaaccaggcatggtggagaaagagcacttgaaatcccatcattggtaagatgggatagaaatatgtgggact

>chr5:107275804-107276004
gccccagcgccatgtgggccaccatgtttataagatttgccttgatgtggcatttcttcattgcaataggatgctgaatgagacaCACGGTGCTCCAGTC
TGTATCAGGCAAAATAAAACTAGCCAGCAAAAAAGGAtagctcagtgatgggcctgtgcctatagcatgcttaagaccctgggctagattgttatcatca

>chr5:107724708-107724908
GCCAACGACTTCGCGGGCCAGCAAGATGAAACCGGAGCGCGCACGAGTGAGCAGTGGCCAGAAGGCCTGGCCAGGAGGCCAGGGTCCCTGAGCATGACCG
AGAGCTGGCGTCGCTCTCTTTAACCCCCAATCAGTTCACCTAATCTCGGGTCGAAACCTGAGCCCTGCAGGAGGCGGGGCTGAGACTGCGTCCCAGCTCC

>chr5:107749088-107749288
AAAAGTGGAATTAAGAACAGAAAAGAAAAAAAAATTTTTAATTAGCTATCACCTATGTTGAGGATTAAAAGATATGCTAAGACACACTTCAGGTTCCTAC
ATTCTTCATTCCTATCAACCTCTATCCCTGTTCTCAGTGACAAGCTCCTAGTCACTATCTTTCAAATCTTGAGATAAAGGCAGCGTGAAACAGACAGGAA

>chr5:107972786-107972986
CTCCCACGAAAGCTGTGAACAGTCAGCAGCACAACACTTACCGAGCAAGCCTTACATTTGGTCCTCAGCAGAGGCATGGCAAAGGAGTGGTGGAGCGAGG
GAGGGGACATCTATAGTCAAAATACCAAAGAGGAAGGTCCACAAAAAAAGAGTAAgagctgagaatgtagctcagttggtcgagcactcctagaatgcat

>chr14:62017412-62017612
TACAACAAGGCACACTTCTGACACTGTGGGTGCATGTGCCAGCCTCAGATGGGTACATCTTACCGCCCCCGATGCCCGTCTTTCTAATCTGTGCTTAAAT
CTATGTTCAAACATCTTCCTATTGAGAAGAGGGCAGGCAGTAAAATCTGAGAAGGCCTTGTACAAAGCCTTCCAGAGTTAGTGTATAAAAACCAAGTGAG

>chr14:63255419-63255619
gtagccttggctgtcctggaactcactctgtagaccaggctggcctcgaactcagaaatccgcctgcctctgcctcccaagtgctaggattaaaggcgtg
cgccaccaccgcccggttCAGCTCAAGTCTTATTCTCCAAACAGTTAGTTTTGAGGCCCCAGGCGTGCCAACACCCAGTCTGGCCTGTTTCCCTACCCAC

>chr14:65965889-65966089
tgtgtgtgtgtTTCTGAGGACAGAATTGGGCTCAGGGCCAGCCCTTTACAGGAACCAGGGAGCTCCGGCAAAGATGGCTTTCCTAAAGAATTAATTGCTT
GCAAGGAAAATACCCAGTTCTCAGGTTGGGAACATCCAAATAGAAGTAGGAGAACTCCTGGGGGTTGAGGAGTTGCTGATATACAAGTAGGAAGAGGGTC

>chr14:66285074-66285274
tttctctagcactttcaaagtttcaggtcttaagttaaggcctttggtcagtttgaattgcttttgtgtagagataaggatctggtttcattgtacctgt
ggaaattctggtttcccagctccccttcagggccttgctggttctctgatgtgtttttgacagttctatcagaatttagctggctgtacccgtgcttatt

>chr14:66652450-66652650
TTTTTATTCTAAGGTTGCTCTTTCCCTCCTTCATCCCTTTGCCTTCTTGTTGCTATTCCTTCTTCCTCTTTTTGTAGTTTCTATATTTAACCTCTTTCAA
TCTCAGATTCACCATGGTTCGTCCTCAGCAGACGTACCGCTGAAATGTCAGGCACAGTATCACAAGGTACCATTGTCTTCATAATGTCCTTTGATGCACA

>chr5:111058151-111058351
CAGATTTACAGGGCTCTGGAGTGATGGGGAGATGTCTGTCTGTCTCCTGTGTGTTGCTGATGAGTGGAGTGTGAATTTGGTTTTGATTGATTGATAGCAA
TCTGGTGGTCTGAGGGAAGATGCTGAGAGTGCTGCTTTTCTTCTGATTGGTCCTCACCTGCCCTGGGTGGGTTGGAGAGAGGTCGGTGAGCGTGTGTGGC

>chr5:111177961-111178161
GCCTTGTATTGTCCACCCTAGGTATAGACTCGCCCAACCTGCCTCTGTTTGAGCTGTTTCTGTTTCCTGTAACTACCCACCCACCCCCAAGGGGGGAAGT
tctatctatctatctatctatctatctatctatctatctatcAACTGCCTTATTTTAGAGCAGAAAACTGAGGAAATAGGGTTTGCACACTGTCACCTCC

>chr5:111366885-111367085
tagtaaaagaaactaggccaacaagttattgacaattagtggtcctttgggactctgctttaatgaatagataagaatgatttgtaattagcataataat
tatatgcaaatgaagccttctgaattgctctaaaacacttctgaactgtttaaacaaccctcctgagatcttgttactctattaatttgtgtagcaaatc

>chr14:69806917-69807117
GTGCTTCCTCACACTTCCTGTTCAGATTCTGCCTTCATAAAACAAATACTAGTTCAAAGGCATGTTTAAGAAAGAAGGTAggggctagtgagatggctca
gcggataagagcactgactgctcttctgaaggtcatgagttcaaatcccagtaaccacatggtggctcacaaccacccataatgagatctgacgccctct

>chr14:70275208-70275408
GAGCCAGGATCACCTAGGTAGTCTGCTGCTGTGAAATATTAAAAGGCTCCCTGCTGATTGCTTTGCTGATAAAGAAATAATGTCCCTGCAAGCTGTAAGC
TGTATTTACCGGCCAGTCTACTCTGCTCATCCATGAATCATCAGTGAGGACTTTGGTATCTTTTGCCTACTTTTCATGCATATGGCTAATTTTACAGTTC

>chr14:73011258-73011458
gctgcagtacaactaattcaacaatgactagctgtgatgtgaatggaaagttcaagaatctagtggtttctcagtcccacagcatgctgggtgtctcagc
tggtcttctgtataagctggagtcctgaagaaaatagatgtaatgccagtaaagaatgtgctagcaaggccagggcaagcaggcaaagaagagcaaaccc

>chr14:73291766-73291966
CTACATCAAGTACATCTCAAAGATTCAACTGGAATGTGGACGGTCATCGTGAACTCTCATGTTCTAGTTGTATTAGAAGAAAATTCTTTGGGAACTGTGG
TGCTGTATCCCACAGACTGGACTGTAAACACCGTTGCTTATCCTGGCCCTTAGGGAATAGCATACAGAAAGATCCAGAGCACTTCAAAATTGTCTATATA

>chr14:74618644-74618844
GACAGCCATGGAAGCAACTGTGAAGGGAGACGGGACCAGTCACTCCATGTCAGGAGGCAAGGGGCTTTTCTCAGGTGTGAAGGGTACCAGGAACAAGTTG
GCATTTAACTCATCACGAGATAGTAATCAGTCAGCATCCAGAACAGCCTCTGCCTATCTGTCTATCTCAGGTTCAACACCTGAGAGTCCTGGGTTCCGGT

>chr14:77254624-77254824
cgtggtatctacttcaagttcctgctagagtttctgccctggcttccctcagcaatgaactatagcctggaagtgtcggcctatcctttcttcccctaag
ttgctttttggacatggcatttgtctcatgaaactagaaCAATCTATAGTTGCAACTCCCTCAGGTAGCTGGACTGTGTTGGCTCCAAAAGAAAGATAAA

>chr14:78320956-78321156
AGGGGAGTCCAAGTTCAAATGCTTTAGGTCAGACTGGTCCACCCGGTGAGACAGACCCTCATGTCAATAATTGTAAAACTTACACGTGAAAGTCTGTGTG
CTTTATCTAGTGACAGTACTCATATCTTAGTAGAATGATCACTTACTTGTTTCTTTCTTTAAAAGTAAACTCGGATGCACAAGAAGACAGAAAGCTATGA

>chr5:112849753-112849953
CAAAGAAACCAGCCATCTGGACCCTCAGCCCACCATCAGGACAGCAGGAGATCAAGCTGAAGATAAAACAGAAGGGAGCTGGACAGAGAGGGTCAGGAAG
GGGTTGTCAAAGAGAGAGGTTGGACTAGTTCTGACAGGGACAGGGTGTGTCTCTCCCTGCCCCCAGCCTGCTGCAGAGGGTTGCCCACATTTGCTGGATG

>chr5:113170425-113170625
ACCAATGGCTCCAGGCTGTCTGATTAGGCAGATAGCCCACGTCGGTCATGTGATGTCACATGAACCTTTAAAAGGTGCCCACAAGCCTGGACCTCCTCCC
AGTAGAGGCCTACAACCCTGTCCCTGTCCACCAGGGAGGTGTGTCAGAGTGTTCAAGGCCCTGTCAGGGCAGCTTGCCAAGCAGGGCAGGTGTGTCTGGA

>chr5:115319388-115319588
ACCTTCTTGAATTTTCTCCCCCTTCTGTCTTCTTGTCTTCCCACGCTTGGCACTTGCATTCCTCAAACTGCCGGCTCCCCCCGCCCCCCTCCCCGTTCCT
ATCTCTCTCTAAAATCTCCTAATTTAGCTGCGCTGCAGGCTCTTCCCAGCCTCCCCTGCGTGGCTCACGGCTCACAAGCACACAGCTCTCCAGAAATCAA

>chr14:79552156-79552356
ATCCAGAGAAAAGGCAATTTATCTTGAGTTCAGATCAACAGTTACTGGAGTTTGCATTTTCTCTCCATTTATGGTAATAGGGCCCAGCGTCTTGTATTCA
CCTGGGAGGTGTTATATACTTTCAGGTTTCTTACTTTACTACTTCTATTGTTAATTTACTtgtgtgtgtgtgtgtgtgtgtgtgtgtgtgtgtgtgtgtg

>chr14:79651036-79651236
AACTTTGTTAAGATGCAACAAATACAGACAAGGAAAAAAACACTCCCGTTGAATACACACACACAGCCTGGGAATCTTGGCAGATGCTATGGTCCCACTT
AGATTGGAGACTGGAACTGGTTCTCAGTTATAACCTCGTTGAGATCCGTATCTGAGGCGTGCATGTGTGTGGGCACGCCTGGGATCCTACAAAGCTTCTC

>chr1:85919850-85920050
GTCCCGAGGCAGCCAGGCCAGGCCAACTTTATGGTTTCCTGCAGACTATCTCAGGTTTCCTTTATATATGATAAAGTGAGGACTGTGTAAAACCGGGCTG
GGGGCCCTGTCCTAAGCTATTCCATGCTATATACAATAAtgttgcttggtttctgttaacgtgacgcaaacctagaaacatctggaaagagaggatcttc

>chr1:86333378-86333578
CAATGGTGGCTTAATGTAAAGAAGGAAGCCTTGGGGGTggagctggagaggtacctcactagttaagagcatttcactgatcttgcagactagatttgat
tcccagcatccatatggtggctcagtactgtctttagggaatctgatggcctttctgacttccacaggttccTATGTGCATATGAATTCAGacacacaca

>chr1:86583869-86584069
GCCACTGTTATTCAGAAGATACATAACTGATTAGGGAGATAAGGAGATTCAAGATGGAGTTGACAAGTGGCATAAAAGAAAAGATATCAGAATGCCACAG
AGGATTACTTGTTGGCCTTTTAGTCAAGATCAAGTGGAGAATGCCTTAGAGGTTCTGGTGACGTGCCTTTAACAGCTGGCAAAACTTCATGGTGGAAATG

>chr1:87561198-87561398
AGCCACTAGAATCGAGTAAGGTATGTAGTATGTTTAGTATGCTTCCTTCCCTTAGGGTTTTGTGGTGATGTTTCTAGAAAATTGTAGGCTTCCAGTTAAC
TGTGCTGGAATGTTGGTGAGAAGCTTCAACCAGACCTCAGAGAGAAGGGCTCCTTTCTCTTCTCAGGTCCCTGTGATTTCCCTTATCTTTCTATCTTGAC

>chr1:88587468-88587668
ATGCAGAGGAGAGCTGACTTCCCTTTTTGAAAATGGAGGAAACCACAGACCAGAGCTAGCACAGACAGCAGCCACATCTGTCTGGATTCTGTGGAAAGAT
TAGTCAACCCAGGATGACGGAGGCAGCTCAGGCTTGCTCAGACCCATGAGGAAATCTCTGTGTTGCAAACCCAAACACGGAGTGTCAGAACCCCCATGCA

>chr1:90979906-90980106
agagagagttcttagccaggggtataaaagagtatatagctcaagattaaagccacatatttagcttagatcataaaagctgattagataggaagtccag
ggcatggtaaggttggttacattgcctcattaaatacaacttaaacagacccagtacatagtttttaaatggttttcaggcatatgatgagcttggtctc

>chr1:91059419-91059619
caggtttgtactatgtgggcctgacgttcttcatagttgtgatcctcctgtctcacttcctgagtgctgggattGTATTGCAGATAAAGACCATCATATT
AGGTCCACAACATCAGTTCAGATCCACgtgtgtgtgtgtgtgtgtgtgtgtgtgtgtgtgagagagagagagagagagagagagagagagagagagaTTG

>chr1:91181402-91181602
CTGTGTTTACCAAGAAAAGGGCTCTGCTCTCAGTCCAATGACCTGTGCTCTTGACGTAGCCCTGAGCAGTCTGGCTGATGTTATGTCTTGGGAGAACAAA
CACAACTCTATGAGGTTATCGGTGAATTAATGACTTGGGAACCCAGCTGTGATGAGCGGAATCACTGAGCTCATAGTGTTCTTCACGAGCCCTGCTACTG

>chr1:92369008-92369208
aaatattcactgcaatgggccattggcttggttcaagacctctggcttctgtgacaccatcagtattggattctggttatcctgttgttgccctatgtca
tggagatcctcccgctgtggaatagcaggactggccctttcacatatcccaaccatttgccggtgatgtagatttgggtgtgggccaatacagagtccta

>chr1:99191259-99191459
tgtgaaagcttctgttccttacacatatgtaattttgatggagttaagattcaccaatcttggcaaaactttttatattcattgcaattgttatcaatta
actaattgtgtagatcctaatttagataaggaatctgctgttatgattttgttaacgagacctgcttattttctgcttcttgtcgatttaggaagtagtc

>chr1:106663176-106663376
GACAGGATGCACTCCCAAGAGTGGTTAAGCAAGCCTCCTCACCCCGGTGCCCCCCAAATCCCCTGGAGATCTAAAACCACTGTCTGGTGTCTGCTTGTTG
ATTCTGATAAAGATCAGGGCTGAGATGCTGGCTGATTGAGAAGGTAAGCGGAAGATGGTGATCTCATGTCCCTCGCCGTCCCTACCCTGGGCTTTTAAAT

>chr1:111141147-111141347
aaggtagaacatagattttagtgagtaataattcagaaatatcggagaagagtacatcagccatatggaggtttatatatccatcagccacatggaggtt
taagaactggcctatctattgagctgtttatggctaagtgtttaaaggctctgtgtgtatgtgtgtgtgtgtgtgtgtgtgtgtgtgtgtgtgtgtgtgt

>chr1:123081181-123081381
ATACCTCAGACACAAGTGCTAAGGACTGTTAACAACAGCTTTTCAGGGAAGAAAGCTTGACCTGGGAAACAATACCTTAACTCCTTACAAGCCCAtgtac
aggccttgtgcatgctgtcactctttctgtgagctcatGCATTTCGATGAGTGTGGAgtgtgtgtgtgtgtgtgtgtgtgtgtgtgtgtgtgtgtgtgtg

>chr1:123400638-123400838
GCTGGGTCAGAGCTTGCTCCTACCTCACCGTGGCCTTCGTAGTTTTCTTATCTTCATTTAGATCTTCCTCTTATGTCTGCATGTTTCAGCTCTAAGGTCA
CCTTCTTCATGATTATCCCAGGAAAGCCTGGTATTCTGCTGCTCCCCACAGTCTTGTCTGCTTTTACTTCCTACCTGTTTCTTATACCACTGTACACTTA

>chr1:125476537-125476737
CCTACTGTGAGATGGAAGGCAGAGATAAGAGTTAGCTTGAAGTATGCAGTGCAGCAGGGGAAACAAGAAAGGTCCTGACTCAAAATGATGTGGACGGAAG
GAATCAACCCCTGAAGAACTGTCTTTGGctttctctctctctctctctctctctctctctctctctctctctctctctcacacacacacacacacacaca

>chr1:128092783-128092983
tacaccagaagagggagtcagatcttgttacggatggttgtgagccaccatgtggttgctgggatttgaactctggaccttcagaagagcagttgggtgc
tcttacccactgagccatctcaccagcccTAGACTTCACTTTTAAATAATGCTCTTAAAAAGTAAGGCTTGCACTGGGCAGGCGCGtccccacacaggag

>chr1:128802646-128802846
atgtatctctctacttccctctttccagctcttcctgtctccctctttcttcccttctcttcctgtctctgtctccctccctaacttttcctctttttac
ctctttatcccaatatcttggtccatgtctctttctatatcttgttctctctttccatctctccatctttatctcatctctttttcCtctatctctctgt

>chr1:131280306-131280506
GGTGGGACTTTCCCCTGGCCACACCTGGTGATTTCCTCTGCCAGCCCCACCCCACCACAGGGAGGAGAGGCAAGAACAGGCCCGGAGCTTGTCGCTGACA
GATCCACCCAATGATAATGTGACAGCTAGAGCCCTTACAGTGGCTTTTCACAGTGAGGCCAGGAGGGGCAGACCTGAGGGTTCCACACTCCAGCCTGTGT

>chr1:133006249-133006449
CACATGCAATCCAATTTACTTTTAGGTCAAAAGAGACATCCAACTCTAAGCACTAACTATAAGAGCAAGTCAGAGGAGACAATCCAAACTCCTTGCAAAA
TTCCCTGTGAAACCCTGTATAACAATACACTTTTTAAAATTGTTTAAAAGTTCTTTGCAGGAATTTCCTATGGCACTGTGATTTCATTACATATAGTCAG

>chr1:133842678-133842878
AGTCCCAGAATGCTCCTTCCCGAGTCACTGGGAAGGAGGGAGATGAAGGGACAACATCTCCTCAGAGGAGAAAGGCAAGAGGCGGGCTCAAGCTCCTCCT
TCCTGCAGGAATTTGGCCAGGCTCCCTCACCTTTCTTACCAAGATGGCTATCTCCCTCCTCCATCTCCCTCTTTTTCTTATTCCCGAAGCTTCCAGGGCC

>chr1:135088410-135088610
tagatagatagatagatagatagatagatagatagatagatagatagatagatagatagaaagatagatagatagaaagatagatagCGAGTAgggctgg
agagatggctctgccaaagcacttggtactgttcaaaggaactgcgttcagataccgacccccacatggtggttcgtaactatgatcagtgacagttcca

>chr1:136542266-136542466
GCTTCCCCCTGAAGCATGCTCCCTCTGCACAACCCCTGAAAGCAAGAGCTTCCCTGTTTACCTCTTCTAGGAAGGTTTTTTTGTGACCCTTGCAGGTATT
TCTCCTCTTTGACTAAGTTAAGAGATGTATGGTTTCTAAAAGTTTTAACTCCTAAGAGCTTGGAATAAAGCTTACACTTTATATGAGAAATCAAGAATTC

>chr1:137595902-137596102
AACAGAGAGGGATAGGTAACATTGAAACCCTTCTATTGTACCAtatctatctatctatctatctatctatctatctatctatctatctatctatctatct
TCATTAATATATTTTACTATATTCCACTCTCAAttctgaaaatataatgtgtgtgtgaaagaaatttaaatggagttactatatatatatatatatatat

>chr1:143993151-143993351
ggacagcattctgtctgtaaaagaagcaagaacagtttcttgcccagtggatgtttgccacatttgaaagaaactacgtaaggatgttctttgatgctta
tcatattctttgaagtagaaaagggtgctgctaggagctaacacatctcatagtgaaaaatagtcatggttagagtaataaaacatcttaaaatgccatt

>chr1:146431206-146431406
AGAAGAGTAGAGACATGTGAAAGCCACACAATAAGAAAATAAtctgttgtactcacagatcagtatcagccttcacaagagaagctccctcctgtattag
gtaagaacaattacagggacccatactatattatttgcatacagggaatgatcttagaatactcagtcccatgaaggaatgatccatcaaattcctccca

>chr1:151793628-151793828
CAATAACAGAAAATGTAGAGGCAGCAGACCATGAGAGTGGTAACTGTGACTCTGTGCATTAGTTTTGGTAGTAGTAAATACCAGAATACTGCGTTAGCTG
AGAAGGGAACACAGTTCTGGTTAAAGGAAAAAAACTAAGCTCTGTAAGATGAAAACTGTGGTTTTGTTCCAAGGGAACATCAGTGGCCACATGGGCATCC

>chr1:152990546-152990746
ttgtagcccaggctggcatgaggggcaatcctgtcacagcctcacgagtgctgggcttacagataggaccaccatgcccATCCTCACGAGTGGCTTTTCT
AGTGGCTCTGTCTTCTGTAGTCCTGCAGTGACCTGGAAATCCAGATCAGGCTGCACCCATCTTGTCTCAAATGTGCGCCGTTAGTGGACACTCAGCAGAT

>chr1:153347081-153347281
aagagatcaaTATGTGTTTAAATTTGTaaagcaacagcaaaacaaaataaagaacaaaacaaaaaacaaaaaaacCCACTACTGTCCTTCTTTACAGAGT
CACAATATCAACCCGCTACATCTCGGAAACTGTGACTGTGTGTGTTAAAAATTAGCTTGTTTTTGCTTCTTTATCAGTTGTGAAACATGAAAGTGTGAGT

>chr1:153484445-153484645
cTATTACTTTCTTTTCCAGAGAAATTTTAAGTGAAAATGAAATAGAAAAAAGATAagatggctcagtggttaggatcacttactgatcttggagaagata
cagattcagccacttgcgactggcaaacatcactggctctaagggttcagacctctcaaggtacctggcatccaagtgtacacaaactcacagaatactc

>chr1:155844418-155844618
CCCTGGCAGGTTTGAATCCTATCTAAAGAGGAAGCTCAAATAAGAGGGTTGTATGTATTCAAAGTCTGAGGTCAGCTTGACCACACAGTGAGATCAAGTT
AAGATTTACCGGGAAATCCTCTCCTGACTCAGCCCCACCATTTTAACACACTCCCTCCCCGAGCATGCGTCTTTTACAGCCTTTGACAGCTTAACAGGCA

>chr1:156712480-156712680
TGATTgggctggtgagatggctcaacagataagagcacccgactgttcttctgaaggtcctgagttcaattcccagcaaccacatggtggctcacaacca
tccctaacaagatctggcgccctcttctggagtgtctgaagacagctacagtgtacttacatataataaataaaaaaaaaaaaaaaaaaaaaAACTGTTT

>chr1:156718198-156718398
GTAATTGTATAAGGACCATCCACGCCCTGTTGTTCCCCCCCCCCTTTTCTTCGTTTTTATCAGGAGCCTGACAGATCACTGACTCCAGATTAAAAAGAAT
GTCTTATCAGACTCCACAATCAAGGACACAGCTTGACAACGTTCGCATTCATCTTCAAGGCAACGTCTGGGCTCGCTCTTAATCGCCGGGCCATCACACC

>chr1:156725310-156725510
ggtagataggtaggtaggtaggtagatagatagatagatagatagtgtagtggctattcctggttgtcaacttgacaatatttggaatgaactacaatct
ggaattggaaggctcaccagtgacccttatctggaggcttgaagatccttatctggatcttggtttgaagatcttgatccatagtggctatggattccag

>chr1:156903940-156904140
ctcctaaagtagcttttgtacaggtgttttatcataacaacaggaagtgaaGATAgaaaacagtaccaaagtgggtctgatgctgtgataagcctgacta
cagggtttttaggactttgtaactattttataggaggaaatgtaaagagtttggaccttgtgcctggaaaagctattgagcactgtcaccagagctactg

>chr5:116076726-116076926
TAGGAAAAGTAATGACTTGTGCCTTCTGGTCCTATAGAcaccattaccaccatcacccccaccacctcctcttcctcctccaccaccactatcattatca
ccaccaccatcatcatcaccaccaTCCTGACCGACACCGTCACTATAGCCATTAGGATCACCAGCATCACGAACAGCACCGAACTCATTCTGCTTGCGTT

>chr5:118880840-118881040
ATCGGGAACATTAGCAGAAACCAGGAGAGCTCAGGGGTCATCTCGAACGAGAGCTGAGAtgtgtgtgtgtgtgtgtgtgtgtgtgtgtgtgtgtgtgtgt
gtTTAAACCGGATAGAAAACTCTGTTTTAGCGTTTCCACCATTCTTATCTAGTCTAATCTAAGACTTCATTCATAAAATGAATCCCTGTCAACCCAGAGC

>chr5:119539138-119539338
atagatagatagatagatagatagatagatagatagatagataatacataagtggatagatagataatagacaggtagataggtatgcagatagataata
gacagataaatagataagataaacagatgatagatgatagatagatagatagatagatagatagatagatagataatagataggcgggtatatagataga

>chr14:102981384-102981584
ATCTATAATCCTGTCCCCCGAGGGGAGGAAGGGAAGTGGGCACCGGAGTGGCGAGGGGCGGGCGTGGGGAGCTCACTCCCTGCAGAAGACGTACTCGGTG
TAGCTGGTCCAGATCTTGTCCTCGCTCTGGTCGGTGCTGCTAGCAAAAGCGCAGGTGCCCGTGGAGCTGCACGCCACCATGTGGAAGCCCGACTCGGACA

>chr14:103194556-103194756
AATGTCTGATAAGCAGAAATCAATCACCTTCATCATTGTTATGGCAATATACCGCGCCTCCTTGACGATCATTGGCTCATACGAGACGTCCAGCTTTGGG
GATGCCAACCCACCAAAAGTCATGTCGGCGCTAGAAGCTGCTGCTGAGGGGCTGCCAGGAATCCTTTGACATTTCTTTCCTTGATCTTGCTGCAAAGATG

>chr14:114945244-114945444
acatagatgatagacagatagatgatagatagatagatagatagatagatagatagatagatagatagatagatagatagaGCTTAGAGATGTAAATACA
AAGCATATTGAAAGACTGAAAGCTTGGACAAGGAAGTCCTTTCTGAAGTTTCACATACAATCATGGACGACAGCATGCCTTCTTGTATGTTCGCAAGGTC

>chr5:119661763-119661963
CCAGACCAACTGCTCTAGATTTGAATCTGAAGCCTGTCTTCTGATATCCCAACCAAGAACTCTCTTGATCCCAGTTCCCTGCCCCCTTCATTCCTGCTAG
AAAGACTATATtagatagatagatagatagatagatagatagatagatagatagatagatagataCTTTTTAAAAAATTCTTTCACTCTAATATCTGTTA

>chr5:120106370-120106570
CCCAGGATCTCCTGGTGTTTCTTTGCCACTCTCACACCTCCGGGGTCCTCCCTGCCTGGGACCCTGACAAATCCTGCCATCCCCAGATGGGTGGCTCTCT
GGCTTCCTTCAGTTACTCAGTATTCAAATCTGTTCGTGTTTGCAGAGATACTTACCAGCCAACTGTAACCAAGCGTGCCCTGTGCTGGTCTGGATAAGAA

>chr5:121604746-121604946
TATGATGTCAGCATATAGGCATGTTACATTAGGgaaaatctgaagagaactttcaagagtcaggtctcttctaccatgtaggtcctgaggatagaactca
gggtgcccagcttgcagcaagcatttttatctactgagccatgtcactggccACAAATTATTGACTGATTTATTTTTACTtgtattatgtgttggttgtg

>chr5:122285970-122286170
CAGTAATTGTTTGCCGTTTTTTTTTTCTCCTTCTTTCTTTTTCGTGTGAACAGTGTCTTTGTAGCTCGTTTGCTGTTTAGTGCAGGCTGACCTTCAGCTC
TTGCTGAAGATACAGGTGTGTGCCCAGCTCCCAGCTCTTGACATTTTCAAATCAGATAACCTTGTGAGTTTTGGTTTTGTCACATGGAGTGTTTGTAAGC

>chr5:122833199-122833399
CTTCCCCGAAAGCCTGTTAATGTTAACCGTAGTAGCGTTCTTGGAATTTTCTCTTGACACAATCACATTTCTGTGTGTGAGCTTAAACGGCTTAAAGCCC
AGAGAGGAAACTCCAGTTCCTAAAGAAGCCCACGTTTCCAGTCGCTGTGAAATCAAATTTGAATTCGCCTCAAGTGCCTGGCTGAGTCATGTGTAGTAGT

>chr5:123144761-123144961
AAATTCATAAAAGTCATTCCTTAAAGATCTAGGGTGCCCGTGCCCCTTCACCCCCTACCGGTGCCCCTTCCCTGAACCAATCTGAGCCGAGGAGTGTTTC
ATTGATAATGTTCTGATAGCATTGATAGTGGATCTTGGGGGCGGGCTGCTCTGGGTGCTCATGGGTTGACACTTGTCTTCCCTCCTCTCTCTTAAAGAGA

>chr5:123746312-123746512
ATTGAAATTGCAGATACCACCAAGCCCAACATTTAGTTGAACTTTGATAAGAGGTACTGGAAACAAACAGCTGTGAATTTGTCTGTAGTGAAGTGATAAG
GTATCTGACTAGAGATCATAACAGGAAAAGAAATCTGTTCACCCAGAGACTAGATGACTCAGGACAGGAGCTGGCAAACCACACTACTGTTCTGTACAAT

>chr14:118179291-118179491
GTGAACCCAAGGTTATTACTAATCTACCATTCATGGAGATAAAATTTAAATGGCCTGAGATGAAATGTTTGTTTTAAATGATCATACATATGTGATTAAA
ACAGAAGGTAGGTGTGGCTGGAAGGCATTCAAGATTCTGTCTAACTTACACACGACTGAATTCCAACTTACTCCCACACAAAGTAAACTTTTACATCTCT

>chr14:118197175-118197375
TCCTCAATCCAGAGTCAGATCCGTCAAAAGAGCAGCCACCCACGGAGGCAGTGGCACCAGCTAGACGCCTTATCGCGCCTTCCCATCGCTCACTGCGGTT
TAGCACTTTCTTACAGCAAGAACCAGCTTTGAAAAGGGTGCAACCTTTTAACATATCTGCTCTAATTCCTCACAGGAAAGCAAAATCGGCTGTCTAGTGA

>chr14:119973408-119973608
AGACTCTGCCCTGCTCCTCTGAAATCAAGCTGTGTTTACCTACTTCTCCTGCTTGCTTGTGTGATCGGCTCTGATAAGGAAACAGAACTAAATCCTCTTT
ACTCTGACACATCCAAATACCCTTGTGATAAGGGATCAAAAGGAGCGTGGGTGGATTTGTACTCCACAGGTGTAGTATTTGCCTTGCCTCATTTGTCATT

>chr14:121973768-121973968
AGATCTGGGTACttttgttttttgttttattttgttcttttctcttttgtctttttctcatttGATCTCCTTAAACCATTTTCCCCCATAAGCTTGGCTT
CATGATCTATATCAGGTGTTCAGAGGAAGGGTTACAGGGTAAGAACATCAGAGAATGGAAGGTACTAGAACACATTCATAGCCTTTAGAAATCTGATAAA

>chr14:122002206-122002406
GAAGGGGAAAGCCCCCAGGAAATGTGGGAGCACAATGCAAGGAGTCAGACCATTTGAGTAAACTCATGTCTGCTTACGGGGTACTCAGTAAGGAAAGCTC
TGGGAAGAGGGGAGACATGGTTTAGGATGGGAACCGTGAACCTCTAAAGCAGGACAGACGTCTCAGACACTGTACTGCCAGCTTTCCGTTGTGGTGGTGT

>chr14:122131496-122131696
TTATGGTGTACACGTATAAGATGCACACGTGTAAGATGCCCGCTCTTTCTCCTTTGTTGTTTTTTTTTTTCCTTTACAGTTGAGTACAAAAGTTGAGACA
GCTAAATCCAGTTCCCACCTATTAGATTGAGGTGTAAGATTTACTGTTGGATGCTGTTAGCAGAGATGATGTCTGTCTCTCCTTATCTAAGTTGGACATC

>chr5:123778541-123778741
ggaggcaagcgcctctccctgctgagccatcccatccatcccTGCTTTAGTTTGTGAAGTCTGAACGGTGCCTCTGCATGTTCAGTGCTCGACTCTGGAA
GGAGCGTAAGGCTTTTACCACTGGCACCTACGAAGCATTTTGAATTGATCATAACATAAGCTGACTTTTATTGTCAGAGGACCtcccagctattcgatag

>chr5:123821070-123821270
TGTAGCTTATCTAACAATCTCCTCTTTTACAACTGAAGCGGGGCTGGGAAGAGGGCTTAGCAGGGAGGAGCAGCTGCTGCCAGGCCTGCGTATGTGAGTT
TGATTCCCAAGAGCCATGGGTGGAAGGGGAGAGCTGACCACAAGGCTGTCCTCCGGCTCCCGTGCGctcgctctctctctctctctctctctctctcact

>chr5:124050826-124051026
TCCGTCCACTGACACCATTGCCTGCCCCACAGATGGCCCTGCCTTGTGACCTTTGACCTCACTGTTCCTTGGCAAGATAGCTATCTCCCACATATtcttc
tcttctctcctctcctctctctctctttttttctAtttttcttttgtgacagtctcaccctgtagccctgactggttcagaactgtgtcattatgtagac

>chr5:124612551-124612751
ATCACCTTGATCTGCCTCCTGTGAGTAGGTGAGTGCCACCATGACAGACCGGACCGAGTGTTGCTGTGGAAGTTAATCCTGTGTCATTTTAGGTCCGGTC
ACACCAACAGTAACCTATGAGGAAGCCATTGACCTGGACAAGTTCATCACCAGCCCGGGTACGTCAGTGTCACATGTTCATGCCATCTCTACAAAATGTG

>chr15:3170376-3170576
ccccattcctgtctcccctctctctacatggcattggccaggctctacttctcaactctctccttctccttgcctttctctgcctctaactactctaacg
cctctccccatgccctaaataaacactattttaaatactgtcctgtggctggtcctcaggtggatgggatgccttggcatgggcctgagaggtaccccct

>chr15:4037354-4037554
tgcctgcctgcctgcctgcctgcctgtctgtctgtctgtctgtctgtctctatgtatcaatgtatctatgtatctatgtatgtatgtatgtatgtatgta
tgtatgtatctatctatctatctatctatctatctatctatctatctatctatctatctatgtaccatctgtctgtctgcatctatctatctatctatct

>chr5:129955832-129956032
TCTcctccccctccccctccctctccTCTCTTTTCTCAATTTAAGAAAGTTGTCTCTGCCCTCAGAGTGCTTATCTGTGCAGTCCACACAGTAGTTCTCT
TGATAAGAATCTTGCCCTTAATTAACGTGCTGGTTTACAGCAGTGCCAGCTAACGTGTTGGCACCGCTGACTCATTTATGGGCTGTTCCTTTTCAACAGT

>chr5:133038578-133038778
GTAATATAGATGCCTTCTCTCAAGATGTAAATGGTTTGTTGTTCTTTTGTGGAACTCTGTGAATCAGTGCCCTGAGCATGCTGTGTCAGAAACAGGCACA
TCTGAATCTTCCACAAGGTCGGGATTTATTTTCAAACAACTGAAAAAAGCACTAAATGTCTCTCATGACAGTATCTTCTCGCTTGCCAGAGTTTTAGAGT

>chr5:134265838-134266038
CAGCTTGGCACTCTACTCTCTAGAGCAGACAACCTATCTATCAGCCCACCTCAGTCGGGGTTTTTTCCTGCCTCCCCAAGGGTCTTTCCTTTTTCTGTGT
TTCTTGGGAACAGCTGGAGACTGAAGGACATTTGAAACTTGTTTTTAGAACAGTACCCAGCCCGCCTCTTTGGAGCTTTTAAACTTCTGAAGATAGGCAA

>chr5:134577270-134577470
attaaactggctcTCTTTCTTTCTtatctatctatctatctatctatctatctacctatctatctacctatctatccctctacctatTCATTGAGACATC
GGTGTGGGCCACCATGCCCCCAGCTGAGTCCTCTGTGTTAACTGTGTCTTACCCTTCGAGCCCAGCCCTCAGCCTGCATGCTCCATTACAGCAACCAAGG

>chr5:134941818-134942018
attgtggtttagcctgatctgagatcttagcctggggcccccgcgataccaaactaacatttccggcactctggtgtgtccaagaacctggctccaacca
gtctgaactaggcaagGCAATATCCAAACCCACACAGAAGGAAGCAAAGTAAACAACTGTGAACCATCCAACATCTGGTCCCATCCAGTCCCCTCCCCCT

>chr15:5681730-5681930
AGGCTACTAAAAGATAGCtgtagtggctattcctggttgtcaacttgacaatatttggaatgaactacaatccggaattggaaggctcaccagtgaccct
tatctggaggcttggagatccttatctggatcttggtttgaagatcttgagccatagtggctatggattccagaagattgaatctctgagtttaaggaaa

>chr15:6623648-6623848
TGATAGTAATAAACCTTGAGTCGTTTATAATCTCCATCATATCAAGGCTTCCTCTTGCTACGTGGCTTATCTATGACCAGCCAACTTCATAAAAATAGAT
CCAACTTAGAAGGAACTTGGAAAGAACAAAAGAGGCTGGGTGCTTTCCATTGCCTGGGCAATCTATACTTAGAGCACTGTAAAGTTAACTACGGTGTGCA

>chr5:137773534-137773734
TGTCCTGGGCCTACTGTTTCTAACTATCTGACTGAATCCTCCCATCCATGTTGAAAAATGTcacgttgagctgggcatggtagcacaaactggcaatttt
gaaatgttttggaggtagaggcaggagactcaagcgttcaagggcatagtagctacacagaaagtttaagatcagccagagatactggagacactatcaa

>chr15:11726616-11726816
GTTTAATCCAGCCTCTAGATCGCTATCTCTCACCTTCTCAGACTCCTGGCTTCTGCTGGTCTCTGCTCTCTAACAAGAAGCAATCTAGGATGCAACTCTA
ACTTTCCAGGGCCTCAGAACCACTTCTGAAAAACAAAAAGCAAAAAAACTggactagagagatggctcagtggttaagagcaccgactgctcttccagag

>chr15:27027366-27027566
AGTTGGCTTTGAATGTACAGAGTAGGTCTGACTGTTCAGCTGTCAGTACTCTGGTTGTTTCCCCGGCTCCCAATGCACTATGAAATGCTCACAGATGGGA
CATTAGCCACCCCAGGATGTAAAACCTGAGGCGTTCAGAAGGGTAAGAGGATTTGCCTGACCCACACACTGCAAAGTAAAATGTGGCCACAGAGACACCA

>chr5:140867370-140867570
tTAtttttaagcatggtcttgctatccaagcccaggaactcctggttctcttgcctcgcccacaaaatacttggataataggtgtgcaccaccctacctg
gctGTACTGTCTCTGCATGAATCCGTTCAAACACACAAAAACCTGCAGAGGTGTAGAATGAACCTGTGTTGTTCCTGGCTTCCAGCTCTATAGAATTCTA

>chr5:142178748-142178948
ctagggagatgggctcagttgataaagtgcttgccattgcaagcatgaggcctggagtttgattcctacaacccgtgctcaataaaatgaaataaagtaa
aataaaataaGTCAGcaagccactgagagacactgcctctaaaaccaagggaacagtacctgagaaatgacatctgcacaggcacacatgtacatacatg

>chr5:142926574-142926774
CTCCTTAAAAGGCTAAATTCTGGAGAGTAGGGAGGGGGCGTGGGAGCCTCAGCGTAGCTGTCCCCTCTACCCTCAGGGAGCAGCGGGCCAACCTGGGGAA
ACAGGATGAAGCCCCAGCACCTGGGGGTTCATGAGATCCCTATCTGGGAACCCCACTACAGGCTCCTGCACAGGACCCTGCGGACATTTCTCGCTTTCTT

>chr15:27685350-27685550
TCAGCCCTAATCATTGTCTCTGTGGATGTGGCAAGACAGGCAGACATAGAATGTCTTATTTTGATgggccgccaagatggctcagcagataaagacattt
gctaccatgcctaagatctgagctggagagaccctactctgcaagctgttgtctgccctccacacagggctctatgacacacctgtgcacacatatgcaT

>chr15:27826860-27827060
GAACAAAGCCTTGAGTTCTGAGGGCAACAAGGGACAACGGTGAGACAAGGCACTTGTGCAGACTTAGGAAGCAAAGGGGACAAGACCTGAATGCAAACCA
GCAAAACCCAGCCTCCCAGCTTACGCCATGCTCACAGACAGCAGCAGCAGATTTGTGTAGTGATGGCTATCTAGTCACTGAGTAAGACTGTCATACAGAA

>chr15:30577059-30577259
ATGGTAAGGAATGCTTTGGTCTTGCTGATCTTGTATATTTGTTATACACATTTGTGTGTGTGTGTGtatctatatatctatatctatctatctatctacc
taCCtagatagatagatagatagatagatagatagatagatagatagagatagatagatagatagatagatagatagatagatagatagatagatagata

>chr15:30741246-30741446
CTCTTGGTGTTGTTCTCTGGAAGAGATTCCACATGGGAAGCCAACCTGCGATGGCAGCTTCTTTATTAAATATGTGCAGTGGAAATTATGCTAATTATGC
TGGAGTGTAATTATAGACTAGGAAGATTCTCTCACAGTCTGACTTGAATTGTTGTAGATAAATGTGCATTAAGTTAATAGTGTGCCGCTAATTGTGAAAG

>chr15:31550222-31550422
ccccatctattatacctggatgcttaataaatccttgagaagttgatccacttcttcccaagattatttctactccccacaaaggtaaaggaccacacac
accagtggttaacttttaacattcaacttttggcgataatgaagaggggtatctgtggccagatgcaaagctgcacttccttctgtagcatgtataagag

>chr15:35302350-35302550
TTCCCAGGGGCCTCGTAATTTGTAGTTTTCAGGACATAGAGGAATAGTTTAATTTTCCAGCAAACAGGAGCTTCATTACCCGGGAGAATGCGGTTCCTTA
AGAAGGACTACCGCAATCCCCACCCCCCCTTTCCTGCCCTTGACGCCGCGATGAAATACGTGGCCCACCGAGGTGGTCTTATCAGTGCAATCGGGCCTCT

>chr5:146683162-146683362
TCAGCAGTGCCTCAGCAATGGCCATAAAACGTTTATGAAACCTGTAATAAACCGGACAGATAAGGAAGAGGGCTTCAGATTTCAGAAGTCAGCAGATCCA
CGGAAAATGCCCTCTTCTGCCTCCGAGGTCCCTTTATTTGAAAAGCAAACACAAACCATCAATTCCCTTCGGCCATAAAGCCTCTAAGCAAAGAGTTTCA

>chr5:146828854-146829054
accatacatatacaattccaataaaGaaatttaaaagttaaaaataaaaattaaaaaGGGGGGGGGGAGCggctagagagatggctcagcagataagagc
actgactgctcttccagaggtcctgagttcaattcccagcaaccacatggtggttcacaaccatctgtaatggaatccagtgcactcttctggtgtgtat

>chr5:148428802-148429002
TTGCAGACTATTTACCGTCAAGGCTCTGGGAGAACAGGGTCCTTCTTCTCCTTGTTTCCCGATGGCACAGAAGAACCGGAACACACCAGAATGACCTCTT
TATTCCACAGCAGCCTCTGTCCCAACCTCCAGCTGATAACCATCTCTTGCCTGGGATGGATGCGGGAGTGGAGCTGGTACTCCCAGCCTCTAGGCTCCTC

>chr5:149326326-149326526
CAGTGTCTGTGGGGGTCTGTCTGTGTGCCTGCTACCTCTGTTGTTACTTGTCTCTGCTCCATGCTGACCTCTCTAGAGGACTTCCCCTCAACTATACTGT
CCATAAGCTTCCTCTGATTTCCCTTCCAATCCCTACTGAACTGTCTCTGACCCCTTTCTTTTAGGAGCTCCTAATGTCAGGGTGGCCACTCCCACCTGGC

>chr15:36423320-36423520
CAACAGATGCTCGCTCAATAAGTCACATGACCAAACATAGCTGATCTTTGCTAAAGCCCCAGGAAGGATGCCCTTGTTATCAAAGACCAGATCTTAGAGA
CCTGGTTCAACTTTAGATAAGATTTCAGTGCCATTGAAGAGACCCCAGTCGATGTACTTATGCCAAGACTCAGCTGGTCACAGATGCCTGGGGACCGGGC

>chr15:36520022-36520222
GAGACACGAGAATGACTGGGTGACCTGACTAACAGCCTGAATGGCTACAGAACATAAGAAGACGGAGGCTGCTCCCAGGGGAAGGATGAGGGAAGAGAGA
AAAGGTGCTAAAGAAAGAGTAACATCTGCGGTATGTCTCggtctgcctaccagaggctatccagggagatctctggtcccacgcagtggaagggttcgag

>chr15:36607514-36607714
GATGCTATTAACTCAGCATAATTTGATCCAGGTTACCCTAATATTTAGGACCAAAACTGGTCAACATGTTTAAAATTCATAACCACAGGTGCTATTTTAG
AAAAAATATACATATGTATACATTAAATAACGACTTCTATTAAACTTAAGATCTAATTTGTTTGAAAATGAGCCAAGGAGTCTGGTGCCCTAGAGTCTTC

>chr15:38060464-38060664
tttgttcactacttgtgtgcctggtgccacagagggcagaaggtggtatgggatcccctgaaactggagttacagagggttggttgtgagcttccagatg
gatgctaggaatttaaccgaggtcctctggaggTCTTTAAAATCGCTTTTTAAAGTCTGGTCCGTTGAAGTTGAAGAGGATGACCATCATGTATGTCTCC

>chr15:41862878-41863078
AACAGAAATGAAAACTGCTCTGAAAACTCAAAATAGGTTAGGTCAGCCTATAACTTAAGTAAAACACATTGCACTTAAACCAGCTTTGCACTAAGAAGTG
CCCAGGGTACGAAGAATAAAATGGGGACACCGTGCTAAGGGACCACTTCAGCATGGGCTGCATGCTTTGTCTTACAATGACTCAAAATGACTGAGTGGAA

>chr15:41890256-41890456
ttcttggagtaactctcatctgtgttgtttggaaattggcagttcagttcacaaaccagcagtgaaagctcaagccatttgcaaacactttatggatata
ccagcagtccagttcagtagtgtagtggctattcctggttgtcaacttgacaatatttggaatgaactacaatccggaattggaaggctcaccagtgacc

>chr15:42112532-42112732
TACCTGCCCAGCCCTGGCACACTGAACTCTCAGTGATGATCAGGGACCTTTGATCTTTATCTTAGAAGAATTTTCTTCTTTGATTTAGTTGTCTTTTCCT
CAGACTATCTGGAAACTATTTCCCTAACTAGGGACCCATTAGACTGTATGCTCCTGCTTTAACTTCAAAGGCTCAGCTTTCTGCTCCCTGCTGCACTCCT

>chr5:150687930-150688130
TAAGATCAGGCAGGCTGGCCTCTAGTCACTACACCCAAGGAAATATTCTTAAGTGTTGTTATAAAATGCATGCTTTAATGATGGTCTCTAAGCTTTTAAG
TGATTATATAGTTTACTCTTATTTTTCTAGTTTGTGGGGTTTTGTTTTCTTTTTTTGTTTTTGTTTTTTCTGGATGTGGGATTGTAGCTCAAAAGTCTTA

>chr6:8385824-8386024
tttgctatcctaggatttttgttattccagattaatttgcaaattgctcttctaacccagtgaagaattgacttggaattttgatggggattacattaaa
tctgtagattgcttttggcaagatagccatttttactatatcagtcctgacaatccatgagcatgggagatctttccatcttctgagatcttctttgatt

>chr15:43280436-43280636
agccctcctgggttacctagcaagcaagatcttatctcaaagggaaaacaaCCCCTCCACAACAGTCAGACAAATCAGGTGAACAGAGCTTACACTGAGA
GGTAGAATGACTGAGAAGCTGGTTaaaatagaaaaaacaaaagaacaaaaccagaaacaaaacaaaacaaaCCTCTGAAGTGCAGAGGAATCGAGACAGA

>chr15:52904070-52904270
atagatagatagatagatagatagatagatagatagatgatagatagatagatagatagatagatagatagatagatagataTAgaagaagaagaagagg
aggaggaggaggaggaggaggagggagagggagaggaagaggaaggaagaggaagaggaagaagaagaagaggaggaggaggaggaggagtggtggtggt

>chr15:55281980-55282180
caaagatgcttatctcagtctgcttctagacaacctgaccCCTGCTGCCATAAAGCACAAACACTGGGAGTGCATTGTTTAGAGTTGCACAACTTAATGA
GGTTTTACAAAATGAACCCACTTACATGAGGACCAACAGCTACATCAAGAAACCCTATTTCCCCATCACCAGGGAGGACCAATAACCTTACTCTCTCTTT

>chr6:29051390-29051590
AGCCTGAAGTCCTGAGCACCAGATGCATCTTAgccccgccccgccccgccccTTCACATTCACCTCCAAACTCCTGTAGCACTGAGTTCTGGGTTTTTCT
TTCCAGGTGGGGCATTCCGCTATCAGGGCAGGCGTTCTTACCTTCGAAATGTCTTTTGGGCATGTCTTGAATGGTTTTCATTTTCTTCTAATGTAGCATT

>chr6:30539688-30539888
aggcatgtgtcattatgactccttgacttGGCTGTGTGCTCGGTTTCCCCAGCTCTCCCCCAACTTGCATTTGCCTGCCACTAGCAATTCAGATCTCTTA
TCTTTCTTTCACCACATACTCCCTGTCTTGAGACTTAGCttgagggccagtttgtgggtgctgggaatcaaacacagatcctctggaagagatgccaatg

>chr15:57515328-57515528
tagatagatagatagatagatagatagatagatagatagatagataggtaatggatagataggtagatagttatgagagatagatataaatgatagatag
atagatagatagatagatagatagatagatagatagatagatagatagatgataggtagaaagataggtaggtagatagatagatGACAGGATAAACAGA

>chr15:57800320-57800520
atctgatggctaaaacccctgtgtactcaagtcaggttactgcctcgtctaaggatgtgttgcttcctccagacaacccttggggccatagacatcacaa
aattacagtcctgcctgtcctaccacaattctcaatgtgtcctgacatgtctgaatccagaaacaagcataacatagaccaaggtggcacACACACCATT

>chr15:58584128-58584328
agccacagtgcggaaaagaaaggaggaaggaaGGCAAgaaggaaggaggagggaggaagaaagggagggagggatggagaggaggagggaaggaaggagg
TAGAAGAAGAAAGGACGTGTTcttttgataagagcacgtcatattaaatttagggaccatcctatttcagtctagtcatttgactaattacatctgcagt

>chr6:32885900-32886100
CAACCCCATTCTCTGACAATAGCATTAATCTTCAAAATTTATCTAGTGCCTAATTTCTGACTTCATGGAAGCTACATGTGTAATACTTCTTTTCAGAGTG
TCATCTGAGGCAACCCAGTACATCAGACAATAGATCTTTATCTGAGAAGTTAACTAGGGAGATATTTTCTATCCATTAAATTCTCCTCAAAATCTCATGA

>chr6:33043230-33043430
ATGTTCAGATAAATTGGTTTTAAGCTTTTGCTGGTTTCTTAGAAGAAAATGCAAAGCCAAGAGTAATGAATCAGACAACACCAAGGTGAATGGGCCAGAT
GAGGAGATAAGGACTGAAGCAAGGATCATCATGACCCAGCCATACAGCTTTGTTATCAGGTCACCAGGTCCCAAGGCCCCAGGATTTACTATACTACATC

>chr6:37571224-37571424
TTCTCACAATATGCTATTGTTATATAGCATGGAGAAAACGTATTTGTTCACTTATCCAACACATATTTTGTGTGCTTGGCTAACCTCTTGGGCTGCCTCA
GTGAACACAGCACTGACTCTCAGCACTTCATTCTTTCTCTTTAGCGACTGTTGATTTTCCTAGGCCATAGCCACCTTTTCTTTTCTGTTTTTCTTCTTGA

>chr6:38864048-38864248
cacacacatacatgcccatgcacacacgcatgcaTCctctctctctctctctctctctctccctctctctgtttctctctctctctctctctctctctct
ctctctctctctgtttctctctctctctctctctctctctctctctcCCcgtgataacacatgcctgtggttctagcactcaggagcaggaggatcttga

>chr15:59246869-59247069
AGTGACTTTGCCCATAACTTTACACCAGTTTCATACTAGGATGTTTATCTCCCTCAGAGCTTAACACTCTCGCTTCTCAGTCTTGAGGTTAAGATCCGGT
GTAGACCTGAAGTGCACAGCTCGTGATTGTACACATGATAAAAGAATCAGCAACCAAGAGTCATCTAGTGTGTCTCAGATGCAGACACTGTCTTGGGTTG

>chr15:59538643-59538843
GACTGCATTCGGCACTGTTTGCTGAGGGCCTGCAGGGGACCAAGGAGAAAAGAGAAAGGAAGAGTGGCTATGGCTAGTTCCGCCCTTCTTAGTTTCTACC
TCTGCCTTATCTGCTCCTCATCTTACTGTGGGCCTGTGGCTCGGCTGGGGAGTGGTTCCAAAGAATAACTAGGTTGATTGGCAGGAATTGAATTCTGCCA

>chr1:157460714-157460914
aggtgtgttccttaaactcggagatttaatcttctggaatccatagccactatggctcaagatctcctaaccaagatccagataaggatctccaagcctc
cagataagggtcactggtgagcctttcaattctggattgtagttcattccaaatatagtcaagttgacaaccaggaatagccactacagatgaccctttc

>chr1:160794618-160794818
GATTTAGTCATTTCCCTGAGTCAAGATGTTTTCTTAGTTACTTAGGATTTTTAAAATGAATTTAGATTTTTATTATTTGCAGTCAAGTCTGAATTTTTCA
ATACATATTATGGAAGGAAGAATCATATGACTCTCCCACAGATATTGTTTTAATGACATGAATAGATTCTGTACTTGATAAAATTTTAGAAGGTCCTCAT

>chr1:164081602-164081802
AGACTCAAGAGTTCACTACCCTGTCTGATGCTTATTCAGGACAACAGAAATCACAGACACAATTAGATCCTAGATAAGGCGTCAGGAGAAACCAGGTTTT
TTAAAGTAGAGACAAAGTTTTGACACCAGAGCCAGCAGACAAATCTCGCAGGCTTAAACAAAAGCCAAGATGGAAAGACCATCACAGTGCTCTAAAGCTC

>chr1:164193113-164193313
TTACTCCACAAGTCCAATGAAACAGCTCTTTCTCCAGACCTGAACCAGACCTCTCCTTCAATGAGTACGGACAGGTCACTTCCTGACTATAATCAGTACT
CGAAAAATGACACTGAGCAGATGAGCTCTTCTTTAGATCTTTATCAGTCAGTGCCCGCAGAGGAACACTCTCCAACATTTCCTGCCCAAGATCCTGATCA

>chr1:164252164-164252364
GCTTGACACTCTGAGCCTTGGAGATTCCTTTTGCCCTTTTAGTCCATCCAGGCTTCATTCATATGACAATTCTAAATCTAGTATATTCACCAACTCACCT
ATGTATGGTCCAGTACTCAAAAGTATGATCTCTGCTTGAGATAAtctttctctctctctctctctctctgtgtgtgtgtgtgtgtgtgtgtgtgtgtgtg

>chr1:164691801-164692001
ctggaaagtatgatatcaagtgaggtgaccgagacttggaaaggcaaaaaccacattttCTTTCATGTGTATTCAAATGAGCAGATGAGGAAAGAAAGAG
AAGGAAGATATGATAGTACATGAAAAAGGAGCTGATGAAAACTTGGAAAATAAGCACACAGAAAGATAAAAGTAAGATCAGATGTATTAGTAATTACAAT

>chr1:164933832-164934032
TTGCACAAGGAAAGATATCGTAGGAGAGCCCATGAGACTTAGGAATTGGTTAAAATCCAAATAAGCAAAGTATTGACATGTTAATGCTCTCCCTAGATGG
AGCTACTGCTATGTGCTTCACAGCTGCAGAAGGATCTCAAGTCATCATTGATAACGATCAAGGATGAACTCTGCTGTTGCCACCACAGGAAGCCATTTGT

>chr1:165111956-165112156
aacacagttgcttcagagcctagtgacctgagtctggcacacacctagatcacacactatggaaCATGCACTAAGGCATGTGCGTGTATGTGTCTGTGTA
TGCAAACACACACAAAGtaaataaataaatgtaattttttttttaCAATTAGAGGAAAGGAATGACAGATTGACAAGATAAGGAGAAGATAGCAAATCTT

>chr1:166017402-166017602
TTGGTCGCTTGTGTCAACACCAAGTATGCTGAAGTATGAATACTTACCTTCTCTTTCGTTGGCCAGAGATGGAGGCTAGATACAGCCATTTGTTTTCCAG
CCTACCATGACACTTTGTTCCAATTATTGGCAGTTGAGCTAAGAACAGGGTTTCAGAAGGTTCAgtattggatcttctggagctggagttgtaggtggtc

>chr1:166132460-166132660
CACCCTCTCCCCTGCCAGCTCTGCTCAGAACCACATGCCCACCCCACCTTTCTTTCCTCCATGACTATCTGCTCTAAGAAGAAGTCTTGGAGCCCTGGGG
CAAAGGAAACCACTCTGCCAAGTGGTGGCTTCGTCATTGCCAATCCTGGGTACTGTCACAGATCAAACCGATAAGCCTCTGGGCAGTGCTCTCCCCTGGG

>chr1:170385644-170385844
tctgctggcatcggttcaggaggagagcgttcctagatgcttggtaacaaagccaaaacggtggttcttacccagcagtgagatGGCTGCATCATAGCTC
GCTACGTCCCGAGCTAGTGGGAAGTGTACAAAGATCTGACTCTCCTGGACAAATCCAACTAAAATCCTACTTTGATTActctctctctctctctctctct

>chr1:171941904-171942104
tttgggcccctggagtgttggcattacagagctaggaaagctttttacatggggactggggatttgaactcgaatcctcatgctttctcagtaggcactc
ttatctactgaaccatcttgccagccACTATCTTCTTGTATTTTTGTTCCTCTCCCAAACTTATTATCTTGCAAATAAAATAAAAGGTCCATTTTACAGA

>chr1:171954312-171954512
GACAAGAACCAACCCCTTACATTGTCTTCTAAGCcacacacacacaacatggcaagcacatacccaaactcatacatataaacacattcacacacaAAGG
GGAAAAAATAGAATTCATGTAAATCACCGGCTACGTATACATGGGAGATGAGGAAGAGGAATAGACTATGGTAAATCAAAACATCTTTGTGGTTGACTGG

>chr1:172474968-172475168
GAAGACTTCCCACGCTCATCTTTTCTAATGCCATGAAGATGCGTTTAGCAGGGGCTAGGAACAGTGAAACATAACAGTGGAAATAAAAGATAGACTCTCT
CAGGGGAGATAAAGATCACAGCAGCATAGAAAATACTGAGGGGGTGGGCGAGAGTGTTCAGAGGGCCGACAGCTGGGTAGTTCGAAGCACGTGCATATGT

>chr1:178777270-178777470
ctgcatacatcaggctggctagccatgaacctctgagaagcctcctgtctctgccttatatcatcccacagtcattgctgggattaccaacatttataat
acatctctggttcttatgtaggttctgaggatttgaacttacatcttcatacttgcacagcaagcaccttttcccagagagccatctatctacctcTCCT

>chr1:183240564-183240764
gatggatctctccaagttcaagggcagcctgtttccagacagagttctaggacacaatggactacagacagaaaccttgtcttagagagaGGGGAGGGGG
GCTTGCCTTAATGGAAGGTGGAAGATTCCTGACCTCAAGCCTCCACATGCATGTGcacacatgcacacacacaaatgcacatgcaaccacatacatgtaa

>chr1:184333208-184333408
acagattgtgtctttgcttgaattcaagggctttagatcattatctctatgttctctgcctcggctccccttccctccagggacgccataactgagtaga
tttgtttgctggcacccataagctcattagtccgtctcttctgttcacatctctgtcattctctttttgatccttttactcactaacttccagtggcctg

>chr1:189582934-189583134
tcctcctcaggAATTCATTTGAGGTCCCTAACCAGGCTCCGATGCCTCAGACTCTCCTTGccccccaccccccacccccacaacccacaacccccacccc
ccacAtccctgtgccttcatagcatctcccctttgtttctgagtcctaagagctcgggtcctgtgggtttaggcatgccctaatgacattttgacttggt

>chr1:193357140-193357340
ccaggctagtctggaactcatcatgtatactaggctgacctcaaacttgtgcagaccctcctccctctgtctcccaagtgctaagttcatttaccaccat
agtcagcAACATATTTTTAAAAACTAACAACTTTTAAAAACGTATTTACTTGTGTGTGTGTGTGCACATGtatgtgtgtgtgtgtacacacacacacaca

>chr10:7034872-7035072
AAATGGTCACAGCTATCCAGTCTGCAGCCATTAGATATTTCCATCAGAAATCTGGGTCACACCATCATTTTCAAATCATACTCCCCACTTTCTCTTTTGT
CTGCCCTTTATCTGTCTCATTtggttctgaccacacaatatggagtagggactgtgaataccccagaccctgctgcctccagctatctgagagactttgg

>chr10:9371259-9371459
atctaatccatctatctattatctatctatctatctgtctatctaccaaattgtgtgtgtgttaatttgtatctatgtatCTGGGGTGAATTTGTATCTA
TGATCAGTGCCCCAGTGTGGTATCATTTAACTAACCTGTAATAAGTACATTGTATGTCTCACTGCTCATTCAAAGCCAGAAAACATGAAGTTTGCTGGGT

>chr10:18124240-18124440
AGgaagtgggttagccagtaaaaggccttgccttgcaagcctgaccacctgtgtctatccctgcagcaccgtgctggaaggagagagctgacttctgaaa
gttgttctccagcctccacatacatgcaggagtgtgcacacatacgcatatataTGCATACAAACATACAGTCAGTCTCTCTctgctgctgccactacta

>chr10:18958844-18959044
ctcttcagttctctctgtcatgcattttggccacagcaatttaaaaagtgaAAAAACAGAAAGACTCCATAAGTGTTAGGctggccaagctagctaacgt
ctctaatcttagcgatcagtaggtagaggaaggagaatctgaaattcaaggtcatttctcagttatgtaacacatttaaggctagtttgagttacatgag

>chr10:19185407-19185607
TATTATGAAGACTCCTTATCTATTCATCAGTTGGGATCTCTTGTCATATtctctctctctctctctctctctctctctctcGGTTTAGTATCTTGAGTTA
GGGCCTTACTGAGTattcacgatcctcctgcctcagtctcctgagtgccaggatttcaagtgtatgataccatgtctagctTGGCCAGAGCTTTTTGTTT

>chr1:4712701-4712901
gaaaggtgtagcccagattaaaggtgtgtttcttaaactcagagattcaatcttctggaatccatagccactatggctcaagatctccaaaccaagatcc
agataaggatctccaagcctccagataagggtcactggtgagccttccaattccggattgtagttcattccaaatattgtcaagttgacaaccaggaata

>chr1:12313189-12313389
agatagataagtgaaacatgatagctagaaggtaggtaataggtagacaggcaaagatagatgattgatagataaatagataaataatagagaatagata
gatagatagatCAGTCAATCAATCAATGGAACAatagatagatgataaatagattatagtagttgatagatttataataaatattgcatggaaaatagat

>chr1:13228354-13228554
CAAAAAGCAATATAAAATGTCAAATTTCAATTCAATTAAAGAAAGCAGTCTTTGTTTGCAGAGCGAATCCATCTAACATAGGAGGCAGCAAAGCTGTTGT
TTGCAAAACAGCCTCATGACATTAGAGCTAGTTAATCATCCAGAATTCTTGCAAGTGATAAATGCGCACTTTATCTCTTATCAGCACAGGCCATCTTCCA

>chr6:39381004-39381204
TACTTTGTTAAGTTGCTTGAGCACCTCCTTTCTTCTCAAAACAAGTCACTCAAGACCCAGATCAGTATCTTCCTTTAAGTCGCGGTCATCTCAGTTAACA
GCCGCTCAGCCCAGCCAAACAAGCGGATCAGGAAGGATGTTCGATGAAGGATGCAGAGCAAAAGAAGGAACAGGGTAGCTTAGCGGGTGTCTGTTGAGTG

>chr6:43734988-43735188
gaatctatcgctctctgttccacctgccatccttatctgttgctatggctccctcccaagatagattcttatctctctgaaatgtaagcccaaataaact
ttttcttctataatttgtcttggtcatggcattttatcaaggcaaaagaaatagaactactacaTTTAAtgtgtgtgtgtgtgtgtgtgtgtgtgtgtgt

>chr6:47476368-47476568
attgtgaagggtggtgtttccctaatttctttctcatcctgtttatctttgtgtagagaaaggccactgatttgtttaattttatatcgagctactacac
tgaagctgtttatcaggtttaggagatctttggtagaatttttagggtcatttatatatactgtcatatcatctgcaaatagtgatattttgacttcttc

>chr15:60256362-60256562
TATCTATGCTAGCTTCTGCAATGGATGAcaaggttgttattattgttgccattttataaaccaataaatggaggttcaatgatttatctaaggtGGTAAT
AATTAGCTTACCAATGGGTCTTTTTgctcatgaggcctcatccctacacaaagaattacaagaaactaaggaaaactgaaagcaggagaaataattttca

>chr15:61058792-61058992
aggttctgtgtgccataatgtttctcagagcattatctgtctgtctgtctgtctgtctatctatctatctatctatctatctatctatctatctatctat
ctatctatcatctgtctatctcatctatttatTACCTTTCTTCATCTATAAGTTTTTCTTGTGCTTTTTGTTTGACTCCTTTTGTTGTTTGGTTGTTTCA

>chr15:61523082-61523282
CACACAGTTTATCTGTGCCCTGTGGCACTTTGCCCAGCACTCTTCCCTCTGGTTCTACTTGTCGGTGAGAACAATGAGGATAACAGGAACATATTCTGGG
AACAAAATGCCACAGGTAGCCTGAGGACAGGAGCTCTGGGTCCATTGGGCCTCCATTCAACAATGAGACCACTGTCCACAGAAAGGCTAGAATGTGGATG

>chr15:62223752-62223952
GGTAGGGTATCTCTGTTCCTACTAAAACCAAGCTGTTGGAACGCTTCTATGCTCCTCCCAAGTCAGCTTCCTAGAGGCTCTGTGCCTTGTGCTCTGTCCT
GGAAGTTGAGTTGTATGGATGCATCCACAGGGTGACTGAACTGTGAAATGCTCAGCTTCTATCGGGAGGACAGACCTGGAGTTTGTTCTCCCTCTGACAC

>chr6:48667666-48667866
CCTTTCTACCTTTGTTGTTCTTTTCCCCAGAGCTGAGGGTTTCATAAGTGACTTGATCATGCCTTATCTTCACACTCATCAATACCACTGAGCACTCCCT
GGTCATTTGTGCCTGAGCACAGAGATACACTTTCTCGTTAGTCTGATTTCCAGCTCATTTCCCCCCTAATTTCACTCAGCTAACTCCAGCTGAAACCAGA

>chr6:48680630-48680830
AGTAGGTGTGCTGACCACAAGACTGCCTGTGGTACTCAACAGGTGCTACACCACAGTGGTGCCTGGAGTTGACTTTACGTAAGCCAGCTTATCTTGACTT
TGAAATCTCTCATCTGTTATTAAATGGAAATAAAACATGGCAGAACAAAATGCACAGAATGCTTTTACAATTACACAGACCCATTCATGGTCATACCTGT

>chr15:62696746-62696946
CAAGAGGCTCATCTACCCAGAACGACCCATAGAGATCCAGATAAGATAATGATTTGACTGCCTATTGTATATATAAGCATTTCTTGTCCAGCCAGCCAGA
GTAATTTTCTAATCTGAGATATACTCAGAATTTTTATTTGGGCTGGACCCTAGGAACCAAATAGTAAACAGAATAGTTAGTCCCTGGCAATAAGGAGGGT

>chr15:66789092-66789292
AGGCAGCCTCCTAGCAATTTAGGCCTGCCACTAGCCCCAGGCTTGAAGGGTGACAAGGACTTTGTTGTTTCTCTTTTTAGTGACACAGGAAATCATAGTG
ATAAAGATCACTGTGAGTTGACAAGCTCACACCTGCTTGCCCTTATTCTCTGAGATGCCCCATTTTACCCCAGCCCAGAAGTAACTGCTGTTGAGGGCCT

>chr6:50919986-50920186
atatatatatatatatacatatcatctatatcgatagatagatagatagatagatagatagatagatatGCCATAGATACAGATGTATAGATCTAATAAG
GTTTTTGTTTTTGTTTTTAATTGtggcttacaggctatggtgagctagtccaacggtggttgtctaccaaaagaagatccaagaatctagtaatttctca

>chr6:52044106-52044306
ctacctacctacctacctacctacctacctacctacctacctaatctatttatctacttatctacttatctacttatctatctacttatctatctatcta
tctatctatctatctatctatctatctatctatctatctatctatctatcgctgcttcctacatgggatcagatgtaagcccccagctactgctccagtg

>chr6:53792859-53793059
tgtagttcattccaaatattgtcaagttgacaaccaggaatagccactacaGTACACATAAGGTTTTTAGGAAACAGATTCAATAATCTGTTGTGTAACT
CTTCCACGGCCTTCTCCCTCTCTCAGCACAGAGTAGCTCCCTGGGTCATGAGGTCTGCTTGTGTCTCCAGAGTTTATAATATGGTTTAGACCCTCAAGAT

>chr6:65190351-65190551
agagagagagagagagagagagagagagagagagagagagagagagagggagagggagagggagagagagagagagaAGATcaggtgacagtggaggcca
gagacataggattttcccagaggtgaagttataggtcattgtgagtctctcagtgtggTGATGTTACAGGTGACTGTGAGTCACTCAGTGTGGTGATGAt

>chr15:67029984-67030184
tttcatgtagcctttggggaatatgcaggagcccatctagagcCAAGGCAGAAAGTGTAGGATAGATTGTTCTTTGCTCATGTATGTCACGCTTTGTAAT
CTTTCTCCCTCTTTTCTTCTTTACAGTTACTGTCATCAGCTGCCTTTTTGCACGATGTCCAAAATGCTAGAACCTTCTGATTTAGATACAAGTGCCTGGA

>chr15:67275252-67275452
CACTGTGTGAGCAGCTGTCTCTTTCAGTTCAGAGTTTTGCCTTGGTGATTTTATCATCTCTGGTCACCCCCTCTCAACTAAGAATTAAGTGAGCAAGTCA
TTAAGATGGCTTTGGTGAGCTATGTGTCCAGACAGCATTATGGAGCCCCAGGCTTCCTCCTAGGACTGTGTGTGAGCTGAATTTCTCTGAAGGAACCTGA

>chr15:73235888-73236088
GGATGGATCTAAGTATAGCCACAGGCACTGGCCTGCCTGCTTTAAGACAAAACTGATGAATGTTATGAGCCTGTGGGAGGTTGGAAGGGCATAAGGGCAA
GATAACCATCTCCAAGGCAAAGACCAAGGTGACTAGTTTCTTAGCTTCCACTCACCAAAATAAGTAGACAAACCAGAGAACAGAAATGAATTCAAGGTTC

>chr15:73256534-73256734
GTAACGCTCTCTTTGGGAGATggggggggggggcggcgggggcTATTGGAGGAAGGAACATCTTGGCTAGATTCTCAAGACTGAACAGGAGATTATCAAG
TAGAAAAGAGATTGAGAATAAAGCATGTGAAAAGGTCAAGAGCCACGGCAGGAGAGTTATAAAACGTGGCGGGTGCACAAAATGTCATGAAGGAGTTCTA

>chr15:74876674-74876874
TGGCATCAGCAGCTCAAACGAGCTCCTCTCCTTGGACAATCAGGAATCGCCATCTGCACTGAAAGATCCCTTTGGTCTGCAGTGTTTGAGCAGCATCACC
CGTGTTAACCCTCTAATGCATGGCTCCGCACACGGTGCAGACCCAGGGTGGTCAGTGAGCCTGTGCCTGTGGTTCAACCTCTCTGGTCCTCATGGCTTCC

>chr15:74915110-74915310
CTTCAAGCCCAGGACGAGTGGGAAGCAAGTATGGAAATCACAAGTTCTGAAGGCCCAGTTCTGAAGGAAAGTGAGGGCTTGCCAGAGCTCCACACTCTTC
ATTGCTAGGATACAAGGCCTCGCTGGGCAGCACGATCATACTATCCACCATACCACCGACCCTGTACTCTCTCCCTTTCTCTCTCCTCTGCTCACAACAT

>chr6:65587776-65587976
ACCAATGATAGTTGCTGATAAGTGCCTGAAAATTCCTTAGGTTTATTTTCTCCTATTGTAAAATATTACTTTGGCAATTTCATGATTGAGAAAGCTTTAA
AATTGCTTTGGAGATGTGGAGATAACACTTCAGTTTCTCTGAAAGTCACCTCAACAGGTGAGATTTTCTGTGAAAAAAAGAATGAGTGAGAGTCACCCCT

>chr6:67037326-67037526
ACCCTCCCTTCTCCGCTCCGGCCGGCCGGCTGCTCGCCTAGCCTCGCTGGGGAACTCTGCACTGCTGCCTCGGGGCCACTGGAGGACAAAGGGCCCGATT
CCGGAGATATGGGGCTAGCCCTCAGCCAACCAGGTCCAGCTTCATTTGCATGCAGTCAGGCCATTGGGTTATGCAAATTAGCAGACGTTGACACCCAGAC

>chr15:75033618-75033818
gtaatgtccataacttgatagtgctcaggggtgtatctaaagctggtctctctgagatcataataatctttaggctccttgactgccaggatcattgctc
cttgggccacctgtttggcggttagatctgccatctgatttcctttaaccacagcatcttagatctttctctgcagatgtcaacagccctctttgtttgt

>chr6:72473916-72474116
CTTAGCTGCCTAGCGTCACCCATAGTGAAAACCTTATCAGCTCACGGATCTACCTCATTCACTCCTGGAGCCGCCTCACAGAGATCACAGAGACCGTGCT
GTATCATGTATCATAACTGGGCCAATGACACAGCTGAGAATGAGCCAGAAAAGCTACTTAGAGAGGTTTGTGGGGAGACCAGCTGTGGATGAGAGAAATA

>chr6:72943766-72943966
ttttctttataagagttgccttggtcacggtgtttcttcacagcagtgaaaccctaaGACAgtagttaaggataactttaaacttctgatcccgcctcta
cctcctgaggtatatttatgctaccagatgtggtagcactgactgggatcaaagtaggactctaaacatggtggacaaggggtctactaactgagctata

>chr6:81900629-81900829
CTGGTCCTCTCTGAGCCACTTGGAAGTTCATCGCTGTCACTCTCCTTCCTAGAAATTCACACTAACCATGTATCAGTGGGAGCCGTGGGAGCGGAAATGG
GTTTTCTCAGCTTTGTCACCTGGATAATAAAAGGAATAGAACATTTAAAATCTCAATTCTATGGTACCTTGAAGTTCCTTTACAATGAAACAGAGTGAAG

>chr15:78516098-78516298
TGTTGGACAGCATGCAGGCTGGATGGCTTTTACCAGTTTTTCTTTATTGTTACACAAAGAGGCTCACATTCCTAAACATACAGACTAGTCTGCTTAGCCC
ATATAATGTAGCCTTTATCTATATGATCTTGGGAGAGGAGGGCGCTTTCTGAGGCTGGATTGGACTACGCACACATCCTCTGGCTTCCCTCCTCAATGCC

>chr15:78525778-78525978
ATGCCTACTTCAAGGTTACACGTGAGTCCTTCCTTGGCAAGGAGAGGACAAGATATCCACTCAGCATGGCCCAGCCCATCTCTACCCTCCCTGGAACTGG
TGATCTCCTAGTCACTTTCCCAGCCCTGGCTGCAGGCCAGATGTGAGCATAGATATGACACCGACGACGCCCCCCACCACCCCAACCCCCAACAAACACA

>chr15:79156758-79156958
GCCATGGTCCTGTGCCCCACCTGCTCTTCAGAATCCCCTTGACATCTGTTGGTGACTCTCCCTGCCTAGCCCTGCCTGTCCTGTCCACTTTGGACTGTTA
ATCTCTTACCATGTCCAAACAGCCCTGTGCCCTCCCTCTTCAGTGCAACCTCAAGCCTGCCGAATCCCTGCCCTGCCAGCCCTTGCTCAAGGGGGCACTT

>chr15:79893102-79893302
CCATTGCCTGGATGCTTGTGGAGACTTCTCGGAACCACACCAGTCAGCTAAGAGAAAAAGAGAAATAATAGGGGGCGGGGTTGGCACTGGAgagagatgg
ctcagcagttaagaacctttgtcaccttccacagaggaccaactgctaccagcaaacacatggtatggctcacaaccacctataactacagcttctggga

>chr6:86421537-86421737
CTGTGTGCTGCTTTCTGTGTGAGTCATTTTAGAAAGAAGTAAGCATCGACTGATACCTCAGGGCAGACACTTCCAATTCCAAGGCATTGGAAAGAAAACA
ACTCCTTCTGATATTGTGAACCAATAAAGTAACTACTCTGGTGGATTTTTAATTTTTATTGAATTAACCTTTTCTAATAGACTTTTAGATTAAGATTTAG

>chr6:87518464-87518664
tagatagatagatagatagagatagatagatagatagatagatagatagatagatagatagatagatagatagatagaAGCTAGAAACCTCTAGACCAAG
CCATTGTTCTATCATAATAACAGCAACTAGAAACTAGAGATAACAAATGTAAATAAGCTTTGGCCTCATTTTAATTTAATGTCTCCAAGACAGAGGAAAG

>chr15:80080627-80080827
CAATAGACCTGACTTTGCCAGTGGTTGGTGGACTCATGCATGAGCTACTAAATGGTTCCTAACTAGCAATGTGTTTAGAAAACAGAATACTTGGCCCAAT
CTCACACCATCATTTCAGATTAGTCAGATAGAGCACAGTAAGACCATCTAGAGAAGCAAGCCTCAGTGTCACAGTGCCCTCTGCTGGTTGATTTAAGACA

>chr6:87653804-87654004
AGCCGCTTTTTCCCATGCCATGATGTGTTTCCTGGGGTTCTATCTTCACAGGTTCCTGCTTTTCCACTCCTCTGGATGACATCCTTATCTAACATACACA
CAAACACACATAAACAAAGAACAAGAAGAAAATTACTTCCTGTATCTTCAAAGGTCAATACTCCACATAGCTCCAAAGGATCAAATAGCAAGTGGCTCAC

>chr6:90956708-90956908
CAGTGTCCTCATTCCTCCTTGAAGAGAGATGCACTCTTCCCATGCTGTGGTGTGGATGGTACCCTAACCTGCCACACTAGCCATTATACAGAAATATGGC
ACTTGGGAGTTGGCACAGACAAGTACAAAGAATGCCTATAAACTGATAGCAATCAGCTATGTTAGTGACTCATGATTGACAGGTCCATAATTTACATCTT

>chr6:91123640-91123840
AGATTTCCTGTCAGTGCCCAGGCGACTTCCTCTGAGATGTTTCTGTCTCCTTCCTGACCCAAGAAGCAGCTTACCTGAGTACATTTAAGTAGCCAGCCAG
GGAGCTTCAGCTAAAAGCAACAgtgtgtgtgtgtgtgtgtgtgtgtgtctgtgtgtgtgtgtgtgtgtgtgtgtgtgtgtgtgtgtgtgtctgtgtgtct

>chr6:91720301-91720501
agagagagagagagagagagagagagagagagagagagagaggttgccatggtgacagggaagtgggggtggatgccaagaatgtgcagagtggatctgc
aggtcttgctgctggaatggTATATCGCAGGGCCGCTGGTCAGGCACACGCGACAATCTTGGAATAAGAATGTAAGAGGAAAAAGGGCAGGGTGCCTGTG

>chr15:83045010-83045210
CTACCTTTAGAGCACTGGTTTTGGAAGTCTTGGGAATTAACAAGCTGAATAGAGACCATGTGAGGGCCACCACACAGCTCAGTCAGCCGCAGAGCACTTG
CCTAACAAGTACAAGATACCTGCTTCACACCAATACCAAAAGTAAAAAAAAAAAAAAAAGAGAGAGAAAATCAGAAGGAAGGTAGAGCCTCCTGGGGGGG

>chr15:83454488-83454688
ACACCAACTGGTTATAAGAACTCAATGAGCAGAAATGTAAATGCCCATGATCCCTCAGAAAATCCAGAACACAGTGCACCCCATGACCACTGGTTCCACC
ACCATCCATGCCAATCTTCCCATGGCACATGACCAGCCTCCTTATCTGATAACATATTTGCTGGTACTGAGGTCACGAGTACTTAATTAAAAACATCATC

>chr15:84305417-84305617
TGGCTGTTTGTTCATGCAGCACGCTTGCCGGGTGACACTTTAGATTTCCTGAAGCTCCGGAAGCTAAAGTGAAAAGCTGCTTCTCTCGCTCCCTGATGTC
CCCCACCCCCAACTCCGCCTGGGTCTCTTTCAAAGTGCTCATGCATAAAACAACACACTCCCTTTAATAACAGTCGATCACACTGGACAGCTGTTGTGTA

>chr15:85809252-85809452
GTAAGGAGCTGATAAGGCACAAAGCTGGCACTCAAACGTGCCCAGGGGGCGGGGCTCTGTCTCAGATGCCATCTGCAAGATCAAGAGATAGGGGTGTCAC
CATCAGAACCGAAGAACCACTGCACTTTTTCTCTCTGACTGCTGTTCATCGCTCACTCACCTAAGCGTGAGCCTACCTAACTGGGAAGCGCAAGCTCGGA

>chr6:97309331-97309531
GGCAGAAGGGCATGGGAtgtgtgtgtgtgtgtgtgtgtgtgtgtgtgtgtTGGGGGAGGGGCTGGTGCACCAATGCTCTCAGTAGGAACTGGCTAATCTC
CTTGGGTCATCTATTTGTCACAGCGGTTTCCTCCTGTTCCTCTGACCTCCAAATCCTACCTAGTGTCTAAAGAATAACTACTGAAGGATGCTTGTTGATT

>chr6:97315334-97315534
tccaaaggttctccaaatacaagtttatgtttgtagggtacttggcccagagcctggctcaACATATCCATCAGTGAGTGGTTGAGCTAATGTGTTGTGA
AGGAAGGGCTTGCTGAACACTTAGCTAATTGTTACTAAATGGGCAGCAGCCACTTAAGAGCAGAAACAAAGCTAGCCGTAGCTATCTGCCTCCACATCTT

>chr15:89297180-89297380
TCAACAGGGAGTGAAGAAGCCTGGGGTAGAGTAAGTAGGTACAGAAAAAAGGAAGGGCAGAAAGCTACTAGCAAGAACAGATCTGGCActgggcagtggt
ggtacacgcctttaatcccagcacttgggaggcagaggcaggcagatttctgagttcaaggccagcctggcctacagagtaagttccaggacagccaaga

>chr15:93084588-93084788
CCCCTGGAATCAGCAACTGTTCCTGTGCACTAGCAGGCCAGAAGCAAAAACAAAGCCTGGTGGTCTTAGGAGTCTCTCCATAACAAAAGTACCTATCCCT
TTCCTGAGATATCatagataggtaataggtaggtaggtagatagatagatagatagatagatagatagatagatagatagatagatagatagatagatag

>chr15:93570906-93571106
CCTGAAAAAGAACAAAGAAGTGGGCCAGGGTTTGTGATGGCTGAAATCATAAATTCTTTGAAGACGGGTTATATCCGACCCGCTCCCTGGAGGCATTTGT
CACCTCGCTGACAAGATCAAAATGAGATAAGCCCCAGAAACTCTTTGAAGCTATTAGAAAGCCGATGTCAGGGAAGGGCCTAGAGTTAGACTATCAAACA

>chr15:94001586-94001786
GGCAAAAATAAAGGGACGCTTCAAGCCATTGAGTGGAAATCAAGAACGTGGAGGAACCCGAGGATCGTGGCACAATTCCCCAGCCTCTGCACAGATGTCA
CAGAAACCCGAGGAGATCTAAAGATAGGAAGGTTTGGAGGTTTCACTTACAATGACTAGGTCGCAAGTGAGTTCTTGATGTCTGAAGTGCACAAAACATT

>chr15:94464093-94464293
ataacttgtgcatcacctgtctgttaaaaagtgtatggcctgtggcttaggcagaaaatagagatgggatacccaggagaaagaaagggtatgcggagaa
aggcaggaggaagattcaacagaagatacgatgagccaaatccatggtacctgagcacaggtaaaatgtacgctagaatacgtaggacaatttaagttat

>chr15:95353876-95354076
cacacacacacacacacacacacacacacacacaATCTGCCATACATGGGCTTGCAAACCAAGAGAGCAGAATCATGCCATTACTGCCTCATTGTATCAG
GTGTCTTTTGATGCTAGAAGAATTCTAGAAAGCAGTATATCTGAATGGCATGGTTCCTTGACAACCAAAAGTGTTCTGTGTTCAAATAGTTTTCAGGTGT

>chr6:99106120-99106320
GATAAGCTTTGCTCCACGTTGTGTCATTGTGAAATGTGCTTATCTACAAAAGATGTGAACATAGGCAGTCCCTATTTAACTTATAAGGAGGGAAAAATCA
ATTAAACAGAGCATCAAAACGCAGCGGAAGGAAGGTGCTAGGAGCTAGAGCAGAGTGTTTCTAGCAATCTTATCATCTACTGCAGACTTTAAAACGATCT

>chr6:99675192-99675392
CAGCTTCCACTCTTTATCAACAGCTGAGAAACATGGAGGCCAGGCTGTTGATAAGAGATAAAGATCTTTCTGGATCAAACTACCTAGAAAAGCAACCATT
CTTTCCCTTTTCCAGGTAGAAAATATTTTCTCCACCTCTCTCACAAAAAAGGAAGGAAttttttttttgtttttgttttttttgggttttgtttttgttt

>chr6:99852729-99852929
atgtatccgcagtgcctgtagaagccagctttctgtcagatccccaagatccagagttacagatgactgtgagctgtcatgtggatgctgagaactgaat
ccagatcttgtgttagagctgccagtgttcttaactactgagtcactcacttccccagcttcATAAGTAATTAAAAACAAATTAACAACAACAAAAGGTA

>chr6:100580304-100580504
TTACAGCCAGATGACGGAATTGCTGAGGCCTGTATCTTCTGCAATAACACATCACCAGGATATAGTTTCAACAGTAAGTCCCTAAATTTGACTAAAGGTT
GGCTCTACCTTACATGAAGGCAAGCGTAGTGAGGTTCCAGATTTTGACAGTAGATAACACTATTTAAGGGCACTGGAATGTATCACTCCATAACTAACTT

>chr6:103685826-103686026
CAGATAAGACAGGAATTGCTGTATTTGCCAGTAACAGAGGAAAGACTGAAACCAGTCAGTCTGGTTGCAAACAAACCTTGCAGTTTGTACAGCTCCTGAG
CACAGAATTTTTCCTATTACTTGCCACAGGGTCACTGTGTGGTGATGGTTTGACTAACAAAGGATTTAAAATCTCATTGGACTCATATTTCTAGGAAATC

>chr6:107984578-107984778
gaaacaacatacttgagttaaagatatggaaaagtaaagctggtaatctcctggaagcttcatccctactagctaactgtcatagtgctgaaagatgcta
tgcctgataagaaaaaagaaaagtacctatacatcttacctagctgtgaagacggcaacctacaataattgtcctgacaagctatgcccactagtgcata

>chr15:95953032-95953232
TGTTGCCTTGGTCTCATAGGCAGATCATCAATAAATTATATGGTGTTTTGCAGGAGCCAGAGAATGTCAGCTGCTGGTCATTACAGCACTGATGTGTGAG
ACAGTATAGGGTTTTTCTTCTCCAAAGATGATGCTAACATTGAATAATGAAAACCCTAAAAGACCTAGAACATTAGTGTCCTTGGGTGTTCAGCCAGGGG

>chr15:97756410-97756610
TGCAGGCATGAATCACCTCCCAAAGGAATACAAGCTCCTCAGGGTAAGGATGAAGGTGTCCCCTTCATCCTTGTAGCTCTCACACAGGACACCAGCACAA
GCCAAGGACACTTGGGTGTTGGGGGGCTGGAGGGACAGAGGGAAGATGGTGGGCTGGGCAGAGGGGAAAAACAAGAGGTAGGACAGGCACCTTGGTCTGA

>chr15:98066806-98067006
CTGTGACCATCTGCAGCAGCTGTCTGTAGATCTCCTTCTCTTCTTCTTGAACTGTCTGTAAGGGAGAGAGAGAAAAGATCTTAAACACACTTCTCAAATC
GGCATGTAGATCTCAGATTTTCTGCCAAAGCTCTAGCAGTCCTGAAGATAGGGAAATATCATGCATTAATGACTGTGCGTGGGAGATGACAAGCAGACTC

>chr15:98587851-98588051
ACACAAGCCTGTATGTAGGTACACTTTCACACACACAAGTACCTTATATAATATTTTGAGCAGCAGGTGCTTGACGATAGCATCTGCACGTGGTTTCTCA
AAGTGGGTGGGGTCATTTTTTTTTCCGTTTCAGGGAACTCCTCAGAATGAGCAGATTACGCGTTACTTCAGACAGAAGGGGAACAGTGAGTGAGGGCGAT

>chr6:114583630-114583830
tctctctctgagttttgctcaagtgttttccagagtccagtaagttcccactggcctgtctggccagaagccttctccctgagtctcattctgcctccta
ccgggtcagagccagaggtttccagaggtttccctggacccaccttggcttcaaggcctttgctcctgcagctagccacctgtctgtctctatggggccc

>chr6:114938112-114938312
GGTATGTGGCTGGAGACAGAAGCTACAGCTGGTACCCCTTTCTGTAGCAACAAAGGGCAGGTGAGTTTTCTGATACCATCTCTCCGTCTTGCATAACATT
ATCACATGTTTCATCTTCAGAATGCGTCACTTCAATCTGCTTAAAGGTAGAGAGTGCTGCCTGTACTTTGACAGAATCCTTCATACCTCTTATCTGTTGG

>chr6:115794484-115794684
agatagatagatagataagtaggtaggtaggtaggtaggtaggtaggtgggtaggtaggtagataAGAGCctggggctggggctggggctgTTgcttggt
ggtagaatgtttgcttctgacacacgaggccctgggttctattcctaccgtctcacacaaaTCAGAGGTGACCTAGagctggctgtggtggtgtacatct

>chr15:99474052-99474252
CCTTAAGTTTCAGCCGTGATTACGTCACCCTGGCTCTTATCTTTTAGGAATCAGGATTCCCAGATTTTTTGGGGGGGGGAAGGGAAGGGGATCCCCGTTC
CCCAGCCAAGAAGACCAGCAAAGCAAGAGAGGAGGCAAACGCCGGAAGTCCAGATCAGACGGTCCTCCTCCCCAGCGGTCTGGCGGGAATTTTTGGAATG

>chr15:99571643-99571843
ggccagaagatggcactgaccccctggaactggaggtagatggtatgagctgccttgtgggtgctgagaatcgaacccaggtcctctggaacagaagtct
gtgttcttatctgctgagccatctcAACCATTGTGTGTGtatatatgtgtgtgtgtatatatgtgtatgtatgtatgcgtgtgtgtgtatatatatatat

>chr15:100565498-100565698
tgagggaagtcaacaaactagtggaaaaccatccaccccacagtactgagccctcaaatcccctaagtctattgccccggggaaggaaggaagatctata
gggtccagcatctaaagaatgcttctgcctccccagccaacccgtttggtttttgatagacggaccaaccatttggtacaactggaggtgaatatactga

>chr10:20617617-20617817
TAGGCCTTTGCTTCCATTTCCTTATTCGTGAAAGGACTGAAACAATAGTTCAGCTGTAATTTTGTTTGTGTGGAAATTGAGTGAACTAAAGGATGAACAG
ATCAAACTTGGTCATTAGACACTTTCTCAAATCCAATGTTGGGACACATAGCTGGAGAAATATTTTTCTGCTTCCctatctatctatctatctatctatc

>chr10:28166589-28166789
CTATGTATAATCCCTCCCTGAGGGCTGAACTCCTTCACAAACAGTATGCTTGCTCTCTTAACCCTTGTTCATAAATTTCAAGACTCCTCCCTTTAGAGCA
GCCTCTAATGGCTGGCTAATACTTCTCTCAGGTTAACAGATAAGGATCTACTTGAAAAATTGGTGGATACCAATAGTGGAGAAAGCTATCCTTTGCTTAC

>chr10:30662650-30662850
AGGAACAATCACTACTGAAACTGCCTCAATCTGAAAGAAAGATCAAGAGATAGGGCAGAATATGAAAAATCCCCAGTGAAATAGTACACCAAATGTTTCC
TCTTCAGGGGACTTTCACTTATTGGATACATACTGTCAGGGGAAAAAGGTTGACTTGAGGCTTTCCTTAAGAACAAAAGCAAAGCCCAAAGACTCTTGCT

>chr10:38962132-38962332
CAGAAGGGCAGGCAGGACGTGTTAACAACAGGCTGGTGAGATCCCTGGATGCTGAGGACAGGCCCAACAGCACAGCGCTGCTGCAGAGGCAGGCAGCCTT
GATCTTTATCTGCTGATAACTCCACAGGTTCTTATAAGGGAATTCCAGAACTTTCCTTTGATAAAGCCTTAAAGCCCCCCAGGTCTACTGTTGCCAAAAC

>chr10:38996058-38996258
AAGTGTCATTAGCAATTAGTGGTTACATCCTTTGAGCATAGGCACCAGGGCTGGAGAGCAGGAACTTTGTCATTGGATTTTTATCATAGTCAATTCACTG
TCATTTGCTGCAGCTGGAGATTCTTATCTCAGCCCTTTCAGGTCATTGGTTCATCTACTTAGAGACCTCAAGATGAGTCTCCTATCCTCAGCTGGCCCCT

>chr10:39339578-39339778
GACTGGAAATATGATGAGAGCAAAAAATAATCAGACACTGAATACCTTTATTTGTGCAAGCTGACCATTATCAATATTTATTTACTCTGTACTTTAAAAC
TCTCTCTGATATTATCTCTGCCTTATAGGTTTTCAGTAGTCCCTATCACTTCCTGACTCCGGAAGTTGTAGCTTATCACATAAGCTGTGAACTAtttcct

>chr10:39948560-39948760
GTATGTTTCTCTGAACTCAGAAATGGCTGGGTCCTCAATTAGATGGCCATCTCATGGCTGTCTCAGTTCTTTCACAGCCCGACTGTGGCTCCAACCTCAG
TTCATCCTAATAAGCCATTGATTCTTCTTATCTTAATATGATCAAGTTCCATCTTTTAAAGGGTTAAAAGCCCTTTAAACCACACTGTAATTACCCACAG

>chr10:40153392-40153592
GGAAACACCACAGCTTGGACACAGGAGTATGACACAATCTGTCCTGGAGCACCTCCTATGCCTTGCTCGTCTGTCTCTTCAGAAGCTAGCACAGCTCCTC
CCTGGCACTTGATGGGTGTTCCATATAGTCTTAGAATTAAAGCTTCAGAAGAAGATCAAAAGATAGCAGCTCTGACTATGAACTCCAGAGGAGAGGCCTA

>chr10:41229007-41229207
ataaaAACACCATTCTGACCTTCTCCACCTAAAACTTAATCTGACAGTGTCTCTGTGCTGAGCTCCCACCCGGCTGTCCAGATGTTTATCTATCCCACCC
GGCTGTCCAGATGTTTATCTATCCCACCCGGCTGTCCAGATGTTTATCTATCCCACCCGGCTGTCCAGATGTTTATCTATCCCACCCGGCTGTCCAGATG

>chr10:41529930-41530130
AACTTAAAAAATCTGAGGGTTTGAGAGAGGTTGCTCTAGATTTCCAATGACGATACCCTGGCTGAATAGGCTTTTCTCTTCCTTGGGCCTTTACTTCTTT
TCTTCCTCCTTGGTTTCAGTTCCCATGTGCTATCATTATAATCATGCAGACTTTTACTTCAGTTGCTTCTGAAAGCACTAAGTTTTCAGTTTTGGAGTTA

>chr10:41711523-41711723
tgtgCTCTCGCGCATGAGCATAAGCACTGgtggaggtcagaggttgaactcaggtcaccaggcacagtgacctctctacctggtgagccatgtcaccagc
ccAGATCTTTATCTTTAACCGTTTAAGTAACCTTAGCGTGACTAATTGCTTCTAAGTGGGGAGAATTCTAATGAGTGCCATTCTTTCGATCACTTCTCTA

>chr10:41979100-41979300
TAAACCCCTTAGCAACAATGTTGTCTAGGGAATTGGAAGGCTTAGATTCTCCTGAGTTCTAGATACATTGCAGGTGACCACTAACTGTCTCCTTACTGGT
GAGGGGCTAGTTTGAAGATAACATCTTTTACACGGTGCTAGATTGATATCATTTATCATCATTttttatttttgttgagacaaggtcttactgtagctca

>chr10:43669575-43669775
CTTCCTTCAGAGAAACTCCCAGGGATGGCAAGAGATAAGAAGTTTCTAGGAAGGGaaaaaaaaaaaaaaaaaaaaaaaGATGTGTGTGTGTTGGGGGTGG
GGGAGGGGAACAGTGAGAAGATCAAGACTTCAGATAGGAGCAGATGTGAGAGACACATTTTCATTTTCGTCCTTACCACGAGAGGGAAGGAATGGATGTG

>chr10:43983858-43984058
ctgagtaccccactgcccgattgtgtgtgaacttgcagtggatctcagatttaaccagtccaaaaacaacttctgaactcccctcttccctccacactct
tcctgcaggtcccatctagaataggccaagcttccaagcccctgcacctacataaaacttatcagcaaatgcaatcagttctgcctttagaatgtacctc

>chr10:44005100-44005300
gatagatagatagatagatagatagatagatagatagatagatagatagatagatagggtctcattatgtaactcttgctgtcctagaactcatcatgta
gaccaggctggccttgaattcacaaagatccgcctgcttctactcactgaaaggtggggttaaaagcatgcaccaccatacctgTGTGGCTAAATTTCTT

>chr10:45503354-45503554
ttcaggattgcaaactttaaaaaagttaaatgagtttattagaccaaagagatttgttgcagctctgattttaggaaatactgctttaattgcaattcta
acttcttttgcagtatttctaccaagctttagttcagcagttacatactgctcattttgttaatgatatgcataggactatttctgtagctttgttagag

>chr10:45698974-45699174
GAGAGAAGTGTCAAGGAGACGCTCTGTGGACTCCGCACTACAGAACAACAGCGCAGAAACCTGAAGGGAGCAGAGCTGTGGGCCCTGCCTGTGCTTCTCA
GTGGCTCAGATCTTATCTACAGTTAGTAAGCAAGAAAGCCAGTCTGCAGGGAGTGCAGAGTGTGCCAGGGGTGCTAGATAAGATCAGGAGTTGGCCAGTC

>chr10:56062002-56062202
TGGGTACCAAAGAAGTTTGGACTCTACTCGGTGGTCAGAGCAACCTATCAAGTAGTAGAGGAAAAATAGGTCCAGATTTACCTATCAAGGATCACTCTTA
CTGTGTGTAAAGAATGCCATTTTGGCTAGGTGGGCAGCTCTTATGATTATAATAGGGAAGCTGAGACAAAGCTGGCTTAAGCTATATTATAAAGCTGTAT

>chr10:58375798-58375998
ATGATCTCTCTGCCTCTCTTTCCTGGAGTTATGCTCTCCCTACCAATTCTTACCACCTACCAGTTGACTTTATGCATAGATAAAATCAGAACTATGTCCG
AACTCTGAAATGAATCAAAAAGCATATTTTATATTCATATCCCTGTAATGTAGAAGTACAGTGAATAATATGAAGGATATTCTTTGTAAatttttggggg

>chr10:59225476-59225676
GCCTACACTACACACAAACACACATACACACATAAGTTGCTACCCACTTATGTGCCTTTATCTTTGTTTTAGGATTTAAGTAGATCGGGTACATTGATAA
GCACTTTTTCTGTACACTTAAGTGAAAAGCCAATGTAAAAAGCAATCATGTGTTCCATGTCTTAGACGTGTTAGCTATATCTAGTGCCAAATAAGCTTAC

>chr10:59392935-59393135
ccaaacagaccaaggacctcaacatgtgaccaggcaccccaaaactactacaggaaaaagtcgggagcatgcttcaggatctaagcaggggtgaagcctt
tctgagtagaactccagcaacacaggaagagcaataatcaacaagtgggaggtcatgagaccaggtgtgtcctcccagcaaatgaaactgtcaatcaagc

>chr10:63519282-63519482
GGCATACACTTGGTTTTCATTATCATAGGATTTTCCTTGCAAAATTCCAGTACATTTTAAAGTCAAAGAATTATTATTATAAAATAGTTGACCTTATAGG
ACTTTTATACTCAGCTTTTAAAAGTCTATCACTTAAAAATATTTACTTTACTACTATGTGtacatatatgcatatatatgtacacacatacatatataAt

>chr10:68355979-68356179
TTTGCTATGGAGAACACATTTATGTTAATAGGACTTTGACAAAGTAAAATAAAATCGCATTAAGATGCTGCAAAGAGATAAGACAATGAAATCTCCGGGA
GAGAGAGAGAGTTTTGGCACACACTAATTACAGTCACGTCCCTGCAGGAAAAGAATATATTTTTACACCAACTATCCATGTGTTTGAAAATGCAGAGAGC

>chr10:69168435-69168635
AGTCCTGTCTCATAACATGAGACACAAGCGGGTATGGTCCCTCTTTCTCAGGTACTGTGCCTGGTCCCTCGGTTCTAGTACGAGAGAACCCTCCTTCTGG
TTCAGTGCCGTCTCTAGATATAATTCAGTTAGCTTTTGACAAAAGGAAATATTTCAAAGACTTTCTTCTAATTTACCTACTTTTAAGTTTACATAAAAGT

>chr10:75094118-75094318
tggtcctggctgtcctggaacttgctttgtagaccaggctggcctcgaactcagagatccacctgcctctgcctcctgagtgctgggatAGTTAGCCATT
CATGACAGATGGTAATCTTAAACCAAGGTTGAGGGGTGAGAAAAGAGATGGTGCTGTGTGAACCCATTGGCCAATGGCAGTAGGTGTAAAACTGAGTTGC

>chr10:75434599-75434799
GTGTGAGATGTTTGTGGTGGCGTAACGGTACTCACAACACAGAAGCTGACAGCCACAGAAACGTCAGGGTTAAATAAATCTCAACCCATTTCTTCTATGG
GTTTAGTGACAGTAAAATGAGTCATTATGAAGTTAATGTAGCATGGTGATAAAAATCTATGAGCAATGGGAAAATGTGAGATACGTCTCCGCTATGTGTG

>chr10:75550786-75550986
gatagatagatagatagatagatagatagatagatagatagatagatagataggtaggtaggtaggtagatagatagatagatagatagatagatagata
gatagatagataATGTGTTTCAGCCTAGCTCTTGCCAAATCTCACCACACAGAAAGCCCAGGTGAAGGACTCACCAACAGACACTGCATCATGCTGGCTT

>chr10:77108978-77109178
atctatactacctgcagactgctcagagagggttggtaggtgtggttcagtggtagagaatctgcctagcatgtgtgcctaggttctatctccagtaTca
cacaaacacacacacacacacacacacacacacacacacacacaaacgcactgctcagagagtagcttttaaatgtAACCCTGACAAGCAATGGATAACT

>chr10:77573664-77573864
aaatatattaaacatcgccctggcacagtacaaccaagcaggcaaatctctgctgttggtctcagatgttatctgatggcagtcttagctttgggtttgt
ccgataatggtctgctaagaatgtcttcttccagaggttgtacctgatagtaaaaaagatattaggtcagaggcgggtaatgattggctactagggaaac

>chr10:80267302-80267502
TTTTATAGAGCTATGGAACCTGATCCTGGGGCCTTCGAGTCAGGAAGATCACAAAGGAGATTAAGGACTGGGGGACCCCAAGTGGGGACTTTGTGGCGTC
TCTGTGATATCAACCAGGGCTTGAGGGGTGTAAATAAACTTGGAATTCTAAAGGGACCTAGTCTAGGATCCTGGGGTTTGGTGGGACACTTTGGGTCTCC

>chr10:80830498-80830698
ATGCATGCTCCCTGTTCCCCAGTGTACAGTGTTCCCTCACCATGGCCTCTCTCAGAAATACCAACAAGGCCATATGCCTGTTCTCCCAGTACCTAGAGGG
CTTGAGTTCCATGCTAGCCTGGTTTACACAGTCACACTGTGCAAAGCGAAAAGGCTTGAGGATAATCTGAGGACCAGGAGCGCCCTGTGAGCTTGACAAC

>chr10:81525052-81525252
AGCGTAGCCTGGGAGCCTCTTGTCATGCAACTGATCTGGTTCAGAGAGGGTGTTAGACCCCGGAAACACAACTTCCTAGCCTTCGTCCTCCCCTGCTCCA
GGTTGGTGGCAGACGGACATCGACAGGTTGGCAGGCCCACGCCTGCTCCACGCTGACTTCAGTTGACTGTTGATTCCTATTGCAGGAGATGGGAAGTGTG

>chr10:81538898-81539098
TGCTCAGTGACAGTTGCCACCAGCAGCCACAGGCCACATGCACTAGCCTCTGGACTTGCAACCATGATCTTATCTCCAAGCTGGTAGCAAAGTCTCCCAG
GGAGCCCAAGGTGTGGACACTGATGGTCTCAGAGAGCCACAGGCCGTACCAGTAGCTGGCTGATAGTTAGGACATATGTCACCTACTGTACAACAGCCAA

>chr10:82870518-82870718
ctgagattaaatatgtgtgtcaccgtgaaagcatggcttttgaaaattggtccgtttacatgagagccggggttgtactcaggtcatgaggtttgtgcag
caagcacctatactgactCCCATTACATTTTAATCAATTAATTTATTTGATGTGCATGGTTATTCggaggtcagaggacaacttctgggcgttggttttc

>chr10:82985709-82985909
GGAGAGCCTCGGTGAAGCTAGCGGGAGCCAGCTCCGGAGCCCAGCCAGCTCTGTTCTGAGCCTCCCCGGTGCTGGTACCCCCGCGGCGGGGTCCCCGCTT
CTGCGCTCGGGACGCGCCTCCCGGACAGCCGGGTCCCCGCGGCCAGGACAAAGCCATGAAGCCGGCGCTGCTGGAAGTGATGAGGATGAACAGAATTTGC

>chr15:102636980-102637180
ctctgagtgctggaattacaggtatgagctaccacacccagcttaatttccagggctctgaagaagctgaaccttcagggccatcgagattgcttatcag
ataaagactctggccaagcaagcctgatgatctgaactagaactccagaactctatggCCACCACATGTGTACCATGACATGTGTcacacacacacacac

>chr16:4677914-4678114
TCTGGCTTCCTCAGAGCATGCTCCGCCCTGGATGAGTGAAGGCAGTAATGGTGACACCCCGCATATGGGAAAGAAGAGCGCTCGCCCTGCAACTGAGATC
AAGGACCCCATTCCCTCTGTTGGTGTCAAAGCACAGATCTGCAATCCTTCTTGCCTCAGTAACAAGCACTCCTGAGGCCCCCGGTTCTGTGGGCCTGTCT

>chr16:5393640-5393840
TCTGACAAAGATAAAGCGAGAGAGGCAGGGTTTAAACTCACAGACCTTGGAGTTGGCCTCTTACATTTTGTGCTGTTGTCTAGGTTAGGAACAGCCTGGC
TTTAGACCTTGGCTCTACTTGGAGGCTGTGGACCCCTAAGCCTGAATGGCTGTACCATGTAAATGTTTCCCAGGCAAAGCACCAACCATTATCCACATGT

>chr16:24947546-24947746
aaagaagcccctagAAGCTGTAAGATAACAGATTTACATTATCTAAATCCAGTGAGATGGTTAGGCAGGTATCAAAAGCTGCGGTTGATTCATTCTAAAT
AAAGTCTGTTCTGAAcagcctgtgatctgataaagtacttcctttatagcttcctgtgtacagtatgggtagtttttaaggttctacagaaccacctcca

>chr16:25987390-25987590
AGAGAGAAGAGAACTTTCTCTGTCTTAACATCTCCAACCATGAAAACCTCATACAGACAGTGACATCATTTTCTCCATGATCGCTTGACAGCACTTGGTC
CCAAGCCTCCACAGTTTACTATGCTTCCTGTGCATAGAGATGAACATGGACTTTCTCACTAGATGCTTAGAGCTTCTCTTTGAATACTTCAGAAGGTCTG

>chr16:29847201-29847401
GAGCACAGAGGGAGAGAGAGGCTCTTGGAGGTGTTCCTTCTCTTATCTTGATGTGGGGCTGTTCAGTGCCCTTTGAATAACCCCCAAGGCTTGCACTGGA
GACCGGTTGCAAAAACTGTCTCCTGGCTGTGGCCTTTGCAAAGGGTTTTGCAAAGATTAAGCTGTTTGATAATCAGGTAAACTTGGAGCTGAAAGGGACT

>chr16:31342527-31342727
CAGATTTCAACTGAAGATGTGTAGATGGAAAAGCCAGATAAGGGGCAAAGTGCCTGAACTCAGTCAACCGGCAGTGCACATTAGAATAACAAAGAGCTCA
CCCAGACAAGATCAGGAAGCAGAAGGATGCTGCATGTAGGCGGAGGGACCCAGGAATCCCCCTGAGCTGTGCTGAGATGGGGTAGCAGTGCAGGATTTTG

>chr16:33343620-33343820
ATTGTTGTTAACACCCTTACCTGTGAGGGAGCTACCTCAGCAGGGTTGTTAGCCGCTAGCCACTAGCCAGGGCAATGACTTAGAAGTATTAGACTTCAGC
AATGAGTTTGTGTTGAGCGGCTCCTAGAAATGAATTGATGTGGTCTCAAGATAAAGATGAGCTCATTTCCTTCCCTGGCCATACCACGTGATCAGTCTTG

>chr16:33706082-33706282
tatttaaaGTGGCAACAAAGTTGGTTTTATGGGTTGTGAGTTTTGCTCACTTTATCTTCTGGGCAATAGTAATCTAAAAGATAACTTGTTCCTTTTTTTT
TTCCCCGTGGTTTGTTCTATTTAGATGCAAATGATAGTTCTGCCTGCCTGCAATCTCTGCTTATCAGATGCTTTGACATTTTTTGCCCGGGCATATAAAG

>chr16:33857591-33857791
CGTGTGCCTTCTTAACCACATCCCGGGATGCTGTCAGGTGCAATGCCTCTGCTAGAAGCATGTGATTCATGAGCATATTCAGGGCTGGTACCCAGCGGAC
AGCCTCTATGGATCCCAACCAGGGTTaggcagagtggctttttaatgtattttctagatgagatcttaatctgtaaccaagactgcccttgaatttagga

>chr16:34094058-34094258
CTGGGCTCCAGGCAATGCGATGCAGACAGCTTCAATGAGGACCTTATCTTCTCTGTGGGCCGCTGAATTGATGCCCTGGGGCTGAGTGGAGACTCCCATC
TCTCTTTTCAGAGGGAGTGCAGAGATGTGTAAAGCTCCGCAGATGCTATCTTGCTCTGCCCAGCCCCTACAACTGAGGTCAGAGCTCAGTTTCCATTCTC

>chr16:35768232-35768432
AATTCAACATCTTGACTCTTTCCACTCTGGCCTTTTCCTCATCTCACAGAATCACACTGGCAATTGGCAAAGTGAGAAGCCTGGAGTCCCTAACTGAAAG
AGAGCCTTCCTGCATCTGCGATCTTTATCTGAGAGTAATAAATCGCAACTGAGAAGTCACCCAGGCGGaagctctcggtttacctggggttctaccttcc

>chr16:38393358-38393558
ggaagccttgaggaagcctgctctctcctttcactgtgtgggtcccgggaattaagctcagagcattaggcctgagatcaagtgcctttgcacacccagc
caggcatcttgctagtcTATGGATGAgtgtgatggtttgttggaggaagtgtgtcactgtgggggtgggcttccagaccctcctcctagcagcctgagga

>chr16:48740590-48740790
AGGGTTGTCTATGGAATCTGTTACCTGGGTGTGCCTGCTCATGGTCCACTGGCATGCACATGGCATGAAGCACAGTGCTTCAAAGTCCATCAGTGACTAA
AGTTTTGTACTTTGTCCTATGAATAAGATGTTTTATTTGGAGGCATTTAAAATACTTCACTGTAATTTTGAACAAAATGGCCTAGATTCTGATTTTTGAT

>chr16:49774751-49774951
CCCTTCCCTGAGGTTACACATCTTACTCATTGTGGTTTATTAAGCCTTTGATCTTATCATCAAACAGAAGCAGGGTTGAGTGAACTGGGTGAGGGTGATT
TCATCTGGTGGGAGAAAAAGGGAAAGAATCAAGCCGTTGGTTTCCCAATCAGCTTTTACCGGACGGGACGTTGGAAAGGTGTTCTTTGTCTCTGCCCTTT

>chr16:50530472-50530672
GCGCAGCACTCATTCAGATGAATGCAGATGTTATCATTAGTGAAATATTCAGCCATCACGCGAATTTATCCAGAATCTATCAGAGTTTCTAATCTTAAAA
TAAGAGCCATGCCTGGGTGGCGGTGGGATCTGTTAAATTCTGTTGAATTTCGAACGTGCTCGCTCCCTCACTAGTTGGGAATCACCGATCCGGATCCCTT

>chr16:50736184-50736384
acagcgtgggctgaggcccggcagcagcAGAATCCCCATGCTTGGATGCCTGATCACCTTTTACCCTTCCAAACCCCAATGATCCTTGACTATAATGATC
TTCAGGTCTCTGATGTTTCAATGTGAACTTCGTATTCTACCTCCAGGTCCTCAGATAAAGATCTCAGCGATAGCTTTGGGCTGTTTATCCAAAGCTTTAC

>chr16:52200596-52200796
gttattttcaatttgttgacttaacatggactattctagagaaagtttcatgttccgatgaaatgtctgtcctgcagctgttggataaagaatattctgt
aggtgttatttaaactcatttatccctttcagagtttagctctggtgtttgctcatatctttatctggatgatcttgacagatgcaggatattgacatct

>chr16:52418680-52418880
CAGTAATAGGATGTCAGGATGAGTCAGCACAAACACAGTACACAGCTCTGGCCTCACAAGCAGGAAAATGGCAGTCTCTTGGTACCAGTAGGTCAACTAT
TTCCCTAAACCATTTCAAATATCAGCAGCAGCAACAAATCCGTGAAGAAAAGCATGATAACAATCTCGCCAATATTAAAATGACTCATCAATAGTCTTTC

>chr16:55973296-55973496
CATCTAAGCAATCTGGACCTGCATAGTCGTCACCATGGTGATGTTTCTAGAAAATTACTTAGGTAGTTTGGAGAAAATTCGTAACACTGAAGCACTTAAT
GCTCGGTAATACTGCGACAGTATTTGGCCCAGAGGCTCAGACAGTGGCAATCAATTGCTACAGTTTCAAACTCGGCGGTATCTGGTATATCTAGTCTCAG

>chr10:84729623-84729823
TTTGGTAGTTTCTTGAGTTATATATTCAGGGGCTGCATCcctgtgtccacttctccccctccctcaggatagctgggaccttgtataccggactggcctg
gagggtgggagggagtcttggccggggccttggtccaaagtgggtgcataggtgaagaacacacacacacacacacacacacacacacacacacatacac

>chr10:84875362-84875562
TATATGGATTGGAAGAAATACACAAAAAAATCATCTATTTAGAGATACTATGAagtgggtgaaggggcttgctgccaatctgaccacctgaggtcaatcc
tcaggacccaccaaaggtgagaactgggtctcacaacttgtcctctgacctccacacacatgtgcatgcacatacacacacacTCCAAATGTGCATACAC

>chr10:85180734-85180934
CTGGCTATATCCCTGTTGTAGAGTTATCAGACTGGGCCATCACACGACCTCACAAGACCTGGCTATTACCATTCCTCCTGGAGAAAGAGTAGGGCTCACA
AGGCTCATGAGACCCTCACCAGGCCATCCTCTTTCTGAGGATGCTGTCTGATTTGACCATGCTCCAACAGGCGGGATCTGGAGAGAAGCCTTTCCTTGTT

>chr10:85584658-85584858
tgttttgtaaattgtatcttgggtattctaaatttctgggctaatatccgcttatcagtgagtgcatCTACTCTTTCGGACAATCACACACTTGCTCTGC
TCTCTCTTTTATTTACCTCTCTGAACCTCTTCCTTCACACAAGAAAGGTGCCTAATGGCTGGGTGCTAGATTGCACAGGCGTGGCGTCCTCTCCTTTGTA

>chr10:86707550-86707750
agatggcttagtggataaaatgattgccccacttgaactatgaccggaattagggttttcagcactcacataacattagatactggtctaacccatgctg
ggggtagggtggttttgctagagacagatatggctccctggccagacagcatagccaagatgacaaactccaggttcactaagagGATAGAGGAacacac

>chr10:87842655-87842855
tctatttctagttttttgagcaacttcctcacttccttccttagtagctgcaccagtttaattattcacactaacaatgacaaagcactttcctcttccc
tatggcttgccagtatttgctttttccccttaatcataaccgttctaactggggtgagatgggcttccaaagcattcttgatctcctcaattgttcttaa

>chr10:88347938-88348138
gatagatagatagatagatagatagatagatagatagatagatagatagatggatggatagatagatggatagataaaacttgagcataaagaactcaaa
acccacctacccaatgatgcacttcctcaaacaaggctacatctcttccaataaggccacagctcttaattgtgccaagcgttcaaacacatgaatctat

>chr10:93172755-93172955
tagatagatagatagatagatagatagatagatagatagatagatagatagatagGCAGGGCAGGCAGGcatacacacacacaaatacatatacatatac
atatacatatacatatatatgtaAAAATGTCTGTCTAGGCCTGTTGGTAAGCTGCAGGACAGCAAGACACTTGGCCTCAACAATAAACAAACAAATGGCA

>chr10:94343145-94343345
AGAAGGGAAGTGGGAGATGGGTGTCCCACATCATTGCTGGGGACATGCTCTGGCTTAGTGTGGCTGCCATCAAACCTCCCCTTGTTATCTGTCACCCAAT
CTgaaatgaggacaccctgtatccagagcctcgaatacactaggccagtgatctaacactgagctacatcccAGGTCAGTCTTCTTTTATTTCTTTAAAC

>chr10:95065612-95065812
CACAATACATgtatatgctatagcatgtatgtggaaatcagaggataatttgggggatctggggactgaacacaggtcttgaagttttgtggcaagtgcc
tttatctactgagccatctccttggcccAGAAGACATGTTTTTAATTAATAGAAGAATATATGTACCATGTATATTACACATCTATATACATAAAATTCT

>chr10:95220446-95220646
agccaccatgtggttgctgggaattgaactcaggacctctggaagaacagtcagtgttcttaaccactgagccatctctccagcccGAGGTCTCATCTTT
CTAAAAATAGAAGCAGAGTAGTGTACTATGCTCCTTCCAGTGTTTCTGCATGTGACTGAAGAATATGTGAGgacaaatatggtaggctggatggtaagtg

>chr10:95261358-95261558
gagagagagagagagagagagagagagagagagaTCCTGTCAGATGCCTCCAGTCTGTCAGACTGTCCATTTAAGCTTCTGCCAAAACTATGTTTTTATG
ACTTTTGTTGCAATTTATAGTTAACCTTTTCAGCAGAAGGAAAGAACCAAATGTCTTTCTTTCAAAACAAGACAAGTTCAAGAGAAACCCAATTTTCCTG

>chr10:95426284-95426484
acacacacacGTTTTCTTCTCATTTGAGTTACCTCCAACTTCTGTTCCATAACCTCCAGTTGATGGTGTCATTAGCCCTAGGCCTCTAGATATATTTGAC
TTTCCAGACAGGTTCACAAAGACCAAAGTCTGCCGCGATGGTGTGGTAATCGAGACAGGCAAAAGAAATGCGTATCAATAAACAGCAAAATGCTATTCCT

>chr10:96246808-96247008
gagaagaacattattcctaattaaagttttttattttggaaaataatctatcatttatttatctatctatccatctatctattatctatctatctatcta
tctatctatccatccatctatctatcttctatctataatctatccatctataatctatatgttatctatgaggctcataaagtctattatctatctatct

>chr10:96254564-96254764
cgagtcctgagggtcctctccagtcatctaggaaaaaaataaggatcacagaggagaaggttttattgttcaggcctggggggtggcacccattactttt
gcccatgttctgctgatgatatctcagttgcatataagagcctagctgtaaaggaaactgagaaatccattcaagttctatgcctggggagaagtcaatg

>chr10:97850968-97851168
TGCCTAAGGATGCTAGCAACTAGAGACATAGGTTGAACAAAGGGGAGCATCTCTAGACGCTAATCTGCTAGCTCATTTTAATAAGATTCTTGATTAACAT
TTAGTCATACTTCAAAATCTATCCTTACTTTGCTTGGTCCTTTTAAAGCAGCCAGCTAATGGGCTTGCTTTCTGTAAGGGTTTGTTTAACTACAGAAAGC

>chr10:99184744-99184944
gattcaatcttctggaatccatattcactatggctcaagatcttcaaaccaagatccagataaggatctccaagcttccagataagggtcactggtgagc
cttccaattccggattgtagttcattccaaatattgtcaagttgacaaccaggaataaccactacaCCATGCAACCAGGGGTATGTGGTGcccatgaagt

>chr10:99461790-99461990
CCGCTTTCAGTTCCTCTTTTCCCAGCAGGTGTCCGCTTGGCGGACACTTGCTTCCCCTTGTCTCTGGCTGAGGAAAAGTGGTGGGAACTGAGGTCTGAGC
ATGTCTGCAGTGAGGTTTGCACACTGTTGGACCTTCTTGGGAGTGTTGCTTCACGTACTGTCTCTTGGCAATTGATTGAGGTTGCTTTTAACACTTTCAT

>chr10:110812203-110812403
CTCAATATGCTTTGGAATTTAAAAGATGAGCTTGGCTATGTTCAGGGTCAAAAGAAGAAGTAAGATTCAGGAAAAAAAAGTTAGAATAAACTGATGGTGG
TGGTGATGATGATGATACAGGTTCATAATCCTTATCTATAAGATCTGCAAAGTTTTAAAACCCCAAAGTTTTAAAACAGTGACAAATTCAAGCCTAAGTT

>chr10:111441035-111441235
cctatatatgccagctagctctccctagcaagcagagaaaatttcataatctcccagatcagtgccaccagctgcagtccaagtgtttaagcctgggagc
atgtgagggacttttcacgttcCGTCTGTAGCAGCTGCTAGGATGGAGGCTCTTTCCTAGTCTGAGAGACCTCTCTCTGGCTTTGCACCCTGTCACCACA

>chr10:118024066-118024266
gtcactggtgagccttccaattccggattgtagttcatttcaaatattgtcaagttgacaaccaggaatagccactacaaggggtcttgggatagtcagg
agtgttggatggtgttttgctggggctgacacgtgaaggagtgtttcttgaagtgcacacagatgaaaggctaaggctgactcgtgaagggacattccat

>chr10:118412810-118413010
gagaacagtattattgattaagacctcgttgaaggcaggtactgtgatagcacacagaaaggctgatgcctcagatggctactgattaataagcagcact
catggtgtccatgtgctagacaaaagatgattcatactgctcaaggtgagatcttatcatgccgtctaggatggcacagcatgtacaactttgaagttcg

>chr10:118422305-118422505
gtatggagatcttgagccatagtggctatggattccagaagattaaatctccgagtttaaggaacacacctttaatctgggctacaccttctgctggaga
caatataaggacattggaagaagggagtctggctcttgctccttcgcctgcttgctgtgtgagactgagtaactgctagatccttggacttccattcata

>chr10:120202116-120202316
GCAAAATGAAGTTTAGGAAACATTGGCTGGTGTGTTGAAATATTCTACCGTTTATGCTGTAATGACCACCGCAGGAACGGTACGGATACTACTGACAAAG
GAGGTGGGAAAATGAAGTGGGAGATTTTATGATAACCAGGCACTGAAAAACAAACTCCTGTTTCAATCCCCTGAGCTTGTCTTTGGAATGGCGCCCCCTG

>chr10:121419546-121419746
AGGCAGATAGATCACTATCTTTACTTCTCAGAGACTAAACCGAGGCAAGACTGGAAAGCATCAAGAGGGCTGGAGCTCAGGGCCTACGGGACTGCTCCTG
GGTTGAGCACTTTGCTATTCAATGATCAACCGGACAGTAAATCCTAGGAAAGCGACAGCCCGGAGCTGGGTTTTTAAAAATAATAAACTGGGGGTTGGGG

>chr10:127224935-127225135
ccatcagacacaccagaagagggcatctgatccttttatagatgtttgtgagctaccatgtggttgctgggaattgaactcaggacctctggaagagcag
tcagtgctcttatctgctgagccatctctccagccccTTActtttttttttttttttttctgtaacaaaacaccaggacccaggcattctgtacaaggaa

>chr10:128103892-128104092
gtagctgtcttcagatacaccagaagagggcattagatcccattacagatagttgtgagccactatgtggttgctgggaattgaactcaggacctctgaa
agagcagtcagtgctcttaactgctgagccatttctccagctccctcaaaatcttttttttttttttttttttaagatttacttattatatgtgtcttca

>chr10:128231323-128231523
AATCTGGTGTCTGAAGCAAATTTACAGGAGTTGAGGGGCAAGACGGGGGTGGGGTGAGTGGGTGGGGGAAGATTCATTTAGAGCAAACTGAACTTTGCAA
ATGGCATCTCTGTACTTTTATCACTAGCTCCATAGTCTTTTATTTTTGTATGTCTTTTCACTTTTCTCTCGGCTATCCTTTCTGCTAACTCTCCCTCATG

>chr10:128991046-128991246
TACTCTAAGAAGAAGAGCTGAATGAACACACACTGGAGCAGAGATCAAGGGAAGGCAGAGAAGACCATGTGTTATGATGTAATTCCTGATCAAGGCTGAG
GCTTCTGTGGTTTCCTGTATCTATGTTCTTGAGATATTTGTCTTCTTGCTTTTCCCAGTGAGTCCTTATTGTAAGCCTTTCTCTCTGACATCATTAACAC

>chr16:62934686-62934886
tgtagctttgttggagaaagtttgtcactggaggtgagctttgaggtttcagatgcttaagccaggaccagtgtctctttctctcttcctgctagctgcc
aatttgagtgtagaactcttatctacctctccatcaggatgcctgcttgctagcatccatgcttcctacaaaaatgataatgaattaaatgtctgagcca

>chr16:70313617-70313817
GTTCTTGTTCTTACTGTGACTTCAGGGACCTGGCTGGCTATCCATGCTTATCTATGCAAAAATCTTTAAAGACTCTCTTGGTTAAACTCTTGAGACACAT
TAAGGTTAGGGCCGTAGGGTTGTTAAATGACATTAAGATTCTAAATAGTTTCGCGTTGTCGACTTTTAACCGTGGTCCAGGTGAATTTCCCACTTTTTGA

>chr16:76549543-76549743
AATAACTATAAAGTTCTGGTACTGAACTGTCACCTTGAAGTCACCTTTCTGCTTGATTTTGACCCTTCATCTACCATACAGTATTTTTATTCCTTCTGTC
TTAGTGTGTGAGCCAGGCTGGAAGGAGTTAGACATTCAGACACTGACATAAAGTGTCAGTTTAACTGCACAGAAAGGTACAAGGAGAAGATTATAATCTC

>chr16:76678802-76679002
ATTCTGAGTTTTACAGACAAGCTCAATATAATCACGTAAGTTCTTTAAATCTTAGTACTTCCCTGGCTATGGCCAAGTAATACAATCCTtgactttgaag
gtggaagaaagagaacctaggaaatatgggtgacctatggatgcagaaaagggaacgaatggattagcctacagatactccaggaagtgattcaggtttc

>chr16:77768154-77768354
GATCTTCTACAGTTTCTGTAATTGGGCTGCATAGAGATAAATATATCCAAATGTCATTATAGCAACTCCTTTCTTTATATTACAACCTTGTCTTACTGGT
AGAAGGTACCTCACCATTTTAACGttttttattggatattttctttatttaaatttcaaatgttattcactttcctggtttcccctctgaaaactgcctt

>chr16:78720450-78720650
GATGGACGTGCAGATGAGTAGGTAGTGAAGGTGGAAACATGGTGTGTTCACACATATCATAGTAAATATGAGATGATATCTATCTAATTTATAGTATATA
GGTATGTTTGTTTGTATGTTtctatctatctatctatctatctatctatctatctatctatctatctatctacctatctatctatctaAATATTCAAATA

>chr16:84806248-84806448
ACTCACCCTCCTGTGACCAGGCCTGATCTCCCACAGCATGACTTTCACATATACTACTGGTGTCTGCTTAGACCCCGCTCTTGACGCCCATCGATTTTTG
CCTAGAATGATCTTATCTTACCTGCATCTCCCAGCAAACTGTAGACTTGTCAGATGCTGGAATTTGGAATAACAGGTAAATAATTAACTAGGCTGCTGTT

>chr16:87980458-87980658
TGCTGCAAAACCTGAGATCTAGAGATGCTGCCGTTATTTCCATTAATCTGTAACTCTCTGATACTCAGTGAAGGCAGTCGGCATGTAAAAAGTCACTCTC
TTGGAGAGGTAAAGCTGCTGAATAACAGCATCAGGATGAGTGACTGAATTTCCCATCTAAAGCTCTTAAACTCTTTGTTCTGTAAGTGCCAATGAGAACG

>chr16:90113030-90113230
TCTCAAATCTTAGCCTTTCGAAACTCAACGAACTggctggtgagatggctaaacagataaagggacttgctgctaacactgacgccctgagttcaatccc
tgggacccacacatgggaaagaagaaccaagtcccgtgggctgtcttctgatacaccgacacacatacAAAATAAAGAAATACATTTTTTTAAAAAAAAA

>chr16:90154451-90154651
tagatagatagatagatagataggtagataggtgattgataggtagatagatgatagacagataagatagatataaatagatgaccgatagatagatgat
agatagatatagatagatgagatagatagatagatagatagatagatagaGCAGCCCAGTTGTGATCAAGGCCTGTGGCTGCATCCCTGATGCAATAACT

>chr16:90984700-90984900
CTCCCAAAACAGAAGCATCCACCTTGCACCAGGCTGGGGCTTTCGGACTATTCTTAAAGCTGGTACTCAACCATTCTCCAAAGATCTCAAAAGCATAGAA
AAggggctggtgagatggctcaacagataagagcacccgactgttcttctgaaggtcctgagttcaattcccagcaaccacatggtggctcacaaccatc

>chr16:93232766-93232966
tgtatatatatatatatatatatatacatatatatattttttttaaactcatgttttcagaattctttcccacagccttaaagactgccctgaaggtctc
agcattcaccattttgctgagacatagataagcccttgcctcctagacatgtgctgcttctaatcatcacagggtcattaaccttggcagggagaacatt

>chr16:94962652-94962852
ACGTGACATTTACAGCCGCTATGGTGTGTCGCCTTCCCGGACGGGCAGGAATAATCCCAAGCACACTCACAGTTCCGTCCCACACAAATTCTTCTCTCCC
CCACTTTGTTAGCTTTTTATTATTTTCCAACCACCCTCAGCTGTGACAATATTTCACCAACTCAAGCTCACGCTCTTTAAGGAGGAAGAACACAATGCCC

>chr16:96256080-96256280
tctatctatctatctatctatctatctatcatctTGTAGAATGGGTACAGAAGGGTCCTAATGCCATGAAGGAATCTCACTGAAGGCTGATAGAGATGCA
AAAATGATTTCTGTAGGTGTTAGATAACTGACTCTCTTAGTTACAGGCTGTATCCTGTGGATAATGCTGGATAGTTTGTGTTGTTTGTGTGCCCAATAAT

>chr16:96463403-96463603
ACAtatatatttatctatctctctatcatctatcatgtatctatctatcatgtatctatcatctatctacctatcaatcatttgttatctatctatatat
catctatcaatcatctatctctctatttatcacctatctatcacctgtcaatctatcatctatttatctatttatttacctatcatccatctatctatct

>chr16:96933040-96933240
TTCAGAATTGCAGATAAAAGAGAAGAAAGTGACCTCCATCAGCCAGAAACCAGAAtgtagtgggctgacctaatgttgcttgtattctgatgctaattta
gggcccccaagcctggttaccccaaggaagagagtccacacaaaaaaacactgtgtgactctgtagtggctattcctggttgtcaacttgacaatatttg

>chr16:97087362-97087562
gtaaaaattagaaagctggatggtatcaaatgctgagcaagatatAAACAATTAGAATGGAAATATTTGGCTACTGGATGTGGAGCAAACACTCCTCAAA
ATGAGCAAAACTCAGGAGCTATGGAAAGCCCatctatctatctatctatctatctatctatctatctatctatctatctatctatctatctatcttctgt

>chr16:97301330-97301530
TATActgacaaaatggtccattgggtaaacacacttgctgcgagtctgaaacctgagtttgatccctgggtctgcagtggatagagacttaagtctctga
agttgttctttaaatttcaatgtacagtgtggtcccacatgcacagatagatgatagatagataacagatacatagataatagagatagatagatgatag

>chr17:3209678-3209878
AGATGTTTGCACATGCACAGTACACAGATGAATGTGTTCGAATAGGGTGCCTCACCCTTCTCAAAGCCTTGAAGATTTTATCTTTATATGTTGGTATCGT
TGATATTTCACAGGAAGTGAACAGCTTTCTTTCTTTGCTTAAGTCACATTTGTTTATGAAACTTAGGGCCTTGAATGCTGCCATCTGGTATTTTTTCATC

>chr17:5801957-5802157
CAGAAAAGTAAACAAAGTGCCGTGGCCTCTCTCCACCCCACTACTGTGTGAGGAGGAAAACCAACGTGTACTACCAGCCCTGTAAGTTTCTAGTGGGAGG
GACCCGTCATCCTCGATGATGGTTATCAGTGTCTCTGCCTCATTTGCATGAGCAGGTTACCCACAGATGAGACATTCCCAATGGCAGCTGGCGTTGCCCC

>chr17:6880876-6881076
attcctctgtaaggcattttcttaattagagatcaatggggagagggcagctcattttgggtgggaccatctttgggctggtggtcctgggttctataga
aaaagaaaagcaggctgagcaagccagggaaagcaagccagtaagcagcaccccttcatggcctctgcatcagctcctgcctccaagttcctgccctttt

>chr17:7423114-7423314
ATATCTTGTTTTCCCTCTGTACGGGGATGCTTGGTTAACCTCTTGCTGATTTCACTCCACTGTGTGATAGCTTTCAGCTGACACCGCCCCTTTTCTCCCA
GGAAATAGTACATAAGAAGCTGTACTTCTTAATAAGCCAGTTTGGCATAAGACACAGGTTATGCAAGACTTCCCAATCCCAACCTTATCCAACTTCTTAT

>chr17:7935646-7935846
gatagatagatagatagatagatagatagacagacagacagatagataAGTGGGGGcggcagctaagagcacttgttgcttttgcaaaggacctgggctc
agttcccagcacccacatggcagctcacaaccatgtgtaacttcagttccagggaatctgagggcctcttccaccctccaggcatgcctgtggtggacat

>chr17:9068597-9068797
GCTTACACAGAATGAAATGTGTCTCCAATCAGTGTAAATTGGAGGCTCTTACTGTCCTGCTTGATCGCACACTGGTAGCACATGGGGCTCTCCATTTCCT
GTGTGCTGATGCCATTGAGAGACTTGAGATCCTCTCTTTGTTTTGTCTCTAAGCCCTTTCTCGGTTTCTTTCCATGCTTTCCATGCTTGCTtctctctct

>chr17:12308683-12308883
tactggacgggattcagagagctccagacacagtggagacagctagcccagcacctgtagcctacccctgccagctaggccccaggccacaaagctttca
caacctccccccaaacagtgcaactatctggggggggggggatgacctgttcacacaggtgagcctggggaagacggctcctactgaagcGGTAGCATTG

>chr17:24353216-24353416
GCTTGCCTCGTGGGAAGTAAGAGACAGGGTGGGGAGAGGAAAAGTTGATTTTTAAAAAAATGAGTGTCATGGGAATCCCCCTCACCCACATTGGTTTGAA
TTGAGCCCTTGCAAACAGATAATATCTTCCTCTAGGGCAGGCGGCATTCCACCATTCTGACAGAACAGCCTTTCAGAGCATGACCAGGTAGCTGGAGTTC

>chr17:25035000-25035200
GGGTTTTTCTGTTACTCGGCTGATTGGTGATTGGAGTTGGTAAGAATGAAGCTGCTCTGAACCTGTGTGTATAGGTTTTATACATGTGCTTCCTTTCTTG
GGAGCATTTTGTTGTTAATTTGTTACTTTGTTGGCACTCTGTCTGAAGTCACCACAACTTCCAGTATTGCAGTAGGATGCTTATGGGAATGAGCAGGTTG

>chr17:26475228-26475428
GAGAAAGCTTTTCCTTGCAGAGAAATGCCAGAGGTGTGCAGGAAATGAAAACAGAGATCGTTATCAGCACGGAATCGATTCACCTTCGGCCATCAGGTCA
GAGTCACGGTTAGAGCACAGCCATCCGTATCTATATGAACCCTGAGAACACATGAAGGCATCTTCACTTCACAATGGATAAAGCAGGCTGGTCCAGCCTG

>chr17:26579622-26579822
ACAGTGGCCAAGATACAGAACAATGGAGTGAGGGGGGATGGCTTCTGATTTTCTAGATCATAGGTGTGGTCTGCTCTGGTGTCCTTAGGCAGAGATTAGC
CTGCAGGGCCTGGATTCTGTCAGCAGTTATTAAATCAAAGTGGTGACAGAGTGTCTAGCACGAGCCACCTCCTTAGAAGGGGCAGCAGGGACTGGGCTGG

>chr17:27838070-27838270
agggtgtggtggaacacaactttaatctgggctacaccttctgctggagacaatataaggacattggaagaagggagttgagctcttgctcctttgcctg
cttgctgcgtgagactgagtaactgctagatccttggacttccattcacagctgcgactgaaccattgttgggaattgggctgccgactgtaagtcatca

>chr17:28231820-28232020
tcaaacgggtcctctacctcctgagtgctggagttagagtgccatcatgccTTCCAGATCTTTCTTTTTTCTTGTGTGGGTGTATATGAAAGTGCACATG
CGGTGTGTAGAGATTGGAAGATAACCTTCAGGAGGCAgtcccagggactgaactcaagtcttcaggcttggagacaaagcgatgacccgttgagccattg

>chr17:31046730-31046930
tctagcagaaggtgtagcccagattaaaggtgtgttccaccacacctttaatcccagatgaaaggtgtagcccagattaaaggtgtgattcttaaactcg
gagattcaatcttctggaatccatagccactatggctcaagatctccaaaccaagatccagataaggatctccaagcctccagataagggtcactggtga

>chr17:31423639-31423839
GGCTGGGTACACAGACCTTCCAAAACTTAAGAAAGGGAGGCAGCAGAAGGGAgtgtgtgtgtatgtgtgtgtgtgtgggtgGGGGGGTCTTTTTCCCTAG
CACTGGGAGACAGTCCCTGCTTCTAGATTGCTTCTCCTTTTATGAGGGAAATAAAGTCACAAGCTGTGACAGAAGCCATCGGACAGGCTTTTTTATGTCA

>chr17:31777478-31777678
CTAATGTCTGCCTGGCAGGTCAGCTGCTCATGAACCTGGGAAAGGGTTCAGGGCCCTCAGAGAGATCTGAGGAGGAAGGAACAGGCTTGCCAGACTTAAG
GGCCGCCTTCTCCTTTGCAGTTCCTTCCCGGCCTGGGTTTCTGTGTTTTCTGGCCCTCACGGGGGCTATGGAGCTGCTTTCTGTGCATTCAATCCCTTAG

>chr17:32249966-32250166
tggtctacaaagtgagttccaggacagcgagggctacacagagaaaccctgtctcgaaaacccaaaaGAGTTTCATTTCACAACCATCTGGGGCTTAGAT
GTTATCTATACCCTGAAAGATCTCTTTAAGAAGCCAGTTGTTATTTAAACTATTTAGTGTACTACTGAGAAAATAGCTTGCTCAAGGAAGGCATATGGGC

>chr11:4917352-4917552
GAAGGGATCACTTTAAAAACAGCCAAACAAAACAAAATACTAAAGGATCCTGTTCTCAGTggccagggagatggcttcttagataaaagcacttggtacc
ctagctcagtgacctgagcgcagttcccagagcacctgtacacagccagctgtgatctcttctccctcagctggattgcttggagTAGACCGTACCCAGC

>chr11:6006414-6006614
gtcccaccgagatttggagacccctgcccagggaccaccgacccccccgccgggaggtaagctggccagcggtcgtttcgtgtctgtctctgtctttgtg
cgtgtttgtgccggcatctaatgtttgcgcctgcgtctgtactagttggctaactagatctgtatctggcggtcccgcggaagaactgacgagttcgtat

>chr11:9724733-9724933
TTAGCTAATTAGAACTGTGATGACCATTTTCAATTAAGGGAAAGTTTGACCTCCTAGAGAGACACAAACCTTGGGGAGTCATTTACTCACATCAGTGTCA
TTTGTATTTTGTAAACACTAGCTGAGCAATAGACCGTATGGATGTCCTGGAATACTTATGCCCCAGGCTCTTTGTGCTCATCTGTTACTGTCTATGGAAC

>chr11:11555156-11555356
GTTGTGGATAGAAAAAGCAAGGTATCAGGACAAGATTTTATCTCAGAGGATACTTACCTTTCTTTGTCTCTCTTTCTGATCTTCAGCCTAGAGCTTTGGT
GGTATAGCCCTTTGTACCAAAAGACTCAGCTTTTCCTATGGAAATATTCCTGCAAACAGACTCTGtttttaaatattttttaattattGgtgtgtgtgtg

>chr11:11739856-11740056
ctcacagccatctctagtgggatctgatgtcttcttctggtgtgcctaaagacagctacagtttactcatatacatTGgatagatagatagatagataga
tagatagatagatagatagatagatagataTTTTTTAAAAAAAAAGATTTGATGGTGATGATGGTGATGGTGATAATGTCTAGAGCAATTAAAGAAACAT

>chr11:11832500-11832700
Atctgtctttctgaaggaatcttgtttgttgcccaagctggtctcaaactccaggcctgaagtaaatctcttatctcaacttcctgagtggtagagactg
taggtgcataccaccacgTATTTCTGGATTAAGCCTTAAGCTCTAGCTTCCTTACCCATAAAACAGGGCAGCAATCCTGACCCGCAGAGCTATTCAGAGG

>chr11:17038833-17039033
gtgaagggatatgaggggatggggagatgagcaggacagggatatataatgttaaactcacaatcaataaaaagctttGTTTTGCTTTTTAAAAAGACAC
CATAGGCTGCTAATTCCTGGTTGGTGTCATGATTGCCTTCATACCACTGGTGGAGGTCAAGAAAGATCAAGTAAAAGATAACCAAAAATCTCATCTGACA

>chr11:17975122-17975322
GAAAGGAAAATAGCATGAGGATGCAAGTAATAAATAAACATAATAGCACCACTGCCTCAAGAATATAAAGTTACAACTACTTACAGATTCATCCATAGGA
TTTATTGTTGTCTGTGAGACATCAACTTTGTGTCTCTGTTGAGAGAAAGCATAATAATTTTGGCAGTTTGGAAGTGTATCCAGACTTATCTCTATGGTAA

>chr11:21141972-21142172
ATTAACATATGAAAACGAAGCTGAGCACTTCTTTTAGGAGAGCAGTTCAGCTTAGGATAAGTCAAAAATATGGCCATCAGAAATACATCTATTTCTTCTT
GTAATGTTTAATCATCCTGTAGATTTTTCTGTATCTGATCTGGAATATGATAAAACTTGTCATCTGTAGGATTAGAAAAATGAACTCATAATTCTAGCTT

>chr11:30164008-30164208
TTTTTCTTTTCTTTCtggctgaggctggccctgaactgatagcaatcttgtggtctgtcttcagattactgggactatagaaaggttctactaccattcc
cagctAAGATTACATCCCCATTCTTACCAGATTCTTAGTCAATTGTGCTAACACAATAGCTTGCCACCAGAGATGGTAATGGTACAATTTCCAACCAAGT

>chr11:31724048-31724248
TAGGATTCCTTAGGCAGACAGAGCCCGAAAAAAAAAATCTTGCCTTGGATTTCTTTATAAGTTGTGCATTTTTTTagccgggcaatggtggcgcacgcct
ttaatcccagcacttgggaggcagaggcaggcagatttctgagtttgaggcaagcctggtctacagagtgagttccaggacagccagggctatacagaga

>chr11:31922918-31923118
GGTGTGGACAGACATaataaacaactagaagagaaagagagctcttccatactgtgcaataccgatgagcaaatgtagaaggaacagtggcaacagatca
tcaacacttggcagccCTGGTGGTTCCCGATCTATCAGTGGGCACCTTCTAAGAGGTGCCATGACTAATGCAGCAGGATGTTGGTAAGTAACACAGTATT

>chr11:42113488-42113688
TTGCATCATAGAAAGAGGAGATGTGAAGGGCAAAAGGATGGGTAAATTTTGAGAAACTATGAAAGACAGACCAAAGCATCAAAGAACTATTTAAACAGGG
ATGTCTTATCTATTTTGCAATCTGCCACTCAGTTCTCAAGATTAACTTTTAATTTTCATGACAAATTCTGCAGGCTGTTATATTTTATTTACACAAACAA

>chr11:43345816-43346016
gatagattgatagatagatagatagatagatagatagatagatagatagatagatagatagatagatagaacgtattcaggaatgcaacctgtttagcta
gtctgattaattgtatgtgtgtttacagggctggcagtgtggcacttggcaaccatctggtatgctcttccctggggaggtccaccccatcccactctct

>chr11:45192874-45193074
TATTCTGCACCTAATTGAATACAGCCAGAAATTAATGTGAAATACAATCTCCTCCCTCCATCACCTAAAATGCATTATTGTCtctatttagttatctatc
tatctatctatctatcatctatctatctatctatctatctatctatctatctatctatctatcatctatctatctaatctgcataatctgcatacctacc

>chr11:46553080-46553280
gagagagagagagagagattgagagagagaaagagagagagagaaagTCACAGGATTTTTTTAGAGGAAAAGAATTAAATGCTATGGTATAAGAATTTGT
TGTACAAGATTGTGATCTGGAACAAAAGGGACCATGATAAGACCTATGGTATGTTCTAGCTTAGCCTTTGGATGTGTTTTTGTCCCCTTGGTGATACTGA

>chr11:49131668-49131868
GACAGGTCTTTTTCTAGAGAAGACCAACAGTGGTTCCATTTATCCACCTTGGGGAAAACTGGCCAATTGAATTCAAAGAAACCATTGAAGATGGAGAAAT
GTTGCTTATTAGTTCACACTATAAGAGAGTTAGGATGAGGAAGAGAGGTAGGGAGTCTATGTGGCTGAATGCCTCTATCAGTAGGACAGAAGGCTCTCAG

>chr11:49204312-49204512
tgtgtgtgtgtgtgtgtgtgtgtgtgtgtTTGAATACGTAATGCTCACGTGTCCAAGGCATTAAAATACAAAGATTTTTAAAAAACAAAAATTTAATGCA
AAATATGAAAACAAGATTTTCTTTTACTGTTCTCAAAGGTTGTTCTGGGCCCTACCTTAAAAGGTAAACACTTTTGTTAAGATGTTGAGTAGACTTTAAG

>chr11:49665505-49665705
TGACCTGTTTGTTTTCCAACTCTGGTGAAGCGGGTGGGGGACACCCTGACATGTCCCTAGATAACTTCTTGTTAACAATAACATGGCCAGACTCTGGAGA
TTGTCTGATAACACACCCTAAGTTTCCACAGAAACACTACAGAAGCTCACTAGACCTGGGAGTGGGCGGACTTGTACTGAATAAAAAGAGCCCAGTCTGA

>chr11:49706782-49706982
GAACAAAATAAAAGTCTAAAAGGAAATTTAGCCTCTTGACCTTCCACCTTGTCTTTCTTCCTATGACGCATGCCCAATTTTCCAAGCCAAAATGAGTATT
CAGACTCCAATTCTAACACAAATTTCTCACCAATTCTCTGCCTTTCACCCCTTCAGATCTTATCTGAGTTATCTGCACAGTCTCAGATCTATTTCTTTGT

>chr11:51823974-51824174
TAACGCTGACCCCAAGGTCAGTTGGATCCTTACTTCCAGTTCAAGGAAAAGGAAACAGAAAGTCACCCATTAGGGGAAAGGGCCCAGAATCAGTACAGGG
CCAGACCACCCAAGGCCTCTAACTCCAGCCCTGCCCTGTCCCTTCAATGCAGGAGCAGGACCAAGCTGGCCTGGTGCCCAGGCAAAGGTGGACTACTCTC

>chr11:51996084-51996284
ggatttattaaggataagtcagtataccTAttttgattttcttgagataaggtcttactaaataaatagcccaggttggcttctacattgtgatccttct
gcctcagccttccaggggctatgattatagatgactgaccaggacttcaggaatgttaaggcaagcactccaccactgagctagctacattcttagtacc

>chr11:52342310-52342510
GATACACAGCCTTGTTTTGCACATTATATAGAGAGGCTCCCAGGCCTCCCTGCTGAGTCCTTGGCCAGTTAAAGTAAAGCAGGCAGAAGCCTCCTGAGGA
CCCATTTCTCACTTTGGAGATGTCATAGTGAACTCTGGGTGCTGCCGTCAGAGAAGACATCTCATTGATGAGCAAAAGATAATATGGAGAGCCCAACCTG

>chr11:54214624-54214824
CTGTAACAGGAAGTGATTTAGATGCCGAAAGCTAATTTTAGATGGGTTGATATGGGGTTTTCAAAGAATGTTTCAGCTGAAAACTCAGCCTTTTTTTTCT
TCTTGCCTATAAAGGATGGGCAATTTCCCACTGTCCCTGTCACTGTCTGGCCGGTGAGCTCATGCCCAGCTGGGCTGGTCTCTCTGGTGGAAAGCGAAGC

>chr11:54448512-54448712
caaaagagtcatgacccacaggttgagaactgttgGCCTAACAGGTGTCTggagagagggggtgagggagggaaagggaacagaggagaggagaggaggg
gtggacagagaaAGCACATGCACACTACATAGTTGGAACATGGCTTGTCCTTTCTGAAATGCCTGCTGGAGTTTAATCAGTATTTTGGCATATTGTAAGG

>chr11:54802198-54802398
AGAGCCATGTGTCAACTCAGAGAGCCATGAGAAAATGTGATGAGAGTTAGTGACTGAGTGCACGGTGTGAAGTGTAAAgtgtgtgtgtgtgtgtgtgtgt
gtgtgtgtgtATACAGGAAACAACGCTGGGGCTTCTGAGACAGAGATCAGATTATACTAAGGTGCCTGAAGTTAGCTGGAGAGAATAAATGAGTCAGGCA

>chr11:55107574-55107774
ctacagagtgagttccaggacagccagggctagacagagaaaccctgtcaaaaaagaaaGGATTCTGAGAACTGCGGCTTCCAggctggggagatggctc
agttgataacatgcttcctgtgcaagcacgaggacctagattcaaccccccaggcatgatggtctacatactcggaaccctaggtctgaggaggaagaga

>chr17:33221727-33221927
GTGCCTTCCCAAGAGGAAGGTTCCCAGATGCCTCTGCACTGAACTTGCCTGGGGATGAGGAGTTCATGGTCCTGTAAGATCAGGATGACTAGGGACCTAG
AAATATACCACCCTCATTCCTGTCAATAGATtatctatctatctatctatctatctatctatctatctatctatcttcgatctacctatcAATACCTGTA

>chr17:33629532-33629732
CCTAGTGCCTCTCCTGCCAAAATTGAGGAAGGGATGTTAATGCTGCTTTTTTATGCATAATCCCTGATAACTCCTGCAATTGGAATTAGGAGACAGTAGC
TCGGTCTGCCCTTATCTCCCGTATCTTGCTGGTGACTCAGAAAGTGGAATGACTGGGTAATATCTGGTGAGTGTTGAAGGAGTCTGTCTTGTGGACCTTT

>chr17:34299397-34299597
TCAACTTCTTCCAAAGCAAGTGGTTACTCCCTGAGCATTCTCCTTATCCCACGCCATCTGCAGTCTGGGCTTCACCCCAGCTCCACCTGCATCTTCCCAG
GATTCCCCTGGCCTGCTCTTGCTCACATTGCTGGGCCTGAGCTAAAACCACACCCCCTCCTCCTCTTCAGGCCTCACTATGCAAATGAGCTCCTTCAAGT

>chr17:36274964-36275164
AGTGTTTTGTCAAGCTTTGTGCATTGCCAGGGAAACTCCAAAATAAAAAACCAAAACAACAGTGTGTCGTACTATATGGAGCTGTTACATTTTTCAGTGA
AGGGCTTCATTTCATAGAAATGTTTTCCCCTGAGTTTGAATGTGTATCTTTACATCTGAAGCTTGGTGGCCATGTGGATATCTTAAAGTGCTGCCAGCCT

>chr17:36914408-36914608
CACCCTCCCCCCCCCCCGTAACTTCAGGTAGGAGAGGGACATCTCTCCGGTTGTAGGATGTTTAGACACCACCAGAACTTATGAATGTAAGTCTGGTTAT
CAAGTTTGCTTTTTTTTTTTTAAACTGCTGAGCCATCTGCACCCCCTCCATTTtttgtttgtttgtttgtttgtttattCCTAacagggtctcagtatgt

>chr17:44456250-44456450
TTCTGCTTTCCTGGCCCAACACCCTCACCCtttcctttttttttttttttttcttttttcttttttcttttttctttttCATGTTGACAGTGATGTTTAA
AATCTTTCTCTTCAAATACAGATTGGCACCTGGGTCTGTAATCTCTCACCATCTTCTGAGAGTGACTGGGGCTTGCTCAGCCTTTGACACAAGAGAAAAA

>chr17:44460252-44460452
TTGCCACGATTCACTCAGCTCAGGCTCTTTGAGATTTTCAATTCTTATTGTCAGTCAGTGGGCTAAACCTTGCGGTAAAGGTCAAGGTTTCTCCTATCTC
ACACCATCATTGCCTTTTACACTCTCCCGGAAGGGCTCTTGTGCAATAGAAACCTGATTCAAGGGAACACATCTCACCAGAGACCTTTCAGTGAACGATG

>chr17:44479947-44480147
TTTTCCTGCTCTGGTCTATAAACTCACTAGGAGTTGACTTCCAGGGACTGGCCCCTCTGGGCACAGGGCTTCTCACGCTGGTTAATTCTCAACGTGCTTT
GCCTGAGGGCTATTGCTGCCACGTTCCTTGAAATAACTCTGCCTcttaccaggatcactgaggcagaaatcatgtgaccacagggaaaccaagtacagga

>chr17:45169804-45170004
AGGAGAGTGAGCAGGCACCTTCTGTGCTGTCAATCCTCCAACAGCACTGTGCGGAGCTCTTCTCTGTTGGGTGCTGCCTCTCACCTCAGAGCCCTCTGGT
TTGTGGATTACCCATGtgtagtggctattcctggttgtcaacttgacaatatttggaatgaactacaatccggaattggaaggctcaccagtgaccctta

>chr17:47053031-47053231
ggaattcactatgtagacctgactgccctcaaacctaccaaacctgtctctgcctccccagtgctgatattaaagatgtgtgccaccatgccaggctTCA
GGATCTGCCTCTTAATCTCTAAATGTGTCAGCTAAAAATAAATTTAggagacatggctcttaagtcaagggcacctcctgctcatgcaggggacagccag

>chr17:47088015-47088215
cgatgagaagtctgttctcagtaactgccgttctcccgtgaggaaccaatctttcccatttggttggatttcacctttccctggatggttgtgcaaatgg
aatggcgtggctagggttgggcttaGTCTCCTTGGGACTTCATCTGCTTGTTCAGTTAGAAAGACTCACCGTGGAGCACACCACCTTGAAATCCCTCATT

>chr17:47504565-47504765
TGCCTCTCCTTATCCATCCTAATCTAGGGGACAGGGGCAGGGGTGGTTATGCCTGgccagatgctgtcgctgggtttgaatcctaaggcttgttagcctt
caaactctggtcacagttacctaacctcaccgtgcctcagtctcccccacgtgataactggggGCCCAGGTGAAATAACGGGTGAGATAACAGGTGTCGC

>chr17:47563772-47563972
gagcagggggaggggcagggcaggcagatctctgagtgtttggggctaacatggtctacctaaagaAGAGACTGCATCTATATATGTTTGCACAtatcta
tctatctatctatctatctatctatctatctatctatctatctatctatccatatctatctatctatctatctatctatctatctatctatctatctatc

>chr17:47988236-47988436
CCAAAAGTACACAGTGTCAAAAACAAGGCTCCTATCTGAACGTGAGCCACCTGCACGCACCCCCACCCCACACAGAGATACACACAAGATTTGTCCTCTG
ATAGCTTAGTGCGGTTTGTGGCGGCTTCACCCTTCCTGGGCTCAGCTCCTGGTACCGCCCACTCTCTGGATGAGACAGGCAGATGCTCTTGGTCTCTTTT

>chr17:48403826-48404026
ACtttccagatttatgttttcttgtaaagttcatttttacggctgtattaaaattccattttacatatgcatgacatttatttgcattacccattctgct
gataacatctacgttggttctacttccttgttattgtgcataggagagtgcaagtacttgtgaggtagcataggatcctttgagtatgtatgtagctgag

>chr17:50207472-50207672
tgaaaccaGATGGGCTACCAGACAGGTATATGGAAGGTGAGGTAGAAATACAGATATTATCAAGACTCAGAATTTTTTCTTAGACCATGTTTCAGATGTT
ATCACTGACTTACATGTCACTCCCAAATATACTATTCTAAAATAACCACCATTGTTCAAATATACCATGGTTTCTGCACAGGGAATACAGAAAAGGCTCT

>chr17:53650132-53650332
TCTCTTACAATGCTGTCTTTGTTGAGGAACTTTGTTAGCAAATTATGCATAATATCTCAGTGTGGATCTGTGTAATAGTTTAGGTCAATGCAGGTAAAAC
ATTTTGGTTGAAAGTCTGCTCTCATCTTATTGTAAGACATCCAGGAACAGGGAGGCTCAAGACGTTTCCAGGAAATGAACACATGACTTGGGTAGTAGTG

>chr17:61958772-61958972
atagatagatagatagatagatagatagatagatagatagataatagatagatagatagaaattagatagaGATTagagacagaacagagatagagatgg
agagataaagacagagacagagaTagcatgggcaatcctacaggggcagactcaggaaaaacctgaccctccactctgcattggtcacatcacatggtta

>chr17:62496861-62497061
taaggatctccaagcctccagataagggtcactggtgagccttccaattccgaattgtagttcattccaaatattgtcaagttgacaaccaggaatagcc
actacaCAgacctacagcattaaaatcatcagatgcttctaagaggtgaagacctataccagccacccagacctactgaagcattgttcattttaatgtg

>chr17:65611074-65611274
GAGGCTACCATTGTACCAAATTATCTTTGACTAACAAAGTAACATTAAGGAGGAAAGCATCAAACTCCAAATGTCAAACTCCTACTCCAATCCTCTCGAA
TTTCTCCCTCCCTATCTTTCCATCTCACCCACCTTTCCAGAAGTCTCTGAACAACTGGGCATTTAAGTCTATTCACCTCAATGTATCTTCTCACCTCAGG

>chr17:70833816-70834016
GGGATTAAGATCCCAGAACCAAGAAAATCCAAAGGCAAGCAGGAACTAAAATTTGAGAATAGAAAGGACTACTAGcgggatgtggagacggaagacagca
gggagaatgtggaccttgaggccagctaggtctgtaaagtgaaactttgtctcaaaaCACagataagatagatagatagatagatagatagatagataga

>chr17:71205360-71205560
TGTCCCTTTTATGACTATGAACAAACAAAAAGTATGCCTGTTGGAGTTGGAACTTTTAATCTAGTTTTCTCTTGCTACAAGGTACAAAGTCAAATATGAC
TTCTAAGTTTTGAGTTCTAGAAATCTGTTAAGGAAACAAAGTCAGATGATGTAAAGATAAGATCATTTAACTCTGCTGGTGGGACCTTAAAAAACCAATG

>chr17:71460458-71460658
CAAAGGTTAAATAGAGGCTCCCCACTTACCTATGTAATGAAGGCACAGCTGGAAACTGATACAATCTCTACAGGAAGTAAGCTACTCCAAGTCTTTAAAA
CAAATGTATCTGCTGACTACACAGTATATATTCAGAAATGTATCTCCAAGGAAATTATTTAAAACTGACTCAAATTTcaaatatttaagcacctactatc

>chr17:71963838-71964038
ATGGGGAATCTTATCTATGATAGGATCTTTGAAAAGAGTACTTCCTGACTGTACAGGTTGGAGACCCTGGGGGAGCAGAGATGATATAAGGAAGCATGGA
GAATAATGTTTCCAACGGCTAAGGTCTATGATGGGGCGCTGACAACGAGGAAGGTGCTGAATGGTGGAGATGTGGGATGAAGGCTGAGGGCATAGACTGC

>chr17:72845820-72846020
CAGGCCTGTGTCTTTGgagggcataggatcccctgcaactagagttacagtttagtaacagttgagtcttcatatggatgctggggatcaaccctaggtt
ctctgctccagcagtaagtgctctaagagcactgagccatctctccatttccCCCATCTGTGTTAGTACTGTATGAATATACACATAATTTTCCTTTTGT

>chr17:72902267-72902467
aaagatagtggaaaaaccctggaaggtcaatagataagaaaaggcacacactctcactgtttgagaaatacaatgcaaaacaagagagttatcatcagat
cagtaaaaatgtgcagctcgtgccaagtcttgggaaagcagttaaagccccaagtctcacacgcactgctgctggggccatcagctgattcaagctcgct

>chr17:73087293-73087493
GAGCCCAGGCAATAACTATTCCGCCTTTGCTATCTCGGTTCTGAGCTGTCTGTCTCCCTCGGAGGACACTCCTCTGCCCACTATCTCAGTCTTCCATCTT
TTCATCACTGGATAAAAACGCTTTGTTTATGTTCCATTCTCTGTCTCATGTTCAGAGTCTGTCTGATAGGATTTCCAGGTTTTGTTTTTTGTGTGCTTCT

>chr17:77781366-77781566
tcttgctcttgctctcttgctcctgaagatgtaagcaataaagcttttgccgcagaagattccggtttgttgtgtctttcctggccagtcgcgagaatgc
gtgtaagagtgtgtcagagtatgtgcatatgcaagtgactgtatacactttcattcttataaagtgtatgtttatgtatgtatgtatgtatgtatgtatg

>chr17:77795630-77795830
cgcacctgaccaggagcatatagcaaacttttaaatatttaccacaatagtgagggagggaagaaattaaatagccctacctatctgtaataattatgaa
ccacaacaattacgaacatggcaagttaggtggcattcacatgtcagtggcagccaatgcgcgcgcgcgcacacacacacacacacacacacacacacac

>chr17:78995342-78995542
CACACAGTTCCTAGTCTGTAGTCCTTTAAAAACTCGACCTTAACCATGTTCTGCTGTGCTTGTTTATGAATTTATTGAATCACCCTGTGAAATGTGTCAT
CTGCCCCAGTGTTTAGTGTGGTCAGTGTGTTTCTCCCCAACATGTGAGCCCTTTGTAGGGGGAGGGCACTGATCTTATCACACTTGCTGTGTTTTCCACG

>chr17:80145906-80146106
TTCAATAAGATGTGGAGCCAAACTGCAGATTCTATCTCTATGACTTCCTCCTCATCTCAGGAAATCAGCTTATCTGATCACTTCAATCACACTGGCACTA
TTTCCTGCGAGCTGGTGGTCATGACCAGCTGGCAATGGCTTCCATTTTCACCCTTTATTGGTTTTTGCTGCTGGAAGTTTCCTAAAATAGCAGGTAACTG

>chr17:80168280-80168480
GTAAGAATTCCCACCCAGGGTGTCACCTTTCATTATCATCCTCTTTATGTCGCTTCCTAAAATAATAACTGCCATTCAGGAGATGACTTAACCAAGATGG
CTTAATTAGATATCAGACGAATACCTGTGCCCAGGAGCCCCATTACTGCAGGCCTCCTCATGCAAATCTTTCTGGCTATTCCCAACCTGACTAGCTAAAG

>chr17:82717590-82717790
cccgagaggtattcctggatcctccggtagtactatgtccaattttctgaggaactgccagactgatttccagagtggttgtacaagcctgcaatcccac
caacaatggaggagtgttcctctttctccacatccacgccaccatctgctgacacctgaatttttgatcttagccatcctgactggtgtgaggtggaatc

>chr17:83212807-83213007
CAAACAATCAAAAATTGGTTAAAGTCTGTCAATTCAGAAACTCTAATTGGTTCAAAGCTTTGATCTCTTCCTTTTAGGAGCAAAAATCCTATTTCTGTGG
CTGAGCATGCATGTCTTGATGTCTATGTGTCTCCCTGGGGGCTGAGGGAAACAGTAAATGTGAGTCAATACAACTGAAGGGTCGCTGTTTCTCTACATGA

>chr11:55134416-55134616
TCATATATATTCTCTTTTAAAACTTTTTATTTTACATTTATTTTATTGTGGAGGGGCAGGgtgggcttatgtgccatggtatgcatgtggagatcaaaag
ataacttgtggtagtcagtcctcccctacctctctgtgggggctgggtatggaactcagggcctcaggcAAGGATCTGAGTCATCTAGCCAGCTGCTATA

>chr11:57806519-57806719
GAGCCCAACCGGTGCTTAACATGATGTTGCCTCTTTTAACACCCTGATCTTGCCTTTAAAGTTAATGTTCAGTCTGTGATCTAGACAGCTCTTGCTGCCT
TCTCCGACCTGAATGTAAAGGTTCATCTTGTCAGTGTCACCAGCTGGGCTAAGGCTTGTCCCCAGAGACACACTGCAGCCATTTAGCCAGTGCTGAAATT

>chr11:59572108-59572308
GGAGTGTTTGACTTCTCCACAAACACGTTGATGGGAAAGTGTCCACTTTCTGAGGCTTTTTTATTTTGTCTTCTGGAGACAGAGACAGGATAGAGGAAAG
AGGTAAAATAAAGCAGGAAGACGCGCTTTGCGAGCAGGGAGGGACTCTCTCGATAAGCTCACAGTCATGCAGCCTTCTCACCTCTGATGACGACACCTGG

>chr11:59756660-59756860
AACTGCTGGGAGGGCTGCATGCTTTGGTGAATGTGGTGTGGAACTGGAACCTACCTGAGTGTCACATCTGTGGCTTCCCCACCAGCAGACTGAGGGAGCC
TGGGCAGGCCACATTCTAGGTGAGGCTGGCCTGACTTAGCTGTATTGTCTCCTCTTTATACTCATTAGTTCTGTCTCTTGTGTGTCTCTCAGTATGGGGA

>chr11:60860304-60860504
tgagctgcaggggtcctgttcacaaagtgcctatttctggaaatattttccctacttttccgtaacaggtttgagtttcacatgaaggtctatttggaac
tgatatatttgtgtgcagggcaagataaagatctagtttcgttcttgactaggtgggtggccaggcttcgcagctccatttgtgcatttctggcatcttt

>chr11:62257810-62258010
CCAGGACCCCTCACCTCTTGGAACTTAATGTTCTGAGGCCTCTGCTCATGCCTCCCGGCCTGGAATGTTAGGTACTCTGTTTCCCTGCTGATTTGTCCTT
GTGACACACTGTGTCTCTTAAAGTGACTGTCTCCTTGTGAGTCCTGGGGTTCCTTGGCAGTTCCCTGCAACTTTGCAGCTATTTGCTATTTGTAGCCTGT

>chr11:62386752-62386952
ACCTTACCAATTTTTCAATCTAGTTAATTTCCAAGTTTCACTTGCATCTGGATATTTACTTAGAAAACTTTTGAGATATCAGGGGATTTTGTAACTACAA
GATGATTTATTTTACAATTGAGAATGCTTTTTTCAGCTCTGACTTCATATTTCTAACAGAAGGTAAATATAAGACTTGTTTCAAATGCTAATATAATAAC

>chr11:62524674-62524874
ACATGAGTAGCTAAGGAATAAACTAAAACCACATGCCACAGGCTCCCAGGCCTCCTGGACTAGCCCTGTGCACCCTGTGCACCCAGAGTCCATGTTTTCA
CAACTCACACGAACTGTAATCATTCAGTCTCTGGTTGTAAGTGCTGTTTGAGTCTGGTCTCTTCTCAGTGTGGCTGCAGGCATCTTAATAGGGCCCGCTT

>chr11:63169451-63169651
TTTCTGCCCTCATGATTTAAAGCGAGGTTTTGTTTTGGTTCGTTCTTGCTTTGTTTTCTGTTTCTCATCCATATTTTCAGCATAGTTTTTAGGTAAATGG
GGCTTCGCACAGGACTTTCCATTTTGAAGACAGATAGAGATATAAACGAAGGGGCAGCTGGGGGCAGTGAGTACGGCTGGTTTTCTTGAAGGTTTGATAG

>chr11:63429074-63429274
GCTATTGTAAGACAAAATTCTCACAACCACCATCGGGATACTTCACAACCCTCCCAAGGTCATTCTGTTTTTCCATCCTAATCTCAAACCCATTTCTTCC
CTCTGAGCAACTCTTGTCCCCATTTTATACTGTTTTTTACTTGTGTCTTCGTGGTTTTCTTAAGTACTCATCCCTATACCAGCTTAGTCTTACTGACCAG

>chr11:66598852-66599052
CAGTGTGGGAGCAGTTCAAACAGAAGGGCCTAGCTGCCATACAGATCAAAGAGATAAGCCACTTGTTTCCAGATGAATTATTGGCCCCAGTAGGTTGCAA
GACATTCTCATTTTTCTTACAGAGAACAACCTTGGAAAGGTGTGTGGAGGGGCAAGAGGGTATGGAAATTCGAGAGATCTCAGCATTTAAGTTGTCAGAG

>chr11:67866291-67866491
atttatatttgtataaatttctattaatattttatattaaaaactaaattaGGAACtgtagtggctattcctggttgtcaacttgacaatatttggaatg
aactacaatccggaattggaaggctcaccagtgacccttatctggaggcttggagatccttatctggatcttggtttgaagatcttgagccatagtggct

>chr11:68345735-68345935
CTCTAAAACTCAATATGCATTATTCGCTCACACTCAGTCCTACACAGTAACAGTCATCCTGAGTACATCCCACTGTCCACGACATTACAGCAGCACCTCT
GCCACCGGTGGGTTCAATTCTTCCCTTCTGTACATTTGTTGTAGAGATTCCTGTTTTATGTGTGTTACATTGTATCTGTTTTCATGCATTACTAACCCAT

>chr11:69894528-69894728
CttttattttaattttattctaatcttttattttaatCTGACTCTGCATCTTTTCTCCATGACGTGGTCACCTTTTCCAGGCGGGTCTCCAATTCTGACA
CTTCAGTTTCCACCAGTTCAATCGAGGCTCTGGGAAAGAATGGACAGCACTTAGGTCCACTGGGCCTCTGCTTAGCATCAGGGGCAGGGTTGGCGTCATG

>chr11:70793270-70793470
cccaagtttgattcccagaacccaTAGctatctatctatctatctatctatctatctatctatctatctatctatctatcatctatctctatctatctat
ctatctatctatccatctatctgtaggttaattatctatctatcaatctgtcaaacatctatctatctaCTATGTTCATATGTGTTGTTATGGGGTGCAC

>chr11:74769326-74769526
atcaatctatctatctatctatctatctatctatctatctatctatctatctatctatctatctCTTCTTTGTGGTGTTAGTTTACACAGGCCTTTGCAT
TCTACCACTGATCTAGTGGTACACTGCCGCTTTGGCtttttgagcaaggtctcatgtagaccagggtggcctggaacttgatagacagtataggatgaac

>chr11:75417211-75417411
ttggatcaaagctgggctcttacatacgttaggcaaatgcttggccacccagctgtacctcccgtcccTGTTGCTTTTCGGTTTGGAGGACTTTTTTTTT
AGTTTTCTGTTTGGTTTTTGGTTTTGATTTTTTGTTGTTTGtttgtttgttttgagacaggatttcgctatgtgactctagctgtcctgggactcactat

>chr11:78063092-78063292
tgtgccaccaagaccagcctggaataccatgtCTTTTTGGTTTGTTTGTTttttgttttttcgagacagggattctctgggaaacaggcagatagatctc
tgagttcaagaccagcctggtctacagattgagttccaagacagccaggactacagggctgcacagagaaaccctgtttcaaaaCACCaataaataaaca

>chr11:79529338-79529538
TGGTATAATCTCTGGCATTCGACAATATCGAAATGCTAATAAAGCACAGAAGTTGAGATTAACAGTTGAGATATGCTAAGTTGCACAGACAAAAATAGCA
TATAGTAAATGATGCTAGTTAGAAACTACAGTTTGATTCATATCTTATACGCAGAGTGGAGAGGGGAGCCCCCAGTGCTCTGGGGTCCGATCACTATTGA

>chr11:79677496-79677696
ATCACACTTTAGGGAGAGACTCTGACCAGCCAGGGCCTCCTGCATTTGTTCAGCACAGAGATCTGTATCTTGCGTCAGCCTGAGTAGAGTTTGCATGGCA
TCCTCTGGAGGTTCGTCATCAGCTCCTACACAGTCCCCAAAGCTCTCCAGTGCCCTGAGCCACGTGACACAGTTTCTCTTTGGGGTTCTGGCCTGAGCGG

>chr11:80513728-80513928
TCTTCATTTCCCAGACCGACCAGCAGGCAATTCTAAGTGGTTAGTTTCTTGAAGTTAGATTGGAGGTGGGGGGAATTACTGTGAATGCAGAGATGCTATC
TAGTGTGGATTTTGCTTTCGTTTGTCTCGTCTCTAGGGATCTGAGTGGGTACTGAGCAGTACTTTTTTGTTTGATGCCCCCGGGCACTGGCTGGGCTCCA

>chr11:83078438-83078638
CTGTTTTCAGAAGAGCAGAATCTATGGGACTTTTTAGTTCCCCAGGTAAATCCAGATTATTTGGAGAGATTACAGCATACACTGTCAATAGGAAGGAGGG
TCAGGAAAGAGATGCAGGAACTGACAGGTGAACACCTGCGCTCTGTGGCTCTGAGGCCCCCCAGCTACACCTGTGCTCGCATGAACCTGAGGCAGGCACA

>chr11:83829485-83829685
agatgtagatgtagatgtagatgtagatagatagatagatagatagatagatagatagatagatagatagatgacagatagatagatactattgtacatt
gaatgtttgctgtatgcctgcactgtggtgcttcgcctgtaactgttaacccttctgggtagtcctggtaggtactgttgttttaaagatgagaaaataa

>chr11:84050129-84050329
CATTTTCATCATGTGTGAATTTTTTTAAAAATTTGAGTACTGTGGCCTTTCCATGGAAATAATCCTAGGCAATTTGGAGGCtgtgtgtgtgtgtgtgtgt
gtgtgtgtgtgtgtgtAGGAGGCAGGGGAAGGGGAGGttacagtgctagagagtgaaccagggcctgccttagcatgctagttagtagtaccacaggagt

>chr11:84954662-84954862
tgtgtgtgtgtgtgtgtgtgtgtgtgtgtgCaggtcagagaacaacttgtaggagttgtttctctccttccactctatgggtcctggagatggctggaac
tagggttgtTTGTTTGTTTGTTTTGTTTTGTTttttgttttttttcaagacagggtttctctgtgtagccctggctgtcctggaactcactctgtagacc

>chr11:86078184-86078384
ACGTAAGCCCTGGCAACTGCAGTCTGCCGCCATCCAGATACCACAGACACCCTCAGCACTGCTATCTCGTCAGCCGATCGCCTTGATTGACTGtggcagc
cacagacttgcttggtttgccttttctgaaatctcaaataaacgctattggacagtatatatttgtttgtgtctACAGAGACCACATATTACTTTGGGGA

>chr11:86346577-86346777
ATTCTTCTAATCATTTAACCTGAAGGAGGAGGGGCAGAAAGTCTATCAGTTAATAATTAAACTCAAAATATTTCATGACAATCAGCATTCTAATCTATGA
CTCAACTACAAAACTAAGTGATGAGTATAAAGGAAGCTGCTGCCACCAAGTCTACCAAGCAACGTGTTAATTATCAAACAGATCTCATTTCAATGACTCA

>chr11:86455324-86455524
tatctatctatttatctatctatctatctatctatctatctatctatctatctatctatgtatctatctatgtatctatctatctatgtatctatctatg
tatctatctatgtatctatctatgtatctatctatctatctatctatctatctatctatctatctatcAGGTTGGTTAGTTAGTTACTTGTGTATTTGTT

>chr11:88614368-88614568
TGTTAAAAACAGATCATTATCTCGCTCAAAAAGACATAGagcagagcctgacatttcagttttggttctcttctcgctagctgcctgacctgggacaggc
tagtgctaatgtttactggggctcagctttctcacctagaaaatgaaatagagaaacaagacaaggcccaaggtccctaactctgCTTAACACTGGCTGA

>chr11:89143512-89143712
TTAGATGGAGAGAGAGCATCAGTAACTAAAGTATTAAATGATAGCTATTAATCTATCTGTCTATTCACCATTtatctatcatttatcaatgtatctataa
tctatctatcatctatgtatctatcatctacctatcatctatatgtctttgtatctatgcatgtatctatgtgtgtatcatctatctatctatctatcta

>chr11:89180165-89180365
GAGATAAGGATCAGAAGTTTTTTTTTGTGTGTGTGTAGATGGGGAAACTGAGGCCTGAAGACCTGAGAGATCTCATGATTTGAAAGTAGGAGAGATGGTG
GCAGTGGGAGGGAGATATATTTTAATGAAGCTCAAGCCAGGTTGGTAATAACTGCAAACGGGGAATTATAATTTGTGGGCactgagtgtctgctgtggcc

>chr11:89180705-89180905
CCTGGCAGCCTCCAGGATTAAACCAGAGTTGAGAGTGAACGGTGGTACTCAATCAAGAGTCTAACAGTGCCTAGTCTGTGGCTTGGGTAAAAGACTTTGA
CCAGGAAGGTGGACAGAGACCATGGTGTGGGGGCAGGGCAGAGAAGGATCTCTAGAAAGGGACACGGCAGGACACGGGTGCTATGAAAGAGGAAATGGGA

>chr11:94377858-94378058
ctagtcaaggcatataaaaatataacaggtgtgtgtgtgtgtgtgtgtgtgtgtgtgtgtgtgtgtttcatttgtgaatccagagctcttgggcaggtac
tgagctgtgcacgtaccagcctggaacccagagcgaattaacaattttccattacaCATTGGTGCAAAGGCATGAGCAGAGAACTCTGCAAATTACGAAG

>chr11:94958746-94958946
GGAAGTGCAGCCTCCCTCAGAGCTCTGAGCAggttgatctgaagatagtgagttatctcaactgattgttcaaagtcagttccagattgcatccctattc
tacactccacacccccctttcctgttactgtacttaaccagccgttaagatagcacttaaaaggctgctcttctagagggcccgggttcaattccaggca

>chr11:97100634-97100834
aaagggaatcaacttcagcaagttgtcctctgacctccacaaacacatcatagcaACTTACTCCCCCACaactaactaactgagtaacttactaagtaaa
taactaCataagtagatagatgatagatagatagatagatagatagatagatagatagatagatagatagatagatagatggatggatggatggatggat

>chr17:85399284-85399484
agatagatagaATATAACCTTAAATCAGAACAAAAAATTGCTGCTTTTGAGCATGTAAAAAGTCATTTAGAGATCAAAATTAATAGGATTTATGTTATAA
TCTAAGTGTTCTTCCCTCCCTTCTAATCCCCGCCAATGAAACTGAAGATGACATAAACCAAAATAGCAGTGCCCCATGAGTCACGGTGCTATTATGTCTT

>chr17:88042638-88042838
ACTAGATATTCTGCCATGGACTCTCACTACAGATGACTTCACCATGAGCCCCTCCCCACTCCCTCCCTCCAGGAAGCACACACTGTCTGCGCGTCTCAGA
TGCTTCTGATAGCTGTAACTAATCATAGTCTTTCATTTCAGTGAAAATGAAGGTTAATGGTTTCCCCCCCCCCTTATTCTTCTTTCTTTTTTATAGTTTC

>chr17:88176632-88176832
GTGTGTGTGTGGGGGGGGGGGAAGCCTCACAGGTCTTCTCTATCTCCCAGAGCACAATGCAAAAGGGGCTTTCAGCTTTCAGTCCACAGAAAGTGAGAAA
GGTGTAGCCTGTGATGAAGGATACGTTTTAAAGGAAGAAAatttgtctatcatctatctatctatctatctatctatctatctatctatctatctatcta

>chr17:88330778-88330978
ATGTTATCCTAACTGCTTGGCTGTGCCTGTCTTGTTAGAACCTAGCCAAGTATACCTCTTGTATATCTTCTGTGTTAATGCAAAAAACACATCTCTTATC
TCTACATCAAAGGGAACAAGGGAGAGCTTGTTCTCCAACCAAATACGGTGACACAGCCCGGGGACATGGATTCAGGTTGCCTGAAATAACGTTCTTCCAA

>chr17:88703647-88703847
CCACTAatttatttattcactttacattttgattgcagcctcccttcttccagtcccccctcacacagcccctcctcccactcctccctcaccATAGCCC
CTCCTCCCACTCCTCCCTCACACAGCCCCTCCCTTACCACGCCCCTCCCAAGAAGGGAGAAGttgtggggcagattttactatagattacttttctttag

>chr18:4296353-4296553
gaatcaggtgccctggaactggagttacagacagttgtgtgctgccttttgggtgctgggaactgaacctaggtagatctggaagaacagatattgatct
tcaccactgagccatctccccaacccTACAATAGTTTTAGCTAACACATGTCTAGTGCACGCTAGCTTACGATTCAGGTAATCCAGCATTAAACATGGAA

>chr18:11274455-11274655
ggccgggagatggctcaacagataaaggtgcttgctgccaagcctgacaacttctgttcTGGAAGGAGAGAGACCACGTGCACACCCACACACTAAAATG
TAATTAAAGTGTTCTTGTCTAGTATATCTGAAGATATATGTGTTCATCCATaaaactcagcagctagaaagcaattgatctaatagaaaaataaacaaaa

>chr18:19788855-19789055
tctctgtgtgtgtgtgtgtgtgtgtgtgtgtgtgtgtgtgtctgtgtgtgtgtgtctgtgtgtcttgtgtctgtgactgtgtatgcgtgcatgtatgtAc
cattaagaagcctttctttcctgtgctgttctcttgagacttgggtatcctatctcattctgccagtctttttTGTTGGGGTATAGGAATGCCACcaacc

>chr18:23845140-23845340
CTAACGTGCTAGTGAGAACCTGAGACATGACCAGGTGGCTCTAATTAGCAGAGAACCTCAAGTAGCCTTTGAATGAGAAGTTGGTGGCAGCCTGAGAATC
AGATCATCATCTGAGATTAGAGCTGAGCACTCTATCCAACGTTGATGTTGTGCACATAAGAAAATTGTTGACTCAGAGGGTGTGATAGCATGTCCAACCT

>chr18:24558606-24558806
ttctgctggagacaatataaggacattggaagaagggagtctagctcttgctccttcgcctgcttgctgcgtgagactgagtaactgctagatccttgga
cttccattcacagctgcgactgaagcattgttgggaattgggctgccgactgtaagtcatcaataaattcctttactatctagagactatccataagtta

>chr18:32263519-32263719
TAGAGCAAACCTCCTGGGAGACAGGCAGGGCTATGAGGTGGGGCTTGACTACGTGAGTGCAGACCAGAAGGGAGAGGGAGCCCCaaaagtctcttttgtc
atgattaaatcattagataagagcagaaaagtttgtatgtgcaactgaggtgtgttaagcagcatttatttgtgttgcaagggctgtggaagcatagtgc

>chr18:33210863-33211063
CAGCAGTGGGATCATTGTGATTAAGCCACAGTCTGTATACCCAAAGGTCTCCTGCTAGCTTCTTGTGGGTGGCAGATAAGAACTTTTATTTATTTCAAAC
TTATTTGATAGGAATCAAATGGAATGGAAAGCCACTATTACCATAACCAAACATTAGCTTCTGCAAACCCAGGAGAGGAATGTAAGCAATACAAGCTACC

>chr18:34783722-34783922
TTTTAAAGTCAGAGCCTTGGCTGGCCTTGATCTGGTGTTACAGGTGTGTGGTAAAGCTAGATGTTTGTTTATCAGGGGTTTGAGTCACTCACTCCTGCCT
GCCTGGTACAAGTCTGTGCCCTGCTAGCTGTTCTGCTGGTTTAGGTTTCCCTTCACAAGTAGACCCCAGGTGGGAGATAGGAACCCCTTTCTGTTGTTGA

>chr18:36130480-36130680
TCGTGCAATGCTCTCTTACTTTAGGAACCTCTGTTTCCAGTCCACAGATGTAGGCCACTTCCTCCCTAAACCCACAGGAGGAAGACCACAGAATGGCTAT
TCAGAGGCAATCAATGTTCCCTGGATATGGAAAACCCATTTCCTGGCCTGTATGTGGGCCGTCGGCCACTGTGTGGGCTTACAGCCAACCCACCTCTGGA

>chr18:39457862-39458062
GTGCTCTAACCAACTGCCTCCTAAAGCTTTCTGAAACTGCTCCCCATTTCTTTTGTGGCCACTTTAGCTCATTCTCGCCTTGTTTCTTATCAGATCTTAG
GCAGTCTGGCAGTCACTCTTACCTCTAAAGTGTGGTATAGTCACCTCCCTCCAAACATAGTTTATCCTATATCTAACTGCCAGAGTAGTATTTATAAGGT

>chr18:40036832-40037032
ACACTTGCCCAGGCCTGTCGGGATTTCATGCTTCCTTCTCATTGGTCAATTAAAACTGCCCAGAACAGAAACACTGGGAATAGTAAAGCCCTCAGTGTTT
CTCACCCCAAAATGTTTCTGTTGCCTACAGGACTTTCTTCACTCATCTTCAGTCACCAGTAACTGAAGCCCCTCTCCTTCTTCATTACCTAATCCTGCCA

>chr18:44402474-44402674
AAACCATGTATGTATGTAGGACATGAAAAACGTGAGGTTCAGGGAGTGACTGGAAGTGGCACAGGGGGCTGGGGAGGAAAGGGAGGATGCAGGATGTGAG
TGTGGCCAGAGAGCACGGAAGCTGTCGTGGGCTGGAGAGACAGCTCAGAGCGATGGCTCGGGAGATAAGAGCACTATGCTCAAGCAGAAAGACCTGAGTT

>chr18:46192936-46193136
ataaGGAGTATTGTAGATTGAGTGAAGAGATAAGGGAATACCCATTTAAAAAAAGATTATTACAACTCACTATCTCTGGTAACAGGAAAATATGAAATGG
AGAAAAAGATTACACACATATAATCAGAGATATAAAACAATAGAGCTTTTCTGTTTGCACACCTGGATGGGTAATTGACATATATACAGAAACTTTATGC

>chr18:46598807-46599007
AGCTCACCAGTAGAGAGTGTTCAAAGGCCTGGGATTGAATCCCCAGCGCTACGTGGGGGTGGGGGGGTGGGTATGGGGGGTTTGGGAACCGCCCTTTCTT
CTTAAGATGACCGTACAAATAAACAGAAAAGAAATAAGATTAAAATCTCAGTGTAATATGGAGGGTCTGAGAGGGAGGGTAATGTAACTAAAGTCCCCGA

>chr18:46673166-46673366
GGACAGTATTATAATGTCACCAGGAAGAGGTTTCCGGCTGCCTGGATGACGTCAGTGTCCTCTATGGATAGAAAGAGAATAAAATGATGTGACATAGTCC
CTTTATGGCATAAAGCTCCTGCCATCCTACACTCAAGAGCTGATTTTCAAGATCTGACTTCTGTTCGCAGAGATTGTTATCTTGTGTAGAAAAtgttaat

>chr18:49642316-49642516
TCCAAGTGGGACACAATAGCGAGGAAAGGAAATGAAGAGAGTGGGAGAGAAGGAAGGGGCGGGACGTCAGAGTTTTCACTGTCTGCTTTACGCTCCCACT
TGTTTAACAGGCTGTAATGAAAACCACTGCTCGTTTAGATGTAGCAAAGTTGAGAGCAAAGCTGCTGACATCGTCGTCAGGAAAGATGACTCTGAGGCTA

>chr18:53973006-53973206
tctattcttatctcttgatctccttcagttgtcttattgctctaggtaagactttaaacactatattgaacagggatagagagaacagacatccttgtct
tgtttctgattttagtagaaatgccttgggtttctttccacttaaaataatattgtctgcaggtctgctgcagatagcctgtttttatcttgagatatgt

>chr18:54196642-54196842
ccagagctacatagtgagactcACCctatccatccatctatctatctatctatctatctatctatctatctatctatctatctatAATTTGAATGCAAAG
ACAGCAAATATCATGTGTAATTTCTGATTCTATGTGACCATTAGACTCTTGTCTAATGTTGCTGGTAAGTAATAACTAAATATGATGCTGAGTTGATAGC

>chr18:54962066-54962266
TGATTTATAAGCAACACAGATTTAGCTGGTAGATAACGCTGCTGTCTGATCATTAGTAGTCAGACAACAGCCATGTGAACACATCAATTATGGGCCACTG
CCAAAAGCCCTTGAGATCTTGGAGATTAACAGCCAATCCTCTGTTTTACAAGCTCACATCAAAAAGAATATTAATAAGAGGAGGGGCAAGGTGAAAGCCT

>chr18:54990554-54990754
gaggaggaagaagaagaaagggtgggatgaggagcccggctggaggagaaaaagaaaggtgtggaggaggaggGAGCAGACGATGCAGGGAGCTGATAAA
CCAGTTAGAGCAGCTTTCGCCCGGGGCGGGGGGCGGTGGAGCCGGGAAAATAACGGCGTCTAAAAGGGGCTGTCTTGGAAACCTGAAGGATGTGATGTTT

>chr18:56452036-56452236
AAGCCTTTTTAGAAATCTGTTTTCTAACTTGGAGAAAAACATAACAAAGAACAGCCCATGCCATGCAGATGTGACACCTTCTGTGGGCCCGGTTATAGGA
AGTTCCCACCCCTTAATAAGATGCTGAAATATGATAAGCATCTTCCTGAAGATGACACACCCAGAAACTGCCTTAGGCTCCTCTTAGGTAGCCATAGATC

>chr18:58508747-58508947
GTACCCCGTGTCTTTTCTAAAATGTCTCTGGAAGGAATATCTCAGCATCCTGCGTAGTTTTGTGGGTTTGAATTTTGTCGTTGACTGTACCGTAAGTCCT
GGAAGTCACTGTTCATTCAGGTTGTCAGATAATTAGTAAGGACTTTTTTTTCCCCTCTTAGTGGATACCACATAATCACTAAATATCTCCATCATAAACA

>chr18:58541742-58541942
TACTGTCATTATGTGAGAACAGGATTATCATGCCACCGCGTTGGGTCCTCTACCCTTAGTAATGACATCCAGGAGGAAAGGGGAAAGATGAGGCAGGGTT
TTATGGGGTAGTACTAGAAAGAACAATGGAGATAAACCTTGGGAGAAGTAGAAAGACATTACAGGCCAACGCTTTCCTAGTGGATAAGCTTGGACCCTGA

>chr18:60847010-60847210
tgtatTTGCATCTTTTCTGTGAGAGCAGGGAACTCTGGCTTGGGCACAGGAACCACAACAATGGGCACTATAACCCATTTCCTCTGTTTTATAGTTTGAG
TATGAATGGACATGGAGAACCATACAGGAAGATTAAGAAAGCAATAGATAACATCTTAAGGGCCCAGCAACTTTGGGCTTTAAGTCTGTTTttttgtttt

>chr18:60884444-60884644
GGCAAAGGAGCATTTCCATGGGAACAGGTGAGGAGGCTAGGCTGGAGGGATTCAGCCCTATTCCTGGACTGCCAGGGTCCTCACCAAAACAGCTCAGGAC
CCATAGCACTCCCTAGGAACAGCGCTCCCCAGCTCCACCTTGCCCTACTTATCTCCTGATCTTCATTTGCTGGCTGCCTACTGCAGAGCCGACTTCCTAT

>chr18:61139501-61139701
acacacacacgcacacGGGGAAAAtgtggagatcagaggatttcttgtggtagttggtttccaccatgttggtaccaaccaaggggtgtaactcagatca
ccaagcacttactagtgcttttaactactgagccatctaacctgcAAACACACTGAGATGCTAGCTCTGCTCCCTGAGATGCCTAGCTCTGATAGTAAGT

>chr18:62125531-62125731
ccagctCTATAAAGCTGTTTTGAGGATTCATGCATGTTAACCTAAACAGTTAGGTTTTTAGTCAGCATGTGATTACATAATTCTACAGTAACTGAGGAGC
TCTTACAGGAGGATGTGGTGCATTGGGCCGGCTAGAGTCTTGATTTGGAATCAGATAGTACACATGTTTAAAGACATTATCTATGAACTGTGTGACTGCA

>chr18:62498290-62498490
GCATCCTTACACTGTGCACTGTGAGGTCAGGATGTGTCAGGAGCAGCAACCAAGTTTTCCTTGCCTTGTTTTAACACCTCATTCTTTCTCCTTCTTCTCT
CTCACCAACATCCATCCTTATCCCTTCCTCCCGTTCttttaccttttagagacaaggtttctcaaagcccaggctgtcctcaaactcactgtgtagctga

>chr18:62659946-62660146
TTCACTTACAGCAACGAGTGTGTTTTCTGCAACGCAAAGATGTAAGCGCTCATGACCCAAGGTTGGCTTTCCCTAGCAGGCCATGATAGAAAGCCCTCCG
GATACCCCAGACATAGCTAGCATACATAAACAGTAAACTCTTACTACTAAAGCCATAGAACCTCACTTGTGCCTTTCTTTTAATTGCACACTTGCAAAAC

>chr18:62848920-62849120
CTCCTTTTCCCCCCTCCCCTTTGAAGGACCGAGACATGGAAGAGCAGAGAGACATTGGTCCCCATGTGCCTGTGGGGAGTTCTTCTTTGGTACAAGCAAG
GGTGACCGGGGTTCTTCTTCTAAAGGCAGAGGAGTCATGAGAGCAGACATGCTAGAAAGGAGATGTGCTTATCTATGTCACCATCAAATCTCTCCAACCT

>chr18:65433790-65433990
TGAGTCTTCCAAGATGGTGTTAGATAGCTCTGTGTGGGTTAATTGGGGGTGGGAGGAGTGGAGAATCTGGAAGTACTAAACTCATATCAATTGAGATTAG
AAGAATCAGTTGCCATTAAAAGTTAGTACTGAAagccaggcatggtggtgcacactaatcccagcattcaggaaacagaggtaggcagatcaatgtgaat

>chr18:65481504-65481704
AGACTGTACTGCAGAATAGAAAAGGGGAAAAGATCCCAGTTAGCAGTGAGGAGTGGAGTCCCCCACTCCTCTCAGAGAAGAGGGGCATCTGTGAGTCAGT
CATCTTGAGCTGCTGGGGACGAGCAGTTTTGATCCCTGGAGCAGATAGCACCAGATTTAGCCCTTGAATCAACTGTAAGGTGTGGCTCGATGGCAGGTAG

>chr18:65847669-65847869
tcttttatatatctTTTAGTGACTTCTGTCCCAACCTCTCTTTCTGTCATAAAACCTCTGGCATAAgggctagcaaaatggctcagtgggtaaaggtccc
ttcttcaggcctaaggactggagtttgattcccaggaccatccttcatcacggaaggagggaaccaacccctaaaagttagccttggacacgcgcaccat

>chr18:67278866-67279066
CAGCTAGAACACAGGGCTCCTCAAGTAAACACCGGAGAAAGATGGCTTCCCTCCCACTTCCCGAGGCATAGTAATGTCCAACTTCGCAGAAGGCCCCAGT
GAACACAGATCTAGCTCTGCCAGGAGCCTTTCTCACAGAATTCTGGGGCTCTCTCAGACCTCCGAAGAAGCATACATACATAGCCGGGGGGCTGGACACT

>chr18:67469041-67469241
tgcctgaagtcccagcaactgggagggagaggcaggaaagtcaggagtccaaggtcagctgagcatatatgaggccctctgtcaacaatttaaaaaaaTC
AAAAATTTAACTGCGTTTTGCAGAAATTGGGAGACTCTGGTACTTTAAAAATAATATCCATGATTCCTGTATTTCTGTagtttgattctcttatctactt

>chr18:67524811-67525011
ATACTAAAATCATGCTCTACAATCATGAAAAAAAAAAAAAAACCCAACACTTGCTGTGCTCTTCCAGAGGACCTGAGTCcagctgccaatgcaggcagtg
atctgagaagagataagagtgaaaccccagagcaaactgagtatgtcaagtggatcagactttggggaatctaatgccaggcagctcactgtcagcatac

>chr18:67902870-67903070
cagatccagatatgataaggctgttgcgttcaggaacacacagcagccgtggatacctgaacaagattgtgcccttccatcatggatacaggaggtacca
gaggatttattgactgttaatgtttataggaagcaatgccgttttcttcaatggtgtagacactggcggattAATTCAGAGGAAGAAAGAGTTCAGAGGG

>chr18:68235460-68235660
ACCCCTGGCCCAGCCATGCAGCCGTTTTATGACTGCATTTTCTTCTCTTCCAAAATGTAGCCATAGCTTCTTTCTGTCTCCCTCACGGATGTCTGGGAAG
GGGGTCATGACTGCCTGCGGCTGCAGGAACCGTAAGTCAGAAAGTCACACAGGTGCCAGGACCACTGCTCACAATCCTCCTTCTTTCCTTGCAGCCGAGC

>chr18:68352196-68352396
agatgttagaatactggattttagattgagatcctttatctgtttggaattgagtttgtgcgaggagagagataaagatctatttgcattttcctacacc
cggccacccagtttgacgaacaccatttgttgtcaaagctctcctttctgcagtgtgtatagttggtggctttgtcacgagtcacgttgctatgggtgca

>chr18:68566642-68566842
GATGTGGAAGATGAGAACAGATACAGGGAAAGGGAGGGGATACGCCTGCAAGAGGAATCACCTGAACACCGGGATGTGTTGACTTGATATTCCCATGGTG
ACTTGGAATGTGGACGCAGCAGAATGGAGAGATCAACCAGGAGATAAAAAAAAAAAGCTGATCTCACCCAATCAGCATCCTCCCTGGAGCAGATCCCTTG

>chr18:68727181-68727381
TTGTTGTTGTTGGTAGAATATGATTTTAATATTTTCAAAACCAAAACTTTTGTAATCTCTGACTTGTCCCTTAAAGAGATTATGCCTCCTAGGCTATCtc
tatctatctatctatctatctatctatctatctatctatctatctatctatctatctatctatctatctatctatctatcttcatctattatgtatgtat

>chr11:97124662-97124862
TAAAGGGGACATCCGAGTCTCAGCTGCCACCATGCAGGGCACCCAGGGCCAAGTTGGCATGAAAATGGATTGGCTAGATCTGACCTTGAGATTAACCCCA
CTTATCACCCCAGATGCAGATTCACTCTGACACACAAGTCTGTGATCTCCCTGAGGCCTGATGTCTATAGTTCACCCCTCTCAGCGACCCAGTGTGTATC

>chr11:97807854-97808054
TACCAGGAAGGGAAACTGGAGACCCAGCTCGTTGAGGGCCGCCTATCATGGCCTATCATCTCCTGCGGGGTTTGAACATTTACCAGACACTTGCTGCCTG
CCCTCTGATCTATACCAACTTCTCAGGTGCTGGAAACCTGATTTCTGATAACATCCAGAGCTTAAGAGGCAGCGTAACTATGGTTCCTTCCGAAGGACCT

>chr11:98682187-98682387
GCAAACTGGGAGAGCTTGACCGGGGCGGGGGTTAGGGGGGTGGAGAGGAATCTGCCCGGCAACTCATGATGTCATCCCCATCTGAGCTCCGATAGGTCCT
ACCCACTTACATGTTAGAGTCTGTTGTAGCCCAGCTTGGAGTCTAAAGTGACCTCTCGCGGACATCCAAAGATGTACACTAGAGAGGAAGATAAAATCAC

>chr11:98774660-98774860
CATAAGCCTTGGATGGAAATGGAGACAGTGACAGAGCAAAGATAAGAATCTCAGTACCTGTGTTGTTATTGGAGTCCAGGGTCGTCATGTCTTCACCAGC
TGAAAGCGGTCATTCAAACTGGACCTTGACACAAACTGGAGGTTGTGATGGCCTCTCTCGCCCCCTGGGCAATGGCTGAGGGAGACGAGTGAGCCCCGCA

>chr11:100301468-100301668
TCGCAATAATGCTCTGATACCCAGGACGTAGGGGCGGAAGATGGAGATAAGCAGAGCCCAGAGCTGATTGACCACATCAAGGAAAGACAGAAgggctgga
gagagagatggctctgcagttggaagcactagctgctcttctggaggatcaggcttcggttcccagagtccacatggcaactcatggctgtctgtggctc

>chr11:101431104-101431304
ttatgtgggctctgaggtctaactcaggtcactgggtttatataacaggctcttttatctgctgagccatctctcaggctctgTCTTAATCAGCAGCTAC
ATCAGTTTCTCTTGAAGTGGGAGGGAGGTCTGTGCAAGTTTTCTTTCCCTTTGAGCACAGAACCTTCTAAGATTCTCCCTCCCCCACTCCATGCCCTCTG

>chr11:102222064-102222264
CCAGTTTCTCTGGTCACCCCAAAGGGAGGGGGCAGTCGCCCTCCCTCCTGGGAAAGGAAAGGAGAGAAAGTATAGAGGGCGCTAGGAGGTGCTGGGCAGA
CAGGTGCTATCATGCGGTTCATCTTCCTCCCACGCAGGGCAGAAGGAACCTAGATGCCTTCTCCAGGGCCCCACCAACAAACATCTAGATGGGATCACGT

>chr11:102862763-102862963
GTGTTCAGCATCACCTGAGAAACACAAGGGTCTAGAGGTGGTATGAAGAGCAGAGGGCACAAAATCTACAGCAGAACCAAAGAGAACACGCTCAGCACAC
TCAGTACAAGGGGGAGGACCTGGTGAAGTGTCAGCTGGAAGATCATGCCCACGGCAGATGCAGAACTGATAAGAGGGTACCTACTCAGCAGCACAGAGAA

>chr11:104536727-104536927
TAATATTCAAGTTAGTACTCGGAatttgtttgtattatttcttcatttatttatttacttTGGTAtgtgcatgtgtgtgtagcaggtgggcatgtgcgcg
cgggaaggaggtcaaagataacttctctcctaccatgtgggcccaagggaacttactcaggtcactgggctcagcagcaagtttgctaactgatgaggca

>chr11:104693363-104693563
AGGATCAAAAAAACTCAGGAGAAAGAAAAGTGTGCAAGTACAGCTTCATAGTAAGAGAACGGAGGCGAGTCTGAACCTGGCAAGTGTCCCTTGTCCCCAG
CCCCCAAAGCTTCTGGATGTTTTAGTTCAAGTGTTGAAATGTTCCtattttatttttgttttattattttttaaaatttaatttaattttttttcacact

>chr11:106857564-106857764
atctcaccagccccTATACTAATTTTTAAACTAATTTTACAGTTACTTTTATTcatgtgtagtgcccaagaagtgggctcagatcacctggagctgaagt
tacagatagctgcctaacttgggtgttgagaactgaattcacattctctccaagagcagcacatattcttgaccactggcctatctctgcagcaccAATT

>chr11:107108647-107108847
cagtgctgattaaaggggtgcatcaccacacctggcCTTTTTCTTGGGGAGGAGGGTAgactcttcttgctgaggtcctaagttcaattcccagcactca
catagcagctaaggatcccaagctctcttccagcctccatgggcaccaggtacccacagagtgcagacaagcactgtaaagagatagatagatagataga

>chr11:107124548-107124748
GCTGCCCAGCACAGGGCATCACTGCAGCTTCACAGTTGACTTCCGATTCTCTTCAGCTCTTGCTAAACACCACTGGCCTCTGCCCACACTTGACTATCAG
CGCTGAGATCATGCTGCTCCTGCCCCGCCTCCCTCCTTACAAGCCGGTCCAGGAAGCTTCTGCCCACACCAACCAGCCCCTAAAGAATGTAGATGCTGCC

>chr11:108585264-108585464
CCCATTCAGGATTATCAATTATATAAATTGTATGTGGCTTGTATAGATTAAATCCTACAGGAGAATAAAGCAGATTTGTCTAGGACTTAGGTTTTTAATC
TCTATTTAGCCAGGCATATAAACAATTATTTATTTAGCTTTCTGCTACTTTTTTCTTTTTTACCTGTGTAGGTTTGTGGTGTGCATGGATATGCATACAG

>chr11:109009896-109010096
CTATTCTGATATAATGCCATACAAAATCTAGCTATTCATGCCATATTATTTGGGAAAATAAAATATCAATAACCTTTCTTGTTAACTATTTTAAGCAAGT
TTGGGTTCAGATCCTAATCTCAACCCTTGATATGTATAGAAAGGGCTTATATGCCTGCAACAGAGACAAGTGAGGatatatatatatatatatatatata

>chr11:109433235-109433435
tgtgtgtgtgaatgtgtaagtgtgtgtgaatgtgtaagtgtgtgtgagagtgtgtgaatgtgtgtgtgGTGGAAATCAGAGATCTAAGTACGTTTATGCA
TAGGAGTAGGAATGAGGGGTTATTAAAGGAGCCCAAGCTTAGCTGTGGCCACAGCAGTGAAGAAAGTGTCTCTTTCTCCTCCAGCGGGTCCTCAGGGAGG

>chr11:111373704-111373904
TATTCTCTTATCATGCACCAGTTAAGACCTTAGCCAAGAAATAGTTTCTGGTTTAATGTCTCCTCATTTTGGATGGAGATTGGGTCACATCTACATTTAT
TTGCTTTTCCATTTTCTCTTTTCCTTCTCTGTTTCCTAGGTTTTTGTAATATTTTATTTATTCTTATTACTATTGTGCAGTTGgtgtgtgtgtgtgtgtg

>chr11:113816241-113816441
CTACAGCagtggctgttattaaagtatcaaaagataaccagccctgggcctggagagatggcttagctgataagagcactgactgctcttccactcctga
gttcaaatcccagcaagcacatggtggctcacaatcctctgtaatgggatccgatgccctcttctggagtgtctcaagaaagctacagtatactcatata

>chr11:115641010-115641210
TATTTCTCCTGCACACCCCCACCAGCCCTGCTCCtgccccacctgccccgtgggtctgttgtctgacactaggcatgggactcagggctttgcctacact
aagcatgtgcttcaacagttacacctccagctccACCTATTAATAACTGTCCAAAGAACTATACCAACAGATCAACCTGATGCTATCTTCCCTAACCACC

>chr11:117439298-117439498
cagcagataacgggacttgctattgactctgattatgtgggttcaatccctgagacttacgtgatagaagaagagaatccactcctgctggttatcctct
gactgtcctattgtgctccatggcatgtgtaaccacagacagacaaacaAacagacacacacacacacacaggcacacacacaaagatacacagacacac

>chr11:117936277-117936477
ACTACCCTTTCCTAAGGAGTTTGAGGCCATGGTGAGATCCTGTCTCCAAAATAAAACAACTCCAGCGACAACAGATTCGTTTGGCCTGAGGCTACAGCAC
GTGAAGCACCAGTTGCTGCAGCCCTTCAGAGCTGTCTCCTCCCCTGCAGGTATGCTGAGCATGGAAGTCTGGCACAGTGCCCTGGCTTCTTTCCCAGGAG

>chr11:118075904-118076104
TGTCACTGATGCTCCATCGGAGGTGGGGATGGGACTCTGTGCCTGCCTCTCCTCCATCTGGAGAGGGTGCTTCACCTGCCTCTCCCTCAGCAGAGCTCGT
CGCCTTCCCATTCCCCTGGACACCCCAGGAGTGTCCAATCCTTTCCTCTTCCCTTGCCAGTCTCCCCTCTGGCTCCCTCCCTCCTTGCTGTTCCTACAGC

>chr11:118214194-118214394
gacctcacttctcatcttcctgcgtcacctcccaagttctaagatGCAGAAATTAATTAGGTTTCTTCTATGTGGCTCCTTGTACATTGGATATTATATT
CTACACAGCTTACATATTTTTCTcaaaagttttttagtttgataaattgcacaggtctgtttttgcctttgtttggggctcctagccacagtatcgttat

>chr11:119009612-119009812
acacacacacacacacacacacacacacgcaGGAGGCAGAGACATGAGATCCGTGGTACAAGCTGTCTAAGTAGACATTGGTGAGTTCATCAAGAGACCA
AAGTAGCTATGGATCAAAAAAGACAATGTCAAGTTCAGGCCTTCTCACACACATGCACACACACATGAAGCATGCGTATATAATACACTCGGGTACATAT

>chr11:120132090-120132290
TCTGCTAAAGACTTCCTGAGAggggccagcaagaacagctcagcaggtaaacacacttgtcaacaagtctaaccttatcttagactgatctacagaatct
atgaggcgaagagaactggaccccttccatttcctctgacttccattcacaaaccatgacatgTAAGTCCTACTACCATCACTAAATAAAAAGTTAAATT

>chr12:3982440-3982640
GTGGTTCATCTCAGTGCAGCTCAAAGTGTGGCTGGGAGCCAGCCCAGTGCCAATTCAAGATCTGTCTGATAACACTGCTGCTAAGATGTGGGCCAGAAGG
AAAGTACACCCGCAGTAACGGGGGCGCTCAGGGAATGCAGGTGGCTTGTCTTCTTTGAGATTTAATTTTCTCTAGGAATTATTTTCCATTGTATTTCATA

>chr12:4722918-4723118
ggccacttcaagacatagacatccaattttaaggagttgggattttatcccaaacaaagcaaagcaccagatggcttagatgtacaggacctgaaggtca
ggtaggaaaattaaggccatacaaggctgatatagccattaacatatggggaaaagaactattacagcagtggaaaacacaaattaatatcccctcagat

>chr12:15930389-15930589
CCGAGAAGGTGATCATTTCTCATCACTTGATCCAAAGACTAGGGTGATTGAACATGAGATTATCAACCTTAAAAGTAGATCTAAGGATTTTTCACCTGTA
AGATAGGCATAACAATGCTAATCAAGACCCTTATCTCATGTGGTACATAGGAACATTGGGTCAGGACAGCAATGTCACCCAATCAAAGTTAGCTTCCCCC

>chr12:17032826-17033026
TCATGACCTTTCTTCTGCTATCGAGGGTACCCCTCCTAATCTTTCACTCTTTAAGGCTGTGTTTCCTCTGGCCCATTCTGCATCCCCAGGAGTCCCTTGA
GGACATAGCCTGTTATCTGTTCATCTACCACTGGTGCCAGGGAGTTCACCCCAGAAGCACAGGCCTGAAAATGAAAGTCATCCTCTGGTCACTGGGTCAC

>chr12:24809440-24809640
CAAGGCAGATTCTTGGGcagtggggcatggaaggtggctcacacacacttcggagggctatgtttccgcatctattccagcccctaccatcagtgatatc
ttgctagtaactgaaattagctgtggtgggaatggttgtactacataaatccacaaacacttcaagtTGctatctctctatctatatatctatcacctat

>chr12:25251384-25251584
CATAGTGCTGCAGAAACTACCCACAGGCCAGGGTCTGTCATTCTGGCCTGTTGATGTCCTTCTTGCTTCAGTCTGGTGGATGATTCTAGTGTTCATCAGG
CCCGATGCTCTGCCTGATAAAACCCCAACCGTTAAGGGGAAGTATTTGTCATCTCAGCACCTGGTTTCAGGAACAAAGTTCTCGCCTTGCAGCCCTGCAA

>chr12:26032290-26032490
acacacacacacacacacacacacacacacacacCCCGCATTCACATGCTTGCAAAGAATAAAAAAAAGCACACATTCTTCTCATTTTTAAAATACTTGT
CTGTTTCTGTATGTGTGTTGTGTGTGCTTTGATGTTCTTtgtgtgtgtgtatatgcatgtgtgtgtgtgtgtgtgtgtgtgagagagagacagagagaga

>chr12:26100909-26101109
ATAACAGACCAAATCTATTGTGTTCATGCCTCCCTTTGGCTTCTAATGGTGGAAAGGCATGGCTTGGCAACACCATCCCCTTGTACCTAGAGACCCTAGG
CATCAAACTCTTGTGATACTATTAGGAGTTACCTAAAGGTCCCATGGTCATTGACTGTAAGCAACTTTAGAAGGTCACATGACTTATCTTGTAGTCTCCT

>chr12:26188604-26188804
AAGCTACCTCTGGGAGGGAGAGGTTATTCTAGATCCTTCTTCCAAGGAAACAGTACATCAGTATACAAGATATTCAAAGACATGAGCCCACAAGAGTCAA
AACCATAATGATGGACCAAACCAGGATCTGGAATGCTGCCACTCCATCCTATTTACATGTCTATCTAGATCATTTGCTTCCTTTGCAGAGAGCTcagaaa

>chr18:70348092-70348292
attccaaaaaatataaggtagagagactagaaagatgccaggcattgacctctggcTATCGCCTGCAGGCAAAACAGATGTACATATGTATGTGGCACAT
ATATGCCACACATACATAacagtaacaactgtttacacaccattcacactgaattaggtattagggataatctagagatgattgcttctagagatgattg

>chr18:74959101-74959301
GAGTGACTCAAGACAGCTGAGTGCCTGCCCGGCATGCACAAATCACAGAGTTTGATCCTTAGTACCATAAACCAGGTATGGTAgctagcacatgcttgtg
agtctgaggccagtcggggctacatgagacaccatcccCTACCCCCAAGGGAAGAACAAAAGGAGGAAGAGAGCAGAGAAGCCATAGCCATGGAGACACA

>chr18:75278707-75278907
AAATTGCATTAACTTCCTGGAGCCTTGCCAGCCGCTTGCTGGGTGTCTGATGCTATCTGTATAGACTTTAGGTGGAAACTGGAAATCTCACTGAACTTCT
GTGGTAATAAAATTATTACAGTTGTACCCTACATCTGTTCACTGACTTCCTGTGGGTTTTCACCGGATCACATGACTGACAACAGAGACAGGCTGTATGT

>chr18:75345246-75345446
ggaagtgctccgaaataaaagggaggtgggtatgtcaaagggacacaaagactaacctgatagagagggagcaattgagtggcccaaaaatgcattgctg
ggtctccatccaaagtgtggtgtaaatacccagaagtggaatcatactgatacaaagaaacaattgaagagaccaaagaaccgtgaggaagaggagatct

>chr18:75774446-75774646
GGTCAGGTGGCCCACTCTCTCCATCTTCCTCAGACTGGAAGTTAGGGCACTGGCTTCCATTGGGAATGAACATCATTTTCTGCCTTTCTCTGTGTCCTGG
GGACTGAGGGAAGGGGTCTTGGCTAGCAGGTGCCTTGGTAACCTCGTGGTGGCCTTTGTCTAAGCATCCTCAGCCTCCCGTGCTTAGCCAGCATATCGCT

>chr18:77609730-77609930
AATAAGGCTCCCCAGGTGGCCCCACTCCTTTCGTCACCTTGAGCAATTAATGTCCCACCTGGAGTCAGTTCTTCCATTGAGCCTTCAAAGCTGTAGACTC
ACCATCTGGGAAAAAAAAAATCTTTATACCAAAACATCACTAGGACCAACAACAGCCCAGCTCACTGCTAAAGCACGTCCTGCAGCTGAAATGGACACCC

>chr18:78225058-78225258
ctatctatctatctatctatctatctatctatctatctctatttatgttctatctattcatttatcatctatctaacttctatccatttatcatctattt
aacatctgcctatcatctatcaatttatctatctatctatctatctatctatctatctatctatctatctatccatctatctatctatctatcatctCTC

>chr18:79166656-79166856
cctttgagatggtgatggacccctgggtatcttccaactctgccacatcaagtctcttcagggttaggcacatcctttcccactgaagtcagataaggca
gtcctaatgggaaatggattccacagacaggcagcaacagctttaggtacagtccctgctccagtctttgggagacaaccatgtagactgagctgcacat

>chr18:80577598-80577798
agagagagagagagagagGTGTTTGCAACTCCTTTGGTGGAATCACTCCTCGAGTCTCATCTTAAAATAGATCCTTAATTTCACAGACAATTAGGAACGT
CTGTGGAGCTCCATCAGCCCCCGCCCAGCGCCTTACACCCAGGAGCAGGAGGCTTTCTGGTAATCTCCGCCCAGGGTCACAGGCACAGCCTGATGTCTCC

>chr18:80596472-80596672
cctaagcttcctgccttccttaaaacattaactcaagtggatcctgaacgcagatataagatgtaagataatacacaagagaagctatggtctaggactg
agtgcagacttcttagctttggcaccagaagctgacgtagaagaagacaaatcagtcgatcagatcgcacaggaatgaaaaactctttctcaagagctta

>chr18:83437243-83437443
aaatattagatagaggatagatagatagatagatagatagatatgatagatacagatagatagatggtaaatagataataaatgatagatggtatctaga
taataggtagatgatagataaatagataataaatgatagataatagataataaatgacagatagatagatagatgatagataaatagataatagacagat

>chr18:83797062-83797262
CAGTCTCTCCATCTCCTCTGAGAAGTGGCTCTCCTCGTCTTGATGGGAAAAAACCCTAACCAGTGAAATAGATACACAACATATGTACAGACAATGGCAC
ATCAtaggtcccctttagccaaggtgcacttcctacagtttcagtgatctatcaccaactaaaatcccagaacactagatggaaaattcccgaaacaagc

>chr18:84696833-84697033
ACAATGTATATTCATCATCTCCATTCATCACTACTTTTCCCCAGCTCCCTCTGGTGCCCCCTAACCCAACTCTCCCTCTCAACTTCATGtctatctatct
atctatctatctatctatctatctatctatctatcatccatctatctatctatcatctatctatctatctatctatctatctatctatctatctatctat

>chr18:89152142-89152342
tgtaaacttagccaactttctgtggtaggcgaaggcatggaaactggaagagaatctagcactgtctgtttcctaaaccagtgtgatctgcattctgaaa
tttatctttctactcacagacatgttatcatccctcatcagagaagcttcttttttctcagtagacagaaaagtgaaaattagagaaaacctcaaatgat

>chr18:89212268-89212468
CAGATCTTTATCTGTATTCTTTTAATTTTCAAAGGTTGAGTGAATCCATATTTCATCCTCTGGTCCTTACTATAGCTACTCATTTCCCAGTCTGAAAGAG
GTAACCAACCACAAAACCTGGAACGCATTTCCTCTGAAGAGCAGGTGTTGGAGTGTTGGGTTGTGTGGGTGTTGGTATGTGGTGGTGACAAAGTCTCATG

>chr19:3654212-3654412
TGTCTGTGGCAGCATTGCCAAGGTCAACACTGGTCCAGGGGCAGGATTTGAAAGGAACAGCGTGACCCAGAGGAGAGCGTCTAGTGAAGAAGTCAGAAGC
AAGTGTACACATGACCCACAGGACCAAGGCTGACTGATCCCAGAGATAACACAGGCCACAGCAGCTCAAGTAAGGACAGAGTGCATAACAggctgaagag

>chr19:3750540-3750740
tgaagtcccactatctccctgcctaggctttggctgcaggcaactttatttcaccaatcaaaaccaactgggggtaaggacccccagtgttgtacaggca
gatgtgccaattcctgtgtaatttggggagctgaattaacacaaatagcattagagccaatccacaacaatagatgatagatgatagatggatagaaaga

>chr19:3865451-3865651
tatctatctatctatttatttatgaggcaggatttcactgtagcccatgatgcctgggactcactatattaatccagactggtcttagacttgagatcct
cctgttttggtctcctgcattctgtgattacagccacgtaccactaagcttgCTGCCAAACTGTAGTTTTGCTTTGTTTTTTAAAAAtctatttagtgtg

>chr19:11356088-11356288
TCATCTTCATACTTGGTTTTCAAGTGTCATCTGTGAAATGGCACTCTTTCCTTTTGATCTGGCACAGCTACACCAATTGCTTGATCCTCTTAGCTTTATT
TATGTAGTTTCTCTGCCTTATCAGAAACCTGGAAAAAGATCTCCACAAGAGGtttttttttgttgttgtttgtttgtttatgtttttgtttttCTGGTTT

>chr19:11371472-11371672
aaactttacccttttccaaatcctaaaataaactaatttcttcctttgaatagatacctctttggtcttttgctgtTGCTGTGTAGCAAGACAAAAGACT
AGCTAGGATATATGTTAGACCTTCATCAGAGATGATAGTAGGATGATAGCTATCAATTTATACAAACAacacaccacacacaaattcacacacacacaca

>chr19:11497271-11497471
TCTCCAAACTTATCATCACAATAAGCGATATTATTTTCTTGTGGAATAAAAACTCTGTTAATGGGAGCCACTCCTTTTGAGTATATTTCACAATAAATAT
ACACACCATGGAGGAGAAATCGAAAGTCAGTTATAGAAAAATAGGAAGTGGTTGTGTTTTTTCAGAGATTCATATCATAGCCTTTATGATTTAGAAGTGC

>chr19:14025126-14025326
ccatggagggagttacagagacaaagttcagagctgagacagaaaaaaggatcatccagagactcctccTCTTGATATTAACAGGACTGCCTAGAAGGAA
GCACATTCAGTAACTCCTCTCTGGAAGAGTACAAAAACAAATCACCTAAACACAAGTGCATGGTCATGCACACAGTAATGAGCATATTAAGCTCTTTCAT

>chr19:14713536-14713736
TGCCATGCCTGAAATTGTTGTGAAATTGGTTTTGAGCCAGATCACACAGATAAGAGAGACACGTGATACAGATGATTTGAGGACTGACTCAAAAGACTGA
CTTACTAGATTCACATCTAATCTTACACTTTGTCATCAAAAACCCCAAACGTATAATTTAGAAATGACCATGAAATCTATAAAAGTCATCCTCCTCTAGG

>chr19:15220284-15220484
CAAGCTGTACAAGTGACAAATGGCCCTAATTCTTGAATTCTTGTTAAATGCATCCATTTTTCATATTGATTCCCAAAATTTATCTCTCCTCATTTTTCAT
TTTCTTGCCTGGATTTTAGTAATAAACATTATTACCTAAGCTTCCTTCTCTTAAAATACCTCAAAATGTTGTTTCCACAGTTAGTAACTCCATGGTCGAG

>chr19:15623468-15623668
ACTATTATAGTTTGAAGTTCCTTGCTAATTAATATTGAACCTACTCATTTTCATTTAGTCTGTAGAGGCTCAATATTAAAATTATAATGCCTACTGATGC
TTAACACTTTGATGTGAGTGGTGACTAAGAGTCCTCAAATATACAGACCACTTAAATTATTATAGAAAGTCTAATATAATTTCATAGAAATATAACAAAA

>chr19:15934567-15934767
gatactgtggttctcaaactcctgtgttccccagacaccgctggcgacctcgaggagttgagaatgggggtcctctggcccgagcggtagaatctggctt
agctctgagtgagtgccaaaagtacgcaggggctggaagagaggtcttctatgagagatcaggtgtgTGTCCAGGGCTCACAAGCCTCTCGTCATTGAAC

>chr19:17061580-17061780
CTTCCTCCTGCCCTGTTCCTCCATTTGTATAGCTCTCATCTTTCCCTCAGATAGCCCCcccttatgctttcttatcccatacatttctttactgctaccc
accccatacctcaagaatctcccttatctcataatccgttttctagttttttgatcaatgcacatatcacacacacacacacacacacacacacacacac

>chr19:18717554-18717754
CAAAATACTTGTGTTTGCATTTTTAATGAAAAAGTTTTGTTCACGCTCTTGACTTTGAAGATGCTTATCTTGGAAAAGGAGGTTTTGGCAGTTTCAGAGG
AAGCCCTCAGGTCTACCGCACTTGTTCTGTCAAATGTCCCTTTGCACCACAAAGCTTATTTGTGGTACACGGAATGAATACATTTATACAGCTGATGCTC

>chr19:26880658-26880858
CTACCTCTATGTAGGATTTAACCAAATAGTCATTTGGTTGGGAGCTAAATCACAGGCCATGAGGACAGAGACAAAGCAGGTTCTGCCCATCCCTGCAAAT
GTGTCACCAGGCACTGTCTGGGGTATGTGTAGGTGATCACTGCTCGGATCCAGGGAATTAGTTCAGCCAGAGCAGAACATAAGGACCATGGAAGTAGCCA

>chr19:28028935-28029135
ctataccacattggggggaagttgagcattagcagacctcaatgccccccccccccccagtgaaacatttccttcaacaaggccacacccactccaaggc
tatacttcctaataattcaagcattcaaacacatgagtctatgggggccattcctatcaaaccaccTTtatctatctatctatctatctatctatctatc

>chr19:29226802-29227002
ctggcaatcctattctagtgtcatgtcttctaagtccaacttttttagattgtacatatgaatgggggcatcatgtatttgtctttcacttaacagtggt
ctccagatccatgctgtcacaaataaaacgatttttatctgaatactattctgttgtctattctttatcacttaatccattgataggtacttagtctgct

>chr19:30849282-30849482
TAAAAGTGAGATTCTTTGGTTGCTTCTTCCATTTGCTAAATTCTCATGGTTCTAAGCAGTTATCGCCAACATGAATACATACATATGACCCATGAAATCA
GGTTCTAAGAAAACACGCGTCTATCTTCATTCATTCAACTCAAGTGACATCTGCTAGCTCAGTCTTCTGAGTGCGAGGAAGATGCTATACAATGTAAATG

>chr12:30057052-30057252
aaaggggtagcccagattaaaggtgtgttccttgaactcggagattcaatcttctggaatccatagccactatggctcaagatctccaaaccaagatcca
gataaggatctcccagcctccagataagggtcactggtgagccttccaattccggattgtagttcattccaaatattgtcaagttgacaaccaggaatag

>chr12:33301358-33301558
atagatagatagatagatagatagataagtgatagatagTGATAGGTGATATAGAAGGTTTAAGTCCTCCTTGGGTTAAAATATCTATACCCATGCTCCA
GTTTTCATGAAATTTAGTTTTCCTAAATCCTTAAGGAACTCAAAAATTTAATCTGGTTCATTGTCTGGATCCTAAAGGTAGTGTTTGGTGCATTCTAGGG

>chr12:34938305-34938505
tcagagaaaaaaactaagataaaaatggcgggggctgaaccgcaaccctcggctcctcccaagatctattcagagataaaagaacctccagaatggcgta
acaccccacccccatatccccaacaggtcccctcccagatctctcaacagagtgccactagagacgcggggggagggaccagctgcaagaacccaaagcc

>chr12:34954335-34954535
TAAACAACAGCAACAACAAAAAAACAACCAAGATTCTgggctgagatatagcttagtattagaactcttacctgatatactccagtttctggttcaattc
tcatgactgcaaaaagatagataggtaggtagatagatagatagatagatagatagatagatagatagatagatagatagatagatagatagatagatag

>chr12:35686492-35686692
TGTGCAACTTCTACAATTTCTGCCTGTTCTCCATGAATTTTTCAATCTAACAGATGATAAAGTATCACTTGCTATGTCTTGCACTAGAGTGAGAGCTCTA
GGTGACCAAGATCTGAGTATATGATAAGGTATAGGTGTTAGACAACTTGTTTGAAATGTTCATTAAAGTTCCTGCCCTTATGCAGACTACATGTTCATGA

>chr12:35770502-35770702
GCCCAGACTAACCTTGGTGTTCAAATGACAACTGCCAATACGGTCTGCGGCCACATCAAAACAGACACCAAAGTGCACATCGAGAAAGCCTGAGGATCCA
CACCCACTCACTGATAACATCACCTTGCCTTATGTCTGCAGGGCAGAAGCATTTGGCTAACCAGGAAGAACAGTGCAGAACTGAGCCTTATGATCAAAGC

>chr12:36423464-36423664
CTTGCAACTCTCAACCCTCCCGTTTCTATTGGAAAAAGAAAGTAGCTGAAAACCTTGTTTCACTTCAGACATGATGCCCTTAGTTTCCTGAACACACTAT
CAAGGGGTGCTTTGAAACCTACATGTGTACCTGGGGGCAGTTTCTGTGGCTTCCCTGGTCCCTTCATGTGCCAGTCAGATGGTTATCTTTGGATACAATG

>chr12:36430850-36431050
GAAAACAGTGCCCACGGATCTTAGCAGGTTGCTGAGATCACAATCTCAGATTGTGGGTTGTGCTGTACATGAAAACCTGGATTGAGTGAATTTCAGGGAG
AATAGAGGGCCCCTTTGGGGAGGAACATTGGCATATTTAAGCAGAAGAATTGGGTAGGTACAAGCAATTTTAGATCAAGATAGATAACTTAACAGTTCAT

>chr12:51863079-51863279
CAAGCAAGAGATGGTCTTGATAAAGCCAAGCCTTTCTCCTGAAAGTCTTGCGAAGTCTCCTCCATCTTTCAGGAAGATCAGATGGCCAAGAGTTAGTGTA
CCTCAGAGGAAAATGTACAGAATGGGTGTTCAGAAGGTGGCCCTACGGAGGAAGAAGTATGCGCCACACTGTGCAGTACAAACCTGACTGTGGACTTGTC

>chr12:57544314-57544514
cacacacacacacacacacacacCCTGTAACCGATAGTTGCTGCTGCTCACACCAAAGCCTAGGCTTTAGAGCTATAGTTCGGACCAACTTAAAATTCCC
AAGTGAAACTCTACTTGCTTTCTCTTAATGCTATTCTGCTTCCTAATTCTCAGCTTTGAGATGTAAGAAAGCTCTTTCTATGGGGGTCTTCTCTGGTGGG

>chr12:69300171-69300371
AAATGTCAGTTGTTTATCTTTGTAATCTTTCTTATTCTTCATAGAGTAATCAAGTGAGAGGATTATATGACTTTTATCTGCCCAGAGAAGAACTGTGGAT
CTACAACATGGAGACTGGAAGATGGTAACTGGAGATTAACCCTCCAATAAGCTTGCAAAGGAAGTGGCGGGGGTGGGGTGTGTGGAGAGGTGGGGGTGTC

>chr12:69649353-69649553
atacatacacacacacacacacacacacatacacacacacacacacCATAAAAAGACAAAATCAGAAAACATACTTATACAAACAAAGGACATTTCACTA
AGCATTATCTTTTAATCTCTGTGGTCTCCTTtgcatgagtgtctctgtgtgtgtgtccagtgcggacgggcaggtgggtggggctgggtgtgtgtgttta

>chr12:70914040-70914240
cacacacacaGCTCATGTTGGAGTTGGGAGACCTGATTGTGTGGAAACAAAGACAAGACAGCAAGGTAGACGCCATGCAGGAAGGCTCTGCCTCTTTCAA
GACACTCTACCGGGCCTGCACGCTCCGGCTTCCTCCACCCTTCAGGTCTCGTCCCAAGCAGAATTCCCTTGGTGCTCTCTGGCATAGCCTTACTATTTCA

>chr12:72563908-72564108
actacaGATGTGTACCTAAGAAATCTGGTCATACAATAATCCACATTTCATGCTTCtgactataccattttgtaactgcattgttagcgatagatgaggt
ccctccagctattccacattctctcagcacttgTTCCCTGATATTTCTGTTATGACAATATGGCACAGCATATCGACTGGAAACAGCAAGAGTCATGCAG

>chr12:73050602-73050802
TGTCCATGCATGCAACCCCGAAAATGCCATCTCAATCTCCTCACTGTCCCGAGAAACATAGAGGGGCAGATAAAACAGGACACCCCCAAACACACGCACC
CTAGCTCTGGTCTCCACCAATCTGAGCTCCCTATCCCTATCCTCTCCTCATACTGAAAACTCCCAGAGAGGGAAAAGCAGGGGTGCTGGGCCCTTGCCTT

>chr12:73074138-73074338
gtgtgtgtgtgtgtgtgtgtgtgtgtgtgtgtgtgtgAGATCAACCTAGAGCCTCTTGCATGCAAAGCTCTACCCTGAATACCAACAGCCAGtgtagtgg
ctattcctggttgtcaacttgacaatatttggaatgaactacaatccggaattggaaggctcaccagtgacccttatctggaggcttggagatccttatc

>chr12:73844507-73844707
ttccaaatgtatgccatggcatgaacatgcctgcacacacacacatagatagatagatagatagatagatagatagatagatagatagatagatCGGTCT
TAAGCCAATAGTTTGAAGTTTTTTGGAGCTTAAGAAGCCTAGGCCCTAATTTACTGCTTTGGGTTTTTCAGAAATAGAATTCAGGAATGCATATTTTTGT

>chr12:76527464-76527664
GTCTCGCAGACAGAATAGCAGCCCATAGAGGCCAGAAGTCAGGCAATGAACAGCAAGCTGTATCTAAAGCAAACCCAAGGCCTCTAAGGCCGGTGTGTGG
GTGCCGACTCCCTGTCTCAGGTGTTCTGAGTGCTGACTGGGCCCTTTTATCTACTGATAAGGAAGGTGAGCATAAGAGATCTTCAGAAATGGTTCACACG

>chr12:77291086-77291286
CTTGCTGAGTTCATAAAACGAAATGAGTGTAAGGAGCATAGTTTCTCCTCTGCTCTCAGTTCTCTTGTTACATCTTTCTTGTTATCAAGGGATCTTAGAA
CAACTCTTACTAGCGAATGCTAATTATCCTGGGAGGTGGAGCATGATGTAAAAGTTACAGCTGTGGTTCATGACTGCTGGATTTTCCTGGTGTTTTGAAT

>chr12:78359406-78359606
TTACAGGCAATACTTTCTTACCAGTTTTACTTCTGATTTTGGAAAAGATAAGAGAATCTTAATTCTTAACTGATATGTAAATGTCATTTTCAGTGAAAGT
GATAGAACTTCTAAATATTTCTttctgctcttgtcatctgttaatctattctccatacagcacagccagagaaaccttttaataacaggaaagtaaacca

>chr12:79307117-79307317
gcttaatggctaaaaccgtatttattttctcatacagattctttgggtcaagaatttgagagcagcttagttgaatgtttctggttcagatctgctatga
gattacagttagagtattggcctaggctgacattgtctgaactgctgccttcgaggtggctcacttacatggctggggagttctttgccatgtgaacctc

>chr12:79412060-79412260
agtgtgcatgttatctctgtgtgtgatcacgtgtgtagatgtgtatgcacatgtgtgcttgtgtgtgtgtAGGCCTGAGGTTAACGTCAGCATCCTTCAG
GATTGCTGCCTACACAAATGATCGTTCTTTGACTGTTGACTGCTTGCAGGTGCTCTCAGACTCTTCCATTGTTGCTGGCCCATTTCTGCTTCTCTTTCCT

>chr12:79971613-79971813
ATGTCTGCGGACAGTGCACATGCCCACATAGGGGCTTGGGAGGCTCTGCCTTCTCAAGAGACAGGACTTTATAAGATCCCCCTTCAGACTCATTAATCCT
TATAGGAATAAGCTCCAGGGAGCCTGCAGTGACAGGGCCATATGGCTTTCTTATCTCCCTTATCTGGCAGCACTCACCTTCCATTTGGAATGTTTATCCC

>chr12:83624956-83625156
atacatcttacataaaaccaaaaaaaCTAACtgtagtggctattcctggttgtcaacttgacaatatttggaatgaactacaattcggaattggaaggct
caccagtgacccttatctggaggcttggagatccttatctggatcttggtttgaagatcttgagccatagtggctatggattccagaagattgaatctcc

>chr12:83900567-83900767
acacacacacacacacacacacacacacacacacacacacaAATGCAGCACTGCCTAGACCTATGGCTTAGGGGAAACGGGGACACAGAAAGATagatgt
ctccatagataagaacacttgctgccaaatggaacaccctgagttctatccctaggacccatatggtagaaagcaaaaaattactctcTTTTTTTGTTTG

>chr12:84155532-84155732
AATCTTGCCTTGTAACCTAGAGACAAGGTCAAGAGGATTTCTGGGCACAAAATTAAATCACAGTGTCTCtcaaagaccacgtcagggttggtgttaatgt
gcctcttccctagacttgataatctgcctaaatgagaagccagccctgtctcagaggcctggcaagcaactgcagcgtgtagctggcatttagtgacagg

>chr12:84622643-84622843
atacatagatagatagatagatagatagatagatagatagatagatagatagatagatagatagatggatagatTgctgttcttgcagaggatcacagtt
ccagttctggctcccacactgggtggctcagcactgttcctggggattggacatcctcctcttctggcctctgtgggcagtgtatgcacgtggtgcacag

>chr12:91743985-91744185
GCCGGGTTTCATGTCACCTCCTCTTTTGCCACCAACCACTCTCTGTTAAAACCAAGATCACCCAGATAAGGATTTAGAACAGACCATCAACTGACCACTC
AAAATTTAGCAATTAGAGTTCCCCATTTTCCCACTGTTATCTAGCATGGGAGGCTAACTAACGGTCCTTATTCAGTATTAAAACTTGTTCAGAGCGCTTC

>chr12:99131240-99131440
agagagagaaatacagagacacagagacagaatagacgagagaTatagatagatagatatctaagatagatagatagatagatagatagatagatagata
gatagatagCAGCTCATATCTATTTGTTCCCTTGAATTATGTCATGTATATTTGAGATCTACTCAAGACTTTAAGAGTGCTAAGACATTAAATAGCATTA

>chr12:99561490-99561690
GTGGGGTTACACTTCTCAGTTTCTATGACAACCATGTCTCCATTCCTGGGTTACTAGATACCATCTACTTCCTGTGTCTAAATATTTAAACCAATCAGAA
AAGTGTTTATACGGTTAACAACTTCTGGGACCCAGCTTCTTTAATGAGGCACTTTAAGGCTCAAATGAAGATGTCCAGAGAGGCTGCAGGCTGTCTTATA

>chr12:100928151-100928351
agccccAACAATGTATCTTTTAGATGAGATTTTTTTACAGCGCAGGAATGTGATGAAACCCTCGGAGGTGAAAGGCCGCCGCCATCTGCCATTTACCAGC
GGCAGTGCCACTCATCAATGAACTACAGCAAGCTTGACTAGTGTTCCTGCTCTAACTTCAGAGTCCCCGGCCAGCTCCAATCATCTATCCCCAGTGTCCT

>chr12:102875670-102875870
ttacctagctcagaggtagaacatccctggatttgattttcagcactacaaaaaaaTATTTTGAGATAAACTTTGTTGTGTGTGTGTGGCTGCACAAATT
TGTAATCTTAGCATCTGGGGAGAAGAGGAACGATCCTAGTGTAAGATACCATCTCTGAGTCAGGTAATAAAATGACTAGCTACTGTCTTCTTAGCTCATT

>chr12:105134675-105134875
gtgtatgtatacaattgtgtgcatttgcatgtgtgtgtgtctgtgtAACATTCAGGTGAGCTGCCCTGTGACTTTCTTATTCCCTTGATAAAACATCCTT
CCCTAAATCTGcagttacaatggcagccagccaaccccagtggtcctcctgcctcagctccccaagcactggtgcaaatataactgtagctttttacttg

>chr12:105152634-105152834
aggtgctcttatctaccgaggcatctccccactctcTGTCTTACTTTTCAGAAGAGATTTTTGAAAACTCTTAAAATGGCCAAGACAAGGTCAGAAGGGG
CCATTTAGTGCCATGAAAGGCATTACCTGGAGCCTGGAGGCAGTGGCTACTTTGTGGGAGATACCCTAGTGTTGAACAGGGTTGGTGGAAGAGAGTGCCA

>chr12:106034462-106034662
TTAAGTCTTGGTTGCCATGGCTGTCACCAAAATACTGTTGGGCAAGATTTCAGCACAGATTAAAAAAGTACCTTGAGAGAGCCCATCTGAGGAAGCGCTA
GCCCGAGCAAAGCGCCTTTGCTGTGAAGGTGCTCTCACCCCAGACAAGTTTGAAATCGGAAATGCATAAAGCTTTTTTTCTTTTTAGAGAAAAGTTAGAT

>chr12:106307839-106308039
TGCTCTTAGAAATATTTCAAAATTCCAGATTGAAAAGATGTAGGAATCCGCCCAGCTGCTGGGGAGATGGGTGCCCAGATACCATGCTGGGTGCAGCGTG
TCAGTGCGCTGTCTCTTGCGGACTGAACCTAGCTATGACTAAAACAGTCTCCCACCCAATCTCCTTTGTCTTTCTGAGTTTTAAAACCTCTTCCGAGTTC

>chr12:107070460-107070660
atGTGTATATATCATCTGTTATCTCTCACCTGTGgttttgtttgtttgttttgttttgttttgtttttttaaaggcagggtttctctgtgtagccctggc
tgccctagaacttgctctgtagaccaggctggcctcgagatttcagagatccacctgaatctgtcttccaagtgctgggattaaagatgtgtgctaccac

>chr19:31871910-31872110
tccctttcctcctctcgatccttcccaagttcctcccattgctcttactcaaatatatgacctgtatatatgtgtgtgtgtgtgtgtgtgtgtgtgtgtg
tgtgtgagtgtgtAGGGTGGGAagatgatagatagatagatagatagatagatagatagatagatagatagatagatgatagacagacagacagacagat

>chr19:32109546-32109746
ccagaggaagagtccagagcagggagagaaagtagtagaccaaacatggccaggagactgatccagaccatgagagggcgtggggagagggggaccaaga
gaggaagacaaaagagagagggagccaagagaacccatggcggagatggcagaggaaggagaatctgaggaaagggaaccctgcgagctggggaagtgta

>chr19:32465244-32465444
gaattcagctcatgtgtgtgtgtgtgtgtgtgtgtgtgtgtgtgtgtgtgtgtgtgtgtgtgtgtgtatgcgcgcacacactgctgatcctggaggtggg
tttacagtacaaggttgaacaaagaggtgaggttatatgtacagctgaatggggaggatgtgggccagcttatctcagtaggaggagcagtttcaggctg

>chr19:33002817-33003017
GTTTCTTTCTCCAAACTCTGATTTTGCTCTCATCCTGCCTAAAGCTCCAAGTCTGTGTGTCGTGCTCCAAATTCTTCTTGCTTGAACCTGTTTTATCTGG
ATCCCCAAACTTCCCTTGCTCCTTTTCTTCATGGAGGCTTATTTCCTTCACTTAGAATacacacacacacacacacacacacacacacacacacacaccg

>chr19:33020994-33021194
cttggtaggcactagatcagtcagctacaacttcaggcatgaaagctttgctgggaggaatggcCCTACCTTCCTTGTTCTGGGAAGCCCAGAACTGTTA
CTTGAGAAAGATTGATCCGCCATCTTGCCTCAGTCATTTTATTTCAGCAATTTACACTGGAGCCTAGGAAACATATGTGGTAACCTAAAGCATGCTCTGT

>chr19:40044603-40044803
CTGGCAGATTCTCTTCACATAATAAAACTGATATCACATAATCCTCAAACTTCTCACAGTTGGGAATGTTCTGTATTAAGCTTTCACAGGTTGTAATGCT
CTCTCTCCATtctgtctctctgctgtctgtctgtctgtctgtctgtctgtctgtctgtctgtGTCTCTCTCCATCTGACTCTGAGCATGAAAACTTAACT

>chr19:40240578-40240778
TGAGGAGACAGACCCTCACCTGCCTTTCCAGATGGTAACGCTGCTGACGACATTCTGACCTGCCTGGGATGCTGCTGTACCAAGATCTacaagacagata
agacagacagacaggcaagacagacaaacagacagacaagacagacagacagacaagatagacagacagacaCTGCTGCTGACATTCTGTACCAAGATCT

>chr19:40269069-40269269
AACATGAGTATAAAGTGTAAAAAAAAAAATACGTTAATCAggggctagggatgtagcattattggtagactgcttgcctttcatacatgatgtctgggtt
caatcctcaggagatgagagacaagatcagaagatcaaagtcagccttggctatatatagagttaaaagccattttgagatacatgagactctatgtaag

>chr19:41040414-41040614
AATATCGGAGCTCCAGACAACAGAGACCAGACCTCATAAGGACTTGATAATGGCCAGCTTTTCAGTGGGCCAACAATTAACCCGGTGGTTTAAAAAGCCC
TCTTATTTCCACAACTCGAATCAACTGAAAAGAAAATGACCAGGGTGATTTGAACAATGCTTGTCAGAGAATATTTTGTCTTAGAGTCTCTAGGTTCAGA

>chr19:43541155-43541355
AATCACTCTGGGTAGCCACAATTCTCCAAGGAGAAAACTAATGTCAGCAGAGATCTTGTTTCCTACGCCAACATATATGTCTCCTTCAAAATGCAGATTA
ATGGACACCATTGCTTCTGTTGTTTATTGTTTTATTAAAATGGCCCATTGCCGTTCTTAAACAGGTGAGTGTATATGAatagatgatagatagataggta

>chr19:44395334-44395534
CGATCTAAGGGGTCTCCGGGCTAAGGGAAGGAGTGAGACTGAGCTCACAGGCACTACAGATTAGGAAAGAGATAAGGCACCCAAAGCTATTAGTACATTC
ATCTGGAAACTGTTATAAATCCTTCTTTGAGAGGATCTGAAAGATGTCCTTTACTTAAAGACACCAGGACCTCAATGTAGCCTTGCTTTGGAACATGGCC

>chr19:45362502-45362702
ttgcaagagtagcaactgctcttaaccactgagcccatataccccagctttttatgtgggtgctagaaacttgaactcaggtccttgtcctttcatggga
agcactcttatctactgagccatctccccagccccATCTTGTCCCTCTCTTTTCttttgtatttttcaagacagggtttctcagtgtagactttgctgtc

>chr19:45516078-45516278
TTTCTGCCTCTGGAGATAGAACCATAAAGGTAACAGGTCACTTTTCAGTAAGTTCACAAGCTGCAGTAGGAGTTTGTGTAAAAGCGTGATTGAGGGCAAC
TGTATACACAAGCCTTGTTGTAGGATACTGTAATAATTAAATTCAATTTTTATTTCTATAAACAATGGTTATGGGCTGGAGGTGTAGCTTAATGACGGCA

>chr19:46732512-46732712
aaacaaaaaccttaaatttttattagtatagaataattaaacaaaaaaccttgcatttctgtcaatacagaatataataattaaacaaacagctgacatc
cctagatgataacaatcatagcacatcgaacgaccaGCGACCAGCTGTGACAGAGGAAGGCACAGAGATAGGAAGTCTCATAAGGAATGTTGGGTAgggg

>chr19:53174185-53174385
CGTTACTGTTACTGTAGCTGGCTTTGAGGGAAAGCCAGCGCTCTGGGGAAATCCCTTAAAGCACTTTGCAGTGCTTAGTGTCTGCTGGGTGTCTGATAAT
ATCAGCTGTTATTGTAGTGCTTCTGAAATCTTCTTTTGACTGACATGATGTCAAGCTGGAAAATATTCCAGCATGGAAAATAGGAATAAGCTATGCTGAT

>chr19:53314131-53314331
TGGCTGATTCAGGTGCACAACCTCCCCGCCTTCATTTCAGCGAGTTCCCCTGTAATCACTTGATCTCAGTTTCTCCGCCTCCTCCTCCTCCCCCTCCCAG
CGCTAGACACATGGTTTCCACATGGAGACAAACTTCTTTCCTCCGACTGGACTTGACCTAGCTGTATCGTCCAGCCAATCGGCAGCATCCGCCTCTCGTG

>chr19:53840858-53841058
CAACCCTTTTATCTTTCCCGCAGAATGCATCATTTCCCCCTTTGATGGACTGGCATCGAACAAGGCAGGTCATAGCTGATGCTTGCGGTGTTGTCTAATG
ATCTCTTTGACTTTACCTAGAAACCTGGGAAAAATGTGGCTGCTATCATCCAAGACATCCATTCCCAGAGGGAGAGGGACATGCTCCGGGAAGCTGACAG

>chr19:55865050-55865250
ACCATATCAGTTCATTCTGACTATGGAGTATAAGGCTACCCCACCAGATCTGGCAGATAAGGCTAGCCCACCAGGCTTTTGCACAAGGTAACTAGTTAAC
CTTTGGTCAGAGTTGAGACATGGATAAAGGAGAACCAGGTGCCCTATTTGATATAAGGAAATGGAAACAGAAAGACTGGGTCTCTCTCTTCCTTATAGCT

>chr19:58360542-58360742
ATGGTGCCTCCACGTGGACACATCAGGAGACTTCTTGATTCTGAGACTGGAGGTTTAGCTGAAGAGTATTCGGAAAGCTCTATGAGGTAAGGATCCTATC
ACAACCATGATGTTCCGCATCTCTGAAGATGGAGATGTTCTAGAAGCTGAGAACTCAGGAGTTCTTCACCTGTCCGTTGCCTAGAGCCAGACATTCGGGT

>chr19:58384876-58385076
tgcgtccttcacatgacggaaaggtcatgtggcaaagtcatccggtgtctgcattagtccttgcaaatatacacagctccagtctaatcataaaacaaCT
ggtccagagagatggcttgttgggcaagggcacctgccaccaatcctgaggacctgagttccacccctaggttctgagaaccatctcccaaaagccttcc

>chr19:60895721-60895921
CTTGACTTTCCAACAGAAGATTTCCAAATGATAATTGTGTTTCATCTAGCTGCCTTTTTTTTTTAAAATAAGCATCAGATAAAGGCCCACAAGACTCTCA
TCTTTCAGTAGCTTAGATGCTGCTTGTCAGATTCTAAACTCTAAAAGATCTTGATCTTTTAGTACCCAAACCAAGCCTTGCTTAAGTGATATCTTTAAAA

>chr1_GL456221_random:41196-41396
cacacacacacacacacacacGATAggagagatggcccaggtttaagcactcgtattgccctagtagtgggcatgggttgggtccccagcaactatccta
gggcttccaactgcatctcatgccaactccagatcagacagccttttctgccttccatggacactgtacttgcatgcaggaagcacactgagacagactc

>chr2:7372639-7372839
acacatatatacgtgtgtatgtatatatgttatatatatgttaaatatacatgtatatatttcatatgtttaaaagtGACCTAACTCCTAAATCATCACA
GACAGGATTGACTCCAGAGTGAACACCATTTATGGCCGTAGGACCCATAATGAACCTGATCTTCCCTGAATGCCAATTATTGGATTTGGGTGAATGAGAT

>chr2:9233085-9233285
GGCCTCCTAATCTAAAATAGTCAGTCAGTCCCCAAAATGTTAACCTACTAGATTTATTGAATTTCTTACAAACATACAACCTTATTATATCATttttcca
aaatggctgtagtgatttacattcccaccaacagtgcacaggggctcctttttctctataatcttgccgatgcttatctctctcacctttgatcctagca

>chr2:11193282-11193482
GATTGCCTCCAGCATCTTGAAACAAAGCCAATGTAGAAAGTTTTTCTGATCTTCACTTCCCGCCCAGAGCGTTTCCTGCTACAGCATCAGCTGTGTTGCT
TACCCGGTATCCGCTATCTCCCTTTTCTGGTTGTATTTTATCTAAATCATCTTCACTCTAGTTGAGCTAAGGCGGTGTGGTTTTGCAAATTAAATCAGTT

>chr2:11378384-11378584
TTATCTTTTCTTATTTCGTTTTCTCCCATATCAAACCACTTACTTATTTTTTAAAACATAAATGCTTTATCTTTTTTTAATGGAAGGATGATAGTTATGG
AGGAAAATAGAAGAAGGGGCTGGAGGAGTAGAAGAAAAAGATTGATGCATtaggtagattgattgatagatagatagatagatagatagattgctagata

>chr2:11388279-11388479
AGATAAATAGACTTACAAGCTGAGAGACCAGTGTTGCATAGGTgacagatagatgataggtagatagatagatagatagatagatagatagatagataga
tagatagacatatgacagatagatatgatgatagacaaatagatatgataggtagattggtaaatgatatatagatacctaaataggtatatatataata

>chr2:25534199-25534399
GTGATGACTGCACAAAGAGGGTGTAATTTCTTCTCTGGCTTGTGACATTTGCCACCAGCGACAAGTTTTTATCAATAAAATCAGCTAAGGCTGAGCTGTG
CCTGCCCTCCCATGTGACCAAACCCAACTCATCTCAGGGACTTTCCAGAGCTCTCAAAGGGTGCAGCCAGGGACTTTCCACTCTGCATGCCTACAAAGCC

>chr12:107249622-107249822
tcctgtgctgcccagatgaCATGGAACTAGATGGTGACACACTGACTTAAGATGACATGCTGGTGGAAATTCAGATTATCAAGGAAACCATCAAAGGCCT
GCCCACATATATGAGAATGGGTAAGAGGGCACAGAAAGATACAAATCAAGTTGGAGTTAAGATAAAAAAAATAAAGCCCGAGGTGAAAGGGCAGAGAGGT

>chr12:107338922-107339122
gtttgtctggcaaagggtgctcagtaatgcttgagggcacttGAACACCGTGTGGGCTCTTCAGGATTCCGTCTTCAGGAACGTGTTTGCACAGCTAATT
GGTTGAGTGCAGCCATGGATTCTGTGAAAGTCTCGAGTTCTTGGGCAGTGTCTCAGAAAAGAATGCACGGTCACTGGGTTTGTATGAGAAGTCTCAGGTG

>chr12:107729906-107730106
GTGACTCATTCTCTCAAGGAAATACTCCCGAGAACGGACATTCCCTGGACATGGAGGAATCAGATGATATCATGAACGCAAAGCATATTGGGCTTTCCCA
TCCAAGAGGTCCTTGGCTTGTGCTAGCAAAGAAAGGGTAGAAGATGCAAATAATTACCATAACTTGTGCTTATCTGATGAACATACACTGATACCATCTC

>chr12:108036849-108037049
tgagtgctgagatagatagatagatagatagatagatagatagatagatagatagatagatagatagatagatagatggatggatggatggatggatgga
tggatggatggatggagggagggagggagggagatagatagatagatagatagatagatagatagatagatagatagatagGAGAGAgagagagggtctc

>chr12:108763492-108763692
CCGTGCAGTGTGTGTACCTGTGCACTGCAGTGGTGCGCTCTCTTAGACTGCTGTTCTCGGGGCTGGGGAAGTCTTGGGGGAAGTGACCTGGCCTATTGTT
CTATGAGGCCACAGCTGAACTGGTCTCCCCGCCGCGCCACATCTGGGACtgtttctcctgcgcctagcttggctcctggcacctatgtatggttagcagc

>chr12:110681456-110681656
GAAAGTGGGAGTGAATCTCGGGGCGCAATCTCCTGGGAGAAAGGTGGGCTTAGCCCAAAGAGGGATCAGAGCTCACATAGAGTGGCTTCCTCCggctgga
gagatggcccagtggataagagcactggctgctcttccaggggtcctgagttcaattcccatggtggctcacaaccatctgtaatgggatctgatgccct

>chr12:110746914-110747114
TATCTCTCTAGTAGATCTTGCATCTCTTTTTTTTTTTTttttggtttttcgagacagggtttctctgtgtagccctggctgtcctggaactcactctgta
gaccaggctgacctcgaactcagaaatcagtctgcctctgcctcccgagtgctgggattaaaggcatgcgccaccacacctggctAGATCTTGCATCTCT

>chr12:111905640-111905840
gatctgcatacttaatggtgggtactgtgcacatacaacaaatacaTGTAATTTAAAAAGTATAATTCAGATAAGCACAGCTAACAAAAAGGTATGTAGA
GAACTACTTGGCTTTGTTTACTTTTATAGTACCTAAGGTATTTTATATTGCATTTGATCCTAATGTTATTAAATTCTGACAGTCCTACTGCTTTGAACAA

>chr12:112628731-112628931
CATGGGTCTGGGAACAGCCTGGGCACATTTATAGCTGTTCTTTCCTGATGCTGCCTGGGCTGTTATAGCCATCTACCCCTCGGACAGCTGTTCCAGATGT
CTGACGAGGCTTCCCTACCCTGGTCTCTCTGGTTGATGAAGAACCCCCCCCCCCATCCAGCTCACCCCCAGCCCCTCTTGTCTTCATTCGTCCAGCTCTG

>chr12:113320308-113320508
GTGCCCATCACTGTCAGTGTGCTTCCAATGCTGCCTGCTGGGATTGGAGGGCAAAGGGCTCTCGCCTCAGGAGAGCCAGATGAACGGATAAATGAGCCAG
TAGATGACGGAATGAGTGGGCCAGTGTGATGATGGCTCAGCAGATAAGGATGctgaactccacttctaggacccacatgttgaagagagagacctgactc

>chr12:113415082-113415282
agagagagagagagagagagagagagagagagagagagagagaATAGTTAGGAAGAGGTGAAGACAACATGTGGGGTACAATAAGTCTTCCAATCTAGGT
GTAATGGTCTCTAGCCCTTTAATGAGATTCTTATGCACCTCAGAAATGTCTTGTTGTTTGTCTGGTCACATGCCTACAGAATCCATGAGGACCTCACAGT

>chr12:113422513-113422713
AACACCTGCGAGGTGGCTAGGTACTTGCCCCCTGTCCTCAGTGTTGGGAAGGTTCTGATACCCTGGATGACTTCAGTGTTGTTCTGGTAGTTCCAGGTGA
AGGAAATGGTGCTGGGCAGGAAGTCCCGGGCCAGGCAGCCCATGGCCACCAGATTCTTATCAGACAGGGGGCTCTCGCAGGAGACGAGGGGGAAGACATT

>chr12:114548586-114548786
gccatgttttaggagagcagacaacttcccaagtattacagctcctaggacagaaggctcagacgagagagtagttctcatacacttttaatctttccag
ataggatttttatatatagatttgcgatgagataagggtctgattaaaggtacttctcattggtctactctgagagctttggggaaaccttatttgcatg

>chr12:115847789-115847989
AAAGATTAATCTTTCTGTCATCTCAGTCTCAGTGCAGCTTCCTGCTCCTACAGGGTTTCTGACACACTCAGGATGTGGTTGTAACACTGTGTCTTGCACA
GAAATAGACAGCAGAGTCCTCAGATGTCAGGCTGCTGAGCTGCATGTAGGCAGTGCTGGAGGATTTTTCTGCAGTCAGTGTGGCCTTGCCCTTGAACTTC

>chr12:115952352-115952552
GTGAAGAGATTCAGAAGGTGTAGGTTTCTCCAAACAGCATCACTTTATTCATAGATGGATGTTTACAAAGTAATTATGATTTCTGAGCAAGTCTAAAGAT
TAATCTTTCTGTCATCTCAGGCCCAGGGAAGCTTCCTGCTCCTCCACGGTTTCTGACACTCTCAGGATGTGGTTGTAACACTGTGTCTTGCACAGAAGTA

>chr12:116229101-116229301
tagatagatagatagatagatagatagatagatagatagatagatagatagatagataaatgagataAAAATTCAAATTTGACTCTGCAAATGAAGTTTG
TTTAAACTAATTTAAATACTCTGACTCCAGGCTTTCTTTGTTTACCATTTCCATAGCTGGGCATTACCTGAGTGACTACCTGAGAGAAATTATAGGACTT

>chr12:117464175-117464375
tgtgtctgtctgtctgtctgtctgtctgtctgtctctctctctctctctttctctgtgtgtgtgtgtgtgtgtgtgtgtgtgtgtgtgtctgctgcctgt
gaatcaggttgtaaagctctcagcaccaggatccctgccatcatagccatgaactggccctctgaagctgtaagcaaggccccaattaaatgcttttttt

>chr13:3027488-3027688
agtcccacccttataagtctttcccccaattgctccctcactttttcagaaaaaggagagcccccctttggatagaccccacctagagacatctagtcca
gcaggactagacacattctcccacactgaggcccaacctggcaatccaggtaggggcaaaggcattcaatgtcagggaacagggacagagagagctcctg

>chr13:13589131-13589331
tagataccaaaggtggggactgagagattttgtagatagggagggtgtgattgtgtatgtgtgggttcttgctaaactgccttggcgattgctaaaccta
gagtttacaaagatgtgcacacatagcacatgggccaaggagaaggttcaaagtctgactaaagtttgctttaagcaaggatctttgtcaCATTGCCCAC

>chr13:15498130-15498330
gagggagagagagagagagagagagagagagagcgagCCAgccttgctatgtagtctggctggcctggagctccttatgtagaccaggtagatcctgcct
tctcaatgctgggattaaaggcttgaaccaccatgcctggcATAATGGGCTTTTAATGCACTTTCTGTAGAGTCATTAGAAACATTATCTTGCCCAGTGC

>chr13:16091968-16092168
AATGTGGGTTCATCAGCTCTGTGGGCTGTGCATGACAGTGTGCCAATACTGGAGATGAAGCACTATAGTTGAGGTGGGGTAAGAAATATACAGAAGCTTC
CTCAATGATGCTGCTATGAGCCTAAAGGAGGTCCTCAGAACTAAACTGTATTCAAATTTAGGGAAAAAATGGTTCATTTCAATAATTTTAGTGTAGTAGT

>chr13:17045304-17045504
GGTTGTTTTCAGTTTCATTATTTTTCTCCTTTCTTCTCACTTAAGAAGTCCTACTCTTCATCAAGTTGGCCCAACTGTTCCTCAAACTCAACCCCTGTCT
TTCAGCTACTTCCCTCTGATCTCTTCCTTCCTTAGTATTGACACCAAAATCCTAACACATCCCTCACAATAAAATGCTAAATTCCCCAAGAAGCATATGA

>chr13:17932241-17932441
agattgaatctccgagtttaaggaacacacccttaatctgggctacgcctttcatctgggattaaaggtgtggtggaacacacctttaatctgggctcca
ccttctgctggagacaatataaggacattggaagaagggagtctagctcgagctcttgctccttcgcctgcttgctgcgtgagactgagtaactgctaga

>chr13:20823012-20823212
GATCACATTGCCCTTTCAATGCCTGAGAAGACCTGTGCTTTCAAATTGTGCAATGTGTTTCTGACCTTCGCTTCCACCTGAGGTTTTACCTATGATTTGA
ATGAAAAAAAGAAAAGAAAAAGGAAACATGATTGGTGGTGAGTTTCAGCACTAGATGGATGGTTTTGTTTTCAGTATCAGACAGTGGAGGATGCTTTAGG

>chr13:22005434-22005634
TAGGTTTTATCATCTGTGAGATCCCAGGCAAGAGGCAACCGTTCTACCTGTTCACTCTTCTGTAAGTGGGGTATTAATAGTGGCTTTCACCTGAGAAACT
AATGAAATAAATTTTGCGACATGTTCTTAAAGAACCTTGTCCAGAATTAGAGCAGGAAAAGTGATGGCGAAATTTTAACTGTAGAACGGGTGTGAGTGTG

>chr13:22218294-22218494
TTTCTACTTCCTCTTTTGAATGTCAATAGAAGTTAGGAGTTAGTTAGAGGGGCAGGGAGCACAACCTCCCGCCTGAGAGCGTGCCTGGGAGAGCGCTAGC
AAGCAAGCTCAAGTCTGCAAGAGATGGAGAAAGCAGAACCTCAAGTTTCCAGATGGCCCATCAGCTTGTACCCCCCCCCCCGCCCCAAAATTAGTGTCCT

>chr13:23463496-23463696
ACATGGGAGGAGGAGGCAAGATAAGTATGCATAGCAGTtcccacatggtctagcggttaggattcctggttttcacccaggcggcccgggttcgactccc
ggtgtgggaaACTCATTGTTTTACGAATGATCCTAGTACTTGATAAAGGACTTCAAAGTGTTCTTAAAGCTGTAGAGTTTGAGACACTATGTCAGCTCCT

>chr13:23519072-23519272
actctggactttgaatccagcgatccgagttcaaatctcggtgggacctcATGACATTTTTGGCGCACCTCCCTCAGAATTTATCTGTGCATCTATAGCA
AGTTCAGAAGTTAGATAGCAACCTTAGGAAGTTACATGGCATCTGAACATTTTCTCAGCTCATCTAAACCCTTCCAAGCTGTAAAATCAGATGTTTTACG

>chr13:23593482-23593682
ACAAGGGATGAGAAATAGCTGTATGCCATGTCATTGTGGCTCAGTGTTTAATATGCTTTTCCTCAAGCTATTATACATTATAGGGATGTCCTATTACTAG
CCACACCCGAACAGGCTTATCTCACATCTGCGCCTTCCTGTTTGCACCATTGCCATGAAGGATAGCTTACAAACTGCTCCTGAAAATGTTCGACTCCTTA

>chr13:23761464-23761664
CTCCTCTCAGCCATGCCGGGAAAGACGCAAAAGCCCGCCGGCGGGAAAGTGACTTCACAAATTCCGCCCCTCAGTCACGACCAGAAAGCGCGCCGGCGGG
AAAGTGATGTCACATATCTCGCCCATCAGCCCCGCCCCGAAAGCCGGACGGCGGGAAAAGTGACATCACAGACCCCTCTCTGGATCGGAGCCCTATAAGG

>chr13:23792999-23793199
TTAATTTTCATTCAGAACAACAAAATTCTTTCTCCCCCCCTCCAAAGCCCCCCAACTTagataagatctgattagataagctatcttggagttcactatg
tagcccaggctggctgcaaacttatggaaatcctcctgcctcagcatctcaagtgctgagtgttgagattataggtatgaactaccatgcATAATTATGA

>chr13:24348612-24348812
ctaccggaggatcccgcaatacctctcctgggcatatatccagaagatgttccaacaggtaagaaggacacgttctcaactatgtttatagcagccttat
ttataatagccagaagctggaaagaacccagatgcgcctcaacagaggaatggatacagaaaatgtggtacatttacacaatggagtactactcagctat

>chr13:24399910-24400110
TTAAATTTACTTAATGTATTTACTCTTTATAATTACTTGTAGGCCTCCCAAGATATCATCATGTAACAGTCAAGACTTtatctatctatctatctatcta
tctatctatctatctatctatctatctatctatctatctatttatttatTTTACCAGTATAAGCCCTTAGAGCTTGCTGTTCCTGAAGCAGAAAACACTG

>chr13:24704221-24704421
gaggttctgagttcaattcccagcaaccacatggtggctcaaaaccatctgttaaaaagtagatagatagatgatagatagatagatagatagatagata
gatagatagatagatagatagatagatagattgatttttaaaaaggtagccgggcggtggtggcatatgcctttaatcccagcagttgggaggcagaggc

>chr13:24786342-24786542
tgaatctaaatccggtgaagtcgaccatgaaaatgaactgtcacaAGGCACAGCAGAGAATTCAGGAGGAGGAGGAGCCTACACAGGCCTAGGATCAAGA
AAACTCTTCTAGATGCAGTGAGCCATCAACAAATCATTGATGTGTGATGGAGCTGGGCAGGCAAGGGGCAGGAAAGGGTAAACAGATTGCAAGAGGCAGA

>chr13:28693188-28693388
TTGTCACCAGGAACTCCTTTTCTTTAACAAAGACTGCCTGCCCCACCACCCAGCATGTGACTTCATTTCTCTCAGTCTGGTTCAGAGGAGAGAGATAAGA
ATCTAGACTGAGACTTTTATAGTGTGTTACCTGTGACTTGTCTGACCCACCAACTGACAAACATAGTCTCAGCCTGTGCTCCACGGCAGGAATCCAAGAC

>chr13:29820346-29820546
TCTACCACAACAGTACCGCCCACAGGGTGCTACCTCTCAGTGTTTCCACTCTAAAACCAATATCCCCCATGGCCTTCAATTGCTGATCCCTGAGATAGCC
TAACACCACTACACTAAGTGTTTTAGTTCTGCAGACTATCACGCAAACGTTGTGTGCCGTTCATCTTTCCAGATCACACAAAGGCTTTAATCTTCAAACA

>chr13:30666789-30666989
AAGCTCAAGGGTTAACTTAGCTGGAGCAGACTCCACAAGGAGCCAGTTGAGAGCATTCTGTTGGGAATCCAAGATTCAGCACAGCTGAAGTGTTTGTGTG
CTGCCAGCTCACTGCCTGTGCTGCCAAGGGATACACCAAGTGGCTTCTGAATTATTGTCCATACTCAGATCATATGCTCAAACTAGAGCTGTAAAGTCCC

>chr13:33965556-33965756
ACAACCACACCTCCCCCACAAACAACACAACAGCAAAAACAAAACAAGAAAAAACAAACAACAAAACCTTGGTTAACTTACAGTTTCCACCTAAGGCGAG
TAACTGAGAGTGAAAAGCCTGTATCAGGAGATTGTATCTATGTTCGAATTTCTTACTCTTCCGAGAGTTAAGTAAGAGGAAATTTCAACCCCATGCACCC

>chr13:34163632-34163832
ATGTGCGCGTGCTACGTTTTACATTTTACATTGGGTTTAGACAACTTTTGTATTGAACTTGGAGCTTAGATTTGAGTGTCTGATAGGTACTTGACCAACA
AACTCAAACCTTCCCCTTCTGTGACCTTTCATCTCTGTATGGGCAACTCTACCTATTCTGAGTGCTCTCTGGCTGTCTTTGGCCTTTCTTTCTCTCACAG

>chr13:37439198-37439398
TCATCTTATTGGAGACTAcagcaaggtggctcaacagagaatgttgtttgcccccaagcttggtgatcttgctttgattccccacctcttgtgatggaca
gataggagccttctgcacacatgctctgtggtgtgcccacacacactcatgcataacacatgcacaAAATAAATAATCATGTAGAGACCTTGATTATAAT

>chr13:38759958-38760158
TGGAAGATCTCTCTCTGTAGGACTCAATAATCCTGGAAGATGGTAGGGAGAGTCGTGGTGAAGTATTTCTGGGGGTGTAGGTAATGCTCAGCCATTGTGA
TGTGGAATGCGTGTCTGGAGTCTCCTAGTTTGCTTTATATCCACAGGGAGGGTTTTCCAAAGGTCTAGATCTTTATCTAAACTGTCCTGTTCATTCTTCA

>chr13:39623970-39624170
GTGATACTCCCTATGAGCTTCAAGCCTAGCTTGATGGGATGTGTGTATATGTGTATGTCTGtctatctatctatctgtctatctatctatctatctatct
atcatctctctatcatctattctatctatctatctatctatctatctacctatctatctatcatctctctatcattcatctattatatctatctatcatc

>chr13:41419094-41419294
TGCTGCCTGGGAACTGTGGCTTTGGGGTAGAGTAGTCACAGGCTTTCTCAACTTGGAGCCTTAGAGATAAAGATCTGGACTGAAGGGTCAGCCATATTTG
GCTCTTTACAAGCACTTATGGATAAGAGTTTGTGCCAGCATGTGAGATGCCCTCTGGAAAACACCGGGTTGAGTCATCTTGGCACCCGCATCTCTGCCTA

>chr13:41511586-41511786
TTGTTTTTCCAGGGCTTTATATAGCATTAGTAGGAAGAAGAATCATGTGGGTGGGTAGAGATCTGATCACGTGATAAGAGATCTGCCAGAGATTAGCAGG
CCTCACCTTCTTAGTTTTGAAATGGCATTAGTGCAGATAGTCCAGATGGTGCCGGTGGGCATTACCTGCCTGCATGGTCTCAGAGCAAACACAGTAACTG

>chr13:42513769-42513969
agacagagacagagagacagagagatacagagacagagacagcgagagggacagagacaaagaGAGGAAGGAAGAAAGGGAATAGACTatagatagacat
ataatgggtaatgatagatagatagatagatagatagatagatagatagatagatagatagataagaggcaggtagataggtgataggtggatggataga

>chr13:43255716-43255916
CATCAGACCACTAGAATTCCCCCTACCAGTCTGAATTATGCTCCAgtttgcctagcgtttgcaaggccctgagtttcattcccagcatgcaaaaccaaaa
gaCCGAAAGCTGCTCCACAGGACCATGTCTATGCAGGTGATTCTCTTTGCACCTGGGTCTCTCCACTCCCAATCTGATAGCATCACTGCTGGCCAGCAAT

>chr1:25693309-25693509
ACATGCTCACCAAATGGTGGTCGCATTGTGCTGCAGACAAACTGTATTTCTAAAGCAAATCTATTTGGAACGTTCCCCAGCACACAATCAGAGCAGCTCA
GCACTGTCTAGGGTAGGTGGTAGATCCTGAGTGTGATAAGGCTTCTAACCATCTCACTGAATCTTCTTCTTATCAAAACTTCTCTCTCTCCTCCCTCGCC

>chr1:35579884-35580084
TCACAGCTATGCACACACTGCCTTTTCTCATGATGCATTCTAGGACCTTCACCTGCAGCAAGCTGTacacacacacacacacacacacacacacacacac
acacacacacacacacacCTAACAACAAAATAAGTTCCTCTTCCCCTGATAACCATCAAGCATGGACAGTTTCTATTCCAACACATTCAGAGTTATATCG

>chr1:36522108-36522308
AGATCAGGGTAAGGTCTAGAGAATCAGGTTTGCCAGGGCCAGGGCACACTCGGTGTGGCACTGAGTTGGCACATGTGGACAGGAAGGTCTGTAGAGCTGG
GAGCAGAAAGCGCAGGTGGGGAGCAGTTTGCATTGTGGGTAGGCACTGGCCTGCCTCATGGGGTCCATGGTGTGGGTGGTGAAAAGCCAGGGGTTTTCTG

>chr1:36743371-36743571
CACTCCCCAAGTCTACAAATGTCAGCTGGCATTCCAAAGCCAGCCTTGTGATCTCTCAAAGTCCCCAGAGGGTTGTCAGAAGTCAAGGCCATCTCTGGCA
CCATCTACACAGGATGACAGTCAGGAATCTTTCAAATCACAATCTTGgtcagtttttcatcactgtggcaaatatgtgagaggagcaaattcaagagctt

>chr1:37009088-37009288
aggcagacattgagatgatgcagataacaatcaaggggcataaagtgttcctgctcatggcttaaagctaaagagaggcaaggaaggagtcagattggcc
agagaaagagggaaagaggaagctgatgcgaggatctcagacttccggtctccagaattgggagaagaaacttcagttgtcttaagtcatgaagatttta

>chr1:37980914-37981114
gcctgccgcctgtccgtccatccatctgtccatctatcacctatccttatctatctatctatctatctatctatctatctatctatctatctatctatct
atctatctatctatTTTGTTTTGTTTTTGCATATAGGTCATCTGGCTGAATATGCAAAAATCATTAATATGTAAGAAACCACGGATTCATGATGATTTCT

>chr1:39560561-39560761
GAAGACAATAGGAAAGATGAGGTAATCCAAGATCATAATGACTTCCTGTCAGAGAACATGGAACCCTTTGTCAGAACAGTGAGACTTGTTAAGTAATTTT
CAGTATCTTAGTAGGAAAAAAGTATTCATACTTGCATGGCAGGATTCTGATAACATCTTTGACTTTAAAGTTTTCAATACACACTGCACAATTCTCAGCA

>chr1:39923112-39923312
CAGACCTAATCCAGTGCCAGATTTGGATTGAGATTGTATCTCATGTGTGCAGGATGAAGTGTCTTGTGAAGCCACGCAAACTGATGATGTGAATAGATTG
TAGCTTTTAGTGAGGGTTCTAGGTTTTCTAGGACTTAGTGGAGACAGGATAGTTGAGATGGCCACATCTGACCTTTGGGTACACAGGTAGGGGGCTTTAT

>chr1:40476676-40476876
tctttcttcctctttccttcctgattaatctctctctttctctctctctttcctgttttctttcATCTTGCTTTAGGTtgctgctgatggaaaccaagat
tatgttcgtgttaggcaagtgctctacaacggagcAATCAGCTGTTAAGCTGGGCTTCTTAAACCTGAACAGCACTCAGCCAGAGGGGCCATTATAATCA

>chr1:43169130-43169330
CCATACTCTGTTCATTTGCCCGAGATTACCAAGATAAGCTTAGCACTAAACCAAGGGCCACCACCTCCCCTTCTGCAGCCTTTCAGGCTCTGCTAGGGAG
GGAGATGCTGGGCTCTCTGAGAAGCAGTTTCCATGTCCCATTTATTTTCTCTCTCTTTTTCACAAACGTGGTTAGTGGATGCAAATAGTCAGTGTTTGAA

>chr1:43561168-43561368
AGAAATGCTTTTCACCCAAAATATGTATGTAAAAGTATAATGGAAAGAGAAACTTAAAGCCCAGGATCAGATATGCCTTTATCACTTGACTCCCTGAAAT
GCCCACGTGGCTAATGTGTGAACTGTACTAAGAGGGAACTTCTGAGGCTGGCTTTTTCGATATTTGGGTTTTGCCTGGTTTGCAtttttttttttttttt

>chr1:51782950-51783150
gtgcatgcatgcctgtaacaatggccctcaaagagtaaggcagatggatcctgtatttggaatatcttcggctacatagtgagattcctgtctaaaaaca
aGTATCTGAGCATTCACATGTATTAACGTGCACTtctatctatctatctatctatctatctatctatctatctatctatctatctatctatctacctacc

>chr1:53883052-53883252
GGTAAATCAGATGCCCTGCTCAGGTAGATTAAATCACTCAGCCTCTCCCATGGCAGAGATGTAAAGATATGCTAATTACTTTAAATAATAACCTAGAGTC
CAGAGGGGAAAGCACAAAACTCCTTAAGTATTCACTTTCTTAGTCTGTTCTGTGGGAATGAGATGCATTCAGAAGACTTCCTtctctctccctttctctc

>chr1:54098334-54098534
GACTAATTGGCACTACAAGAAAGAGGAAAAGAAGGGTGAAGGAATCTGAGTCCTTGCCAGGCTAACTACCATTGATTTAAAAGAAAAGAAAATTTCACAC
TACTAAAGCAATTTATATatttaacacaatccttatcaagatgccaatcagattcttcatagaaacagaaaatcaaacacacacacacacacacacacac

>chr1:54875080-54875280
CAGAAGCCAGTGGCCAGCAGCATTCAAACATGCCACTGGGAATCCAGTGTTTTCTACAACAGAGCAAAGAAAAAAACTTCACTTCCTACTTACCTTAGAT
ATGTAATTTCAGCAAACTCAGCCACTGAAACACACAATCTCTTCATCAGCTGCACTAAGGTTTATTTTTAAACACATAGTCAAAATATTTAAGGCATTCT

>chr1:56204864-56205064
ataataataataataacaataaACCAGACTGACAATACAGCATGTTTTTCTCGTATGTATGTGACCTAGATTTAAAAtgtctgtgtgtgtgtgtgtgtgt
gtgtgtgtgtgtgCgagagagagagagagggagacagagacagagacagagacagacagagatagacagagacagacacacagacagatagacacacaca

>chr1:59294139-59294339
aactgtctgtaattccagtcccaggggattcaaaacctccctctgggctttttgggtactaggcacacaagtggtgcatagatatacatgtagataagat
gcctgtacacataaaattaaaataaaTTTTTAAATTTTAAAGATTTTGGGTAAAGTTTATTTTATGTTATGTTTGGTTGGTTGGttgttcttttgagtca

>chr1:59651372-59651572
tcaataaagaagctaggaggccaattgctgggcagaaagaaagaggcgggacttccagaatcacacaggcaggctaagagatgaaggaagaagagggaga
aaaggtaaccagccatgtgagatcttgtgccgagtggccataggctgcttcccctggtgggagattagaaattcaactaggctgagcgcacttttgggtt

>chr1:60781410-60781610
AACATATATTCATAAATTTCACATTGTTTGGAGAAATAAAGAACTCAACACTACCTTACCCTCTTGGTATGCTCAGTTATTAGTCTCTGACAACTTGAAG
AACTAGATGTTATCAGTATATTGGTAACAATGTCCTTACCTCAGAAGAGATGACATTTGGGTTACTGGCTTCTTTGAAACATTGGCTCCTGAGGTTCTGT

>chr1:60920564-60920764
TGTCAGCAAAGCTGGTGGAAGCCTGAGAGAGCCTCTCCGTTCTGCTGGGAGTCAGTGACTTATCACACACGATCAAGTTACCTTAGCAACCAACAGGATT
TCAAAAACAACGTGACTCACACAGAGTGAAATTATGTATTTGAATAAAGGGAGGAGACCCTGGGAAGCACGGTATGGAAGTTGTCCTAGAGAGCCTTACA

>chr1:61030772-61030972
TTGTATAACAGGAAAATGTGGTGTCAAGATGATCAAAACAAGATAGGAGACAATATATTTTCACAGAATTTGCATACATTATTAAAAATAATAACAAGTG
GACCTACAGAATGAGAACAGAGCCagagagagagagagagagagagagagagagagagagagagagagagagagagagagagagagagagaCATTGAAGA

>chr1:62344907-62345107
GCTCTGAATTGTGAGTCTGCCCCTCAGGGAAACCCCGAGCTAGACAATGTGGAAAATAAAGCCAAAAACATCAAAAAAACAaaagagaaggagaagaaaa
aaggaaagggcaagctgaaagtcaaggaaaaaaagctgaaggaggaacatgaggacgcagagaggaaaatgaagaggaaggGCTTCGGTGCCATGCTGAG

>chr1:69692094-69692294
TCCGAAGAAGCATCTGATAACCAAGCCCTTATCACTAACCACCCATCCTGTCTTTTAGATGTGTGAAAAGCCCGTGGAAGTCCCTGTCCTGTGACTGGGA
GGAGCTTCAACAACTTCCAAACCAACTTGGTTCACAGTGGTGCAGTCTAATCGCTCCCTTAATCTCACTTAATCGAAAGGGAACACAGGAATGTATTGCC

>chr1:74861835-74862035
agatagattgataggtagatagatagattgataggtagataggttgattgatagatatggctgctcctccagaagactggggttggatcaccagcccaca
catgccagctcacagtggtcttgtaactctagtcccagggtatctgatgccctcttttggttttcaggggcactgcattcacagtgatgcatagatatac

>chr1:75152144-75152344
atagatagatagatgagtagatagatagatagatagatagatagatagatagatagatagatagatagatagatagatgagtagatagatagatagatag
atagatagatagatagatagatagatagatagatagatagatagatggatttggtggggttcacctataattccagaatccctacagtgagaggggggac

>chr1:80389764-80389964
TAATACGCAGGAAATAGAGGTTCTTAGAACAAATTGTCTAAAACGTGCTGGAATCAGCACTTCAATCTAGTTCTATTTTTAACCATGGTTTAAAGAATGT
CAGAAGAggggtggggaagttggttcagtgagtaacgcgcttgctgagcaagcaagcatgaggatcttagttcagatcccttgcatgtataaaaaaatct

>chr1:80408650-80408850
TGAGTGAGCCCTCCAGCCCCTGCCTCTGGAGCCAGAGCCTATGAAAATTAGGAAGGATCGCCCTCTAGAGGTCACATTAACAGCATCATTGTGAACCCAG
GAGGATGTGGGCAAGATGCCAATCTCCTTCATGAGGACCTTGCAACTGAAAGCAACTTGCTAATTTGAGAGGCCACGAATTCAAGGTTTGCAAAGGGTGG

>chr1:85698141-85698341
GCCTATTGTGTGGCTTTTGGTAAGAGACTGCTGGTAGGTGGCTTCATGACAAGAGAACGTGTAGGAGGAAGAGATCATATCATAAGACAGGAAGCCAGCA
ATTGGGGTCCCATGAGAGTTACCATCATCCCTCCTGAGGGCAGCTCCCTCTATGATCGAGAATATCTTATTCTCATATACCAAGTGAAGGACCAGGTTGT

>chr6:118656754-118656954
CTGAGAGTGTAGCCAGATTCAAAAGCAGGCAGCACCAACCTTGGAAGGCTCTGCCCTTTGGGAAGGTCTTGGAAGGAAGAAAAAAGGGAAACTGGGCCTG
GAGAGAGCTTATGGAAAGAAGTCAGGGGAAATTTGTACAGTGGTGGGGTGGGGGTGGGGTGGGACAGAGAAAGAGTGCTTCATAGAGACCAGAAGAACTA

>chr6:118657972-118658172
GCTATCTTGGTGGAGATCTTTACAGTCTGTAATCTTGGCTGTGGTTTCTACCTAATGTTATGGTGGCCTAAATAAGGGCTCTGCCTTGGTTTCTCTTGGT
CCCTTTTAACTCTGGAACTTATAGTAGCTGGCTGATACCATgaacaattaaagatctgtggctggggctactcttcagtgatatccaaaggccTGTAGGG

>chr6:119332175-119332375
TTACCCCGTGCTGAGTTCTCAACTTACAGAATAAGCAGGTGGGTTGAGCTCTGAAATTGCCTCCACCCAGGAATCCTAGGATGCTGGCACTCCCTGAGTA
CCTTCCAGGCCACTGCTATCAGCTGCACAAATCAGGCCCCTCCCTCACAGTCCCTGTTTAGCCAATCATAGGCCAAGAAGGATCAACACAGGTGCAGAGG

>chr6:120053064-120053264
TCTTATCTCAAAACATTGCCAAAAAAACCAAACAAACAACAAAAGATACAAAATCCAGGATGTAGACCCCATAAGAGAAGTCACTGATAGATGTGACTTG
GGGGGCTCCCTTACCGGTAGAGGAAGGCCCTTCTGCAGGAGACCTCCTGGAGCCTTTGGAAGCTTGCCCATCTGACTCTCAGCCAGTGAAGAAGCAATAG

>chr6:124665028-124665228
CCTTTGCTCTGATAAAAGTTTTGCTCTTCCTTGGTGGGATCCTAAGATTTTAGAGGTGGAGGGACCTTAGGTTCCGTGGCTGGCTCAATACAGTGTCACT
CAAACATCACCCAAATTTATCAGCATCCCACATCTCTGGCTTTATGTACCACCGCAGCTTTGAGCTTGCAACTCTTTGAACCTTGCTTCTGACCCAGTTT

>chr6:124886654-124886854
GGATTGAAAGGGAAAACTGGTTCTAGGTATCTGGCTCCTCGGAGGATCTTTCTTTAGTGGTTCAGGGCGGCCATTTTGTATTAACCTAGAGAATCTAAGA
TAGCATCGGAAATGGTCAGAACACTAAATAGCACTGGCCTCCCTCATCGGGTTCTCCCAGCCTTGCTTCCAAAAAGAGTTCCCTACGAGACCAGGATATT

>chr6:127209454-127209654
GAACCTGGAACACAGATTATCACCTACTTTAGGAGTGAAACTGCCTACTGGCATGTGAGGCAGGACCAGGGCTGTTACTACAGTGAACTTCCATTTACCC
ATACTGATTGCTATCTAGAAGCAAGATGTCCTCAGAGAGATGGACTCCTGTTATACTAAAGGATTTACAACACTGCTATTTCCCTAAACACTGACTTATA

>chr6:127214918-127215118
TAGAGGTCTTTGAGGGCCAAAGCTTTCTGCTTTGTGATTTATCTATGCAGGGCCAGAAGGTGGGAGGAGAGGAGGGAGGCCATATCTGGCAGAGGGATGC
AGGTACCAGAACCCCGCCCTACCAGCAGCAATGATGGAAATCCTGCCTCATATAAATTCTGCTGAAAGAGAGATTGGGTGTGGGTTGGGAGCTACAGATT

>chr6:129067060-129067260
TGAGCTGCCAGAAGCCAGGCAAATATCATTGTTCTTGATGCCATAGTGAAATTGAGTCCTCTTGGGGACCCATTGATCCCTTTATAGTGATATGAAGGAA
ACCATCAGCACCCTCTTGTGGTCATAAGCAGTACAATCCATTGATCCCTTTATAGTGATATGAAGGAAACCATCAGCACCCTTCTGTGGTCATAAGCAGT

>chr6:129304358-129304558
AACTTATATTTGTTTAAATCTTGTAACAGGAAATTTTAAAACCACATCAGACAAAGTGTATTGCTGGCCAAGTCCTATAGAGAAGTCACCTACAAATATA
GTTTAAAGAAGTGGGTGGGGAATAGCAGGATCAGATAAAGAAGAAACAAAAGAGCTTCATACATACCAGTGGTAAAACCTTGAAATAGAAAAGACCCAAC

>chr6:134578210-134578410
CAGTCGGTTTAAAGCTGCATTGTTAGGAGAGCGGAGGCAGGGACTCTGCCTCAGGGTTCAAGGTTCCATCCCTGACAATGAGTCTTAGCAGGAGCTCTCC
ATTCCTGGGCTCGCTCACCTTTCATGCTCTGAAAGGGTTTTGTGATGTTAGGAAGTTTTTCCTGTCATTATATTTTATTTTCCTCTCTGCTTCTCACTAA

>chr6:135400758-135400958
GATAAAGGTTTAAGACCACAAAAATTATATCTGTTAAACTCTGAAATGTGTATCCTTCTTTACAGTCTTTTAGCGTGGTCCCGAGGGGCCCTGACATCGT
CTCTGAATTAGTTTTCTCTTGTCTGGAAAAAAGTCTCAAATTGATTTCTACTCTAAACCCCTCTCCACTCCAAGAAGACAGTCATTTTACCAAAGGTCAG

>chr6:136248680-136248880
TTTTTCTTCTAAATACAAGCAAGCCTCAGGCACATAGATTGTTTACAAAGATAGCTACCACAATGCCTCTCATCCTGTGTGTTCACAAGATTGCAACTGT
TCTTAGAGATAGAGATAAATGAAGAAAGGGATGGTAGATAGAGAAACACAGATGATAAAagatagataaatagatgatagatagatagatagatagatag

>chr6:136472046-136472246
gagagagagagagagagagagagagagagagagagagagagagaACAGAGCTAAAGGCCAGCCAGAGGCTCTACACGGAGTCCGAGGTCAGCCTGTACTG
AACAACTAAGCCTTGGTCTTTTGGtttttttttttttgttgttttttgttttttttgCACCCCCTACAGTTCCACTTCAACAGATAGTTTACTTTCCTTC

>chr6:140182814-140183014
GGGCAGTTTAAGAAAAGCCAGGTTCTCTGGCTCAGTCAGCAAGCTGACATTTTATTTAATATAGGCTAGTAATTCCATAGAACATATTGATACAAATTGG
AAATAATGAAGCACATACTGAAGCACATAATAAAAATACCAATTCACCAATAATTATCACTCAGTAACTGTGTATTAATTCTGTAATTAATTCATTAATA

>chr6:142772328-142772528
TGACTGATGTAGGGAAGTGGGGAGCTCTTAAGGTGCAGACCAGAGTACTCCATTAGTACAGTCTgggcccgggagaaggctggtgtgtaatggcagtcac
ttcccatctggtaaccagaggttgctccctaggatatgtctggtaaaaagagagaaatggcctttgaaagtcatttaacctctaactctctaacctccac

>chr6:143416291-143416491
tcagcgtttatctcagcagcagaaaGAACTGGAATGGCATGGGTCTGTTTAATCTAGCAAGCACTCATACCTCTGAGGTTCAGGGTCTCCAGCCTGGATA
CATGGCAAGTTATCAGCTTCAAGGCAGAATGGCTTCTCCTCCATCCCATTAATGCACACATTTTAGCTTGTAGGTCATATCCATTCTTTCGGCCCTGGAA

>chr6:144162459-144162659
acatacatacatacatacacacatacatacataggtacatagatacatagatacatatattatagatagatagatagacagatagatagatagatagata
gatagatagatagatagatagatagatagatagatagCAATTCTTTCCCTGGCTTTCAGTTTAGAAGTAAATGTCTCTGTAGATCCCCTAGGCAGGTTTG

>chr6:145273959-145274159
cacactgcagagaaaACAGCTAGATAAATGACTCCATTCAGTAATCTTTGAACGTGTTCGGCATTGAGCACATGACTTCGCCTGCTTAGCTTCCAATGTC
CTTATCTTCAAGATGAGATCTACAGAGCCGTTTTATGAGTTTGTCAGAGTAACTTTCTTAAACCTTCATTCTTGTTGCGCAACAAATGTCAGCCTTGCCC

>chr6:146151958-146152158
GTTGCTCTGCCTTACTTTCCTTGCGTAACTGACAGGTCCTACAAGTGTAGAGACAATGTAGATGTGGGGCTGATTTACTGTCTAGTCATCATCAACAAAT
ACTGACGAATGAGACCCATGCATGAAATGGAGGTATAATGGTTATGACATGGGCCTATGTCTCTCAAAGAAGAATACTTGGCTTCAGTGAGCCTCACCTT

>chr6:146205834-146206034
actcctgggcatattacccaaaagatgctccagcatatcacaaggacatgtgttccactatgttcatagcagccttatttgtaatagccagaagctggaa
acaacccagatgtccttcaaccaaagaatggatacagaaaatgtggttcatttatacaatggaacagtattcagctattaaaaataaggacatcatgaat

>chr6:147292208-147292408
GTGCTCTTGCACCTGCAGGCTTCCTGGAGCTGCCTCCCCCTCTCTGTCCCCTCCTCAGGAGGAACAGCTTGGAAGCACCTGGAGGCCAACCACTGCAGCT
GTCTGCCTGAAGGCAAAGATTTGATCAGGTTTATGGAACCCGTGTGGTATGTCCTAACAAAACAATCCTCTACAGAGATTACAAAGCTTGAGGTGTTTTT

>chr7:4121892-4122092
GCCCTGTCTGCTTTTTCTATAGTTCTGTATATGCCCCTCTTTGTCTCTTCATCTCTGTCTGTCTCTCTCCTCGATCTCTGATTTAATCCTTCTGATGTTT
TGTGTGTCTTATCTCCATATCTCTCTCTTGTTTCCTTGGCTGCCTCTTTCTGTCTGCATCGTCATCTCTTTTGCTCATCAGTCTCCCTTCCCTATCTCCA

>chr7:4675142-4675342
ataaataaaGAAAAAGAaaagaaagaaagaaagaaacaaagaaaggaaAGGAATAGGAAACAGTCAACCTTGCAGAGATGAACAAGGAGTCCCTGTATGT
CCTTGCAAGCCTACTCCCAGGTACATACCCCCAAGACTCCCAACCCCtgctcacagcagccgaacagccaagaggctgagacaacccagactcccactgg

>chr7:7278646-7278846
CTCACCACTCTTTGCATATGTGTGAACCCAGAATATGTCAACCTATATATACATTAAAGTGGTTTCAATTTTAAGATTGTAATCAATTTATAAAGGGTGG
TTAAAGCTACTGTCACAACTTGACCACACTGTAGAAAGTCCAAATATAAGGTATTTTCTTAGTATAAGAAATGAAGTAAGACATTATAGTATATTCCCAT

>chr7:13251691-13251891
CCAGAACTGTCAAATCCAACTCTGTGCCTCAACAAGTTTCCCTTTTCATGTCTACATGTTGGTTTGACCTCAAGCTGAATTTTGTAGCCTACTACTTAGG
TCCCTTGTATTAGTTGTGCACACAGAACCCCAAAGTCAACCCATGCTTTATTATTATGTAATCGCAGCCTTTCTCCCCCCCCCCCCACCAATGTATACAT

>chr7:17150196-17150396
GAGGGATGCAGGGCAGCACAGAGAATGGAAAGGGCAGAGCAGTGCCTTGGACACAGAGCCCACCACCCACAGCCCCTTGGATTCTGGGAAGTGCTCCTGC
ATGAGAGGCCACCTAGCTCAAGAGGAGGAAAGACAGCAGAGTCCAGGTGCTTTGCTGGAGCTGAAGGTCTCCTCAGAGTGAGGTCATCACAGCTAGAAGA

>chr7:19404644-19404844
GTTTTAATAATTACAACCTGAAGACCTTGCACAACTATTCCTGGCTGAGAAGATggtaagggcgctagctgccaagcttgacagcctgagtttcatctcc
aagaaccatgaaaactgactcctgggaattattcCGGAGTTGGTCAAGGAGAGCCTGGATGGATTCACATGCATGGATGGAACGTGGGCACCCACACACG

>chr7:19802832-19803032
AAAAACAATGAAGACTCAGCAAGCCAGTGTCTACCCATTTTGTGCCTCAGAGTCCTCTTTTCACCTTTTCTCTCCTTTTCCTTTCATGTTTGtctatcta
tctatctatctatctatctatctatctatctatctagtgtgtgtgtgtgtgtgtgtgtgtgtgtgtgtgtgtgtgtgtgtgtgtgtgtgtgtTGGGTtgt

>chr7:19824002-19824202
AGGTCCCTGCACCCAGCCAGAGGCCTCAAAGAACGAAACGCCAATGAATCCCAGATGCAGAGAGAGAGAGGAGATTTGGAGACAGATCCTGAGAGATGCA
AGTGTAGATAGGGAGAGTTAAGAGTTTGGACCAGCAGGCCTCACTTAGGGCTCAAGGCCAGACAACTGTGGGGGTTGGGGGGTGTAGGTTGACTCCCTCA

>chr7:24440112-24440312
ccttatcacacatcagttctatactcacaaaaatagAgtggtgcccgctgccagtcatgccagcactcgggaggcagacatgggaggactgataatgcga
ggccagcctgagctacacacagtgagatcttgtaccaagaaaCAACAGCACCTGGATCTGCCAgggcactggtggcgcacacctttaaccccagcacttg

>chr7:24982220-24982420
CAGGCCTTTGCATGCTATCTAATTCACCCTTACCCACTAACATTTCCATCTCATCTACACCTGTGACCACAGCAGCaccccgtggggaacctgtttggta
gcttctatcaaggttaaacatctttaaccctacttccaggtttatacccaagagaaatgattgcttatgttcacaaagctttaccatagcagtattcata

>chr7:25186201-25186401
agagaacccatacctgcacactgtcccccaatatcctcaggcatgccatgCATTTGTAGACCCCATAAGTTAAAAACAAAAAAAAGCATTAATTTTAAAC
TTGGTGACATTGGGTGCATAAAAACCATACTGTGTGCTGGAGGCTTCTGGAAAGAGATGACGCCTGAGATAAGACATGATCAAGAGGGAGAAAGAtgagg

>chr7:25290308-25290508
TTTAGTTAGAACTTGGAAGAACAGGTAGGCTCAGCAATGCTCAGAGTAACTGCCTCTTTCTCCTAATGGTTCTGTATGGCCTACTCTCTCAGTGATGAGT
GTCTCTACCTGTTCATCATCTAGATTCTCCTCCTCTCAGTCTCTGAACTGACTTATCTCCAGCTCAGATCTCTGCTCTTGCCTGGCCTATAGTGTAGGCC

>chr7:25542179-25542379
ataatcacctgaggaacaagctctaaccagagacaactataacaactagctccagagaatacaagatggcgaaaggcaaacataagaatcctactaacag
aaatcaagaccactcaccatcatcagaatgcagaagtcaaaatatcactttttgcagatgtagtggctattcctggttgtcaacttgacaatatttgaaa

>chr7:28374420-28374620
ctctggatcctgtgaaattggagttgtcacctgtcatgtgggttctttgcaagagaagcaagcccattctcttaatctctcagccatctgtccagGACCT
GGAGAGGTTATATACTTAGACCAGGATTTTTTTGTTGTTGGTGGTGGGTTTTTTGTTTGTTTGTTTGTtcttggttttttgagacagggtttctctgtat

>chr7:28676996-28677196
TATACTAGGAGAGAAGAGCCTCTACTGATCAGCTCCTGCCTAGACATGACTCATCATGCATACGACCAAAATTATAAGACCTACAATCCGCACCTGGAAA
AAAGGCAGGCGTCCTGAGGCAAGAAaaacaaacaaacaaacaaacaaacaaaAACATATTTTTAAACCCCCACCCATGCTACACCCCTAGCAAGCCACAC

>chr7:28741654-28741854
TTCAGTCTCCTTCTGAGTAGGCCCCCAAGGACCCAACCGCCCTTGCCCGGATACTGGAAGGGGAAACTGAGGAGAGAGGAGAGATCTGGATCACAGATAA
CTGCACCCACCTCACCAACCTAGCGGGGTCGCACACACGCCAACCCCTACCTCCAGCCCCTTCCGGGGTTCCTCCTTAGTGATTGGCTAGATCTTTCCTG

>chr7:29944680-29944880
cactattaagaggtgtggccttattggaggaggcatagccttgttagaggaagggtgacattgtagagacagggctttgagatctcatatatgtgattat
gtgtggttaatgtgatccagcgaccctcttactggctgcctgcagcagacaatctcctgctgccttcagatgaagatgtagaactctcggcccactccag

>chr7:34135506-34135706
gtgggactctatctcaaaaaaaaaaaaAAAATCATAAAAGGAGCTGGGGGTCAGGGAGATGGTTTGGGGAAAAGGCACTTGCCACCAAACCTGATGACCG
CAGTTCCATCTGTGGGACTCATAAGATAGGAGAACCCCTCCACTAAAAGTTGTAGTCATCATCTGGTCACACCagatagatagatagatagatagataga

>chr7:39406320-39406520
tatctatctatctatctatctacctatctatctatctacctacctacctacctacctatctatcatctatctatctatctatctatctatctatctatct
atctatctatctatctatctatctatctgaatgccttgcaggctgtggtcttgtattacagtaatagtacaataatggctgtctaacaccagtcctgtac

>chr7:40648292-40648492
TGAACACACAGAGAAGACATATCTCAGAAAATAGAGaagatgaattctgaacttcctacaacagccaccatgcctgcctgcagtcatgcctctgggctct
gatggatttttaatcttctggaaatataagccaaaaatatactcctCgatagatagatagatagatagatagatagatagatagatagatagatggatgg

>chr7:42995178-42995378
tcttGCTAGGTGACTTTGATGACCCTCATTTTAACTTCTTCACTAGACAAAGACATCTTCTTTTCCAAGTTAGGAATTACCAGTtgtgatggtctgaatg
aaaatggctcctataggccaatacatttggatgcttttaaaaaggattggaggaaggctggagagatggctcagtagataagagcactgactgttcttcc

>chr7:46549096-46549296
gcctcagcctctagagtgctggtattataggcgaacactgccCCCATTCACTTAGAGATTACTGAGTGATTACTCTAGAAGATTACTCTAAATGATTACT
CTAGAAGGTTACTCTAGAAAAGGTGCCATGCAGAGTGGTACTTCAGTGGTAAAGATGGGCCTGATCCGTGCCTCAAGCAATTTATAAAAGAAATCAGCAG

>chr7:46602458-46602658
TGAGAGACCTAGTTAGGATCTTCCTGTGGGGAAGACAATGGTTCTGTCCATTCTTTGAGTCGGTAAAACTCACCAAGGCAAGAGCAGAGAAGGGCAAGAG
CCCACCTTGGGATGCCAATGTACAAGCAACAGTGAGACCCCTGTGGACATGACTTCATATTGTGCTTCTTTACGTGACTCTAACCCCTGCCCTGAGAAAC

>chr7:58711612-58711812
CTCCCCTCCTCCCCCCACAAAATCCAAACCAAAAACGGAGCAAAATGAGTATTTTTTTCCTCTGTACTTGAATCAGGTTGATTGTAGATAAATTAAGACT
TAGATACTATCAGCAAAACATTCTTAGAGACTTAGGAACAAATGTAAAGTGTTCTAGGGGAAGGCTTGTGGGTGTGCTCACGGCGCCCTGCCTATCTTCC

>chr7:59313957-59314157
CCTAGAGTAGGAGTGGTTTCAACTTTTCTTTCACTTTTTTCTTTTTAATCCTCAATTCCCAGGCTGTAATACATCTGTCGAAAGAATGTATAGATGAAAT
GATTGCAAAGATAAAGATCCTGGGTAGCCAACCAGACCATACATGCAAATTTCTACAAAAGTACCCAATAAAAAGCTAAGAAAAAAAATCATTACAAAGA

>chr7:67517016-67517216
agaggttggatttgtcatttaaaagatattccattaccagatgggtttcttagaccctaacagttaaatcctaacaagtaaagaccaataaggctttaat
acaatttcctttacagaaaggaagagtttccaactcatgaggacaatatttgcttgactcccaaatcaaacagaaaccaaacaaacaaaacctgagcccc

>chr7:67843576-67843776
tgtaaaaagctgggcgtggtaacgtgctataatcctggagctgggggaagcagaggcacacagctttgcagccttgaaagcttagccacaaaaagatgaa
tggcccccaaggagggtcacccaaggttatcaactggcctccacactcacCTTCATATGCATACTCATGCACCTGcacacacacacacacacagacacac

>chr7:68133794-68133994
CTGTCTGACCTGCACTGTTACTCTGTAGTCTTGTGCCTCGACAGATCCCCTGTGTCTGCCCTGCGTGTGGTAGCCGGGAGTTGAGTAGTTGAGAAACATT
TAGGATGTGGTGAGCTCTCTTCGTTGCACTTTTTACTTAATCTTAACTGTTTCAAGTTTCAGAGGCCTCCTGTGGCCTCCTGTGGCCCCTGAGCAGCACA

>chr7:68255904-68256104
atttctCTTCGTCTGTTTCTGAACAGCTATATATGTGTACATGTGGGTAAAGtctatcacctatctctatctatctatctatctatctatctatctatct
atctatctaatcacatctatctatctatctatctatctatctatctatctatcctatcttcctatcatctatctCCTAAGAGATAGCTTATTCACATTCC

>chr7:74025170-74025370
GCCTGAGAGCCGCCACCAGATGGCACTGTGCCAGATGAGTATCTTGGAGACCAGAAAGGGCTTAGCTGGGGTCAGGTAAATTCGTGGGCAGGGAAGAGTC
AGAGGAGAGAGGAGAGCATGAGAAGATACATAAGAAGTGGATACACATGCCTGGAAGGCAAGAATCTTGCATCTTAGTTGTGAACTGATTTGTGTGAAAC

>chr7:74486234-74486434
cggacgggaggaggagacagcagtgctcggtggcataatggaaaatacagttaacagcggtgtactgcatgtagctctacagagctacaggggaggagtt
tgaatgctcctatcagagaaatgatagaaactgaaagtgagaaacatgctgattactgtgatttgatcatcacccagtgcatgcaggaatcaaaacatca

>chr7:74900916-74901116
cagacacagatacagatacagatacagatacagatacagatacagatacagatacagatacagatacagatacagatacagatCTCCAAGTGAAAAACTC
TCATGACCAAATGAGGGTTCTGTACTGCGAATAGATTGTATCTGTTGTCAGGTATTCAAAAAGGGCattagtggttattatgacccagccagccccaata

>chr7:75180582-75180782
ccatacttatctccttgtactaaggtcaaatctaagtggatcaaggaacttcacataaaaccagagacactgaaacttatagaggagaaagtggggaaaa
gccttgaagatatgggcacaggggaaaaattcctgaacagaacagcaatggcttgtgctgtaagatcgagaattgacaaatgggactgtagtggctattc

>chr7:75684876-75685076
ATGATGATATCTGATTCAACATTAGATAAGTTGAATGAAGTAGGGAAATAAATGCATCTGGTGTTCTTTTTCAGCATCTAATACCACTGGGGCAAAGATG
AGTGGTACTTATCTGCTCTGCCTTCTTGTAGATACTTTGAGTAGGAAACATAAAAATAAATATACAAGTTAGAGGGATATTTGTAACCTCCCATTCTGAG

>chr7:80203688-80203888
GGAAGACACCAGCCACTTTCAGTTCCCACTGGGCTCGGCTCTCTCCAGCCTGTGCAGTGGTATTGTTTCACCCAGTGTCGAAAAATGTTGAGCCCCAGAC
AAGCCACCTCATTCTGTCAGGGTCATGGATCGCTAGAGATAAGAGACTGTGCTTGGGCCAGTTTGTGTCACGACTCGGGAGCCTCATTCTTTCTTAGAGA

>chr7:80322074-80322274
atgtgaggcagggtctctctacacaagcccttgctgtcctggaactcactatgtagaacaggctggcttcaaactcacaaagatcgccccatcgctgcct
tctgattgtggagatcaaaggcatgtgccagtacTTCTCTAGCTGGCCTGGTGTCTAGATCTTTATCTCCCTGTCCCTTGTAAGACTATTTTGAAAATGT

>chr7:82696086-82696286
tgttaaggtctttgatccacttgaacttgagtattgtgcagggtgatagataagaatctatttgcattcttctacatgcttatatccagttagattagca
acatttgttgaagatgctttcttttttccattgtataattttggcttctttgtcagaaatcaggtgttcataggtgtgtggatttacatatgggttttga

>chr7:83144229-83144429
CCCTTAGAAGTCATCCTGCCTGAGGCTTAGAGTTAAGCACTTCCTTTTTCTCTATTCTTCACGTTCCTTCTTTTGTTAATCTCATCACAACTGTGATCTT
CTTCTTTTTAAAAAACTTTATTTAtgtgtgtgtatgtgtgcgatatgtgagtgtgtacctgcatttgtgtgtctgtgcatgtgcgtgtgCAtgtgtgtgt

>chr7:84127752-84127952
CAATTTGTTTCCCAGGGCTGCCACTCAGAGGCCTCAACCTAGGCAGGATGTATTTTGGAAAATGTATGCTTTTAGATAATCCCTTTGATCACCTAGGAGA
TAAGGTTCTATCTCCTAAAAACAGTCTCAGTTTTCTTCAAACCTTGGAAGGCCCTGACACTTGCTTAAGGGGCTTCACTGACTTAGATGTATCAACATCT

>chr7:99289422-99289622
AGGATGCTTCCAATGTCTTGTGCAGCAGCAAACAGGAAGTGAGACTAATTAAAGTCTGCACCTCCATAATTCAGCTGGGATGGTTTGAGATCGCAATCTT
GAATAGCCAGGATAACCAGGTTGCTCTGGTTTTCATTTTCATAGCTTCCAAAACCCCGTCAATCAAtctctctctctctctctctctctctctctctctc

>chr7:100023702-100023902
CGACCTCCCCCCCTCCAGCTGTCTTGCCTGGTCCTCAATGTCAGGGGAGACCTTAAGGGTATTTGCTCCCAGGGAAAGAGGCTCTTCTGGGCCCCCAAGG
CTGATCTTCATCAGAGCTCATTTCCAATCTGGTGGGTTCTGTCTTTTAGGAAGGCCACACTTACTGTGGTCTCATGACCTGTCCTGAACCCAGCTGCCCC

>chr7:100830656-100830856
AAGGGACTTTTATTGATATAGCCCATAGCCCATAATGGGGGCAGGGGGGGTTgagagaggaagaaagagagagagagagagagagagagagagagagaga
gagagagagagagagagagagattgagagagagagagagagagagggatagaTTAGGATATACATGTAAAACCTGCTTGGGCATCATAATGAGTCCCTGA

>chr7:101241870-101242070
atagctattttgactatattaatcctgccaatctatgagcatgggagatctttccatcttctgagatcttagaaaattgaagttcttatcatacagatct
ttcacttgcttagagtcacactaaggtattttatattatttgtgactattgtgaagggtgttgttttccaatttctttctcagcctgtttattctttgtg

>chr7:101807082-101807282
gttccttaaactcggagatttaatcttctggaatccttagccattatggctcaagatctccataccaagatccagataaggatctccaagcctccagata
agggtcactggtgagtcttccaattctggattgtagttcattccaaatatagtcaagttgacaaccaggaatagccactacaCCTGGTTTCTGAGACAAG

>chr7:104466765-104466965
agagtctctcaggagacagccttatcagactcccatcagaaagcacttcctgcacactcaatagagtctgatttttagggactgtatatgtctccatatt
tcctcttgtgattattttgttcccctttctaagaagccctgaggtatccatactttggtccttcttcttaggcttcttatggctatcaattgaaccttgg

>chr7:105082881-105083081
CGAAAAGGACAGGAAAAATCCAAATACTAGTAAACTATTCTTAAGATTGGGGCAGGGCATCATAGAAAAACCCagatacataagtagaaaggtaacttga
tagatgatatagactaatagataatagatagatagatagatagatagatatatagatagatagataggtacatacatacatacatacatacataTCTAGA

>chr7:105275280-105275480
TAAAGAAATTGAGGAAAAGAGAGCAAAAGCAATCAAAGTTTGAGTTTTTTGTTCCTATCTGGATTTTTTTCTAAAAGTCTTATTGAGAATTCAGTATGTA
CAAAAGACCACAAGATTATGGATGAGACCTATATCAATATATTAAGCCTAGataaaaataaatattttttatttttCCTCGATTTACAGGTAGATGCTGA

>chr7:105276364-105276564
ATCCCTTAACCCCATGGTATATGCCCTTAGGACACAGGAGCTGAAGGTGGGCTTCCGGAAGGTTTTTGAGTCATTATGTGTCCAGAAAGTAAACTGACTA
CATGTGAACAAACTCTACAGTCAATATTGCAAGAAAAAGCAACTATAAAATTTACCCTCAAAATACAGTTTTTAAATTTGATCTCTCCCCATTTACAAGG

>chr7:105523616-105523816
tcctaacagagggagctggtgtatctctgactcaaaggacttttcctttcctatttggttgcctagtccagccttgttcaccttatcttactgtgttttg
ttttgtcctgtttgtcttttggaggcctgctctttcctaaaaaaggaaactaagagtgagtggatgtgggggaaaattcagagggggaggagctaagagg

>chr7:109907596-109907796
taaaaaatttaaaaaaaaaaaGCTTCTTGCAAACTGCAGGACCACAGTAAAACCCAGTTTTTCTGTGTTTAATTTACAGTCCATTTTTGAAGCCAAATTA
GGCTGCTTACTTTTATTAATCAAAAGGGTCCAGAAACAGATAATGAGAACATCATTGTGATGCAGGTGATGCTGTTTCAGCAAGCtgtgtgtgtgtgtgt

>chr7:109964873-109965073
aagcacaaaagcaatccaagtgtccactggcaGATtaatggatgatggattagcaaaatgtggcatatcctacaatagaatcttcaagcctttaaaaaga
aggaaactagccaggaggtggtacatgcctttaataccagcacttgggagatagaggagcgctgtgggttcataaccagactggtctacagagtggtttc

>chr7:113820939-113821139
acacttcttggtccagccctgCTCCCAAGGCTGGCCTGCTATGTTGGCTCCCTGTGTACAGCAACCCACACAGCATAAGGACTGATTTAGTCTGCTGTTA
ATGGGAACATGATCTGGTGGCTCTGGGAATGAACTGTTGGTAGATTTGGAGGTTGTGTGCCCAGAGAGGGGTTCCAGAGGGGCCACAGACCCTGTTTGTG

>chr7:114095464-114095664
gctgcattcacagccagagactacatatgagaccctatctttaaaaaagaaaGATCTATAGAATTCATTTACataaagaatctaatttgcaaaccacaaa
agatctgagaagataacaaagaagctacaattagccactgtgcagttgaaaccactagtcattaggaagaagcaaatcaaaaccacggtaagataggtag

>chr7:116488172-116488372
catgtgcatgtgatcccagcatttggaaggcagaggcagaaagattatggagataaggttgaagctagtctgagctacacggtgaattcgttttaggcaa
catgtggcccaggctggccttgaacttgatcctcctgtctctacctcccaaatctgggcttgtaggtgtacaccaacatacccagctCAAAAGAATTGTT

>chr7:117144598-117144798
gataagtgatagatagatagatagatagatagatagatagatagatagatagattgataggttgatagaaagatagataCAATGAGAGCACATGCAGGGT
TTTTAGTTCATTTCATTTTCTTTGCGTTAGCAGAGTTTTACATGCATGTTTGTTGATGGTAaatgtaagccctttgtacggtgtgttgtcaactgacttt

>chr7:123087039-123087239
ccagggaacatctcagaagaagaggcagaaagatagagtcgaggaccatgaaggctgtagttggattgtgtctattagaaatgacggagttgggctggtg
agatggctcagcagataagagcactgactgttcttccaaaggtcatgagttcaaatcccagcaaccacatggtggctcacaaccatctgtaatgagatct

>chr7:125637605-125637805
tgtgtgtgtgtgtgtgtgtgtgtgtgtgtgtgtTCCTAGCACTCCTTCCCTGCTCTCCCAGAAAGCACTTGAAAGCTTCCATCAATTCTGCCAGGAACTC
AGCAACCTGACCCCAGCATCCCCTGTGCATTCCCACTGTGATGCGGTCTGGGGTCTCCAGGGTCTCATGCCAGAAGGAGACAAAAACCACCTCTCACCCT

>chr7:126357136-126357336
GCAAGACCCTCTGTCTGCCTTTGCACAGGGGTTAAAGGATGCTGGGATCCTGCCCCTCCCCCTCCCAGCACCCCCAAGCATTATCTCCAGGCGGCAGCAG
CTGAGCCTCCTGGTATCTCTCTGATCCCCCAGATTTCCGGTTCCCCAAAGACAGCTCAGGATGTGGGGAAGGAGGGGCAaggagaggaggaggagggaga

>chr7:127058460-127058660
AACTTTAACATGAAAGTTTACTTCGGGATGTAGAGGATGCGATTTGCCGCCCACAAAATGATATCCCTACCTGATATCAGTGTTGTAATCTTTCTAGGAG
AAGTGGAATCCTGAGCAGCCCTAGAGAAGTTTCAGAGGTAGAAATTGCAGGACAGACTGTAACTCAAGGATAATGGGTTCTGGCCCCAGGGTTGTAGGGG

>chr7:127154490-127154690
ctgaagagcagtcagttctcttacccgctgagctatctcatcTGGCTAGATTCTTATCTGGGTTCTTAGAAAATGTCGACAAGTTACATTTGGCAGAGGC
TTACAAAGGCAAACACTTCCCACTAGGTCCAATCAGGGCCAAGCATATATCCTGATGTAGTTCCTACCTACCTACCTACCTCCCACTTACACGTGATCAA

>chr7:130533910-130534110
TGAACAGCAAACGATCATAGGATTGAAGCTTGTACTGAGAAGATACTTGTATGTGCTGCCTAGATATCACGTACTACAAGCAGTTGAGTAGCGGAGCAAG
TAACCCCGCTGATTCCCACACTGATCATGGGGTCTTTTTCTGAACGTTTAGCTTATCTGTGCACTAGCCACTTAGCTAAACCTTAGTGAGTCCAAGAGGA

>chr7:130546262-130546462
tatctatctatctatagaactatctatctatctatctatctatagaactagccaagaaggctaggtgagctggccaaagagacccagggtctctgcttcc
cctcggctgaggatacaagtttacagaactacttttaggagacactttagagggttctggggaatctaattaaggtcgcaagagaagcatctgcccatct

>chr7:131414102-131414302
AAAAAGAATATGGATGTGCTCAAGTGGTGTggggcaaaaggagcttccttcgtcaccctctgaatgcttgctaattgaaccttctgaatagacagtaaag
agattaacaacacaagaggtgtacaagtttattactgacaagaggaagtcaggaaagtgagaagccagtaactcaggtttcaagggctgatGCTCTGAGA

>chr7:132270847-132271047
TGGCACCAAAGAAAGTTGGAGTAGCATCAGGAGAGAGCATGGAGCCACACTGGAGATGAGAAGACATTATGGGTTCCTCGTTGACAGGTAAACGGACATG
CCTTCAGAATATTTTCTCTTCTTGAGGAGCAGATTCATACCAATGCTAGGTGACCTAGACATAAAGAAAGACAAGTTTTGTGACAATATGTGGTAATTAC

>chr7:132860393-132860593
TGCAGCTAGCTCTTAATACTGTAAGTGGTTGTAAAGTTCCTAGCGTCCATGGACTGCAGTTACGAGTTCAGGGTGCTTATTTATTCTGTTTTAGAGAGTA
CCTAGGAATGTCATAGTTTGTGTATAAGACAAGATTATTATAAAGATAAGAAACTTGGACAGTATTTCTAGAAACTGCCATAGTTCCGTTTCTTCACTTG

>chr7:133028894-133029094
tagcaacacagtagctcagtttggattatccagtggatccttacagtgttaaaatcaatgttacagtaactattttgcttaatgctcaaagaccaagaat
cacaacactggcaatttggttatgctaagcgaagccaaaagctcctcctgtgagtgggaaggtgagcgcggtgctcatcacaggtgcacatacgggagga

>chr7:133029360-133029560
CATTTGTCCAAGTTTGGGTAGATAAGCATTTTCTACTGTTGCTACCAACAGCCACCTCTTGGCCAAACCAAACCAGCACAAAGTTATATCATGAAAACTC
CAGTCCTCACCAATTGTCTCTCTGTTTCTCCATTCTAGTTCAGACTCTGCAAAGGCTAGGTGGAGGGGAACTGCAGAGCAGGGGTGCATCTTCAACGGCG

>chr7:135405231-135405431
agtccctagTgatagataaaagatagatagatagatagatagatagatagatagatagatagatagatagaaagaaggatggatggatggatagatagat
agatagatagataggtaggtagatagCATATTTGGATTAGAGTTTAACATGTATGAACAGCCAAGTGTTTAACTAAACATATTACTTTTGTATCTCaaaa

>chr7:139684759-139684959
cctctagccagacaccacctcttaaagaataccgaacctctcgaaatagcgccacctgctgggactatgagtcagcacatgagcccgtgagaccttagca
ggcgcaaactaAAAAAccacagagggagaaacagataaaatctttcctcagaagtagagtcttctgatcttttgaaagaagctgttaggaaaatgaaaag

>chr7:142467073-142467273
tggatggatggctgaatggatgggcggatgagTGACTGAGTAGATGGATGAATGAGTAAGTGGATAGATGGAAAGATAAGGATTGataaatgagtgaata
aatgagtagatatgtgagttggatgggtgactggatgaatgtataggtggatgaagtgagtgaatgaatgactaaatgggtggatatacatgagtggatg

>chr7:143625446-143625646
CTGCTCATGCAGACGTTCAGGACACCTTGACGACCTAATCTTAGCAGATCAAAACATCTCTAGGCTTGCAAGTGCAGATACTCAAAGACTTCTCGCAATT
TTTGCCTTTAAAAGCCCTTCTTTCTggggctggagagatggatcagcagttaagaccacttccagaggacctgggttcagttcccagtgaccacatgaca

>chr7:143715258-143715458
AGGACCCAGAACTTTATCCACAAGTGGCATGGAAGTAGCATGGACTGAAATGTTTCTTCCTAGGATTCAGGACTGCTTGggaaggtgctgatgtctccat
tttattaacaagtaaactgagccccagtaagtggtctgcaggtacttagccatgacagcagggctagggtcaggtgcctgtccccacagccagtgttTGG

>chr7:143855632-143855832
agatccagataaggatctccaagcctccagataagggtcactggtgagccttccaattccggattgtagttcattccaaatattgtcaagttgacaacca
ggaatagccactacaGGCCAGCTGACCTGTGCTCTGGGTGGAGCTACCCTGACGGTCTCCTCATACCTCATCAGGCATCAGACAGATCTAGACTGCATAC

>chr7:143997854-143998054
GCCTTGTCCATGAGGTATGTTGTCTGTCTGGTCTGTGCTGATGCCTCCTAACTTGTCCAAGGGATATGTTTTTATGCTGATGCCTCCTGTGTCCTCCATA
AAGTATCTGTGTGGTCTATGCTGATGCCTCCTGCCTTGTCCACAGGGTATGTTGGCTGTGTAATCTATGCTGATGCCTCCTGTATCGTCCATAGAGTTTC

>chr7:144852728-144852928
atagatagacagacagacagacagacagacagatagatacagttagaTGGGTagatagggagagagagagagagagagagagagagagagagagagaTGG
ATGGTGGATgggctggcaaatggctcagcctgtaaatgccctctccatcaggcctgatcccttaagcccacctggtttttcttggtagaaagcaaaaact

>chr8:3221933-3222133
gtgtgtgtgtgtgtgtgtgtgtgtgtaaatggctcaatagatcaagtgcttgcttgccatgcaagcatgaagacctggctttagagctctaaaatggacc
aacaaaagccaacagtactagtttgtaatctcagggcggaggttgagatcagtggatccctagaaagtgttggctgcgtagtcttgccaaaagggtgagc

>chr8:8699969-8700169
caggctaggtgaccttttatttttatctgatttgtttgtttgtttgttttgtttttcgagacagggtttctctgtgtagccctagctatcctggaactca
ctttgtagaccaggctggtctcaaactcagaaatccacctgcctctgcctcccaagtgctgggattaaaggcgtgcgccaccaccacccggctaggtgat

>chr8:10760772-10760972
cacacacacacacactggctgtggacctagctcaCCCTGCTAATTACCCTGCCTGCACGGACACCGCTGTTCTCTTATTTTCTGCCTTCTCCGCCTGTGA
GGCCCCTCAGCAGGGTGGTGCTTCAGGACTGTCTGGCCTGGGAGACCTTTCCGTCTGGGACAGTACCATTCTGTCTAGACGGGGAGAGCCCATCTGCTCT

>chr8:12870553-12870753
AATGTATGCACAGTGGAGGGTAGTAGATAGGAACTCCAATGGACCAAGGTAGAGACCAAGGCCAGGTGTCCTTCCTCTGTGTCCAGTGAGGCTTCTCTGA
GCCCTGATCCAATCTAGATAAGGGTTCTTTTGGAGGCCCTGGTGTGTGTCAAACTCTGGGACCCACTTTGGGTTATCCATTCTCTTCCATACAGACCTTG

>chr8:14960754-14960954
AGTTTGCCCGCTTCATCCTGGCCACTGTTGGCTTTCTGAGGTAGTGGCATGCTTCTATGCCAGGGACCCACACTGTCTAatcaatctatcaatcatctgt
ctatctacctatctatctatctatctatctatctatTTCATCAGACTGTAAGGTATTAAGCTAGTTTTGTTTTTACAGGAAGAGCTGACTGGATGTTGAG

>chr8:33897994-33898194
cacacacacacacacacacacacacacacacacacacacacacacacCAGGCCAGACAGGTCTTCAAACAAACAGAGAACTGTTAACCTATAAATACCCA
CAAGGTGATGGAAACAGATAAGGGGCAAGCGTTTCAGTTGTCTAAGTCTAGATCTCCAACAGTGGAAAATAAAGCCCAGGAGACACTGCTAGGAAGGGAA

>chr8:35292706-35292906
agtgatagtcaaaacctctgaaaccacaaagttacaatgaaattttccctatgtaagttgctttatatcaagtgtttgctgcactggtagaaaaatgCCT
AACACAAAGACAGAGAGGGAAAGATGAAACATTCAAATCCAGAGACCAATATGTCAGGAGTTTGGTGACTCCTCTATCGCTGGCTAGATCACAATAATCT

>chr8:35584552-35584752
GAATACAGGAAAGATGTGTAGGGACAGGAACATTCAGCTGGAGTTTGTAGCCAGTCTTAGCTAGGGATAAGAGCACACTGTTCCTTCATTCAGGCAGGTA
TTGACAGATAAGTAAATGGAAGATCTTTATCTGGGATGCCTAGGGACTCCTGTCATCTGAGGCTCATGTCTACAGCCTGACTCTTTCCAGCCCTGAAAAG

>chr8:37227474-37227674
agagcatcaggtttcagcaaagtggggggacatctgctgaatgttgaaggtgttatctgatgacattgttaggttttggattggttaagtgtagcaatgg
tttttggttgtaccgctttgagatcctcggtaggccaagcttccagccaccacccagggagatctctctctctctctctctctctctctctctctctctc

>chr8:39160492-39160692
TTATCTGGAGTTATGATCAATAGCTTTATAATATGTAATGACATTCAGTTGAGGAACTTCATAATAGCAACTAGAAATAGAAAACACTTAAAATTTAGAG
AAAAGATGAGCATGAACAGGCATAGAAGGGGGAGGAAGCTTGTGGTGTGTAGTGTTTGCATATTTCATATTTACATAGACATCTCAGATATCCATCTCTC

>chr8:40708329-40708529
aaccctacccctaatcttagcctctccccctaaaaattaacagtctaaacaagaaaccttcatagagatctcttactgtgataaggatgctgaagtgtac
ctctccacttcatgctgggggagcaggaagggaaggacttagttctatttaaagggcaggccactgggagtttgcccaatctccagtgagtatatagata

>chr8:43311435-43311635
GTTCATtctttctttttatctatctatctatctatctatctatctatctatctatctatctatctatctatctatcatctatctatctatctatctatct
atctatctatctatctatctatcatctatctgtctgtctatctgtctatctgtctatctgtctgtctgtctatctatctatctatctatctatctatcta

>chr8:52164342-52164542
TGATCTAAGCACCTTTATTGAGAAACAATAACTGTCTGTGGCTCTTAACCCCACTCAGAGAGATCTCAAGTGAGATAAAAACATTTGCCATCTCTGATAC
TACTTTTATGATATAAAATGGGAAATTGCTTCCTGCACAGATCTGCCTACCCATATGGAAACTTGTAGTTGAACCAAATCCTGTGGTTGGCACTAGAAGG

>chr8:57764160-57764360
AATTATGATAGTGCATAGCAACTCTATTTTAGACAAAACTTCACGAGCAAATGTAGAATCAGCAAAAAGGATCCAATTCTTTTGAAACGATATCACAAGT
GTTTGTGTAAGAGAGAGAGAGAGAGAgtgtgtgtgtgtgtgtgtgtgtgtgtgtgtgagagagagagagagagagagagagagagagagagagagagTCA

>chr8:59014762-59014962
agatagatacatacatacatacatacatagatagatagatacatagatagatagatagatagatagatagatagatagatagatagatagatagaGATAT
AAGCCCTCCCCATATATGTATGTACATACACaatctctgtctgtctgtctgtctgtctgtgtctctctctctctctctctctctctctctctctctctct

>chr8:66290249-66290449
AGATCCTCCATTTCAGTTCCTCTTGAGACCAGAGCTAAGAGAACGGATATAAATTGAGTTAGATCAGTAAAGGTGATAAGGACTgttagaaaacctgaag
ctatgtcctggcactttttctttatgtagatccactccttgggagtggtgatctaatcttatgactttataggtcaataattttcaaaccagctaagcca

>chr8:67805450-67805650
CACATGTACATGTGTCCCtgtgcatgtaggggttcatggagaccagtggtctatatctagtgtcttcctccattatctcatcatttttgaaccagggtca
ctcactaaccctcgtcagttaaggatgggcttctggccagggacaaacaaggatccacgcactcccttcccaccccaactgctgggagttatagatctgt

>chr8:69758876-69759076
gcactgtctgctttcttagagaatccaagttcagatcccagctcaacactgtctgtaataccagtcccaggggatctgacaccctcatacatccatgcaa
gcaaaacacccaggcacataaaataaagacaTATTTTAAAAAGATATTTAAAAGATGAGACTTCGAGATGATATATATTAAACTTCCTAAGGTCGTAGTT

>chr8:70552332-70552532
AATGGCCAATAAGGGTGGCCATGTTCTCCTGGGCAATGCCTGAAGCTCTGCAGCTCAGTAGTGGCAGGTATGCCCATCCTCTGCTATGTGCCTAATCCTG
GGGTCCTAAGGGCATTTTCAGGGGTCCAAAGGATCCCACTTGCAGGCTAGGTTCACTATCCAAGGTATGCCCAAGCCAGGGCAGCAGCAGCCTGGCGTGC

>chr8:75082522-75082722
gctcaggaacctgtccgtactctctgtgttcatctccatctcctgcaaaaaagaggcttctatggtgaaaactgagagatgggtataaagataagaagtt
tggaggcagGCTGGGTGTGGTGACAACTCCTCCTGAACCCCACCAGGTGTCACTTTCACAACTAGTGGGCCTGAAATGTGTTTTGTTTGTTGGAGTGTTT

>chr8:79131534-79131734
CCAGTGCTTTGAAGTGAATGCTTGGTGTTTCAGATCTTCAAAAATAATGTTGACctgaaagtgtagctcagtggtagagtgtttgcctagcatgtgtgag
gacagccctgggatagatcccagcacaataaagaaGGGGAGTGAGGGAGTGAGTatggatgaatggatggatggatggatggatggatggatggatggat

>chr8:81516923-81517123
CTTGGTCCTGGGTGCCAATCTGTGTTTCAAAGATCCCACAGCAAAGAAACATGTAAAGCTAGCATATAGATCTGTATCTCTTGTTAGAGGTTCCAGTAGA
TACAACAGAGGCACACAAGTGACTGAGATACATTCAGGAAGCATCCAAGCAATGAGGGACTCTGGAATTGGCTGTTTTCTTTAAAATATTACAGGAAGAA

>chr8:81594368-81594568
AAATATTAAACTAGGTAAACTAAATGAGCACATTTAGCCAAGATGGTGTGATAAGAAAACGCTCTGCCAGTAAAGGTGGTGGCTTTGTAGAACTTCCTGA
GAGGCTGTGCTTTCATAAAGTGTCTCTGAAAGACATTCTAGATAGACTTGAAGGAGCTACTTCTGAGCACCACTTATCCCTGAGAGTTTCTGGAGGTTGG

>chr8:81626923-81627123
CATAGTGATATAAAGGAAGGGTCTTTCTGGGAGCCACAAGATGGCTAATTATCTAACTGCTCACTCTAGTGTTTGGGGTTAGAGTAGAGGCGCTGGGTAG
ACTAAAAATCCTCACTGGCCACTATTTCTTTTTCAGTTATTACAGATATTTGAGAGTTTTATCTCTGGATCTCTTGTCACTTAGTACACAGTCCATGGTA

>chr8:81704187-81704387
TCTCCTGAGCAGGAAAGCTAACCCAGAGGTTTAAGAACTGAGCATCTCAGCTGGGTAGTAAAGAATGTTCATAATCACCAAAAGAACATTTCAGAAATGT
GTTTTGGCTCAATATGGAAAACCAGGTGATTTTTGGCAATGCTGAATGCCTTCTGCATTCCATGCACGTTAACACTCTCTCATTAAAGCTACAACCTCTG

>chr8:82113538-82113738
CTGACTGTACTTTGAGGCTGGAGAGATTGTGACCTGGATAAGTTGCATCATTTTTTAGTGACAGGGTTCTGAGAGAGAGGACCAGGAAGTCAGGAGATAA
GAAGATAGGACACAAAGAAGATACAGCATAGGGTCAGGAGGTCTTGCTCAAGTTCTGTCTGATGCCAACCAAACTTATTAAGAAATACAACATTTTACAT

>chr8:83264569-83264769
tttctgtcataatctcacctcacaaaggagaaactgaggctaaagagaggtggacccttctgtggtgcacagttgtgaagcacaaagcatttgaagccag
acctcctgggtcaagagtcTTatagatagatagatagatagatagatagatagatagatagatagatagatagatagatagatagatagatagatagata

>chr8:83414818-83415018
caagtaaccttggtttctgttgcttctgttcttacacttgcctcctgccatctgattatctcaggtgctccctgccctcgatatatctgattggagcctg
tccttcctgtaatcccagttgagtcaaaactcctcagagttcagctttctctgtgatcctgtgattcaggatcctgtgatcctgagattctgggtatgtc

>chr8:83955874-83956074
GCCCTTTCCACAGCCCCTTCCGGTTCGAGATCAGCTTCGAATGCAGTGAGGCCCTGTCTGACGGTGAGGCCGGGCCTGAGCCGGGGACCCCAGACCCTCC
TGCCCTCGGGGTTTCGCCACCCCCAATCTCCCGGGGCCAACTAGATCTCCCATTAGATACGCCTCCATGGCCCAGCTCCGGTCTCTCGGTGGAGCCGGCT

>chr8:84106714-84106914
cagcctggtctatatagagagtcccaggcctaccagggttatgtagtgagactgtgtcAATCAGTCGATCAATAGCAAACAAAACAGAAAGTAAACGGAG
GGCAGTAGAAGTGATCTGGCAGATAGCTCCTTAACCAAAAAGCAAAGTATGACTGTCAGCTGTGGGCCATGTTGCTCTCATGACACATAATAGGTCTGAG

>chr8:84110913-84111113
ctcaaactcaaaatatatttgcaaataccttgaacatgtagctaggctcttctctgactagatcatagtttagataacccaattgttttcacctacattc
ttccacatggctggttacctgtgctcaggtaccatgtggcagtctcttcacatcttccctgggcagatcttcccacacttagatctatcccagaattctc

>chr8:86624578-86624778
GGGTGGAAACTCTGTGCAGTTCATTTGCTGCCTGTTGCTGGTGCTTATCTGATGTGAATTCGTGTCCTACATAGCCTTCTTCACCGCCCAGCGCCCGGGC
CCCTCCCCCATACCACCTTTCACCCTGTCCCCTTTCTTTCAGTCAACCTCCGGTCATGTTCTCCAGCTGAAACATTATAAATCTagatctatctatctat

>chr8:88087843-88088043
tggttggtagtttagtccctaggaactctgagggtactatttggttcgttctgttgttcctcttatggggctgcaagcttcttcaactctttgggtcctt
tctgtagctcctccatcagggatcttgtgtccagtccaatggttggctgagagcatccacctctgtatttgtcaggcactgtcagagcctctcaggagac

>chr8:88698195-88698395
TGCTCCCCGCTGGGTAGTGGGTGGATTTGCACTAGAACAGTATTGAAGGAAAGTGATTTGCTGGAAATTCTTAGTGAAGTTCATGTAATTTGAATGTTGA
CAGTACCCAGAACATTCTCTAATGTTCTGCTGCAAAATTTTAAGGTATTCTTTAAAAAAAAAAAAAAAAGCCTTGTTTGGACTGGAAACTTTTGAGATGA

>chr9:20729046-20729246
ACAGCCAGACTTCTGTAAGGACTGGGAGCACTTACAAGGAACCCCTTTCTCCTTCCTCCATGCCTCTCAAATTCTTCTCACCAAAGATGGCACTAGCCTC
CTTgggctggcaagattgcccagtagataaagctaaaagcctgaaatcctgagtttgatcaacagggcacatatgatggaaggagagaccccactgcctt

>chr9:36727544-36727744
atctataacctcagtctagggaggttgagccagggaaagtgattcaggttggtcagcctgagccaagggtgtgtgagtgtgtgtgatcttatctaaaaaa
aaaaaaGGAGGTGGGTTGGGGAGCACAATCAATATTCCTTAACTAGGCTAGACTTATGGCATAATGGTAGAATGCCTGCCAAGCATACAAAAGTCTCATA

>chr9:84516202-84516402
aacgtgctccaaggtggtaacagtttgaaaacatttgtatagttacagagcaaaagatacacacctcaagtcattttttaaatacacgagtggaggtatg
cggaagatcgaggttatagcaaagtggagaagtctctactttagttttcacatgtcctttgctgacattattagacttggaggttggtaaaagttattgg

>chr2:28605070-28605270
tgctctcgcagagaacccgggctcctgccccagcctcagcacggtgagctcacaaccagctgtgactaagttccaggagaacccgtgctgtctctctggc
ctctacaggcacctgcacataaagccacaaatgaacatacacataaaataaaaataaGTGAATCTTAAAAACAAAACAACgggctggtgagatggctcaa

>chr3:10304856-10305056
AGAGAGAGATTGTTATCATCTTTACATCTCCTGCCTCTCACTTTGAAGCTGAAGTGATCTGCAAGGCTCTGGAGGTTCCCATAAGGCTTTGTTGGCTTTG
GAGTTTTTACATATAGAGCACTAAATGGCATCATGGTCTTAGTGTTTCTGGGAGAGGGACAATTTGGAATTCTAAGCAAACAAGTTTGCTGGCATGCTTA

>chr3:37825402-37825602
tatctatctatctatctatctatctatctatcttttatggtatgagggtttgcctgaatgccagtatgcataacatgtgcatgtctagtgcctatggatg
ccagagcagggtatcagatatcctggaactggaattacaggtggttgtgagctaccatcggtgtgccgggaacaaaatctagaacctccgctagagcata

>chr3:127963646-127963846
CTCACTTCTGGTCCTTCTGCAATCTCATAATTTGTTATCTGTTGGTAAGATCTGATGGGGTTTTCAGCATCAGCTCACTTCTGGTCCTTCTCCTTTTCTT
TCTACTTCTCCAGGACAGTTGCCTGCCCCTCACTTCCTTTGCCATGGCCATGCTTAGCCTTCCCCTACTTACCAACACCTGCAGCTGCTGCTACTTTCTG

>chr3:135590457-135590657
CTCGTGTCTTCTGTCAGCTGCTTCATGTCCCCTAAGGAAGAAACATGACTGCTTTAACCTTCCAGGGACAATCAATCTGAGAGGACAGGTCATTGTCCAA
CTTCTGATGGAGGCCACCAAGCTTCTGCCAAGTCCAGAGGCCCTGCTCAGCAGCAGCAGTAGGTGCTTCTAGCAGCTCAGGGCCACACCTCCAGGGATCT

>chr4:6869464-6869664
CTCATCCAGAAGCCATAGCCAGTCTTCTTGCTGAGGTCTCTCTTGTTAGTTATACTACCATTCTCTGTCTTTACCCGCAGCTTCCCCCAGATCAAGGGCT
TATCACACCATCTTTTCAGAAGTGACTACCCCTTTACTGAGATGACTTTTAGACATATCTTTGGAGGAGTGGTATTTCTGCCATTGCTTGTTTTCATTGT

>chr4:101320543-101320743
gagacctgtctGTaaacaaacaaacaaacaaataaataaaACagatagatagatagatagatagatagatagatagatagatagatagatagatagatag
atGAAAAAGAAACAAACTATGCTgggctggagagatgacaggaaggggtgggcttacagcactggctgctcttccaaaggaagtgggtttgaaccccatc

>chr4:129376390-129376590
AGAgggctgggtttagtggtagagtgcctatgtgacatgcatgggttcaattcaagtacaggataatatcaggtgtggtgatctatgcctgtaatcccag
catttggtaggggctgcaagagaatcagaggtccaagatttagggctagcctggggtacatgaaacagtgccttcaaaaaaaagaTATATAAAATAGCTT

>chr5:43724775-43724975
GACATAAAGGTTCAGCCTAGCgattccatgaggttggctattcttatctatctatctatctatctatctatctatctatctatctatctatctatcatta
tgaatggttgtgagccatctatctatctatctatctatctatctatctatctatctatctatctatctatcattatggatggttgtgagccaccatggga

>chr5:52878494-52878694
CTGAACTTATGTGATTCAGGCCCTCAAAGCCCGTGTCATACAGCTGGCCAGAGGCAGTGTGACTTCTCCACTTACACGGTTACTTGTGTGCCTCTCCACC
CACGTTACATTTATCTATACTTTAGATGAATAGATAACACCTCTCTTTCAGTGGCTGCAACAGTGTAAATGGGAAAACTTGTggctcggagtgaggatat

>chr5:120423869-120424069
TAATTAAAAGAAACCTTTCCTGTATCCCGTATTTGGGGTGGAAAGAAGAAATTGCTTTTAATCGGCCGATTTGTTCTTCAagatggatggatagatagga
gatagactagatagatagatagatagatagatagatagatagatagatagatagatagatagataggatagacagatagGCTTCCATTAAAGACATTGAT

>chr15:10388685-10388885
GATAACATTGATGTTGtggtgatgatagataacaatctattctcgttagtgctgagccagagctcctgcCAACTCTGAAGTCGTCCTGATTTGCTCTTTT
TCAGGGTGTGAATGGTGTTGTCCAGTACCCAAAGGAGTTTCTGAAGGAAGCCTTTGCGTTGGTCCGAGAGCGGGGAGGTGTGTGCATCGCAGATGAAGTG

>chr15:38535056-38535256
cacggagccatctctcttgcccacaacctggatgatcgatctgtctgtccgtctatctatctatctatctatctatctatctatctatctatctatctat
ctatctatctttctttctatctatctatctatctatctatctatctatctatctatctatctatctatctatctatctatctaacacgggttcatggata

>chr15:38648206-38648406
agatagatagatagatgatagatagatgttagatagatagatagatagatagatagatagatagatagatagatagatagataACAACACACACACACag
agagagagagagagagagagagagagagagagagagagagagggagagagaATAGAGAAACAGAATAGCCTTGCCATTTGAGTTAGGCAACATGGAAGCC

>chr15:51410968-51411168
TAGCAAGATTTCTCAGAACACCTCTTTCTTTGTCCTTGGTAATCATTGTCCTCCTCTTGATTTTGAAAGCTGTTGAAGCATTGTACAAGCTTTGGTAAAT
TATACATAGAGCAGCCTATCTGTTTCCATAACCAAAACTAGTGTATTTCACGACTTCAGCATGTTAAGCCATATACATGTTTTCCATAACTGTGATAGTT

>chr1:166895334-166895534
gctttgaagtcaaagccaggcacagtccctagattgttatctctatcttgggcttgaggttcaagatacgagcccttggctgttgctgtagtcgccatgc
ctcaactcctccatcgtggattctcgtccctctggaactgtaagtacatacaagccttgtctttggcaagttgttggtgttttatcacagcaacagaaaa

>chr1:16231558-16231758
GGAGAGGGAAAGTCAGACTCCCAGCTCCTGTGGGCTCTGGGAAAGCAGTCCTGGCCTAGCAGTTTCCGAAGGTGTGGAGAGGCCGGCACAAGCGGCACAA
GCGTGGGATGCTGTAGGTGTTGACAGGCTGGTGGAGCCTGGCTGGATAGCTGGGAGGCACCAAAAATGCAACGCTGATAAGATCTACATAACTTGTTGAC

>chr6:72288752-72288952
cagaaaaagacaaaaCAAAAAAACCACAAAAAAAAAACCCACAAAGATTTAAGACACTGTCatagatagatagatagatagatagatagatagatagata
gatagatagatagatagtaggtaggtagatagatagataATGTTCTgggctggagagatggttcagcagttaaaagtagctcctgGGAGAGATAACATCC

>chr6:84962481-84962681
tgaacaagttcaaggatttaagacttttaatagacagctattattggacaagctggaccacatcctgtaagacactctaataaatcagatagatagatag
atagatagatagatagatagatagatagatagatagatagacagaccgaaagacagacattctatcagttctgttcctctagagaaccctgactaaAATA

>chr15:86064006-86064206
CCTGCAAGATCCTAATCTCTTCCCTGTTTGATCCATAGGACATTCCAGGTTCAAACCTAGGGTCTGCCCATTCTATAGACAGCATCAGAAACCCAGATCT
agccgggcggtggtggcgcacgcctttaatcctagcactcgggaggcagaggcaggcggatttctgagttcgaggccagcctggtctacagagtgagttc

>chr10:91104511-91104711
ACATCAATGCATTAGTGTTCTTATCTGCTTAGCATCTCTCAGCCTAACCTACCTGGCttttattttttttagatttattatttatttttatatgtaagca
ctcttgtagctgtcttcagacacaccaagagagggtgtcagatgttattaaggatggttgtaagccaccatgtggttgctgggatttgaactcaggacct

>chr11:3972261-3972461
GTCCTGCATATTTGTCTTTACTCGGTGTGTTTAGAGCCACAAGAGGTGGGTGGATTGGTGGTTTGAtttttgagataagatcttatagtgtaacctaagc
tagcctggaactcaggatacttctgcctcagtctcccaagtgccaggactgcaggtgtgcaccaccacagctgCTTAAAGACACCGTATTTTAAGTCATT

>chr11:4328928-4329128
aagccaaataagtcctttattccccaggctgctttatcacagcaacaagagaaaactagaacaGTGTACTGGTCAGAATTCTTACagaggaccttgctca
agctcgactacctgagtttgaaactcaggacgtacatggtggaaggaaacaagttatcttctgatctcccacacatgctatggcatgtatgAGTGCCACC

>chr17:56684257-56684457
ATGTCACCTGTCTGGCTGCTTCTGTCCCCAGCTGAACATGCCTCTGGATTTTCTACAGCTGTTCTTATCTGATGCTGATCTCTGCAGCTTATCTGATCTC
ACCTATTCTTTGGGGGACACATACCCCATTGTACTAAGGGGCTGTGTTGGGGCTGCCTCTGAGGAAAGGAAAGAGTGACTTTCTCAGGCTGCAGTCCTGT

>chr17:86779320-86779520
TCTGGCCTCACCCAGACACTGATAATTTCCCATCATCTCTTGAGCAGTCAGTGATGGCCTGGCTCGATAGGGCGGTTCATGACACCCTAGCTTCAGATCA
GCAGATTGCAGCTTGTTGCTGAGACTCCTTCCTGTTACAGACCACAGAAATCCTGGTGACATGCGGCCCATTTTACCTTGTGTAAAGGCACAAGGACATG

>chr18:32386924-32387124
actacaccAGCctatctatctatctatctatctatctatctatctatctatctatctatctatctattgctatccctatcacctatcatttatctataac
tctatctatctatctatctatcatctatctatctatctatctatctatctatctatctatctatctatctatctataactctatctatctatctatctat

>chr18:39061121-39061321
CTTTCCACATTAGGTGTACAGATGAAATAGATAACAGAGGAtgtggtggtctgaatatgcttgtccaaaggagtggcactatttggaggtgtgtggcatt
gctagagtaggtatggccttgtaggaggaagtgtgtcactgtgggtgtgagctgtaagaccctcaccctaactgcctggaagtcaatattctgctagcag

>chr11:98505497-98505697
TGATCAGCAAGAGATAAAAATAAAAGATGGTCCTGGGGTAAGTTTGGGGACTGCAGAAGAGAAAggaatgttgctcaggggtcaaatgcctaccaaacct
gagcaaggacctgggttcaattcccaacactgAGGCGGGTAAAaaggaaggaagggaggaaggaaggaaggaagggagggagggagggagggagggaggg

>chr12:8067838-8068038
TGAGTTTCTCAGTGGAAAGTCATCTCTGGGATGCCTTCCAGTCTCTAGCTGATAATACCTGGCGCTTGCTCGCTTTGGAGGGAAGGGATTACTTGGGAGC
TGTGAAAGTTGTAAACGTAGACTGATAGTAACTTTGGGTTGATATTGGACACATTAATCCAAGGCTACGTGAATAGATAGACTTTAGCATGCTTTAAATG

>chr18:76848720-76848920
TGTAGACTGCACTACCATCACTGGCTGTGAGACTCAGACCTTCCAGGGACTCCAGAAGCCTCCCTCAGAGTTCATCCGTCCCATCACTGATTAAGAGTTT
CCGCCATGCCCTTTTCTGTAATGCTTATCTCCTGATCTCTGAGTGAAGATGCCTGAGCCTCAAGGAGTTTAGACTGTATATGAAAACCTACAGTCAGTTA

>chr19:55488955-55489155
TCAAGATTATTAAGATAACAATCTCATGTTGGTCTGTAAGCTGAATTTTATAAAAATTCAGACCTTGGATTTttctttttttttattggatattttcttt
atttacatttcaaatgttatcacctttcctggttccccccacctcccggaaaccccctatctcatcctacctcctcctgcttctatgagggtgttcctcc

>chr2:11514634-11514834
ggagccaaagagagagACCAGACAGAGACACAGACAGATCAGAGAGACAGTGGAGTCTGGGGACAAGAACCAGGCCATTCCCTATTGATCTCCTTCCTCT
GAACAGAGTCCACCTCGTGATTTCTATCACATCCCATCAATGAATTATGAATGTATTAATAGATTGTTTCATTGATAAGGTCAGAGCCCTAGGGATCCAA

>chr7:139146080-139146280
TCCCCGGGAAAGTAAAAATAGACTCAGGGCTGCTCTGTGAGTCATTCTATTGTTATCGGTGACACAATCAATGCACAGCCTGAAGGCCTCCCCCGCAGGC
CTGGAGGGGCAGCTGTGCTCTCCACATTCCCAAGATGTCTCCAGAGAGTCCTGTCCAAATCCAGAAGAGACCTGAGAACATAACGACTGGACAGAGAAAA

>chr8:18840294-18840494
tcctttagcttgtctacctctatgaagatcttccatatgataaggccacttctcaaggtgcagaagggaggatttgacacgaactttgggagtgcacagt
ttagcccCCACCTGCTACTATGTGCAAAAGGCATATGGGTGAACCCAGGGAGACTAGTTCAGAGGTAGTTATAATTACACAGATAAGGAGCAACTCCTAA

>chr8:62149184-62149384
GAAAGGTCAGTAATGATTTTTACtttttattttaaagattttttaatttatattatacgtgtgaatacatggtctctgacttcagacataccaaaagagg
gcattggatcccagtacagatgcttgtgagccaccatgtggatgctgggaattgaacctctggaaaagctcttatcttttgaacaatctctccagcccTG

>chr8:71794947-71795147
aattctggattgtagttcattccaaatatagtcaagttgacaaccaggaataaccactacagtgaggtaacccaaatgcaaaagaaaacacatggtatgc
actcactgataagtaaatactagcccaaaagctaaaaataaccagggtacaattcatagaccacatgaaacttaggagaaccaaatacttacaggagcaa

>chr15:66879934-66880134
gggctgtaaacacaaacacacataCGTTGGAGTTAAAAGTAACCGCTGTCTCCATGTGAGAGCCTGAGGCCAGACTTTTAAATGTTTTAGTATGCTTTTC
GTAAAAGCTCCTGGTGTCCAACTTTAGCAATTTTCATTACAGATGGGGAACTGATGAAACCCAGGGAAGAGAGAACAACAGAAATGTAGCAGGCTTATCT

>chr2:38525497-38525697
GCTGGGCCAGATAACGATGGCATTCTGCATGTGTGTTTGTGATGGCAAGGGGGTTGTGGCAGATCCCCCCTGGGACTGTCAGCCAGGGTACACTGGGGCT
TTGTGGCATCTGGAAGACAAGCCTTTTAGGGGAAATCGTTTCCAGGGTCGTCCTGTCCCACTGTTGTCAAACAGGCCTAAAACAGCCGAGGAAGCCGTGT

>chr3:84581596-84581796
GCCCTGCGATTTTTTCATTCGTCCTCCGCCCCCCTGATCAGATAAGAACCAAGAAAGGATAGTTCAGGAAAAAATAAAGGAGGGACGCACAGAAATCCTG
AAAGGGTGACTTAAAGGATCTGCAGGAAGTGTAAAATATAAACTTTTTGAGATCAGAGGGTTCAAGAGGAAAACAAGAACAAAGCCAAGGAAGCAATAAC

>chr3:89527022-89527222
tgtgtgtgtgtgtgtgtgtatttgtgtgtgCCCGCATGCGCGTGCGCGCGCGTGCATATATGTTTCCAGTTTGGAATTTCAGTGCAGAACCTTGCACCTA
TTAGGTAAACAGTCTGCAGAGGAATCTCCCCAGCCCAGATTGCTTATACTCTGTTTTGGTTTTGTCCTTTTAGATTGCTTGCATTTTCTCTGCATGTGCT

>chr4:149604261-149604461
Tctgtttggtttgtgtattccttctttaagttttggcagactttgccttccaaggagttgatccgtttcttttagttaatcaaattgtttgtattattcc
tttattctaatgtctataaattcttcatccttttaaaaatgtttctagttttatttattcttaaagagttatttattaattatatgtgcatacactgtag

>chr13:59031954-59032154
ACAAAGACCTGCTTCACCTCTGTAAACTGAGATGATAAATGGACAGGTGAGTGACatggtggaaggatggatggatggaaggatggaggatggatggatg
gatggttggatggataggtgggtgTGGAGTTtagatagatagatagatagatagatagatagatagatagatagacagacagatagaaagatacatagat

>chr5:32845230-32845430
gctgctcctgcagaggacacggatttggccccacattaagtctgcacccacgttgtatagttcaaaacctcctatacctcaagctccaggggatctgatg
ccTATAACATCTGTAGGAGGCTACAGTCATCTGCATAGATACTCATCAATACACAGTACTTAACTgccaggcctatgggcacaggtctttaaccccacta

>chr1:131626726-131626926
agatagatagatagatagatagatagatagatagatagatagatagacagacagacaggaagatagatagatagatagatagatagatagatagatagat
agatagacagatagacagatagacagataAGTAAATAAAGCAAAAACAAAAGACATCATGGTTTCAGGTTGAGCATATCCATCTTGCCCACCCACACGCA

>chr6:48805378-48805578
ccatgaccacagcaactcttgtaaaggaaaacatttaattggggcctagctcctttacatgttcTCTATTGCCTGAAAATGACTTTAAAGTGTGGGGTGA
GGAATTTGATAATCAAGTCAATCTTGAATTGTCTACACTTCCTGATAAGGATCTAGGAGAGCCTATGAAAAAGCTAACTTAACCTATCAAGATAAAGTAA

>chr6:48829477-48829677
GAAATACCCAAAGAGACATGCCATGAAAAGGTAATaaagatatagatataaatgatagagatagagatgatatagatatagatagagatagagatagaga
tgatagagatagagatagagatgatatagatagagatagagagctagagatagagacagagatagagatgatagagatagagatagatgatatagatata

>chr15:78266988-78267188
TCCAATCATGTAACGTCCAGGAGCAACCAAGAAAAGATAACATCTGCTATCTTTAAATAGAGGATCCAATTTTATAATCTGTTATTATTCAATTAAAtct
ctccccctctccctccttccctctttcccttcTCTGCCGCACtgtgtgtgtctgtgtgtgtgtgtgtgtgtctgtctgtctgtctgtctctctctctctc

>chr10:20430380-20430580
CAAGATAAGATCTTGGTCGTTGACAAACCTCTCGCCCTGCTTTAGAGCTGCTTGACTCTTCTTTCCTTCCTTCATATATATAATCTGCTCAACCCAATCT
TCCTCACGGAGTTTAATATTCTACCCAGAATACCTTTTATCCTGCAGAAGTTATAAGACTATGAATAATCTTTCTTTCTAACTACATATTTGAGGAGCAG

>chr10:67270530-67270730
AGCAAAACTATCAAGAGATCCTCATGACTCCGTCTACCTGCGTTATCTGCACATCTCTGTGCTCTCCTACGGGAACTCTTTTTCTCGACTGTTTCTGTGC
TATCCCAACAGCAATCTACCGCTATCATTAGGTGCGTAAGAGCCCTAagccagacactgtggcactcgtggaatagcatgggggaggttgacataggagg

>chr11:43541912-43542112
aacttgccgcgtgccttagcctccagagATTATAATCTTGTGAAATTTCCTCTAGCTCTTTCGGTTACTTTAAAAACTTAAGTGAAGTTGTTTCTGGGAA
AGCTTGTCTGATCTGATCAATGGGGATACCTTGCTGTAGGGGGACCACCCAGGAGGTAACATTTCTTCTACTCAGGAGCGAAGTATCCACTCTTAGGCAT

>chr17:53290880-53291080
ccattacctggcctccacagacaccagttgtacacatagtgcaagtacatgcacacaggccaacactcatacaaataaaagaggaaaataGCCTGTTACC
ACAAGGCCTGGGTGCGTAGATCAAACTAGAGATAAACCCCAACCTGGTGCCACATAGGTCCTGGCAGGCAGACTATGCCCAAGATAATGCCTGTCCAGTA

>chr11:59574742-59574942
ctatctatctatctatctatctatctatctatctatctatctatctatatatctatctatctatcatctatctgtctgtttgtctatctacctatcatct
atctatcCACCACCTATTAAATCATCAGTCTACTTATCTGTCCCATCTCATCCTTAACATTTGTTGTTGAAATGCTCTTGGGACCTGATACAATTGTGAT

>chr18:32116896-32117096
tctaagtgatcagtaaaggtgggagagatgcttatcttGTTATGATTAACATAATATTTAATATTTACACTTACTATGCTTGGAAGATCAAAAAGAAGAA
CAAAATAAAGTCTCCAACATGTAAGTTCCCAGCCTGTGCAGACTGAATTCTAGCAGCTTTCTTCCCTTTTTCTCAAACAAAGACTTTTTTTGGGGGGAGG

>chr19:7595520-7595720
GTCTGACCCTGCAAAGAACAGTCCAGCAGCAAAAACAAACCTTTCCATAGCAAGTGCAGTTTTCTGTGAATGCCTTCTAAAGATAAACTCTGGAGTTAGG
TATGCCCAAAGGCACTTATAGAAGGAGCTGTGTGCGTTTGCTGTAGATGCTATCATGGAACATTTCTCTGGAAGGCAAAGCAGTACTGCCCTCTGCTGTT

>chr12:80774266-80774466
GAACCTCAAAAAAGCAGGAAGAAGTCACCTGGGACTGAGCTAGGCTGTTTTCATTTCCTTATCTTCATTAGATCAGAGAATGGTTATCGATCACAGACAA
GATCTGTGATGGCTGGCTGTCCTTTGTGAGTGGGATGGGGAAACGTGTATacacacacacacgcgcacacacacacacacacacacacacacacacacac

>chr12:106201474-106201674
tatctatctatctatctatctctccacctttcttatctacccatcatctatctacatatctatTGCCTATCCCTCCTGTATCAGCTATGAGTTATCATCT
ATATCACCTAtctctctatttatctccctatcttctctctctctctctctctttctctcccccccctctgtctctcATGTATGCATCCACCATATCTCTT

>chr19:44955246-44955446
tctagcaattactcagtctcacgcagcaagcaggcgaaggagcaagagctagagctagactcccttcttccaatgtccttatactgtctccagcagaagg
tgtagcccagattaaaggcgtgttccttaaactctgagattcaatcttctggaatccatagccacgatggctcaagatctccaaaccaagatccagataa

>chr2:9825662-9825862
GGGTGGCTGCCTTTGCTAATCGTAACAATTATTACTTGCTGAAAAGCCCAACTGACCATTCAGCACGGTGACAACTTCCCAGAGCAGTATGGGGAATGCC
CCCAGTCCTTCTCAGGGGAGTCAGCCCAGGCTGTCCCTTGCCAGCATCAGATAACAGCTAGATGATAACTTGCAGGTACCTGGGCTAGAGCTGCCTGCTG

>chr13:31551937-31552137
catggtgaatggtggtggtcagaagacaactttgcaattagttctttccttctgctatgggctatagggatggttatcaggtcaccagcctcgaatagca
agcacttttatcagtgagccatcttgctggcctcACATTTTTATTTTTAATAAGGCTTATGCTTAAATAATAGAGAGATTTTATTATTTGAATTTTTAAT

>chr1:37414894-37415094
GGCCTCAACCCACATTCCTGGCCCGCCTTTGCAGTTCCTCTGTGTATCCGTCATATCCAAAGTGTCCTCCTAACACACTCAGAAGTGGCGTTTTACTAAC
CCTGGGGGCCACTCAGACAAGTCAACTAGGATCAACTATCAGCAGATGCCATCAGACCACTTAGATCTTTATCTTCCCTCCCTGCCTTACCTTATCCCCT

>chr1:52176374-52176574
ACTTTCCCCAATCAAGGCTAATCTTCCACTTACCTGAGTGCCCCGGCTCTTTCCAGGAACCCTATATTGATTGCTATCTCTCTAGGGTCTACTCTAACCT
CTAATTCTTGACAGGATACATTTTATCAGCAGTGGAGAGTTCTGGGACCTTTATATTTCAAAGCAAATACAAATTCTTTAAAAAATAGGAGGCAGGGTTA

>chr6:125601415-125601615
CTGTTGTTAGACCATggtcctcactgtcgggtgtcaggatgttgttagattcttaaaaatggctgaggcgagtccctgagatctttagtgagattatagc
tactgatacttgccaggctaatggctaaatcaaagctgagCATAGAGACATATCCCAGAGAtgaggaggaaggtgacaggggctggaggccagcctgggc

>chr6:129231945-129232145
ACAGAGTCACATAATCTTCCAAAACTATAGTCCTGGTGTCAATGGGCATCCTTGAAGAGAAGTTATGTCTTCAAAGATTGGCAGATAAGAAGTGGGAATG
TTGCTCCTCATTTCCTTTAGCTCTGAattcctagaccatgtttgtgttgaactaccacatcctgtgattaagggggaaagacttttggaataccaaaaga

>chr7:29668202-29668402
GGAATGGGATTTAGATAATTTTTTCCTACAGAAAGTAATGGTCAAAATGATCTATTTATAGTGACAATTCACCGagacagctgtcattcacacgttcaaa
caagaagcagaatttcatccttaactaatctgtgcaccctgtgcaactcatatggctatcttaatggtactaaaattttggttgtgagatttagatatta

>chr7:46899334-46899534
GTATCCGATCTCATGACATTGGAAAACATAAAAGACAGCAGCCTCTCATCATCCTGTGAGTGCACTCACTCAAGCACTCAGCAAATACGCAGGGAGAGCT
GCCACCTGCCAGATGTCTGAGGAGATAGTAACACAGATTGGTAAGAGTGAGTTTGACAATACAAAGGAAATAACCAACCCAACAAACAACTCTTTGAGAT

>chr7:83617950-83618150
ATTTATTCACTCAAAGAATAGGTCTAGCCTCTATGTCCTGAGCATTCTGTCCTCAGTGGTACTATTGTGTCCAGAGTATGAATAATAGCACATAAGTCTT
TCTCTCTCTCTCCAAAATAAAATGGTAACTGCTTCCTCTTAAACCTAAAGCAAACTGGTTGTCATTCTTATTTTCTAGGCGAGATCTGAAGATAAGAAAA

>chr4:71942076-71942276
AGAGAgaaattggtaccagggactggggtattgctgtgataggcctgaccatgcttttatttgaaagactgtggatttggggactttggatttggatggc
acatacagggactgttggagatcagAAGGGAGataagacttgccttggtcatggtgtctgtctgttcacagcagtaaaaccctaaGACAAAAGTtagtgc

>chr5:30687122-30687322
CCACCCCCAATGGGCTTTATTTtatctatccgtctatctatctatctatctatctatctatctatctatctatctatctatcttgaggcagggtctttca
ctgaacttggagtgcttcatttctgttagattggctggtcagcaagcctcagatcttcctgtctctgccctctatgctgggattacaaacgtgttccacc

>chr6:42354482-42354682
CCCAGGGTTAGAGATTGGGCCAGATAGCCTAGGGTGGTAGAAGAGGCCTTTGTTGAAAAAGCTAGTGACTAAGCCAGTCTAGGGACTTGGTTGACAAGGC
ACAAGGGCAGGCCCTGGGACACTCAAGACTCAAGTGTGGGTGGTGAAAGGAGAGGTGGGGATAGTTGGGGAAGATCTTGGGGCCAAACTGCTGATAAGCA

>chr16:3875378-3875578
agatagatagatagatagatagattttttgaaacagggtttttctgtgtagccctggctgtcttggaactcactctgtagaccaggctggcctcaaactc
agaaatccgcctgcctctgcctcccaaatgctgggattaaaggcatgtgccaccactgcccggcCAATGTtatatttttattatatataaattatgtatc

>chr12:80720534-80720734
CTGGAGCGCTAACCCCTGCTCCTTCTCATTCTTCCTGCCTTTGTGCCAGGAACTCTCCATAGAGAAGAAGAAAACCCTAGAGATGCTGGAGGAAGATAAG
AACCAGCCACAGCCCTTGACCAACCAGAGTGAGCAGCCACCGGCCAGTGATGGTCTCCATAGCAACCTCAGGCAGATCGAAGAGCGGATGCAGGAGCTAT

>chr1:21290068-21290268
GTAGAGGTGGAAAGATGGCTCAGAAGATAAGAATGCTTCCTCTTGTTGACTGGAGCTGGGATCtgttgtagaaattattaattataaattattaatccca
atcagggtttctaccccaccttgatcatttagtttctggagaaaagacacatgaaatatattatttacaataaactttaaacagcacaagagatgggcag

>chr8:94337580-94337780
GCACGGTCCTCATCCACACGTCCCATttatgagcacttttttacaccaggtggggaaactaagtctcagagagatgtggcagggcgtcgcagagcacact
gctaggaagagatgggctggatttgccagccagtctccagaTCTCAGACCAAGATAAGGATGGCAAGTAGAGGCTGAGGGCTAAGTGTGCTTCCTGTGCC

>chr8:107153154-107153354
TGGGTTCGGAAGGACCCAGATAAGGGGACATTGCCAGCCTATTTCACCATGTTCTGATAAAGCTAGAGATATCTTCTAGGCAAGGCTTTCCTTAAACTTG
AGATACAGATCTTTATCTGTGGTTAGCTATTTCTTTTATTATTGTCCttattgtttagacatggtcttacctgttgtctaggccacctctttggtgccca

>chr8:108989184-108989384
TCTATTATGATTAGGCTAGGAAAAATTAATAAAATTCAAAGAGAAGTGGTATAGATAAGATCTTCTAGTCAAATAGGCAAGGTACCTTGGCTATAGtttc
tttctttttttcttcctttctttccttcctttccttccttcttgtttgagacaggatctcactatggagctctgaataacctggaactcactctgtacac

>chr8:116753088-116753288
GGGCTTTAAATTGTCATAGTTCTCTAAGACCCTTCCTTATCTTCCTGAAGATCTTTGAAGGCTATGTGCATTCCTCCATGTTCTCATTTATCACAATAAT
CCAGAACTACCAAGTTCTTCTCACTCATCAGCTTCAGAGAATCCCACAGGATTTGTTCTTAACCAAACCTAATGTGTCTGCAGAGAAATACATGATATTC

>chr8:120728510-120728710
CTTGGCAATAGTTCCCAAGAGAGTTCAAAGACATGTTTTATGTACACTTACAATCCATTTACTTGGAAGAGTTGTTCTTTCTAGGACTGTTCTAGGCACT
TCCATGGATAATAAATGCAAGCGACCTCCAGCCCCTGCAGGCAGGAGTTGCTGAATGCTTCCTGCGTTTCCCCCTTATCTTAACTCTTCATCAGCTTTGA

>chr8:127962932-127963132
atgcatctttatcctggttgtgtttattttggctttgaactcactaagatgtgaattcactgagttggattgtgtttgtggtctggagacaaagagcaga
caggaagtggggctcggtgataagatctcaagccctcccccaaatgactcacttcctccaaccaggctctatctcctaaagcttctaggaccttctaaaa

>chr9:21384116-21384316
ATAGAAAGTTGAAAGGCAGACAGGTCACTGGGCTGTGGCTGACTTCCCATATGTGCCTGCTTAAGGAGCAGTTACAGCCTAGGCTTAGTCTCTGACCTCT
TATCATCCTACACATCTGCACTCTCTCCTTGCCCCACTTTTGGCCCCTGAAGCCTTTCTCCTCTTTCCTGAGCCACCTCTGCAGCACTCTGCAACTACCA

>chr9:32936936-32937136
TCTCTAAATGGAGTTGTAGGCTCTGGAGTACTCCCACTCTACCACCATCTTGATATATTCTCCCTCTGTTCTCCTTTTGCCACACCATAGTCCTTGCTAG
GGAActatctgtctgtctatctatctatctatctatctatctatctatctatctatctatctatctatctatctatctatctatctatgtatGtttcctt

>chr9:43431957-43432157
ccatccacccacccacctatctatctatctatctatctatctatctatctatctatctatctatctatctatctatctttctatctatctatctatcCAC
CCATCTATCCGTCCTATCTATCTTTAGTAAATgtttctttatgtaactctggctgacctggaactgactatatagaccagactaacttggaactcacaga

>chr9:56507087-56507287
AAAAATAGAAGGCATAAGACAATCAGTTTCTGTTTTGAGGGGAAGATTTTTATTTGTTTATTTTTGGCAAACTGAGCTCCTCTCTGCTGGGAGGACTGAA
AACCCAAACCACCAAACAGCCCCTAACAACAATGCCCTTCTCTCTCTCTCTGGGACCAATTTCCAGACAGCACAGCGGTCCTGACAAGGTCAACAAGCCG

>chr9:61165486-61165686
agagagGTCTCATGTGCACACATTGGAGATAAGGATCTAACAACAGTTGTCTTTCTTAGTCACTCACTCTACGTTGTACtttaaattattttattttaat
atCATTTTGGTGTCCTtttgtttttgttgtttgtttgtttgtttgtttctttttgagacatcatttctcttatagctttggcttgttggaacatgctata

>chr9:62408604-62408804
accgtgccaattcctcccccagccccagacccttttctataaaaaacccctagcttccaagcctcgtggtcgaatccactgtctcctgcatgagatacgt
tgtccttatattgtctccagcagaaggtgtagcccagattaaaggtgtgttccgccacacctttaatcccagatgaaaggcgtagcccagattaaaggtg

>chr9:85234501-85234701
tgtgattaggaatgggtattccaaagtctcattctctgtgtagtatgtagctgtaggcctctgcatttgttcccattggctgcaggaagaagtttctctg
atattatctgagtaaggcactcatctgtgagtgtagcaaatgtcataaggagtcattttattgcaacATAATGATatctttaacaaatagtgctggtcaa

>chr9:86377114-86377314
TTAAAACACAGCAGTTATGACATGGGTTTGAAGACACATGTTGACACAGCTGAGATGTCACTTGTACCTACCCACCCATGACTCACACATCAGTGCACAT
CTGATAACAACGATGATCAAAGCCTGTTGTGAGACATGGGGCAGACTCAGGCTTTACTTCTGGTATTTCCTGCAAAGCATCATAACTATTAGATGGGAAT

>chr9:106258375-106258575
gatctccaaaccaagatccagataaggatctctaagcctccagataagggtcactggtgagccttccaattctggattgtagttcattccaaatatagtc
aagttgacaaccaggaatagccactacacatcctatcagttctgtttctcaggagaatcatcactaataTCGTCTTTACACAAGATTGATGTGAGAGCTC

>chr9:107278679-107278879
CTGAGCCCTGGGAGAGAATGTAGAGGAGTCTCCAAACCTGAGTCATAACCCCAGAGCTTCCTGTCCCTAGCTGACTACAGACCCTGCTGATAGCATCACC
AGCTGACGTTTCCCTGGCAACAGCATTCACTGAGTGGCTAGGGGACAAGCTCCCTGGAGCATCCTCTAGCCAGACTCTATCGTGCAGCTCAACTGCTTGC

>chr2:32449544-32449744
TGTTTTtaagctaagagaattgtgagtccaaggccagcctggctacagagagaaaccttatctttaaaTCTCTGGGCTTACCCCAAGGATTCTGCTTTGC
TCGGTGCTGTCCTTGGGCTTCCTATGCTGATACTAAGTAGGTTAAATACCTTGGATGTTGATCCAAGATTATCTTGGACATGACACTTTATGTGGCCACC

>chr9:110124008-110124208
atagataagatagataagatagatagatagatagatagatagatagatagatagatagatagatagatagatagatagatagatagatGCCTGATTCTAA
ACCAAAAGGTTTAAATTTTAATACCACTTATTCAGGGTACTTAGTGCCCAGCCTCTCAAGAAAATATCTGggggctggagagatgactcagccagtggtt

>chr2:35264259-35264459
GAGAGGTAGGGCCTTACAGTAGGAGAGACTGACTCAGTGGGAAGCCATCTGAAGGGAGAGAAGGCAGATGAAGGGCCTGCAATGTGGCTCTGATAAGTAT
CTCCCCCAGAAGGTTTCACTCTTAAGATGATAAACATGTTCTCAGTAAGTATGTGAATGACTAACTgggccagaggggcttcagtctgtttctgtatgga

>chr2:38524679-38524879
cctctTCCTTCATACCTGTGTCGGTGAGTGGtgtactggctggttttgtgtcaacttgacacaagctgaagttatcacagattatctccattagggatca
aggggggaggacccagcccattgtgggtggtgccatccctgggctggtagtgctgggttctataagaaaacaagctaagcaagccggtaagtaacatctc

>chr9:113646156-113646356
GAGAAACCATCTTAGTGATCACTGTCTGGATCTTCACACAGTCAACCACAGTGGTGCAGGTACCACCCTGGATGGCCACAAACCCTGTCCTTTCAGCTGT
GGGCATTTCACCTTACAGAAAACATGACACCTCTAAGAATGTTCCAATACTACTATGCCAGCCCTCCTCCCAGATCTTATCTTTGACTCTTAGACATAGA

>chr9:114417740-114417940
GATTCTGTGAGATGACTAATTGGGGGGGAAAACTGGGGCAGCTGATCACTCTGGATTTTGCAGAGCCGGTGTGAATCGCTGATAACATCTTAAAAGATAA
AGGTTGAGAAAGCCTTAGTGGGTTTGGTAGATACCTAGGGGATCCCCCCACTTCTGTTTCTACGGCCCCTGGCAGAGTGGATCTGGGTTCGCTCACAGTT

>chr2:43866807-43867007
gtgctgatcaaactggatacctgggtatagaagaatgaagctagatccttatctctcaccctagacaaaattacaaattttgtatatcagagacctcagc
atgaaatccaatgccttgaatctgataaaggataaattaagaatacatttgaacttatagcacagggaacaactttcaaacaatatccaggaagcatagg

>chr9:116113684-116113884
GTGACTGTACGCTCCTTTCAGGACAACGAGAGCTCCTGGGGCAATGGCCAGGCCATCTAGTACCACTGAGATATGCTAGCAATTGGCATAGGCTGGACCA
CTGTCATGATTTTCTATGTTTGTGCTGTCAGATGGATAGATCCTTATCTAAAGCAGGCCGATTTAGACAGTTTTTGTATGGTCTTACAATCAAAATGGCC

>chr9:119403284-119403484
CACGAAGTTGTGTTGGGAAAGCGCTTTCTCCCCCAAAGCCTAGGCACTGATTTCTGTGTCCCGATGGTGCTGAAGCGTGCTCAACTTTGTAGGAGCTCCG
GGGCGGGCTTAGGGCAGTTCCAGGAAACGTGGACAGTCGGGCATTAAGACTCCAGAGAAAAGATCGTGGAGATTAGGACGGCTGGTGCCCGGTGGCTGGG

>chr2:61491236-61491436
CAGTCATCCTCATTGAGGCAATGGAGCTTTCTAACACAGAATATTCTGATTTTAGCGTCCCTCCTGGAGTGCTGAACCCAGTATCAGCGGGATGAATCTG
GGCCTGAACCTTGAGGATAAAACCTAGTGTTCCCAATAAAAGCTCCATTACAGAGGGCTCTAGTGCAGAACATAACTCCCTTTCAAGCTGTGTGATTCAC

>chr2:62436382-62436582
TCGCTTTATCCTGGAGTGTGCATGCTTTCCTACTAGAATAAGGTGCCTTAAAATGAATTTAATATCAGGGAATTCACACATCAGTAGCCCAAGCCAGTCA
TATCTCCAAGCCTGAAGGCAAGGTGTATCAAGGTCAAATTTCTCTTGCTGTGCTATGGCCAGTACCAAAGATCCTTATCAGAGCTTGCCATGCTATGCAA

>chr2:68268486-68268686
tctatctatctatctatctatctatctatctatctatctatctatctatctattcgtctatctgcctgcctgcctgcctgcctgtctatctatccatcta
tctatctatctatctatctatctatctatctatctatctatctatctatctatctacccatccatctgtctgtctatccgtctatctatctatctgtctg

>chr9:122586362-122586562
CCATTATGACCACTGTGTTAAGTTTGGAGCATTGTCTGGGCTGGGTGTCTATCTGGCTGTTTCTGTGTTATCTCTATAACCATCTATGCATTCCGCCCAG
AGTGGGCAGGCCAGTGGCACAAGGTGGAATGACTCTTGTCATCCTACCGAGGCCTGAATTCCACACAGTCTCAGCCCAGGCTTCCAGACCTTCCACACCA

>chr2:73709098-73709298
gtctgtctgtctgtctatctatctatctatctatctatctaggtcttctggctgtcctgtttgtctgtctgtctgtctgtctgtctgtctgtctatctat
ctatctatctatctatctatctatctatctatctatctatctatctatctatctatctatctatgtcttctggctgtcctggaatttgttctgtaaatca

>chr2:78638622-78638822
atagataggtaggtaggtagatggatagatggataggtagatagatagatagatagatagatagatagatagatagatagatagataggtaggtagattg
atagatagatagatagatagatagatagatagatagatagatagatagatagatagatagatagaattagatgatagattgatcttaaatgcatctataa

>chr2:79250106-79250306
TCTGAGTAAGACTCCAGTTTGGTCTGGCAAAAAGGAAGAAAATGAAAGAGGAAAGGAAGTTTATTTAGGGTTAAACTGAATGCTTCCTGACAACACTACT
GTATCTTATTTGATGCTAACCATGTATCTGCTGGGTTAGGCCCTTTGAAATTACTTTCTGGTTTCAAACTCACATATCCTGTTTTTCTAAGTACTCGTGT

>chrX:52057908-52058108
GTAAACTAAAAAATATTTTTACCATTATTAtttttaagttttatttatttatattatgtatatgagtgtgccatctgcttgtacacctgcataccagaag
agggcatcggatcccatgacagatggttgtgagccaccatgtggttgctgggaattgaactcaggacctctggaagagcagtcagtgttcttatctgcta

>chrX:57238759-57238959
GCCTATAAGACGAGATTAGCATCAGTTTGCAGACACAGGAACTCTCTGGGCTCTTTAATTCCTAACTAGTGCTGGTGGAGGTATCTGTGTAGATCAAAAG
AGAGTGACTTTAAAAAAATTTTTTTTCTCATTTCTATCACCTCTAACATTTTCCCTCTTGCATCTCTTTCTCTCTGGGTGAAAAGCAACAGTTCATAAGC

>chrX:101767026-101767226
ATGCCTTTCTCTGCATGCTCTCCAGGAGGCCTGGAGAGCCCCCTTCTGCCATGCCTTGCAAATTTGTAGGAGAAAAAGTAGTTTCCTCCTATAGGTCACC
TTTATTATCAGAGAAGCCATCTGCCTCTCTCCTGAGCCTCCTGCTGTGGCCAAGGAGTCATCTTTTCCCTTTCTCAATGACTGTCACCCCAGCTCCTACC

>chr2:92372928-92373128
GGAATCCAAAAGGGAGGGGCCTCCTGCCTGCCCGCCAAGCCTGCGCACACCTCTGCTCTTTGTCTCTGGAGCCTAATCAGCCTCCAGATCTAGAAGAAGA
AAAAAAAAAATCAGGCAGCTCTGTTGCTGCCAGCCTGGCTGGACCCAGTCCCCTCTCCTAGAGAGATGAGCTCTTCACTGTTGGGATATGGAGGGGAGGT

>chr2:118336462-118336662
TTAACATCCCTTTGCAAGATTTGTTCTAGAAGAAATATTTATCTTTGCAGGATCTATGCTATGGTTCTTAGAAGTGACATACACACTGGGAAATATGCAG
GTCTTTACATACAAGTGAAGTTGTCTCATTCACAAACACAGCATCTTTAAGCTGTACGTATATAGGTAGGGAAGAATATTGAAAAGATCACTAGCTAAAG

>chr2:118659362-118659562
GCTCTGAATCATGGGTGCTAAGTAAGAGTGGCTAGAGCACTGAGCCTCTTCAGATATTCACTCATTCATCCAACCAAATAACACAAGCAGCCGCTATATC
CTGTCCTAGAGAGCTCACCGGCTACCGGAATGAGAGAGATGATTCCAGAAAGATAAGGAGGGCACGGGATGTGCCAATGGATAGGACTCGAGATATCTGA

>chr2:131474169-131474369
ACACAAGAGCAAATGGCTTTATAGAACGTATAGAACAAATCCctatctatctatctatctatctatctatctatctatctatctatctatctatctatct
atctatctatctacctacctacctatctatctatctatctatctatctatctatctatctatctatctatctatccattcatctCTTTCTCTCTCCCTAC

>chr2:132053162-132053362
ACAGAGAAAGACACAGCTCCCTGGAGGCCAGAGCTTGGTGAAAGCTCGGGTCCAGGAGTTGTGCATGGACCCAACATGCACTGGGCATGCTCAGGTATGC
ACAGCTGGTGTCCAGCAACAGCTAGGTAATTAGGCCCCTCCCGTCACGCCATGCCAGGCCTGCTACTGGCAGCCAAATGTCTGTTCCAAGTACAGCCGCC

>chr2:152471196-152471396
tttgtcctgcttgttcaccggtaaagagacttgattttgcagtttgataaaaaggtccatgagacttttaaacagtctgagaaaaaggaaaagcattagg
gatgaggaggatgccagcacactggcttgggcattagcagatgttaacagacccgggaattaaaatgatcatgaatctgagttatgccatatagatatct

>chr2:153892732-153892932
TGGGTCTGGAATCATAGGCCCAGCAAAAAATTCGTCCTGACACAGCCAACATGACATCTTATGATCCCTTTCTGTCTCACCCAGGTAACTCAGAGAAAAT
TCCCTAAACAGGCTGAGCACAGGAAAGGAAATGGGATCAAGGTCCAAAGTGGTACCTGTCCATGTCTGTCCAGGAGGAATGCTTACCCTAGCTCATTAAG

>chr2:157121750-157121950
AAATGAAAAATACTTCTACATTTCCTTTGGTTAGACTTGACTTTTGAATGCTGAGACGAGAGACATTGTTAGGATCTTACCTAGGTCGTGGCAGAGCCCC
GCAATCTGAACACAGAGTATATCTCGCTCACTGATCTGTAGCTCTGGCTGTTTTTCGGCAAGTGCTCGCACCAGGCAGCCTGCTAGGTACCCCACTCTGC

>chr2:168057544-168057744
gcctggttgaagtagtgagctccaggccagtcagggctgcatagctaaaccctgtctcaaacaaaggaaCAgggctggagagatggctcagcagataaga
gcactggctgctcttccagaggacctgagttcaattcccagcagccacatggcagctgacaactgtctgtaactccaattccacagaatccaatacctct

>chr2:180808216-180808416
tggatctctgagttcaagggcagtctggtctacagcatgaggtccaggacatccagggctatacatagatagatagatagatagatagatagatagatag
atagatagatagatagatagatagatagacagacagacaaatagatagatagatagatagatagatagatagatagatagacagacagacaaatagatag

>chr3:9763760-9763960
caattctggattgtagttcattccaaatatagtcaagttgacaaccaggaatagccactacaGCCATCAAGCTATGAATCCACAGACAGGCTATTGATGA
AGCCAGAGAGCCCTGTGGTCCAATCACTCCCCCAAAGCCCGTCTGAGCAGGGCTGTTTTGTGGATGCAGCCTTCACACAAGCCTCCAGGGAGTGGCCCAC

>chr3:19343598-19343798
tctgctacaattgagcaaggaagcctagatacagctcacgtatgctctttacttggtggttcagactctgagagcgccaaggtccaggttaattgactct
gttggtcttcctgtggagtgtcttttattctcttcagggttcatgatccttccccctGCCAAAAACCTTCCTTTGGACATTTCTAAACATTTCAGGTAGA

>chr3:21996027-21996227
GACCCATAAGGAATGGTGGCCCAGATAAGACTGTCACAGGCAAACAGACCCATGCCCATGGCTGCCTAAGAAAACATTTCATGTATCATCACACATCTAG
CCATGCTAAGTCATTTGTGGTTTTCTACTATGACTTTAAAAGAAAATGTTTAAGGGTGATACAACAGTTCTGTTTTATTGTCATCTGGGGAAAgggctgg

>chr3:25964341-25964541
GAAGGTCTCAATATTACTGAATAGTACTAAACCTATTGCCAAGCTCTATGACTGTCACCCTCTGCTACCCAAGCTCTACGACTGTCACCCTCTGCTACCC
AAGCTCTATGACTGTCACCCTCTGCTACCCAAGCTCTATGACTATTAGCCTGCTACCACTTCTAACTCTTAATTAGTTTTCTTTTTTTCCATGAACTAAT

>chr3:28563080-28563280
CTTTATCTAGAAAGAAATTGGGCCTTCAGGGGAGTGGGGATTAGTTAAGTGTAGGAGCTAAAATACCACAGCTAAATCTCCAAGTCCTTATCTTGGTGGC
CATCTTTCCCTCATCGTCGACTAGAAAACAGAATTCAGAAGCAACTGTAAGGTTGCTATTTAGACATTTGGCccaggcaggtgtggtggtgcacactttt

>chr3:50532110-50532310
TTAAGTCACTTGCCAATATCTTACAGTGGAGTGCAGAACCTTGAGTCCTAAGTGTCTTGTGTGTCTGTATGAATTTTACCCTGTTATCTCCATGATCAGC
CAGCATCAAACTTGGGGATATGTCTTTATTATTGTTTAATTCTCCTTttgttattgctattattattgttgttgttgttgttgttattattTGATGTTCT

>chr3:60522328-60522528
CCAGTGTTTCAGGCTGTGGAACTGGAGTCCATACAATGTAACTTGTTGAATGCATTTTGAGACTAGTATCTGTGTGTGCTTATCTGTATCTGCATCTGTA
TCTATCATCCATGTCTGGCTGTCTCTATCTCTGTCTATCGCTATCTTCTCTGTGTTCCTTATTCATATGTTTATCTATCTACTATCTGCCTACCACCTAT

>chr3:60982253-60982453
cctgcttctttctctatttcctctacctagtttcttaagtaagttcttcaccgaaaccagagatcacaaattagataagctgcatagactgcactttgaa
atttatctctcccctgcccagctccagggtaatagatatatcacaacatcctgcatttgcatcagtcttagtgatccaaattcaagtcttcatgttgcac

>chr3:61044160-61044360
AAATTTTTGTCCCAAAGAAAGTCAGTTGTATTTCATTAAATTTTTTCTTTTTGAAAAtttgggcatttcatgcatagatactgtgttttggtcaaatcta
tgctcattcctctctctctaatttctcttatctcctcccgatctcttcattttttcttcccaactttgtgtactttatttaagacccacttgtccatgta

>chr3:81774276-81774476
AAGAGTCACTAGACTAAATTTTCACCCCACACCTCTTCCTTCCTCAGCTTAATAGTTCTTAAAGCATTGTGCATATTAAGTGTACCTCCTAGGCCTCACA
TAGGATGTGTGCATAATTGTTGATGTAAAGATAAGAGCAATGCTTTTTTTTTGTAGGACTACTTTTTGAGATAATATGTGAGCGTCTTCATGTATTATAC

>chr3:84681793-84681993
CAGACAGGGCTTAGCTCTTCATAGAGTCTCAAGAagtggagtgcagtgacacagacctgccatcccagtgctccggaagctgaggcaagcgggtgctgag
caagacctctgagtaaataaacaggaAAGATTAGCCTGAAGCAGGTGACAGCACCCACAGCAGCAGTGAGGGTAGGCAAAGGGAAGGAAAGCAGGTCTGC

>chr3:94836042-94836242
gaacaggcagttatgagcagagttcagggtgctgggaactgaattatgacccagaggagcaatgacagctcttatctactgaggcatctctacagccccG
GGACtttattactgtattcctagcaccaagaacagtgcctgaaacatgaaaaatatacaataaatattggatgaaataatgGCGTATCAAATGTCTTCAG

>chr3:121484289-121484489
agcttagcAGCCTCATCTGTGCCCATTCTTCTTCTTGGTAGATTAAGATCTCCATGTCATATTGAAGAACTCCTTTGCCCAAACCTATGGTTACTGACAG
GATTTGGGTCTGTGCTCCAGTTTGGATTATTTTGTTATTTATGGTGGGAGtctatatatctatatatgactctatctctatctctatctatctatctatc

>chr3:133488492-133488692
CTTTGGGAAGATTGCCACTTGGTGTCTCCATTTACTTCTGGATGAGGTCTCTCTGCTAACGGGCTTCCATTCTGGAGTTTGACAGCCAGAGGTTCTGTAT
GGCTGATGGGAGAAGGTGGTGCTATCAGGAATGGACTCAGTCTGGTGCCCTCAGCATGGGTGGTTCTGTCCTGTTCCATCAGGCTTGCTTCGGGGCCATC

>chr3:135172574-135172774
GGTGCTTCTGCATTCTTTAGCATCAGTTTTCTTCCTGTGGCTTTTAGCACACTCTTCCTATTTTACTCTACCTAAACTGCTATGAACCCAATAAAAAGTT
AGCCTAATATAAATTCTCAGAGATGCTTATCTCATGCTAGGTTAAATATGATTTTTTTCCTACTTCAGTAAAACAAGCAAAATAACCCAGACAAAATACA

>chr4:53249070-53249270
TGCTTGCATCTCCAATTCCAATCTGCAGGAACGAGGTAACACATTAGGCTTAATGTTGTGATCTCTAGATTTTGGCTTCTGCCACATTCCTTATGCTTCC
AAATGATAAAGCTATTAGCCTGCCTGTGGCGCTGAATGTTATTGTACCAGACTGCCTAGATCACCTGTGCAGATAAGAGAATTTACAATCAACACACTCC

>chr4:74366131-74366331
ccaagtgctgggattaaaggcgtgcaccaccactgcctggcCGTATCATGTTcatatacatatatatgtatatatgtatatatgtatatatgtatatcta
tatctatatctatatctatatctatatctatatctatatctatatctatcaatctatctatctatctatctatctatctatctatctatctatctaccta

>chr4:83528764-83528964
gtcagtgctcttatctgctgagccatctcgccatcccTGAACTTCATGCTCTTAACTGAGATGTCTCTCCAGCCCTTGGCTATTCTTCACCCATCTTCCA
TAATTTGTTACATCCTTTTGAGGCCTTTTGCTTCCTTCACCTTGAAGTTTAATACTTTGTCACACGATGTATTTTTTCTTTTTAACTGCGTTTGCATGTA

>chr4:86640121-86640321
gaactacaatccagaattggaaggctcaccagtgactcttatctggaggcttggagatccttatctggatcttggtatggagatcttaagccatagtggc
tatggattccagaagattacatctccgagttcaaggaacacacctttaatctgggctacaccttctgctggagacaatataaggacattggaagaaggga

>chr4:91018430-91018630
CAGAAGCTAAAGTGAGTCATAATTTTATTATATAACAGTCATGTATAAGTAAAACAACTCAATTTTCCATATTTTTACAAATGTCTAGCATGTAGAATTC
CCAGAGGAATTAGTATAACATGAGAGTTTAACATTTGCCTATCAAGAGACATTTAATAGGGGAGAGATGAGAAGACTGATAAGAAGAAAGAATTCACATG

>chr4:101263228-101263428
ATTAAAGTATTTTTACAGCCTAACTCCTCCTAGCACCTTAAATCTGTAAAGGGTGGCTACCAAGTGGCCAGAAAGATAATGATCTTCTGGGTAAGACAGA
CTGATACTAACACCTGCCTAAATTACAACAAAATAGAATATGTTAGGAAATGTATTTGCTATTGTACCAATACCTAATTTATTCTCTTTCTAACATCTTT

>chr4:122876545-122876745
AAGTTAGATCCCGGAAACCCTCATAATGGGGAAAAAACTCCTGAAAGTTGTTCTTTCACCTCCATGCTTCTGCACAGATGTACAGGGACACAGATGAACA
CATGGATGAACACACACAatagatagatagatgattgatagatagatagatagatagatagatagatagatagatagatagatagataaattggtagata

>chr4:123662402-123662602
gtacaccaggacaccaatagaggtttgtcagatcccctggagccgaagttacagagttacactgctgctcggaacagaatcctgcttctctgcaggagaa
gcacaagctcttatctgctgaaccatctctccaagcccAGAGTTGTTGTTGTTTTAAAGACTGATAGGATAGGTAgggactggagagattgctcagcagt

>chr4:132843416-132843616
TAACTCCCAGCTACCCACCCCCTCGGGCTTCATCTAGCGATAAGCAGGTGATGGCTAGAGATAAGAAGTGATGGCTTTTTTTTTCCCCCTTTTTCCAGCC
TTCCTTCGAAACACTGCATCTGAAAACAGAATCCTTACTCATTTGTCCTTTCTGATCCCAAGTCTGATGTGTACGGCTCAGTGGTAGTGTGTTCAGCAGG

>chr13:51829448-51829648
CTGTGTGGTAAAGGGCACCCTTGGCACCCAGTACTGCCACAGCTGTCATTTACTGGAGACTGCCTTGTCTCGCCCAATCTCAAGTAGATGAGAGATTGTT
ATCTCTGTCTTAGTGATAGGCAAAAGGGATTGGCAACTAAAATATGGTGGAACTGATGTTCCAACTACCCAACATGACCTGCAATGTGGGCCAAGGATTA

>chr4:136450034-136450234
gtttaaggtcactctgggctataagcaagtctgagaccagcccagggtacatgagatcATatagataaagagatggatagatagatagatagatagatag
atagatagatagatagatagatagatagatagatagacagacggatggacagacagacagacagataagatagatagatagaGCAAGCCTGAgagctggg

>chr4:137352661-137352861
tgttgggccacattaataactattctgggccacatctgCAGACCCTGCAAGAATTTATGACAGAGGGAAACAAAAAAATGTAAAGAAGATAAGAATCTCC
ACTTGGAATTTTTTTTAGGATTTACGAGATTAGTCTGTAGGAGGGAAGGCCATAAAAAACCATTCACCTGTGAACTAAAGACAGCTTCTAAAGGTCAAGG

>chr13:52151949-52152149
GCAGCATAAACACGTGTTATCTCTCTTTGATCTGCTTGGCTGAAGTTTTTGCTGCAGAGAAAACCGGTTTGTCCAGAAGCTCCTCCGCCTCAACAGACTG
TGCTGAGCTGTGCCCTTGGATGTGGGACGGGTGCTAAGACTGATCCCAGAGCTCCAAGTCTCAAAGAAAAGTGAGGCCAAGCTAGCCCAGGATCAGCAGA

>chr13:69449886-69450086
tagatagatagatagatagatagatagatagatagatagatagatagaaatagatgatacatagatagagatgagaaatacatgaaagatgatagattat
acatagagagatgacacatagataaatagatagatgatagataaatagatgattgatagatgataaatagatgatccatacattcatgatgatagataga

>chr13:77115408-77115608
CTCCAAACTTCTTTCATCCAGGTTCCTTCAGACATATTTCTATCCAACAACAGCCTACTTTCAGGAGACCCTCCTCCTACCAGTCCCCCATAACTTAAGA
CATTCAACTATGCCTCTTGATGGGGACCAGATCCCCTTAGCTCTTTTGAACAATCCAAGTCTGTCTTATCTCCTAGCCCATCTCTTTTACTGCTCTGGCA

>chr13:77783054-77783254
attttatgaggttccatttgtcaatcctttttttttttttttgtggtttttggtttttccagacagggtttctctgtatagccctggctatcctggaact
cattctgtagaccaggctggtctagaactcagaaatcctcctgtctctgcctcctgagtgctgggattaaaggcatgcaccaccacgcccggcccatttg

>chr13:81035680-81035880
tgtcggtcttgatgaccaacgccattacccatggaaccatttcatcTTGAAATAGATATTAAAACCCACTGTACAGTGTGTTGGTGTGAGGGTGACAAAA
CATACTTTGATCTAAGTTTAGAGGATGGCTTAGTGCTTCAGTTACAGAATGGGTGGCATTCGAGCAGAATTCTGTCTAGATGTAAGAAAAGATAAGAGGA

>chr5:23413410-23413610
ATCTCCTCCACTAACACGAATAGCTGAATATTCTAAAGAATTCACTTTTTAAAAAGACATTCAGTCATCTCAAAGTTGAGCCCATCCATCACTCCGTGAA
ACTTCTAGATTGAGGAGATAATATCAGTGCTCTGACTCTGAGCTTTATGCTGCTTTGAAAATACCAAACCTAGTCTGCTGAAGAAGAGACGAACTTAAAA

>chr5:25912124-25912324
taaatcttttaaaaaaatatccatggaaggagttgcagagacaaagtttggagttaagacgaaaggatggaccatccagagactgctccacccaagggtc
catcccataatcagccaccaaactcagacattattgcatacaccagcaagattttgctgaaaggaccctgatatagctgtcttctgtgaggctttccagt

>chr13:109232131-109232331
GCATGCAGCTTAGTTGATCTTATCAGACACTACTTCCCCTACATCTCTAAATCCTGGGCTTTACCTCCAGTAGTCCAGACCACAGCTCAGGTAACAAGTG
ACCAGGGAGTGGCATCCTGATCCTGGAAACCAATTCCGAACCATCAAAGACAAGAGGACACAGCGAAACGTACGCAGACGTGATCTGATGCCGTGGTGAC

>chr5:43132878-43133078
tagatagatagatagatagatagatggatggatggatagatagatagatagatagatagaggtagatgatagatagatagatagatagatagatagatag
atagatagatagatagatagatagatagatgatagatacatatatacaaacatacatacatatatagacatatagaaacatagacatagatgatagataa

>chr13:111230206-111230406
agatagatagatagatagatagatagatagatagatagatagatagatagatagataataaatgcataagatgataggtaggtaggtaggtaggtagatg
ataaatacataagatgataggtaggtagataggtaggtagataaatagatgataaatacataagatgatagataggtagataaataggtaggtagataga

>chr5:64487984-64488184
CAGGAAGTGTCTAATTCCGCTGGATCGGGCTGGTGTCAAGGCAGCTGACAGCTTCAGAGCCAAGAGCCTCCAGAATCCTTTTTGGTAAGGAATGTCAGCT
ACAAGGGGAATCCCTACCTCACCATCTACACAGAGTTCAAAGGAAATGCAGATTTAATCATTTGGTTTCTGTGTGACTTTCAAGTCAAAGTGAAACTAGA

>chr5:65102516-65102716
CATAGATGCAGGCTGAGACTTCAAAGCATCCAAAACAAAAGCTTGACTGCAGCAAGTGAGGCTTTCTGTATCTTATTAACAGCATTTCTTGACTTCCTTG
GGGTTGGCCCAGAGTATGAGAGGCCTTTGTTCCCTCTCTCCCCGGTATCGTGTAGATTGGTATCTGACTGCACTGTGCCATCTTCCTGATGTCTTTGTAG

>chr14:15581821-15582021
tgctgccggctcccatcttgatcataatgaactgaacctctgatcttgtaagccaacttcaaataaatgttgtccttattagagtttccttggtcatggt
gtctgttcacagcagtaaatcgctaactaagacaGACCTTTTGTCTCATTAACATAAAACACAAGAATGTAAGAATTACCCATTCAATCACATACTAAGG

>chr5:66909935-66910135
ATAATACCAGCTGGCTAAATGGATAAGAAAAATCACCTGATACTGTTAGCTTATTCCACTCTTCTAAGCATTTAAAAATTTGAGTCTCCCAACTTCAGAA
TGCAGACTAAATGGCTTGGGCTTATCTCCCCTCACCATCTCTGGTGTACAGAGTTGGACTCACAGGCTCTTGGCCTGAAATTCTAAGTAATCGTTGTCAG

>chr5:86187906-86188106
ttcgatgggatcattctgtacatgggatcgagtcaaCatgaaaggtgtagcccagattaaaggtgtgttccttaaacttggagattcaatcttctggaat
ccatagccactatggctcaagatctccaaaccaagatccagataaggatctccaagcctccagataagggtcactggtgagccttccaattctggattgt

>chr5:92356242-92356442
ATCAAGCTGATAATCCATACACTAATTATATTATAGATGAAAACCACTCATAAGCAGGTAACAGTGAACAACAACAAAATACCTTGTAGGAGTTGATGGT
TGTGTTTTAAAGAAGACTTGGTATAAATCCATAATGTGATAGAGCGAAGCCCTCCTGGCTTCCTCATCGTGGCCTGGGGAGTGTTGTGTTCTGCTTCTGC

>chr5:93133436-93133636
TCTTGCTTTCATAATTTGTTTTAATGATAACAAAACATCACCATGGCAACCTACTCTCTTCCTTCCGCCCCTTGATAAGGATCAGAGGGTATAGGCTACT
TTACTAACCACATCTGATGCAGAACAGTTTGGGTTTTAAAGTGAAATAAGTGGGTATCACTTGGACTGTGGAGAATAGAGTCCATCTGGGTGCATCTAGC

>chr14:66189550-66189750
GAAGACAGTGGGGTGCTTTTCACCTGTTGATAAAAGTACAGCAATGTGGTCCTGTCTTCTTTCAGGCTCTCCATGAAGTCTTCCGGCAAGTAGCGGATTT
GAAGGTCATACCTGTATCAAGACAGACTCTGGTTGACACTGGGAAGCTGAATTCCCAAGAGAGCAGTAAGACTCACAGGGCCAAAGCTCCTCTACCCTCA

>chr14:73123960-73124160
TGCAGATAACGTGCTAGATCTCCCATCAGCACGCACTGCCTTTTCTGCATGGATAACACTCAGCAAGAAGATGCCGATTAACCCAAACTCTGCTTGCAGT
GGGTAACTTTCTAGCTTATCACCATCAGAGAGGGTTTGCTTAGAACAGCACAGTTATGTCCCAGAGGTCTGAGGCCATTTCCACGAACACTGGCTGGCTG

>chr5:112938190-112938390
ttcaactgatctggccagctaggtgctaggtgggtgtccAACCATGAAGACCCAAGGGCTCATACACTGTGCCCCAAGGTTTGTCAGAGGGACCTAGAGA
ACAAAGCCCTTATCTGCAGACGATCTGTCTTCAATGAGAGGATGAATGAGCCCCGAGGGGATGCAGGTGTGGCCAGGGCTCAGCATCACATGGCCCAGGA

>chr14:87439805-87440005
CCTTAACTCCCCCCCCCACCCCCCATGAGACCTGTGCTAAGCCTGAAACCATCAGAGGGAGGCTTTGTCTTGAGAGCTCAGCTGCCAGCTTTGAAAATGT
GGGTGATCCTTATCTCTGAGTTTTCCTCCCCTGCTGCTTGAGAATTAGGCTTTTTTTGTGCCTAGGGATCTCTTTCAACCCTGTCATGTGCTTCTTAGGT

>chr1:85806721-85806921
TCCTGTAAACATAAGGAATTGTATTTGCCAAGGGAGAGTTGTCTTCCATTACTAAAAAATTCTTAGGCACTGGTGACCCTGTGGAGGTGCTTTGCTCTTG
CTCGATAGGAATGTGAACAGAAACAGAGTGGAAGCATTGGTTGGCTAGATCAAGATAGTAGGAGATAAGAGATTAGTCAGAGAAGAGTATGACTTTGTGT

>chr1:93654508-93654708
ATGAGAGTTCACCTGCCCTCCTTCCTGGAATCCCGGCAGGACAGGAGGAAGGCATGGTGCTCAGACTCCCACACACTGAGGGAAGCAGGGTACCTGCCAC
CCCTTCTTTTCTCCCTTGCTCATCAGGACTGTATCACCCATGGGGCACAGGGCTGGAGATTAACTCCCACGAGAAATGTAAAAACTATAAACAACATTTC

>chr1:118400418-118400618
catctcattggctccagaaatttgtttgtttcattttttaatattttttgacaatttcagaatttatataataaagttccttatcagatatatgatcttc
agatattttctcccattctgtaggcttcctttttaAAAATATAGAtttattttattttattttattttgtcttttgcctatgtatttgtttgcataccac

>chr1:127295222-127295422
gtctcacctacaggttgagttcgaggctaatgagaaacctgtttagatgaatggatgggtgggtgggtgggtggatggatggatggatggagggatagat
ggatagatagatagatagatagatagatagatagatagatagatatacagacagatagatgatagatagatagatagatagatatacagacagatagatg

>chr1:128948684-128948884
TTAGCTCTCCTTAGTTGAGTTTTATTTTCATTAAGTAAATTCTTTTTAGATCGTTATCAGTTTGGAGTCTATGTCCTCATCCTTTTTGATCAGAAGTACA
ACTTGTTCTCACCTCTcatcatctattcttgaaaatttctgcaagggtggaaaagccagacactagattgacttattggctataaaagacgttaggcgaa

>chr1:134991618-134991818
tgatctctggcctcagtggaaggcctagtcttagaacataaggtggaaagcaatagaggaagacGTGCCCTATAGCCACATAAATCTATATacacacaca
cacacacacacacacacacacacacacacacacacacacacacGGTTTCTGCACTGAGGCTGATGTCTGAGATCTTATCAGCTCCCTCCATCACAGGAGA

>chr1:136685358-136685558
AGTGTTCCGGATGCAGTCGTGTGTCATCTGTTTTCCCGACACCCTTCTCACTTGCTAGATAAGGGGCAAACTTATTTTCCATGTTGCAAAAATAGGAAAT
GAGGTATAGGGAGTCTGGGAGAATTATTACCCAAGATCGCAGTGAGTCAGAGGCTTTTTGAGTACCACAGAAGCCCTGGCTCCCTCCCTGATCATGACCC

>chr1:138120539-138120739
CCTTATCTCTGTGAAATATGAGAGATTTGTAAAAATCCGCACAAAACAGTTTAAATCGCCTTGCTGTCAGTTTTAACAGATTCATGACATCCAGCATTGG
GAACTTGTGGAGATAGTCATGCATGTATGTATGCATGTTTACATGTGTGCTCACAGAGAATCAAAGCCCAAGAACCTAGATTATCTGAAATCATGATCAA

>chr1:138171874-138172074
GTCATATTGCTGCAGACAGAAGAAGGCCGAGAATTGAGATGATCTCAACAGAGATATGGGAACAGTATTTATTTATTTTTTTTGGTTTGGTTTTGTTTGT
TTAACTATCTGTGGAGCATGTGGATGACTGCACATAGGAAGAGGGCTTTCCCATTTAGAAGGATTAGTGTGGAGGGGTGAAATAAGCTCAAGGACACAGA

>chr1:153677496-153677696
GGGTATTATGGGTCCCATGTGTGTGGTGTGGAGGATCCCATAGGTAGTCAAAAGAAaaggaaggaaggaaggaaggaagagatagatagatagatagata
gatagatagatagatagatagatagatagaATAAAACAAAAAGGCAGAGGCTGAGTTAACTCCGTGGAGTGGAGATGGGTGGAAAAGGAGTTTCCCGGCT

>chr14:101752144-101752344
atgtgtgtaagtgcaccccatgtgtgtctggtgtacacagatgaaggggtggtcagatcctctgaaacgggggtggggatactgacagttatggattcca
tgtaggtgttgagaactgaatccagggtcctctgcaagaacatcaaatgctcttatctattgaggcatctctctagcctcTAGTAGAAATGTTTAAGTTA

>chr14:116696404-116696604
atagatagatagatagatagatagatagatagatagataggtacataggtaggtagatagatgatagatagatagatagatagatagatagatagataga
tagatagatagagtgggtagatagatagatagatagatagatagagtggatagatagatagatagatagatagatagatagatagatagatagatagata

>chr5:120157464-120157664
GAGATGTGACCTAAAGCCAGGCAACAGCCACGAGATCTTATCTCAAGCAGAAATAAGAAACAAGTCCTAATAGCACAGGCCAGCTACTTGAAATTatccc
agctacttcagaggctgaggcagaaggatcccaagttcaagacctgcctgcaaagcctagggagacaccgtctcAGTGTGTAAAAAGCTGCAGTGTGGTT

>chr14:120968702-120968902
tagcgtgggaacttgccgtccgtttttaatatttcccacaacgtgtgtgtgtgtgtgtgtgtgtgtgtgtgtgtgtgtatacctgtgtgggggtaaatgt
gtctgtgcgcatgtgtgagatccagggagGACCTTGCATACTCTGCCTTTTCACTTTCTCCTTCTCCTGAGACAGGGCCTCTCGATAACTTGATGCCAGC

>chr14:121792038-121792238
atataatttcaggactgtccaactggaccactgtccaaccaatcagggcctcatccctggggaagcctctctcccagcctccattGGGCTCTGCTCTGTT
TTTAGCTTAACACTACAGCAGAGATTGACCTACAGATAAGGCCAGAGGACAGCACTGTTGAGCTTACTGACTGCTAACTGCATGGCGCTTGTGATGTAGA

>chr15:4781161-4781361
ATGAACAGACAGGAATTAGGTAGTGCTGCCTCCCTTGAGCTAACAAGAAAATTACATCAAATATAGATTTGAATTAAGATAAGGAGACCAAACAGTCATC
AGAGTCTGAAGAGCTCATTGGTCAATAATTTAGAATTTCTATTATAATAAAAAGGTTTGGGGAGTGGGACAGAATGAGTAACCAAGTCATGGGAAGGAAG

>chr15:5040602-5040802
cacttaaccagaatgtagagtcagcctagaagttcaccaagagatgaacagataaggacaatgtggtacataAAAATACACGTGTACAAAGGAGCCATAC
TGAAACCCATTGTTTCACATGATAACCTAAAATATTACTAAAACTCTaagaaaatatgtactgtgtacattatacatagtatattttcaataaaataata

>chr15:8359746-8359946
TTAGATTGTAACCATTTACCTTAAAATCAAATTAATGTGACTGACAACAAACTAATATTTTATGACTAGTTGGAAAGTAACCCGATAAGGTGAAATTTAG
GCTTCAGATATATACTGTATTTATGATATTATTTATGCTATTCCCATTTAAGTGTTTGTTTtctatctatctatctatctatctatctatctatctatct

>chr5:137136044-137136244
caagcatctttcctcaccaaactgtcttgcctgccctgGAATCTTGTTTTTTAGAGTCTAGTACAAGCAGGTTGTAGTCTCTCTTCCCGGCAAGGTGGGT
AGATCTTATCTTTACCCCAAGGCTTCTCCTGTCTTAAAATATTCCACATATTTGAAATGAAATGtttggagacagagtctcatgtagcccgggctggcct

>chr5:137791719-137791919
caggccaaaagagggcaccatataattactggaaattgaactcagggcctctggaagagcagccagtgttcttaatctctgagccatctctctctctctc
tctctctctctctctAGCCTCCTGAATCAGGTTTTTAATACTTGTTATTGTAGAAGAAGAAAATTCATATCAAATGGATCAGCAGCTTGGTTCATCAGAA

>chr5:139276400-139276600
ctaatcccagcaactgcatggtggctcacaaccattgataaATAAAGAACCTATGGGCTGAAGTGAGCGAGGCCAGAGCAAGAGGGAGAAAGGAAAGGGG
AAAAATAATTACtagatagatagatgatagatagatagatagatagatagatagatagatagatagatagatagataAAAATAAAAGTAgagctaggtag

>chr15:11109378-11109578
tccacttgatgttccctctccctactgtagggcatttcatctaaggtccttccctttgagtcctgagagtttcttatctcctagatctctggtgctttct
ggagggtctccccaacctcctatttcctgaggttgcctgttttcattctttctgctgaccctcagggcttcaAGATGAGTAATCTGGTTTCTAATAGGCT

>chr5:142591986-142592186
gatggatagatgaatggatggatggatggatggatggatggattgataaatggatggacagatacatagatagatTACTAAtagtagcacatacctataa
ccccagcacatgagaaattaaggcagaagggtcaaagttcaaggtcaacctgagctacactgagagttcaaaatcagtctggccctcatagtctctgtct

>chr15:27688722-27688922
CCAGCTACTTGAATGATGATGGAAAATCTTCATCCTTCATGGGCCTTAGTTTTTTTTTGACAGgatagatagatagatagatagatagatagatagatag
atagatagatagatagatatagggtaagtatgatagatgatggattagatgcctagatagatacatatatacatagatatagatagatagttgatatatg

>chr5:150332892-150333092
ACGTGCTGGAACCAAACTGGGTCAGGGCATTGGCATGGAACCTTAGAGAGGAAAGCCCTTCAGGGAGGATCCTCAACAGATAAGACTATAGACAAGGCTT
CCACTTAACTTCTGAGTTCTGCAGCTGCTGATCGGTCAGATAAGAAGCCGCAGAGTGTGGCCACACTAGACATGGGATTTTGAGGACTAAGGAGAGAGCA

>chr15:51325168-51325368
gagagagagagagagagagagagagagagagagagagagagagagatagagatagagatagagatagagataaagatagagatagagatgatagagatga
tagagagGcagtcagacagataggcagataggcaaatagacaggcagacaggcaggcaggcagacagacagacagccacacagatagatgataggtaggt

>chr15:51780351-51780551
TGTTGAAAGTAAGAAACCAACTCAGTTACTGAAGGGGCAAAAGTTACTAAGATGATTGAAAAGCATTCTTGTGAAATCTGAGGGCACAAGTGGAAGCACA
CTTCAAAAGGGAACCAGAAAGGCAAGGTTAGGATGAACCCGAAAGCACCTGTCATGCCCAGTTCTCAGTCTGGGTGCAGCACTCTGGGGTGGGCTCATCA

>chr6:17634252-17634452
gtgtgtgtgtgtgtgtgtgtgtgtgtgtgtgtgtTGgaaggcgacttagagaagttggttcactcaatctactgggtgggttctgtgatcaaattcagat
catcaggcttcgtggcaaacacttttatctactgagccatctcaccagTTTTCATGATAACTAAAATATACAGAGTTTGAGCATATCTACAGGAAATTGA

>chr15:55347725-55347925
CATAGAAAGAGATTGGAAAAGATCATGGGCCAGATAAGAAAAGAAGCACAAGGTTTCTTTCTTTTCTGCTAGTTTCTTCAAGTCTCTTTTGtcctatcca
tgtactaatggggcttgatcatgcttagcttctgatatcaggcaggaccaagcaatttcacatggtatAAACTCTTTTTTGTTGTTGTTCTCTGTCCTAG

>chr15:58654737-58654937
TCTTAAATGCCATCTTCAAATAAATTACTCGCGTAAGATATGGAAGTCAGAGAGTTTCTTCTACAGGCAAATCCCACAAATTAACATCGATCCAAGGTTA
GGTCCTAGGGCCGTCATGCCCTAAATTAAAAAGGAGGCAGCTGTACTTAAGGTCTTGGGAGAAGCTCTCTCCATCCTCTGTGGTTAAGAGCTACAGGCTC

>chr1:171675003-171675203
taaacttctaagtcttccgacttctacgagtaagcatgtcccactacacctgatgtatgcagttctggagatctactgcgtgctaggccagtgccctacc
cactgcgatatatctataactcTGGAGCTAAGTTTTCTCTTCCATAAAACGAGAATGGGGTTTATGGGTGTCCTCATTGGGATGTTTGGGTTGGAACAAG

>chr1:172244673-172244873
AGGCGTGTGCCACCATCGCCCGGCGTGATATTTCCTATGGCCCCCACACTCCCGCTTCTGTCCACGATCCTGCTCTCTCCTGTTTATCTGGCGTCATCTA
TCGCCTAAACTTCCCACCCCAAATCCTCCGCTCTTGGCTACCAGGGCCACTTGTTACCCGTGGTTTGCTCCTCACTGGTGTCGGCCTCATACACAGTCTT

>chr1:174043148-174043348
ATTTGAATTGTATTTGTGACTTTGATAATtatctatctgtctgtctatctatctatctatctatctatctaatctatctatctatctatctatctatcta
tctatctatctatctatctatctatctatctaacctatctatctatctgtctaatctatctgtctatctGCCTTGTACCTGGTCTGCCAAAGTTTTGGTT

>chr1:174734266-174734466
gaaccaccatatgggtgctgtaaactgaactcaggtcttctgtaagaggagtaaccgctcttatctgctgagccatctctcccaccccAAGTATTTTCCA
TTCTTCTCCTTTTCCCATCTGTCTCTTCTGCATCATTGGTGAAAGGGTCCTAACTGGTGATGCCCTTAACTCTCTCTTCCTAGCAGTTTAAATCATTCTC

>chr10:3926522-3926722
ggatggatagatagatagatagatagatagatagatagatagatagatagatagatagatagatagaaagaaagaaagaaagatagatagatagatagat
agatagatagatagatagatagatagatagatagaaggatggatgggtgggtgggtggatggatggatggatggatggatagatagatagatagatagat

>chr10:4161358-4161558
tatggatagttgtgagccaccatgtggttgctgggatttgaactcaggacctttggaagagcagtcagtgctcttatctactgagccatctcaccagcct
gcctcatgtgttctaagcaagctgtactactgtactactaagctacCTGCCCAATAATAGCAGCATCAGAAAGCCACTGTCTAAGGGGCTCGATTTGCCT

>chr10:4769488-4769688
tcctatcttcacatctacatatatTtctgtttatctatcaatctatcaatctatcaacctatctatctatctatctatctatctatctatctatctatct
atctatctatctatcaatcatctcctatctcatctgtcaatctattaatctatatttgtttatcatctatccatctatctatctcctatctctatctttc

>chr1:13241040-13241240
TAGGAAGTGAGCAGTGTGTACTCAGCAGAGAGCTCACACGCAAACACTGGCTTTTAGACTCCACAACTTCAGAGCTTTTCCCTACTTATCAGTCCCATAG
CAAGCTACTCTTATCTCTCTAGCAATCTCTGGTACCCCACAAGAATCCTTCAGTCCTCTTTCCTCTGCAATACTTCAGCATGAGCTCTGCAGGAATTTCC

>chr6:86527968-86528168
CTACTGGTGAGCACCTTTTGCAGATTTTTTTATTTGAATCAGAGTTTTAGAATTTAAttttgctgagctggttatcagacataggatctctaacttttta
gccaagctgtctaccactacgccacaGTTTTGTGTGTGTGGTTTTTTTTTTTCAGTGCAGAggcactgagctctggatcctcctgtctcacttcacaaac

>chr15:80818565-80818765
TCAGGGTAGAAAATGTAGCCTGTTTATTTCTCACCCACAACACCAGCTCTGTTCTCTTGGCTCATTTTAGGTCATGGAGCCTCTGTTGGCACTTTCCATG
CCTCCCCTTGCCTTCCTTCATCAGTGATAAGATCTCCATGCTGGTGGTCATGAGCTCTCTCTCAGTTTCTGAATCATGCTGTTTTCATGACACTGGTGGG

>chr6:87970951-87971151
CAATTAGAGAAATAAAAAAGCATTTTGTGAAGAAAAAAATCAGAGCCctctatcgagtatataggcaacacaaactgggcttgtgtgttgtttcgtcctc
ttcctcctcctcttcctcctccCCACCtgtagtggctattcctggttgtcaacttgacaatatttggaatgaactacaatccggaattggaaggctcacc

>chr6:91527024-91527224
TTTTCCTTCCTCAATTAAATGTATTTTTAGCTGGTACATAAAAGCTAAACACTGGagcttggcattgtggtggataactgtaatctcagcagtcaagggg
ctgaggattacaagttctaggccagccaagggctatgaatcaagatcttaatctcaaTAGACAAGCACATAAAATAGGCACACATAAGTAAACAGGTACA

>chr6:92104676-92104876
agcttcacagtgagactctgtctcaaaTATATATTAATAGATACATATTAGTAAATTGATGGGTACCTTGTCTTGTTAGCATATTCTTTTTTTGTTGTTA
GCATATTCTTGTTCTCTCTTTGTTAGTGTATTGTTTGTCTTCCAGCCTGTAAATGAGGTGTGTAATCTGAGCATGGTTTTGCTTCTCATATTGCCACTAG

>chr15:85023111-85023311
agatgatgaatagagagatcgatggtagataggtagatatagatagatagatagatagatagatagatagatagatagatagatagatagataagattga
tgatacataggtaggtagatatataataaatgatagatggtagatgatgaatagagagatcgatggtagatagatagatatagatgatagatgatgaata

>chr6:99565131-99565331
tgtatgtgtggtgtggggtggtgtggtgtggtgtggtgtgtgtgtgtgtatgtctgtgtgtgtgtgtttgtgtgtgtgtgcacatgtgtgaagaccagag
atcactcctcaagtgctgttcttgttttgtgagataagctctctcctttctttgggacttgctaactgggctaagttggctggccagtgacagcaaggat

>chr15:97425024-97425224
TCAGAAGGTGCCAGCCAGCCAGCCAGCAGACATTTGTTACCCTTGACTTAAGGAGTCCAGCCAGGGCGAGTCACTGGGAGAGCTGTTGTGTATCTGTTTC
CTTTCGGAGTGTCTAAGGCTTGATTTGGCAGCAGTTGGTGATGTTGAGAACAGTTAATGGCAGTGAAAAGAAATCTATAGGGATGGAGTCTGCTGCACAA

>chr15:98889579-98889779
tttggaatgaactacaatccagaattggaaggctcaccagtgacccttatctggaggcttgaagatccttatctggatcttggtatggagatcttgagcc
atagtggctatggattccagaagattgaatctcagagtttaaggaacacgcctttaatctgggctacacctttcatctgggattaaaggcgtggtggaac

>chr10:19740181-19740381
AAGTTATCTGGGATCTGTATCTTCAAATCACGTTGCCACAAATCAGACTCTCCCCTGTCCTTATCAGTTACATCTATAAGCCAAGTTTAGACAATCTCGT
CCGCCACGGATATCACAGTATACCGTGCAAGTTAGTTTTATTTCTCCTAAGATCCCTCCCATGCTAGGATCATTTGAAAATGTGTGACAGCATCAGTGTA

>chr10:44821662-44821862
TTTGTTTCTTGCTTACCTCCTTTAGCAGAGTAAGCAAGGCAAAGCAGGCCACTTTCTAGTAGATTGTGAGAAGATAGACAGCAGCATTAGCTTCACTGTG
GGTTTGATGTGGAGAACAGAGTCAAAAGGAGATATTCTTGTGGGTTTCTATATGACTGAGAGGCAGCAAAGCTCTTGCTGTGGCAGCCGATTAAAACGAA

>chr10:50868084-50868284
gatagatgatagatagatagtagatagatgatagattgatagatagatagatagatagatagatagatagatagatagatagatagatagatagatagCA
GGCAAATCTTATGTGCATCAATAGCGTAATACACTAAGTGCAGTCTTCAACTAAAATTGAACTGTGCAGCTACTTCAGAAAAGACAAAGGTCAGCAATGG

>chr10:60341760-60341960
ggaacctacaacacacACAACTACCGCACACAGCACTGAGCACTCCAAGCACACGGAGCTGTGTCATCGGCCCTAAGAAACTTATTTTAGCCATTACATT
TACTGgggccccccaagatggctcagcagataagagtacttgctgccaagctctactgacctgggttcgatccctgcctggggtcgacatgatagaaaaa

>chr10:61454042-61454242
acctagcacacttgtagtggctcagaagcacccataactccagttcagggaatctgacctaccttatcttctgatctctgcaacaccaggcaGAGATGTA
ACATGATGTAACATGATGCATTTACATATATGTAGACAAAGCACTACAAGAAATAGCAGGATAagccgggcatggtggcgcacgcctttagtcccagcac

>chr10:67496902-67497102
gagagaggcccgtgctctaaactgaagactcatctctccagccccAGGGCTGGCATGTCTTGTTTGTCGTTATttctgtttgtttgaggcagggtccctc
tatgtagtcccgggttgtcctggaactccatatgtagagcaggttgaccttaaactcacagagataacatctacctctatcttctgagtataggggttaa

>chr15:101918698-101918898
ACGAGAGGAGCTGAGAGTGACAGTGTACATCTGCAGAAGGAGTTTCTGCTCTTCATCCCCTCTGTCCATTGGGGTGAAATCAGACACCCCTCCCATGCAG
GGGGTGGGGGGCCACTTGACCCAAGTTGAGAAGAAGCTACCAGGTTCCAATAGAACAGAGGTCACACCATGGCCAAGAAGATCGTCCTGGAACTGAGGGA

>chr16:10387655-10387855
GAAGGATAGagatagacagaagatagatagatagatagatagatagatagatagatagatagatagatagatagatagatagatgtagatgataggtagg
tagatagatagatagatagatagatagatgtagatgataggtaggtagatagatagatagatagatagatagatagatagatagatgatagatgattgat

>chr16:13866068-13866268
ACTACATAATTTAGAATGAGTACTACTGGCTGAGTTCTTCTGCTTTGGAAGCTAATGTTTTTAGTTCTGCTGCACCAGTGGCCCAAGATCTTATCTCATT
TTCAGAGCGGCACAGTTTTCCTTACAGGCAAGGGCCCGCCCATTTCAGCAGCAGCATTACACCTTAAAGGTTAACAAGTGACAGAACAAATGTCTTAACT

>chr16:17647568-17647768
AGATTTTAAGTGTGATAAGGAGTATTTGTTTGCTTTCAGATCTCCACTACAAGCTAATCATGAATGAGAAGCCTCAGAAAAAAGGTAGGACTTGCAGGGA
GTTATCACTCAAGCCTATCTGGCAGCAGGGAGCCCTGCATGCTAACCCAGAGGAGACCAGTTCTGGGCACTTGGACAGGTGGCCCTTTCCCCAGCCACAG

>chr16:19664996-19665196
taaatacttatggaaggataggggcatgctggaaagagatcaaatggaaagggggaaggaacatggctaagcagggtagcccttactttatggggaatag
ctaaaacaagggctaattgaaagattatatgagaacctaataccatagaaacttcctaTgatagatagatagatagatagatagatagatagatagatag

>chr16:32305852-32306052
ggacttttggaagagcagtcagtgctcttatctgctgagccatctcaccagccccGAAATTCCATTTTGTACAAGACCAGGAGGCTAAACTTCAATTCCA
GGGGAAAAAAAAAATCATAGAATCATCCTGAATAAACAATCTGATGGCAACCCAGCCCCCTTAGCAACAGCCACTCAGGCTACAGTAGCAGGGTCAAGGT

>chr16:37995106-37995306
TACAGAAAAGCTTCCTTCACTTATTCAGGTATCCTTTGGTCACATCTTAGCCACTGTGGACATGTGGTGAAGCACAGGGCCCTTCGCCTCCTTAAGTCTC
ATAGGGAGTATTCATAAGAAGAATTACAATGTGCATTGAATGCTTTGGAAGCCTCCCCAGACTTTGCTAAAACTTGTGGCATCTTCACATCAAACGAGCG

>chr16:38087816-38088016
TACTGGCTCCCTTCAAAGCTTACTTTGTTCTGTCCCAAGTCCCTCATCAGATTTTAAAGCAATAGCTAAGCAATCTGATCAAGTACGTGTACTTTTACAT
GTGCTTTCTGGAGATAGCATCTCAACAGAAAGAGATGACTATGCGGGTGGGTATTACAAGTATCACGGGATTACAGTCAGGATTGCCAGTGTCCACTCTA

>chr16:45261562-45261762
CAAGAGCTTAGAGTGATGTGGTGCCTTAGAGCTGTCTGCTGAAGCTGACAGGAGTGTTCGCTGAGTCCTGTGTAAGATCAGTAATATTTGCAATTGTTGC
TTATCAGCAGGGTGCATCAAAGGATGAAAGGAGTCATTGCCAAGAGAAGTGAATAGCACTACGTTGGCATTGACAGCCTGCTAGTGGAAGGAAAGGGCAG

>chr10:94696284-94696484
ACCTGATATAGATCTACAAGCAGAATACTCTATAATTTAGTTAAGTATAGCTTGAGGGTGAATACAGATATTTTCAACTTGGACTAGAGGGAGTTAAGTC
AGGGAATACTACAGAGGAAAGTTTCTGGGAGCCAGGGAATCAGGAGTCACTAGCAGTGGTGGTAGTAAAGATCTTGGAGATAACCAATAGGGAAAAACGT

>chr10:94828700-94828900
ACTTCTGCCTTTCTTACACATGGCAGAGACACACCAAGGGCCCTTGTGTGGGGACTGGGTTGGCCACATTGGTTGACGCAGAGGCCAGCCAGGACCCCCA
GGGCTGGGCAGAGGAACAGCCACTGGCTCAAGGGCTCTCTAGTTAGGATTTTCCAGCATTCCCCAAATGGAGCTGGTGACATATGGCTTCACACTGCCCC

>chr10:94892256-94892456
CCACCAGAATTTCATCAGCATCCTCTAATCTAATTGTTCACCAAGAGCAGACAGTCCCTGAAGGAATTCGATAACTAAATATCAGGTAATTGGCTTGAAC
GTGGGGTGAGTGTGACCTGTCCCCAAGATCCTATACTGATAAGGTATCAGAAAACTTTTAACAAACCAACAATCCAGCTCTGCTCCTCTCACATGGGCAA

>chr10:95644168-95644368
GAGGCCACTGGCTATGTCCCTGTGATGGTTAGTCACTCAGTACAGGGTCCAAAGTCAAGGCCAGATCGTCTACAGCAAACACTAGAGTCTAAAAAGATCT
TGGgtcagataaggaggcgcatgacttaattcccaggactctggaggcagaggctggtagatggctgtgacttcaagtcttttcctgttcacagagtttc

>chr11:3469408-3469608
tcttgtcctcctgcccttccatatgtagatgacctccttctagcctctaaaactaaaatagattataaagagtgttggctaagaaagcccacccttgtac
atcagaagctacttatcttggctatcagctgagaggaggcaaaaggagcctgttttagagcaggattgctgccatcctttatatcccaactccaaagact

>chr11:4438569-4438769
aacttgctctatagtccaagcagccttgaacttgagatgattctgctggctccacttcagaaatgctcgggttacagtgagcccttacactgggTCTGCC
ATCTCTACTTTAGATCAGATCAGCCTCATCTTTTGCCTGAATTGTTGCAACCACCCATCTGCCTGTTGCTGTGCTCAGCCATCTCCCTTCTACGTTTCAG

>chr11:4749110-4749310
GAATCCTTCACAGACCAGGCCCTGGGAGTCTGCTGAAGGTACAGGTGTCCCTGGATTCAGGGGCTGCCCCCACCCCGGACATTAACCTTGGTCCGAATCC
AAAGGGTCAAGGTGTCCAGTCATGTGACCAGGGTACTCCCCAGGGCAGGTAGCCTCCAGATCAAAGTGGCAGATAACGAAAGATAGCTTTAGTATCATAG

>chr16:59617130-59617330
TCTGCAACTACTCCTGTGCGCAGAGCAACAAGGGTGCGACTACTTACCTTGCAGAGGCTGATGCAACAAAAGGGCATAAAAGCACCTCTAAAAATATGCT
GTTTTCACAGACTTGGGAGGTAAGATAACAGATCAGAATAAAGAATTCACACCAAGACTTGAAAATTGGTACTGTAAAACTGGGTCATTACTGACACCTA

>chr16:60160531-60160731
tcagattaaaggtgtgttccaccacacctttaatcccagatgaaaaggtgtagcccagattaaaggtgtgttccttaaacttggagattcaatcttctgg
aatccatagccactatggctcaagatcttcaaaccaagatacagataaggatctccaagcctccagataagggtcactgatgagccttccaattccggat

>chr16:62204938-62205138
atcctccaaggaacctcctctgtctcaggtctctggtatatccaggggattcaccctgtactgattttccttatctttcccatctctctcaccccactcc
cccccaattctccccGAAATTAGTGAAACTTGTAATAAGTTATAATAATCTTTTCTTTGCATAGGAAATTAGTAGAGGAATTATAAACTAGGCTTAAAAA

>chr16:76019362-76019562
tctttaggaggtcctaagttcaaatcccacaaccacgtggtggctcacaaccatgtgtaatgagatctgatgccctcttctggtgagtctgaagacagct
acagtgtacttagatataataataaacaagtcctttttaaaaaggaagaaaGGAGgggagagagaaagagagaaagagagaaaaagagagaaagagagaa

>chr16:93232256-93232456
tttcttgcaattctgaaaactttctctggatagcttatctcttgcagatcaaaagcccagtcttttatttacatatcaattcagtcatcaccccacgttt
ccttttgatatcccatgactccagccccttgattcttagaaagaaacagtagcacattaaaaaaaaaaattacaaaagaagtaagaggtctgtctgcctt

>chr17:29980000-29980200
TGCACGTGTTGGGAAAGGCCCACGCCCCTGAACCACACCCACCGCAAGAACTTTATTATACTTAAGACAGAGACACATTTTGGCTTGTGGTTTGTACAGC
TGCCAATGCAGCTGGGCCCCAACCGATAAGATCTTTGCCTCAATGAATTTAGATTACAGATAAGACCGGCCTCCATTAAGTCTGACTCAAACTCCTTATA

>chr11:4897709-4897909
aaaaccattacctctctaagccttgcttttctcatctttgagatgatagagatggtagtggttcttatctgaatggctttgtaaagtaaccaagtgtgaa
catatCtgtagtggctattcctggttgtcaacttgactatatttggaatgaattacaatccagaattggaaggctcaccagtgacccttatctggaggct

>chr11:6351332-6351532
cctgtctagaaaaaccaaaaAatagatagatagatagatagatagatagatagatagatagatagatagatagatagatagatatctagatagatagata
tctagatagatagatatctagatagatagatagaaagaagaaagataCAGTCCTTAGTCCAACAAGGAAGACAAGTATAGTCCTGGTATATTGAGAAATA

>chr11:6553942-6554142
TGATATGTCTGTGTGGCCCTGGGAAGatcgatcgacctatttatctatctatctatctatctatctatctatctatctatctatctatctatctatctat
ctatctatctatctatctatctatctatctatACTACTTTAAgagagagggtttctctgtgtagcccctccctgtcctggaacttgctctgtagaccagg

>chr11:49266572-49266772
tggggtacctacacacatgtgctacaatacacacacactcaggcacacacacacattcaactaaaataaaCCTTAAaaaacaaaggcggtggaggtgatg
taggcctggcatagtggcttctgatgttatcagggcctcagatacctgtgtcgggctcaccctccttagcacaaggcctccgttctaagtgtcattcctt

>chr11:53655144-53655344
TCTCTGGCCAGGAAGACTCAGATCATGTGGTCTGCCCAGATGCAGCCTGGATGGCCCACCCCCGCCTGGGCCCAGCTCTTTTCTAAGAGTTTCCTTTGGG
TACTTTTCTTATCACACTTGGGCCTATCCCTATCTGCGCTTTCACAGAACCCATTATGTCATCAGCTAAATGTGTCTGCTGCAGCCAATATGAGTCGTAC

>chr11:54710695-54710895
GATGTAATCTCCTGAAATGGGCAGTGTTGTCAGGTCCCAGGAAGACTGGAATGTTCAAGGTTCCTGACACTTCTAAAGCTACTGCTGAGATGTAAACTCC
CTTAGGGTCAATGAGCCCATAAGAAGTGTTACCAATGATATAAATCTGAGATCTTATCTCTAATAAAGGGGTTAAATTATTCTAGatagaataaaattaa

>chr17:34255474-34255674
aatcaattctcttaattcatatgtagattgggcacaattttattctaaatctgtatgactttattgaagaaattgagacatttacatgggaaatgcgaag
gatggaatagaaagaacaattttcaaaaagaacatagatggtggtttaggatgcttgattttgaggctttttatacagttacatcaatacaatgtgatct

>chr17:44654656-44654856
CTGAGTCAAAGGGGGTTGGCATTTGCAACAGGCTAGGTGTTTCCTGGTGCCAAGAGACAGGCAGCAGATGTCAGAATGATAAAAAAGAGTTGGGGAGGAG
GCAACTTCCTCAGGAAGCTGTGGGGAGGCCCTGGTCCCTCAGGCAGAAAGAACATGAGCCATCAAAGACATCAACAGAGCGGCACCACCGGCCTGGCACA

>chr17:46115362-46115562
CTTATCTCCTCTTTCCAGAGGCTTAAAATCTGCTTGACCTCCCCAGGCTCCAGCCGGGCCCTCTTCCCCTGCACTAACTCACAACCCTGATCAATCTCTG
TCTCCCTGAGCTCCTTGGGTCATTCCTCTGGTTTGACAGATTGTCTCTCTTAGATAAGTATCTGCCTATTGTTTTACCCACTGGCTTCTAGAAAGACACT

>chr17:47547807-47548007
aagagcagccagtgctcaactgctgaaccatctctccagcccTAGTTTTGGatctatctatctatctatctatctatctatctatctatctatctatcta
tctatctatctatctatctaGGGttttttaagacagggtttctctgtgcatccctggctgtcctggagctcactctgtagaccaggctggcctcgaactc

>chr17:60179354-60179554
CTAGAAATTCTTATCTCCCAAGCCATCTAGAAGCCTGAATCCCCTGTATGTAGTGAGATTCAATTTATTTTGCAGTGAATGCTGTCCATTTTAGGATAAA
AGACTGAAAATCAACTCAAGTAATAGACTATAGAGTCTTTACTCAAGTGCCTCTCATATTATGATCTCATGCTGTGCCCTTATGGTGCGCCCTTTGTTTA

>chr17:63913152-63913352
gctggaaaccaaactcaggtcttcttatctgctgagccatctcattggctcTGAcaattcattcttcttatttatgagagttatattctttaaagacact
gaaaacagaattagtgacttgttgctcaaggggaggaaaaggcttaatttatacaagcaagattacattttccataatctatgaatatatacctttatta

>chr17:71184592-71184792
GTATTGCTAGACTGGGTTAGCAACCCAGCCAGCCACCAAGTGTGGGAGGAAACAGGTGTTTTAGCCCTCGTTGGGCTGCCCTGCCCGGTGTGCCCTCTCA
CATTGCCCGTGGGTAGCCTCCTACGGGCTTCCTCCTAGTTAAATGTGTTCTTGATTGTGGTTTATCGGCCCCAGCGATCTTCAAGTTCGAGGTAGTAGCA

>chr17:85180894-85181094
TTAAGCCCTGGAAGCTGGGTCAAACTGATAGAGTCGGCAAATATACAGCTCATCACTTAGCAGCGGTGGTTAACCGGCACGGCTGCCTAATGTGCAGGAA
CAACGCTGCTTAAACATTCGCCATGATCAGGACACAGATCGGGAAGAAGATAATAGATTCTGCCTTCATTTGCATAATCAAAGCTTCTCATTTTCCACCT

>chr11:57717930-57718130
TCttatttttttttttaaagatttatttatttattatatgtaagtacactgtagctgtcttcagatactccagaagagggcgccagatcttgttagggat
ggttgtgagccaccatgtggttgctgggaattgaactcaggaccttcagaagaacagtcgggtgctcttatctgttgagccatctcaccagccccCggac

>chr11:58866682-58866882
tgctggttgtgagctgccatgtaggtgctggaaattgaacctggatgctctggaagaatagtgctcttaaccgctgagccatgtctccagccACACTAGA
ATGAatttatttatttatctatctatctatctatctatctatctatctatctatctatttatttatttatttatttatttatttatATTCTCCGCGCCCC

>chr11:60539338-60539538
AAGCTTGTGTCTGAAACTCATAGCAGGATAAGACTAATGTGGAATTGTGTACCTGCAGGCAGGTTTGAAGTGGCCATAGTAGCTTATCTGAGAATTCATC
TGAAAGCATCTTTCTGAAGACTAGCATAGGAGTTCGAGTTCTATGAATGTGGTCTCCTTGTCTTGCATTTTGTTTTATCGTTTTGGGGGTGGGGATGGGG

>chr11:65094790-65094990
tacatgtcaccccaaagcccagcagcgtggcacatggattgctgtaaacaaagcaaagcagcagcgacaggaaaaggaaagggccttccttccctgagtt
tcccacttctgaccagaagcagagactcctgaatactgtctgcagggatggaggtggcaagagggacctgcacagactgaccttgctgacatagccctta

>chr11:74790208-74790408
TACGTTATTATTTTAAAATAGTTTATGTGTGAGTGTATGTCTCTGCACCCCCTAGCAGAGGCCAAAAGAAGGTGCCAGTCAgggctggagagatggctca
gcagataagagcactgactgctcttccagaggttctgaattcaaatcccagcaaccacatggtggctcacaaccacctgttatgagatctgatgccctct

>chr11:80493274-80493474
CCCAGAAATGCCTGATTCTAAAGGAGATTCTAAGGGAGATAAAAGTATCTGGGAGGATGGAGAATGTGTGAGTGGGCAGATCTCCCTAGCAGCAAGGCTG
AGTAAGGATCTCACAGATGCCGGCAAGTACCCAACCCCTGGTCACTGCATGCAGCAAGACTCATGGGGGTTGGAACACGACATCTATGAATATGCCGTTC

>chr18:11194738-11194938
ggagctccttggccaaactggctgctaagccagccaaattgttgaactgcagatgcagtaagaaaccctgtctccatatataaagcagagaatgactgag
ggagacatcctatattaacctctggcctccataTCTACTCCTTAAGTACATGTGTCTACATGCATGCATATACTACACACACATACACACACATGCAAAA

>chr18:20957146-20957346
gccctggtgatgagggtgacaggtcagctgTTGCCAGAGTAATGTACAAAGCCTGCTGCATTAGAAGCCAGTGAACTGCTTTGAAAGATTAGATCTTCAA
GCCCTGCAGGTGCACCAGCCGGGGGCAGTTTAAAACGGAAGGTTTCGTAGTGTGGCTGGTTGTCTTGTGTGGTTTTAGTTTTGACTTGATATTGTTTGCT

>chr18:30707930-30708130
TGATACAATTGAAAAGTCTTTTAGGCTTCCAATTTTTTATTTTATGTTCTGGAATATTACTGTGGGTTGTGTATTTTGTTAGGCATTGGCTGAGCTGACA
TATCAACCCACTTCTAGATTATGCCAATACTAAAGAAGTTCATCTTTGCTCCTGAGTCTCTAGTTTGGAATAAAGCTTACAGATTTTGGTTGGTTCTATA

>chr18:35821882-35822082
GCCTAGATATGTGCCCTATTTATCTCCACATCAGCAACTCCCAACAGCACTATTACTGAGATACAGGGCGTATTATATCTTCTCATCTAGAGCTTCAGAA
TATGAAATGACGTAGACCACCCTCTATGGTCAAAATCCAAGTTTTGTGCggctggagagagagatgaaaggtgcttgcttccggttccttcaaaggccct

>chr18:36285577-36285777
GAGCATTCACTGTCTGGGTGCATAGTTTAAGAAGAATATTTTTGTTTTTGATCCTTATCTTTATTCTTGGGCCCTCTTCTACTGCTATAGAAGATCCCCT
CTAGCTAATCGCCATCCAAAGACTGGTAGGTTAATTAATGGTCAGCAACCTGTCTGCACAAAATGCAAGAGATCTTTTAATATTTTCCTGGGGGTGGGGG

>chr18:39100424-39100624
CATCAGTCCCGTTACTCCTTACTGTCTTCAGTCTCTCATTCGATAGATGAGAACACAGATAAGATAGTGCTTATAGTCCCAGATGAGGATTTGCCTTGCT
TTCCACATGAGCAACTGAGTGCTGGCATATTCTGAGTCTCCCTAGGACTAGAAGCTCAGCAtgggtgcctgctgaaataacctgggggtggggaagtact

>chr18:57356112-57356312
TGCTCCTGCTGAGAGATTGGGATTATCTTTAACTAGGATCTAGGCTTTGGAAAAGATACATAGCTTCTTCAGAAGAGCAAAAATCAGAGTGACTGATAAG
AGATGAAGGAAAGAGATAACCTCGGTAGCAAGAGACGCAGTCTGCGGAAGGGCCTTTCTCTTTCAGGTTATGTCATTATCCAGGTAGGGAATAGCAGATT

>chr18:68609992-68610192
ccttgaattaccctaagtagatctgcctactgataagactaggtctaggtgtggtcattcactgtaagtactcacatggcttccgaagcccctgtttgac
atccctgctccccttgccattgcagactaaatcagctgatgatccacgagaatggggagacccgtgtgtgtgtgtgtttgtgtgtgtatgcgtgCACACA

>chr11:103016172-103016372
ccagtttaccaagctgtgGGTTAAAACATACACAACCCCACGCAAAACTCAAAATGTAAAACATCCAAATGCGCCATCTTTAAAATTGAAACACAATGGC
TTGTAATTCACGGTGATGATAATAGTGGTGAAAACTATGAAGTTAACACCAGAGATGCTATCTATGTTTGCTTCCTCTGGGGCCAAAGGTCTTGCATTAC

>chr11:105591199-105591399
AAATAAGTGGAACAAGGAAAACAGAACAATATGGTGAACAAAAGGGATAAATTTTCAGGCATTTTGAAGGGTTGGAGCCAAAAGCTATGGCAGTGGCTAA
TTACAGAGCCTGGCAATAGTGGAATATTCTGGTATGTTTTAGCTCTTGAGATGGGATGGTGAGATAAGATAAAAACGCTATACAGTAAATTGGCATAAAA

>chr11:113665760-113665960
CTTGTTCTTTAAACTGAACCCTATATAGTGTACAGGGGCAAGGTTGttgttttgttttgttttgttttTCTTTTTCTTgagctggcaagatggcatagca
gataaaggcacttatttgccacaaaacctgacatcctgactttgatttgtgggtccaacctgttggaagaagagaaccaattccccaaaaagttgtGTAA

>chr11:121649713-121649913
tgtagttcattccaaatatagtcaagttgacaacaaggaataaccactacaGTATGGCAAGGAATTAGTGGAAGCTTAAAGTGATAGGGCCTTGTCTTAG
TGGAGGGAGATTTGCTTACTGGGACCCATTTTAAGACCACAGTCTGACTGTTATAACTTCCACTTTAAAACAAGGTAAGCCCACCTAAACTATAGACAGT

>chr18:77072932-77073132
actgtctaattcaggaacagttttcttattccaaaaaaggtcctatattcagtagtcactccgtataattcatctgttccatagcatctactagtctact
ttctgtctgtgggtttgcctgtcatgagcatttcttatcgatggaatcacacaacactggccttttatgtctgactcattttcatttagcataatgtcct

>chr19:10606416-10606616
AAAAGTTTCTTGTTCAGAGAGAGCTACAGAGGGCTGGGTGGTGTTGGTAGATTGCTTGGGAGATAAAAGGACAACACTGAAGGCTCTGGGAAATTTTCTT
CGCTTTATCTTTCTGGATGGGAACTCAAGGAAACACAGGCTTTCTCCATTAGCGTCAATTACAGTCTGCTGTTGTAATTTAGAAAGGAAAACCCAACAAC

>chr19:11432650-11432850
tcttcacttgtttttgtatcccatttttatctatctatctatctatctatctatctatctatctatctatctatctatctatctatctatctacctacct
acctacctacctatctatctatctatctatctatctatctatctatctatctatctatctatctatctatctatctatctatcggatgtaggattggtaa

>chr19:14514759-14514959
TCTGGCTATTCTGCCATGTTTAGGCTCACTTGGATTATAGATGATTAAAAATATACATCACATTCTTTCTTGTGTGGGGTCATAAGAAATGTAAATAGCA
TGAAGTGTACAGTGGTATATAGACATTTTCACAATCATCTGTGAGTGGAGCTGGAGAAGAGTCTTTGGTTTAGTCCACTGGCCTACCTGAAGGCATTGAT

>chr19:28770180-28770380
AGCCtcccagttcgctgcatactagccaaatagacaggaacataattgatccctgcacctcagtttcctcatctataaaatgggctaacactgtccattt
cacaagCTAGCACAAATTAGTAAATACAAGCCACCAGGAATAAAAACAGCTCTCCATAGATGGTATTAACATTGATATCAGTTCCTATTGGGAAAATATA

>chr19:29377836-29378036
TGTGTGTGATTATAAAGGATATATCTGGTGCCAATAGGTATAGCTTATATTATAAGAAATGGCCATTGTGAAGATCAGAAGGAGATAACTCACTGATTTC
AGGTGGTTGATTCAATCTAACACATGATATATTCTGAAACTGTACAAAAAAGATATTCAAAAGAAGAAACACATGGAACAAAGAGTATATGGAAATTCTG

>chr12:35825354-35825554
TCTCAAGATCTACTTTTACTGATAATATTCTATTTTATTCTAAACTGTAAGGTGTGAACCAAGCCATATCTCTAACATTGCACAAGGTAAAGCATGAGCC
TAGAGTAAAGGGCTTGCACAGATTTGCTGATGACTGTGTCCTAAAAGTTGTCTCACAATGTGGCCCAGGGTGAATGTAGCTATTTAAAAGGACAAAGATA

>chr12:73592321-73592521
GCATCCTTCCCACCTCTGCTCTTATCACTCTCTGCGATCACTTTGCTAATCAACTTCTTTATTATACCTCTCCTATGttttcagtgttggcgattgaacc
cagggccttcacccatgctagccagtctctcccgtcactgggctacactgctagcccTCACATCTCCCTTCTGTAGTGTGTAAGGTCTTGGGGAACAGGG

>chr12:73642676-73642876
ccctagaagcaatcagaccctggggaccagtatttagcattacagtgcatagcaacagactaaacctaaacaGATGCTACTATTACatctatctatctat
ctatctatctatctatctatctatctatctatctatctatctatctatTTTAGATGTTCTTTtttattattaggtattttcttcatttacatttcaaatg

>chr12:80370086-80370286
TTCAATTAAACACAGTTCTTTAGTTCCCCTGACCTTTGTGAGAAGGGGAAAAAATAAGGTAGTATAACTCTGAGAGAGACTCGTTAGCGGTCATTTCTAC
AGAAAGGTTTGCAAGCTGTATAAATACAAGTCTGATTATGCCATCTATAATATAGTACTACCTGCCACAATGTTATCTAAAGCAACAGAGCAAGCTTTCT

>chr12:106502854-106503054
tctatctatcatctatctaccatctatctgtaatctattatctatccatgcatcatctatgtatgtatgtatgtatgtatgtatgtatgtatgtatgtac
ctacctacctatctacctatctatctatctatctatctatctatctatctatctatccatccatcatctgtccattcatcCCGCCAGTCTGCCTTTTCAC

>chr19:32649980-32650180
agctggagatataagcatgccgagctgcctgctagggtcctctgcaagagcaggttgtgtccttaattgttgaaccatgtctgcagcaccTTACTTTTTT
GGTTTGTTTGTTTTGAGAAAGGGTAACTAATACTCTATATTTTACATtagatagatagatagatagatagatagatagatagatagatagatagatagat

>chr19:33036550-33036750
GTGctctctctctctctctctctctctctctctctctctctctgtctgtctctctctgtgtgtctctctctcaaGTAAtatctctctatctatctatcta
tctatctatctatctatctatctatctatctatctatctatctatAAATATTCACCTCATTTAAGGAAAGCAAATTCAGAGGTTGAGGAGTTAAAATGTG

>chr19:36572571-36572771
ATAATTCCTTGGGTTTTTTTGAGAAGCCTTTCTCACTTGTCAATTAAGATTATTTCTTCAGAAGTTTATAATTCTTAGCAATTGTTATAATTTTCTTCTT
ATGGCCAGGCATTCTCTTAACAGCTTATCTCCCATCTGATCTCCAAGTGGTGTTAGAGAAGCTATGGCAGCCTAGTGTGGGTTACCCCAGTGTGGGTTAC

>chr19:36926750-36926950
TCAAAGTCTGTTCCCAAACCACCATTTCACGGCAAAACTTGGTAGTAACTGTCGATGGAGGCGGGGGTTGAAACACTGTTATCTAAGAGACCATCTGGTT
ATGCTAAATTTTAAAAAAAATTTACAGCGTAACGGGTATAGTCTTGCTCACTTTTTTCTTGAGGTCTAATTCCTCCTTTTTGTTAAGCAGTAAGTATTCT

>chr19:46757580-46757780
ccagcagaaggtgtcacccagattaaaggtgtgttccaccacacccttaatcccagataaaaaggtgtagcccagattaaaggtgtgttccttaaactcg
gagattcaatcttctggaatccatatccacgatggctcaagatctccaaaccaagatccagataaggatctccaagcctccagataagagtcactggtga

>chr19:55843110-55843310
gtctatctatctatctatctatctatctatctatctatctatctatctaATTTTTGTTCTTTGGCTTTGGTTGGCTGCAAGAAGCCTAACACTTGTCAGG
GACAGGCTTCCTCCTTGGGGTAGATGGGAGGGGGACCAGAACAGGGCAGGCTCCCACTTGAATTGTGTCCATACACACATTTTTCCAGCCAGTCCTACCC

>chr2:11261706-11261906
caatcttctggaatccatagccactatggctcaagatcttcaaaccaagatccagataaggatctccaagcctccagaagggtcactggtgagccttcca
attccggattgtagtttattccaaatattgtcaagttgacaaccaggaatagccactacaCCTGCCCTCCATGGTTCCATCTCAAAAACTTCCATCTCTT

>chr2:13417618-13417818
ctatctatttttattaggtattttcttcatttagtgaagggagagggtccagctcattgtgggtggacccattcctgtagtgggtttggcctaatgctgc
ttgtattttaatgctaatttgggccctcctaaactgttggcaggagaatatctcctccttgtagctatgggaaAGTAAGtgtactacctggttttgtgtg

>chr12:107362124-107362324
ATCTCAACTGGACTTACTTCGAGCCCACCCTGCTTTCATTCTTCTCAGGCTTAGAGAAGAGAGTGTTAAAGCCTCAGGTCTAAGATAACACACCGAGATC
TCTCCGGAGATCAGCTCTTCTCTGAGCTGTCTCACATCTGTACAGGAAGTAGACCGAGCTGGCATTAAACTTGTGTTTGTTTTTCTCTTTGTTAGCCTGC

>chr12:114991038-114991238
TCAGTCCCAGGGCAGCTTTCTTCTCCTCCAGGTTTTTTGACACACACAGGATGTGGTTGCAACACTGTGCCTTGCACAGTAATAAACAGCAGAGTCATCA
GATGTTAATCGGCTGAGCTCCAAGTAGACTGTGCTAGAGGATTTTTCTACAGTCAATGTGGCCTTGCCCTTGAACTTTTCATTGTACTTAGTATCATCAT

>chr13:30871112-30871312
ACTTACTGAGTAGTATCTATGTCTGCATCAGGCTTGGTGCTCAGTTGTTCCAGGCAGTATATAAAAACCTGGGCAAAAATAGCAAGTCTCAGTGATACAA
ATTTTCAGATATCAATCTATTTGaatattaaaataatttttaataaattaaaGCAGAACTGTCTGGGGGAGAGGTGTGTCTAATAAGAATGTGTGTACGT

>chr1:36760612-36760812
TGCTCCTATCTGTGGCGATCTGCATCCTCTCCTCAGTGAAGCAGACATACTGCGGGCTGCAGCTATGACACTGTTTCCAGTCGCAAGCTTCTGGACACGA
AGTGGGACAGGAAGGGGCTTGTGGCTTGCTGAGACCAAGATGTCCCTTCTCTGAGCACTGGAGATTCCCACCTCGGAGGAGGAGAATGCCGCCCATTTCC

>chr1:38456370-38456570
cggctcaagatctccataccaagatccagataaggatctccaagcctccagataagggtcactggtgagccttccaattctgaattgtagttcattccaa
atatagtcaagctgacaaccaggaatagccactacaGACCCCACCCCAGGAATCCTTCTCCACGTGGAAGACATTTCACCTGAGCCTGGCCAGTCACACA

>chr1:43991872-43992072
AAGAGTCTTGGTTATAATCCTCTTATCTTTCTTATTTTAATGATTATTAGCTTGGAAATGAGGATTTGGGGGAATTTTACTTTCTGCTTTTTTGTGTGAC
AAGGCATAAAATAGAGATTGTTATCTCTAAAATCTTAATGATATGATAGAAAGGCACTTTCCTTGTTTAAAAATAAGTCATTTTGGTAAACTTTATATAT

>chr1:60750475-60750675
AACTGGTCCCATGTTTTTTTTTCCCCTTTGTATCATTATGCAAATTGTATCTTCATGAGTAAGAGACACTTCATGTCGGTGGAGAGCTTTTTGCTTAACT
TCGAGCTTCTTTATCTTCACATCATGGTTACCATCATCTCCTCGCCGCCACCATTATCATTATCTCTAGGATGTTGGTTGACAAGGTAACCAGGTTACCG

>chr1:60986016-60986216
CTCATAAGTGCCACGCACTCTGGTTGAGTCAGCCTGTCCCAGAGGGTCTGCGGCACACAAGAAATGGCAGTTTTTATGAAAGATGAAAGACTGGTAGAAA
ACACATTTTTAAAATAATGCTAAAATTCACGAGTAGAAGATCAAATGTAACAAGTCTCTAATACAATCATCTTAACTCTGATAAAAGTCTTTTGTGTCAC

>chr1:65959245-65959445
AACAAACAAAGGCAATACTGTAGCCTCCAATTTCATGTTTAAATGCACTTAAAAGAATTACTCATGACTTTGAAACAATGGAAGAAGTGGGGAAACTCTT
TGTTATGGGGAAGACATCAAACTGCTTCAGTCAAATCTGAGAAAATTACAGTTTAAAAAAAGAGACAGACAAGggggctggagagatggctcagcagata

>chr1:79643504-79643704
AGATTACTAGGTTGATTATGGAAGCAAGCAagggaggaccagagacctcaaagggcttcttagagatcatagagataaacagaactgaagacacagtgac
attggtcctgatCACCCACATCACAATTACTGCATACCTCAGAAGAGTCAAAGAGACGGGCGGGGACACGCCACCTAAAATCTCTTGAACAACCAACTTT

>chr1:80820376-80820576
TAACCTGAAGATCTAGAACTATAACTGTGAATAGGTAGTCAAGGGTGAAATTTCCTATTTCTAGACTTCTGGTCCTGACCTTCAGTCCTGGCAACTGGGG
AGTTAGGGAGTGAATGAGGTAGAAAACTCAGTCAGAAAGCCTTAGAGTCCCTCTtatctatctatctatctatctatctatctatctatctatctatcta

>chr6:125353364-125353564
GTGATGTGACCAAGACATGCTCTGATCTCTTAACTCAGAGGGTTTGTGGTCTGTCTGGGGAGATTGTATCTACTCATTTGAAATAACTATAGCTTCTGAT
AAGAGCCCAGAGTAGATATGGATAGTTCGTGTTATTCAACCAGAACAGGCGGCTAGGTATCCGAGGAGCTTGGGTGGGGAGACATGAATCATCGACGGGG

>chr6:129284540-129284740
AAATGATGTAATGTGAGGCAGATGCAAAGTGCGGCAGGAAGGCAGGGTGTACAGTCCTTATCACGGCAGCTGCCTTAGTGGTATGTGTTCAAAGGAACCA
CAAACTTCCGACCTGAGGCAGTTTCCGGTGACAACCTGCTCATCATATTTCAAAATGATTTTTTTCTTTCAGTGAGTGAATGAGGTACTGGAATGTCCTT

>chr6:140598672-140598872
ATGTGATCAAGCACGTCTGGTACAGCTGAGTCAACCAAACTTGCTTAGGGAAATGAAAACCTGTGGCTTGTTATCTTATTGAAAGCATCAGCCTCCAGCA
GCTCCGGGCAAGGGCTTACAGCTTAGAAGCACTTTTGGTTTCATAGATCTCTTAGGCACGGTGATTAAAAACTTAAAACATAACTTACATTAcctgatat

>chr6:144021536-144021736
CCTAAATTAACCTCACGTTCAGAGAGATCACACTAAAGATAAAGGCAAACGCTGAGCAATAGCATCAGTTTGTCCTGTAACATGCCAGCCAGGACTGTGT
GAAGCTCTCTAGCTGCAAGTCTTAAAAAAAAAAAAGTCTAGTTCACTGAACACAGCTGTCTAGCCCAGGGTTAATGGCAGCAAATGCCTTTGTTAAAAGG

>chr6:145057462-145057662
TTGATCCTAGAGATAAGATTGAACTAGAGGAAAAGGCTGCCAAGTATCATAATGAGGCCTCCTTTTCGGGATTCTCTTAAGGTATTTTTTGCAAAGGAAT
AGGCAAGGATATCCCAGAGACAGAAGAAGATGAAACAACAAGAATTAGTTCGACTTGTTGAAAGACTTGAGCAAGTTCTCAGAGAACAAAAGAGCATCGA

>chr6:145133430-145133630
GTTTTCCCTTGAACAATAGTGATTAAAACTAGTCACTTTCAGCCTCCTCAGGCTGTGGGCGTTCTCTAGGGCCCTGTTGTGTCTTGTGCTTTAGATGATT
ATAGTCTGTCTATCTTTCAATCTACGCTGTCACTCTCTCACAACAGGGCTTTTCTGAGTCTCCTCACTATGAGCCCCTGTCTTGCACAGAGAGACACCAA

>chr7:28340008-28340208
TAATAAAAGCAGCATGCTTGAGCAATCTagatggctcatcagataaagtatcttgctgagaaacctgacgatctgagttctatccctggaacctatatga
tagaaggaagatagccaaaaagttttcttctgacctctgcatccatgctatagttggaatacatgcacccactcaTGTATGTGTGTATACATGTGTGTAT

>chr7:45510430-45510630
GAATACTGATTGGTCCACGCTGACTCTGAGCTTCCGCCCGCGTTAACGGCCCCGCCCCTTTCCGATGAGGTTTCCTTATCTTTGAAAATCTTTCCGGTTT
TCTTGGACGCTCACAGTCTTCAACGCAACATTTCCTGCGTCCGTTTTCAAGTAAAACTCAAAGCCCTGCATGCCCAGGGATTGGGGGAGGGGGTGAGACA

>chr7:76083973-76084173
ACCATAGTACAAGCCCAGAAGGAATCACAATATACTGCTCTTTTTAGACCTCTACTCTTAATTGATCAGAATTGACTTTTAACATGAGATCTATATTGTT
TTATACAATTTCAAACTCTTTCTGGCATCATTTTTTCCCTTTATTTCTGACTCTGGAGGCAAAATAATTTGATTTAGGGTGTTAGAGATTGGCGGCGAGA

>chr7:98295826-98296026
aaattttctgaaaacattgacagtgttttttggctttgtgctatttttttttaactcaaccgtgcgtttctcaaaaataaactgtagatgacaatgcaat
gctggtgtgctgcagtgtcaaagttaggcacATCTACAAAGCTTTATAAACCTGTTTCAGGTTTTAGGCTAAGTATCATTTCACTCTGTTCCAATGTACC

>chr7:110169768-110169968
gttgggtgccttcaactcacttgtgactctagcaccagggattgaatgctcctttctagcctctacaggcatctgtactcgtgtacacacacacatacac
acacacacacacacacgcacacacacacacgcacacacacacacgcacacacacacacgcacacacacacagacacacacacttaaaaataaaatttagc

>chr7:132298124-132298324
tagatagatagatagatgatagatagatagatagatagatagatagatagatagatagatagatagacagacagatgatagatagatgatagatagatag
atagatagatagatagatagatagatagatagatagatagacagacagacaacagacaagacagatagaATGACAATGACAATGAGATCGAATGGAGAAA

>chr7:142704611-142704811
cctctggacctagggttgactttatttagctcttggattaaaggtgtgtatgctagggctgagccacaccacaagtacttgtttacagtaaagggaaagc
tttaggatcaaaggctgagccataccatattagaaacaggtttttacagttaacaatctcggggttcacagcgtgatcaaatatcctgcaacaCAGGTTA

>chr8:22750557-22750757
ctcttcagagacaccagaagagggcatcagattggattgcgagccactgtgtactcgctgggaattgaactctggacctcacggaaaacagtcagtgttc
ttatctgctgagccatctcttcatcccACTCCGTTAACATTTTCAATGTAATCTTCTTAAATACAAATCACTTTTCAATGGACAGTCAAATTGTGTTTCA

>chr8:25281700-25281900
TTTTGCCCAGAAGAAAGTCATGGCGACCTAGTGGAGAACCATTTTGACAGAATCACGGGGTGTGGGGTGGAAGTCAGTGGTGTAGGAGTCAGGAGAGGGA
GGCACTGAATGTCCACCACAGCACAGAGGATTTTAGCTGTGAAAGGAAAAGGCAAGCCTAGAAACACTACAAAGGAGATTGTAGGACACCGCTCACAGTC

>chr8:54521092-54521292
ATCACCTCTGGGCTCAGCCACTGAAGCACTGAGTCTTCTCTAAAACACTGAGACCAGAGATGCTTATCACACATACGAACTTAGCAAGTTACAGCATCAT
CACAGACTGATAAAGCCGTGCACGCACGCAATGGAGTTCCTGAGAGACAGGGCTAGTGGCATGCCGGAGCAGCTGCTCCCTCAGCTGCTAAAAACAAAGG

>chr8:70549870-70550070
TTTTTCAAGGAAATTATGCTTCCTGCTGTGGACCTCATGGTCTTCCCACATCCGGTGTGACTTCATGTCCCAGCTAGGCTCTAAGATGATGATGACgggg
ctagtgagatggctcagcggataagcataagactgactgctcttacaaaagtcctgagttcaaatcccagcaaccacatggtggctcacaaccacctgca

>chr8:84244874-84245074
aaggacccatgtctgttgccatggcaaccgccatacattcccagtgtccatctgcctgcccttatctcctccatctttgttgctcccttcatccttttct
cccccaataaacctctcccatggaagtgtgctggcctggtatgatgagccaccactctaacacaacaGTAAGTGCCACCCTAGATACAGCTTCGTGTATC

>chr9:59013498-59013698
GTTAACATTTGCTATACCATTTCACCACCAGGTGGCAGATACATACAACTTTCTAGAAATGTTATCAGGCCAATCAGAAAGGAATTTTAGGAAAAGCTAA
GTAATTGTAAGCGTATTTGAAACTTAGCTGGTTAGCCAACCGCAGGCTGGATAGAACTGGCTCTAAAAATACTGCACTCTCCTTTAACTGTAAATAAGAG

>chr9:59627393-59627593
CATAAGAAGACAAAGATGTTTGTAGGATAAGAATTTTAAACCTGCTGATAAAGGGCATCTTTGGAATATAGGAAACATTCAGTTTGCAATGTATCAACTT
GATAACTTAGAGCAGCAGTTAAAGCTAGAGATAAGCATCAGTGTGGGTGGGGCTTACTAACCATAGACATACGACTGCTGAAGGAGCATGAGAGGGTGAA

>chr9:107249602-107249802
GTTCTACAGAATGCTGTGTTTTACCTTTTCTAGTCTTGTAGTATAAGGGCAAGCACTGGTACCCACATAACCTACTGAGAAATGGGCCAGAGTGACCAGA
GAGAGTAATCAGTCTCGAAGCAGGGTCAAAAAGGAACCCCAGGTTGTATAACTAGGGTTCTCATTTGCAGATAAAGATCTTGACTTTAAACGTTCGTCCA

>chr2:73008162-73008362
GTTATTTCCACATTTGTGGGAAAGCTTAGAACTCCAGGGTGTGGAGTGCTAACTCCTAGAGATTGGCCTGATAAGGGAGTGCTTGAGAGTTCCTCTGGTT
CTGGGGTACAAAGGGGCTAGAGATGAAGAGGTAAGAGACAGAGGATAACTCACAGGAACACACTTGGATGGCCTGTTGGATGGGTACGGTCTACACACAG

>chr2:122575035-122575235
tggttgccagccattatgttgttgctgggaattgaactcaggacttctggaagagcagctggtgctcttatctgctaagccatctctccagccTGCCCTT
CCAGTTTTGATTACTTTCTCCTGCCCAAAATATCAGCATAATTAACCAGGTCACTTGTAAAAGAATTATACTGCCTTTTCTAGGTAACATGTCACAAATG

>chr2:128429038-128429238
GCAGCTGTCACAGCTCAGAGGTGCACGGAAAACATCTTTGACTGAGAGTACTCACCAGGGAGAAGCTGATAGACGGGTCCGCCTGCCTTCCCAGCCACTG
TGCTGTGAAGATCCCAAGATATGCGCAGCTTGCCTGGAAAGTCACTTTGAAACTTAGAAAGCAGACACTGCAAAGTCACCCAGTCCCCTCATTCTCAGAG

>chr3:35920940-35921140
ACGACTTTTAACACCGAATCAAATACTCACCTTTGTATCTAGTGTACAGTTGCTCTAACTTCTTCCTGTCCAACGATCCTTTTACACTCTCCCGTATATA
AAGTTCTGGATTTTGAAAAAAATTATCTGTTGCAACATCTAACTTCCAGTCATTTTGAGAAAGACAACTTACTGCAGTTTTCTCACTAGATTGTGTGAAG

>chr3:50852812-50853012
TGTGCATACGgatagatagatagatagatagatagatagatagatagatagatagatagatagatagatagatagataaatagatagatgatagatagac
aggtggatagatggatagatgatatgtagatcaaagatagacagatgatatagatagatagatagatagatagatagatagatagatagatagatagata

>chr3:122095712-122095912
ccatctatccatctatccatctatccatctatctatctatctatctatctatctatttatctacctatctatctatctatctatctatctatctatctat
ctatctatctacctatctacctatctatctatctacctatctatctTCTTTATTGGTTAGCCACAATTCAATTCACTCTTTGTGAGTGAATGTTTCAGAA

>chr3:138334354-138334554
ATTCTAGGGTGCCTGAGAGTAGCCACTCCAAATTGTGAACAAGGTTAGGCTACACACTGTTAGGGGAACATCCGCCCTTGAAGAGTCTGGTGACTAATCT
AGGTGTGAGATAAGATCAGGTGCCCCAGAGGCAAGAAAACACTTCTGCTTCCAAACGCACATTGTAAAATCACACCTGCCCACATGCCACAGCAGGTCCT

>chr3:144202850-144203050
TTTTGAAGATCAATGAGTGTTTTCAGGACACAGGCAAGGATAATAGATCATTGAACTTTAGGATGCCTGTTAACTTCCTATACAAACACTCTCCACTTTG
GTCTCGCTAATCTGCCCTTGATCAGCAATTTAAATGCGAGAGCTTTGTTCCTGGGGGGGGGGGTATAGATAATATGCGAGGAGGCACTATTGAGGCACAC

>chr4:59056706-59056906
gaaaaaccaaaaaacaaaaacaaacaaaCAAACAAAAAagagtgagtcctaggacagccagagctacagagagaaacccagtcttgaaTACAAGCAAATA
ATAATAATAAAATAGCATCAAGAAAGTGAGGAAAgggctggagagatggctcagcagataagagcactgactactcttccagaggtcctgggttcaattc

>chr4:129808480-129808680
cacacacacacacacacacaGTgtcagaggcatcagacccccctggagctcaaggcaggctgacatgggtactgggaagtgaaattgggcatctggagac
agaagtgccacacagtgccatctctGCTCCTAATCAGTGCCATCTCTGCTCCTAACCACAGTGCCATCTCTGGAGCTCGGTCCACCCGGACCCTTACAAG

>chr4:134665460-134665660
accaccacacccagtgtttacccgggatccgggcattggactcaggtccccattctttcgacacaagcatcttatcaactgggccatctccccagccccA
AGGCTTTCTCCTTCCAGCAAACCTCTTAGATGCTTCTGAGACCTGACTCCCACCTCAGCCTCCTGCTTCCCCTGCCTTTACTGAACCCACATTGTTTCAG

>chr13:72488610-72488810
tagatagatagatagatagatagtgatagatagatagatagatagtgatagatagatagatagatagatagatgatagatagatagatagatagatagat
agatagatgatatatagatagatagtgatagatagatgatagatagatagatagatagatagatagatagatagatagatagatgatatatagatagata

>chr14:31516008-31516208
taagaaagacttgcagtgcaagtatgaagacctgagataagatctccagcacctatttcaaaacaagcaaggcaggagtatagtgcacatatacaagagt
gtgtgcacacaccctgcttgtaatcccagtgggaaggaggcaatgctgggatcccaggggcaagctggctatatagatgagccaggattggtgagcgcca

>chr14:68101127-68101327
AGACTCTTGACTCTGTGAACACAACTGCAGATGGTGTTCCACCATTTCTCCACCATTTCTGGTCCCTTCCAAGGAGACTGGGCGCTACATTGATGAGAAT
GAAGTCCCTCCGGAGGGTTCCTCTGTGGACCTGTATACCCCCTCAGAGTTTTGTCAATGTTTTCTGGAATGTTGTCAATCTGATTGCTGATAAGGATCTT

>chr1:133130850-133131050
GGTTATACAGCACTGCCTACATCGTTTCACTCCAGTCTTCCTACGCCCTTAATAGGAGAAGACCGATACACGTGTCAGATAAGCGGATAATTTGCCTAGC
AATCGGATCCATAAAAAAGGGCTCGGGAGAATTCTCGGGTTCTCTTGAAACCCACTCACCTCCCCAGCCATTCCCTTTGACCTAGAGGGTGGGGCGCGGA

>chr14:102796777-102796977
AATTAATAACAGACAAACATCagatagatagatagatagatagatagatagatagatagatagatagatatgatagatagagatgatagataattgaata
ggtagaaaattagttagaaagatgattggatagatgatatagatatagaaatagataatagatagatagatagatagatagatagatagatagatagatg

>chr5:134941196-134941396
CCAGATACAGAAAAAAAATAAAAATACAACAACACAGAGACCAGTGTGTACTGTAACACAGCCAAGCACCATCCCATCCCCATTTTGCAAAAGATGTTGA
ATTAggaccagcaagatggctcagcagataaagccacacttaaccacctacctgataacctgagttggatcctcaggagccacgtggtaaatggagagaa

>chr15:10085476-10085676
ACTTAACTGATAAATTTCAGCACTGACATCATTCCCAGGACAACATTCTCTAAGAAAAGCCAACATGATGTCCTGTCTGCTGAAAAGGTGTGTGGACTAT
TTAAATATCCTAATATTCTTTGCTACTGTTTAAATTTACAGTTACCTAACTGAGAAGTTCACATACTTTGATCTAGCCTAACAAGCAGATTGCTATCTAC

>chr15:67430484-67430684
AGGGTATTACCTGGACAATGGACACTCATCCTTCAGACACAGCCTCAAGAGAGCTTCTCCTGGTTGGGATGAAATAAAGTGCCAATCAAAAGACAGAAAT
GTGCCCTAGGCTACATCTTCAAGATGTGTAGTTGAAGTGGACACTTTGTTCTGGGCTTGTCCAGAGCTGGGATTTTTGTCGGCTTTCACAGACATGCTAC

>chr6:82872103-82872303
GCCACTTTCTCTCTTATGCAAGCAACCAGAGGATGAGTGGTTTCGATCATGAAAGCTGATAACTGTCCAGGCAGAAAAAGCCTGGGCCTCCGAAGGCTTT
AAATTACAACTTTGATGGCACTGATCCGAGTTCCTGAAGCTGCAACTGGGACACAGAGAAGCCACAGAAGAACACGGAGTATTTTTCTTGAACACAAAGA

>chr6:113010248-113010448
GGTTACAGAACACCCCAAACCCTATAGTTGGTGAGTAGTGGAGGATCCTCAGCAGAGGAGATCTTtatcttagtctgttttaagctgttgaaacaatgtt
acagactgagtaatttattaacagtggaagctcatttgcctcagggttccagactaaaaagaccacgataaaggGTTGCATCCCAAGAAAGCTGCTGGGG

>chr16:18718026-18718226
AAAATCTGAAGAAGTAGAAAAATAAAAATCTGGGAGCCCTTCCAAGGCCATCCTTGGCTTTTGCTTCCCTAGCCAGGAAATGTGCAAGTTTGATTTGATT
TATTCTGTTCCATCTTATCAGCACTTCCAAAGAAGCAGAAACAAGCAATTGTAACTCTCACAGCAACCCGGCAAAGATGAACAGAAGATAAGAGCTGGGG

>chr16:25062850-25063050
tgtctagacttgtctgccatctacttcttagtccatctgagacacttgcatttgagaagacagCTATGCCTCCATTCTACGCAGTTATTCCTTAGCACTG
TATCCTGCATTAGAGTCCCAGGAATCTTTATAGTTGGGTGGCTAGAGAGCTTCAGAGCTGAAACTTGAAAGTCCAGTTTGGTGTTTCCTAAGGCTTGCTG

>chr10:86821472-86821672
AGTGCAAGAGTATTAAAGTGTCCTCTCCCCTGGGTTCAGACTAGGTGGCCAACTCCTAGAGGCCCACATAGTTGAAGATCCTTACTATAGATAGCATTCT
AGGAATTGCTCTGTCTGTCTATGGCTCAGTTTGGGAAGGGTTTTCCCAAACCTTCCCCGATCTGTAGCTGGTGACCTAGATCTGTGGGTAGTTCCAGGGA

>chr10:128663666-128663866
GCCCCgggctggtgagatggttcagcagattagagaactgctctgcctgagttcaaaccccagcaaccacatggtggctcagaaccactggtaatgagat
ctgacaccctcttctggagcgagtgggactaactagagGGAGcagaggtcctaaattcaatcccccaacaaccacatgaaggctcacaaccacctgtaTA

>chr16:76225603-76225803
ACAAGTCTTTGATCTTTATCTCTTGCCTTGCAATTGGACATCGGGCTTTTTTTTTTTTAAACTTTTTGAATCTTATGAAAAGAATACACTCGTGAACTCT
CTGCTCACCCAGTTCTTCCCTGAGATTAGACTCTCTAGAAGAGATAAAATCTCAGACGTTTTCAGGTAGTTCTTTGACTGCCTATCTTAAGACAGCAGAG

>chr11:49085645-49085845
ATGCTCTCATAGTGATAAAGAGAGATGGTGCCCTTTCTCCCCTTTTCATACCTCAGAGTATCTTCATGGTGAATCTGTGACACATTGCCATATAATTGAG
TCACGGCTTCAGTTATCTGGAAGCCAGGCACTATACCTCAAGATTTCAATGTTCAGAACTAAATTTTGGCTCTCATATAGAAACCAAGAAAGAGATGTAC

>chr11:53347413-53347613
ctgaaccctctaaaaagagcacctagtgatattaatggttggctgagtcatttctgcagctcAAGTCTATAGTTTTAGCTCATCAGCCTCTACCCATATC
TGGGGCATCTCAGGAACCAATCTAGGATCAGATTAACTAAATGAAACAAAGTTCCTTAGAAACATTTTAAACAAATGTATCTCTAGAAACTGTTGCCATT

>chr17:70907200-70907400
AAAGGGAAAGTTCAAGCTCACCGAtctcagttgtctttgctcaaaataatccttttgccaaaggtgggaggggatgcataatcagatTAATTTTGAGGTA
TGATTTACACTGAGATATTAATATGATCTACAGATAGTAAGATGCAGCTATAACCACCAatctatctcatctatctatctatctatctatctatctatct

>chr18:4182774-4182974
TACAATGTCAAACTGCCTTCATCTCAACAAGTGTAGATTGGATCAGCTTGGCTGGGAACCTGATGACCACATGAAAGGAGTCTATCCACAATGCTGTGAC
CTGAGGACATCAGACCCCAGAGATATTTCCAGGTTGGCTCTGCTAGATATGGGGATGACTTTCTTTGCTGATACACAGATAAGGATGGCTCTGCCCCAGG

>chr18:33086470-33086670
tgaggtaaagtaaacatgccaagaatacacaacaggggcaacatgatatctacagcaaacaatgtactgaaacctttatctcttcatgcagaaatgaaat
tAACActggaaagatggctcagcagataaaggcacttaacctctgagtctgacaatttaaattcagttcctggacccaacgtggaaggcaagagaactgg

>chr18:35618808-35619008
GAAgggctggagagatggctcagtagataagagcacttgttgctctggcaaagggctcgggtttggttttctaatacccacatggtggttcacagccatc
cagaggatcctgtgctttcctgtgacctctgtgggcaccagacaagcacatgatgtgcactaatgtacatAGAATACATACTTTTTAGTTCCTTCACTTT

>chr12:16198693-16198893
aaggccacatctcttaatctctctcaagtagtgtcactccctggtggccaaacattcaaatatttgaccctacgggggccatttctattcaaactaccac
aCATGGGCAAAGTTTTGGTTAAATTTTATCTCTATTGCTATGGGAATTCTCATTGAATTATTTTAGTTATTCCAATGTATACTTATGTTCTTCTGTTTAT

>chr18:88561596-88561796
ataggcatacaagataggtaattaatagacagattattgaagatatatagataggtgatagatagatagatagatagatagatagatagatagatagatg
atagatagatagacagacagatagatagaatagacaggcagacagatgataggtaattacatagatatagatggatatagatagatgttgataaataaat

>chr19:10953279-10953479
TGAGTGGGAGGAGAAGCACTGGACCATTCAGTTGTGGCACTCACAGAGATCTGGGAAGCTGCTGGGTTGGGGTCACTCCAAAGCTCTCTGGTACCTGCTG
CTCAGGGTGGAGAAAACAGCTTATCTCCAGATCTTCTCAAAGCATCTGTAGGTTTTGCTAAAACAAGAAGGGGTGCTGCTGCAGTTCCTTGGTCTGCAGA

>chr19:11093778-11093978
ACATGAACCCATAGAAACAAGTCATGTTCAAACCACAACTTCCTTCAAGGATGCTCACATTTCTGCTAAACATTTTCAGGAATAGAGAATTTGCTGACTA
TATATGTGATAGTCTTTGGAGGCATTGTGTGATAGATCCTGGAGATAGTACCACAGTAAAACTGAGAAATAACAAGGCAAACTCCAAACACATAACTTAC

>chr19:12819824-12820024
AAAATCCCAAGGGCAAAGATTGCACCTACGGCGTGATCATGCAGAAGGGTTGTTAAACACACATGCCTGAGCAGGACAAGAGGCCGGTGGGCAGGCTGTG
ATGGAGCAAGGGAGGCCAAGGTAGGAAGGATAAGTTCTGAGCCCATACGGAGATAAAATCTGCTCTTTGTTCTTGTCTGTAGAGTGAAAATGGCAAGCTC

>chr19:29317210-29317410
cccccacagctgtaagcactgcttataacaaaggagaaaaaaaatcagagcaagggaacacacctctttcaacaatgggtgctggggaaactggcattgg
tacatagaagaatgagcctagatccatatctctcactttgcacaaataccaagtcaaaatggaacaaggacctaactgtaaagccttagtcactgcaact

>chr12:77421443-77421643
GGTGCCTGGAACATCCAAGGGCAAGGCTCCGAGGTGGTTGGTTATATGAGAAGGCAGACAGATGCTGCATCTAAGGTCATTGTTCATTTGATTTTCCCTT
ATCTTTACCTAATCTCTTAAGCATCCTGGCTTTTCTTTCTAGttgttttgttttgttttgttttgttttgttttttttgAgaggctgaggcaggagaaat

>chr19:34186032-34186232
gagagagaacaaactcaacagaagtgaagatagcatgcaccaaagaatgagaaggacctagaagactagaacagattgctagagataaggtgagaccaag
cagagtaattcaggagaagctgagagaagccagattgaatcagtcattttggagaggcgtttgagccagaacagctgagttgaatcagccagccagaact

>chr19:43074088-43074288
gtctgtctatctttcagacctctatctatcttatctatctatctatctatctatctatctatctatctatctatctatctatctatctcatctctatcat
atatcatctatctatctatctatctatctatctatctatctatctatctatctatctcatctctatcatgtatctatatctatctatctatctatctatc

>chr12:112833330-112833530
gctatatagactgggctggcttcaaattttcagagacacacccgcctctgcttccccagtgctgggattaaagttgtgtgccTAAAtttttttttagttt
tagggttattttattttgtgtgtgaatgatttcagtgccctcagagggcacaagagagtgttggatcatttgaagttacagatggtaagctactatgtgg

>chr13:5769520-5769720
GACACTGGGATCTGGGACTCAACTTTACCAGGAAATTCTGCCGAGAGAGAAGAATATCTGGGGCTTCCTTGTAACTCCCCCTCCAGCTTCAGAGTAACTT
GAAAAGTGGAAAACAAAAGACAGAAATGAGAGGCAGGCAGCATGTACTATACAGCAAAGGCCTTTGGAGGTGTGATAAGGATCAGGTAATAATGGCCTCT

>chr1:82639385-82639585
GTTTCCAGAGTGAAGGCTGAACAACTCTTACTCAAAACAAatagatgatgatgatggataggtagataggtagataggtagatagatagatagatagata
gatagatagatagatagatagatagatagatagatagatagataataggtagatatacagacagacagataatagatagatgatagatagatagatagat

>chr6:125633094-125633294
tatctatctattatgtatgtatgtatctactatgtatgtatgtatatatgtatgtatgtatgtatctatctatcatctatctatctatctatctatctat
ctatctatctatctatctatctatctatcAtgtatatgggtgtaggcatttatgtgccttagtgtgtggaggtcagcagatcacttagttctccctgggg

>chr6:134364741-134364941
TTTACCCCCTACTTCCGGCAGGCAGGTTGTGGCTGTTAACACAGTTTGGGAGACAGCAAAGCATGTCCTGACTCCTACCCACCCCAATCTCACATCCTTC
CTAATTTCACCTGCTTTTACCACAGCTCCTTCTCAACTGATTCACCTCGTTAATCTTGAAATCTCATCTGAGACGTTTCCTCCTGCACCGGCTCTTCCTG

>chr7:43447668-43447868
AGtaatttttatttatttatttatttGAGGTGGGTcatgcacatgccacagcactactgtgggaagtgagtgggctctcttcctccactatgtgggtctc
ggagataaaattcaggttatctggcttggcagcaaatgcccttatctactgaaccatctcagtggctcaaaagtgtaacccagagtgatttggaaccctt

>chr7:99180170-99180370
ATCCAGGTTTCGACAATAAAACAAGTTATCAGTGCAATCTCTCACCCATTATGGAACTTCCCTTCACAGAGTCCATACTCTTGCCTCCTTCCTTGAACAC
TGCCACTACCAGGGTGGTTGGTGGGAACTGCTCTGAGGAGACAAACTAGGCCACTAGGGAGTGTCCATAGGACCAAGGAGGAACAAGGAGGCCTCCTGGA

>chr8:121530268-121530468
gataatatatagatagatatatagatgatagatagatagatagatagatagataggtaggtagatagatagatagatagatagatagatagatagataga
tagataataggtaggtagatagatgatagatagatagatagatagatgatagattgattgatagattgatagatTCTAATTAACAACAACAAAACTAAAT

>chr2:165955079-165955279
AGGCGCGGTCGGGGCGCAGCTGCTTAGATAAGCTGTTTAGATTGCACACTGAGTGGTATATATTTAACGCTTATTCTTTCACACTTTATTAATTTATCTG
CTtgtgttttcgcacgcacacactacagtgttcatggagcgctcggaaaacgcgtggaagtcagttctctcctacagtgtgggtcctagggactgaactc

>chr3:52949172-52949372
AACACTTTCTAGATGGAAAAAAATTTAAGGGAGAACTATTGTCCTTTTCTTTCACTCTTCTACCCAagatagatagatagatagatagatagatagatag
atagatagatagatgagagatagatagatagatagatagatagatagatagatagatagatagaGATAgtgtgtgtgtgtgtgtgtgtgtgtgtgtgtgt

>chr4:14801130-14801330
GATGTGACAGAAGCTAAGAGGAAATGCAAGCTCAGCATGAATATACTGCAATTAAGCCAGCGAAAGTGCAAAGGCATGTTGTGCCTTATCAGGTAGGCCG
ATCTAAAGAAACAGAACCggggctggtgagatggctcagcgggtaagagcacccgactgctcttccgaaggtcaggagttcaaatcccagcaaccacatg

>chr4:132695606-132695806
AGTGCACATGACATAAAACTTTACTATTTTTGCTGGACATATTACAAACCTGTAATCCTGTGACTTCAGATTGCAGGAAGATAAGGAATCCAAGGGTTAT
TCTTGGCTTCATAGTTGCCTGAGACTCCACCTAAAAACCTTTTTAAAAAGGACTGTACTGTTTTGTTAAGATTTGAAAATGTTTGAGTATGGGTGGGtat

>chr13:45573005-45573205
TGCGCTCCGGAGTTTTCATTACACattattatatatatatatttcattattttattctatttttGCACTCTGCCTTTCCTTCCCTCCTAAATGGTCTTCT
TCTTTTCACAAAATACTAATAGTTTATTCTTTCAAGACTCTCTTTCTCTCATTATCTCAAAATCTATACCAGAAACATGATTTAAATTTGTAGGTCtgtc

>chr1:10017712-10017912
ATGAGTTTAGCTGTTTCCTCTCAAATTTGGCCTGAATAACAGGGTAATTGatccatctatccatccacccacccatccacctgctatctatctatctatc
tatctatctatctatctatctatctatctatctatctatctatctatctatctatctgtcatctaatttatttatctatttatttgttgagacagtttca

>chr15:102922983-102923183
ATCCTTGAGAGTCCAGAGAAGCCTAAGATAGCTTCCCACTGTGTGCAAAAGGAGCCCCCCCTAGCCTCCCATACCAGGCCTGGGATTTTTCATTGGAAAG
ATCAACCCAAAGAACTCTTTACGGTAGGCCTGAAATTCTTCTGCATCCGGGATTGGGTGGAGAGGTAGATGGAGAAGAATCACTGAATGATATTATAGAA

>chr16:29747081-29747281
actggagtgcaggagtaagataatcaaagtgtcagctcccgtagaatgaacagtatcatccgtaagtaagttaataaacaaacaaaaaatacagcatgag
attgttatctatgctagaaaattaagcaagaaaatagagtaggaagAgaggctggagagatggctcagctcttaagagcatttgctgctctttcagagga

>chr17:33828152-33828352
tgcagaggcacgtgaactctgaatttgaggccagcagcctggtctatatagaattctaggacagccagagatcttatctcaagaaaacaaaaAACCCAAC
CTCCCCCCATTATTAAATAAACTATATAAGTCATATAAATtgtttctatgcatatgtgtgaagatgttcctgtttgcatacagaagccaggagaaggcat

>chr17:79299030-79299230
ATCTTCACCTTGGAAAGGATGTATGTCTCTGAGTCACAGAAAAGCCTGTGCCCTTCAGCACTGAGAAGTGACACCACAGAAGGCAGAAAGTGTTAGTGAA
TCAACTTCCCCTTCTGCCCAGATCTGAGAGGTGATACAGTGCTTGCATCTGCCAAGGGGCTTCCAGCTCTGACAAGTTGAGTCAGCACATTATCAACTGT

>chr11:98596050-98596250
ACCTGAGAAATGCCCTACCAACATCACAGGGATGAGTCAGAGGTGAGTACATCCTCAGAGGTGATAATATCTGGTACCCTACTCTCTGGTCCCAACCCCA
TCACACTTCTAAAACTGCATTTTCAAAAGTAAGTCACGGGGCAGTCTCATGACACATAGAGTCCATAGTTCCAGGAAGGCCACATCATTgctcggagaaa

>chr11:98963344-98963544
GTCTCCGCAGCTCACGCCTCCGCCTGCTCCCAGACATCCAAGAATGTGAAGCACGTGGATGCCCGTAGTGGGGTGGGGGGGTGGGAGAGATGCTTATCAC
CCACCCGACCGCTAGGTTTGGGCTTCGCACTGAGCTTGCTGGCTATACTGCACCCAGGGCCACCCTCACCGGTGATCTCTCCGTGAGGAGGAAGGGCCAT

>chr7:119894964-119895164
AGGTGTGTATGAGGGGAGATAAGAGATGGGGATGGAAAAAACAATACATTTGTCATCCCGTCCCACTTCCTAAACAGGATATAGGCAAACCCTCCAGCCC
CATTACCTCAGGCACAGATGGTTATCGTTTATAGCAAAGGTGCACTGAAAGGCCTTCAGGTCTGAGCCCCTTAATTCCAGAGCTGTTAACGATTACAGAA

>chr7:142720779-142720979
AGAGAGCCTTCTTGTGCTTGCTTCCTCCTTCCCCACCAGGTTTAAACAGGCTCAGGACAGCCAGATCTGCTCTACAACCAGAGATCAGCAACCATGACCC
AAACAAAGGCAGGACAGCCCAGAAGCGAACTGCAGTGTCCCGAGTTGAACAGCAGAGGGAGACAGAGGTACAAGAAGATCCCAATCAGGTAATAAGAATT

>chr8:23249439-23249639
GAGTGGCTGCTGCTATAGAGATAAGATCTACACTTCTAATCCAGCTGCCTGTCTGCAGAAACACATGGAGGAATGGTGTGGGAGATGGAGCTAGAGAGGC
AACTGGACATCAGCTTCAGGGGATCTTTCCTGATCCAGTCGTAACTGGGGAAAGGAGGAGGTCAGGACTTAGGAGTGGCAGAGGAAGTAAGGCTGTGCTT

>chr2:27013620-27013820
TGACTACCAAAATCAGGATTTACAGCGACAGATGCTGGTAAAGATAAGGAAAGAGAAGCCCCAAGAAAGGCCAGTTTGCGTTCTAAAGAAAACTATGGAG
AAACCAGGAAAATGAGCCTGTATAACCCACAGTCCCAGCCTGGACAGGTACACCAAAGAATGACCCACCCCGGCCCAGAGGGGACACATTAAAGATGTTC

>chr2:52948606-52948806
ccatctctctagccccATCTACAGGTTGGTGAGTAGGAGCCATTTCTCTGTCTTGTGGGTGCCTCGGGCTCCCCTAAAGCTGCCCTAGTGCATATTACAG
GAGGGCTTGTACCCATTCTTAGTAGCCCATGGTGGGTAGTGGTCATGTGTATCTTTTCTCCTGGTGTTTCTGGGAGTGAGAAATAGTCTTAATATCATAG

>chr13:45841989-45842189
aatagatacataaaagatagatacatacatgtatactagatagatagatagatagatagatagatagatagatagatagatagatagaagataaatagac
agatagaccaatacagaggtacataaaagatagatacatacatatatgtatacaaaatagatagatagatagatagatagatagatagatagatagatag

>chr15:53218178-53218378
ATGTATTTATCGCAAACTTATCATTGCTTCTATCTCCTTCCAACCACTGGCTCTTGCAGCACTCCTATCTTCAAAATAACTAGGTTTggccagcaagatc
gctcagcagataaaggtcgacaatcccaaacctggatccctggaaaccatatggtggaaggaaagaactttcacaggttgttctctgacctgcactgact

>chr10:76554075-76554275
TGTCCAGGCTTCTCAGTCCTTGTTGAGATAGAGACGCACACGTGGGGGAGCCATTAGGGTAGACAGTGGTTGTAACGGTTCCTGCCATGGGACAGTGCTG
GAGCAAGGACAGCTAATCATATCCAGCTCACCACTTAGACACACCAAGGCAGCCAGGAAAATGCCCATGACACCCAAAGATCGTTATCAGCCCATATGCC

>chr17:88383962-88384162
ctatctatctatctatctatctatcatctatctatctatctatctatcatctatctatctatctatctatcatctatctatctatcatctatcatctatc
tatctatctatctatctatctatcatctatctatctatctatctatctatctatctatccatccatccatctatctatcatctatctatctatctatcat

>chr19:37361052-37361252
TTATTAGCTGCCTTAGAAGAAGAAACTATATGAAAGGGTAATAGTGTCTCGAATGTGCTCTTTAAAGGTGTCTGTCGTTAggctggagagatggctcagc
agataagagcactgactgctcttccgaaggtcctgagttcaaatcccacaaccacatggtggctcacaaccatccgtaatgagatcagatgctctcttct

>chr7:4988208-4988408
tgtgtccctctctgtctctatctctctctccactcctgtctctttctagcttttttcttatctctccatctctctgtgtctctgctctctctctctccct
cactccttatctctGGAGCTTTGAGTCTCTGCATCCCACCATCTCATCCCTGTTATACTCCCATCCCCTCCTCCTCTCTTCCTGACTTCCCTTTCCTACA

>chr8:79132037-79132237
GGCAATGAACAGATAGATAGACAATAGTGAGAATGACTTAAAATGCAAGGGGGTGGGTAGACAGACAGACAGATGGCTAAATGATGGCTAGGTAGATGGG
CAGGTAAAAGAGAGGATGGGCTCTCATGGGGCTCAATGGACAAGAGGAAGGCCATGTTCACCAGAGGGAAGGAAGCCATGGAATGAGATGACCCGGAGCT

>chr10:67852181-67852381
AATTGTTTAAGGCCCAAGtatctatctatctatctatctatctatctatctatctatctatctatctatctatctatctatcccatccatccatctatca
tctatccattcatctgtccatctgtctgtctatctatcattctatctatctatctatctatctatctatctatctatctatctatctatctatctaccat

>chr11:29504608-29504808
TTGCCTCTTTGGATAAAACTGCACAGAAAGATAACAAACATTTTTCTGATAGTCAGAACCCCAGTCACAGTAAGACACAGTTCTCTGAAGATAGCGATCT
TATCATTCCTGCATGCCTCTACCCTGATGACACAGACGTTGCATTATCGGTTTCAGAGGACAGCCAAATTGTTTGGTATGAATATGGTTGTATTTGATCA

>chr11:30646242-30646442
agctggtcaattttatcactgagtgcattgttgtccttcaccatacttggagatgctaggagttgcttaattttatcacagagctcattcctttccttta
tcaatccagagatctaggagcaacaaccaacattgtcattttccttatttttccatagattgtcaaaagttttatatacagagtcatcaaatcctttaca

>chr11:32217228-32217428
gtagtcttccggcttcTGATtagatagatagatgatagatagatagatagatagatagatagcctggcttggtagtacatgcctttaatacctgcccttg
ggaggcagaggcaggcttctgtgagtccaaggccagcctggcctacacagtgagttccaggacagccagagttatacactgacaccctgtcttgaaagaa

>chr11:34058436-34058636
gaacttggatacaggaactgaagtagagacctctgaggaacaaaaaaaaaatttgcttatcaacctgctcctaggcctcccattctggtatgttatctat
acaacccagactactgtcctcagtgtgatgtatcccctccattaataagcaaccaagaaaatgccccatattctttcatggagacagtttctcaggtgaa

>chr11:40835828-40836028
ggaaatccaaagaagggaaatatcgtggtcaaaactacccagttccgttgtgtcacagctgaaggaagaacatttttatctcttggatctctgcctggtg
ggtgcttctttcagttcaccaGAACCTGATCATTTTGGGGGAAACTTGTGGCCCAGTAtttgaagtcagtggatgatgaattcaagtctcatctctgtga

>chr11:43727781-43727981
atctggtgtgtctaaagacagctacagagtactcataAAATCTTAAAAACAAACCCAAATAGGCACTTAATGGACACAGACTCTGAAGGCCTTTGGGTTC
ACATTGTTAGTATCTCTTGTGGAATCTCCCGGTGCTAACAATCTAGGAACCATAGTGCAGGAAATGACAGATCACACCCTGCCTGCTCCAGTGCTAGGAG

>chr11:45784806-45785006
Tggggtcaccaagatgactcaggagataaaggtgcttgctgacaagcctgataccctgagtttgaaccctgggacacacatggagtaaggagaaaattga
ttcctataagttgacctctgacctccacatgtgggccacagcacacacatatgagcacacatacacacacactctctctctctctctctctctctctctc

>chr11:47559306-47559506
CTTCTGCCTGGTGCTGGTCACATGAGCTGATGAAAACTTAGACAATACAACAGAGACTATTTCTCAATAACAGCACACTGCTTCTCAGAGGCACAATGAG
AAGTAGTCTACATTGCAAAACAGTGAAAGTAGAAAAGTGTGTAGCTCCTGTCTATGGATTTTGTTAGTTCCAGAATGGCTACAGATTACGATCTGCAGTC

>chr11:58552656-58552856
ATAGTAACACAATATGGGACACGCTCTCCAGTTTAGCATTCtgtattagtcagggttctctagagtcacagaatttatggacagtctctagatagtaaag
gaatttattgatgacttacagtctgcagcccaattcccaacaatggttcagtcgcagctgtgaatggaagtccaaggatctagcagttactcagtctcac

>chr11:59238880-59239080
TAGACATACCACAGATGCTTATTATACCAGGGACCTGCTTATTGAGAGGTAGCAGATGGCTATTCCAGGTCAGGTGACAAATGAGAAGAGGTCAGAGAGG
ACAAAGTGGCTCGAAGAGGGGCTGCCTGGCAGTGGACACACAGGCTAGACAAGGCAGCCCTTGGTCCTGCTGTTATCTGGTGGGATCTCAGCCAGACAGG

>chr11:59500480-59500680
ctcaaaggggcaagtcactgtcacgttccctggggaatcaggcacaatagctgtcagaggatcacagtgtctatcggcagatggatagataagaaaatac
ggtctaCGAGAGAGAAGATTGGTTAAGAATAGGGGAGGACAGGGACACAGAACACCTGGGTGGGAAGGAGGGCAGTAGGGTAGAGTGGGGGAGAAATGAA

>chr11:67834696-67834896
CTGATCTGGCCTGGACTAATTTTGGGTACATGCTCAGTAAGACAAAATTGTGTCCTCCAATAACTTTCAAAGGGTAACCCCCTATTTACCATCTTATGCA
TATGAATAATTAGTCACACATATGACTAAAACCAGATGCATTATGGGGAGGGACATGGGCAACCAAGAAATGATTATATAACCTATCAACCGAAACAGAG

>chr11:70337290-70337490
tggtcagacgaggtgaatcagcaagctctgggttccatggataagatggaaaacaatagagaaaaactcccaacatcagcctctgccttcacaggcatgt
gtgcgcacacGcacgcgcgcgcgcacacacacacacacacacacacacacacacacacacacacacacatgcaagcatacacattccacacacaaacaca

>chr11:75091652-75091852
gattagaaatagacagacaaataaaggataaataaatagacagacagacagCTATAGTTAAAAAACACAACAATgggactggagagatggcttagcagtt
aagagcactgactgttcttcctgaggtcctgagttcgattcccagcaaccacatggtggctcacaaccatctgtaatgtgatctgatgtcctcttctggt

>chr11:76872517-76872717
AACACTATGCTACTGTGTCCGTCACAATGGAACTGCAGAGTTAATCCTTGCTTAGCCACGAGGAATGGAAACTAGCCGAGCTTATTTAAGGACAGACAGA
ATTTACTAATGGGATCTCACTGAGGAAGGCAGAACTGCAGGCTCTGAGAATGGGTGGAACTAGAGGACCCTTGAGGCAACGAGGATCGCTTTATCTAGAT

>chr11:78687456-78687656
TAAAAGTGCTGCTGATACTTAAAACATTGAAAAtctctctctctctctctctctctctctctctctctcacacacacacacacacacacacacacacaca
caTGAAATTCAGATGTaatcattctttcaaatgtcatcaatgatctatctatcttcttgataaatgcaatggtcttttctccatgctaattttccttgac

>chr11:78746521-78746721
CTGATGTCAGCAGTTTCACACCGAGGAGAACATAGTAGGCTAATGAGCTGAAAAAATGGTTGATGATATCAGATGAGAAGTGACTCTTTAGAAAGGACAC
GAAAGTTTTGAAGAAATCATAGAAAATCCCAGACCATAAAAGATACTTGGTCACAGGTAGACATAAAGATTTTTAGAACGgggcgtagcagtgtatgcct

>chr11:84296248-84296448
ATCAAGCAACCAACACACAAGGCACAGGGGAATGGAAGTCCCAGGCCTCCTGCAACAGGCAACTGTTCTACTCTTGAGCTGTTTTCATGCTGTGACAGAT
GCTAAAGCTCTTAAAACAGCCTTTAATGGCCACACCCTTATGTTACATTTGAAGGGACAGCACTTAGTGCTTGCTATGAAGAACTCAGTAGATATTTTAA

>chr11:86019988-86020188
CTGATCCAAGTTTTGGGTtgcattaaatggctttctgtcagtgtaacaaaagacctgagatagtgatcttaacgagaagagaggttcatttggggtcaca
gctttggaggtttcagtccacagctggttttttcctgtttggggcctgtagtaaggctacatcacagcaggaggctgtaaagaatacagctgtccctctc

>chr11:90701792-90701992
atactgttgggtcctcctcccctctggaccttggattaggcacagatcacacctgtagtggctattcctggttgtcaacttgactatatttggaatgaat
tacaatccagaattggaaggctcaccagtgacccttatctggaggcttggagatccttatctggatcttgttatggagatcttgagccatagtggctatg

>chr11:96081876-96082076
TTTCTTATCaaccgcatcttaagagttgcctccatcagattggcctgtgggcaggtcaatgggacatcttcttgatggcctattgatgtgggaggctcag
ctcctggtggatagtggaacccctgagcaggtggtcttggagtatgttagacactagcaagggggagggagaagttaaacaataagcagtgttcctgctt

>chr11:99104816-99105016
ctgatgctcgacccctgtgcaacccacaggttgagagccgctgCTTTGTTGGCTTCTGTGCTGGGTACAAAGGCTGGCAGTCACTCATGGCCAGGGCTGC
AGATGGTGGCTTGAAGCCTGTTGAGACACTGATGCTTGTGAAGTCAGAGGCATAGAGGATGATCCTCTTTACACAactgctgtgccctccgggcataaca

>chr11:102121899-102122099
agatagatagatagatagatgatagatagttgatggatggatagctagatagatgatggatggataggtagatagatagatggatggatggatagataga
tagatagatagatagatagataatggatggatggatagagagatagatgatagatgatggatagataacggatagatagataaatagatgatggatggat

>chr11:103927726-103927926
CGAACAGCACAGCATTATGAAACCTCTATTATTAGATGTCaattttataaataatataaatGATGTGTTACCCTGGGACTCGGTGTTAAAAGCACATCAC
ACTTTTTCGAACAGCCAACTGATAATACCTCAGACTTTTTTTTTTAACTTGAAAAAAACTAAAGATACtgtagtggctattcctggttgtcaacttgaca

>chr11:109240484-109240684
CTTCCCTTTACTGTCTTGTGTTTAAGACGGCCCCCACcacaccacaccacaccacacacacacacacacacacacacacacacacacacacacacacTAA
TCACACTGTGGTTCTGTGTGGCTTGCTCTCATAATCCCTGGACACAAACCAATGGGAACAGGAAAATTCCACATCCACCTCAGTTGGCTTCCTTCAGAGA

>chr11:109867197-109867397
CAAAGGCCTCTCTTAACTCTATGACCCTACAGTTTGTCCTGTATGCTTCCAGTGGCCTCCTACCTAATCACTAACTACTGCAGTAGCTCTGAATATCTAT
CAGTGCCTGTCTCTATCTCCAGTAAAGTATTTCTGAGCTCTGTTAAGGTCTCTTTAATTCTTTGGCAGTCATTTActatctatctatctatctatctatc

>chr11:111660788-111660988
AtctatctctatctctatctctatctctctctatctctatatctatctatctcatctatgtctgtatctgtctctgtatctatttcATCTATGTATAATG
TCTTTGATGATGTCTAtatacatatatttgtagatctatcaatatctatttatctatcaatctattgaccaatgtgtattggtccattcatatatctatc

>chr11:116201846-116202046
TGGGGTACAGGCTGGGCAGGGCAATAGATAGAGGAGAAAGACCCAGGGTCAGAGACATAAATATCTGATATAAAAGGGGATCTAGAAGAGGAGTCATGGA
AGTCTGGAAAACAACAAGCTGTTCACATTgggctgctgagatggctcagtagataaaggcacttgcttcctggcatgcaagtccacaggcctgaggtcag

>chr11:116771874-116772074
gtatagtaagacattgtctAACTATCTACCTACAAATTTATTTATCTATAAATATGATtatctacaaatctatctataaatctatctacctataaatata
tctatcaatctaactataaatctatcaacctatttatctataaatctatcaacctaactctataaatcaatcaacctatttatttgtatgtctatctata

>chr11:119014524-119014724
TTAAACCGATTTTTAATTTCACTGAGGGCTGGAGGGCTTAGGATCACAAATACACTCTGTCTTGGGATGAAACCGTCCCATGTTGACCTACAAACCACAG
GTTTTTATTGGCCTGGCTTGGACTCGAAGCTCCGTGCCAGGTGTGGGGAGCTAAGGGGATGCCAGCATCCCCGGCAGGGAAGATCTGAGCCCTGATAAGA

>chr12:3206910-3207110
AGGGACTTTAGTAACCCCTGAACCCCTTATCTCCCCATCTTTTCATCCCCTGAAAACATGGGCACAGCTTCAGTATTACCCGCAGGGTTCCGTGTGCTTA
GAGAGGGATGACTGAACTTCAGAGTCTACTCAGCCCTCAGCCGCAAGTACCCGCTGAGAGGGTGAGCAGAAGCTGAGCCCCAGTTGTGTACTCTGGGTAC

>chr12:16098196-16098396
AGAGAATAATTGATATTTTGATTTGAGGATATCATATCTTGAGTCCTATAAGACTTCCATTTATTTTATAAGTTCCCTTTTACTCCAGTTTGGCAGAAGC
TGGCTAAAGACTCCATAGAAATACCTGTGTTTCTATGACCTGAAGATAACCATACCACCAGGAGTAGAAGGAAGAATCCCAGAAAGAAGAAATGCTAGCT

>chr12:25481134-25481334
AGACCTATCCTTGACTAATAGGTCCAGACGCTCCTCATAGAATCATGCTCACTGGAGGAATTCAACTTTTTCCCAAACCTTGACGGATTTCCATAAATAA
AAATCTCAAGAATGATCAGATATCAGATGTGCAATTGTGTCCTGACAAAGGAACCTAGCATTTCAAGAGATCTAGAGAGAGCTATACAGTAACACTAGTG

>chr12:26908804-26909004
TAAAGCTTACTAAATTCAATAATAGTTGAGACAACTTACAAGATATGGATGGTATATCAGGTTTTTTTTTTTTAACTTCTTGAGAGAATTTCAGGTAAAA
GATGATAAACCCAAAACACATGATGAGCCCTTCTTCTTCTAAAACACTATTAAAGGACAATAAAGGCATGCACACATAGTAGAGATCTACAAAGATAAGG

>chr12:26909232-26909432
ggggactgcatccttttatatcagtgaacaatcaagataatcccccacagacaaatctgatctatgcaactcttcaactgaggctttccacacacatgac
tctagggtatgtggaattggcaGAGTTCACCAAGAGAAGGAGAAATAACATGTAACAATTCACTTAATCTTCCTACAGAATAAAAGAGTATTATTATTGG

>chr12:27219672-27219872
AGTGTGCAGTTTTCTCTGGCTGCAGCCCATTGGAACAGAAAATTAAGACAGGGCAGCCATCCCTGTATGCTACACAAGGGCAAGTATACTGCCTGTGCCA
ATCATTGTGACTAGCACCCAGGACTATACTTCTAGGAGCTTGAGAGGAAGCAGGCAGAGAGAACAGGGATGAGTATCTCTTGGACCTTTGTGGGGGCATA

>chr12:29821574-29821774
ATGAGATGGGAGATGCATGCTGCTCAAAGCCTGGTCTAAAGAAGTGGAGGCTATGTGATGTGAGCTCCTGGGGTCATAGTGAGCAGAACTGTGGGCAGTC
AAGATCTGCCCTTTGTTAGCCTCTTTAAGTGAATTTCACCTTTCACCTACTTTCCTATTAGCCCAGGGCTGTCTTGATTATCCACCCAGAGTACAGGCCT

>chr12:32268074-32268274
aaagtaacaacactttaatggctagcaaatatttatatcatctatctatctatctatctatctatctatctatctatctatctatctatcatctatctat
ctatctatctatctatccatctatcatctatcacatctatcatctacttaccttagaaattagatgcttatcaattttttattttcatcaaaattcaaag

>chr12:40836394-40836594
ACCATTTATATTTAATGTAAAACACCATTTCTTATTATGTTTCTTTCAGAAAACCTAAGACTCTGTTTCCCCTTTTCTCCTTAAATAGAGTTTAATTATT
TGTTCCTAGGCTCATTATACCATATAGAAAATGTTTTGAGCAAAGAGTTTCATAAGGAGATAACCATCTCATTTTCTAAAAGGCATCCTACCTCAGCATA

>chr12:45340862-45341062
CTGATAACTTCGTGGCATAGGCAAAAATTTGCAGGACTATATACTACTTCAAAACTTTCTCATAAGGGAGATGTTAGAATTATTACCCCAAATATCTACT
AGGTACCTCATTGTCACAATATTTCCCTAATTTGTGTATATGCTTTAGATCACATTttcttcttcttcttcttcttcttcttcttcttcttcttcttctt

>chr12:55328874-55329074
ggttggcctcaaattaaacacctcccagcttgctggggtcccatgtatgtgctaccgacacctgactACAAAAATCTGGGAGGGTGTTTATGGCAGGACA
TTTTGCTTTTTTTTTTCCTTATCTTACTGAAATCAGTAAACTCAGATAGGATTACAAGGTCTCATGGTTACAGAAGGGCTCGGTTggcctgagttccatc

>chr12:63017342-63017542
aaaccctagtatgcagaggtagcaatacctacctatacctagaaactataaacctgtcttttagtttttgaatttgagtcctgaagaatggcagtaatac
taccctgagataatctctttttcctttcctcagctggtagccaaataaatagcttcttgatgtacaatgtttagctttcttggccaagtatatatagcct

>chr12:73028949-73029149
CAAACCATACCTTTTGCAAAGGTCTAGAGTCACAATCTTAGACAAATACCCTCTTTTTAAAGACTTCTATACTAAAAACGTTATTCATTCTCAAATATAA
GTAAGCTTATAATATAAGCTTATAGTGTGTAGGTCAGCGAAGGCCACCTGCATCTTCGTTATACGCGTGCTGCTTACTGGACCGCGCTCCCCATTTCTCC

>chr12:73118358-73118558
TCGTGATGGTATAGATTTCTCTAGAAGCCCTGAACACATCGAATGGGCTTAAGCGAGAGGACtacttgctgaagtacttgctgaagtaATTATGTTTCTG
GGTtgttacttttctctttactctaacaagacatctggcacaaataacttagaggaaggttttgttgttggcttctatctatctatctatctatctatct

>chr12:78769090-78769290
tgtgtgtgtgtgtgtgtgtgtgtgtgtgtgtgtacatgggtgtgtATTGTggcacgcatgtggaggtcaaaggacaacttagttctctctctgcaccaca
ggtccagggatcacagtcaggcgatcgtgcttgcatggcaagtgcttgtactcgttgagctgtgtctctgccccTTGTTATTGTGAGTCATTGCAATGAT

>chr12:81868820-81869020
ATCTAAAAGTGGGTGACAAAGGTAATAATTACAGGAAAATAAGAGGAAGAGAGCCAAAAGAAAGAATTTTTGAAAAGGAGAGAGTGGCCAGAATTTGCCA
AGTTGTGCTCCTGCAGGTTAACGGCTGACCTAAGTCTCCATCAGCTGTGTTGAGCGGCCTAGTATGCCCTTCTCACCCCCTCAGCTCCTTCCAACACAGG

>chr12:83615330-83615530
GCTTTGGTCATAAAGAAGCTACAAGGGAAATCAGAAAGTATTTTGGATTATAAAAAACTGGAAACAAggggctggagaggtcactcgggagttaagagca
ctgtccctcttttggaggagctgagttcagatccgacatgaaggccccatatagggactcacagtagtctgtaactccagttcagaggtcctgatggcct

>chr12:84899991-84900191
ccatctactgtttggctgtgggtctctgcatctctttccattggctgctgggcagagtctctcagaggacagttagattcctatctacaCATTTGCGTTC
TTACtatatgccattttctttcatcctcaacatatgagacctgagttgtcatctcacttcacagataaggagagtgacgctcagagagttaggccacctg

>chr12:91664340-91664540
GTGAGAGTGCTTTTGCTTCAGTTAAGAGATTTGGTTCAGTTCAGGATTCCAGGGCATTGAAAGTAGCGGTGTATTCACATTCGAACTCAGTTTAAAGCAC
AGTGGTTGTATACATGTTCCAAGTCACCGTGTTCTAAAATCAGTAACATTTTCTTCCTATAAGTATGTAAATATTAAACCCCTTGGCTTTTAAGGAACAA

>chr12:102480996-102481196
GACTTGGGGAAGAAAAAGAAGCCTTTAAGTGCTCAAGGATGCCAGGGTTCACTGCACTGAGCTGACACTATAAAGAGAACATTGAAGGATAGGTACAAAG
GCTCACACAAGGGTAGAGATTTCAGATAAGAAGCTGTGCCAGAGGCAGGGTTCCTGAGAGAACACGATATGCCTGGGGAACTAGTGCTCATTGCTGGAGA

>chr12:106671998-106672198
ACTCTGTGAACAGGGTCAGCTCACAGGGCCTCTGCCTCTGCTTCCTTTCTCTGGGTGCTGCAGAACTCCCCGGTGCTGCGCCATTTTAAAGTCTCCTAAT
GATCATCTAGAGATTGGAGCTGATTGGCAGGTTGATAAGGGTCAGGCTGCTTGCTTTGTTGgtgtgtatgcgttgtgtgtgtgtgtgtgtgtgtgtgtgt

>chr12:111692496-111692696
AGCCATCTGCCTTAATTGGCCTCAGGAGCGGCTTTAGTATATAGATCAGGGACGCGGGAGAGGGCCTCCTTGCTCCTGCTGGGAAAGGCTTTCCAGTTAC
ACCCTGTTGGGAGAGGAGCGCTCACATCcctgtaaggggccctcacccgtgttctgtaaggaagccgataaacttcgtggttccctagagtgaactttgg

>chr12:111698528-111698728
TGCCTGTAGGCACTTGATGGCCTTTCCAACTCACTCTCAAGTCAGAAGCCACCTCCTCCAGGGCTTCCTATGACCAGATAACAATCTCTCCATTCTCCAC
CTTACCTCAGAGGCGGCCAGAGCCAGCTTCTGCGCCTGTGAGACAGCTGCTCTAGGTCAGGCCTGAGTTGGCAAAAGGATGCCTGGAACCCACTGGGGGC

>chr12:111905311-111905511
ACTTTcaaagtattcacacaaagtttagttttaaaaaatagtcactcgagaggcagagataggcaggtctctgagttagaggctagcctaatctataaag
gatagcagaggctacacaaaaaagccgtatcttgaaaaacaacaacaaaaCAGTCCACCATCACATTGATGACTTAAGGGATCACTTTTTATAATTATAG

>chr12:116428222-116428422
gcacagtatacttgtggaggtcagaagagaacttgaaggacttgattctttctaccatgtgggttccagagatcgaaccctggttgttagtcttggtgat
aaataagcacctttatctcctgagccatcttgcaggctcTCCCCTTATATTTTTTATTACATGTTAAAAACATTGAAATATTTGATGGGTCTATACATTT

>chr13:9748364-9748564
agggatggtgggggttgggaggtgggaacatccttgtggagacagggggtggggaggaggtatgggatgtggaaatggagggtagatgggggggggagat
aaaatctagagtgtaaaaaaaTTAATCATAAAAAAAGAAattaagctaaaaaccatcatgttaagtaaagtaagctgggctcataatgataaataccttg

>chr13:21004180-21004380
ggggttcactagccatccagacaacctaacccaatgaggagacccaggccaatgaaggttcctgcctctaaagccaaggtggatggatcctaagcaatat
tgtctgaggttatcttttctcatctaaacacatacattcacataGGCATATACACCTACAGATGTGTGCACACGTGCACACAGAGAAAAATATCATCCAT

>chr13:21985063-21985263
CAAGACTAACTAATGAAGATTCACCCTGTCAGACCTGAAAGAAAGGTCATCTCTCAGTACAGCAAGGGGAGGCTCCAGGATCAAAGCCAGCCGATCTCTG
TTTTCTATCTACTAGCTTCTCCACTTGCTGCCCTCCACTTGGCCTTCATGGAGATTTAATCTTCTCACTCTGTTAGATTCTGGTGTGTGTGGTGTTGGGT

>chr13:32679690-32679890
AGTTGTTGCTTTATTTTATCAAATCTATGAAGTATTTTTTTTTAAATAGGAAGAAAACATGAAAATAAGAGgggaggaacacaaggttctaaatctgaag
tctgacttcagattccaaaactattcccatcagctgtgacctgcatgagtcagagaactattgaggacctcagtttccacatctacagaatgggtgcaat

>chr13:36300121-36300321
ttggcttagatgtgtgacaaagtgtttatgagtgcatctgctaatggatgtttatctttctttcagatcagggcctttaaatatggtactgctttgaaca
tacatgtatatgtacatctttttgtggGTGAATACATTTGTGAGTTTCCCCTTCCAAATTTAATGCTTGAATTGATTTGGTATTAGGAGCTAGAAGAGAC

>chr13:44483244-44483444
ctacaccttcccagcacggggattatggatagaagccaccttactgacctcagagaagccaactggtctacaaagtgagttccaggacagccagggctac
acagagaaaccctgtctcgaaaagccaaaagaagaagaagaagaagaagaagaagaagaagaagaagaagaagaagaagaagaagaagaagaagaagCAG

>chr13:45633350-45633550
CCAGAGGCTGCCCAAGAGAAGCATCAGGCTTCTTCCTGTTTCTGAACAGAGGTCTCAATGTTAAGGTAAGCatctatctatctatctatctatctatcta
tctatctatctatctatctatctatctatctatctttctatctattcatccatccatccatccctctatcatccatttattatctgtctatctatgatct

>chr13:49497810-49498010
aagagggtaaaataacattaagaatgcgtggaaaagtcttaagtaataatattattaacttcctaagatactataatatataagttgatataaatataaa
ttccctcttgtagtggctattcctggttgtcaacttgacaatatttggaatgaactacaatccggaattggaaggctcaccagtgacccttatctggagg

>chr13:52294947-52295147
gaatctctgtccttcaggacagatcgcctgcttccccagtgtctagcccatagaccgtggaccacaagacttcttggctcaatccagatgtaaagatcta
tctgcttatctctgtcaatcatctctctacctatttatatatctcTGTCATCTGAATACTTAGCTATCATCTATATACTCACCAATCAAACctgtctgtc

>chr13:52943528-52943728
tgcagatacagagctctcagtcatagtcagaaacaatgttttcccagctatctggtcaacccttagcccagtcaggctgacacagaaaactagccaggac
aCTGACCAAGTGATAACATCTGAAAAGGAAGAAGACACTTACAGAGGCAGAGACAGACAGACACTGGGACTTTCTGCTGTTACCAATAAATGGGAGGCAG

>chr13:55425360-55425560
tctggcatacaggtgtacatgcagatagaacactcatacataaaataaataaataaatctttaaaaaagaattgttctttctttaattaattaattattt
actatatgtgttgctgtcttcagacagaccagaaaaaggcatcagatcccagtacagatagatggttgtgagccaccatgtggttgttgggaattgaact

>chr13:75832765-75832965
GTGTGAAGGTGCCCATCAGGCTGTTACCCTTATCTTGTACATAAACCACTCCAATATCAGCCTCCCAGGCAAGATAATCCTTTAGGGGAGGAATCTCACC
TACCTGAACTCACTGTTAAGAAGTTCTTTCTGTTTCATAATCTTGCATACCAACCACATAGTTCTAGTTTCAGAATGAGCAAACTGAATCTCCATGGTAA

>chr1:27398593-27398793
tagtatatataaatgaccctaaaaattccaccagagaactcttaaacctaataaacagtttcagggaagtagctggatataaaattaactcaaacaagtc
aatggcctttctctacacaaaggataaacaggctaagaaagaaattagggaaacaacaccttcacaataatcacaaataatataaaataccttgacatga

>chr1:27938178-27938378
aacacagaatgagccagagaataagaagatattgccaaagaattagaatatattgccaaaattagtatgattccagcagagcaattcagtcagaagcccg
aagaagcctgcttgaatcaataagcttggaagattagactgtacagagagaagaagcttccaggcctaggaatagttacaacagataaggacataaactg

>chr1:34274676-34274876
gacagatctgggttcaattcccatactcatctggcagcttagagctgtctgtaagtctctctccagtgggtctgaggcACATACATGCAGGCAAAGcata
cacgcacgcacgcacacgcacacacacgcacacacacacgcacacacgcacacacacacacacacacaaaccacacaAGCTCAAGGTTATAAATAATTGT

>chr1:37420090-37420290
GCAGCGTCCTTCAGCAGGGTGTGACTTGTGGGCCAGCCTATGCTCTCCTTTTTGGAGCCCACCCATATCTTGAGGATGTGGTCTATGGCTGATTTCACCC
CTTTATGAGGAGGGGGTTGGCCTAAAATTGAAACCAAGAAACAGAAAAAAGAGTTGGAGGAGCCACTATCTATGCCAATCTCATCATGGCCTCCTGAATT

>chr1:40055838-40056038
CTTGCCATACAATGGGCTTTATGGCAATCCAATGGTAAGCCAAGGCACATATGTTCATAGTGCGGGACTGTTTGTGCATGATTCCTATCTTAACCACAGC
TACACAGTCTCCATTGGGCCCTGCAGTCTGAGGCAAGGGCCTCTCTGTCATCATGGGTGTTTTTTCTTTGCAGCGTTCTTGAGTCAAGACTTTTATTTAC

>chr1:40295480-40295680
acagagagagggaggggagggggatggaggTAGAGGTATGGACGGGGAGAGGAAGCAGAGAGtagatagatatatagagccagcaatagagaaagagaga
tagagctagacaaatgattgatagatgatagagatagatagTCAgaaatgggttcaactataaaatcttaaaacctcactcccccccccccccacacaca

>chr1:44217324-44217524
GCCTGCAAGATAGGCTCACTTAGGGTAGAAACCATCTGTGAAACCTGGTGTGACCATAAAAAGAAACAGGTTTATGGTTATTTGAAAACGTCTACAGTTA
GTATAGATCTTATCTAAGAGGGACAGAAAGAAAATAGAAGATAATTTTATATGTACTAAACTAGTACATAAAAGTTAGCACTTTTATATCAATGATGATC

>chr1:58803050-58803250
CTAGTGATTTTATCTATTTATGTTTTTAAATCCgcagttccgggaattgaattcagggccttacctgctaggcaagggctctatcaccaaactccctcct
cagccTATCGTCTCTATTTTTTTGAGAAATTAAAAAGAAACAAGACAGCCCAGAGAAGGAAACAATAGGAAGCACAGTTTAAGAGCCCAGAAATCCGTTC

>chr1:60975120-60975320
GTTGTTGCCAACATGGCTTTCTAGGACAAGATGGCCTGTAGGTTATGTAGGGATTTCTGGGGAGTCACTAGGGTAGTTAGAAACTATGGATGCCACACTT
CTGCGGGGCGTGGGTTGCTGTTATCTGTAGTCACTGAAATCTAGATTCTGTAAATCTGAAGTTACTGATTAGAAAGACTTATGACTCATGCCCTTTCGGT

>chr1:64533974-64534174
GAAGCTGGTGCTTGAAAACAGTTTCGGTTTTAACCCTTTCCACTAAGATAATGATCACTTGAGGTCAATCATTCTGAAACCCTTAGAAATTATCGAAGGG
GAAATTAGTATTAGCGAAGGTACTTTTCGTTTTCTGTCATTTGAAGGGAGGCAGTCTTGCCAAGGTTTTTTGAGTCATCCGTATCTCCCCTTAGCCTCTG

>chr1:65122224-65122424
[truncated: 1,925,574 more chars]
