# Supplementary material for: Genome-wide CRISPR Screens in T Helper Cells Reveal Pervasive Crosstalk between Activation and Differentiation
Source: Cell. 2019 Feb 7;176(4):882–896.e18. doi: 10.1016/j.cell.2018.11.044 (PMC6370901; doi:10.1016/j.cell.2018.11.044)
Supplement: Data S2. Processed Data from All the Steps of the Analysis, Related to Figure 1 [file mmc2.zip › supplemental data/motif analysis/gata3_meme/seqs-sampled]

>chr5:71903588-71903688
acccCATCCAGAGTAATACCACAATGCCACCTGATCACTCTTGATTCTTA
TCTCAGCTTGTTTCTCATCATAGAAATTAAACTATTTTTCAAATTAAGTA
>chr8:93188400-93188500
GTGATCTTTGGAAAGCACTTCTGTGTTATTGTAAGTAGTGGTCTTAAGCA
TAATAAGTATAGGTCTCATTACATTATAAGTATATGTCTCAGTGACCTAG
>chr15:5510842-5510942
ATAGGTCGACATATTAATACACCAATGCTGTGTTTTGGAGGCTGTTGGAA
GAAGATTTTGAAATATTGGGCACTATAATTATTTCTTTTGCAAATGAGTA
>chr12:104058170-104058270
ggattgatagatgagaaagaaatgataaataggtgatagaggaatagaca
gacagacagacaggtagatagatagatagatagatagatagatagataga
>chr14:16366652-16366752
AGACATACGTACTTCTAGACAGTATAGAAGGCGAGCGTGGAGAAGAAAAG
TTAGATAGTAAGGTAGTGGATAAGTGTCCATGAAAAGAATGATTGAAATT
>chr8:125296443-125296543
tctcatggaggcatttcctcaagggaggctcctttctctgtgataactcc
aacttgggtcaagttggcacacacaaccagccagtacagagagtgataga
>chr2:181457922-181458022
GCAAGAGCGGAATTCGCGAATCTGCACCCAAATGGGAAGTTAGTTAGCCT
GGAGGAGGGATCCAATCCAGCGTTCCGCGAGGGAGGCAAGCACACGCGGG
>chrX:142807562-142807662
cttcagacataccagaagagggcattggattccattacagatcattgtga
gccaccatgtggttgctgggatttgaacttaggacgtctggaagagcagt
>chr11:57660908-57661008
GTGGCTCCTCCCTCCTCCGGATCCCTCCCCACATCAGTCTTACAGcctgt
ggctgtgataaaatctcttgactaggagctggtgagatggctcagcagtg
>chr10:117626830-117626930
TTTCCCCTCTATCCAGCTTGTTTATTATTCTGCATCcttctctctcttcc
tctcttcctctcttctctcttcctctctcttcttctctcttcctctctcc
>chr2:34745756-34745856
AATTACATAGAAGCAAGACCAAGCAAGCACCTTTCTGGATAGACAGCTTA
GATAAGAGCAGACATCCTGTCTGCTTTATAGTTACAAGAGTATGCAGACA
>chr11:34111962-34112062
aataagaccgggggactgtatgctgaactttctgaaactgtgaacccgat
aagcatctctttcttttaaatcattcacttgagaggctttgtcataatga
>chr9:61165486-61165586
CTTTCTTAGTCACTCACTCTACGTTGTACtttaaattattttattttaat
atCATTTTGGTGTCCTtttgtttttgttgtttgtttgtttgtttgtttct
>chr6:100580304-100580404
ATCACCAGGATATAGTTTCAACAGTAAGTCCCTAAATTTGACTAAAGGTT
GGCTCTACCTTACATGAAGGCAAGCGTAGTGAGGTTCCAGATTTTGACAG
>chr4:103112878-103112978
AACTGGGATGGCTGCGGACTGGAAACAAAGGGGCAGTAAATTACAGCGCT
GAGGATGAATTTCGAGCACACTGGGTGTAATTGCTTCAGTTTTGTTTTCT
>chr1:65959245-65959345
AAAAGAATTACTCATGACTTTGAAACAATGGAAGAAGTGGGGAAACTCTT
TGTTATGGGGAAGACATCAAACTGCTTCAGTCAAATCTGAGAAAATTACA
>chr11:67091328-67091428
tatctatctatctatctatctatctatctatctatctatctatctatcta
tctaatctagctactagctacctatctattaatctcatctatctatctat
>chr5:122844735-122844835
gcTTGAGTGTGTCCTATGAGCTAGGGCTCatagatagatagatagataga
tagatagatagatagatagatagatagatagataatagatagatagtaga
>chr19:15931836-15931936
atgaggaccatcctcattcaaaccatcacaGGGCATAGCTACAGTGTATG
TAGCAAAGAGAAATAAAACATCAAATCTGTTATCTTCTTTTGCAATCTGG
>chr1:128948684-128948784
TCGTTATCAGTTTGGAGTCTATGTCCTCATCCTTTTTGATCAGAAGTACA
ACTTGTTCTCACCTCTcatcatctattcttgaaaatttctgcaagggtgg
>chr13:101706507-101706607
CTCTAGTTCCCCGGGGAAGTCCCACCCCCCCAACCCCCAGCCAGCCACAG
GTTGATCTCTATCTGGTTTagtggttcccagggcgtgggggtagagtagg
>chr10:34021132-34021232
CGAGATAAGGATCAAGTTCCCAATACGTTTTATATAAATGTCAGGACTTG
ATGCTGATTAGTAAGGAAAGAATCAAGCTTAACTTCTGACTAGACTAACT
>chr2:27778468-27778568
GTAGCAGACCACACCCTCCAGAAGGGTCTGTGTCGGTGCAGGCTACAAGC
CCCTGCTCCCTACCTCTCCATAGCGGGGACTCACATGCCCTGCCACTCAA
>chr11:55002086-55002186
tatctatctatctatctatctatctgcctgtctgcctgtctatctatcta
tctatctatctatctatctatctatctatctatctatctgtctgtctgtt
>chr17:90257346-90257446
tatctatctatctatctatgcaacatctgcctatcatctttgtatcgatg
taacttctatcatctatctatgtatctatgtaacatctgtctatcacgta
>chr10:52231580-52231680
TAAAAGTATATTTACTTTTGATTTGAAGATAAGCCTACTGTTTAAGTACA
TCCTTTACACTCCCGATCTTTATATACtgtcttagtcagggtttctattc
>chr11:67036187-67036287
GAgtggtggttgacgtggaatgccccctcaggcccatgtctgaatacgtg
gtccccgcttggcagtgatgcttgggtgggttagaatgtgtggctttgct
>chr6:50600446-50600546
CAGAGGAGAGGGGGTTGAAGATGACCAGTATCAAGATCCCAATGTGTGAT
CAGATACTTAGAAACATCTGAGGGTGGCTTTGAACTTTCTGTAAAGTATT
>chr5:148680298-148680398
gacggtccagacccaggtaggtagtgccattcctgggtaggtgggcctga
gctctactggaaaagcagctgagagagtcagagggaCGGACTTACATTCA
>chr12:77196777-77196877
ACAAGCACTTTAGATATGAGTGATTACAGAGCAGCCATCCTTGACAAAGC
TTATCTCTCTCATTTCTGAAATAAAGGGCAGAACCTTCAGGGAGGCCTCT
>chr5:143285798-143285898
TCCTGTGTCCACTGCTTTCCCCTAGCCTCTGAATCCCACCATGATGTAAC
TTCGGAAACAACATTGTATTTCTTTCTACTGCTGCCTTCTGCTTCTCTTG
>chr17:73903580-73903680
tagatagatagatagatagatagatagatagataattgacagagatagat
gatagatagatagatagatagatagagagatagagatgactagataggta
>chr10:122769796-122769896
ATTCATAGCTTTGGATTAAGGTTTTGTTGCTAACTGAAGTGTGCTGTTTG
ATCCTATTGGGCATCCGATTTAAGAGTCTGCTATCAATTTGTCTTACTAA
>chr2:83808180-83808280
atcttttcatcttttgtttctaagccatctaaaatagtattatacagggt
ccaatactgtttattgttattttcatccttaCGTGTCTTATTCTTTTTAA
>chr6:143416291-143416391
AATCTAGCAAGCACTCATACCTCTGAGGTTCAGGGTCTCCAGCCTGGATA
CATGGCAAGTTATCAGCTTCAAGGCAGAATGGCTTCTCCTCCATCCCATT
>chr10:118414652-118414752
tctatctatctatctatttatctatcaatcacccatctatcatctattac
ctaccatatgtaggtatgcatgtatgtatctaTCAACTATCATATCTCTC
>chr7:123087039-123087139
aaggctgtagttggattgtgtctattagaaatgacggagttgggctggtg
agatggctcagcagataagagcactgactgttcttccaaaggtcatgagt
>chr11:74872080-74872180
AACCCAAACATGACCCTAACTTGTTCTGAATTTGCCCCCCCAGAGAAGGC
CTTTTACAGACAGACTGAGTAGGGCACTGTGAGGCCTCATTCCTCAGGGC
>chr11:104374836-104374936
tcgcaaaggatatgacattgatttcttatctctgtagaaatcaggcacac
aaggaggtgtacatatacaaatccaagtcatatgtataaaataataaaat
>chr3:152956190-152956290
gtggctctctgttacttcccgtgtactgcaagaagatgcttctctgataa
gggctgcttgaaggtactaaatgcatggcgatagcagTAGTTTTTCTAAT
>chr7:74330297-74330397
tcaggagtttaagattatcctcagctatataatgtgtttgggggccagcc
tgagatacataagatcctgtctcacaaagaGGATCCGATTTAACTATACT
>chr7:28383143-28383243
AGAGCTGAGTCAGCCTGTGATGGGCAAAGTCTTGATGGGGTGAGAGATAG
TGGGTTAAATGGTGGTTACAGGGTTGGGTAGTCACGTGGTTAGATAGTTG
>chr12:38819973-38820073
GTGTGCACATGTGACGCTGGATGGAGGTGTGAGTTCCAGGGTCACCTCCA
GGACCTTATCAACTGTGTCACCTCTGTTTGCCTCTGACAGAATTATTTAG
>chr7:145066072-145066172
GGGAAAATCTTCCTCTATTGAATGGTCGCTTGTTATCTGCTCAACCCATC
AGCACCAAACTTGCTTGGTCTGAAGCATTCCAGGGGCGAATTCCAGCGGG
>chr1:37317502-37317602
TTGTAGGCACCTATGAGAGTACTTCTGAGCCCCCTGTATGAGGCTTAGGG
GAGACTGGAGCCATGTGGGCAAGTAGAAGCTTGACACACTTTAGAAATTA
>chr15:6358842-6358942
AAATTACCTTGGTGGGAGACAACTTGCCAAGAACTATCATGTTTTAAATC
GTATATATCCTTGGTCTTGGTACCCCTATTGCAGAACCTATTATATACAC
>chr1:16684648-16684748
atgcatatatatgtatattcctaagtataacttatttctggttgtgtgtg
tctccaggtctggccatttggtattagataaccagctggcatatttgccc
>chr1:43144120-43144220
cctaatcgggtctttgaacacacttgtttgtttccctatcttggtaatga
gagaccccagcatgctggacttctgcagaataaagcattctttgcattta
>chr10:13831193-13831293
tctgtgtatttctctctgccccccccctttctgcttgtggatcagatata
agctctaagatactacttcagtgaacaaactcattgaaactataagcaag
>chr2:119110264-119110364
GTATGGGTTGTGCTAAATTACCAAAAGCAACACCCATGCTGCTGGGCCTC
TGAAGAAGTGGAAAGATCTGAAAAGTGATAAGAACGAAAAGCAAGTTTTT
>chr3:52784790-52784890
GATCAGATGTCAGTATTCAAAACAAAGCACCCTCAATATGACTTTGGGGA
GCCAAGGACACAAACATACTTATGAGTGCACCAGAGCAGACCAACATATG
>chr6:129284540-129284640
ACAGTCCTTATCACGGCAGCTGCCTTAGTGGTATGTGTTCAAAGGAACCA
CAAACTTCCGACCTGAGGCAGTTTCCGGTGACAACCTGCTCATCATATTT
>chr4:99894850-99894950
ttgtttgaattaattttatatccagctacttccctgaagctgtttatgag
gtttagacttgcgcgcgcccgactggccagcaagaacgatgttgcaacag
>chr14:48521816-48521916
gatagatagatagatagatagatagatagatGTGTAAAAACCACGTGTTT
ATGATTTATCCCACGTGGCCCATTCCCACTGCCATGACTAATCTCCTTAT
>chr11:43430750-43430850
ttgggacactgagtcaaaaggatgtctgtgagtttgaggccagacaggtt
tacatattgagttcatgtagctatacaagaccacatggtgagatcttatc
>chr14:121483628-121483728
ctatctatctatctatctatctatctatcatcttatctatatacctatct
atcatatttatcatcttatctgcctatcatctatctatctatctatctat
>chr1:16473840-16473940
agacctttctctacacaaagaataaacaggctgagaaagaaattagggag
acacacttcacaatagtcacaaataatataaaataccttggtgtgactct
>chr17:73271538-73271638
TTTCCACTCTTCCAGCATCCTCACGGTATGACTGCAGCCTATGATAGCAG
GGTCTGTCAGCTGTGAATGAGAGCCTCCATCCATGGATGGAGCTAGTGGA
>chr2:23201699-23201799
GATTGGGTGTAAGAAATAGAGGATGATTTTTCCTTAtcaaagttgtcatc
ttagttcctgtcttggctttccttagtgttagggttgtaaccctttcctt
>chr5:25493432-25493532
taccaccacAATAAATTAAAGATATTATATGTATGAGTATTTGGCTAAAT
ATATGTATGTTCGCCttacaaactgcccaacatggatgtgggaaccaaat
>chr11:88069458-88069558
TAAGCACATGCAGAAACTTCAGAACTGAAGGTTAGGGAGCTAGTCGTTTT
TAAAATGTGTCCTTCCCGCCTCCCTCTTTGGAGTTTTCCTAAATACTTCG
>chr5:30166872-30166972
AGATGttctgtatgtgagtgcactgtagctgtcttcagacaccccaggag
agggcatcagatcccattacagataaggttgtgagccaccatatggttgc
>chr11:3106089-3106189
ggaagttagatagggggagagatatgaaaggggacggtaacagtgcaccc
cctacaagtaaacctagtaacatttaccccaccctagatttagaagccct
>chr4:88045042-88045142
CTTTCTTTCTTTTAATTTGTTTGGTGCCtgtgtctgtatgtgtgtgtgtg
tgtgtgtgtgtgtgtgtgtgtgtgtgtgtgtgtgtgagagagagagagag
>chr9:115363610-115363710
GCTTTCTAATTTTGATGTGTGATGTTTATTTGTAAGTATTTTCAATGATA
AAGTTCATTTAAAAACTTAATTGCAAAatccagaaaatggagatcaaaga
>chr11:118214194-118214294
AATTAATTAGGTTTCTTCTATGTGGCTCCTTGTACATTGGATATTATATT
CTACACAGCTTACATATTTTTCTcaaaagttttttagtttgataaattgc
>chr18:43803590-43803690
agatagatagatagatagatagGGACAGGGAGACAAGagagacagagaca
aaaagagacacaaagaaacagagaaacagtgaaagagacagagacataca
>chr15:36782036-36782136
agctggggatctgaatttgggtcttcctgcttacatagcacgtgttttat
caactgagtcatctctccagcaccATTTTAAATGTTTGTCTTCAGTTTCT
>chr12:52252262-52252362
ATAGGTGTAACCAAACTTGTCTTAAAAATAAAAGtataactccttccatg
agtattttgttcctaattctaagaagggggaagtatccacattttggtct
>chr8:27137149-27137249
ATGTCAGCTCCGATCTTATCAGCCCACGTTGGTAAAGTACTGATTGTTGC
AAATTATGGTCATCTTCACGAGGGTATGTTCAAAACAGAGGTCCTGTGTG
>chr11:67691428-67691528
gatagatgatatatatatagatagattgatagataaaagatagatagata
gatagatagatagatagatagatagatagatagatagatgatatatagat
>chr5:103508596-103508696
GCCCTCCAGGTACAAATGGATGCTGCACATTTGAAGCACACTATTGAGGA
TGAATCAACATGTTGGTTGGAAAGAACAAAGGGGTGTGAAGTGCTTCACG
>chr15:8622462-8622562
TCTGCatctatgcatctatctatctatctatctatctatctatctatcta
tctatctatctatcatcagctgtctgtctctatcacatacctatctatta
>chr11:73136704-73136804
TAGACAAGAGACTCAGCTCTTTGGAGATAATGATCTCCGGCAGGATTTCC
TCAAAGGTTTTCTGGTGGGACCCATTGACTAAATCTAACCCTTCAATAGC
>chr12:111738765-111738865
tgtctatctatctatctatctatctatctatctatctatctatctatcta
tctatctatctaatctgcagcacatatatgcagtgcctgcggagaccaga
>chr2:4388196-4388296
ACACATGGTCACAGTTATAGATTCAgggtaggatagatggctcagtagat
aagaatgtacactattctttaagaggacccaggttctgttctcggtgtcc
>chr7:48041908-48042008
AGAATTTATGCCAACATTAATGTTGGTAAAGACATgtgggtttgttcttg
ggaactctattccatggtgtacatgcctgttttgtttcagttacacacag
>chr5:23431115-23431215
GTTCAAAACAGCCTCTGGAAAAACTCGAGCCAGTATTTTTAGTTTATAGT
CCATTAGGACAGTGTTTAATCTTATAATCTCTAAAGGAGTTCGAGTCCAC
>chr18:34783722-34783822
GTAAAGCTAGATGTTTGTTTATCAGGGGTTTGAGTCACTCACTCCTGCCT
GCCTGGTACAAGTCTGTGCCCTGCTAGCTGTTCTGCTGGTTTAGGTTTCC
>chr17:24655037-24655137
aAAAACCCAAACCAAACCAACTGAACAAAAAGAACTGGGAGAAAGGCAGC
ATTTTTgggcccacaagatcgcttgagagataaggcagtcatataacctg
>chr17:37696200-37696300
TACAATAACCtctatctatctatctatctatctatctatctatctatcta
tctatctatctatctatctatctatctatccatccatccatccatccatc
>chr17:48319368-48319468
ctatctacctatctatctatctatctatctatctatctatctatctatct
atctatctatccatccatccatccatccatccatccatccatccatctat
>chr3:106115330-106115430
GGAAAATAGATATCAAAGTTATATCTTTTGGACCAATAGTTACTACCATC
ATTGATTCTGAAGATGTTATTCATAACCAACAGATTTGTGATATGTAACA
>chr17:31132514-31132614
taggtgggtaggtgggtagatagataggtaaacagacagaATTTTTTTTC
TGTCAGGCACATCTTGACAGATCATAGCAGGGTGGACGAAATGGACTCCA
>chr10:59994190-59994290
gccatctcaccagccccGTGTTTTCATTTTCTTAACTAGGCATTTATTAC
TTATGTATGGGTCCTcatgggaaggtcagaggacaacttttgggagtcag
>chr16:44759436-44759536
gcaaattacctctaaattttctacaagaatgtctACAAAACCAAAATAGT
ACAGTGCCAGCCACTTGAGACAAGACTTCACTGAAAGAATCATAAAGACa
>chr3:36822947-36823047
GGGTCACCAGCACCTAGAGCAGCAGCAGTTTCACAATTGAAAATCAGGTC
GACCCATCTATCCATTAATTCTATCCAGCATTTAAGAGGAAACCCAGGTC
>chr2:153347480-153347580
AAGTGAGTTCTGTCTGCCTCAAAAGTGTTGGAGGTTGATAAAGATCTAGA
GTGAACCCTTTTTTTTTTTAGAGTCTGTGAAAGCCGGTTATTCATTTACC
>chr13:39853516-39853616
TACCagatagatagatagatagatagatagatagatagatagatagatag
atagatagacagacagataatacatgcatgcatacatacatatgtacata
>chr11:11705311-11705411
CACTTTTAAAACTGAGTAACCACCATGTGTCTTTTTGCATGCAATTAACT
AATCATGAAATGGACTGAGAGTGTGGCCTGCTTTTATTGGCTAATCCTAG
>chr4:83581980-83582080
tctatctatctatctatctatctatctatctatctatctatAgatacagg
attttatactctaaactaggctgtcttagaacttaccatgaagcccactg
>chr12:31688976-31689076
atgacattatgagacaaagacttacaaagatgccattgatttcgttatct
ttgggccatctactgctgggctgcagtctatccttaagaatagtttgttt
>chr8:83358943-83359043
ttctctctgccagcaggtatAAGTGACAGTTCAGTTGTTGACCTTTACCG
TAGTGGCTAGGTTTACATCCATCCatagatagatagatagatagatagat
>chr2:10563378-10563478
TCAGTTATCTACAAATCCCACTGGGCATCctgtctccttatctgcctatc
tatcatctgtttgtgtatcatctttcttatagtatctaacttctatatca
>chr13:35736314-35736414
ttatacttttcttttggtaagaggatttgggaattgaacccatgaccctg
cacatactaggcaagtattttattatggaactaaaGTTTTGGTCTAgaga
>chr1:191598647-191598747
TCCTAACTGAATGGTCATTGAAATGTATGGGCCTTGGGTCTGACTATGGT
TTTATGTGAAAGGTCTTTGTAATGAATAATTAATAGATTACACTCACCGT
>chr18:62162890-62162990
TTGGGGGCTCCTAAGACTCTCAGGAATATGTGTGTTTTCTGATTGTCACT
ATCCACAGGTTGAGAACCCTTGGCCTATGAATAGATACCAATCAGAGTGA
>chr6:48397532-48397632
GGAGTGGTGTATAGAAGAGCCTGAGGTGGAGATTAGGCAGATAGCCTTGG
TGACACGAgccacagcatttatgctagatttattgtagcctatggtaatt
>chr12:16391877-16391977
TCATACATAATAAAGATCTGCTCAGAGATAAGCTCTCTAGGACGCTGTTC
TCCACTGGCTGCACTCCAACTTGAATTTGGCATTTCCCATGGTGTTAACA
>chr6:7764450-7764550
tttctttctcagcctgtttaccctttgagtataggaaggctactgatttg
ttttagttacttttatatccagccattttgcgtaacttgtttatcagctg
>chr7:140709851-140709951
TGACTTCCTCTGTGGACATCAGAAATATTTACAGATATATATCCATATTT
TCTGACACAGGAGTCCCTAATGATCTAAAGTGTCCACTACTCTGGAAATA
>chr8:116590692-116590792
agcacacgctgctcttgcaaaggtctcaagttgggttcttgacagctgtg
tcgggaggctcaaagctgctaaccccaggtctaggagCAGGGCGTCTGAG
>chr5:53402444-53402544
AGAGTCTTAGCTAGAGGATAACAGACAGGGTCCTAGAGTTAACAGAGGAA
ACGCCCGGGTGCATGACCATAACTATCTTTAGCTACATCCATCCGGGTTA
>chr1:171966225-171966325
GTCCAGGCCTCCTAAAACCTTTGATGTTGAAAACTGTTAGGAAGCCAGAA
ATGACTTCTGAATTTGCAAACTTTCCAGTCACTGTCTAGATTAAACAGGT
>chr10:93162712-93162812
AGCGCTGTTCTTTTATCTGGCGAGCCATCTCCTAGGCCAGAAGCATTAAC
TCTTTGAATGCTGCTCGTCAAAGATCTGTTGCAGAGCCTTTGAATTGAAG
>chr18:64810104-64810204
ACCCTCTACACTCTCATCAAAAGCACACTTCCTGTTCTAGTCAGACTGtc
tatctatctatctatctatctatctatctatctatctatctatctctata
>chr1:33375224-33375324
gatagatagatagatagatagatagatagatagatggatggatggatgga
tggatggatagatagatagatagatagatagatagatagatagatagata
>chr14:7929125-7929225
ATGGTGGGGTGTGGGAGGGGGAGCAGAGACTCCTTAGGAAGTGGGTGATC
CGTTGGAGGTTGCTACAGTAAACCTGTATCACACGCACGCTTCCCTATCA
>chr1:160055434-160055534
GATTCTAACCTTTAATGTGGCCTTGTTCCTAAGAGGGACAAGGTTTTAGC
TGAGGCTTAGAAGATGAATAGATAAGAAAGTTGGTGGGTTTGGGGAGAGT
>chr9:114436010-114436110
gacacagtttatacccagttgaaagtctttgttctagctagctgggacta
cactcaggtcttggtgacctcagtgtagccctgaggatttagaccaaggg
>chr1:37252212-37252312
GGGAGTGGTGTGGGGTGGAGaaaaaatggctcctctaaaacctcccaaga
ggtcacaactctgtgttggaaatggtgagacccattcttgactttcaatt
>chr18:46192936-46193036
AAAAGATTATTACAACTCACTATCTCTGGTAACAGGAAAATATGAAATGG
AGAAAAAGATTACACACATATAATCAGAGATATAAAACAATAGAGCTTTT
>chr3:90485428-90485528
AAAGCTTGTATAAATACTTGTGAAGGGAAATAGATTACTGGAAAAGATAA
GTGTGTTGCATGTTTTCAGATTTGGCTGGGAGGAACAACAGTGTTTGGAC
>chr5:46034070-46034170
ttcctgacaaatccacattacttcccttctgaaagcccaaacatgctgtt
agatctgcccagattattcctctataaatggccatagccgcctggttaca
>chr8:8699969-8700069
gtttttcgagacagggtttctctgtgtagccctagctatcctggaactca
ctttgtagaccaggctggtctcaaactcagaaatccacctgcctctgcct
>chrX:106704734-106704834
GTTTCACATCCTTCTGAGACAACATGACGTGGCACTTGCATGGACTCCCT
CATGCAAAGGTCTTTGAAGTGGTACTTCCTGGCTCAGATAAGGAGATATG
>chr1:132288844-132288944
ATATAtatggagatcataaggtaactttcaggagttgtccagttctctgt
gtccactgtgtgggtcccagggacaggaatcctgttatcagggctgccag
>chr11:115336122-115336222
AGAAAAGGGGCAGGGAGGTGTCCTGGGAGCTTTACCTTGCTCAACCTGGG
TGAGGGATGCAAAAGATAACCATCTGGAACGCCTCCTCAGCTGCAGAAAG
>chr16:96463403-96463503
tgtatctatcatctatctacctatcaatcatttgttatctatctatatat
catctatcaatcatctatctctctatttatcacctatctatcacctgtca
>chr13:53479778-53479878
ctatccattatctatctatctatctatctatctatctatctatctatcta
tctatctatctatctatctacctatctatccatccatccatccattattc
>chr18:74458667-74458767
TCTCCACTGTATTGTTTTCTAAACTGGTTTCTTTTCAGATCAGTCTACCC
AGGTAGCTTCGGCTGTCTTTGGTCTTCCAGGCCTCCTGCAGCGGCCCTCA
>chr7:12853207-12853307
aaggctgaaaatcaaacaggaacaagaactgaaataggagatagaagagt
gctgcttaccagcttgctcctcgtgatttgctcagctcctttcttataga
>chr1:22384767-22384867
gtatactgtatatataagttctctccctcatatggatactggggatttaa
gtcagctatgagtgtcaaccttgcaggcatgtcccttatctactgagcca
>chr8:41450630-41450730
tctctccatctatctatctctccatctatctatctctccatccatccatc
catctatctatctatcatctatctatctatctatctatctatctatctat
>chr18:77072932-77073032
agtagtcactccgtataattcatctgttccatagcatctactagtctact
ttctgtctgtgggtttgcctgtcatgagcatttcttatcgatggaatcac
>chr16:95059440-95059540
tagacatagattagatatagattagacatagattagatatagattagata
tagatgacatagataagacTATATAGATACAAATACAGATACAGATCTAG
>chr8:3324310-3324410
TTCTGTCCTGGGATGCAAGAAAATTTCAGTCATTGCTCTCTGAATACCAA
TCCTTATCTATAACATCGATGAAGTCAACAACTGAAGGCCAATTTGTGTG
>chr8:13964802-13964902
GGGGTCACGTGAACTGAAGGACGCACCCGAGGTGCCTGGTAAAGTGGACA
TGAGCGACAACCCAGGAACCTATAAGTAGACCCACACTGGGAGAGCAGCT
>chr11:42697043-42697143
ctggagagggggtgctgatgtgtcctgtccttctaaggacactaatccca
tgttgagggctcccccagcatgagtcctcgcaaactgaaatccattttaa
>chr2:102979564-102979664
GAGCACATCTGAAATAAGATCAGAGAAGCGCTTGCTGCAGGAGTCTGGCT
ACAATCTGTGATCTATACTATGTAGTCTTGAGTGTTGATGACTCACTGCA
>chr5:99584856-99584956
gatagataaatagatgatagacaaatcatagatacatagatagatgatag
gcagatgatagatagattatagacagagaggtgatgatatctatgtggat
>chr6:145371644-145371744
TAGAtgtggagattagaggataatttgtgagagtcaggtctctctccagg
gaacccagtcatcaggcttggaaacaggccttcctttatctggtgagtca
>chr7:45592024-45592124
agctctgggaagtccccaggtcccccaggatttagttcctctctgtgact
aaatggagtctgaaaatgaaatggtaatgagacgcttcttttgcttgttc
>chr19:44284815-44284915
TGAATGCCAGCCAGGCACTCAGAGTCTAGATTGCTCCGTGATAAGGAGTC
ATGAGATGTACTCAAGCAGGACAGGCACATTTCTGTTTCAGAAACTTAAC
>chr19:4190414-4190514
TTGGACCAGAGGTTAAAAGGGAAAGGATGTTCAGCTTTAGGGGAAGGTAC
AGATCGTCAGAGGATAAAGAGATAAAGCACAccccacccccacccccacc
>chr6:124274538-124274638
TGCTGTGTCACAGTAACAGTTAAGGAGAGTCTGATGCACACTTTTTTACA
ACTTACGGGATAGTTGGATATTTACAACTCATTTTTATTCTCCACTGAAG
>chr12:77086604-77086704
ctatctatctatctacctattgagaaaatgcagtggtaattacagccgtc
atttgtatagttggccagatagtttcattctgcttccccagttacctatt
>chr2:125735790-125735890
cgtgttaagtacaacatcagcaccaacagtgccactggcaacccaacatc
agaacatacactctgatgttatcagccacccacatcaaggtttcattttt
>chr4:102247248-102247348
AACAGGTAAGCACAAAGATAGGGATAAGGAGTAGCTATTGAGATGTGTGA
ACTCAGTGTAGCATTTAGAACAAGTGTTcatctgctagagtcactaaatc
>chr13:30042868-30042968
ATTTCTCAGAAGCCCGAGCTGTCAATCAGCACGCCCTACCGTCATCGTAT
CAAGGGCCCAATCAAGTGTGGATTCTTTATAGTATGTATTTAGCATCTAA
>chr2:112639352-112639452
TCAGTTTGCACTCTCTGAGATTAACATCTAGCTTACAAGACAGTTGTGAC
TCAGTACCTGAGGTGTGGCAAAAGCTTGGCACATTTTAACTTTCTTGTAT
>chr6:119332175-119332275
CTGAAATTGCCTCCACCCAGGAATCCTAGGATGCTGGCACTCCCTGAGTA
CCTTCCAGGCCACTGCTATCAGCTGCACAAATCAGGCCCCTCCCTCACAG
>chr14:61046146-61046246
AAAAATGTGTGTGGGCGCAAGCCCAGACAAACTTCAAATCCAGGAAAATG
GATTACCCGCGCAGATCAAAGGCAGGCGAACTAGGAGATGGAGTGCCTGT
>chr13:37334423-37334523
cagacagggataaacagacagacagacagacagacagacagacagacaga
cagacagacagacagatagatagatagatagatagatagatagatagata
>chr15:34083731-34083831
GGTGACCTAAAAACTGGCTTAAAGAGGATTACAGGTGTTCAGATCAAGCC
ATACTCATCTTAGTTGGAAATGTTAAAGGGAAATGGTTACCCTGTCTTAT
>chr14:50874508-50874608
ggtagaaaatattgaatcccttggaactggagtacaagtggttatgagtc
gcttggcataagtgctggagattgaacccagattctctggaagtgcagtg
>chr3:89531640-89531740
atctatctatctatctatctatctatctatctatctatctatctatctat
ctatctatctatctatctatctatctatTGtgagaattgaactcaggacc
>chr7:27762414-27762514
GAAGAAGGGAAAATACATTTCAATATGGAACCTAGACCCCAGACGAAAGG
AGAGTTCTTGCTTGGGCTCATCCCATTCCTGGCTGGAGTGAGCATAGCTG
>chr3:4186822-4186922
ttcgcttccatgaggttcagaaaacttcaaggatttcatggagatattac
atttagagcttagtgttctaagatatctcactgtttgtataatatctggc
>chr9:71174374-71174474
CTTCAATATTCTCAACATGAAATTTGATTTCGTCTGACAGGACTCACCGA
TTTCGCAATAGGCCTTGCTCACTTCTGCCTACAAGTTCCTGCCTGTGCTT
>chr17:83938168-83938268
ggctggcctggaacgtgatcctcctgtctgagccttgttgggataagaag
cacgcaccaGGCTTGTTTTCTTTCTCCCACTTCTCAGCTTTCCCACTCTC
>chr18:72777313-72777413
CTCCCATTACTcatacatacatacacacatacacacacatacacacacac
acacacacTGTttcctcagactcacttccccagtcttgtacctaccattg
>chr3:81033971-81034071
ctacttatTCTCTTCTCACCTACATGGCCATCCCAAATCAAGTGCATCCT
TCCATAATTTCTGTATAGTTTCACTTTGCTATCTCTGCCAATGCATCGAG
>chr1:164082976-164083076
CATGCTGCAGAAGACCAGAGCTTCACTGGAGAGTGACACGTCAAAACACC
CTTGAGCAGCACAAGACCTCTATCTCTTGATCTTTTGTGTGTAATGGGAA
>chr12:64368510-64368610
GGAGTCTAAGATAATCCCTATTTCAAGGTCTTCCTCCCTACGAATCTGAG
TAGAggaactggagtgaaggttcagtgttgaataccacttcctgctactc
>chr11:100301468-100301568
GCAGAGCCCAGAGCTGATTGACCACATCAAGGAAAGACAGAAgggctgga
gagagagatggctctgcagttggaagcactagctgctcttctggaggatc
>chr3:109567996-109568096
ATGTTTCTTATCTTTTGAATCTATCCCCTTGTACCAAGTCCAAGGGTGGG
ACATTTAAAATCGAGTTATCACTTGGCCTATGATAGAACTATTTCGATAC
>chrX:144596152-144596252
TAGGTATTTGCTCAGAGATAAGAATCTATATTCTGAAAGGGAAGGGAGAT
AAAAAGCATGAAGGCTAAAGTTTTCCATTTTGTGTTAAATTCATATAACC
>chr2:26461059-26461159
ATCTATCTAGACCCAAGCATCCTAGACCACCAGGCTCAGAGAGTATTTAT
AGTGGGGCCTTCCTATGTTGCTAGGAATCTCACTCAGGGCCCACAGCCGT
>chr3:135689090-135689190
TGCGAGTCGTGAAGACAGCCCACAGAAATACTAGCTTCTCCACTCAGCCT
CGATTCACCGGAAGGACCATGAAAAGGAACAGCACCAGTGAATCTGATGC
>chr9:41230648-41230748
ctatgtatctatgtatctatgtatctatgtatctatgtatctatgtatct
atctatctatctatctatctatctatctatctatctatctatctatctat
>chr15:9661444-9661544
GACTAACTCTCCCCTTGTTAGAAAAGAAAGAGACAGGTACAGTCAGTCAG
TGAAGCCAAAGCAGATTTATTATTCCTCCAGTGTACACTATTCAAGGTTA
>chr9:62408604-62408704
tagcttccaagcctcgtggtcgaatccactgtctcctgcatgagatacgt
tgtccttatattgtctccagcagaaggtgtagcccagattaaaggtgtgt
>chr2:67305358-67305458
CAGATAGTCTGCTGCTCACACAGACCAAGGTATGAAGTCTGTTTTCATAG
AAGTGGAGCCACTACTGAAGGCTTTGAGAGTGTACCCCATGTGTAATCTC
>chr4:123238894-123238994
AGGGGACCCAAGGAAAAGTTCTTCTTGTAAGCCTGCGAGTGAGAGACATA
GAGGAGCTTGGAGATCAAGGAGAGAGATAAAACTATACAGATGTGGGACA
>chr1:144256978-144257078
GATCTTCTAAATGAGGAACTCTGCTGGTAGATTTCTTATTTTTCAAACAC
AGATGTCTGCAAGATGGTGAACTTGATTGAGCTCAGTAAACTGCAACTGA
>chr8:25274152-25274252
GGTtacaaattgtttcaaaacgttcctcattctgtgtacgtggctgcaga
tactcctttaacccctgggcatctgcggagcgtgaacagggaggatggcc
>chr19:9904601-9904701
gttgtcttactgctctagctatgactccaagcattatattgaaaaggcat
aaagtgaccaactttatctcgttcctgatcttagtagaattgctttgagt
>chr14:73101802-73101902
GCAGGGGGTAGATTGAGTTGAATACACTTCAAGCAAGCAACATGGAGGGC
ATCTTAATGAatagatagatagataggtagatagatagatagatagatag
>chr15:99234194-99234294
TCAGAACAGCCAGAGCTCTAGACAAAGTTCAAAGATGAGCCAGTGATAAC
AAAGTAGCAATACGGGAGGAGGTGGCAACTTTGAGGCTGTTCCTACGATG
>chr10:79983688-79983788
CAAAGGGCAGGAGGCGGGGCCTGAGAGCTGAGGAAGTGAGGACCAGAGAT
AGCATCTGTAAGAGTGGTATCAGGGTATCCAGGCGTCAGGAGCCAAGTGG
>chr1:138136612-138136712
TCTCGGGGTAAAACCGCAACTTCTCTAGCTCATGTTGAAGCCGCCTGGCT
GCACACTTTAACTGCTACGAAATACCGAATTTCAGGTTGACTTGACTTTG
>chr3:148484884-148484984
catacatacatagatgttagatgaaagataggtagatagatagatagata
gatagatagatagatagatagatagatgatagatacatacatgcatacaa
>chr2:79075390-79075490
gaagagcaaccagtgctcttacctactgagcTCCATGTGTGTAACAGTGA
ATGTTTAATTGATTGGTAGACACAGAAAGTTGTgttagtgagatggctca
>chr9:40448942-40449042
GCTTATAAGTCACTATGGCTTGTCAGGTCACCTCATTTTTTTTTAAATCT
CATCTTCAGATCAGGTGTGAACAATGTGAGTCTTGGCTCTGTCAAAGAAT
>chr9:41071318-41071418
gatagatagatagatagatagatagatagataggcagacagacagCAGAC
AGAcagggctgggagatggctcagtgggcacaggcgcttgctgcaaagtc
>chr11:31972108-31972208
TTGTAAATAATTAAAGATGAAGAATTCTATTATGGAGTTGTATGAATGAA
TACTTTGGAAATGGTGAATAATTTAGGGATAACAAAGTTGGGAAAGCTTC
>chr11:55218726-55218826
GAGTCTGAAACAAACAAACAAACAACAAAACACAACCCCCCCCCCCCCCA
GCAAATACAAATAAAACAGAGTGCTCCTTGAGCAGGTTGGTCCCTTATCT
>chr13:46680902-46681002
TCACCAGTCTAGCTATTATTTTCAAAAAGAGAATGGGTTATGGGGACAGG
ACTTCCATAAAGAAAAAAAAGAGGACAATTCCAAAATTAAAGAAGTCCTT
>chr13:24704221-24704321
gttaaaaagtagatagatagatgatagatagatagatagatagatagata
gatagatagatagatagatagatagatagattgatttttaaaaaggtagc
>chr9:61669840-61669940
AGGAATGTCCCTTCCCACCCCCATCCCCACCCCCAAAGGGCCTCAGCTGA
TCTGGAAGATTGGCCTGGTTACATAGCCAGAGGAACAGAAGGCAAAAAAG
>chr9:95510744-95510844
TTCTCAAACCAAACAGCAAATGCAAACAGATAATCATACACTTTACGTTC
CGAGACTCTTTAAATGTTATCCAACTCCTTATCTCTGCATCTCAAGCCTC
>chr11:45192874-45192974
CCTCCCTCCATCACCTAAAATGCATTATTGTCtctatttagttatctatc
tatctatctatctatcatctatctatctatctatctatctatctatctat
>chr18:38573812-38573912
TACCCCAGGCCGGGTGCCTGATTGCCACAGAGATAGTGTCCCAGCAGGAA
ACAATTAACTGCCATTGTATTACTTAGGCTAGAGCCAGGGGGAGGTGAGG
>chr11:106550112-106550212
atctatctatctaatctgcaccatctatctatctatctatctatctatct
atctaatctgcaccatgtacatgcctggtgcccaaggaggtcagaagagg
>chr13:30565753-30565853
gccgcacttccaccagaagccatcaatcgtggagagctacatcagcatcc
ttatcatactcttgaggtgttctcttcagtggcttctagtctaggctgtt
>chr6:98903931-98904031
CCCTTTAGTGATCTGAGCAACATAAGGTGCCCCAAATaggaatagggtct
acacactgtacctatctgtatgatgtatagctaaatagagatagatagac
>chr4:109219418-109219518
GGCAGCAGGCTTCAAGGAGAACACAGAATACTCATATTAGACAGACAGAC
AGATAGACatagatagatagatagatagatagatagatagatagatagat
>chr1:46867478-46867578
tagctagatagatggatcatagatgatagatagatagatagatagataga
tagatagatagatagatagatgataAAAATAAATCAATATTAGTAGCAAA
>chr11:44539988-44540088
caccgagaacacagtctcaaagaaaaaaCTGAAAGAAGGCTTTTAGGTAG
TGTGAGCGCCTGGGCAAGCACCTGACATTTCTCTGGGCAGTGAGATGAGC
>chr7:114479975-114480075
TGTGCTGCTGATGATTCACTGTGGTTTTGGTGGTTTTGTAGAACTCTGTA
AAGCATGTTAGACTTATAAACATATTCAAACAGAAACTTTTATCAGGATT
>chr3:126836439-126836539
ATGGATGATAGATATATGGGTAGATAAATGAGAGCTatagatgataggta
ggtagatagaagatagctagatgatggagagatagatagatagatagata
>chr1:171772283-171772383
AGAGCAATCTATGCTCATAGAGTCATGTGTTCCTAACATGAACATTAACT
TAGGGTTAAATTCGGTTGTATACGTGTCAGGCTAAGGTAAACAGGAGCTT
>chr1:138343644-138343744
agcaagcacatgttatcttgtacacaatctaggatcccagccacttcgta
gtcctacctctatgaaccagatcttctcatctcaaggaatgcaatcaaga
>chr13:92498364-92498464
tacaatatgtaacataaactacaaagcagttagaataaaagacaatcaat
agaaaataggcaaaagttgtgaatgagtatctcacaaacaagataacaca
>chr16:45221474-45221574
AACTAGTGACTATCATATATGTGATGCCACATCTCAAAAGTTCTCCACTT
CAATCAGTCAGGTTCCAGTGATCCTTTTAATCCAATGGATCACAACTGTG
>chrX:97355438-97355538
ctgggattgttttccatttaggatgatgttggttttaggtttgttgtatg
tagcttttaacacattgagctattttctttcaatccctagctttctatta
>chr13:56203976-56204076
tctatctttcatctttctatcatttatcagtcaatcatctatcatctaat
tatctatatctgctatctgtgtacttatcatccatttatcatctgtctat
>chr5:67580950-67581050
tctatatcatctatatctatctgtctgtctgtctgtctgtctgtctctac
ctatttaatctatcatctatttacctatcatctatctctatatctatcta
>chrX:94064464-94064564
cacccagcatcccttcctgcaaaagctatttaaccattggtccaccctga
ggaggtcctatgcatccttttccaccgtgaacaaagagtttggataagca
>chr2:167520300-167520400
GACAAATGTAGATGGGCCAGACTCTTAGGAGCAAAGATCTTCATGAGAGC
CTGTTCCTGGAGAGCAAAGTGGGGCTTGACCATGGCTGCTGAGAGGCTGG
>chr5:37347772-37347872
gaagaagatgtcaggtgccttccttagtcacgccccatcttgtctgttga
gagagcacctctaacttgaaccagagctcactggagcagctactctagat
>chr1:153302204-153302304
gatagatagatagatagatagatagatagatagatagatagatagataga
tagaaagatagatagatagatagatagatagatagatagatagatagata
>chr2:93043762-93043862
AGAGGTGAGAAGGGCAGGAGATGAGGCTGAAGATAAGGGAGAGTCATGTT
ATAGGCTTTACAGTTAGCAACAATTTGATCCTTTATCAGAAGTGCACCAG
>chr12:77421443-77421543
AAGGCAGACAGATGCTGCATCTAAGGTCATTGTTCATTTGATTTTCCCTT
ATCTTTACCTAATCTCTTAAGCATCCTGGCTTTTCTTTCTAGttgttttg
>chr3:38789572-38789672
TTCATCTCCATTATCTGAGGCTCAACTGTTGTACTCACTCAGTTCTGCCC
CATCATAATAGACTTTGCTAGTGTAGATGGCAATGGGTGTCATCTTTTCA
>chr5:134941818-134941918
aaactaacatttccggcactctggtgtgtccaagaacctggctccaacca
gtctgaactaggcaagGCAATATCCAAACCCACACAGAAGGAAGCAAAGT
>chr9:116065526-116065626
tgtaaactacctccaacaaaagaaaacataggtagagagatagataggtg
ggtagaagatagatagatagatagatagatagatagatagatagatagat
>chr15:4781161-4781261
ATTACATCAAATATAGATTTGAATTAAGATAAGGAGACCAAACAGTCATC
AGAGTCTGAAGAGCTCATTGGTCAATAATTTAGAATTTCTATTATAATAA
>chr11:6705052-6705152
GACGTTCAAAGTGGATGAGATTAATAGACGATAAACACACACTTTGTGTA
TTATACTGCACACTGTGCTACATTAAAGGGGTGGCAATTTTTAAAATATC
>chr2:138762120-138762220
GAATCCCAATAGGAAATGTCATGCTGAGAATAAAAATGCTCCAATCCAAG
AGCAAAGGCTCCTAGTACTAGTACAAATGCCTGATGCCTGTAGCACAAAA
>chr9:59448101-59448201
ACAGTACTGCTGCTATTTTCCTGGTGGCACAGCCTTCATATCTGATTCTC
AATCTTTAAAGGAAATATTTTTAGGAGAGGCAGACCTGAAGAAATCCTTT
>chr19:8121466-8121566
ttccttctctggcagaattcccagaagaaggagataaagaattagagtct
gaacatgagagagagaaaataagtttcagaaaagcagttatcccctgttt
>chr9:67897064-67897164
ATCCCTTGAAGAAATAATAGACAAGGCGTATGACAAGTTTGATGTGGAGA
TAAGGAGTGTGCAGTTGCTCTTTGCAAAAGCAGGTCAGCCACTGCTCAGC
>chr18:42274988-42275088
GAAGAGGGGCTCTCCGGGTTCCCCGAGGCACTCCCAGCAGCAGACACCGG
TACTGCGGGCGGCGGTGGCGGCATGGTCAAAAGAGGAGTCGTGGACCCTT
>chr5:125553328-125553428
ctatctatctatctatctatctatcattctatctgccgattatctattta
cttacctattatctgtctgtctgtctatctatctatctatctatctatct
>chr4:11088895-11088995
tggtgagatgggccagcagatacaaggtgtttgctgccaagactaaccag
ctgccttttatccctggcatccaaatggcaaagaagatgacttctgatag
>chr17:17903170-17903270
agtttggacctgttggagtaggtgtggtctttaagtccttcatcctagct
ccctggaagccagtattctgctagcagccttcagatgaagatgtagaact
>chr2:132019820-132019920
ATGCCTTGATCAATAGAGGGACCACTTCCTGGCCACGCTGTGTCCTTGGT
GACCTGCTAACTCTCCCTTTCCTCAGATGATCTCCATCCTTTGCCTGATA
>chr7:143624048-143624148
TTTTtatgcatgtgtacgtagagaccagagtatgattttgggtgtcttcc
acccttgatttatttccattctgtttattgtgactcagtctctcactaaa
>chr11:3313477-3313577
CACACTTGCTGGGTGCCAGGCACAGTGCCCCATAAGGAAAATATTCTACT
TGAAGGTTCAGAGAAGTCTAGTGACTGCTTATGTCTGAAGATGTGAAGGG
>chr10:121995128-121995228
agatgatagagattgatgatacatagataacagataatagattagataga
tgatagagataatagatagataataggtaaggcagacagatataatagat
>chr4:84882206-84882306
tatccatcttgtatctattatcctatctatctatctatctatctatccat
cttgtatctgttatcctatctatctatctatctatctatctatctatcca
>chr6:99089070-99089170
taggattacaggcacgcactgccacatccaactACGTTTCAGAATTAAAA
ACAAAAACAAAAATAACACAACAACAACAAAGCCCTTTCCCAAGGTAGGG
>chr1:155899838-155899938
GGAAGAGGATGTGAATCTTCTGCTATCATTGGATAAGTGTCTCCTAAGAT
CCACGTATTAGAAGGTCAGTGAGTGATTAAGCAggggtagactcttgaga
>chr3:136742996-136743096
TGTGAGAATTCTTATTTAGGGCGTGAAGAGTTAGATTTTGAGAACTGACC
GTTTGTCTGTTTTCTTCCCAATGAGGTTTCATGTCTCAGAGTTAAGTTCA
>chr5:66571502-66571602
gactcacctgtgcaagactaccatgaaaaagagaaacaagtggggcagaa
agaGTgatagatagatagatagatagataggtgatagacagacagacaga
>chr1:80498021-80498121
ctatctatctatctatctatctatctatctatctatccatctatctatct
accatctatctatctatctatctacctatctatctatctatctatctatc
>chr16:35768232-35768332
ATCACACTGGCAATTGGCAAAGTGAGAAGCCTGGAGTCCCTAACTGAAAG
AGAGCCTTCCTGCATCTGCGATCTTTATCTGAGAGTAATAAATCGCAACT
>chr1:190917243-190917343
tagatagatagatgatagatataaagatagatagatgatagatagaaaga
tagatagatgatagatagatgatagatagaaagatagatagatgatagat
>chr13:16091968-16092068
GGAGATGAAGCACTATAGTTGAGGTGGGGTAAGAAATATACAGAAGCTTC
CTCAATGATGCTGCTATGAGCCTAAAGGAGGTCCTCAGAACTAAACTGTA
>chr1:144076756-144076856
TTATAGTCATTGGAAGTAGCTAGTCTCAGAATGTCATCTCTGGCTTATAT
CTCTAGCCATATCTATTTTACCACTGTAGAGGAAATCCTGTTCCTTTGTT
>chr7:28741654-28741754
ATACTGGAAGGGGAAACTGAGGAGAGAGGAGAGATCTGGATCACAGATAA
CTGCACCCACCTCACCAACCTAGCGGGGTCGCACACACGCCAACCCCTAC
>chr7:81456442-81456542
TCTTAAGGTCGCCATGTACCTTAGTAGCTGCCAATTTGTGATCCTTCACA
TCCAGTCCTCCCTGACCCAAAGTTAAACAAGATAAGAATCTAAGACTTGA
>chr8:105059448-105059548
CCATCCCCTTCTTCCAGCAAAGAAGGTTGACGCCATAACCTGATAGGCAG
CTTGACAGCTACGAAATGGGACCCAGTGTGTGTTTCTGGCACTATAAGGA
>chr3:9399182-9399282
AGATGCCCTTATGTTGTAAGCTGTTTCAAAGCAGTTAAGTAGGAAATTAT
TTAAGCTTTTTAAAAAGCATTTATTTTGTGTGAGGTGGGGTGGGGCAGGG
>chr14:65330619-65330719
ccagttacctctgtgttcacagccttgatttcttggttttgcaggctatc
ttcagttcggagttgttcagtatttctttgtggttagacccaggcttcct
>chr17:71205360-71205460
AACTTTTAATCTAGTTTTCTCTTGCTACAAGGTACAAAGTCAAATATGAC
TTCTAAGTTTTGAGTTCTAGAAATCTGTTAAGGAAACAAAGTCAGATGAT
>chr14:78559093-78559193
tgtttgtaaatgagcatcgagaggagccttgttgtgggtgactcaactgt
tgaacaatttgaccgtatcagtaccagcatcctggctctgataCCATCTA
>chr4:109120926-109121026
aaatcactgaatcaatctctctctctctctctctctctctctctctctGt
gtgtgtgtgtgtgtgtgtctgtctgtctgtctgtctgcccctctctggct
>chr6:25782984-25783084
atttcctcaggttgaagttttccttctggtgtcttctgtatagctggatt
tgtagattactactgcttaattttgggttgttctggaatgtttttctcca
>chr15:26334571-26334671
GTGGCAAATTTGTCCAGAACTCATACAAAAACCATTCCTATGCATGCAGA
CAGTCATGGATTAACACTCACACAGCCAGTGGCAGTGAGATCTGCTGGAG
>chr18:81031790-81031890
tatattacctacttatctgtctgtctatcatctaCTAGGAAGTTCTACAC
TTTGAGTTTCGTGCTCTGCCAACTCAGCTCCAGCGTAACTTCTTCACTTC
>chr13:45891550-45891650
GACCTGTCCATCAGTGAGACACATGCTCTCCTCTGAGTCCCTTCAGAAAT
CATGTTGGTCTACTTTAAATACCCCAACTCTGTGTGTGTATGTGAGGGTG
>chr12:73167944-73168044
TGTAGGTGTGAGAGTTGTGTGGACTTACTGTTTGTAAGAGGAGCTGGAAA
CTGTCCTGAGTGTGGGACTCCACTGAGAAAGAGCAACTTCAGGGTACAAC
>chr14:15270982-15271082
GCAAATGAAGTGAGAATGTGTTGATACTTTATATTAAACAATTTCAGATT
TGCATAATTAAAATCTCCATGATTCTAATTTGCAAAAGCTATGAGTAGCT
>chr13:89342279-89342379
aagagaGACATACAGTATGTGTGAGATGCAAATCTTTTCAACTGAATGTG
TCTGTTGCTTATTCAATAACTGTAAACAGCAGACGGAAGTCTTCTTTCTT
>chr3:104939372-104939472
CTGTCCGCTCTTGGCTGTTGGTCCAGTGCCCTGTAGTGCATTAGAACTGT
CTCTCACTCATCAGTCAGCTTGTTTTGTGGTCTCTAAAATTCTCCTGAAG
>chr12:107770544-107770644
ATGCAGCCTCAGCGTTTCACTGACCAGGGCAGCCACAGATGCAGATCCCC
AGGCCAGCCAATCAGCAGCCGGCAGGAAGCTCTTGCAGTGGCAAATCTGC
>chr9:77921566-77921666
TCGGGATTCGCGGTTCGAGTAAAGCACACGTGTACTAGCTAGTGTTGACG
TTTGGAAAGGCATGGGCATTGGTGGGTAAAACTGGCTGCGTTGTCCCTTA
>chr10:77180711-77180811
ACTTAAGTATACAAGATAGTTATATCCTCCAGAACTATACCAAACATGCA
AACCACATGCATGTGTGCACACACATACACAGATAAGATCTCTCACTTAC
>chr6:16543008-16543108
agacagacagacagatagatagatagatagatagatagatagatagatag
atagatagatagatggaacctgttgagtctctttttgctgtttgtgtgac
>chr4:19847612-19847712
ACAATAAGATAGGACACATATTGCTTATCTAGAGCATGATCTCTTCCATA
CTCCATTCTTCTCTATGGCAACACTTTTCCCAACTGTGTCATTTATTTTG
>chr15:58940774-58940874
ctctgCTCATTCTGGTCAACTCCGCTCACTCAGTCCCTGCTTGCTCTGAC
CCAGAGatttgttatacataagtcactgcggctgtcttcagacacaccag
>chr2:3649384-3649484
TAGTAGAAATCAGGCAGTAAAGGTTACAAAAATCAACATGATAAAGGAAA
GATGAAGCAAAATCAGAAAAAGAAAAGTAGTCGTCTTTGGCATGATGGAG
>chr8:119060781-119060881
AAACAACCAAGAATATAAGGTAAAATCACGTTGCGCTTTCTGGAGGAAGC
CATAGCCCTGCCCACAGAGACTGGGACTGTGTTGATGATGGAGATGGAGG
>chr6:98687707-98687807
agatagagatgatatatagacagagagataatagaatagatatagatgat
ggatagatagataaatagatagatgaaagataatagatgatgatagattg
>chr16:32131091-32131191
GATATACTTGATAGAGATGGTAGGGTGCTGAGATGGCTTTCTGTAGCACA
CTGATAACATCTTGACCTTAATCCCATGTGATCTTCTGCAAATCTTATCT
>chr10:89618402-89618502
TTCTGACATGGAGATTGCTAAGACTGAGGATGGAGTATTCTCTTTCCCTC
CTCTCTTTCCCCCATTTCCCTGCCAGAAATATCCACCTAAGGTCCACCAA
>chr1:131204560-131204660
TGACATGGGGCCATGTAAAGCAGACTACTCAGTTTTTCCACAGACGATTT
CCTGTCTTACAAGATAAGCATCTGTATACCATTTAGGTTAGACTCACTCG
>chr1:52229766-52229866
ACACAATATAATAGATCTATTATAGATCTTATAATATAAGTAAGGTGATA
CTGCCTCCGACTTTTACAGGTTTTTGGAAAAAAGATTAAGTAGACAACTT
>chr3:26631452-26631552
atagatagatagatagatagatagatagatagatagaaaaatgaaagatg
atgcatagatagataaatgataggtagatagatagatagatagatagata
>chr5:123520938-123521038
GTGACCCAGAATGACAGCTCTACTCACAGGAAACTTTTTTTTTAATTTTA
Ttttttttacttattcactttatatcccaatcattgctcccctccctgcc
>chr9:6334389-6334489
ATGAAAATGGGAAGAAAAATGTTGGGGAAATAGGAATAGAAGAAGAAGAA
AGGGGTTGGCAAGAGATAGAAAGATAAATTAACATTCTAATTTATCTTTA
>chr3:52198206-52198306
GTGATGTCCTAGGTGACAGCCGCATGCTCTGCCTTGGAGATTCCGCGCAC
ATCGAGTGTGATCGACCGAGATAACAGAGGTTGGAAAAATCTGTGAAAGG
>chr11:31922918-31923018
actgtgcaataccgatgagcaaatgtagaaggaacagtggcaacagatca
tcaacacttggcagccCTGGTGGTTCCCGATCTATCAGTGGGCACCTTCT
>chr3:138330943-138331043
AAGAAGAGCTCGGGAGCAACCAGAAGGGCTTTCCTTCCTTCCTGTTTCAC
CTCCCTGAGCAGCGGGAAGAGACAGAAACAGAGTGCAGCTGTTCTCCTGA
>chr5:33929378-33929478
gagtacacaatgctttattaactttagttattaagacatccgtgaggcag
gcagcacagctgctaaacacactggattttagaaaggactgctgaatatg
>chr15:65129444-65129544
aaagattgggaaaagatctttatcaaccctacatctgacagaggggtagt
atccaatatatacaaagaactcaagaactccagagacccaaataaccata
>chr17:64843450-64843550
ctatctatctatcctctatgtatctatcatctatcatctctctactatct
tttatctattttatctatcagctatcatctcttatctatttatcatctat
>chr11:9438063-9438163
cagggataccccagttgtccccaaaacaatagtgactattgctactgctc
atagatgttcacaagaactggatggtaagagactcagtctttgaaggcac
>chr1:47032900-47033000
tatctatctatctatctatctatctTCATCATCTACCACCTACCATCTAT
CATCTATAAATGAATACATGCATATATGtgtgaaaggcagtataatggac
>chr12:108023719-108023819
gatagatagatagatagatagatagatagatagatagagatagatagaca
gatggcagatagattaactagaaaaatagatgataggtgattgatagatt
>chr14:20299328-20299428
AACCCCAGAACCAAAACAAACAAACAGCAGAGTTTCTCTCTAGCCCTGGC
TCTGCACTCAACCCCAGAACCtagatagatagatagatagatagatagat
>chr6:127142379-127142479
CCCAGAAGGGTTCAGCACAACCTATCCTTTATGGTTTAAGGCAATAACTA
TTAATGGCGATTTAGCTTGGTGGAAGGGAGAGAAGAGAGCTGTGGCTGGA
>chr4:135701930-135702030
tcaatgtcccaccttatttctgaggcagggtctcttagtgaaccaggcgc
cctagattaagctagcctaactggccagcaagcccagagattatgatctt
>chr1:125476537-125476637
GCAGCAGGGGAAACAAGAAAGGTCCTGACTCAAAATGATGTGGACGGAAG
GAATCAACCCCTGAAGAACTGTCTTTGGctttctctctctctctctctct
>chr1:136699646-136699746
TGTGCTTCCTCTGGTGTGCACCTCCACTAAGGCCTTAAAGCATTCCTGTC
TCCATCTTTCCCCAGCCATCTATCTGCTTCCTGCCACGGTGCACATCTTA
>chr13:6452553-6452653
gatagaatagaatagatagatagatagatagatagatagatagatagata
ggatagataggatagatagatagatagatagatagatagatagatagata
>chr2:42626730-42626830
ATAGATATATACACATATATATATATCAGACACACAAAATTTTAAAGACA
AAAATCAATATAACAAGCTAATTACTCTATCCATAGATCTTATCTTTATA
>chr9:116209408-116209508
ctctctctctctctctctatctatctatctatctatctatctatctatct
atctatctatctatctatctttttatcaattgtctatctaatctatctTT
>chr10:21601176-21601276
GGTCATACCACATGTGCAGGCCATCGCTTTTCTCATCTTATTGAAGCATT
ACAAAACCAAGCCAGCAGATCTCTGAGATTACAGGTATGATTTAATGCTC
>chr2:118525762-118525862
agggttatcatgagtttgaggccagccagggctatactgaaaaattttgt
ctcaaatgaaccaaaAATAAACAACAAAAGAAATTGTTTAACTATTTAAA
>chr7:127154490-127154590
TTCTTATCTGGGTTCTTAGAAAATGTCGACAAGTTACATTTGGCAGAGGC
TTACAAAGGCAAACACTTCCCACTAGGTCCAATCAGGGCCAAGCATATAT
>chr2:169263390-169263490
tatcatctattatatatctattatctacctatcttctatatcatctatct
tcaatattactattatctatctatctatctatctatctatctatctatct
>chr1:180370996-180371096
GCCCTGGCAACCTCTTAACCCTGACCTTGAATAAACCAGATCAAAGGTTT
GATTAGATCAGTGGCCTCGTGGTTTTCAGCATGCTCATGCACTCCTGAgt
>chr2:38150614-38150714
CACACACAAAAGAAACAATCTCAATATTTTTATAAATTCCTTTCATTTCC
ACTCACCAAGCCCTATGCCATGCCCACAGTCTGGACTTGTTATTATGTCA
>chr11:108893272-108893372
CCTGTCTGGAGTCATTATGAGTTTCAGAGCTTCAGGTAACAAACACTCTG
CCTGGCCAGAACCTGCCAGCAATCTGGGTCCAAGTGGGCCCTTCCCGGAT
>chr4:57901126-57901226
ggcagttccccccagccccatccactatttctcttctcagtgagattcaa
ggatcctcacctgagctgtccttgttactaagcttctgcaatccacagac
>chr15:44620793-44620893
GGTGAAACTATTGAACTAAATTCTGAACATGTTAAGGGCCCAAGGAATGT
TAAGTTTTTAATTTTTAATTCAAGAAATATTGGACCACCTAAATGCTGTC
>chr1:37980914-37981014
ctatctatctatctatctatctatctatctatctatctatctatctatct
atctatctatctatTTTGTTTTGTTTTTGCATATAGGTCATCTGGCTGAA
>chr14:45633621-45633721
GAGCAGTCGGGATTGGACACCAATGTCTGGTGAGGATGCCCTTCCAGTGA
TTGCCTGCAGCTCTCCATTCCAGAGGTGCCGGGGCCTCTGGAGGTTTCCA
>chr17:26237502-26237602
ACTCATGAACATGTACAAACATACACATATGCGCgattgatcgatagata
gatagatagatagatagatagtagatagatagatagataTGTATACACAT
>chr1:64313088-64313188
CCAACCCAAATTCTCGGCTGTAATAGGAGAGGAGAATTGCTCATCGGGCT
ATAGACTCAAACATTCCAACTTTTGCCAGAAATATTAAGCTGATTATTAC
>chr17:7423114-7423214
TTCACTCCACTGTGTGATAGCTTTCAGCTGACACCGCCCCTTTTCTCCCA
GGAAATAGTACATAAGAAGCTGTACTTCTTAATAAGCCAGTTTGGCATAA
>chr6:84079382-84079482
TCTATGGTTGatctatctatctatctatctatctatctatctatctatct
atcatctatctatctatctatctatctatcatctatctatcatctatcta
>chr8:83252348-83252448
tttctttttttcttttttGGTCAGTGTTGTGAGCAAACTATGTCAGAAAA
ATAGACAAACACATTTATATCTTTCCATAATGCCAGAATTTAGTGAATAA
>chr16:87657402-87657502
GCATTTAAGCCTGCGGTTTCTCACTGACAGACATTGTGTGGTGCATCTCC
TCAAGCTCTGCCCTTCCCCCATCAGCTCCTTATTCACTTTTCTTGTCTAA
>chr15:80444238-80444338
gatagatagatagataagtagatagatagatacatacatacataggtaga
tagatagatagatagataagtagatagatagatacatacataggtagata
>chr3:136531877-136531977
AACATGATATTtttctttgagccagggtttcactttgtagctaaggttag
tcctgaatttcagagctccactggccctcaactcatgattctcctacctc
>chr3:59483104-59483204
ACTGGGTAGTGATGCCCAGTTGCAGAAATTACCACCAACATATGTTCTTA
TCTGTCAGAATGATCTAAGAGGTGCTGGGCTTAATTATGTTTCAGAACTT
>chr1:109461634-109461734
atatacctgtttaTTGAACTAGCCGCATGATAGTCTGTGTATCTATCATC
ATCTATCTGCCTATATACCTATCTGATATACAACAATTCTGAAAATAAAT
>chr13:20184118-20184218
ggactttggagatgcctatcaaactttaaacagtatgttctctttgaccc
aacaagtttacttttttgattctattgtaggcattaacctttacaggtga
>chr2:11261706-11261806
tccagataaggatctccaagcctccagaagggtcactggtgagccttcca
attccggattgtagtttattccaaatattgtcaagttgacaaccaggaat
>chr2:62527160-62527260
TCTGTGTATTCTGTTGGACGCTCTTCTTACAGTTATAAATAGAATGACTA
AAGAGATCAGCCCCACCCCGCCTTCCAGGAGAGAGAAAGAGATAAACATC
>chr16:62192171-62192271
AAAGATTCCAACCATGTTACTTAAGACTATATTTAGTCTTTGTCGTAACC
AAGCACTTCTTATTTGAAATGGAATTTTCGCAATGAGATCCTGCAATTCA
>chr14:30309770-30309870
CTCATGTCCTTTGGACCTTCTGGTCTGGAGATAAGCATCTAGAATACATG
GATGGCCCCGTGCTTATGTCTCTTAAACCGGTAGCTCCCATGCATTTCAA
>chr3:133413566-133413666
ATAGAGAGAAATCCACTCCTAATCTCCCCCATCTCCTTCAGGTTCTCCTA
CTTTCTAAGGACCCAGACCTCTGACATGAGAATGTCTTGTGATCCTCAGA
>chr3:96557044-96557144
GTGAGGAACAAGGGAACATATACAAAATGTTCCCCAACTTCACAGGTACA
CTGAAGAGATGAGGGGATAAGCAACAGGATGTGGACACTCCCTTACTGCT
>chr8:88690403-88690503
aagctattggaatgttctaagcaggggagatatgatctaacttttcttta
acaaagaacttcattctcgggtggagttgtgacccaaatccataagggta
>chr13:59031298-59031398
AGGGCCCTGGGACTCTGCTGTTATCTCTACAATCTAGTTCTCCTCCATTC
TGTCCTACCTATCCTTTCTGTTTTGGTACTCACTTAAGCTTTATCTTCCA
>chr13:82958217-82958317
CTTAAACATGTGCCTGGCAAAGCAAAAGAGTGTGTTATCTCATAGGCAGA
TCAGCTATGGAATGGCAGCTACCAGGTTGGAATCCAACACACGGTGTGTT
>chr11:78186121-78186221
tgaggctgccacaaacagataaaCAAGATACAAACAGATTGCAGTTTGCC
TAAGTGATGCAGATAAAGCGAAGCTGTGCAATGTTAGGACAGGATTTTCT
>chr10:68277444-68277544
GCTACCCAGCCCAGGAGCCAGGCATGAAGtaaaaaaattaaaaaaattaa
aaaGCAAAAAATATGTACATTAAAATATGTATATTAAAGCATGAGATATT
>chr5:74238801-74238901
CTGCAGCTCCAACCAAGACAACACAGCTTGTGTGTCTCAACAATGGAAAG
ATATGCGTTTTTCAATCATTAGTGAGGGTTCTTTATGTAAAATCATGCCA
>chr1:79587214-79587314
AGTCAAAGGAGTTTCACAAGATAATGTAAATTTACTGATGTCTCTCTGAC
CTGGAATGAACTTTCATTTGCTAGGTCCACCATGTATCCAGCATCCTTGC
>chr9:70482038-70482138
cccaaatatgtaccaccccctctaaagtttagagaacattgtaaaaaggg
gagagaaaaaaaaatgtaagagccagaaaacatgaagaagagctatgaga
>chr6:91911471-91911571
gagagagagattgagaagtcagataagggtataaaccctcaaagccaacc
ccctatgatacttcagccagcaagcctgtacctcctaaaggttcccatag
>chr9:22232798-22232898
aaatctgaaccagggtcttacaggtgacatgcattggtggtgtgatggca
tgtactatgcaaagcatgcatgttgcatattctgaaAgtagaatccaaaa
>chr15:99803579-99803679
GCTGCCCGGGAAATGACTTCAAATGATCATCCATCTACACTGCTACACCC
TTGAGGTTTTGTTCCATTTTAAGGGggagctaaggatgtatagcttagct
>chr9:72072572-72072672
atagatagatagatagatagatagatagatagaATGGCATAGTGACACAG
CTTTTAGTTCCAATcatcctgcctcgcctacttgataagctccagccaac
>chr10:120884144-120884244
CAGTCAGTGATAACACAAAAAGAAGTGAGGACGGGAGAGCTGGGCAGATG
GGGAGATAAGAGGGAAAGTGACCTAAATACAACTGGGACTGAGGCCACGA
>chr12:16738930-16739030
CCGGTCACAAGCTACAATCTCTTAGACTTAGACCCAGGTTGGGGTCTTAG
ATCTTTATCTGTGCCATTTGCAAGGAGGCTCTGTTTGCCCTCTCAGAAAA
>chr2:101804346-101804446
ggttcagttcccagcacccttttggcacacacacacatctgtaattccag
ttccagggaatctgatgccctcttttgacattcctggacaccagtcacta
>chr7:82856449-82856549
cacctatctgtctgtctatctattatctatctatccatccatccatacat
acatctgtctgtcctctgtccatctatccatctattcatccgtccatcta
>chr12:30057052-30057152
cttctggaatccatagccactatggctcaagatctccaaaccaagatcca
gataaggatctcccagcctccagataagggtcactggtgagccttccaat
>chr4:3917394-3917494
ggggaggagagaggaaaggaggggaaggaagaagaggagagAAAATCAGG
ACTAgaaagaaaaggaagggagagaagggcaagatgggaggggcaagagg
>chr11:87690129-87690229
CCTGCCCTGGAGGTGCCAGCTAACTGAGACCTTAAGACAATACGAGATCT
AGAGGAGAGATAAGCTGTCCGAGTTTATAGTAAGTGCCAAGTAAGCTGTA
>chr2:48155588-48155688
TATACAGCTGTTAGGTCACACAAGCATCTTGGTCTTCATCTCGCTTCCAT
AACAGCAAATTTGTGGATGACTAGCCCTGGTGGAAATAACAGCAAATTTG
>chr10:41937271-41937371
TTTAACAAAAACAACAGCAGATGGGGAAGAGATATTTCACATCTCCCATC
AGCAGTGAGTCCGGTACAGGATTTCCCCCTCAGTGTGCTGTGGAAGTAAC
>chr14:54214872-54214972
ATCAGGGAAAGCGGTACACGGAGGAAATGATCCCGCTGGCATTACAATCA
TCTTTGAAATGCCCAGCCCCCAGGCACGTGGTGAACCATGGCCGGAAGCT
>chr17:32321036-32321136
CCGTAGCCTTGCTCCATGTCTGCGACGCGACCCGCCAGCAGATCCTTGTC
TTAGATTCGCTCAGAACGCATGCGTTCAACGTGCTGTCTGCTACTGGAAG
>chr17:51968158-51968258
tctatctatctatctatctacctacctacctacctacctacctacctacc
tacctacctacctatctatctatctatctatctatctatctatctatcta
>chr11:58866682-58866782
tggaagaatagtgctcttaaccgctgagccatgtctccagccACACTAGA
ATGAatttatttatttatctatctatctatctatctatctatctatctat
>chr4:149469658-149469758
GCCCAGGCTTTTCCAGTGCAGGTGAGCTTTGTGGGTAACTGCAGCTGCCA
GTTGCCAGCTTCTCCTGATGGTATCTACAAAAATGACAACCCAAAAGCAC
>chr19:10953279-10953379
CTGGGAAGCTGCTGGGTTGGGGTCACTCCAAAGCTCTCTGGTACCTGCTG
CTCAGGGTGGAGAAAACAGCTTATCTCCAGATCTTCTCAAAGCATCTGTA
>chr10:80433862-80433962
AGACTTAGGAACTATCTTCCTACGCGGCGGTATACACGCACTGAGCGAAG
CGTCCTTGACGCAAGCGGGAAGGACCATTAGATTGAAAGATAAGGACCGC
>chr6:29738560-29738660
ACTGAATTCTCCCAAGTGACAGTTACCCTCTGAAGCTGTTATCAGATCAA
GGAGGAAGGGTGCACCTTTCCCAGCCCATGCGCCCAAGAGTGGCTGCTGA
>chr9:115237378-115237478
GCGAAGTAAAACCAGAGCCCCGGCCTACACTTACCCATACAGCTGCTTtt
tcttttttttggtcctggaactcactctgtaaaccaagctggcctcaaat
>chr2:157291673-157291773
TCAGGAGCAGTCCATGTGTTTGTTTGTTACTGttggttttgcaagacggg
gtttctctgtgtagcccttgctctcctagaactcactttgttccttccgg
>chr12:73692446-73692546
TGGCACCACGTCTGCCCCCCTGTGGATTTCAGCGGGAGATGTAGAGATAA
GACAAGGGAGAGTGCTGGAGCCAGGTAGCTGCAgtgtgtgtgtgtgtgtg
>chr8:85720815-85720915
ATATAGTTTAAAGATGGGGGATTGGACATGGTACATCCTTGAAGAGTCAG
AACTCGGTACCCAAGATAAAGTTACTAAAATAATTTCTCCTACTTAATAG
>chr9:114421790-114421890
TACCCCTGAGTAGGGTGGAAGTCTCATTTCACTGGACAGCGAGTATGTAG
GAGACACAGCTTCCTTTGCAGGCTTGAACAGATCTCACTGATAAGCGGGC
>chr9:41256240-41256340
atctatctatctatctatctatctatctatctatctatctatctatctat
ctatcatctatctatccatcatctatctatctatctatctatctatctat
>chrX:87146156-87146256
ctaatctatctaatctgtcaatctatcatcaatctacctatctaatctat
catttatctacctgtcatccatctatcaatcatctatttttctaatctat
>chr12:69885079-69885179
AGCTTATAGAAGGCCTGGGATAAAgaaaacgaacagaaattgggagacta
ggagatctagattcaagttctgatagtgtgcaatctacaaggcagaaact
>chr4:33718439-33718539
TATAAAAAATGTCTTGTTTTATAAGTTCTGATTCATTGTTAGGGGGTTCT
TTCTATTATACACTGGTCCTATCTTTATTTGGGTCATATAAAACAAATAT
>chr7:28340008-28340108
tcttgctgagaaacctgacgatctgagttctatccctggaacctatatga
tagaaggaagatagccaaaaagttttcttctgacctctgcatccatgcta
>chr19:20018078-20018178
agatagagatagagatagagatagagatagagatagagatagagatagag
atagagatagagatatTGGCCTGATATGTCTGTTACACCTCATGGTATTT
>chr8:15018078-15018178
GTCCTCTTCCACAGTGATGGTTAAACTATGCCAATTTAAGAGAAATTTAT
GCCCAGCTCTGCTCTGCTTCACATCCAAGTCACCTAGTTACCTAGACTGT
>chr3:28811720-28811820
CGAAAAACCTGCGAatgctaaaatttagatgaaaagattaaggactcata
acagtgaaaacattgaactggagtacaatgggagaaaacagtgtgcccag
>chr1:123081181-123081281
GAAAGCTTGACCTGGGAAACAATACCTTAACTCCTTACAAGCCCAtgtac
aggccttgtgcatgctgtcactctttctgtgagctcatGCATTTCGATGA
>chr19:46294258-46294358
ataatagtaattataaaaaaaaagaattgtaggcagaaccaagttaattc
tgaaagaaggtctgaaccttctggaatactcagaagatatggcaaaggcc
>chr5:107275804-107275904
catttcttcattgcaataggatgctgaatgagacaCACGGTGCTCCAGTC
TGTATCAGGCAAAATAAAACTAGCCAGCAAAAAAGGAtagctcagtgatg
>chr14:60730348-60730448
atagatagatagatagatagatagatagatagatagatagatagatagat
agatgggtatgggtatgggtatgggtatgggtatagatatagatatagat
>chr7:19325962-19326062
GTTCCCCACGTTTACAGATGTGAAACCGAGATGAGGCGATGGGGAAGTCC
CAGAAACAGGGCTTGAAGTCCCCAGTGAAGGGGAAAAAAAAAGATTATCC
>chr10:93084300-93084400
AAACTGCCTCTTCTTAGCTGGAAGACCCTGCAACATTTGCTTGCCAGAAA
GCACAAGATGAGCTGGAAAGGGGAGCATGGCCAAACACAGTGAGCAGCGG
>chr3:28563080-28563180
GTAGGAGCTAAAATACCACAGCTAAATCTCCAAGTCCTTATCTTGGTGGC
CATCTTTCCCTCATCGTCGACTAGAAAACAGAATTCAGAAGCAACTGTAA
>chr5:72769538-72769638
AGAATTTCATGTGTAGATGTTATCTATAGGGCAATCTCTGTAGAATCTCT
TTCTACGGGCTCCTTTCTATTCCTGACACAAATATTACTTTCCCTATGCC
>chr15:99610718-99610818
GAAATACATCAAACTGCACAGAGTTGGATGGTTAATGAAGCAAGCACCAG
TGATGagacagacagacagacagaagcagatggagggcaagacagagaga
>chr14:45731248-45731348
ctggttgtcaacttgactatatttggaatgaactacaatccagaattgga
aggctcaccagtgacccttatctggaggcttggagatccttatctggatc
>chrX:164434408-164434508
CGTAAAGTGAAAAACTTTACGTTACAAGGCTTAGCATTCCCCACTTGTGG
GAAGTAGTTATTTTCATTCGTGTTCAGATTTGTCTACAAAAGAGGATGGT
>chr19:5716970-5717070
CCACCCCTGGCAGCTCACATCTTGTCTGGGTAGAATCGATGTAAAATAGC
ACAGAAGGCCAGGCCATTGCGCCAGGACGTGGTGAAGTTGGTGATGCAGA
>chr11:83529848-83529948
acattaaactcatttgcacagtgcctgacccacggtaggtacttagtTCA
ctatctatctatctatctatctatctatctatctatctatctatctatct
>chr9:100454354-100454454
CCCGCCGGGTGGGCGGTAGAATTGGGCCACCGGATCAGGTCAGGCCGGAT
TCAAAGGAAAAAGATCCGCATCCCCAGAAAAGTCACACAGGCCAAAGAAG
>chr7:67699568-67699668
AGGGGTGTGTGTAATATTgatagatgatagatagatagatagatagatag
atagatagatagatagataACACTCACACATCTATGTATATATAGTTTTC
>chr9:53253804-53253904
ttaatcactgtggggggtactgactgggaactgaacctgggtcctctgaa
agagcagggagtgctgttatctgacgaaccatctctccaggccTCATGCT
>chr10:52475622-52475722
ctgtccgtctgtctgtctattcatctatcatctaccatttatctgtctgt
ctgtctatgtatttatgtatgtatttatcaactatctatgtatctatgta
>chr3:59101281-59101381
ACAGTAGCTCGTTACCCTTGCCTGAGTTATTAGTCTAATTTGAACTGTAG
TTTTTAAAAGACAGATGAGACCAAAGAAAGCAGGAAGTGCTGTTAGAAGC
>chr10:127567736-127567836
tttattatctaaaatctatctatctatctatctatctatctatctatcta
tctatcatctatgcatctatatatgtatctatttatctatcacctatcta
>chr12:17373232-17373332
TAGCTTCCCTTTAACCCTAATGTCTTCTACTGTGCCCTAGCACCTCTGAG
ACTTTGAGTCTTCTTCTGTTTTGTTTTGAACAGGTCAATTCATTTCTAAA
>chr9:34885719-34885819
tagatggatagatagatagatagatagatagatagatagatagatagata
gatagatgataggtaggtagatagatagatagatagatagatgatagatt
>chr8:83955874-83955974
GCCCTGTCTGACGGTGAGGCCGGGCCTGAGCCGGGGACCCCAGACCCTCC
TGCCCTCGGGGTTTCGCCACCCCCAATCTCCCGGGGCCAACTAGATCTCC
>chr12:17032826-17032926
TTAAGGCTGTGTTTCCTCTGGCCCATTCTGCATCCCCAGGAGTCCCTTGA
GGACATAGCCTGTTATCTGTTCATCTACCACTGGTGCCAGGGAGTTCACC
>chr14:102634878-102634978
ttagtcagcattgttgaatagactgccaaagcattatagactatttctgt
tgcaattggttgctatccagacaggttcgtccttattgttgaagacactg
>chr3:35529300-35529400
CTTAGCCACAAGGACTCCATCTTATATATATAGTCTCCATTTTGTACTAA
GCTAAATTCTAGGAAACACTTGAATTCCCAAAGATGGTGTCTGGCCCCAG
>chr4:83528764-83528864
CTTAACTGAGATGTCTCTCCAGCCCTTGGCTATTCTTCACCCATCTTCCA
TAATTTGTTACATCCTTTTGAGGCCTTTTGCTTCCTTCACCTTGAAGTTT
>chr3:37332508-37332608
CCCAGTTCAGCTTTGACCTGAAGTTTGGCCCTGGAAGGTGCACAGGGCCT
TTACTCCCCACAGAGCCTCTTGGGTCTCTGTCAGCTTCCCCTGCTTCTGC
>chr2:131474169-131474269
ctatctatctatctatctatctatctatctatctatctatctatctatct
atctatctatctacctacctacctatctatctatctatctatctatctat
>chr16:45758485-45758585
TCTTCATGAGTCATTTGGTCTTTTGGGGGCTAATCAACTCATCTCTAAAA
ACCATAGCTGACTCAATATTTATCTCAGTGTAGAAACCAAAAAGAGGCAC
>chr6:49034952-49035052
GATGGGGCAAGGAAGGCACAAAGTAAAAGATAATTTAATTGTTGCAACTT
CCTAAACAAAGACTTATTGAAGAAGAGCTTAATATCCAATTTACTTAAAG
>chr13:30871112-30871212
CAGGCAGTATATAAAAACCTGGGCAAAAATAGCAAGTCTCAGTGATACAA
ATTTTCAGATATCAATCTATTTGaatattaaaataatttttaataaatta
>chr2:32057752-32057852
ATCTTCCTAGTCTAGGAGGATTCAAGGCTAGCCCCCTAGGACGGGATCCT
TCATCCTCACTGCAACTGCAGCTAGCCAGGGCTGCAGAGAAGAGAGGAGC
>chr5:30687122-30687222
tatctatctatctatctatctatctatctatcttgaggcagggtctttca
ctgaacttggagtgcttcatttctgttagattggctggtcagcaagcctc
>chr4:135911004-135911104
AGTTTTAAAACATTTAtttacatttatttttatgtgtataactgttttgc
tttcatgtatgtctgtgtaccgtgtgtgtgcctggtgttagcagacagca
>chr2:80268262-80268362
TAGTGTCTCATTTATATTATTATGCCAAAATAGAAAGTCTCATTTCTAGC
TAAGCTTATTGAAATTTATTTATTTATATTTGCTACTGTACAATTGTTTT
>chr9:53680693-53680793
ACTAGTTTAATGTGTTCACTTTGTTGAGCCGTGACATTAATGATCATTAA
TAGAAGTTTATGTGCACGTGTATTTGGAGGATAATTAACTTTTCTTTTTC
>chr5:36343716-36343816
cagttctcttctagctgctgttggagtaagatgtagaactctcagctctc
tctcctgtaccatgcctgcctggatgctgccatgctcccaccttgatgat
>chr11:47376420-47376520
ccatcttttctaccatctacttatctctctccaaatctctgtctctgtaa
ctagctaccaatctatttatctattatctctctgccctccctcttgtctg
>chr1:155844418-155844518
GTATGTATTCAAAGTCTGAGGTCAGCTTGACCACACAGTGAGATCAAGTT
AAGATTTACCGGGAAATCCTCTCCTGACTCAGCCCCACCATTTTAACACA
>chr15:93149418-93149518
gctcagcggttaagagcactgactgctcttccagagtacctgagtttaat
tcccagcaaccacatggtggctcacaaccatctgtaatgggatctgatgt
>chr8:37737651-37737751
ATAGATAAATAGCTAACTAAATAAATAAGGCATGAGTGTTGAAAAGGTCA
TCATGTGATAAAGGAGAATTAAAGCAAATAAAGGTgatagatagatagat
>chr18:62659946-62660046
CATGACCCAAGGTTGGCTTTCCCTAGCAGGCCATGATAGAAAGCCCTCCG
GATACCCCAGACATAGCTAGCATACATAAACAGTAAACTCTTACTACTAA
>chr6:124685024-124685124
CAACAAATGAGCCACATTGCTCTGCCTTCCGGTGGCTACTTTGTGAAGAC
TGGCAGATGTGCCTGCAGCCATATTTGATTCCGTTGTCTGAGGTATCAGC
>chr13:105300408-105300508
tatctatccttccatccgtccatctgtccatctTTATCGTTTGCTATTTA
TTCTTCCTATTTGACTTGCTGCATAGTTAGTAAACCCATTATTTCAAAAG
>chr4:59776843-59776943
CCTTTTATCAAATACTTAGCATTTGACTTGATTCTAAGCTTCAAACTTAG
ATAAGATCTCAGCACATGTTGCAAAGAGTCCTGAAGTagctgggcagtgg
>chr3:126984608-126984708
atctatccatccatctatcttctatctacgtatatctatccacccatctt
ctatctatctatctatctatctatctatctatctatctatctatctatct
>chr12:70946781-70946881
AAAGGGAGAAAAAAAGACAGCCTGAGCTACATGAGATCTTGTCTTAGATA
AGTGAAAAGAATTGTTTCCTAAagctggacatatgagaacatgcctgtaa
>chr13:37817935-37818035
aacctgggtcctctgaaagaacattatatataacacagtgctttttttgt
tgttgttgttgtttttgtttgtttgctttttgtttgtttgtttgtttgtt
>chr14:14817906-14818006
cagataagggtcactggtgagccttccaattccggattgtagttcattcc
aaatattgtcaaattgacaaccaggaatagccactacaggtgtccagcac
>chr1:164136852-164136952
GAATGACAGTCAGTGGTAAGCCATAGCTGTCACCCACCTCCCTGCTCCCT
GATGCCTTAAAGATAAAAAGCCAGAAAATGACCACCTTTAGCTAAATGTA
>chr9:62082926-62083026
TCTGGCCTAATCCTTTGCAACttaaaaaaaaattgtttaaaatatattat
aaatttCTCTCAATAATAAATATTCATCAGAATAGTGAGTAGGAGACAAG
>chr12:100458724-100458824
ccctggccccacccctgaccccagccctggccccacccctgaccccagcc
ctgaccccacctgtagtggctattcctggttgtcaacttgacaatatttg
>chr18:23869947-23870047
CTAGCACATCTTTATCTTGGTTTACATCTTGCCCTCTCGTTGAGGTCTTG
AGGATCAAAGgatgacccctgcctcttgtgtcctttgtagggatcctgga
>chr2:139773706-139773806
tggggcaatgggatgttgcttgccctgggcctgcataagactgagcctgt
catcagctaactacaggtcggagaagtgaccatagccatctgtgttcaac
>chr6:146205295-146205395
TGTGTTAATTGAAGGCTTGAAATTATAGTGGTGAGTCCTACTGCAGTCTA
CAAAACCACTGGCAGGCTCAGAGAGCAATGTGAAGCCCACAAATTAGACA
>chrY:259156-259256
ataggtaggtgtgtaggtagatagatagtgaaggatagagtataagagAG
AGATATGACCGAGATATATATCGATATAAAGATACAAAAACgacagagag
>chr19:42782824-42782924
CGGGTAGGGCACTGTGTAACAGGCTCTGTAGACTTTGGAATCACCATAGA
AACCGTAATCATCATCCAATAGCAAACCCGTGATGGGGTCTCATGCCATC
>chr4:61830486-61830586
CAAGCCTTTTGTATCTTCAACAGAGTCCTGTGTTGGAACTGTTACTTAAA
TATATAAGGATTCTCAATAATAGCTTAGTTTGTGAACAAATTTTTTTTTT
>chr11:75885514-75885614
CTGCATTAGGGGTGGGACCAGTAGCTACGTACTTATTCATGttttagaga
taagatcttgcttggttgcctaagctgtaaccaaatctatatcagcctca
>chr15:3170376-3170476
ctcaactctctccttctccttgcctttctctgcctctaactactctaacg
cctctccccatgccctaaataaacactattttaaatactgtcctgtggct
>chr5:143376588-143376688
TCATCTCTATATCCCCTGATCTTTCTTTAAAAACACTTTATCTTTTGCTT
ATGGGGGATATGCGTGCCACAGTGCCCACAAGAgtcagtgagtttgacag
>chr9:25118398-25118498
tacattcaaacgaggattagtgtctaagaatataaaaaaaatcctttaaa
cattaagaaaataaacaatccagtttttaacaattagctatgcaactaaa
>chr16:87980458-87980558
TAACTCTCTGATACTCAGTGAAGGCAGTCGGCATGTAAAAAGTCACTCTC
TTGGAGAGGTAAAGCTGCTGAATAACAGCATCAGGATGAGTGACTGAATT
>chr12:84622643-84622743
agatagatagatagatggatagatTgctgttcttgcagaggatcacagtt
ccagttctggctcccacactgggtggctcagcactgttcctggggattgg
>chr1:125466780-125466880
TGAAGGGGTGGGGGGTGTAAGTGAACTGAGTTCTCCTCTAACAGACCGGG
AAGGAAGTCTTAATCAGATAACACCTCATCTCGATAAATAAAGAAGTGGC
>chr9:107249602-107249702
AAGCACTGGTACCCACATAACCTACTGAGAAATGGGCCAGAGTGACCAGA
GAGAGTAATCAGTCTCGAAGCAGGGTCAAAAAGGAACCCCAGGTTGTATA
>chr15:78728004-78728104
aatggatgggtagatgactgacagacagatagatagatagacaagacaga
cagacagacagacagacagatagatagatagataataaatggatgggtag
>chr12:106671998-106672098
CTGGGTGCTGCAGAACTCCCCGGTGCTGCGCCATTTTAAAGTCTCCTAAT
GATCATCTAGAGATTGGAGCTGATTGGCAGGTTGATAAGGGTCAGGCTGC
>chr1:55812546-55812646
TTCTTATTCAAACATCTAGTCTTGTACTTGCTGTAGCACCAGGTCTCAGC
CTTGAGATCATATCTTCTTCCCTTCTAGTCTACAGCTCAGGCTCTTATGA
>chr1:87906772-87906872
GCACAGTACAGGAAGTACTGGGCCCACCTTTCCGTGAGGATATGTGCTAA
AGGTGAGGCTTGTCTTCTTGACAAGCTGGGAGGCTTATCAAGATAAAGGT
>chr15:61720822-61720922
gatagattagatattctaaaatacatagtcaaccagctcagtctgtataa
agttacttatatgtatgttttcagatctgtccatttggtatcagataaac
>chr6:33376416-33376516
CTTTTGTCCATTGAAGAAGTCTTGCAAAGCCTCTGAATCTTGGGGATTTT
AGTTGAACCATACCAGACAATATTGTGGATATGGATCTGACATCTAGAAA
>chr18:56055270-56055370
CCTAGATCCTTATCACTGCTCTTTCACTAGAGGCAAGCATCAAAGGGGGT
TCATTGGAAATATGACCTCCATATCTAGATCTCACGAACAGAATATATTA
>chr10:42889868-42889968
AAGGGATAAAAGTAGTTCCCTAAATTTGTGAAAAATTAGGTGGCCTTACA
TGGTAGCATTAATCTATAGAACTTTGTGTTGGATTAGCACCTGGTGTGGT
>chr3:41374156-41374256
TCTTTTAAACATGTATTCCCCACAAGGCTCAGGATATAGCAGGCACTTGC
AGATATGATCTGAGCCCTCTCTAGGTGAGTCAGAATGTGAGACGCTTCAC
>chr9:123665902-123666002
CCTTGGAATATcctaataacctaatcactttgaaatatcctacttctgaa
tactactgagtggggatcagatttctaacacacgaaCAGAATAGTATCTG
>chr2:119324312-119324412
CCACGGCCTCCCTGGGGCTGGAGCCGCGTCCCTGCTCCCCTCAACCCCCG
CCCGCACTGATCTTATCGTCCGACCATAGCCAGCAATCACCACGCGGGAG
>chr11:102121899-102121999
agatgatggatggataggtagatagatagatggatggatggatagataga
tagatagatagatagatagataatggatggatggatagagagatagatga
>chr2:6622308-6622408
acacactttgaacttctgagcaaggttgaaacttgaaggacttctgggag
cggattacatacattttatgaatgtggtgatgtgagtacaaaacaccccc
>chr16:60160531-60160631
tagcccagattaaaggtgtgttccttaaacttggagattcaatcttctgg
aatccatagccactatggctcaagatcttcaaaccaagatacagataagg
>chr3:75472586-75472686
AATATATATTCATTGGTTCTAACATTGTGCAAGAGATAAAGCTATGATAC
agatagatagatagatagatagatagatagatagatagatagatagatga
>chr11:62374713-62374813
TCCTAACTTCCAGGGTCACTGCATCTGCTTGCCAGAGGAAACTGAAGTGA
AATGAGCTCCTGAGCATGAGTTGTTATTCAgagactgtgataccagaggt
>chr2:7048550-7048650
cacacatgtacatatttatgcacacaccccacaactgatatttataaaat
aacagacactttccctttgagattgggaagatgataaggatattcccctc
>chr3:65604932-65605032
ccacatggtggctcacaactatctgaaactccagttccaggggatctgat
gccttcttctgactttcatgggtaccaggcacacatgtggcacatacaca
>chr3:126578310-126578410
AAGtttgttttgttttgttatgttttattttACTTCTCTGAGTGTGGGAA
AAGCTATCATTTTTCTTATCTGTAGCATCTAGGGTGTTTGAAGAGCCATC
>chr9:22136366-22136466
gtgtgtgtgtgtgtgtgtgtAAGGGGATTTCATAgctgaagagatggctc
agagattaagaacactggctgctcttccagaaggctgagtttatggtgga
>chr19:5911503-5911603
CGGAGTGGGCAGATCACAGAGATAATAGCGTTGGGAGGAGGGGTGGTTGA
AATAGGCAGCAGGATGAAGCCAAAAGCGAGATTAAAAAAAAAAAAAAAGC
>chr11:108897105-108897205
CTAGCTCAGCTTGGCCACATTTCAGAGCCTTTCGGTCCCAGCTTGCTCAG
GAGAAGAGTATTGAAACATGGCCAGCCATTGCTAATCTAACACGGAGACA
>chr9:66792528-66792628
ctctaaatttgagtttgataccaagttccaggccagTgatagatagatag
atagatagatagatagatagatagatagatagatagatagtagattgata
>chr2:84212104-84212204
ctaaacagacacagtgaaactaacagaagatgtaacagatatctatagaa
catgttattctgaaacaaaaggatataacttcttttctgcaacccatggt
>chr4:141792989-141793089
GAGGGAAAGAGAGCGAGATCTAACCAATGAGCTTGGTTAGATTGAGGGCA
CGATAGCCCTGAAACAGCAGGCAGCAAGAGGTTTACTAGCCGCAGCGTTA
>chr9:63720857-63720957
AAAAATACCCACGCCGGCcctgcctgcctgcctgcctgcctgcctgccCT
GGGTGACACTCTGGGCTGTTAGAGGCGGAGGAGGTATGGGGGTGAGCAGT
>chr1:153380014-153380114
CAGACCCATTGCAGATGCTCGGAAGGATAAGCCAGGCAAGTTACAGATGA
ACACATATATCCTGTCACCCTGCCAGCTGCAGATTTGGAAGGCTCACCCA
>chr7:30795100-30795200
TCTAAGGTGACTGCAAGAGAGAGTGACTCAGAGAGACAGACCAGGCAGAA
AGGCAAGAAGGGACTAGTTTCTCTAGACTGAAGCAAAGATCAGAGATAGC
>chr3:79529548-79529648
tgagagctatagactgaactcaggctgtgaagattcacagcaagcacctt
tatctgctgagccatcttaccagcccACACATGCATTTTTAAGGTTGAAG
>chr6:67464482-67464582
AAAGGTAGGCATGCTAGTATAAACGTGTAATGTCCATGTTTGAGAACTAG
AGACAGAAAGGGTTAAAAGTGCCAGGCTAGTCTAGGCTGTACAGTAATAC
>chr4:83997014-83997114
CTGTTTCTGGCTTTTTAGCTACTTCAGCTAAAAAGGATAAGATCCCCCCA
AGAGATAAGACGTTCTTTCCGAGACTCTGGACAGTATCTCACCTCTGAAC
>chr9:44717158-44717258
ATGTGGTACCAGCTTATCTGATCCAACACAAGAGAAGGATCAGCTAACCG
CTTGTGCCTGGAAGCCTGGCTGAGGAGCCTTGAGGTGCAGTTTCATGTCT
>chr2:8870073-8870173
TTGTACCTTCATCTTCCCAGGCTTCCATAACTGAAAAGAGTCAAACATCT
GTGGTCTTTGTCTCCTCTCATCTGCACTGTCATAttatcactccactgca
>chr8:22844462-22844562
ctatctatctctgtctctgttgatgtatctacctatctatctatctctgt
tgatctatctatctatctatctatctatctatctacctatctatctatct
>chr13:110130598-110130698
ctatctatctatctatctatctatctatctatctatcatctacctaccta
tcatctttctatctattatctatttatctctctacctatcatctacttat
>chr9:68983839-68983939
AAGGTTGCAAGCTTTGCAAGGCAGGCTCCATCTTCCCTGGGGTCGgagag
gagcagaagcagaagccagtacaagatagcaatctctctctctctctctc
>chr4:91133976-91134076
TTTGTATTAGGAAGTATAACTTGTGAATGTCTTCATTCCTGGTAGGCAgt
tagtcttctttgtcagctttactgcctttggaatcacctaggaaacctcc
>chr15:79893102-79893202
AGAGAAAAAGAGAAATAATAGGGGGCGGGGTTGGCACTGGAgagagatgg
ctcagcagttaagaacctttgtcaccttccacagaggaccaactgctacc
>chr7:79311636-79311736
TCCACTTCCTATCTCCCTCCCTTCAAAGTCTGGCACAGATGTGGCGTTGG
GCTGGGTAGCGGCCAAAGGCAGTAGTGGACTGCACAGAGACTGGTCTGTG
>chr2:45044609-45044709
GAGGGTGAACCTAGGCAAAGGAAGGAGAGGGAACAAGTACCGTCGCCGCA
GAGATATTACAGATAAGTAAATACTGCGTCACCACAAAAGTCTAAACACT
>chr1:16646462-16646562
CAAATGCAAGACCTTTTCAAAGGTTACAGGGGCTTGGAGTCCTGGTGTTT
TCACACCATGCCCTTTATCCACTGAGATATCGATCTCTCCAGGTCCCTGA
>chr12:79429934-79430034
GACCATATTTATCTAGAAAATAAGCAAGTAGAGTCAGCAGGCATTTTCCG
TGAGCAGTATCTGTTCCTGGCATTTCACTTTGGCCACCATTGGTGTCCCC
>chr3:9079282-9079382
GGAGGGTGGGGTGGGGTGACGTCCTTCCTACTCCCTACCTGCCTCCACCC
CAGCTGAGATCTTATCAGGGGAGGGGGTACAGAGACGCCATAGAAATGGA
>chrX:47008702-47008802
AACTCACTCCCACAGCTTTTTCACTCTCCATCCTGTTGCCAGAGAACCAA
GGACAGGATATGGCTTGATGTATGAAGTCCTATAATTAAACACTCAAGAA
>chr4:47319788-47319888
AACAACTTGAGCTTATAACAACTTCTTAGAACCTCATTGAGATGAGAAGA
CCGAAGCGGAGAAAGGGATGGTGGAGGGGGAAGAACGGGAAGATGTGGTA
>chr11:84050129-84050229
CCATGGAAATAATCCTAGGCAATTTGGAGGCtgtgtgtgtgtgtgtgtgt
gtgtgtgtgtgtgtgtAGGAGGCAGGGGAAGGGGAGGttacagtgctaga
>chr8:111566491-111566591
TCACACAAGTCACACTATGAGTGGAAACCATGCTTCCCCAGGTTCAGGTG
CTCCTCCAGCTCTGCCCCGCCGCTCTCTGATGAGCTGACCAACCATCCTC
>chr1:53782144-53782244
AACTTCTCTATACCACATGGGCACCAACAAGACTGAGCTGTGTCTAGGAA
ACAGATAAACTGAAGGTTTACTTATCTAGCATCTAGAAGAAATAAGAACT
>chr3:5536796-5536896
TTATGTATTTCCATTGATAAATAGATCTGGAAAACCTGAATAGAATAATG
CACAAACACTTTTTCCCATTCTTTCTTCAGCAAATGCATTTTGAATATGG
>chr8:67805450-67805550
ctatatctagtgtcttcctccattatctcatcatttttgaaccagggtca
ctcactaaccctcgtcagttaaggatgggcttctggccagggacaaacaa
>chr1:164691801-164691901
ccacattttCTTTCATGTGTATTCAAATGAGCAGATGAGGAAAGAAAGAG
AAGGAAGATATGATAGTACATGAAAAAGGAGCTGATGAAAACTTGGAAAA
>chr3:138886406-138886506
cttttgctgtgcacaaaaaaatccattccaaatggatccaagaccttagc
ataagccctgaaaactcggaaaccattggggaagaaaacatttccagaca
>chr8:11417328-11417428
GTTTTCCCCACATGCGTCAAAAACATAAACGATACCATGAATGAGGACAT
TGTCTCTGTCACTCTATCCTATCACAAGCATCCAATATCTTCATGGATGA
>chr5:16376820-16376920
gggaagaacattatccCCTGTTTGAACTTTTTTAATAatacatggataga
tggatagatagatagatagatagatagatagatagatagataagatgata
>chr2:21187008-21187108
GTGGCCAAAGGCAAGTGTACCAGTTCACTAGAGTAAGGACTGTGCTTATT
TTGTGTGTTAGGCTCTTGACAATAAACACATAGATGTCCACATATTAAGG
>chr5:105143814-105143914
acacacatataaactcacagagacggttgaagcatgcacaggacctgcac
aggtgtaagtcagaggggatcccagtgctgagatgggtcctgaacacagt
>chr13:52041110-52041210
tatcatctgtctgtctgtctgtctatctatctaGCATTTAATCATCCAAG
TTGCAatgatctattgcaccttagtctcttcccccagcctcagcactggg
>chr9:70382684-70382784
CACTGGCTAATGCAACTTTGGAGATCTTATCTAGAAGTCTCTAGTCTAGA
AGTATCTAGAGACCTTTCTTAATCCAGTTGAGCTGGCTGGTTGGCTGCAC
>chr15:75028311-75028411
gtctttggaccaggccaaccctgataccagtagtcattacattaacctca
atgcagttgttcttcctagatctttatcttgagcattgtttataagtcaa
>chr14:21053772-21053872
tgaacctattctgttcttctgttgtcctctggccccGCCCACTGAATAAA
CGCATACTGTCTCCTTAGATTTTCTTTTAATAAAAATGATACTTTATATA
>chr12:26188604-26188704
CAGTACATCAGTATACAAGATATTCAAAGACATGAGCCCACAAGAGTCAA
AACCATAATGATGGACCAAACCAGGATCTGGAATGCTGCCACTCCATCCT
>chr3:88686058-88686158
CCAAGGAGAAGGCGAACGCAGAGCGTTCCCGGCCGAGCCGAGTCTCCGGA
TGGAAGTGACTGGAAAGGAAATGTTTCGTAAGGGGATCGGAATAAGGGGA
>chrX:140614303-140614403
ATCTCATATCTCTGCAGGTCTTCTgatcaaacccagggcctttcatatgt
taagcaagtacttaacagaacgacatcctcaaatccTTAGGGATTGGATG
>chr17:8722579-8722679
TTTATTAttatttttttagacagggtctgactacgtagacaaggctggcc
ttgaactcacagagatgtgcctgcccttctatttcctgaatgctgggatc
>chr3:144472686-144472786
gtgcgtaggcctgaactcagttctctgcatgagcagcaggtgctcttatc
tgctgagtcatctctccagtctcTCATGTTATCTTTAATGTACTCCCAGT
>chr1:55038281-55038381
tttttaccatgtgaacacattctgaaagttgtacaagtgctgaaaacaaa
gggcagagacaggcctccctccccttctcttcctgagacttcaaggagta
>chr10:94892256-94892356
ACAGTCCCTGAAGGAATTCGATAACTAAATATCAGGTAATTGGCTTGAAC
GTGGGGTGAGTGTGACCTGTCCCCAAGATCCTATACTGATAAGGTATCAG
>chr16:96287152-96287252
ataatctatcattaactatcatctatctatctatctatctatctatcaat
catgtcatcattatctatcatctatcatgtatttttctatcatctattta
>chr15:34016914-34017014
TCCTGAGTCGAACAGCAGAGGGACACAAAGATACAACAAGCTCCAGATCA
GGTAACAAGATAATTTTTAGATACTTAAAGATGAGAAAGACAATAAATAC
>chr17:80158771-80158871
gccatctctcagagcgatctctgcagcctcTGATTATAATGTCTATGGTT
TCAATGGCCCAACCGCAGGCCAACTCTCAGTGGATTCTGTGGGGTCCTGT
>chr8:23249439-23249539
GTCTGCAGAAACACATGGAGGAATGGTGTGGGAGATGGAGCTAGAGAGGC
AACTGGACATCAGCTTCAGGGGATCTTTCCTGATCCAGTCGTAACTGGGG
>chr16:92856128-92856228
tctgttatctatctaatctagttatcatctaacatatctaatctatcttt
cctctatcttctgtctatcaatctatcaaatgatttattacctatctatc
>chr11:5411630-5411730
AGGGGAGTCTTTGtttaaatttaaaaaaaaaaaaaaGGAGAACCTGTCTC
ACAGGCTATGATTACATCAGTAGGGCGCTCTCATTCTCCACATCAATCCG
>chr19:12676896-12676996
GACTACTTGGGTTATTTCCTAAAAGCCCTTATTCAAGTGAATCATCTCAT
CTTTTTTTTAACCTTTAAAAGGGGAATCAAAGATGATTTCTGTCTGCTAT
>chr4:129376390-129376490
ttcaagtacaggataatatcaggtgtggtgatctatgcctgtaatcccag
catttggtaggggctgcaagagaatcagaggtccaagatttagggctagc
>chr12:12972928-12973028
AAAGAGATAACACACCAGGTCAGTGGTCCCCTGCAGTAACTATGTCATCT
GGCAGAGCAGCCAAAGGGAGGAAGAATTTCCCCTGTACCTGACAATAACA
>chr10:5348058-5348158
AGCTGAGGACAAGGATATGTCTCAGGGCCTGAGAGGGAAGGAGCCATCGA
GGTCTGGCTTCATATGTCTCACTAGAGTGACATTAACCAACAGAGGCCAG
>chr14:72813528-72813628
ATAGTGACTGTAGCACTATGTGTTAAGCATATTGTTCGAGCAGTAGGAGA
AAGATGGGCTGGGTGACCTTTAAAATCCTGTGTTGCTATGGTATTAGCAT
>chr3:126691080-126691180
CTAGATTCTCCATAGAGATAAGGAACCCACAAACAGACCCTTACAGTGTG
GCTTAGTAGATTCATCCTCTATTCCATGCCTTTGCTAATTGGCCATCTCA
>chr2:73008162-73008262
AACTCCTAGAGATTGGCCTGATAAGGGAGTGCTTGAGAGTTCCTCTGGTT
CTGGGGTACAAAGGGGCTAGAGATGAAGAGGTAAGAGACAGAGGATAACT
>chr5:65921556-65921656
AGAGCAGAAATCAATAATACTCCCTTCTTGGGGTGGGGAGATGCCATGCA
AGTCACAGGCAGGATGTGCGGGTGTGATCTTATCATGGGGAGAGAGTAAA
>chr14:99059018-99059118
TTGTGTGTCGAGCAAGCATTGTACAGGACAGAGCTGCTCTGTGTTACCTC
CATTGGGTTGGTGCAGAACAATGGGAGGAAGCTGTATCATaatgcttagc
>chr10:26676462-26676562
CAAGTAGTTTATAAATGGATATAGATAACCATCTGTCTCTATATGTATGA
ACACATCCTGCCTATAACTCCATTGTTTGTATATGTAATGGTTAGGTATG
>chr14:15276788-15276888
tgagggcagcaagcacttgagataaacagatggcaggaagcaagcataag
aacagaagcaacaaaaaccatgattgcttggcatcatcagaatgaaactc
>chr11:106387276-106387376
gcttacgcctaagcttttattcatatataattctgtctccatgtcattat
ttcaggaatcttgggcatcggtgtgaagcccttggctacaGTCCATGAAA
>chr19:16749927-16750027
TATGCTCAGAAGTAATGTAAATAGACATAATTCACATGTTTacacacaca
cacatacacacacacacacacacacacacacacacaAATCATCATTTGTC
>chr10:99194778-99194878
GGAAGGAAGGACAGTCACTTCCTTATCTTGACATTTATCTTGTTTGCCTT
TCCTGTATGAACCCTATTACTAGATGACTAAGTAGTCCATCAATAAGCGA
>chr17:47292447-47292547
GGAATCCCAGCCTCGATACTGATTACAGTGTCTGAACTGGAGCATgatag
atagatagatagatagatagatagatagatagatagatagatagatagat
>chr2:75885827-75885927
ATAGTTTTGATGTAATTTTTGATTCAAATATGAAGCTAAGAACTGTGTGG
TTAGTGATACtgtgtgtgtgtgtgtgtgtgtgtgtgtgtgtgtgtgtgtg
>chr17:33629532-33629632
TTATGCATAATCCCTGATAACTCCTGCAATTGGAATTAGGAGACAGTAGC
TCGGTCTGCCCTTATCTCCCGTATCTTGCTGGTGACTCAGAAAGTGGAAT
>chr5:90062603-90062703
TACAAGTAATGCATAggactggggatatagctcagcaatagactgattgc
tgagcacacaacaaggcccCCAAAGTACaaaaagaagaggaagaggagaa
>chr14:27232159-27232259
CCGAGCGGAGGTCAGTAACCCGCAAGGGGTTCACTTTTAACGGCGAGGCT
AACCAAGAGGACTTGACAGGCCTTGGAAGAGCTGCATGGAGGAGGCTCGT
>chr8:119830557-119830657
caacactctggtggctgaggcaggaggattgtgaccttaaggccagccta
tgctacacagacagattatgcagataaaaaggaaGGAAAAGAGCTGGTAA
>chr14:25848568-25848668
AAATGCTTTTAAGTTCTCTAAATAAAGAAATAAGATTCTAggggctggtg
agatggctcaacagataagagcacccgactgttcttctgaaggtcctgag
>chr13:49006144-49006244
tctatctatctatctatctacctacttatcttatctatccatccatctac
ctatcctatctatctatccatcctatctcctatctatctatctatctatc
>chr14:56001256-56001356
atttttactatattaatcctgccaatccaagagcatgggagatcttatca
acttttgagatcttcttctatttctttcttcagagacttgaagttcttat
>chr12:15315132-15315232
ATGCTCTTGATTGCCTTAGAGAAGATGTATGTCTGGATGACTTTCATCTA
TGCCTTCTCTATTTTATATTCTCTATTTATCAGTTATTGACATTACATTG
>chr3:104534244-104534344
gatagatagatagataAgaaagaaggaagaaaggaaggaaggaaggaagg
aaggaaggaaggaaggaaggaaggaaggaaggaaAATAATACTATACTAA
>chr1:75701570-75701670
tatcaaatatcatctattttctgtgtccattatctatatagctatcatct
atccatctattatctaacatctatctgtatcttctatctgtctatctatc
>chr8:115391137-115391237
TCCTGAATGATGGATTCTGGTACCTAGACGTGTGTTTCATCTGACAAGAT
GATGCCTACAGATAAGCTTTGTACATGGCAAGAGTTCTATGATCACTGAT
>chr17:12308388-12308488
GGCCTGAGTGACGGCGCAGCGTGACCGCTACGAGATAAGGATCTTGCTAT
TTTCCTCCAAATTACTTACGTTCCACGCTCTCGTAACTAATCTCAACCAA
>chr1:40324532-40324632
GGTTTGGGCGGACAGAGACCGGAAGCTGGGAGATGATGGCTTCTGATGTT
TGTTGCTTACGCGACACAGCTTGTTTGGAATTATGTGGCCCTTGACAACT
>chr12:83749814-83749914
ctctttgccttctcttcgcttgcttcctctcactagcattggagcctgct
tcttcaggattccagtggatactaaagatcaccacctgagactccagccg
>chr12:36980250-36980350
acagacagacagacagacagatagatagatagatagatagatagatagat
agatagatagatagatagatagatagatGCACAGACAGAGACAGACAGAT
>chr3:93548454-93548554
taagttctgcgaactctgctaagtattcacatgtattttcttatttatat
tcataaagtccctaggaggtaggtgtctgctatgggaggctgggtaacat
>chr12:80720534-80720634
AACTCTCCATAGAGAAGAAGAAAACCCTAGAGATGCTGGAGGAAGATAAG
AACCAGCCACAGCCCTTGACCAACCAGAGTGAGCAGCCACCGGCCAGTGA
>chr2:60279998-60280098
ccagtacaggggaacgccagggccaagaagtgggagtgggtggatagggg
agcaaggcaaggacgggggggggggggatgtatagggaactttcgggata
>chr2:163642829-163642929
TTTCGAGACTGCCCCACCAGCCaagaacagatggtacccagatagagcgg
aaccagcaacagTTTCGAGACTgccccacatcagtttcaaggttccccaa
>chr17:51837252-51837352
GGAACTGTAGGCTGGAGCCTGTTTGAATATATGTAAAGACTAAACTCAAA
CTGATCCACAAAATGAAGGGCTGGCTTTGCAGATGTTCACTGGAGTCTGA
>chr15:27418862-27418962
CATCTCACTATTTTCTTGCATTAAAATTTATGTCTCTGAAGCCTGTGAGT
GTACAAAAGGAAAAACAGTGGCTGTGTTAATCTACTTTTGTTTACTGTAG
>chr4:32401296-32401396
agccctgagctggtggtcccaggttttataagaaagaagtctgagcaagc
catgtggagcaagctcagtcagcagcactcctccatggcctctgcatcag
>chr17:90088528-90088628
TGCAGGCTGCCTTTAACCCATGTTCTCACACGGGCAGGGGCTTTTCCTGT
CAACATCTCATTCCCTAACTCCTATATGATTTCTTTTAGATCGCTATCTT
>chr19:45516078-45516178
AGTTCACAAGCTGCAGTAGGAGTTTGTGTAAAAGCGTGATTGAGGGCAAC
TGTATACACAAGCCTTGTTGTAGGATACTGTAATAATTAAATTCAATTTT
>chr3:31162437-31162537
AATAGATGTGTAAATCTAATATGCATAATGTCTAGTGATTAGGTAAGTAT
AATAATAGAATTGTAACTGTAGAGATctggagataagggtcagttactag
>chr12:108557868-108557968
gtggaccattttatagatatcggtttctctttccttcttcgcccttttca
ttgacttctctgttctcccctttgggtatctctttactcatcttttctgc
>chr18:68352196-68352296
tgagtttgtgcgaggagagagataaagatctatttgcattttcctacacc
cggccacccagtttgacgaacaccatttgttgtcaaagctctcctttctg
>chr19:33020994-33021094
ctgggaggaatggcCCTACCTTCCTTGTTCTGGGAAGCCCAGAACTGTTA
CTTGAGAAAGATTGATCCGCCATCTTGCCTCAGTCATTTTATTTCAGCAA
>chr1:143731444-143731544
ccacccgtaatgagatcagactccctcttctggtgcagtagctgaagaca
gctacagtggacttttttatagtaataaataaatgtttGGGTGGGCTGAA
>chr7:81736465-81736565
agagagaTGCCCAGACAGATAAGCACCTTGATTTGCACATACCATTTGTG
AGTTTTCAGAGAACGTCTCTAAAATTCAGACTACAGTTATTACTTCACTG
>chr15:25340524-25340624
TTAAGAATGCTTAAAAAATTTAAAGAAAAATAAGCAAGAAACAAAAGCGG
TGGCCATCTGTGACAAAGAGGCCACTAAGGCCATATGGACCTTTGATTAG
>chr18:68235460-68235560
CAAAATGTAGCCATAGCTTCTTTCTGTCTCCCTCACGGATGTCTGGGAAG
GGGGTCATGACTGCCTGCGGCTGCAGGAACCGTAAGTCAGAAAGTCACAC
>chr5:105252294-105252394
tatctatctatctatctatctatctatctatctatctatctGAAATTGCA
AATGACAGTAGTCCCATCCCATATTAGACATTATAGCCTTTTAAATACTT
>chr2:132645505-132645605
ctccttctgccacctttggatcaagatggagaaagctcagcttcttctcc
tgcaccatgtcaacctggacattgccatgattcccgctgtagtggctatt
>chr7:122599320-122599420
ccctctctcAGTTTGATACAGAATCTCctaatagcaatcctcctgtctca
gcttatgaagtgctaggaatacaagcatatactacacctcctggctCCTA
>chr2:156778760-156778860
GGCAGGTTATACTGCTCCGGGTCTGCCCACTTAACAGAGAGGAAGACTGA
GGCAAGGAGAAGGACCAGCTCAGGATTTGAACCTAGACAGCCTGACTTCC
>chr9:48610594-48610694
tatctatctatcaatcatctgtctgtctatctatctatctatctatctat
ctatcatttgtctatctatctatcatctatctatctgtctatctatctat
>chr12:55473060-55473160
tttgtcccccaggacaaatatccctgcccctctcccctgtttcctcctct
ttatctctggttctctatctcctctctttgtctcttactcttgtcttttg
>chr9:66988995-66989095
GGAGATAGCATCTCAGGGGGAAGTTTACATATTCAAGTTTATGTCCGTGG
GTGGCCAACATTGTTGAAGCTTCTACCATATAAATATCCCTAACATTCTT
>chr5:8622098-8622198
AGGAGTGAAAATGCGTACGCCAACAAGCGACAGCAAGAGAACGCACAGGG
ATTTGGGGACATCTCAGTAACTACTACAGCAGCTGGATGCTGCTCTTCCT
>chr8:88307774-88307874
ccttgagttcacatcctcctAAGTGCTGGCGTAGGATCTTTACCACTGTC
GGGTCAGATTCTATGGGCACTGCTCCTGCTCCTGACCCGTCCCCTTGCTT
>chr18:60634767-60634867
aacccaggtcctctgcaaaagcaacaagtgttcttatctactgagccatc
tctccagAGCCACCCCTGTCTATTttctttttagcatattctcactgtgt
>chr7:98710408-98710508
CCAGCTTTCCTGAGCTCGGTAGCAAAGAGAACAAAACTGCCGTGTTTCCA
GAAGGCAGCACAAAGAAATAAAGAAAAGGACAGTATTAGAAATGGAGATC
>chr3:60603320-60603420
AAAGGTGGAGACTGGGTGAGCACAAACAAGTGTCTGTACTAAGATATTTA
AGACGTTAAACCACAAGTATTCTAGATGCCAATCTTCGAACCCCCTCTGG
>chr17:63325906-63326006
TAAGCCTACAGCCCTGATTTGTCAGACTGCAGTCATGTGGTTAAAAGCAG
ACCACCCATCTTGCAGAAGAGTAGTGGAGCAGAGGCCGTGCTTGCCATAG
>chr9:119923690-119923790
TGGTCTGAGCAAGCTGTGGCTTAATGTCTAGCCTGGGGTATTCATTGTCT
CCTAGTTGAAGGCACAGCAGTAGGAGATAACACTGAGCCCTTGGTCCTTA
>chr12:91743985-91744085
ACCAAGATCACCCAGATAAGGATTTAGAACAGACCATCAACTGACCACTC
AAAATTTAGCAATTAGAGTTCCCCATTTTCCCACTGTTATCTAGCATGGG
>chr3:31098704-31098804
GGTGTGGCGTTATCTCCATTTGCAATCTCCATTTGCAAACCTGTCTGGTG
ACAGGCTCAAAATTGCTTTTTGAAGAAATACCACTGGTTTTTGATGTTTT
>chr6:52083208-52083308
tagatagatagatagatagatagatagatagatagatagatagatagata
gatagaagatgatagatgaatagatatgtagataatagatatgtggagat
>chr15:63265872-63265972
gagattgagagaggaagattgagaggaagattgggagagggggaggggag
ggggaggggaaggaggagaggCTTCATAGGCACAAATGTTATTTGGGACA
>chr5:25912906-25913006
ttctgtagtcacaataggtagggaatttaaaccatctaaatgttcttgaa
ctgatgaaaagataaggaaaacagggcacatacacacaatgtattattca
>chr2:59170771-59170871
agtgagctcttccaaccgctgtgtagcacctctccagctcTATACAGCTA
GGACTTTGGGGTGCTAACATCACACTCAGAGCATTCAGAGTGTGGAGGAT
>chr3:154661048-154661148
TTAGTATAAGCTGTTGATCTAGATAAGTCTGTTGGCCTTTGctatctgcc
ttatctctctgtccatcaattatctgtctgtctatcctctatttctctct
>chr1:46925416-46925516
CTTATAATAATGAATCACAGAGAGAGATGAATGCTACTGATAAAGATTAG
TACAATTGATAGAGATGAGTTGTATTGATGAAGATGAACTGTATTGATAA
>chr5:92333110-92333210
GTCTAATAAAAGCCCCGGGGCTGGTTAGATTAGTAAATAGATAGTTCTGA
GAGATAACATCTGGACATCTTTTCAAGGACAGATGTAATCCAGTATTGGC
>chr9:18969802-18969902
AAGAGAAAGCAGTGGTCATCAATTTGAGACCTAGCAAGGAGGAGGAACAA
GAAATATTGAAGGAAACAAAGGAAGCAGATtatctatctaatctaatata
>chr10:26359058-26359158
TCTGGAACAGCAGGTGGAAGGAGCCAGCCAGGATGACATCAACGCCATGT
CATCTGGCCAGTCATGCTCAAGGCATGTCTCTAGAAGTTATAGTGAGAGG
>chr9:13251200-13251300
TCACCAATGCAGGTATTTGACCaaactagagatagatgtagtgatatctt
actcagttgtttcttggcattattttttgaaacaacacttctcactaaat
>chr10:14830009-14830109
tgtcaaatgctttctcctcctctaacgagatgatcatgtggtttttgtct
ttgtctttgtttatataattgattacgttgatggatttccacatattaaa
>chr6:32885900-32886000
TAATTTCTGACTTCATGGAAGCTACATGTGTAATACTTCTTTTCAGAGTG
TCATCTGAGGCAACCCAGTACATCAGACAATAGATCTTTATCTGAGAAGT
>chr4:138325300-138325400
GAAATAGGTCAGCCTTAATTAACAGATCAATTCCAAGAAATGTATAGTCC
AAGTCATAGATAGATTTTAATCTTTGCCTTATCCCCTGATCTACCTACCC
>chr11:82214426-82214526
gacacgtcatccactttcgcagataaggaaatgaggctcagagatacaaa
ctgacatccaggcatcatcacatagctggtgggtgTGGCTGCCACCTCCC
>chr4:128667578-128667678
CCTTTACAGATAAACATTACATTGTAATTGCCATGCAACACAATTTATCC
ATACTAGTgtagactaaataatgacccctcaaatctaaagtccaaatctc
>chr9:36767010-36767110
ACCGTTCTTGGCAATCTCCACACACCGATAGGGTACAGAAAGGGAAAGGA
CGCTTTTCTTATCTGCTCATCATCTCTCTGCTTCTCAGCTGTGTCTGCAA
>chr2:23006110-23006210
cttagagaatcaagagagaactgcttagagaactatctcgagcagaacac
agctagagatctctatctagagaaagtaaatcagagaaaaagaaagtacc
>chr9:65550682-65550782
tctcaaagatgcttatcaatctacatatcctgtgatgccatgattGGTTT
CTCAGCTGGACAGTGGGGACATGAACTTCAGGAGCAATACAGGGGGACAC
>chr7:99115426-99115526
AATCCCCTTATCTTCTTGGGATCTACTATGAATTCAGATGAGATAAAAGA
GTAACTGAGAAGCCAGCATTTCTGATATCCTTAAAAAAAAATCTTGTAAA
>chr6:34914191-34914291
GCAATATCAATTAGGGCCAGCCACCTTCAGGCAAGCCCATTCTTGGAGAA
AAACTGAGGAAACAGAGAGATACAGTCTCAAATGGAAACCCAACCAAGGA
>chr11:69894528-69894628
TTTTCTCCATGACGTGGTCACCTTTTCCAGGCGGGTCTCCAATTCTGACA
CTTCAGTTTCCACCAGTTCAATCGAGGCTCTGGGAAAGAATGGACAGCAC
>chr9:106340332-106340432
CTTATCACAggcctggcgagatggctcagcagataagagcactgtctgct
cttccaaaggttctgagttcaaatcccagccaccacatggtggctcacaa
>chr5:123547558-123547658
GGACAGAGTTAGGTACtgtagtggctattcctggttgtcaacttgacaat
atttggaatgaactacaatccggaattggaaggctcaccagtgaccctta
>chr17:84997767-84997867
tgagagttctttatcttgatctgcacaggcagcaggaaactaggcatggc
ttgagcatctgagacctcacacacacacacacacacacacacacacacac
>chr9:51886489-51886589
aaccagaatttgattcccagcacccacatggagcagcttacaattacttg
taaatccaaccctagaagatttgactccctcatctatcttcttcagatag
>chr13:75832765-75832865
CCAATATCAGCCTCCCAGGCAAGATAATCCTTTAGGGGAGGAATCTCACC
TACCTGAACTCACTGTTAAGAAGTTCTTTCTGTTTCATAATCTTGCATAC
>chr14:22938084-22938184
tcatccatccatacatcTTCCTTTCACCAACCGTTAACCACTAGCCTTTG
TCTGGATAGATGCTCAGGATACAGTGATGAATAACATGAGATCTGTATCT
>chr18:70348092-70348192
tctggcTATCGCCTGCAGGCAAAACAGATGTACATATGTATGTGGCACAT
ATATGCCACACATACATAacagtaacaactgtttacacaccattcacact
>chr1:151858400-151858500
atctatctatctatctatctatctatctatctatcaattatctacctatc
tacctatctatctatctatctatctatctatctatctatctatctatcaa
>chr4:9605500-9605600
agaagttgccccttatctcgagttctgctttttgcagtttcacttctctg
aagctaaccataatatgagaccttaaaataccaggaataaacaggtcata
>chr7:75572925-75573025
TGTGTGTTTCTGATAAGAATCTTACAGTAAAAGGAGATTATAAAGCAGGA
CGATTAGGCGGCTAAGACCGTCCTCCGCCACTTAACAAGTTTGAGAATGA
>chr4:22384562-22384662
ATGATCTGAGGAAGAGATAAAGATCTGCAGGAGTCAGaatataatatttt
taatttttaaaGCTAAGTTGAAATATTGGACAGGAGAAAATGACATTCTG
>chr14:67131667-67131767
tggggcagagggcaagataaagatctgcagtcagtctacttgcttctcta
gcaggcgtCTGGCTCACAACTCTAATGGCTGAGAAGCTCAGACATCTTGA
>chrX:94233610-94233710
CGATGTGGGGGTGGGGGATGGGCTTCGGTGGTGGAGCTAGAGACAGGGGA
AGCAAAGAGATCTGTTAAGATCAGAAATGGTTAACGGTTGTCTTAATTTT
>chr12:73899190-73899290
CTCCACCAGCTGACTGTGATGTCAGAATACTATCTGAGTATCACTTTCAT
CTCTAGTCTAAGAAGCCCTTTATCAGGCCTCATCTCTAGAAATTTAAACC
>chr12:17049825-17049925
acaGGTCTATACATGTAGATACATAAATATATAACATAATTTGAATATTG
TCCTTTGACATAGTTCTAGCCATCAGTGGAGCTATGGTTGCCTATGTGGG
>chr4:15300220-15300320
gaagggggcaggggtaaaaaggcattacttcgtggaatttttactaacaa
catagaatatgaatattttcatgaggaaatacaaggcacaagctgagata
>chr19:5405607-5405707
TTTTGACCCTCATCCTTGTCAGAAGTATGAATGGATTCAAATTGGATtct
atctatctatctatctatctatctatctatctatctatctatctatctat
>chr1:149932618-149932718
GATAAGGATCTATGAAAGACATTTTGGTCCCAGTTGCAGAAATTCTCACA
CTTCCCAGGTCTTCTATGGTACTGTAGCTTCTTGAAGCCTACAAAACAAG
>chr5:147654470-147654570
gcttagaggttatgaacatgtattgttctcgcacaggacccaaattcagt
tctcatttccaggacccacatgggaggatgagagaggaagctcagaacca
>chr10:113040048-113040148
catctatatctatctcctatctaccacctatatatctatctctattctat
atctacctatcatctatctatatatctattatctatcctatctatcatct
>chr7:138918235-138918335
tgtgataactagcctagggggtggatgctgagaaggtacaagaggctctg
aggcaggcaatccggaacctggggctggcttagaggtggcaagaccgttg
>chr6:125104440-125104540
gctccagtgatccttcagtctctgctcccatggcagtaggCTGCAGgtgt
ttgtgtgtgtgtgtgtgtgtgtgtgtctgtgtctgtgtctgtgtctgtgt
>chr4:32215008-32215108
taaaaagacaggctcccaaaaagcaaagaattttcctgcctggtgcacta
aactggtgcactgggttggttttttttttgtttgtttgttttttgttttt
>chrX:106756036-106756136
AGTACCAGCTGGTGTAATTATTCCCCAAGCTCCCGCTGGATTAGCATGCC
CTGTCTATCTATTTATCTCCCTGtatctatctatttacctatttacctat
>chr6:108169541-108169641
gccttttcaagttCATggctaggtgatacagatcagtggtaggatgctta
cctagcattcaggaggctctcagttcCAGCCTAGTGtctcgctccatctg
