# Supplementary material for: Genome-wide CRISPR Screens in T Helper Cells Reveal Pervasive Crosstalk between Activation and Differentiation
Source: Cell. 2019 Feb 7;176(4):882–896.e18. doi: 10.1016/j.cell.2018.11.044 (PMC6370901; doi:10.1016/j.cell.2018.11.044)
Supplement: Data S2. Processed Data from All the Steps of the Analysis, Related to Figure 1 [file mmc2.zip › supplemental data/motif analysis/gata3_meme/combined.meme]

MEME version 4

ALPHABET= ACGT

strands: + -

Background letter frequencies (from file `./background'):
A 0.29160 C 0.20840 G 0.20840 T 0.29160 

MOTIF 1 ATCTATCTATCTATCTATCTATCTATC-MEME-1

letter-probability matrix: alength= 4 w= 27 nsites= 90 E= 4.5e-829
  0.911111	  0.022222	  0.066667	  0.000000	
  0.000000	  0.000000	  0.011111	  0.988889	
  0.000000	  0.966667	  0.033333	  0.000000	
  0.011111	  0.022222	  0.000000	  0.966667	
  0.933333	  0.011111	  0.055556	  0.000000	
  0.000000	  0.011111	  0.000000	  0.988889	
  0.000000	  0.988889	  0.000000	  0.011111	
  0.000000	  0.000000	  0.000000	  1.000000	
  0.944444	  0.000000	  0.055556	  0.000000	
  0.000000	  0.033333	  0.000000	  0.966667	
  0.000000	  0.977778	  0.000000	  0.022222	
  0.000000	  0.022222	  0.000000	  0.977778	
  0.933333	  0.000000	  0.055556	  0.011111	
  0.000000	  0.000000	  0.000000	  1.000000	
  0.011111	  0.966667	  0.000000	  0.022222	
  0.000000	  0.000000	  0.000000	  1.000000	
  0.955556	  0.011111	  0.033333	  0.000000	
  0.000000	  0.033333	  0.000000	  0.966667	
  0.000000	  0.977778	  0.000000	  0.022222	
  0.000000	  0.033333	  0.000000	  0.966667	
  0.955556	  0.000000	  0.033333	  0.011111	
  0.000000	  0.044444	  0.000000	  0.955556	
  0.011111	  0.955556	  0.011111	  0.022222	
  0.055556	  0.033333	  0.011111	  0.900000	
  0.900000	  0.022222	  0.055556	  0.022222	
  0.022222	  0.055556	  0.022222	  0.900000	
  0.000000	  0.933333	  0.022222	  0.044444	

MOTIF 2 AGATAGATAGATAGATAGATA-MEME-2

letter-probability matrix: alength= 4 w= 21 nsites= 104 E= 5.6e-407
  0.788462	  0.009615	  0.019231	  0.182692	
  0.038462	  0.125000	  0.798077	  0.038462	
  0.980769	  0.000000	  0.019231	  0.000000	
  0.000000	  0.125000	  0.048077	  0.826923	
  0.980769	  0.000000	  0.019231	  0.000000	
  0.028846	  0.096154	  0.836538	  0.038462	
  0.913462	  0.000000	  0.086538	  0.000000	
  0.028846	  0.192308	  0.028846	  0.750000	
  0.990385	  0.000000	  0.000000	  0.009615	
  0.028846	  0.153846	  0.769231	  0.048077	
  0.971154	  0.000000	  0.028846	  0.000000	
  0.000000	  0.240385	  0.096154	  0.663462	
  0.990385	  0.000000	  0.009615	  0.000000	
  0.019231	  0.125000	  0.846154	  0.009615	
  0.980769	  0.000000	  0.019231	  0.000000	
  0.019231	  0.173077	  0.028846	  0.778846	
  0.903846	  0.000000	  0.038462	  0.057692	
  0.086538	  0.105769	  0.778846	  0.028846	
  0.865385	  0.038462	  0.076923	  0.019231	
  0.076923	  0.115385	  0.057692	  0.750000	
  0.769231	  0.019231	  0.211538	  0.000000	

MOTIF 3 BTTATCW-DREME-1

letter-probability matrix: alength= 4 w= 7 nsites= 3719 E= 2.0e-287
  0.000000	  0.482926	  0.181500	  0.335574	
  0.000000	  0.000000	  0.000000	  1.000000	
  0.000000	  0.000000	  0.000000	  1.000000	
  1.000000	  0.000000	  0.000000	  0.000000	
  0.000000	  0.000000	  0.000000	  1.000000	
  0.000000	  1.000000	  0.000000	  0.000000	
  0.274536	  0.000000	  0.000000	  0.725464	

MOTIF 4 ATCTATCTATCTATC-MEME-3

letter-probability matrix: alength= 4 w= 15 nsites= 91 E= 7.0e-115
  0.945055	  0.021978	  0.032967	  0.000000	
  0.000000	  0.054945	  0.000000	  0.945055	
  0.000000	  0.890110	  0.054945	  0.054945	
  0.043956	  0.043956	  0.010989	  0.901099	
  0.802198	  0.098901	  0.043956	  0.054945	
  0.010989	  0.087912	  0.000000	  0.901099	
  0.131868	  0.593407	  0.076923	  0.197802	
  0.000000	  0.164835	  0.000000	  0.835165	
  0.824176	  0.120879	  0.032967	  0.021978	
  0.000000	  0.120879	  0.000000	  0.879121	
  0.087912	  0.725275	  0.043956	  0.142857	
  0.087912	  0.120879	  0.010989	  0.780220	
  0.901099	  0.098901	  0.000000	  0.000000	
  0.010989	  0.043956	  0.032967	  0.912088	
  0.076923	  0.736264	  0.054945	  0.131868	

MOTIF 5 GATAGAYA-DREME-2

letter-probability matrix: alength= 4 w= 8 nsites= 9111 E= 4.6e-091
  0.000000	  0.000000	  1.000000	  0.000000	
  1.000000	  0.000000	  0.000000	  0.000000	
  0.000000	  0.000000	  0.000000	  1.000000	
  1.000000	  0.000000	  0.000000	  0.000000	
  0.000000	  0.000000	  1.000000	  0.000000	
  1.000000	  0.000000	  0.000000	  0.000000	
  0.000000	  0.039074	  0.000000	  0.960926	
  1.000000	  0.000000	  0.000000	  0.000000	

MOTIF 6 GCCATCTY-DREME-3

letter-probability matrix: alength= 4 w= 8 nsites= 371 E= 2.5e-058
  0.000000	  0.000000	  1.000000	  0.000000	
  0.000000	  1.000000	  0.000000	  0.000000	
  0.000000	  1.000000	  0.000000	  0.000000	
  1.000000	  0.000000	  0.000000	  0.000000	
  0.000000	  0.000000	  0.000000	  1.000000	
  0.000000	  1.000000	  0.000000	  0.000000	
  0.000000	  0.000000	  0.000000	  1.000000	
  0.000000	  0.743935	  0.000000	  0.256065	

MOTIF 7 GTGCTYTTATCTGCTGAGCCATCTCWCCA-MEME-4

letter-probability matrix: alength= 4 w= 29 nsites= 15 E= 7.1e-055
  0.133333	  0.133333	  0.733333	  0.000000	
  0.066667	  0.200000	  0.133333	  0.600000	
  0.133333	  0.066667	  0.666667	  0.133333	
  0.000000	  0.666667	  0.066667	  0.266667	
  0.000000	  0.133333	  0.000000	  0.866667	
  0.000000	  0.600000	  0.066667	  0.333333	
  0.000000	  0.000000	  0.133333	  0.866667	
  0.000000	  0.000000	  0.000000	  1.000000	
  0.933333	  0.000000	  0.066667	  0.000000	
  0.200000	  0.066667	  0.000000	  0.733333	
  0.000000	  0.933333	  0.000000	  0.066667	
  0.066667	  0.200000	  0.000000	  0.733333	
  0.266667	  0.000000	  0.666667	  0.066667	
  0.066667	  0.800000	  0.066667	  0.066667	
  0.000000	  0.133333	  0.000000	  0.866667	
  0.000000	  0.000000	  1.000000	  0.000000	
  0.933333	  0.000000	  0.066667	  0.000000	
  0.066667	  0.066667	  0.866667	  0.000000	
  0.000000	  0.866667	  0.000000	  0.133333	
  0.000000	  1.000000	  0.000000	  0.000000	
  1.000000	  0.000000	  0.000000	  0.000000	
  0.000000	  0.000000	  0.000000	  1.000000	
  0.000000	  0.933333	  0.066667	  0.000000	
  0.000000	  0.000000	  0.000000	  1.000000	
  0.066667	  0.866667	  0.000000	  0.066667	
  0.266667	  0.133333	  0.066667	  0.533333	
  0.000000	  0.866667	  0.000000	  0.133333	
  0.133333	  0.800000	  0.000000	  0.066667	
  0.733333	  0.066667	  0.133333	  0.066667	

MOTIF 8 GGTAGRTA-DREME-4

letter-probability matrix: alength= 4 w= 8 nsites= 455 E= 6.9e-042
  0.000000	  0.000000	  1.000000	  0.000000	
  0.000000	  0.000000	  1.000000	  0.000000	
  0.000000	  0.000000	  0.000000	  1.000000	
  1.000000	  0.000000	  0.000000	  0.000000	
  0.000000	  0.000000	  1.000000	  0.000000	
  0.553846	  0.000000	  0.446154	  0.000000	
  0.000000	  0.000000	  0.000000	  1.000000	
  1.000000	  0.000000	  0.000000	  0.000000	

MOTIF 9 AMMCAC-DREME-5

letter-probability matrix: alength= 4 w= 6 nsites= 3606 E= 2.2e-036
  1.000000	  0.000000	  0.000000	  0.000000	
  0.347754	  0.652246	  0.000000	  0.000000	
  0.681919	  0.318081	  0.000000	  0.000000	
  0.000000	  1.000000	  0.000000	  0.000000	
  1.000000	  0.000000	  0.000000	  0.000000	
  0.000000	  1.000000	  0.000000	  0.000000	

MOTIF 10 AAAANAAA-DREME-6

letter-probability matrix: alength= 4 w= 8 nsites= 930 E= 6.5e-032
  1.000000	  0.000000	  0.000000	  0.000000	
  1.000000	  0.000000	  0.000000	  0.000000	
  1.000000	  0.000000	  0.000000	  0.000000	
  1.000000	  0.000000	  0.000000	  0.000000	
  0.324731	  0.249462	  0.215054	  0.210753	
  1.000000	  0.000000	  0.000000	  0.000000	
  1.000000	  0.000000	  0.000000	  0.000000	
  1.000000	  0.000000	  0.000000	  0.000000	

MOTIF 11 GATA5_DBD

letter-probability matrix: alength= 4 w= 8 nsites= 20 E= 0.0e+000
  0.445335	  0.192967	  0.032273	  0.329425	
  0.001451	  0.001037	  0.996062	  0.001451	
  0.994371	  0.001037	  0.003141	  0.001451	
  0.001451	  0.001037	  0.001037	  0.996476	
  0.756926	  0.059643	  0.010645	  0.172786	
  0.717735	  0.064801	  0.109132	  0.108331	
  0.170592	  0.299671	  0.418196	  0.111540	
  0.412705	  0.181145	  0.319496	  0.086655	

MOTIF 12 GCCACYAY-DREME-7

letter-probability matrix: alength= 4 w= 8 nsites= 275 E= 3.6e-027
  0.000000	  0.000000	  1.000000	  0.000000	
  0.000000	  1.000000	  0.000000	  0.000000	
  0.000000	  1.000000	  0.000000	  0.000000	
  1.000000	  0.000000	  0.000000	  0.000000	
  0.000000	  1.000000	  0.000000	  0.000000	
  0.000000	  0.490909	  0.000000	  0.509091	
  1.000000	  0.000000	  0.000000	  0.000000	
  0.000000	  0.501818	  0.000000	  0.498182	

MOTIF 13 GATA4_DBD

letter-probability matrix: alength= 4 w= 8 nsites= 20 E= 0.0e+000
  0.486144	  0.193502	  0.032248	  0.288105	
  0.001451	  0.001037	  0.996062	  0.001451	
  0.979236	  0.001037	  0.001037	  0.018690	
  0.001451	  0.001037	  0.001037	  0.996476	
  0.738747	  0.057839	  0.020536	  0.182879	
  0.689138	  0.088546	  0.116749	  0.105566	
  0.171547	  0.295464	  0.421700	  0.111289	
  0.364144	  0.206220	  0.343136	  0.086499	

MOTIF 14 GATA3_DBD

letter-probability matrix: alength= 4 w= 8 nsites= 20 E= 0.0e+000
  0.467575	  0.215069	  0.071721	  0.245635	
  0.001451	  0.001037	  0.996062	  0.001451	
  0.996476	  0.001037	  0.001037	  0.001451	
  0.001451	  0.001037	  0.001037	  0.996476	
  0.774357	  0.055132	  0.039559	  0.130951	
  0.615125	  0.115572	  0.165682	  0.103621	
  0.144954	  0.300704	  0.451594	  0.102747	
  0.370760	  0.209960	  0.309146	  0.110133	

MOTIF 15 ATCTWTC-DREME-8

letter-probability matrix: alength= 4 w= 7 nsites= 1422 E= 1.5e-024
  1.000000	  0.000000	  0.000000	  0.000000	
  0.000000	  0.000000	  0.000000	  1.000000	
  0.000000	  1.000000	  0.000000	  0.000000	
  0.000000	  0.000000	  0.000000	  1.000000	
  0.799578	  0.000000	  0.000000	  0.200422	
  0.000000	  0.000000	  0.000000	  1.000000	
  0.000000	  1.000000	  0.000000	  0.000000	

MOTIF 16 GATA3_full

letter-probability matrix: alength= 4 w= 8 nsites= 20 E= 0.0e+000
  0.467107	  0.199068	  0.057443	  0.276381	
  0.030728	  0.001037	  0.960928	  0.007306	
  0.948602	  0.013418	  0.001037	  0.036943	
  0.044471	  0.001037	  0.038878	  0.915615	
  0.798235	  0.027423	  0.039227	  0.135116	
  0.681291	  0.071538	  0.143521	  0.103649	
  0.165771	  0.317971	  0.424627	  0.091632	
  0.319252	  0.220853	  0.349187	  0.110708	

MOTIF 17 TYYTTYTYTBTYTBTTTBTTYTSTTYTTBY-MEME-6

letter-probability matrix: alength= 4 w= 30 nsites= 85 E= 5.1e-021
  0.152941	  0.152941	  0.058824	  0.635294	
  0.188235	  0.294118	  0.105882	  0.411765	
  0.070588	  0.341176	  0.105882	  0.482353	
  0.000000	  0.247059	  0.164706	  0.588235	
  0.011765	  0.188235	  0.035294	  0.764706	
  0.047059	  0.294118	  0.129412	  0.529412	
  0.000000	  0.188235	  0.176471	  0.635294	
  0.023529	  0.552941	  0.000000	  0.423529	
  0.000000	  0.247059	  0.047059	  0.705882	
  0.105882	  0.282353	  0.235294	  0.376471	
  0.058824	  0.294118	  0.000000	  0.647059	
  0.070588	  0.423529	  0.094118	  0.411765	
  0.152941	  0.023529	  0.047059	  0.776471	
  0.129412	  0.376471	  0.294118	  0.200000	
  0.023529	  0.294118	  0.000000	  0.682353	
  0.117647	  0.152941	  0.105882	  0.623529	
  0.176471	  0.176471	  0.082353	  0.564706	
  0.011765	  0.352941	  0.247059	  0.388235	
  0.000000	  0.211765	  0.047059	  0.741176	
  0.023529	  0.141176	  0.152941	  0.682353	
  0.094118	  0.341176	  0.000000	  0.564706	
  0.164706	  0.035294	  0.200000	  0.600000	
  0.047059	  0.305882	  0.447059	  0.200000	
  0.211765	  0.176471	  0.141176	  0.470588	
  0.105882	  0.094118	  0.223529	  0.576471	
  0.188235	  0.400000	  0.000000	  0.411765	
  0.176471	  0.223529	  0.047059	  0.552941	
  0.035294	  0.000000	  0.235294	  0.729412	
  0.047059	  0.247059	  0.247059	  0.458824	
  0.011765	  0.317647	  0.152941	  0.517647	

MOTIF 18 CCMVCCCC-DREME-9

letter-probability matrix: alength= 4 w= 8 nsites= 374 E= 8.2e-020
  0.000000	  1.000000	  0.000000	  0.000000	
  0.000000	  1.000000	  0.000000	  0.000000	
  0.526738	  0.473262	  0.000000	  0.000000	
  0.291444	  0.296791	  0.411765	  0.000000	
  0.000000	  1.000000	  0.000000	  0.000000	
  0.000000	  1.000000	  0.000000	  0.000000	
  0.000000	  1.000000	  0.000000	  0.000000	
  0.000000	  1.000000	  0.000000	  0.000000	

MOTIF 19 GCTGGGRW-DREME-11

letter-probability matrix: alength= 4 w= 8 nsites= 330 E= 1.1e-019
  0.000000	  0.000000	  1.000000	  0.000000	
  0.000000	  1.000000	  0.000000	  0.000000	
  0.000000	  0.000000	  0.000000	  1.000000	
  0.000000	  0.000000	  1.000000	  0.000000	
  0.000000	  0.000000	  1.000000	  0.000000	
  0.000000	  0.000000	  1.000000	  0.000000	
  0.663636	  0.000000	  0.336364	  0.000000	
  0.545455	  0.000000	  0.000000	  0.454545	

MOTIF 20 GACAGMCA-DREME-10

letter-probability matrix: alength= 4 w= 8 nsites= 471 E= 1.8e-019
  0.000000	  0.000000	  1.000000	  0.000000	
  1.000000	  0.000000	  0.000000	  0.000000	
  0.000000	  1.000000	  0.000000	  0.000000	
  1.000000	  0.000000	  0.000000	  0.000000	
  0.000000	  0.000000	  1.000000	  0.000000	
  0.840764	  0.159236	  0.000000	  0.000000	
  0.000000	  1.000000	  0.000000	  0.000000	
  1.000000	  0.000000	  0.000000	  0.000000	

MOTIF 21 GGAAR-DREME-12

letter-probability matrix: alength= 4 w= 5 nsites= 5270 E= 7.3e-019
  0.000000	  0.000000	  1.000000	  0.000000	
  0.000000	  0.000000	  1.000000	  0.000000	
  1.000000	  0.000000	  0.000000	  0.000000	
  1.000000	  0.000000	  0.000000	  0.000000	
  0.478178	  0.000000	  0.521822	  0.000000	

MOTIF 22 UP00100_1-Gata6_primary

letter-probability matrix: alength= 4 w= 17 nsites= 20 E= 0.0e+000
  0.349490	  0.105322	  0.164067	  0.381121	
  0.379070	  0.241197	  0.163222	  0.216512	
  0.301520	  0.171778	  0.216255	  0.310447	
  0.382885	  0.282599	  0.194882	  0.139635	
  0.223132	  0.153396	  0.314283	  0.309190	
  0.546440	  0.112919	  0.005067	  0.335574	
  0.005023	  0.002157	  0.986201	  0.006619	
  0.987034	  0.002727	  0.002984	  0.007255	
  0.003464	  0.006597	  0.003322	  0.986617	
  0.887953	  0.002935	  0.002112	  0.106999	
  0.940849	  0.007038	  0.010940	  0.041173	
  0.036001	  0.215418	  0.719213	  0.029369	
  0.514618	  0.238889	  0.204446	  0.042048	
  0.386195	  0.117243	  0.252481	  0.244082	
  0.210971	  0.133510	  0.176074	  0.479446	
  0.219968	  0.214375	  0.172697	  0.392959	
  0.268003	  0.223869	  0.338300	  0.169827	

MOTIF 23 MA0036.2-GATA2

letter-probability matrix: alength= 4 w= 14 nsites= 4380 E= 0.0e+000
  0.358217	  0.129454	  0.172147	  0.340182	
  0.256850	  0.175343	  0.390179	  0.177629	
  0.355022	  0.166439	  0.278537	  0.200002	
  0.239955	  0.119865	  0.097491	  0.542688	
  0.007312	  0.241323	  0.174659	  0.576705	
  0.002062	  0.688345	  0.208676	  0.100917	
  0.000007	  0.043840	  0.000005	  0.956149	
  0.011650	  0.000005	  0.000005	  0.988340	
  0.999984	  0.000005	  0.000005	  0.000007	
  0.000007	  0.000005	  0.000005	  0.999984	
  0.000007	  0.999982	  0.000005	  0.000007	
  0.279680	  0.000005	  0.000005	  0.720310	
  0.023750	  0.402964	  0.449082	  0.124205	
  0.286758	  0.270547	  0.051146	  0.391551	

MOTIF 24 GAGTTCRA-DREME-13

letter-probability matrix: alength= 4 w= 8 nsites= 176 E= 2.6e-018
  0.000000	  0.000000	  1.000000	  0.000000	
  1.000000	  0.000000	  0.000000	  0.000000	
  0.000000	  0.000000	  1.000000	  0.000000	
  0.000000	  0.000000	  0.000000	  1.000000	
  0.000000	  0.000000	  0.000000	  1.000000	
  0.000000	  1.000000	  0.000000	  0.000000	
  0.857955	  0.000000	  0.142045	  0.000000	
  1.000000	  0.000000	  0.000000	  0.000000	

MOTIF 25 MVAGATAAGGATCTV-MEME-9

letter-probability matrix: alength= 4 w= 15 nsites= 43 E= 1.2e-017
  0.302326	  0.395349	  0.162791	  0.139535	
  0.348837	  0.395349	  0.255814	  0.000000	
  0.953488	  0.023256	  0.000000	  0.023256	
  0.000000	  0.000000	  1.000000	  0.000000	
  1.000000	  0.000000	  0.000000	  0.000000	
  0.000000	  0.023256	  0.023256	  0.953488	
  1.000000	  0.000000	  0.000000	  0.000000	
  1.000000	  0.000000	  0.000000	  0.000000	
  0.209302	  0.069767	  0.697674	  0.023256	
  0.186047	  0.139535	  0.674419	  0.000000	
  0.906977	  0.000000	  0.069767	  0.023256	
  0.139535	  0.116279	  0.093023	  0.651163	
  0.139535	  0.697674	  0.069767	  0.093023	
  0.186047	  0.000000	  0.093023	  0.720930	
  0.348837	  0.255814	  0.325581	  0.069767	

MOTIF 26 CAWCCATC-DREME-14

letter-probability matrix: alength= 4 w= 8 nsites= 410 E= 1.5e-015
  0.000000	  1.000000	  0.000000	  0.000000	
  1.000000	  0.000000	  0.000000	  0.000000	
  0.163415	  0.000000	  0.000000	  0.836585	
  0.000000	  1.000000	  0.000000	  0.000000	
  0.000000	  1.000000	  0.000000	  0.000000	
  1.000000	  0.000000	  0.000000	  0.000000	
  0.000000	  0.000000	  0.000000	  1.000000	
  0.000000	  1.000000	  0.000000	  0.000000	

MOTIF 27 MA0035.3-Gata1

letter-probability matrix: alength= 4 w= 11 nsites= 17955 E= 0.0e+000
  0.113340	  0.240657	  0.140908	  0.505095	
  0.028184	  0.356780	  0.155500	  0.459537	
  0.000002	  0.828123	  0.024340	  0.147537	
  0.000002	  0.038820	  0.000001	  0.961177	
  0.000002	  0.000001	  0.000001	  0.999996	
  0.999996	  0.000001	  0.000001	  0.000002	
  0.000002	  0.000001	  0.000001	  0.999996	
  0.000002	  0.999996	  0.000001	  0.000002	
  0.120636	  0.000001	  0.000001	  0.879362	
  0.139349	  0.343413	  0.372430	  0.144807	
  0.105041	  0.282484	  0.089001	  0.523474	

MOTIF 28 CACMCMCMCMCACCC-MEME-5

letter-probability matrix: alength= 4 w= 15 nsites= 41 E= 2.9e-015
  0.097561	  0.804878	  0.000000	  0.097561	
  0.682927	  0.317073	  0.000000	  0.000000	
  0.000000	  0.878049	  0.097561	  0.024390	
  0.560976	  0.439024	  0.000000	  0.000000	
  0.000000	  0.926829	  0.024390	  0.048780	
  0.536585	  0.317073	  0.000000	  0.146341	
  0.097561	  0.902439	  0.000000	  0.000000	
  0.463415	  0.365854	  0.170732	  0.000000	
  0.073171	  0.853659	  0.073171	  0.000000	
  0.536585	  0.463415	  0.000000	  0.000000	
  0.121951	  0.707317	  0.073171	  0.097561	
  0.634146	  0.268293	  0.097561	  0.000000	
  0.048780	  0.658537	  0.097561	  0.195122	
  0.292683	  0.707317	  0.000000	  0.000000	
  0.146341	  0.780488	  0.048780	  0.024390	

MOTIF 29 UP00032_1-Gata3_primary

letter-probability matrix: alength= 4 w= 22 nsites= 20 E= 0.0e+000
  0.152269	  0.262483	  0.258027	  0.327223	
  0.222181	  0.113858	  0.275047	  0.388913	
  0.297738	  0.137284	  0.135045	  0.429933	
  0.270206	  0.110902	  0.270794	  0.348098	
  0.265601	  0.090841	  0.223266	  0.420293	
  0.614965	  0.090680	  0.172141	  0.122214	
  0.197787	  0.108043	  0.405916	  0.288254	
  0.795737	  0.047753	  0.002436	  0.154073	
  0.004630	  0.003540	  0.985820	  0.006010	
  0.988021	  0.003771	  0.003641	  0.004567	
  0.006441	  0.003787	  0.004048	  0.985724	
  0.945126	  0.009924	  0.002374	  0.042575	
  0.969718	  0.005116	  0.005098	  0.020068	
  0.041615	  0.114375	  0.825101	  0.018909	
  0.734394	  0.130911	  0.113936	  0.020758	
  0.415302	  0.106610	  0.316075	  0.162013	
  0.376159	  0.171113	  0.155835	  0.296893	
  0.138497	  0.197207	  0.211042	  0.453256	
  0.324688	  0.123173	  0.245919	  0.306220	
  0.461640	  0.207316	  0.159636	  0.171408	
  0.379978	  0.189069	  0.311475	  0.119479	
  0.222523	  0.158124	  0.379630	  0.239722	

MOTIF 30 UP00080_1-Gata5_primary

letter-probability matrix: alength= 4 w= 17 nsites= 20 E= 0.0e+000
  0.327676	  0.194231	  0.111934	  0.366159	
  0.399443	  0.140817	  0.170385	  0.289355	
  0.393978	  0.145581	  0.180678	  0.279763	
  0.408704	  0.129181	  0.261751	  0.200363	
  0.059961	  0.630401	  0.120678	  0.188960	
  0.181301	  0.075734	  0.003520	  0.739444	
  0.004985	  0.003496	  0.986864	  0.004657	
  0.986649	  0.003212	  0.004889	  0.005252	
  0.007992	  0.004810	  0.003357	  0.983841	
  0.958565	  0.009802	  0.001949	  0.029684	
  0.966573	  0.006728	  0.006844	  0.019855	
  0.046361	  0.146841	  0.778459	  0.028340	
  0.484739	  0.128586	  0.338018	  0.048657	
  0.418619	  0.179665	  0.274502	  0.127215	
  0.225810	  0.195100	  0.333641	  0.245449	
  0.477651	  0.137643	  0.161892	  0.222815	
  0.232287	  0.219312	  0.226992	  0.321408	

MOTIF 31 CACGB-DREME-15

letter-probability matrix: alength= 4 w= 5 nsites= 1042 E= 1.3e-013
  0.000000	  1.000000	  0.000000	  0.000000	
  1.000000	  0.000000	  0.000000	  0.000000	
  0.000000	  1.000000	  0.000000	  0.000000	
  0.000000	  0.000000	  1.000000	  0.000000	
  0.000000	  0.364683	  0.322457	  0.312860	

MOTIF 32 CWGCCTS-DREME-16

letter-probability matrix: alength= 4 w= 7 nsites= 1096 E= 3.9e-013
  0.000000	  1.000000	  0.000000	  0.000000	
  0.445255	  0.000000	  0.000000	  0.554745	
  0.000000	  0.000000	  1.000000	  0.000000	
  0.000000	  1.000000	  0.000000	  0.000000	
  0.000000	  1.000000	  0.000000	  0.000000	
  0.000000	  0.000000	  0.000000	  1.000000	
  0.000000	  0.462591	  0.537409	  0.000000	

MOTIF 33 MAGATCTY-DREME-17

letter-probability matrix: alength= 4 w= 8 nsites= 317 E= 1.4e-012
  0.429022	  0.570978	  0.000000	  0.000000	
  1.000000	  0.000000	  0.000000	  0.000000	
  0.000000	  0.000000	  1.000000	  0.000000	
  1.000000	  0.000000	  0.000000	  0.000000	
  0.000000	  0.000000	  0.000000	  1.000000	
  0.000000	  1.000000	  0.000000	  0.000000	
  0.000000	  0.000000	  0.000000	  1.000000	
  0.000000	  0.624606	  0.000000	  0.375394	

MOTIF 34 AGGGTCACTGGTGAGCCTTCC-MEME-7

letter-probability matrix: alength= 4 w= 21 nsites= 5 E= 2.3e-012
  1.000000	  0.000000	  0.000000	  0.000000	
  0.000000	  0.000000	  1.000000	  0.000000	
  0.000000	  0.000000	  1.000000	  0.000000	
  0.000000	  0.000000	  1.000000	  0.000000	
  0.000000	  0.000000	  0.000000	  1.000000	
  0.000000	  1.000000	  0.000000	  0.000000	
  1.000000	  0.000000	  0.000000	  0.000000	
  0.000000	  1.000000	  0.000000	  0.000000	
  0.000000	  0.000000	  0.000000	  1.000000	
  0.000000	  0.000000	  1.000000	  0.000000	
  0.000000	  0.000000	  1.000000	  0.000000	
  0.000000	  0.000000	  0.000000	  1.000000	
  0.000000	  0.000000	  1.000000	  0.000000	
  1.000000	  0.000000	  0.000000	  0.000000	
  0.000000	  0.000000	  1.000000	  0.000000	
  0.000000	  1.000000	  0.000000	  0.000000	
  0.000000	  1.000000	  0.000000	  0.000000	
  0.000000	  0.000000	  0.000000	  1.000000	
  0.000000	  0.000000	  0.000000	  1.000000	
  0.000000	  1.000000	  0.000000	  0.000000	
  0.000000	  1.000000	  0.000000	  0.000000	

MOTIF 35 GTTGACAA-DREME-18

letter-probability matrix: alength= 4 w= 8 nsites= 122 E= 3.8e-012
  0.000000	  0.000000	  1.000000	  0.000000	
  0.000000	  0.000000	  0.000000	  1.000000	
  0.000000	  0.000000	  0.000000	  1.000000	
  0.000000	  0.000000	  1.000000	  0.000000	
  1.000000	  0.000000	  0.000000	  0.000000	
  0.000000	  1.000000	  0.000000	  0.000000	
  1.000000	  0.000000	  0.000000	  0.000000	
  1.000000	  0.000000	  0.000000	  0.000000	

MOTIF 36 MA0482.1-Gata4

letter-probability matrix: alength= 4 w= 11 nsites= 2746 E= 0.0e+000
  0.003652	  0.378363	  0.136201	  0.481785	
  0.000011	  0.788399	  0.111439	  0.100153	
  0.000011	  0.032417	  0.000008	  0.967564	
  0.000011	  0.000008	  0.000008	  0.999974	
  0.985773	  0.014209	  0.000008	  0.000011	
  0.000011	  0.000008	  0.000008	  0.999974	
  0.000011	  0.999971	  0.000008	  0.000011	
  0.199202	  0.000008	  0.000008	  0.800782	
  0.000011	  0.451557	  0.342311	  0.206121	
  0.218867	  0.365617	  0.057180	  0.358337	
  0.140573	  0.338305	  0.248360	  0.272761	

MOTIF 37 AMATAMAT-DREME-19

letter-probability matrix: alength= 4 w= 8 nsites= 466 E= 8.0e-012
  1.000000	  0.000000	  0.000000	  0.000000	
  0.366953	  0.633047	  0.000000	  0.000000	
  1.000000	  0.000000	  0.000000	  0.000000	
  0.000000	  0.000000	  0.000000	  1.000000	
  1.000000	  0.000000	  0.000000	  0.000000	
  0.366953	  0.633047	  0.000000	  0.000000	
  1.000000	  0.000000	  0.000000	  0.000000	
  0.000000	  0.000000	  0.000000	  1.000000	

MOTIF 38 MA0037.2-GATA3

letter-probability matrix: alength= 4 w= 8 nsites= 4628 E= 0.0e+000
  0.999985	  0.000005	  0.000005	  0.000006	
  0.000006	  0.000005	  0.999983	  0.000006	
  0.999985	  0.000005	  0.000005	  0.000006	
  0.000006	  0.000005	  0.000005	  0.999985	
  0.999985	  0.000005	  0.000005	  0.000006	
  0.999985	  0.000005	  0.000005	  0.000006	
  0.278738	  0.000005	  0.721251	  0.000006	
  0.604142	  0.153847	  0.242004	  0.000006	

MOTIF 39 ATCTATCT-MEME-8

letter-probability matrix: alength= 4 w= 8 nsites= 53 E= 2.7e-011
  1.000000	  0.000000	  0.000000	  0.000000	
  0.075472	  0.000000	  0.000000	  0.924528	
  0.000000	  1.000000	  0.000000	  0.000000	
  0.000000	  0.000000	  0.000000	  1.000000	
  1.000000	  0.000000	  0.000000	  0.000000	
  0.000000	  0.000000	  0.000000	  1.000000	
  0.000000	  1.000000	  0.000000	  0.000000	
  0.169811	  0.000000	  0.000000	  0.830189	

MOTIF 40 TTTBAAA-DREME-20

letter-probability matrix: alength= 4 w= 7 nsites= 616 E= 9.9e-011
  0.000000	  0.000000	  0.000000	  1.000000	
  0.000000	  0.000000	  0.000000	  1.000000	
  0.000000	  0.000000	  0.000000	  1.000000	
  0.000000	  0.207792	  0.232143	  0.560065	
  1.000000	  0.000000	  0.000000	  0.000000	
  1.000000	  0.000000	  0.000000	  0.000000	
  1.000000	  0.000000	  0.000000	  0.000000	

MOTIF 41 ATTTGGAA-DREME-21

letter-probability matrix: alength= 4 w= 8 nsites= 95 E= 1.3e-010
  1.000000	  0.000000	  0.000000	  0.000000	
  0.000000	  0.000000	  0.000000	  1.000000	
  0.000000	  0.000000	  0.000000	  1.000000	
  0.000000	  0.000000	  0.000000	  1.000000	
  0.000000	  0.000000	  1.000000	  0.000000	
  0.000000	  0.000000	  1.000000	  0.000000	
  1.000000	  0.000000	  0.000000	  0.000000	
  1.000000	  0.000000	  0.000000	  0.000000	

MOTIF 42 ATCTRCM-DREME-24

letter-probability matrix: alength= 4 w= 7 nsites= 776 E= 1.0e-008
  1.000000	  0.000000	  0.000000	  0.000000	
  0.000000	  0.000000	  0.000000	  1.000000	
  0.000000	  1.000000	  0.000000	  0.000000	
  0.000000	  0.000000	  0.000000	  1.000000	
  0.520619	  0.000000	  0.479381	  0.000000	
  0.000000	  1.000000	  0.000000	  0.000000	
  0.592784	  0.407216	  0.000000	  0.000000	

MOTIF 43 CCWGGAA-DREME-22

letter-probability matrix: alength= 4 w= 7 nsites= 254 E= 2.2e-008
  0.000000	  1.000000	  0.000000	  0.000000	
  0.000000	  1.000000	  0.000000	  0.000000	
  0.566929	  0.000000	  0.000000	  0.433071	
  0.000000	  0.000000	  1.000000	  0.000000	
  0.000000	  0.000000	  1.000000	  0.000000	
  1.000000	  0.000000	  0.000000	  0.000000	
  1.000000	  0.000000	  0.000000	  0.000000	

MOTIF 44 GGGCTACA-DREME-23

letter-probability matrix: alength= 4 w= 8 nsites= 83 E= 2.3e-008
  0.000000	  0.000000	  1.000000	  0.000000	
  0.000000	  0.000000	  1.000000	  0.000000	
  0.000000	  0.000000	  1.000000	  0.000000	
  0.000000	  1.000000	  0.000000	  0.000000	
  0.000000	  0.000000	  0.000000	  1.000000	
  1.000000	  0.000000	  0.000000	  0.000000	
  0.000000	  1.000000	  0.000000	  0.000000	
  1.000000	  0.000000	  0.000000	  0.000000	

MOTIF 45 AAYTGAACYYRGGWCCTCTGVAAGARCAG-MEME-10

letter-probability matrix: alength= 4 w= 29 nsites= 9 E= 3.4e-008
  0.777778	  0.000000	  0.222222	  0.000000	
  0.666667	  0.111111	  0.000000	  0.222222	
  0.000000	  0.444444	  0.111111	  0.444444	
  0.111111	  0.222222	  0.000000	  0.666667	
  0.111111	  0.111111	  0.777778	  0.000000	
  0.888889	  0.111111	  0.000000	  0.000000	
  0.888889	  0.000000	  0.111111	  0.000000	
  0.000000	  0.888889	  0.000000	  0.111111	
  0.000000	  0.444444	  0.000000	  0.555556	
  0.000000	  0.444444	  0.000000	  0.555556	
  0.444444	  0.000000	  0.555556	  0.000000	
  0.222222	  0.000000	  0.777778	  0.000000	
  0.222222	  0.111111	  0.666667	  0.000000	
  0.333333	  0.000000	  0.000000	  0.666667	
  0.111111	  0.666667	  0.111111	  0.111111	
  0.000000	  0.777778	  0.222222	  0.000000	
  0.000000	  0.111111	  0.000000	  0.888889	
  0.000000	  0.666667	  0.111111	  0.222222	
  0.111111	  0.000000	  0.000000	  0.888889	
  0.000000	  0.000000	  0.888889	  0.111111	
  0.222222	  0.333333	  0.444444	  0.000000	
  0.888889	  0.000000	  0.111111	  0.000000	
  1.000000	  0.000000	  0.000000	  0.000000	
  0.000000	  0.000000	  1.000000	  0.000000	
  0.888889	  0.000000	  0.000000	  0.111111	
  0.333333	  0.000000	  0.666667	  0.000000	
  0.000000	  0.888889	  0.000000	  0.111111	
  0.888889	  0.000000	  0.111111	  0.000000	
  0.222222	  0.000000	  0.777778	  0.000000	

MOTIF 46 MA0140.2-TAL1::GATA1

letter-probability matrix: alength= 4 w= 18 nsites= 4955 E= 0.0e+000
  0.224824	  0.411298	  0.195156	  0.168720	
  0.041579	  0.162867	  0.032093	  0.763461	
  0.064183	  0.000004	  0.000004	  0.935809	
  0.999986	  0.000004	  0.000004	  0.000006	
  0.000006	  0.000004	  0.000004	  0.999986	
  0.000006	  0.999984	  0.000004	  0.000006	
  0.413520	  0.012718	  0.011104	  0.562659	
  0.132798	  0.268617	  0.446816	  0.151769	
  0.194351	  0.245004	  0.251059	  0.309586	
  0.240364	  0.227447	  0.306759	  0.225430	
  0.358828	  0.228052	  0.199798	  0.213322	
  0.209487	  0.249646	  0.345507	  0.195360	
  0.272856	  0.230474	  0.295861	  0.200809	
  0.380422	  0.208476	  0.165490	  0.245611	
  0.278708	  0.249646	  0.380219	  0.091427	
  0.022205	  0.973143	  0.004646	  0.000006	
  0.940249	  0.000004	  0.000004	  0.059743	
  0.032296	  0.179618	  0.715227	  0.072860	

MOTIF 47 GTAGTTCA-DREME-25

letter-probability matrix: alength= 4 w= 8 nsites= 97 E= 1.4e-006
  0.000000	  0.000000	  1.000000	  0.000000	
  0.000000	  0.000000	  0.000000	  1.000000	
  1.000000	  0.000000	  0.000000	  0.000000	
  0.000000	  0.000000	  1.000000	  0.000000	
  0.000000	  0.000000	  0.000000	  1.000000	
  0.000000	  0.000000	  0.000000	  1.000000	
  0.000000	  1.000000	  0.000000	  0.000000	
  1.000000	  0.000000	  0.000000	  0.000000	

MOTIF 48 ASCACTGA-DREME-26

letter-probability matrix: alength= 4 w= 8 nsites= 146 E= 1.7e-006
  1.000000	  0.000000	  0.000000	  0.000000	
  0.000000	  0.273973	  0.726027	  0.000000	
  0.000000	  1.000000	  0.000000	  0.000000	
  1.000000	  0.000000	  0.000000	  0.000000	
  0.000000	  1.000000	  0.000000	  0.000000	
  0.000000	  0.000000	  0.000000	  1.000000	
  0.000000	  0.000000	  1.000000	  0.000000	
  1.000000	  0.000000	  0.000000	  0.000000	

MOTIF 49 AVAGAAA-DREME-27

letter-probability matrix: alength= 4 w= 7 nsites= 1022 E= 2.6e-006
  1.000000	  0.000000	  0.000000	  0.000000	
  0.288650	  0.278865	  0.432485	  0.000000	
  1.000000	  0.000000	  0.000000	  0.000000	
  0.000000	  0.000000	  1.000000	  0.000000	
  1.000000	  0.000000	  0.000000	  0.000000	
  1.000000	  0.000000	  0.000000	  0.000000	
  1.000000	  0.000000	  0.000000	  0.000000	

MOTIF 50 CAGTGACC-DREME-28

letter-probability matrix: alength= 4 w= 8 nsites= 82 E= 7.9e-006
  0.000000	  1.000000	  0.000000	  0.000000	
  1.000000	  0.000000	  0.000000	  0.000000	
  0.000000	  0.000000	  1.000000	  0.000000	
  0.000000	  0.000000	  0.000000	  1.000000	
  0.000000	  0.000000	  1.000000	  0.000000	
  1.000000	  0.000000	  0.000000	  0.000000	
  0.000000	  1.000000	  0.000000	  0.000000	
  0.000000	  1.000000	  0.000000	  0.000000	

MOTIF 51 CTGRGTTY-DREME-30

letter-probability matrix: alength= 4 w= 8 nsites= 232 E= 8.5e-006
  0.000000	  1.000000	  0.000000	  0.000000	
  0.000000	  0.000000	  0.000000	  1.000000	
  0.000000	  0.000000	  1.000000	  0.000000	
  0.534483	  0.000000	  0.465517	  0.000000	
  0.000000	  0.000000	  1.000000	  0.000000	
  0.000000	  0.000000	  0.000000	  1.000000	
  0.000000	  0.000000	  0.000000	  1.000000	
  0.000000	  0.461207	  0.000000	  0.538793	

MOTIF 52 AAGCCTCC-DREME-29

letter-probability matrix: alength= 4 w= 8 nsites= 81 E= 3.2e-005
  1.000000	  0.000000	  0.000000	  0.000000	
  1.000000	  0.000000	  0.000000	  0.000000	
  0.000000	  0.000000	  1.000000	  0.000000	
  0.000000	  1.000000	  0.000000	  0.000000	
  0.000000	  1.000000	  0.000000	  0.000000	
  0.000000	  0.000000	  0.000000	  1.000000	
  0.000000	  1.000000	  0.000000	  0.000000	
  0.000000	  1.000000	  0.000000	  0.000000	

MOTIF 53 UP00032_2-Gata3_secondary

letter-probability matrix: alength= 4 w= 22 nsites= 20 E= 0.0e+000
  0.178208	  0.319317	  0.115601	  0.386874	
  0.137415	  0.182268	  0.205886	  0.474433	
  0.254449	  0.244101	  0.165422	  0.336028	
  0.240670	  0.207561	  0.237352	  0.314416	
  0.271143	  0.214671	  0.363619	  0.150568	
  0.096451	  0.319548	  0.191821	  0.392179	
  0.499861	  0.143049	  0.027461	  0.329630	
  0.052417	  0.024617	  0.893818	  0.029148	
  0.919272	  0.028409	  0.024975	  0.027344	
  0.032033	  0.071587	  0.025164	  0.871216	
  0.242366	  0.231875	  0.225060	  0.300700	
  0.107875	  0.220411	  0.283116	  0.388598	
  0.152773	  0.166042	  0.135431	  0.545754	
  0.836481	  0.052361	  0.060857	  0.050301	
  0.042450	  0.069840	  0.071514	  0.816196	
  0.053054	  0.844994	  0.028498	  0.073454	
  0.383334	  0.017760	  0.396529	  0.202377	
  0.381450	  0.215809	  0.255672	  0.147070	
  0.095771	  0.357903	  0.280544	  0.265781	
  0.296109	  0.181679	  0.178582	  0.343630	
  0.301945	  0.254492	  0.109063	  0.334500	
  0.349193	  0.270383	  0.137860	  0.242564	

MOTIF 54 GATAGGYA-DREME-31

letter-probability matrix: alength= 4 w= 8 nsites= 153 E= 2.2e-004
  0.000000	  0.000000	  1.000000	  0.000000	
  1.000000	  0.000000	  0.000000	  0.000000	
  0.000000	  0.000000	  0.000000	  1.000000	
  1.000000	  0.000000	  0.000000	  0.000000	
  0.000000	  0.000000	  1.000000	  0.000000	
  0.000000	  0.000000	  1.000000	  0.000000	
  0.000000	  0.320261	  0.000000	  0.679739	
  1.000000	  0.000000	  0.000000	  0.000000	

MOTIF 55 DPRX_DBD_1

letter-probability matrix: alength= 4 w= 10 nsites= 20 E= 0.0e+000
  0.319769	  0.200266	  0.304364	  0.175601	
  0.208525	  0.329863	  0.301282	  0.160329	
  0.224642	  0.073630	  0.641391	  0.060337	
  0.063958	  0.031070	  0.754628	  0.150343	
  0.947323	  0.048323	  0.002901	  0.001451	
  0.001451	  0.001037	  0.017302	  0.980211	
  0.102911	  0.144822	  0.048603	  0.703665	
  0.909168	  0.001037	  0.028776	  0.061019	
  0.267127	  0.107812	  0.323043	  0.302018	
  0.144218	  0.442507	  0.232910	  0.180365	

MOTIF 56 ACTGTAGC-DREME-32

letter-probability matrix: alength= 4 w= 8 nsites= 54 E= 3.9e-004
  1.000000	  0.000000	  0.000000	  0.000000	
  0.000000	  1.000000	  0.000000	  0.000000	
  0.000000	  0.000000	  0.000000	  1.000000	
  0.000000	  0.000000	  1.000000	  0.000000	
  0.000000	  0.000000	  0.000000	  1.000000	
  1.000000	  0.000000	  0.000000	  0.000000	
  0.000000	  0.000000	  1.000000	  0.000000	
  0.000000	  1.000000	  0.000000	  0.000000	

MOTIF 57 AGATVGC-DREME-34

letter-probability matrix: alength= 4 w= 7 nsites= 314 E= 7.0e-004
  1.000000	  0.000000	  0.000000	  0.000000	
  0.000000	  0.000000	  1.000000	  0.000000	
  1.000000	  0.000000	  0.000000	  0.000000	
  0.000000	  0.000000	  0.000000	  1.000000	
  0.617834	  0.098726	  0.283439	  0.000000	
  0.000000	  0.000000	  1.000000	  0.000000	
  0.000000	  1.000000	  0.000000	  0.000000	

MOTIF 58 CTGTAA-DREME-33

letter-probability matrix: alength= 4 w= 6 nsites= 580 E= 7.8e-004
  0.000000	  1.000000	  0.000000	  0.000000	
  0.000000	  0.000000	  0.000000	  1.000000	
  0.000000	  0.000000	  1.000000	  0.000000	
  0.000000	  0.000000	  0.000000	  1.000000	
  1.000000	  0.000000	  0.000000	  0.000000	
  1.000000	  0.000000	  0.000000	  0.000000	

MOTIF 59 CTTTWATC-DREME-35

letter-probability matrix: alength= 4 w= 8 nsites= 81 E= 1.8e-003
  0.000000	  1.000000	  0.000000	  0.000000	
  0.000000	  0.000000	  0.000000	  1.000000	
  0.000000	  0.000000	  0.000000	  1.000000	
  0.000000	  0.000000	  0.000000	  1.000000	
  0.802469	  0.000000	  0.000000	  0.197531	
  1.000000	  0.000000	  0.000000	  0.000000	
  0.000000	  0.000000	  0.000000	  1.000000	
  0.000000	  1.000000	  0.000000	  0.000000	

MOTIF 60 GSC2_DBD

letter-probability matrix: alength= 4 w= 10 nsites= 20 E= 0.0e+000
  0.228984	  0.339622	  0.219192	  0.212203	
  0.177247	  0.415342	  0.094861	  0.312550	
  0.055589	  0.001037	  0.001037	  0.942337	
  0.851438	  0.037717	  0.024648	  0.086196	
  0.930571	  0.006106	  0.001037	  0.062286	
  0.001451	  0.019563	  0.066558	  0.912427	
  0.097054	  0.756866	  0.068146	  0.077933	
  0.060652	  0.656797	  0.138304	  0.144248	
  0.102682	  0.330901	  0.345715	  0.220701	
  0.252675	  0.402798	  0.083955	  0.260572	

MOTIF 61 AATCCGGA-DREME-36

letter-probability matrix: alength= 4 w= 8 nsites= 37 E= 8.8e-003
  1.000000	  0.000000	  0.000000	  0.000000	
  1.000000	  0.000000	  0.000000	  0.000000	
  0.000000	  0.000000	  0.000000	  1.000000	
  0.000000	  1.000000	  0.000000	  0.000000	
  0.000000	  1.000000	  0.000000	  0.000000	
  0.000000	  0.000000	  1.000000	  0.000000	
  0.000000	  0.000000	  1.000000	  0.000000	
  1.000000	  0.000000	  0.000000	  0.000000	

MOTIF 62 CCAGSC-DREME-37

letter-probability matrix: alength= 4 w= 6 nsites= 806 E= 1.0e-002
  0.000000	  1.000000	  0.000000	  0.000000	
  0.000000	  1.000000	  0.000000	  0.000000	
  1.000000	  0.000000	  0.000000	  0.000000	
  0.000000	  0.000000	  1.000000	  0.000000	
  0.000000	  0.482630	  0.517370	  0.000000	
  0.000000	  1.000000	  0.000000	  0.000000	

MOTIF 63 UP00080_2-Gata5_secondary

letter-probability matrix: alength= 4 w= 17 nsites= 20 E= 0.0e+000
  0.296929	  0.225673	  0.366175	  0.111222	
  0.363595	  0.287513	  0.178349	  0.170542	
  0.167984	  0.352791	  0.235132	  0.244093	
  0.361695	  0.255056	  0.160234	  0.223017	
  0.280127	  0.084337	  0.489836	  0.145700	
  0.853296	  0.069024	  0.035369	  0.042311	
  0.064392	  0.018138	  0.846433	  0.071037	
  0.912946	  0.036758	  0.040325	  0.009970	
  0.027218	  0.012941	  0.055081	  0.904760	
  0.825039	  0.129487	  0.014321	  0.031152	
  0.049511	  0.030404	  0.119313	  0.800772	
  0.070351	  0.821814	  0.023720	  0.084114	
  0.507241	  0.035250	  0.109732	  0.347777	
  0.229049	  0.147078	  0.435580	  0.188294	
  0.184136	  0.288936	  0.157708	  0.369219	
  0.175547	  0.268127	  0.274746	  0.281578	
  0.137613	  0.156211	  0.345426	  0.360750	

MOTIF 64 AAARCCA-DREME-38

letter-probability matrix: alength= 4 w= 7 nsites= 336 E= 3.5e-002
  1.000000	  0.000000	  0.000000	  0.000000	
  1.000000	  0.000000	  0.000000	  0.000000	
  1.000000	  0.000000	  0.000000	  0.000000	
  0.497024	  0.000000	  0.502976	  0.000000	
  0.000000	  1.000000	  0.000000	  0.000000	
  0.000000	  1.000000	  0.000000	  0.000000	
  1.000000	  0.000000	  0.000000	  0.000000	
