# Supplementary material for: Genome-wide CRISPR Screens in T Helper Cells Reveal Pervasive Crosstalk between Activation and Differentiation
Source: Cell. 2019 Feb 7;176(4):882–896.e18. doi: 10.1016/j.cell.2018.11.044 (PMC6370901; doi:10.1016/j.cell.2018.11.044)
Supplement: Data S2. Processed Data from All the Steps of the Analysis, Related to Figure 1 [file mmc2.zip › supplemental data/motif analysis/gata3_meme/progress_log.txt]

Invoking:
  getsize ./chip_total_gata3.200.fa 1> $metrics
Finished invoke:
  name: count_seqs  status: 0  time: 0.09003
Invoking:
  fasta-most -min 50 < ./chip_total_gata3.200.fa 1> $metrics
Finished invoke:
  name: most_seqs  status: 0  time: 0.274796
Invoking:
  fasta-center -dna -len 100 < ./chip_total_gata3.200.fa 1> ./seqs-centered
Finished invoke:
  name: center_seqs  status: 0  time: 0.469758
Invoking:
  fasta-shuffle-letters ./seqs-centered ./seqs-shuffled -kmer 2 -tag -dinuc -dna -seed 1
Finished invoke:
  name: shuffle_seqs  status: 0  time: 0.11373
Invoking:
  fasta-subsample ./seqs-centered 600 -rest ./seqs-discarded -seed 1 1> ./seqs-sampled
Finished invoke:
  name: sample_seqs  status: 0  time: 0.48539
Invoking:
  fasta-get-markov -nostatus -nosummary -dna -m 1 ./chip_total_gata3.200.fa ./background
Finished invoke:
  name: bg  status: 0  time: 0.052199
Invoking:
  meme ./seqs-sampled -oc meme_out -mod zoops -nmotifs 10 -minw 6 -maxw 30 -bfile ./background -dna -time 5082 -revcomp -nostatus
Finished invoke:
  name: meme  status: 0  time: 4214.871024
Invoking:
  dreme -v 1 -oc dreme_out -png -dna -p ./seqs-centered -n ./seqs-shuffled -t 5453 -e 0.05
Finished invoke:
  name: dreme  status: 0  time: 4127.385746
Invoking:
  centrimo -seqlen 200 -verbosity 1 -oc centrimo_out -bfile ./background -score 5.0 -ethresh 10.0 ./chip_total_gata3.200.fa meme_out/meme.xml dreme_out/dreme.xml db/EUKARYOTE/jolma2013.meme db/JASPAR/JASPAR_CORE_2014_vertebrates.meme db/MOUSE/uniprobe_mouse.meme
Finished invoke:
  name: centrimo  status: 0  time: 98.901271
Invoking:
  tomtom -verbosity 1 -oc meme_tomtom_out -min-overlap 5 -dist pearson -evalue -thresh 1 -no-ssc -bfile ./background meme_out/meme.xml db/EUKARYOTE/jolma2013.meme db/JASPAR/JASPAR_CORE_2014_vertebrates.meme db/MOUSE/uniprobe_mouse.meme
Finished invoke:
  name: meme_tomtom  status: 0  time: 118.242839
Invoking:
  tomtom -verbosity 1 -oc dreme_tomtom_out -min-overlap 5 -dist pearson -evalue -thresh 1 -no-ssc -bfile ./background dreme_out/dreme.xml db/EUKARYOTE/jolma2013.meme db/JASPAR/JASPAR_CORE_2014_vertebrates.meme db/MOUSE/uniprobe_mouse.meme
Finished invoke:
  name: dreme_tomtom  status: 0  time: 20.046419
Invoking:
  tomtom -verbosity 1 -text -thresh 0.1 ./combined.meme ./combined.meme 1> ./motif_alignment.txt
Finished invoke:
  name: align  status: 0  time: 8.228947
Invoking:
  spamo -verbosity 1 -oc spamo_out_1 -bgfile ./background -primary ATCTATCTATCTATCTATCTATCTATC ./chip_total_gata3.200.fa meme_out/meme.xml meme_out/meme.xml dreme_out/dreme.xml db/EUKARYOTE/jolma2013.meme db/JASPAR/JASPAR_CORE_2014_vertebrates.meme db/MOUSE/uniprobe_mouse.meme
Finished invoke:
  name: spamo1  status: 0  time: 1.908283
Invoking:
  spamo -verbosity 1 -oc spamo_out_2 -bgfile ./background -primary BTTATCW ./chip_total_gata3.200.fa dreme_out/dreme.xml meme_out/meme.xml dreme_out/dreme.xml db/EUKARYOTE/jolma2013.meme db/JASPAR/JASPAR_CORE_2014_vertebrates.meme db/MOUSE/uniprobe_mouse.meme
Finished invoke:
  name: spamo2  status: 0  time: 1.785869
Invoking:
  spamo -verbosity 1 -oc spamo_out_3 -bgfile ./background -primary GCCATCTY ./chip_total_gata3.200.fa dreme_out/dreme.xml meme_out/meme.xml dreme_out/dreme.xml db/EUKARYOTE/jolma2013.meme db/JASPAR/JASPAR_CORE_2014_vertebrates.meme db/MOUSE/uniprobe_mouse.meme
Finished invoke:
  name: spamo3  status: 0  time: 1.795983
Invoking:
  spamo -verbosity 1 -oc spamo_out_4 -bgfile ./background -primary GGTAGRTA ./chip_total_gata3.200.fa dreme_out/dreme.xml meme_out/meme.xml dreme_out/dreme.xml db/EUKARYOTE/jolma2013.meme db/JASPAR/JASPAR_CORE_2014_vertebrates.meme db/MOUSE/uniprobe_mouse.meme
Finished invoke:
  name: spamo4  status: 0  time: 1.778024
Invoking:
  spamo -verbosity 1 -oc spamo_out_5 -bgfile ./background -primary AMMCAC ./chip_total_gata3.200.fa dreme_out/dreme.xml meme_out/meme.xml dreme_out/dreme.xml db/EUKARYOTE/jolma2013.meme db/JASPAR/JASPAR_CORE_2014_vertebrates.meme db/MOUSE/uniprobe_mouse.meme
Finished invoke:
  name: spamo5  status: 0  time: 1.814796
Invoking:
  spamo -verbosity 1 -oc spamo_out_6 -bgfile ./background -primary AAAANAAA ./chip_total_gata3.200.fa dreme_out/dreme.xml meme_out/meme.xml dreme_out/dreme.xml db/EUKARYOTE/jolma2013.meme db/JASPAR/JASPAR_CORE_2014_vertebrates.meme db/MOUSE/uniprobe_mouse.meme
Finished invoke:
  name: spamo6  status: 0  time: 1.776905
Invoking:
  spamo -verbosity 1 -oc spamo_out_7 -bgfile ./background -primary GCCACYAY ./chip_total_gata3.200.fa dreme_out/dreme.xml meme_out/meme.xml dreme_out/dreme.xml db/EUKARYOTE/jolma2013.meme db/JASPAR/JASPAR_CORE_2014_vertebrates.meme db/MOUSE/uniprobe_mouse.meme
Finished invoke:
  name: spamo7  status: 0  time: 1.782102
Invoking:
  spamo -verbosity 1 -oc spamo_out_8 -bgfile ./background -primary TYYTTYTYTBTYTBTTTBTTYTSTTYTTBY ./chip_total_gata3.200.fa meme_out/meme.xml meme_out/meme.xml dreme_out/dreme.xml db/EUKARYOTE/jolma2013.meme db/JASPAR/JASPAR_CORE_2014_vertebrates.meme db/MOUSE/uniprobe_mouse.meme
Finished invoke:
  name: spamo8  status: 0  time: 1.889615
Invoking:
  spamo -verbosity 1 -oc spamo_out_9 -bgfile ./background -primary CCMVCCCC ./chip_total_gata3.200.fa dreme_out/dreme.xml meme_out/meme.xml dreme_out/dreme.xml db/EUKARYOTE/jolma2013.meme db/JASPAR/JASPAR_CORE_2014_vertebrates.meme db/MOUSE/uniprobe_mouse.meme
Finished invoke:
  name: spamo9  status: 0  time: 1.802144
Invoking:
  spamo -verbosity 1 -oc spamo_out_10 -bgfile ./background -primary GCTGGGRW ./chip_total_gata3.200.fa dreme_out/dreme.xml meme_out/meme.xml dreme_out/dreme.xml db/EUKARYOTE/jolma2013.meme db/JASPAR/JASPAR_CORE_2014_vertebrates.meme db/MOUSE/uniprobe_mouse.meme
Finished invoke:
  name: spamo10  status: 0  time: 1.775489
Invoking:
  spamo -verbosity 1 -oc spamo_out_11 -bgfile ./background -primary GACAGMCA ./chip_total_gata3.200.fa dreme_out/dreme.xml meme_out/meme.xml dreme_out/dreme.xml db/EUKARYOTE/jolma2013.meme db/JASPAR/JASPAR_CORE_2014_vertebrates.meme db/MOUSE/uniprobe_mouse.meme
Finished invoke:
  name: spamo11  status: 0  time: 1.798021
Invoking:
  spamo -verbosity 1 -oc spamo_out_12 -bgfile ./background -primary GGAAR ./chip_total_gata3.200.fa dreme_out/dreme.xml meme_out/meme.xml dreme_out/dreme.xml db/EUKARYOTE/jolma2013.meme db/JASPAR/JASPAR_CORE_2014_vertebrates.meme db/MOUSE/uniprobe_mouse.meme
Finished invoke:
  name: spamo12  status: 0  time: 1.781442
Invoking:
  spamo -verbosity 1 -oc spamo_out_13 -bgfile ./background -primary GAGTTCRA ./chip_total_gata3.200.fa dreme_out/dreme.xml meme_out/meme.xml dreme_out/dreme.xml db/EUKARYOTE/jolma2013.meme db/JASPAR/JASPAR_CORE_2014_vertebrates.meme db/MOUSE/uniprobe_mouse.meme
Finished invoke:
  name: spamo13  status: 0  time: 1.783535
Invoking:
  spamo -verbosity 1 -oc spamo_out_14 -bgfile ./background -primary CAWCCATC ./chip_total_gata3.200.fa dreme_out/dreme.xml meme_out/meme.xml dreme_out/dreme.xml db/EUKARYOTE/jolma2013.meme db/JASPAR/JASPAR_CORE_2014_vertebrates.meme db/MOUSE/uniprobe_mouse.meme
Finished invoke:
  name: spamo14  status: 0  time: 1.803441
Invoking:
  spamo -verbosity 1 -oc spamo_out_15 -bgfile ./background -primary CACMCMCMCMCACCC ./chip_total_gata3.200.fa meme_out/meme.xml meme_out/meme.xml dreme_out/dreme.xml db/EUKARYOTE/jolma2013.meme db/JASPAR/JASPAR_CORE_2014_vertebrates.meme db/MOUSE/uniprobe_mouse.meme
Finished invoke:
  name: spamo15  status: 0  time: 1.883584
Invoking:
  spamo -verbosity 1 -oc spamo_out_16 -bgfile ./background -primary CACGB ./chip_total_gata3.200.fa dreme_out/dreme.xml meme_out/meme.xml dreme_out/dreme.xml db/EUKARYOTE/jolma2013.meme db/JASPAR/JASPAR_CORE_2014_vertebrates.meme db/MOUSE/uniprobe_mouse.meme
Finished invoke:
  name: spamo16  status: 0  time: 1.804896
Invoking:
  spamo -verbosity 1 -oc spamo_out_17 -bgfile ./background -primary CWGCCTS ./chip_total_gata3.200.fa dreme_out/dreme.xml meme_out/meme.xml dreme_out/dreme.xml db/EUKARYOTE/jolma2013.meme db/JASPAR/JASPAR_CORE_2014_vertebrates.meme db/MOUSE/uniprobe_mouse.meme
Finished invoke:
  name: spamo17  status: 0  time: 1.778835
Invoking:
  spamo -verbosity 1 -oc spamo_out_18 -bgfile ./background -primary MAGATCTY ./chip_total_gata3.200.fa dreme_out/dreme.xml meme_out/meme.xml dreme_out/dreme.xml db/EUKARYOTE/jolma2013.meme db/JASPAR/JASPAR_CORE_2014_vertebrates.meme db/MOUSE/uniprobe_mouse.meme
Finished invoke:
  name: spamo18  status: 0  time: 1.783525
Invoking:
  spamo -verbosity 1 -oc spamo_out_19 -bgfile ./background -primary AGGGTCACTGGTGAGCCTTCC ./chip_total_gata3.200.fa meme_out/meme.xml meme_out/meme.xml dreme_out/dreme.xml db/EUKARYOTE/jolma2013.meme db/JASPAR/JASPAR_CORE_2014_vertebrates.meme db/MOUSE/uniprobe_mouse.meme
Finished invoke:
  name: spamo19  status: 0  time: 1.90273
Invoking:
  spamo -verbosity 1 -oc spamo_out_20 -bgfile ./background -primary GTTGACAA ./chip_total_gata3.200.fa dreme_out/dreme.xml meme_out/meme.xml dreme_out/dreme.xml db/EUKARYOTE/jolma2013.meme db/JASPAR/JASPAR_CORE_2014_vertebrates.meme db/MOUSE/uniprobe_mouse.meme
Finished invoke:
  name: spamo20  status: 0  time: 1.782969
Invoking:
  spamo -verbosity 1 -oc spamo_out_21 -bgfile ./background -primary AMATAMAT ./chip_total_gata3.200.fa dreme_out/dreme.xml meme_out/meme.xml dreme_out/dreme.xml db/EUKARYOTE/jolma2013.meme db/JASPAR/JASPAR_CORE_2014_vertebrates.meme db/MOUSE/uniprobe_mouse.meme
Finished invoke:
  name: spamo21  status: 0  time: 1.807952
Invoking:
  spamo -verbosity 1 -oc spamo_out_22 -bgfile ./background -primary TTTBAAA ./chip_total_gata3.200.fa dreme_out/dreme.xml meme_out/meme.xml dreme_out/dreme.xml db/EUKARYOTE/jolma2013.meme db/JASPAR/JASPAR_CORE_2014_vertebrates.meme db/MOUSE/uniprobe_mouse.meme
Finished invoke:
  name: spamo22  status: 0  time: 1.780367
Invoking:
  spamo -verbosity 1 -oc spamo_out_23 -bgfile ./background -primary GGGCTACA ./chip_total_gata3.200.fa dreme_out/dreme.xml meme_out/meme.xml dreme_out/dreme.xml db/EUKARYOTE/jolma2013.meme db/JASPAR/JASPAR_CORE_2014_vertebrates.meme db/MOUSE/uniprobe_mouse.meme
Finished invoke:
  name: spamo23  status: 0  time: 1.77535
Invoking:
  spamo -verbosity 1 -oc spamo_out_24 -bgfile ./background -primary AAYTGAACYYRGGWCCTCTGVAAGARCAG ./chip_total_gata3.200.fa meme_out/meme.xml meme_out/meme.xml dreme_out/dreme.xml db/EUKARYOTE/jolma2013.meme db/JASPAR/JASPAR_CORE_2014_vertebrates.meme db/MOUSE/uniprobe_mouse.meme
Finished invoke:
  name: spamo24  status: 0  time: 1.887349
Invoking:
  spamo -verbosity 1 -oc spamo_out_25 -bgfile ./background -primary ASCACTGA ./chip_total_gata3.200.fa dreme_out/dreme.xml meme_out/meme.xml dreme_out/dreme.xml db/EUKARYOTE/jolma2013.meme db/JASPAR/JASPAR_CORE_2014_vertebrates.meme db/MOUSE/uniprobe_mouse.meme
Finished invoke:
  name: spamo25  status: 0  time: 1.77749
Invoking:
  spamo -verbosity 1 -oc spamo_out_26 -bgfile ./background -primary AVAGAAA ./chip_total_gata3.200.fa dreme_out/dreme.xml meme_out/meme.xml dreme_out/dreme.xml db/EUKARYOTE/jolma2013.meme db/JASPAR/JASPAR_CORE_2014_vertebrates.meme db/MOUSE/uniprobe_mouse.meme
Finished invoke:
  name: spamo26  status: 0  time: 1.782699
Invoking:
  spamo -verbosity 1 -oc spamo_out_27 -bgfile ./background -primary CTGRGTTY ./chip_total_gata3.200.fa dreme_out/dreme.xml meme_out/meme.xml dreme_out/dreme.xml db/EUKARYOTE/jolma2013.meme db/JASPAR/JASPAR_CORE_2014_vertebrates.meme db/MOUSE/uniprobe_mouse.meme
Finished invoke:
  name: spamo27  status: 0  time: 1.784785
Invoking:
  spamo -verbosity 1 -oc spamo_out_28 -bgfile ./background -primary AAGCCTCC ./chip_total_gata3.200.fa dreme_out/dreme.xml meme_out/meme.xml dreme_out/dreme.xml db/EUKARYOTE/jolma2013.meme db/JASPAR/JASPAR_CORE_2014_vertebrates.meme db/MOUSE/uniprobe_mouse.meme
Finished invoke:
  name: spamo28  status: 0  time: 1.820132
Invoking:
  spamo -verbosity 1 -oc spamo_out_29 -bgfile ./background -primary DPRX_DBD_1 ./chip_total_gata3.200.fa db/EUKARYOTE/jolma2013.meme meme_out/meme.xml dreme_out/dreme.xml db/EUKARYOTE/jolma2013.meme db/JASPAR/JASPAR_CORE_2014_vertebrates.meme db/MOUSE/uniprobe_mouse.meme
Finished invoke:
  name: spamo29  status: 0  time: 2.051419
Invoking:
  spamo -verbosity 1 -oc spamo_out_30 -bgfile ./background -primary CTGTAA ./chip_total_gata3.200.fa dreme_out/dreme.xml meme_out/meme.xml dreme_out/dreme.xml db/EUKARYOTE/jolma2013.meme db/JASPAR/JASPAR_CORE_2014_vertebrates.meme db/MOUSE/uniprobe_mouse.meme
Finished invoke:
  name: spamo30  status: 0  time: 1.784518
Invoking:
  spamo -verbosity 1 -oc spamo_out_31 -bgfile ./background -primary CTTTWATC ./chip_total_gata3.200.fa dreme_out/dreme.xml meme_out/meme.xml dreme_out/dreme.xml db/EUKARYOTE/jolma2013.meme db/JASPAR/JASPAR_CORE_2014_vertebrates.meme db/MOUSE/uniprobe_mouse.meme
Finished invoke:
  name: spamo31  status: 0  time: 1.805339
Invoking:
  spamo -verbosity 1 -oc spamo_out_32 -bgfile ./background -primary AATCCGGA ./chip_total_gata3.200.fa dreme_out/dreme.xml meme_out/meme.xml dreme_out/dreme.xml db/EUKARYOTE/jolma2013.meme db/JASPAR/JASPAR_CORE_2014_vertebrates.meme db/MOUSE/uniprobe_mouse.meme
Finished invoke:
  name: spamo32  status: 0  time: 1.810848
Invoking:
  spamo -verbosity 1 -oc spamo_out_33 -bgfile ./background -primary CCAGSC ./chip_total_gata3.200.fa dreme_out/dreme.xml meme_out/meme.xml dreme_out/dreme.xml db/EUKARYOTE/jolma2013.meme db/JASPAR/JASPAR_CORE_2014_vertebrates.meme db/MOUSE/uniprobe_mouse.meme
Finished invoke:
  name: spamo33  status: 0  time: 1.780907
Invoking:
  spamo -verbosity 1 -oc spamo_out_34 -bgfile ./background -primary AAARCCA ./chip_total_gata3.200.fa dreme_out/dreme.xml meme_out/meme.xml dreme_out/dreme.xml db/EUKARYOTE/jolma2013.meme db/JASPAR/JASPAR_CORE_2014_vertebrates.meme db/MOUSE/uniprobe_mouse.meme
Finished invoke:
  name: spamo34  status: 0  time: 1.785802
Invoking:
  fimo --parse-genomic-coord --verbosity 1 --oc fimo_out_1 --bgfile ./background --motif ATCTATCTATCTATCTATCTATCTATC meme_out/meme.xml ./chip_total_gata3.200.fa
Finished invoke:
  name: fimo1  status: 0  time: 1.533565
Invoking:
  fimo --parse-genomic-coord --verbosity 1 --oc fimo_out_2 --bgfile ./background --motif BTTATCW dreme_out/dreme.xml ./chip_total_gata3.200.fa
Finished invoke:
  name: fimo2  status: 0  time: 0.95178
Invoking:
  fimo --parse-genomic-coord --verbosity 1 --oc fimo_out_3 --bgfile ./background --motif GCCATCTY dreme_out/dreme.xml ./chip_total_gata3.200.fa
Finished invoke:
  name: fimo3  status: 0  time: 0.912301
Invoking:
  fimo --parse-genomic-coord --verbosity 1 --oc fimo_out_4 --bgfile ./background --motif GGTAGRTA dreme_out/dreme.xml ./chip_total_gata3.200.fa
Finished invoke:
  name: fimo4  status: 0  time: 0.92033
Invoking:
  fimo --parse-genomic-coord --verbosity 1 --oc fimo_out_5 --bgfile ./background --motif AMMCAC dreme_out/dreme.xml ./chip_total_gata3.200.fa
Finished invoke:
  name: fimo5  status: 0  time: 0.908383
Invoking:
  fimo --parse-genomic-coord --verbosity 1 --oc fimo_out_6 --bgfile ./background --motif AAAANAAA dreme_out/dreme.xml ./chip_total_gata3.200.fa
Finished invoke:
  name: fimo6  status: 0  time: 0.963848
Invoking:
  fimo --parse-genomic-coord --verbosity 1 --oc fimo_out_7 --bgfile ./background --motif GCCACYAY dreme_out/dreme.xml ./chip_total_gata3.200.fa
Finished invoke:
  name: fimo7  status: 0  time: 0.955416
Invoking:
  fimo --parse-genomic-coord --verbosity 1 --oc fimo_out_8 --bgfile ./background --motif TYYTTYTYTBTYTBTTTBTTYTSTTYTTBY meme_out/meme.xml ./chip_total_gata3.200.fa
Finished invoke:
  name: fimo8  status: 0  time: 1.184769
Invoking:
  fimo --parse-genomic-coord --verbosity 1 --oc fimo_out_9 --bgfile ./background --motif CCMVCCCC dreme_out/dreme.xml ./chip_total_gata3.200.fa
Finished invoke:
  name: fimo9  status: 0  time: 0.926925
Invoking:
  fimo --parse-genomic-coord --verbosity 1 --oc fimo_out_10 --bgfile ./background --motif GCTGGGRW dreme_out/dreme.xml ./chip_total_gata3.200.fa
Finished invoke:
  name: fimo10  status: 0  time: 0.91859
Invoking:
  fimo --parse-genomic-coord --verbosity 1 --oc fimo_out_11 --bgfile ./background --motif GACAGMCA dreme_out/dreme.xml ./chip_total_gata3.200.fa
Finished invoke:
  name: fimo11  status: 0  time: 0.958993
Invoking:
  fimo --parse-genomic-coord --verbosity 1 --oc fimo_out_12 --bgfile ./background --motif GGAAR dreme_out/dreme.xml ./chip_total_gata3.200.fa
Finished invoke:
  name: fimo12  status: 0  time: 0.8714
Invoking:
  fimo --parse-genomic-coord --verbosity 1 --oc fimo_out_13 --bgfile ./background --motif GAGTTCRA dreme_out/dreme.xml ./chip_total_gata3.200.fa
Finished invoke:
  name: fimo13  status: 0  time: 0.939691
Invoking:
  fimo --parse-genomic-coord --verbosity 1 --oc fimo_out_14 --bgfile ./background --motif CAWCCATC dreme_out/dreme.xml ./chip_total_gata3.200.fa
Finished invoke:
  name: fimo14  status: 0  time: 0.917246
Invoking:
  fimo --parse-genomic-coord --verbosity 1 --oc fimo_out_15 --bgfile ./background --motif CACMCMCMCMCACCC meme_out/meme.xml ./chip_total_gata3.200.fa
Finished invoke:
  name: fimo15  status: 0  time: 1.107616
Invoking:
  fimo --parse-genomic-coord --verbosity 1 --oc fimo_out_16 --bgfile ./background --motif CACGB dreme_out/dreme.xml ./chip_total_gata3.200.fa
Finished invoke:
  name: fimo16  status: 0  time: 0.874813
Invoking:
  fimo --parse-genomic-coord --verbosity 1 --oc fimo_out_17 --bgfile ./background --motif CWGCCTS dreme_out/dreme.xml ./chip_total_gata3.200.fa
Finished invoke:
  name: fimo17  status: 0  time: 0.906665
Invoking:
  fimo --parse-genomic-coord --verbosity 1 --oc fimo_out_18 --bgfile ./background --motif MAGATCTY dreme_out/dreme.xml ./chip_total_gata3.200.fa
Finished invoke:
  name: fimo18  status: 0  time: 0.946682
Invoking:
  fimo --parse-genomic-coord --verbosity 1 --oc fimo_out_19 --bgfile ./background --motif AGGGTCACTGGTGAGCCTTCC meme_out/meme.xml ./chip_total_gata3.200.fa
Finished invoke:
  name: fimo19  status: 0  time: 1.051614
Invoking:
  fimo --parse-genomic-coord --verbosity 1 --oc fimo_out_20 --bgfile ./background --motif GTTGACAA dreme_out/dreme.xml ./chip_total_gata3.200.fa
Finished invoke:
  name: fimo20  status: 0  time: 0.930981
Invoking:
  fimo --parse-genomic-coord --verbosity 1 --oc fimo_out_21 --bgfile ./background --motif AMATAMAT dreme_out/dreme.xml ./chip_total_gata3.200.fa
Finished invoke:
  name: fimo21  status: 0  time: 0.942926
Invoking:
  fimo --parse-genomic-coord --verbosity 1 --oc fimo_out_22 --bgfile ./background --motif TTTBAAA dreme_out/dreme.xml ./chip_total_gata3.200.fa
Finished invoke:
  name: fimo22  status: 0  time: 0.876194
Invoking:
  fimo --parse-genomic-coord --verbosity 1 --oc fimo_out_23 --bgfile ./background --motif GGGCTACA dreme_out/dreme.xml ./chip_total_gata3.200.fa
Finished invoke:
  name: fimo23  status: 0  time: 0.902395
Invoking:
  fimo --parse-genomic-coord --verbosity 1 --oc fimo_out_24 --bgfile ./background --motif AAYTGAACYYRGGWCCTCTGVAAGARCAG meme_out/meme.xml ./chip_total_gata3.200.fa
Finished invoke:
  name: fimo24  status: 0  time: 1.077769
Invoking:
  fimo --parse-genomic-coord --verbosity 1 --oc fimo_out_25 --bgfile ./background --motif ASCACTGA dreme_out/dreme.xml ./chip_total_gata3.200.fa
Finished invoke:
  name: fimo25  status: 0  time: 0.903974
Invoking:
  fimo --parse-genomic-coord --verbosity 1 --oc fimo_out_26 --bgfile ./background --motif AVAGAAA dreme_out/dreme.xml ./chip_total_gata3.200.fa
Finished invoke:
  name: fimo26  status: 0  time: 0.939748
Invoking:
  fimo --parse-genomic-coord --verbosity 1 --oc fimo_out_27 --bgfile ./background --motif CTGRGTTY dreme_out/dreme.xml ./chip_total_gata3.200.fa
Finished invoke:
  name: fimo27  status: 0  time: 0.910083
Invoking:
  fimo --parse-genomic-coord --verbosity 1 --oc fimo_out_28 --bgfile ./background --motif AAGCCTCC dreme_out/dreme.xml ./chip_total_gata3.200.fa
Finished invoke:
  name: fimo28  status: 0  time: 0.939157
Invoking:
  fimo --parse-genomic-coord --verbosity 1 --oc fimo_out_29 --bgfile ./background --motif DPRX_DBD_1 db/EUKARYOTE/jolma2013.meme ./chip_total_gata3.200.fa
Finished invoke:
  name: fimo29  status: 0  time: 1.231085
Invoking:
  fimo --parse-genomic-coord --verbosity 1 --oc fimo_out_30 --bgfile ./background --motif CTGTAA dreme_out/dreme.xml ./chip_total_gata3.200.fa
Finished invoke:
  name: fimo30  status: 0  time: 0.906702
Invoking:
  fimo --parse-genomic-coord --verbosity 1 --oc fimo_out_31 --bgfile ./background --motif CTTTWATC dreme_out/dreme.xml ./chip_total_gata3.200.fa
Finished invoke:
  name: fimo31  status: 0  time: 0.907945
Invoking:
  fimo --parse-genomic-coord --verbosity 1 --oc fimo_out_32 --bgfile ./background --motif AATCCGGA dreme_out/dreme.xml ./chip_total_gata3.200.fa
Finished invoke:
  name: fimo32  status: 0  time: 0.897313
Invoking:
  fimo --parse-genomic-coord --verbosity 1 --oc fimo_out_33 --bgfile ./background --motif CCAGSC dreme_out/dreme.xml ./chip_total_gata3.200.fa
Finished invoke:
  name: fimo33  status: 0  time: 0.910972
Invoking:
  fimo --parse-genomic-coord --verbosity 1 --oc fimo_out_34 --bgfile ./background --motif AAARCCA dreme_out/dreme.xml ./chip_total_gata3.200.fa
Finished invoke:
  name: fimo34  status: 0  time: 0.898799
Writing output
Invoking:
  meme-chip_html_to_tsv ./meme-chip.html ./summary.tsv
Finished invoke:
  name: summary  status: 512  time: 0.045931
Done
