# Supplementary material for: Genome-wide CRISPR Screens in T Helper Cells Reveal Pervasive Crosstalk between Activation and Differentiation
Source: Cell. 2019 Feb 7;176(4):882–896.e18. doi: 10.1016/j.cell.2018.11.044 (PMC6370901; doi:10.1016/j.cell.2018.11.044)
Supplement: Data S2. Processed Data from All the Steps of the Analysis, Related to Figure 1 [file mmc2.zip › supplemental data/motif analysis/gata3_meme/motif_alignment.txt]

#Query ID	Target ID	Optimal offset	p-value	E-value	q-value	Overlap	Query consensus	Target consensus	Orientation
1	1	0	0	0	0	27	ATCTATCTATCTATCTATCTATCTATC	ATCTATCTATCTATCTATCTATCTATC	+
1	2	-3	1.11072e-11	7.10863e-10	6.63034e-10	21	ATCTATCTATCTATCTATCTATCTATC	TATCTATCTATCTATCTATCT	-
1	4	-8	7.24825e-08	4.63888e-06	2.88451e-06	15	ATCTATCTATCTATCTATCTATCTATC	ATCTATCTATCTATC	+
1	5	-11	1.1768e-06	7.53155e-05	3.5124e-05	8	ATCTATCTATCTATCTATCTATCTATC	TATCTATC	-
1	39	-4	2.61094e-05	0.001671	0.000623429	8	ATCTATCTATCTATCTATCTATCTATC	ATCTATCT	+
1	15	-12	0.000128596	0.00823017	0.00255881	7	ATCTATCTATCTATCTATCTATCTATC	ATCTATC	+
1	54	-7	0.00297263	0.190248	0.0506994	8	ATCTATCTATCTATCTATCTATCTATC	TACCTATC	-
2	2	0	0	0	0	21	AGATAGATAGATAGATAGATA	AGATAGATAGATAGATAGATA	+
2	1	3	5.50289e-15	3.52185e-13	3.25041e-13	21	AGATAGATAGATAGATAGATA	GATAGATAGATAGATAGATAGATAGAT	-
2	4	-1	3.59834e-10	2.30294e-08	1.41696e-08	15	AGATAGATAGATAGATAGATA	GATAGATAGATAGAT	-
2	5	-1	7.19086e-06	0.000460215	0.000212373	8	AGATAGATAGATAGATAGATA	GATAGATA	+
2	39	0	5.66619e-05	0.00362636	0.00133875	8	AGATAGATAGATAGATAGATA	AGATAGAT	-
2	15	-1	0.000384038	0.0245784	0.00756137	7	AGATAGATAGATAGATAGATA	GATAGAT	-
2	54	-1	0.00126356	0.0808676	0.0213243	8	AGATAGATAGATAGATAGATA	GATAGGTA	+
3	3	0	2.68928e-11	1.72114e-09	2.91215e-09	7	CTTATCT	CTTATCT	+
3	23	5	6.93108e-07	4.43589e-05	3.75274e-05	7	CTTATCT	AGATTCTTATCTGT	+
3	36	1	3.32514e-06	0.000212809	0.000120024	7	CTTATCT	TCTTATCTCCC	+
3	38	1	5.94601e-06	0.000380545	0.000160969	7	CTTATCT	TCTTATCT	-
3	27	2	1.4865e-05	0.000951357	0.000321937	7	CTTATCT	TTCTTATCTGT	+
3	25	6	2.67568e-05	0.00171243	0.000482903	7	CTTATCT	TAGATCCTTATCTGG	-
3	29	8	0.000115146	0.00736932	0.00170181	7	CTTATCT	CTTTATTTCTTATCTCTAAAAA	-
3	46	0	0.000134677	0.00861934	0.00170181	7	CTTATCT	CTTATCTGTGAGGAGCAG	+
3	22	5	0.000141441	0.00905223	0.00170181	7	CTTATCT	CAATTCTTATCTCTATA	-
3	11	1	0.000235252	0.0150561	0.00254748	7	CTTATCT	TCTTATCT	-
3	13	1	0.000260037	0.0166424	0.00255989	7	CTTATCT	TCTTATCT	-
3	14	1	0.000345289	0.0220985	0.00311586	7	CTTATCT	TCTTATCT	-
3	16	1	0.000412136	0.0263767	0.00343301	7	CTTATCT	CCTTATCT	-
3	30	5	0.001013	0.0648323	0.00783539	7	CTTATCT	ATCTTCTTATCAGTTTA	-
3	7	5	0.00155918	0.0997877	0.011256	7	CTTATCT	GTGCTCTTATCTGCTGAGCCATCTCTCCA	+
3	39	1	0.00678132	0.434004	0.0458956	7	CTTATCT	ATCTATCT	+
3	5	-2	0.00932107	0.596548	0.0593737	5	CTTATCT	TATCTATC	-
4	4	0	5.60519e-45	3.58732e-43	6.67018e-43	15	ATCTATCTATCTATC	ATCTATCTATCTATC	+
4	1	12	4.86079e-11	3.1109e-09	1.97184e-09	15	ATCTATCTATCTATC	ATCTATCTATCTATCTATCTATCTATC	+
4	2	5	4.97322e-11	3.18286e-09	1.97184e-09	15	ATCTATCTATCTATC	TATCTATCTATCTATCTATCT	-
4	39	0	1.77302e-05	0.00113473	0.000527241	8	ATCTATCTATCTATC	ATCTATCT	+
4	15	0	3.29555e-05	0.00210915	0.000783994	7	ATCTATCTATCTATC	ATCTATC	+
4	5	-7	0.00017184	0.0109978	0.00340665	8	ATCTATCTATCTATC	TATCTATC	-
4	37	0	0.00424057	0.271397	0.0720579	8	ATCTATCTATCTATC	ATGTATGT	-
5	5	0	1.25252e-09	8.0161e-08	1.39317e-07	8	GATAGATA	GATAGATA	+
5	15	0	1.36396e-05	0.000872935	0.000571392	7	GATAGATA	GATAGAT	-
5	1	8	1.54111e-05	0.000986311	0.000571392	8	GATAGATA	GATAGATAGATAGATAGATAGATAGAT	-
5	39	1	3.49969e-05	0.0022398	0.000973176	7	GATAGATA	AGATAGAT	-
5	54	0	0.000173416	0.0110986	0.00385781	8	GATAGATA	GATAGGTA	+
5	2	1	0.000269511	0.0172487	0.00499628	8	GATAGATA	AGATAGATAGATAGATAGATA	+
5	8	0	0.000371076	0.0237488	0.00589639	8	GATAGATA	GGTAGATA	+
5	4	0	0.00106622	0.0682382	0.0148245	8	GATAGATA	GATAGATAGATAGAT	-
5	20	0	0.00372597	0.238462	0.0460488	8	GATAGATA	GACAGACA	+
5	26	0	0.00526973	0.337263	0.0586152	8	GATAGATA	GATGGATG	-
6	6	0	1.02797e-10	6.579e-09	1.23594e-08	8	GCCATCTC	GCCATCTC	+
6	7	17	2.54746e-05	0.00163037	0.00108354	8	GCCATCTC	GTGCTCTTATCTGCTGAGCCATCTCTCCA	+
6	57	0	2.70365e-05	0.00173034	0.00108354	7	GCCATCTC	GCTATCT	-
7	7	0	0	0	0	29	GTGCTCTTATCTGCTGAGCCATCTCTCCA	GTGCTCTTATCTGCTGAGCCATCTCTCCA	+
7	6	-17	2.01294e-06	0.000128828	0.000108389	8	GTGCTCTTATCTGCTGAGCCATCTCTCCA	GCCATCTC	+
7	57	-17	0.000288758	0.0184805	0.0103657	7	GTGCTCTTATCTGCTGAGCCATCTCTCCA	GCTATCT	-
7	30	0	0.00184515	0.11809	0.0454152	17	GTGCTCTTATCTGCTGAGCCATCTCTCCA	ATCTTCTTATCAGTTTA	-
7	38	-4	0.00210856	0.134948	0.0454152	8	GTGCTCTTATCTGCTGAGCCATCTCTCCA	TCTTATCT	-
7	27	-3	0.00347914	0.222665	0.0488978	11	GTGCTCTTATCTGCTGAGCCATCTCTCCA	TTCTTATCTGT	+
7	3	-5	0.00395106	0.252868	0.0488978	7	GTGCTCTTATCTGCTGAGCCATCTCTCCA	CTTATCT	+
7	23	0	0.00399846	0.255902	0.0488978	14	GTGCTCTTATCTGCTGAGCCATCTCTCCA	AGATTCTTATCTGT	+
7	36	-4	0.00408646	0.261534	0.0488978	11	GTGCTCTTATCTGCTGAGCCATCTCTCCA	TCTTATCTCCC	+
7	26	-15	0.00543071	0.347566	0.0555107	8	GTGCTCTTATCTGCTGAGCCATCTCTCCA	CATCCATC	+
7	22	0	0.00567002	0.362881	0.0555107	17	GTGCTCTTATCTGCTGAGCCATCTCTCCA	CAATTCTTATCTCTATA	-
7	2	-7	0.00659645	0.422173	0.0591989	21	GTGCTCTTATCTGCTGAGCCATCTCTCCA	TATCTATCTATCTATCTATCT	-
7	4	-8	0.010161	0.650307	0.0741558	15	GTGCTCTTATCTGCTGAGCCATCTCTCCA	ATCTATCTATCTATC	+
7	1	-4	0.0103175	0.660322	0.0741558	25	GTGCTCTTATCTGCTGAGCCATCTCTCCA	ATCTATCTATCTATCTATCTATCTATC	+
7	15	-20	0.0103288	0.661046	0.0741558	7	GTGCTCTTATCTGCTGAGCCATCTCTCCA	ATCTATC	+
7	39	-16	0.0131275	0.840158	0.0883579	8	GTGCTCTTATCTGCTGAGCCATCTCTCCA	ATCTATCT	+
7	16	-4	0.0155253	0.993619	0.0983503	8	GTGCTCTTATCTGCTGAGCCATCTCTCCA	CCTTATCT	-
8	8	0	4.06868e-10	2.60396e-08	4.71871e-08	8	GGTAGATA	GGTAGATA	+
8	5	0	0.000176048	0.0112671	0.0102087	8	GGTAGATA	GATAGATA	+
8	54	0	0.000735437	0.047068	0.0284311	8	GGTAGATA	GATAGGTA	+
8	42	0	0.00197243	0.126235	0.0571887	7	GGTAGATA	TGTAGAT	-
8	15	0	0.00322544	0.206428	0.0628351	7	GGTAGATA	GATAGAT	-
8	39	1	0.00325075	0.208048	0.0628351	7	GGTAGATA	AGATAGAT	-
8	1	4	0.00421849	0.269983	0.0698921	8	GGTAGATA	GATAGATAGATAGATAGATAGATAGAT	-
9	9	0	1.82285e-10	1.16662e-08	2.30646e-08	6	ACACAC	ACACAC	+
10	10	0	3.71428e-10	2.37714e-08	4.70351e-08	8	AAAAAAAA	AAAAAAAA	+
11	11	0	1.31551e-18	8.41927e-17	1.4326e-16	8	AGATAAGA	AGATAAGA	+
11	13	0	2.21812e-14	1.4196e-12	1.20777e-12	8	AGATAAGA	AGATAAGA	+
11	14	0	2.31262e-12	1.48008e-10	8.39486e-11	8	AGATAAGA	AGATAAGA	+
11	16	0	1.57096e-11	1.00542e-09	4.27696e-10	8	AGATAAGA	AGATAAGG	+
11	22	5	7.24028e-07	4.63378e-05	1.57694e-05	8	AGATAAGA	TATAGAGATAAGAATTG	+
11	23	2	1.35144e-05	0.000864923	0.000245288	8	AGATAAGA	ACAGATAAGAATCT	-
11	46	11	2.49005e-05	0.00159363	0.000387383	7	AGATAAGA	CTGCTCCTCACAGATAAG	-
11	36	3	2.8612e-05	0.00183117	0.000389483	8	AGATAAGA	GGGAGATAAGA	-
11	3	0	4.45912e-05	0.00285383	0.000539556	7	AGATAAGA	AGATAAG	-
11	30	5	5.02255e-05	0.00321443	0.000546958	8	AGATAAGA	TAAACTGATAAGAAGAT	+
11	27	2	5.89544e-05	0.00377308	0.000583651	8	AGATAAGA	ACAGATAAGAA	-
11	38	0	0.000119362	0.00763915	0.00108321	8	AGATAAGA	AGATAAGA	+
11	29	7	0.000337191	0.0215802	0.00282464	8	AGATAAGA	TTTTTAGAGATAAGAAATAAAG	+
11	25	2	0.000749224	0.0479503	0.00582792	8	AGATAAGA	CCAGATAAGGATCTA	+
11	53	5	0.00423572	0.271086	0.0307515	8	AGATAAGA	TAAGTCGATAAAATCTACAAAA	-
11	7	17	0.00659111	0.421831	0.0425838	8	AGATAAGA	TGGAGAGATGGCTCAGCAGATAAGAGCAC	-
11	55	2	0.00664758	0.425445	0.0425838	8	AGATAAGA	ACGGATTAGC	+
11	60	2	0.00890629	0.570002	0.0538833	8	AGATAAGA	GCGGATTAGG	-
12	12	0	1.96427e-12	1.25713e-10	2.50716e-10	8	GCCACTAC	GCCACTAC	+
13	13	0	1.33662e-19	8.55434e-18	1.448e-17	8	AGATAAGA	AGATAAGA	+
13	11	0	8.77518e-15	5.61611e-13	4.75322e-13	8	AGATAAGA	AGATAAGA	+
13	14	0	4.05871e-13	2.59758e-11	1.46565e-11	8	AGATAAGA	AGATAAGA	+
13	16	0	1.99267e-12	1.27531e-10	5.39681e-11	8	AGATAAGA	AGATAAGG	+
13	22	5	1.26122e-06	8.07181e-05	2.73264e-05	8	AGATAAGA	TATAGAGATAAGAATTG	+
13	23	2	2.8197e-05	0.00180461	0.000474943	8	AGATAAGA	ACAGATAAGAATCT	-
13	36	3	3.06887e-05	0.00196407	0.000474943	8	AGATAAGA	GGGAGATAAGA	-
13	46	11	4.37908e-05	0.00280261	0.000578592	7	AGATAAGA	CTGCTCCTCACAGATAAG	-
13	3	0	4.80676e-05	0.00307633	0.000578592	7	AGATAAGA	AGATAAG	-
13	27	2	6.29461e-05	0.00402855	0.000681916	8	AGATAAGA	ACAGATAAGAA	-
13	30	5	0.000112236	0.00718307	0.00110535	8	AGATAAGA	TAAACTGATAAGAAGAT	+
13	38	0	0.000136639	0.00874488	0.00123354	8	AGATAAGA	AGATAAGA	+
13	29	7	0.000364778	0.0233458	0.00303982	8	AGATAAGA	TTTTTAGAGATAAGAAATAAAG	+
13	25	2	0.000648885	0.0415286	0.00502113	8	AGATAAGA	CCAGATAAGGATCTA	+
13	53	5	0.00419028	0.268178	0.0302631	8	AGATAAGA	TAAGTCGATAAAATCTACAAAA	-
13	55	2	0.00477294	0.305468	0.0323168	8	AGATAAGA	ACGGATTAGC	+
13	7	17	0.00655642	0.419611	0.0417811	8	AGATAAGA	TGGAGAGATGGCTCAGCAGATAAGAGCAC	-
13	60	2	0.00755067	0.483243	0.0454438	8	AGATAAGA	GCGGATTAGG	-
14	14	0	6.57756e-19	4.20964e-17	7.12004e-17	8	AGATAAGA	AGATAAGA	+
14	13	0	5.43744e-13	3.47996e-11	2.94295e-11	8	AGATAAGA	AGATAAGA	+
14	11	0	1.65749e-12	1.0608e-10	5.98065e-11	8	AGATAAGA	AGATAAGA	+
14	16	0	1.24821e-11	7.98855e-10	3.37789e-10	8	AGATAAGA	AGATAAGG	+
14	22	5	3.30875e-06	0.00021176	7.16328e-05	8	AGATAAGA	TATAGAGATAAGAATTG	+
14	23	2	2.48572e-05	0.00159086	0.000448455	8	AGATAAGA	ACAGATAAGAATCT	-
14	36	3	5.57085e-05	0.00356535	0.000828827	8	AGATAAGA	GGGAGATAAGA	-
14	46	11	6.12542e-05	0.00392027	0.000828827	7	AGATAAGA	CTGCTCCTCACAGATAAG	-
14	3	0	7.39421e-05	0.0047323	0.000889338	7	AGATAAGA	AGATAAG	-
14	27	2	9.53041e-05	0.00609946	0.00103164	8	AGATAAGA	ACAGATAAGAA	-
14	38	0	0.000154909	0.00991421	0.00152441	8	AGATAAGA	AGATAAGA	+
14	30	5	0.00019405	0.0124192	0.00175045	8	AGATAAGA	TAAACTGATAAGAAGAT	+
14	29	7	0.000468935	0.0300118	0.00390469	8	AGATAAGA	TTTTTAGAGATAAGAAATAAAG	+
14	25	2	0.000890417	0.0569867	0.00688467	8	AGATAAGA	CCAGATAAGGATCTA	+
14	53	5	0.0045314	0.290009	0.0327008	8	AGATAAGA	TAAGTCGATAAAATCTACAAAA	-
14	7	17	0.00840381	0.537844	0.0549966	8	AGATAAGA	TGGAGAGATGGCTCAGCAGATAAGAGCAC	-
14	55	2	0.00863708	0.552773	0.0549966	8	AGATAAGA	ACGGATTAGC	+
14	60	2	0.0115207	0.737327	0.0692827	8	AGATAAGA	GCGGATTAGG	-
15	15	0	4.80036e-09	3.07223e-07	5.36815e-07	7	ATCTATC	ATCTATC	+
15	5	1	5.21803e-06	0.000333954	0.00026983	7	ATCTATC	TATCTATC	-
15	39	0	7.23872e-06	0.000463278	0.00026983	7	ATCTATC	ATCTATCT	+
15	1	4	0.000126726	0.00811047	0.00354288	7	ATCTATC	ATCTATCTATCTATCTATCTATCTATC	+
15	4	0	0.000739034	0.0472982	0.0165289	7	ATCTATC	ATCTATCTATCTATC	+
15	2	13	0.00132633	0.0848851	0.0247201	7	ATCTATC	TATCTATCTATCTATCTATCT	-
15	26	1	0.00167648	0.107295	0.0267824	7	ATCTATC	CATCCATC	+
15	54	1	0.00279911	0.179143	0.0391273	7	ATCTATC	TACCTATC	-
15	8	1	0.00433246	0.277278	0.0538323	7	ATCTATC	TATCTACC	-
16	16	0	2.64925e-25	1.69552e-23	2.90476e-23	8	AGATAAGG	AGATAAGG	+
16	13	0	8.38394e-14	5.36572e-12	4.59627e-12	8	AGATAAGG	AGATAAGA	+
16	14	0	3.18743e-13	2.03996e-11	1.16495e-11	8	AGATAAGG	AGATAAGA	+
16	11	0	1.93672e-12	1.2395e-10	5.30879e-11	8	AGATAAGG	AGATAAGA	+
16	22	5	3.25003e-06	0.000208002	7.12698e-05	8	AGATAAGG	TATAGAGATAAGAATTG	+
16	23	2	4.83042e-05	0.00309147	0.000882717	8	AGATAAGG	ACAGATAAGAATCT	-
16	46	11	7.48383e-05	0.00478965	0.000946221	7	AGATAAGG	CTGCTCCTCACAGATAAG	-
16	3	0	7.62362e-05	0.00487912	0.000946221	7	AGATAAGG	AGATAAG	-
16	36	3	7.7669e-05	0.00497082	0.000946221	8	AGATAAGG	GGGAGATAAGA	-
16	27	2	0.000131412	0.00841037	0.00144086	8	AGATAAGG	ACAGATAAGAA	-
16	30	5	0.000181675	0.0116272	0.00181088	8	AGATAAGG	TAAACTGATAAGAAGAT	+
16	38	0	0.00026019	0.0166522	0.00237737	8	AGATAAGG	AGATAAGA	+
16	25	2	0.000627875	0.040184	0.00500505	8	AGATAAGG	CCAGATAAGGATCTA	+
16	29	7	0.00063907	0.0409005	0.00500505	8	AGATAAGG	TTTTTAGAGATAAGAAATAAAG	+
16	53	5	0.00313409	0.200581	0.0229091	8	AGATAAGG	TAAGTCGATAAAATCTACAAAA	-
16	7	17	0.00370695	0.237245	0.025403	8	AGATAAGG	TGGAGAGATGGCTCAGCAGATAAGAGCAC	-
16	60	2	0.00410226	0.262545	0.0264583	8	AGATAAGG	GCGGATTAGG	-
16	55	2	0.00566045	0.362269	0.0344799	8	AGATAAGG	ACGGATTAGC	+
16	63	5	0.0141862	0.907915	0.0777719	8	AGATAAGG	GACAGAGATATCAGTTT	+
17	17	0	0	0	0	30	TTTTTTTCTTTCTCTTTTTTTTGTTTTTTT	TTTTTTTCTTTCTCTTTTTTTTGTTTTTTT	+
17	29	-5	4.09811e-05	0.00262279	0.0024837	22	TTTTTTTCTTTCTCTTTTTTTTGTTTTTTT	CTTTATTTCTTATCTCTAAAAA	-
17	53	-5	6.21526e-05	0.00397776	0.00251121	22	TTTTTTTCTTTCTCTTTTTTTTGTTTTTTT	TTTTGTAGATTTTATCGACTTA	+
17	22	-12	0.00242081	0.154932	0.0586862	17	TTTTTTTCTTTCTCTTTTTTTTGTTTTTTT	CAATTCTTATCTCTATA	-
17	30	-1	0.0045093	0.288595	0.0780832	17	TTTTTTTCTTTCTCTTTTTTTTGTTTTTTT	ATCTTCTTATCAGTTTA	-
17	63	-1	0.0045093	0.288595	0.0780832	17	TTTTTTTCTTTCTCTTTTTTTTGTTTTTTT	AAACTGATATCTCTGTC	-
18	18	0	7.52324e-13	4.81487e-11	9.60253e-11	8	CCAGCCCC	CCAGCCCC	+
19	19	0	9.92562e-13	6.3524e-11	1.25691e-10	8	GCTGGGAA	GCTGGGAA	+
20	20	0	1.02797e-10	6.579e-09	1.22932e-08	8	GACAGACA	GACAGACA	+
21	21	0	1.27964e-07	8.18969e-06	1.60278e-05	5	GGAAG	GGAAG	+
21	43	3	0.00131489	0.084153	0.0706849	4	GGAAG	CCAGGAA	+
21	41	4	0.00169302	0.108353	0.0706849	4	GGAAG	ATTTGGAA	+
22	22	0	0	0	0	17	TATAGAGATAAGAATTG	TATAGAGATAAGAATTG	+
22	29	2	3.81546e-16	2.4419e-14	2.00408e-14	17	TATAGAGATAAGAATTG	TTTTTAGAGATAAGAAATAAAG	+
22	30	0	1.92756e-14	1.23364e-12	6.74972e-13	17	TATAGAGATAAGAATTG	TAAACTGATAAGAAGAT	+
22	23	-3	2.04939e-11	1.31161e-09	5.38223e-10	14	TATAGAGATAAGAATTG	ACAGATAAGAATCT	-
22	36	-2	1.84421e-08	1.18029e-06	3.8747e-07	11	TATAGAGATAAGAATTG	GGGAGATAAGA	-
22	27	-3	3.28978e-08	2.10546e-06	5.75988e-07	11	TATAGAGATAAGAATTG	ACAGATAAGAA	-
22	63	0	1.1996e-07	7.67745e-06	1.80027e-06	17	TATAGAGATAAGAATTG	GACAGAGATATCAGTTT	+
22	46	6	1.55143e-06	9.92917e-05	2.03723e-05	12	TATAGAGATAAGAATTG	CTGCTCCTCACAGATAAG	-
22	11	-5	2.16467e-06	0.000138539	2.52667e-05	8	TATAGAGATAAGAATTG	AGATAAGA	+
22	13	-5	3.79598e-06	0.000242943	3.9877e-05	8	TATAGAGATAAGAATTG	AGATAAGA	+
22	14	-5	5.38226e-06	0.000344464	5.14008e-05	8	TATAGAGATAAGAATTG	AGATAAGA	+
22	53	0	9.30918e-06	0.000595788	7.17295e-05	17	TATAGAGATAAGAATTG	TAAGTCGATAAAATCTACAAAA	-
22	3	-5	9.58141e-06	0.00061321	7.17295e-05	7	TATAGAGATAAGAATTG	AGATAAG	-
22	16	-5	1.02422e-05	0.000655498	7.17295e-05	8	TATAGAGATAAGAATTG	AGATAAGG	+
22	38	-5	1.02422e-05	0.000655498	7.17295e-05	8	TATAGAGATAAGAATTG	AGATAAGA	+
22	25	-3	1.11547e-05	0.0007139	7.32379e-05	14	TATAGAGATAAGAATTG	CCAGATAAGGATCTA	+
22	55	-3	0.00151154	0.0967386	0.00793941	10	TATAGAGATAAGAATTG	ACGGATTAGC	+
22	60	-3	0.00400975	0.256624	0.0200584	10	TATAGAGATAAGAATTG	GCGGATTAGG	-
22	7	12	0.00526531	0.33698	0.025142	17	TATAGAGATAAGAATTG	TGGAGAGATGGCTCAGCAGATAAGAGCAC	-
22	17	1	0.00708547	0.45347	0.0310138	17	TATAGAGATAAGAATTG	AAAAAAACAAAAAAAAGAGAAAGAAAAAAA	-
23	23	0	4.26104e-36	2.72707e-34	4.50904e-34	14	AGATTCTTATCTGT	AGATTCTTATCTGT	+
23	22	0	9.86971e-12	6.31661e-10	5.22207e-10	14	AGATTCTTATCTGT	CAATTCTTATCTCTATA	-
23	27	-3	3.41069e-11	2.18284e-09	1.12419e-09	11	AGATTCTTATCTGT	TTCTTATCTGT	+
23	29	3	4.24945e-11	2.71965e-09	1.12419e-09	14	AGATTCTTATCTGT	CTTTATTTCTTATCTCTAAAAA	-
23	30	0	2.09878e-10	1.34322e-08	4.44185e-09	14	AGATTCTTATCTGT	ATCTTCTTATCAGTTTA	-
23	36	-4	6.76046e-10	4.32669e-08	1.19232e-08	10	AGATTCTTATCTGT	TCTTATCTCCC	+
23	25	1	5.62842e-08	3.60219e-06	7.42795e-07	14	AGATTCTTATCTGT	TAGATCCTTATCTGG	-
23	3	-5	6.0976e-08	3.90246e-06	7.42795e-07	7	AGATTCTTATCTGT	CTTATCT	+
23	38	-4	6.31747e-08	4.04318e-06	7.42795e-07	8	AGATTCTTATCTGT	TCTTATCT	-
23	11	-4	3.08569e-05	0.00197484	0.000326528	8	AGATTCTTATCTGT	TCTTATCT	-
23	13	-4	4.31914e-05	0.00276425	0.000380877	8	AGATTCTTATCTGT	TCTTATCT	-
23	14	-4	4.31914e-05	0.00276425	0.000380877	8	AGATTCTTATCTGT	TCTTATCT	-
23	16	-4	8.03408e-05	0.00514181	0.00062844	8	AGATTCTTATCTGT	CCTTATCT	-
23	63	0	8.31426e-05	0.00532112	0.00062844	14	AGATTCTTATCTGT	AAACTGATATCTCTGTC	-
23	46	-5	0.000104985	0.00671902	0.000740633	9	AGATTCTTATCTGT	CTTATCTGTGAGGAGCAG	+
23	7	0	0.000493388	0.0315768	0.00326315	14	AGATTCTTATCTGT	GTGCTCTTATCTGCTGAGCCATCTCTCCA	+
23	60	-4	0.00384674	0.246191	0.0226146	10	AGATTCTTATCTGT	CCTAATCCGC	+
23	55	-4	0.0043581	0.278918	0.0242723	10	AGATTCTTATCTGT	GCTAATCCGT	-
23	53	4	0.0123573	0.790869	0.0653827	14	AGATTCTTATCTGT	TAAGTCGATAAAATCTACAAAA	-
23	54	-3	0.0159673	1.0219	0.0768026	8	AGATTCTTATCTGT	TACCTATC	-
23	17	12	0.0179342	1.14779	0.0825131	14	AGATTCTTATCTGT	TTTTTTTCTTTCTCTTTTTTTTGTTTTTTT	+
24	24	0	4.06868e-10	2.60396e-08	5.1523e-08	8	GAGTTCAA	GAGTTCAA	+
24	47	1	0.00153345	0.0981409	0.0970929	7	GAGTTCAA	GTAGTTCA	+
25	25	0	6.33219e-40	4.0526e-38	6.96876e-38	15	CCAGATAAGGATCTA	CCAGATAAGGATCTA	+
25	23	0	2.04885e-07	1.31127e-05	1.12741e-05	14	CCAGATAAGGATCTA	ACAGATAAGAATCT	-
25	27	0	1.07664e-06	6.8905e-05	3.94958e-05	11	CCAGATAAGGATCTA	ACAGATAAGAA	-
25	38	-2	1.76437e-06	0.00011292	4.85435e-05	8	CCAGATAAGGATCTA	AGATAAGA	+
25	29	5	5.92912e-06	0.000379464	0.000130503	15	CCAGATAAGGATCTA	TTTTTAGAGATAAGAAATAAAG	+
25	22	3	1.0453e-05	0.000668994	0.000191731	14	CCAGATAAGGATCTA	TATAGAGATAAGAATTG	+
25	3	-2	1.73345e-05	0.00110941	0.00027253	7	CCAGATAAGGATCTA	AGATAAG	-
25	36	1	2.04467e-05	0.00130859	0.000281278	10	CCAGATAAGGATCTA	GGGAGATAAGA	-
25	30	3	6.14956e-05	0.00393572	0.000751974	14	CCAGATAAGGATCTA	TAAACTGATAAGAAGAT	+
25	13	-2	0.000549691	0.0351802	0.00500568	8	CCAGATAAGGATCTA	AGATAAGA	+
25	16	-2	0.000549691	0.0351802	0.00500568	8	CCAGATAAGGATCTA	AGATAAGG	+
25	11	-2	0.000591296	0.0378429	0.00500568	8	CCAGATAAGGATCTA	AGATAAGA	+
25	14	-2	0.000591296	0.0378429	0.00500568	8	CCAGATAAGGATCTA	AGATAAGA	+
25	63	3	0.00434929	0.278354	0.0341894	14	CCAGATAAGGATCTA	GACAGAGATATCAGTTT	+
25	54	-3	0.00674904	0.431938	0.0494307	8	CCAGATAAGGATCTA	GATAGGTA	+
25	46	9	0.00718646	0.459933	0.0494307	9	CCAGATAAGGATCTA	CTGCTCCTCACAGATAAG	-
25	55	0	0.0128186	0.820393	0.0829841	10	CCAGATAAGGATCTA	ACGGATTAGC	+
25	60	0	0.0149161	0.954631	0.0911979	10	CCAGATAAGGATCTA	GCGGATTAGG	-
26	26	0	1.02797e-10	6.579e-09	1.2594e-08	8	CATCCATC	CATCCATC	+
26	39	-1	0.0010519	0.0673217	0.0454815	7	CATCCATC	ATCTATCT	+
26	15	-1	0.00111371	0.0712777	0.0454815	7	CATCCATC	ATCTATC	+
26	5	0	0.00228526	0.146256	0.0699935	8	CATCCATC	TATCTATC	-
27	27	0	1.54289e-25	9.87451e-24	1.65902e-23	11	TTCTTATCTGT	TTCTTATCTGT	+
27	23	3	6.13e-10	3.9232e-08	3.2957e-08	11	TTCTTATCTGT	AGATTCTTATCTGT	+
27	36	-1	1.26906e-09	8.12197e-08	4.54859e-08	10	TTCTTATCTGT	TCTTATCTCCC	+
27	29	6	1.49982e-08	9.59883e-07	4.03177e-07	11	TTCTTATCTGT	CTTTATTTCTTATCTCTAAAAA	-
27	22	3	2.46372e-07	1.57678e-05	4.90086e-06	11	TTCTTATCTGT	CAATTCTTATCTCTATA	-
27	38	-1	2.93274e-07	1.87696e-05	4.90086e-06	8	TTCTTATCTGT	TCTTATCT	-
27	25	4	3.19046e-07	2.04189e-05	4.90086e-06	11	TTCTTATCTGT	TAGATCCTTATCTGG	-
27	30	3	3.81138e-07	2.43928e-05	5.12282e-06	11	TTCTTATCTGT	ATCTTCTTATCAGTTTA	-
27	3	-2	1.16309e-05	0.000744381	0.00013896	7	TTCTTATCTGT	CTTATCT	+
27	46	-2	0.000113116	0.00723944	0.0012163	9	TTCTTATCTGT	CTTATCTGTGAGGAGCAG	+
27	11	-1	0.000168097	0.0107582	0.00164317	8	TTCTTATCTGT	TCTTATCT	-
27	13	-1	0.000213571	0.0136685	0.00191168	8	TTCTTATCTGT	TCTTATCT	-
27	14	-1	0.000231122	0.0147918	0.00191168	8	TTCTTATCTGT	TCTTATCT	-
27	16	-1	0.000340049	0.0217631	0.00261174	8	TTCTTATCTGT	CCTTATCT	-
27	7	3	0.000832641	0.053289	0.00596875	11	TTCTTATCTGT	GTGCTCTTATCTGCTGAGCCATCTCTCCA	+
27	55	-1	0.00386662	0.247464	0.0259854	10	TTCTTATCTGT	GCTAATCCGT	-
27	60	-1	0.00460912	0.294984	0.0291532	10	TTCTTATCTGT	CCTAATCCGC	+
27	63	3	0.00783293	0.501307	0.0467917	11	TTCTTATCTGT	AAACTGATATCTCTGTC	-
27	5	-4	0.0134559	0.861175	0.0761509	7	TTCTTATCTGT	TATCTATC	-
27	54	0	0.0174966	1.11978	0.0940677	8	TTCTTATCTGT	TACCTATC	-
28	28	0	0	0	0	15	CACACACACACACCC	CACACACACACACCC	+
28	9	-1	0.000526897	0.0337214	0.0333613	6	CACACACACACACCC	ACACAC	+
29	29	0	0	0	0	22	TTTTTAGAGATAAGAAATAAAG	TTTTTAGAGATAAGAAATAAAG	+
29	22	-2	3.93436e-15	2.51799e-13	2.03853e-13	17	TTTTTAGAGATAAGAAATAAAG	TATAGAGATAAGAATTG	+
29	30	-2	5.93955e-11	3.80131e-09	2.05166e-09	17	TTTTTAGAGATAAGAAATAAAG	TAAACTGATAAGAAGAT	+
29	23	-5	1.85827e-10	1.18929e-08	4.81417e-09	14	TTTTTAGAGATAAGAAATAAAG	ACAGATAAGAATCT	-
29	27	-5	1.11209e-09	7.11737e-08	2.30485e-08	11	TTTTTAGAGATAAGAAATAAAG	ACAGATAAGAA	-
29	36	-4	3.43225e-08	2.19664e-06	5.9279e-07	11	TTTTTAGAGATAAGAAATAAAG	GGGAGATAAGA	-
29	38	-7	1.40344e-06	8.98204e-05	2.07764e-05	8	TTTTTAGAGATAAGAAATAAAG	AGATAAGA	+
29	46	4	2.07914e-06	0.000133065	2.69318e-05	14	TTTTTAGAGATAAGAAATAAAG	CTGCTCCTCACAGATAAG	-
29	63	-2	5.46594e-06	0.00034982	6.29354e-05	17	TTTTTAGAGATAAGAAATAAAG	GACAGAGATATCAGTTT	+
29	53	-2	6.94853e-06	0.000444706	7.02242e-05	20	TTTTTAGAGATAAGAAATAAAG	TAAGTCGATAAAATCTACAAAA	-
29	25	-5	7.4543e-06	0.000477075	7.02242e-05	15	TTTTTAGAGATAAGAAATAAAG	CCAGATAAGGATCTA	+
29	3	-7	1.99939e-05	0.00127961	0.000159377	7	TTTTTAGAGATAAGAAATAAAG	AGATAAG	-
29	11	-7	0.00014331	0.00917181	0.00106077	8	TTTTTAGAGATAAGAAATAAAG	AGATAAGA	+
29	13	-7	0.000184835	0.0118295	0.00127693	8	TTTTTAGAGATAAGAAATAAAG	AGATAAGA	+
29	14	-7	0.000200871	0.0128557	0.00130098	8	TTTTTAGAGATAAGAAATAAAG	AGATAAGA	+
29	16	-7	0.000301717	0.0193099	0.00183918	8	TTTTTAGAGATAAGAAATAAAG	AGATAAGG	+
29	17	3	0.000357325	0.0228688	0.00205714	22	TTTTTAGAGATAAGAAATAAAG	AAAAAAACAAAAAAAAGAGAAAGAAAAAAA	-
29	55	-5	0.00830006	0.531204	0.0390959	10	TTTTTAGAGATAAGAAATAAAG	ACGGATTAGC	+
29	60	-5	0.0143896	0.920935	0.0648326	10	TTTTTAGAGATAAGAAATAAAG	GCGGATTAGG	-
29	7	10	0.0171062	1.0948	0.073861	19	TTTTTAGAGATAAGAAATAAAG	TGGAGAGATGGCTCAGCAGATAAGAGCAC	-
30	30	0	0	0	0	17	TAAACTGATAAGAAGAT	TAAACTGATAAGAAGAT	+
30	22	0	2.1322e-13	1.36461e-11	1.10398e-11	17	TAAACTGATAAGAAGAT	TATAGAGATAAGAATTG	+
30	29	2	3.97227e-11	2.54226e-09	1.37114e-09	17	TAAACTGATAAGAAGAT	TTTTTAGAGATAAGAAATAAAG	+
30	23	-3	8.48436e-10	5.42999e-08	2.19646e-08	14	TAAACTGATAAGAAGAT	ACAGATAAGAATCT	-
30	27	-3	1.95056e-07	1.24836e-05	3.90579e-06	11	TAAACTGATAAGAAGAT	ACAGATAAGAA	-
30	36	-2	2.26306e-07	1.44836e-05	3.90579e-06	11	TAAACTGATAAGAAGAT	GGGAGATAAGA	-
30	46	6	9.40834e-06	0.000602133	0.000139181	12	TAAACTGATAAGAAGAT	CTGCTCCTCACAGATAAG	-
30	63	-1	7.8843e-05	0.00504595	0.000862111	16	TAAACTGATAAGAAGAT	AAACTGATATCTCTGTC	-
30	25	-3	8.75871e-05	0.00560558	0.000862111	14	TAAACTGATAAGAAGAT	CCAGATAAGGATCTA	+
30	11	-5	8.9207e-05	0.00570924	0.000862111	8	TAAACTGATAAGAAGAT	AGATAAGA	+
30	38	-5	0.000128575	0.00822879	0.00108519	8	TAAACTGATAAGAAGAT	AGATAAGA	+
30	3	-5	0.00014783	0.00946113	0.00108519	7	TAAACTGATAAGAAGAT	AGATAAG	-
30	53	0	0.000161299	0.0103231	0.00108519	17	TAAACTGATAAGAAGAT	TAAGTCGATAAAATCTACAAAA	-
30	13	-5	0.000167673	0.0107311	0.00108519	8	TAAACTGATAAGAAGAT	AGATAAGA	+
30	14	-5	0.00018296	0.0117094	0.00111448	8	TAAACTGATAAGAAGAT	AGATAAGA	+
30	16	-5	0.00025723	0.0164627	0.00147984	8	TAAACTGATAAGAAGAT	AGATAAGG	+
30	7	12	0.00135869	0.0869564	0.00669987	17	TAAACTGATAAGAAGAT	TGGAGAGATGGCTCAGCAGATAAGAGCAC	-
30	55	-3	0.0049458	0.316531	0.0232797	10	TAAACTGATAAGAAGAT	ACGGATTAGC	+
30	60	-3	0.00558254	0.357282	0.0251343	10	TAAACTGATAAGAAGAT	GCGGATTAGG	-
30	17	12	0.0125563	0.803606	0.0516063	17	TAAACTGATAAGAAGAT	AAAAAAACAAAAAAAAGAGAAAGAAAAAAA	-
31	31	0	9.69918e-08	6.20747e-06	1.23799e-05	5	CACGC	CACGC	+
32	32	0	5.85528e-12	3.74738e-10	7.37112e-10	7	CTGCCTG	CTGCCTG	+
33	33	0	1.13969e-12	7.294e-11	1.18409e-10	8	CAGATCTC	CAGATCTC	+
34	34	0	4.05477e-37	2.59506e-35	4.93983e-35	21	AGGGTCACTGGTGAGCCTTCC	AGGGTCACTGGTGAGCCTTCC	+
34	50	-2	1.02439e-06	6.55608e-05	6.23993e-05	8	AGGGTCACTGGTGAGCCTTCC	GGTCACTG	-
35	35	0	2.12928e-08	1.36274e-06	2.69637e-06	8	GTTGACAA	GTTGACAA	+
36	36	0	1.01081e-26	6.4692e-25	1.06516e-24	11	TCTTATCTCCC	TCTTATCTCCC	+
36	27	1	4.45701e-10	2.85249e-08	2.34832e-08	10	TCTTATCTCCC	TTCTTATCTGT	+
36	23	4	5.16827e-09	3.30769e-07	1.81538e-07	10	TCTTATCTCCC	AGATTCTTATCTGT	+
36	29	7	7.01659e-08	4.49062e-06	1.71745e-06	11	TCTTATCTCCC	CTTTATTTCTTATCTCTAAAAA	-
36	22	4	8.14913e-08	5.21544e-06	1.71745e-06	11	TCTTATCTCCC	CAATTCTTATCTCTATA	-
36	30	4	2.84816e-07	1.82282e-05	5.00214e-06	11	TCTTATCTCCC	ATCTTCTTATCAGTTTA	-
36	38	0	3.60257e-07	2.30564e-05	5.42322e-06	8	TCTTATCTCCC	TCTTATCT	-
36	25	5	1.21928e-06	7.80338e-05	1.60604e-05	10	TCTTATCTCCC	TAGATCCTTATCTGG	-
36	3	-1	3.14444e-06	0.000201244	3.68166e-05	7	TCTTATCTCCC	CTTATCT	+
36	46	-1	6.14931e-06	0.000393556	6.47992e-05	10	TCTTATCTCCC	CTTATCTGTGAGGAGCAG	+
36	11	0	9.41716e-05	0.00602699	0.000902133	8	TCTTATCTCCC	TCTTATCT	-
36	13	0	0.000112661	0.00721032	0.000913218	8	TCTTATCTCCC	TCTTATCT	-
36	14	0	0.000112661	0.00721032	0.000913218	8	TCTTATCTCCC	TCTTATCT	-
36	16	0	0.000205944	0.0131804	0.00155012	8	TCTTATCTCCC	CCTTATCT	-
36	7	4	0.000962321	0.0615885	0.00676039	11	TCTTATCTCCC	GTGCTCTTATCTGCTGAGCCATCTCTCCA	+
36	60	0	0.00222916	0.142667	0.0146813	10	TCTTATCTCCC	CCTAATCCGC	+
36	55	0	0.00324768	0.207852	0.0201311	10	TCTTATCTCCC	GCTAATCCGT	-
36	63	4	0.0034841	0.222983	0.0203968	11	TCTTATCTCCC	AAACTGATATCTCTGTC	-
36	53	9	0.0131175	0.83952	0.0727513	11	TCTTATCTCCC	TTTTGTAGATTTTATCGACTTA	+
37	37	0	9.22802e-12	5.90593e-10	1.11884e-09	8	ACATACAT	ACATACAT	+
38	38	0	1.50362e-12	9.62317e-11	1.62296e-10	8	AGATAAGA	AGATAAGA	+
38	27	2	7.864e-07	5.03296e-05	4.24406e-05	8	AGATAAGA	ACAGATAAGAA	-
38	36	3	3.12092e-06	0.000199739	0.000112287	8	AGATAAGA	GGGAGATAAGA	-
38	23	2	6.47913e-06	0.000414664	0.000174834	8	AGATAAGA	ACAGATAAGAATCT	-
38	25	2	1.01906e-05	0.000652196	0.000219987	8	AGATAAGA	CCAGATAAGGATCTA	+
38	3	0	1.3173e-05	0.000843071	0.000236974	7	AGATAAGA	AGATAAG	-
38	29	7	4.03167e-05	0.00258027	0.000621663	8	AGATAAGA	TTTTTAGAGATAAGAAATAAAG	+
38	22	5	0.000183705	0.0117571	0.00247856	8	AGATAAGA	TATAGAGATAAGAATTG	+
38	11	0	0.000338813	0.021684	0.00406336	8	AGATAAGA	AGATAAGA	+
38	13	0	0.000424863	0.0271912	0.00416893	8	AGATAAGA	AGATAAGA	+
38	14	0	0.000424863	0.0271912	0.00416893	8	AGATAAGA	AGATAAGA	+
38	30	5	0.000672557	0.0430437	0.00574813	8	AGATAAGA	TAAACTGATAAGAAGAT	+
38	16	0	0.000692311	0.0443079	0.00574813	8	AGATAAGA	AGATAAGG	+
38	7	17	0.000907161	0.0580583	0.00699399	8	AGATAAGA	TGGAGAGATGGCTCAGCAGATAAGAGCAC	-
38	46	11	0.00373801	0.239232	0.0268978	7	AGATAAGA	CTGCTCCTCACAGATAAG	-
38	5	3	0.00565805	0.362115	0.0381694	5	AGATAAGA	GATAGATA	+
39	39	0	2.27937e-12	1.4588e-10	2.54611e-10	8	ATCTATCT	ATCTATCT	+
39	15	0	7.09625e-06	0.00045416	0.000396333	7	ATCTATCT	ATCTATC	+
39	5	1	1.45018e-05	0.000928114	0.00053996	7	ATCTATCT	TATCTATC	-
39	1	16	2.99049e-05	0.00191391	0.00083511	8	ATCTATCT	ATCTATCTATCTATCTATCTATCTATC	+
39	2	13	0.000227132	0.0145364	0.00507422	8	ATCTATCT	TATCTATCTATCTATCTATCT	-
39	4	0	0.000329684	0.0210998	0.00613773	8	ATCTATCT	ATCTATCTATCTATC	+
39	26	1	0.00118228	0.0756658	0.0188661	7	ATCTATCT	CATCCATC	+
39	54	1	0.00229581	0.146932	0.0301561	7	ATCTATCT	TACCTATC	-
39	37	0	0.00242972	0.155502	0.0301561	8	ATCTATCT	ATGTATGT	-
39	57	-1	0.00332172	0.21259	0.0371043	7	ATCTATCT	GCTATCT	-
39	8	1	0.00377825	0.241808	0.0383671	7	ATCTATCT	TATCTACC	-
39	3	-1	0.00612821	0.392206	0.0570445	7	ATCTATCT	CTTATCT	+
40	40	0	3.23903e-09	2.07298e-07	4.07757e-07	7	TTTTAAA	TTTTAAA	+
41	41	0	2.80921e-08	1.7979e-06	3.51861e-06	8	ATTTGGAA	ATTTGGAA	+
42	42	0	2.03837e-11	1.30456e-09	2.21562e-09	7	ATCTACA	ATCTACA	+
42	8	1	0.00169528	0.108498	0.0921347	7	ATCTACA	TATCTACC	-
43	43	0	9.19279e-10	5.88339e-08	1.15142e-07	7	CCAGGAA	CCAGGAA	+
43	21	-3	0.00124378	0.0796018	0.0778932	4	CCAGGAA	GGAAG	+
44	44	0	1.22328e-08	7.82901e-07	1.54908e-06	8	GGGCTACA	GGGCTACA	+
44	56	-2	0.000412086	0.0263735	0.0260919	6	GGGCTACA	GCTACAGT	-
45	45	0	0	0	0	29	AATTGAACTTGGGTCCTCTGGAAGAGCAG	AATTGAACTTGGGTCCTCTGGAAGAGCAG	+
46	46	0	0	0	0	18	CTTATCTGTGAGGAGCAG	CTTATCTGTGAGGAGCAG	+
46	36	1	1.03803e-06	6.64342e-05	5.39089e-05	10	CTTATCTGTGAGGAGCAG	TCTTATCTCCC	+
46	3	0	3.43533e-06	0.000219861	0.00011894	7	CTTATCTGTGAGGAGCAG	CTTATCT	+
46	11	1	2.13927e-05	0.00136913	0.000555501	7	CTTATCTGTGAGGAGCAG	TCTTATCT	-
46	13	1	3.20167e-05	0.00204907	0.000580215	7	CTTATCTGTGAGGAGCAG	TCTTATCT	-
46	27	2	3.35167e-05	0.00214507	0.000580215	9	CTTATCTGTGAGGAGCAG	TTCTTATCTGT	+
46	14	1	4.6974e-05	0.00300634	0.000674787	7	CTTATCTGTGAGGAGCAG	TCTTATCT	-
46	29	8	5.1973e-05	0.00332627	0.000674787	14	CTTATCTGTGAGGAGCAG	CTTTATTTCTTATCTCTAAAAA	-
46	22	5	6.3797e-05	0.00408301	0.00073627	12	CTTATCTGTGAGGAGCAG	CAATTCTTATCTCTATA	-
46	16	1	7.63461e-05	0.00488615	0.000792987	7	CTTATCTGTGAGGAGCAG	CCTTATCT	-
46	30	5	0.00016861	0.0107911	0.0015921	12	CTTATCTGTGAGGAGCAG	ATCTTCTTATCAGTTTA	-
46	23	5	0.000220831	0.0141332	0.00191143	9	CTTATCTGTGAGGAGCAG	AGATTCTTATCTGT	+
46	38	1	0.000587858	0.0376229	0.00469687	7	CTTATCTGTGAGGAGCAG	TCTTATCT	-
46	55	1	0.00177461	0.113575	0.013166	9	CTTATCTGTGAGGAGCAG	GCTAATCCGT	-
46	53	9	0.00215771	0.138094	0.0149411	13	CTTATCTGTGAGGAGCAG	TAAGTCGATAAAATCTACAAAA	-
46	25	6	0.00270334	0.173014	0.0175493	9	CTTATCTGTGAGGAGCAG	TAGATCCTTATCTGG	-
46	60	1	0.00683281	0.4373	0.0392942	9	CTTATCTGTGAGGAGCAG	CCTAATCCGC	+
46	63	5	0.00742532	0.47522	0.0392942	12	CTTATCTGTGAGGAGCAG	AAACTGATATCTCTGTC	-
46	39	1	0.0190611	1.21991	0.0899923	7	CTTATCTGTGAGGAGCAG	ATCTATCT	+
47	47	0	2.12928e-08	1.36274e-06	2.69637e-06	8	GTAGTTCA	GTAGTTCA	+
48	48	0	1.35623e-10	8.67986e-09	1.71241e-08	8	AGCACTGA	AGCACTGA	+
49	49	0	2.11108e-09	1.35109e-07	2.59487e-07	7	AGAGAAA	AGAGAAA	+
49	10	1	0.00127548	0.0816308	0.0783889	7	AGAGAAA	AAAAAAAA	+
50	50	0	1.22328e-08	7.82901e-07	1.53997e-06	8	CAGTGACC	CAGTGACC	+
50	34	11	2.11137e-06	0.000135127	0.000132898	8	CAGTGACC	GGAAGGCTCACCAGTGACCCT	-
51	51	0	3.45536e-12	2.21143e-10	4.35907e-10	8	CTGAGTTT	CTGAGTTT	+
52	52	0	1.22328e-08	7.82901e-07	1.53997e-06	8	AAGCCTCC	AAGCCTCC	+
53	53	0	0	0	0	22	TTTTGTAGATTTTATCGACTTA	TTTTGTAGATTTTATCGACTTA	+
53	29	-2	2.22784e-06	0.000142582	7.62053e-05	20	TTTTGTAGATTTTATCGACTTA	CTTTATTTCTTATCTCTAAAAA	-
53	22	-5	4.73032e-06	0.00030274	0.000110516	17	TTTTGTAGATTTTATCGACTTA	CAATTCTTATCTCTATA	-
53	30	-5	7.92587e-05	0.00507256	0.00116191	17	TTTTGTAGATTTTATCGACTTA	ATCTTCTTATCAGTTTA	-
53	63	-1	9.22886e-05	0.00590647	0.00118381	17	TTTTGTAGATTTTATCGACTTA	GACAGAGATATCAGTTT	+
53	17	5	0.000292994	0.0187516	0.00300664	22	TTTTGTAGATTTTATCGACTTA	TTTTTTTCTTTCTCTTTTTTTTGTTTTTTT	+
53	46	5	0.0022623	0.144787	0.019346	13	TTTTGTAGATTTTATCGACTTA	CTGCTCCTCACAGATAAG	-
53	16	-9	0.00285404	0.182659	0.021459	8	TTTTGTAGATTTTATCGACTTA	CCTTATCT	-
53	14	-9	0.00309108	0.197829	0.021459	8	TTTTGTAGATTTTATCGACTTA	TCTTATCT	-
53	11	-9	0.00334585	0.214135	0.021459	8	TTTTGTAGATTTTATCGACTTA	TCTTATCT	-
53	13	-9	0.00334585	0.214135	0.021459	8	TTTTGTAGATTTTATCGACTTA	TCTTATCT	-
53	23	-4	0.00928164	0.594025	0.0446667	14	TTTTGTAGATTTTATCGACTTA	ACAGATAAGAATCT	-
53	55	-4	0.0229571	1.46925	0.0942321	10	TTTTGTAGATTTTATCGACTTA	ACGGATTAGC	+
54	54	0	1.35623e-10	8.67986e-09	1.51163e-08	8	GATAGGTA	GATAGGTA	+
54	5	0	7.1288e-05	0.00456243	0.00397282	8	GATAGGTA	GATAGATA	+
54	8	0	0.000906381	0.0580084	0.0336746	8	GATAGGTA	GGTAGATA	+
54	1	12	0.00204052	0.130593	0.0411718	8	GATAGGTA	GATAGATAGATAGATAGATAGATAGAT	-
54	39	1	0.00220801	0.141312	0.0411718	7	GATAGGTA	AGATAGAT	-
54	15	0	0.00221635	0.141846	0.0411718	7	GATAGGTA	GATAGAT	-
54	2	1	0.00306472	0.196142	0.0487984	8	GATAGGTA	AGATAGATAGATAGATAGATA	+
55	55	0	2.01595e-31	1.29021e-29	2.27709e-29	10	ACGGATTAGC	ACGGATTAGC	+
55	60	0	1.07411e-11	6.87433e-10	6.06624e-10	10	ACGGATTAGC	GCGGATTAGG	-
55	22	3	0.00157695	0.100925	0.0498076	10	ACGGATTAGC	TATAGAGATAAGAATTG	+
55	27	0	0.00275396	0.176253	0.0498076	10	ACGGATTAGC	ACAGATAAGAA	-
55	46	9	0.00285765	0.18289	0.0498076	9	ACGGATTAGC	CTGCTCCTCACAGATAAG	-
55	13	-2	0.00308651	0.197537	0.0498076	8	ACGGATTAGC	AGATAAGA	+
55	36	1	0.00320297	0.20499	0.0498076	10	ACGGATTAGC	GGGAGATAAGA	-
55	11	-2	0.00360908	0.230981	0.0498076	8	ACGGATTAGC	AGATAAGA	+
55	16	-2	0.00421009	0.269446	0.0498076	8	ACGGATTAGC	AGATAAGG	+
55	23	0	0.00440958	0.282213	0.0498076	10	ACGGATTAGC	ACAGATAAGAATCT	-
55	14	-2	0.00489913	0.313544	0.0503066	8	ACGGATTAGC	AGATAAGA	+
55	30	3	0.00990414	0.633865	0.0932255	10	ACGGATTAGC	TAAACTGATAAGAAGAT	+
55	25	0	0.0126867	0.811948	0.0985214	10	ACGGATTAGC	CCAGATAAGGATCTA	+
55	53	4	0.0130835	0.837342	0.0985214	10	ACGGATTAGC	TTTTGTAGATTTTATCGACTTA	+
56	56	0	1.61391e-08	1.0329e-06	2.02753e-06	8	ACTGTAGC	ACTGTAGC	+
56	44	-2	0.000475957	0.0304613	0.0298968	6	ACTGTAGC	TGTAGCCC	-
56	58	-1	0.00216583	0.138613	0.0906964	6	ACTGTAGC	CTGTAA	+
57	57	0	1.21283e-09	7.76211e-08	1.36526e-07	7	AGATAGC	AGATAGC	+
57	6	1	4.28826e-05	0.00274448	0.00241361	7	AGATAGC	GAGATGGC	-
57	39	0	0.00164791	0.105466	0.0618341	7	AGATAGC	AGATAGAT	-
57	7	5	0.00307013	0.196488	0.0863998	7	AGATAGC	TGGAGAGATGGCTCAGCAGATAAGAGCAC	-
58	58	0	2.24657e-06	0.00014378	0.000283658	6	CTGTAA	CTGTAA	+
59	59	0	5.36793e-10	3.43547e-08	6.63452e-08	8	CTTTAATC	CTTTAATC	+
60	60	0	1.00798e-30	6.45105e-29	1.16822e-28	10	CCTAATCCGC	CCTAATCCGC	+
60	55	0	4.04303e-12	2.58754e-10	2.34289e-10	10	CCTAATCCGC	GCTAATCCGT	-
60	36	0	0.00219891	0.140731	0.0631834	10	CCTAATCCGC	TCTTATCTCCC	+
60	16	0	0.00289899	0.185535	0.0631834	8	CCTAATCCGC	CCTTATCT	-
60	27	1	0.00371319	0.237644	0.0631834	10	CCTAATCCGC	TTCTTATCTGT	+
60	13	0	0.004233	0.270912	0.0631834	8	CCTAATCCGC	TCTTATCT	-
60	23	4	0.00424504	0.271683	0.0631834	10	CCTAATCCGC	AGATTCTTATCTGT	+
60	11	0	0.00490314	0.313801	0.0631834	8	CCTAATCCGC	TCTTATCT	-
60	22	4	0.0049065	0.314016	0.0631834	10	CCTAATCCGC	CAATTCTTATCTCTATA	-
60	14	0	0.00652929	0.417874	0.0756728	8	CCTAATCCGC	TCTTATCT	-
60	30	4	0.00934965	0.598378	0.0985091	10	CCTAATCCGC	ATCTTCTTATCAGTTTA	-
61	61	0	1.87877e-11	1.20241e-09	2.37914e-09	8	AATCCGGA	AATCCGGA	+
62	62	0	8.22081e-09	5.26132e-07	1.01179e-06	6	CCAGGC	CCAGGC	+
63	63	0	0	0	0	17	GACAGAGATATCAGTTT	GACAGAGATATCAGTTT	+
63	22	0	3.95992e-08	2.53435e-06	1.24884e-06	17	GACAGAGATATCAGTTT	TATAGAGATAAGAATTG	+
63	29	2	1.31908e-06	8.4421e-05	3.11998e-05	17	GACAGAGATATCAGTTT	TTTTTAGAGATAAGAAATAAAG	+
63	30	0	3.17656e-05	0.002033	0.000513384	17	GACAGAGATATCAGTTT	TAAACTGATAAGAAGAT	+
63	23	-3	4.27256e-05	0.00273444	0.000513384	14	GACAGAGATATCAGTTT	ACAGATAAGAATCT	-
63	53	1	5.45376e-05	0.00349041	0.000573317	17	GACAGAGATATCAGTTT	TTTTGTAGATTTTATCGACTTA	+
63	46	6	0.000881855	0.0564387	0.00758482	12	GACAGAGATATCAGTTT	CTGCTCCTCACAGATAAG	-
63	36	-2	0.00196647	0.125854	0.0143115	11	GACAGAGATATCAGTTT	GGGAGATAAGA	-
63	57	-5	0.00263223	0.168462	0.0177883	7	GACAGAGATATCAGTTT	AGATAGC	+
63	27	-3	0.00357466	0.228778	0.0202695	11	GACAGAGATATCAGTTT	ACAGATAAGAA	-
63	16	-5	0.0036421	0.233095	0.0202695	8	GACAGAGATATCAGTTT	AGATAAGG	+
63	14	-5	0.00514201	0.329089	0.0270272	8	GACAGAGATATCAGTTT	AGATAAGA	+
63	33	-4	0.00550152	0.352098	0.0273949	8	GACAGAGATATCAGTTT	CAGATCTC	+
63	25	-3	0.00626493	0.400955	0.0283352	14	GACAGAGATATCAGTTT	CCAGATAAGGATCTA	+
63	13	-5	0.00628934	0.402518	0.0283352	8	GACAGAGATATCAGTTT	AGATAAGA	+
63	11	-5	0.00766105	0.490307	0.0315138	8	GACAGAGATATCAGTTT	AGATAAGA	+
63	17	12	0.00874811	0.559879	0.0344861	17	GACAGAGATATCAGTTT	AAAAAAACAAAAAAAAGAGAAAGAAAAAAA	-
63	3	-5	0.0196305	1.25635	0.071433	7	GACAGAGATATCAGTTT	AGATAAG	-
63	6	-4	0.023158	1.48212	0.0811482	8	GACAGAGATATCAGTTT	GAGATGGC	-
63	38	-5	0.0275215	1.76138	0.0897873	8	GACAGAGATATCAGTTT	AGATAAGA	+
64	64	0	4.80036e-09	3.07223e-07	6.10955e-07	7	AAAGCCA	AAAGCCA	+
