# Supplementary material for: Genome-wide CRISPR Screens in T Helper Cells Reveal Pervasive Crosstalk between Activation and Differentiation
Source: Cell. 2019 Feb 7;176(4):882–896.e18. doi: 10.1016/j.cell.2018.11.044 (PMC6370901; doi:10.1016/j.cell.2018.11.044)
Supplement: Data S2. Processed Data from All the Steps of the Analysis, Related to Figure 1 [file mmc2.zip › supplemental data/motif analysis/gata3_meme/spamo8_msgs.txt]

Warning: Eliminated 10203 sequences that were too short to be scanned with the current margin (150) and primary motif length (30). Sequences must be at minimum 330 long.
