# Supplementary material for: Genome-wide CRISPR Screens in T Helper Cells Reveal Pervasive Crosstalk between Activation and Differentiation
Source: Cell. 2019 Feb 7;176(4):882–896.e18. doi: 10.1016/j.cell.2018.11.044 (PMC6370901; doi:10.1016/j.cell.2018.11.044)
Supplement: Data S2. Processed Data from All the Steps of the Analysis, Related to Figure 1 [file mmc2.zip › supplemental data/motif analysis/gata3_meme/seqs-discarded]

>chr5:125158206-125158306
GCTCTAGATAGCCACGAAACCCAACTGCAGGAACATCAAGAGAGACAATA
TTCTACAGAAGCCCTTAACTAGACACAGATCTAGTCCAGCCCTCAACGTG
>chr19:60358464-60358564
agggaaaccctgactcaaaTAATtaggtagatgatgaattgatagataga
tagatagatagatagatagatagatagatagatagatagatgatagatag
>chr18:49642316-49642416
AGGAAGGGGCGGGACGTCAGAGTTTTCACTGTCTGCTTTACGCTCCCACT
TGTTTAACAGGCTGTAATGAAAACCACTGCTCGTTTAGATGTAGCAAAGT
>chr1:153347081-153347181
agaacaaaacaaaaaacaaaaaaacCCACTACTGTCCTTCTTTACAGAGT
CACAATATCAACCCGCTACATCTCGGAAACTGTGACTGTGTGTGTTAAAA
>chr4:89126603-89126703
ACGTTCAACTGCCTTTACATATAAACAGTCACTAATTATCATGAAGCATT
TGTTAAAAGATTAAAGCAGTTTATTATATCTTCCTTCAATTTATCATCTC
>chr1:56039318-56039418
CCAAATTATAGCTTTTCCAAAGGAATTATTTTTAtttattcattgacaat
ttcataatgtacacaatatatctcagtcatatatacctctaatcattcca
>chr5:32176902-32177002
gaggattagtgtttcagaatatgaattttaaggagaacattgtgcctatT
CCatatggattatattattcattggttacaataacctatccaagcagaat
>chr18:23841422-23841522
GAATTACATTTTTGATTTATAGTTTTTCATAAGTGACAAAGAAAAAAAGA
AAAGTATCAGATATAACAGCTAAATGTTTGGGCCTTTTAGAATTGCATAC
>chr11:52035554-52035654
ctcagcgtgagaccttatctcaaaaTCTAGTCTTCTAAATTTTCAGTCTG
TAGTTTATTTTTAGTTTGAGAAAATATAACATACTTTTCAAAACATGGGG
>chr1:40295480-40295580
GGAAGCAGAGAGtagatagatatatagagccagcaatagagaaagagaga
tagagctagacaaatgattgatagatgatagagatagatagTCAgaaatg
>chr1:172244673-172244773
CCCGCTTCTGTCCACGATCCTGCTCTCTCCTGTTTATCTGGCGTCATCTA
TCGCCTAAACTTCCCACCCCAAATCCTCCGCTCTTGGCTACCAGGGCCAC
>chr17:24463506-24463606
tctagaagctgtggtttctccaggccatgtgcttctgctccattctcctc
ccacctcctctgtggaggtctctcctcccttctcccacaaacgttcagct
>chr2:60122042-60122142
AAAGACTAGTTCAGTCACTCTGAAACTACAATTTCAAAGCCCTTTCTTGT
ATGAAATCTTTACACCTATGCGTTATCAAGGTCTAATGTGCTACCTTCCA
>chr15:38648206-38648306
agatagatagatagatagatagatagatagataACAACACACACACACag
agagagagagagagagagagagagagagagagagagagagagggagagag
>chr1:82639385-82639485
atgatggataggtagataggtagataggtagatagatagatagatagata
gatagatagatagatagatagatagatagatagatagatagataataggt
>chr15:80907550-80907650
aaaaaaATAgggctgacaagatggctcagcaggtaaagtcactcgccacc
cctaatgccctgagtgtaaccatggtctgactcagttggtacaaggagat
>chr9:123109151-123109251
GACTTGGTCTGGAAATAAGACTTTATGTGCCAAGGTTAAGACTTACCACA
ACAAGACTGTGGCTAGGGGTACTAAACTCAATTTGTCAAGTTGAGAGACT
>chr7:28446386-28446486
TCGTTGACCTTTGAGCCAGGGATTTGGAATCCTTACTTCTGAAGGCTCAG
ATTGATAGGATATGAACATCCAAGAGCGAAATAAAGGTTAAAATTTCAGG
>chr12:112833330-112833430
cttccccagtgctgggattaaagttgtgtgccTAAAtttttttttagttt
tagggttattttattttgtgtgtgaatgatttcagtgccctcagagggca
>chr16:34665553-34665653
AAATCTTTCCCTAAAATGACGTGCCGCGAAGTCTCTCTCTTGTCAGTGTT
AGCATCTAAACCAACTATTGCACAGTTGGTGGCTTCTTTTCATCTTCCAT
>chr9:123573596-123573696
tttgtgactattgtgaagggtgttgtttccctaatttctttctcagcccg
tttatcctttgtgtagagaaaggccattgatttgtttgagttaattttat
>chr12:4722918-4723018
caaacaaagcaaagcaccagatggcttagatgtacaggacctgaaggtca
ggtaggaaaattaaggccatacaaggctgatatagccattaacatatggg
>chr10:20617617-20617717
CAGCTGTAATTTTGTTTGTGTGGAAATTGAGTGAACTAAAGGATGAACAG
ATCAAACTTGGTCATTAGACACTTTCTCAAATCCAATGTTGGGACACATA
>chr17:5801957-5802057
AGGAGGAAAACCAACGTGTACTACCAGCCCTGTAAGTTTCTAGTGGGAGG
GACCCGTCATCCTCGATGATGGTTATCAGTGTCTCTGCCTCATTTGCATG
>chrX:100322548-100322648
ttctggcaagctgttgtagtgttcagtgagatagtgatcaagggaagaat
atgtgtggttttagacaggttggagctacaggcacctttgggaaattaaa
>chr7:127913029-127913129
GCAAAGAGGACAGCCCAGTTCCTAAAAACACGTTTCCTTATCTTCCTTAT
CTTTTCTTCCTTTTCTTTCCCTCTTCAAAATAAACCTCAAGCTGCTGGCT
>chr4:111482862-111482962
AGTGAAAGTGGCAGATGGAGAGCTGCTGAGCACCATGAGACCGTGGAGAA
ACCCTTCACAGACAGTACCCCACACCTTCCCAGGACAAGGGGCATCCCTG
>chr15:101151894-101151994
ctataggagcagtgagactttAAAAAGCTgattgatagatagatagatag
atagatagatagatagatagatagatagatagatagatagtaataaatag
>chr15:93223839-93223939
TTCCAGTGATCAAATAAAAATCCTTAAGCTGTTAGCGCATGATAAGCTAT
CCTCATACTTCATACTACCCAGCATGCACAGGGGCCCAAGACAGAGATGC
>chr6:22386907-22387007
aaccaaaaAAAAAAAAAAAAAAAAagagagagagagagagagataaagag
aTAACAAAAGTCTAAAGTGCTCTGTGTCTTCCACTAAGAATCCTCAGAGA
>chr11:46517017-46517117
tctatctatcatctatctatctatcatctatctatcatctatctatctat
ctatctatctatctatctatcatctatcatctatctatctatctatctat
>chr14:65128683-65128783
CAGGTGAGGAGGATCCAGTACGACAGATGTGGCCCCTTGACCTGGGATGA
GACCTGTCGCCAAAACAGATCTCCTGCCTTTATAATTTACCCACTCTGTG
>chr17:17448694-17448794
ACAAAGGAAAAAGAGAGAAGGCAGGAAAACCCAAGTCCTCGGGTCAGGAG
GGAGGACCCAGGGAGTCCAGCTTCTCCTTCCGCTTGCCTGCTGTGACCTA
>chr6:72363870-72363970
ttcttccatagcctctgctgcagctcttgcctcatgttcttgccatgatt
ttccgtcctgacttaccttcatggtggagtataattttaagatgaaataa
>chr11:100543718-100543818
CCCCCAATGGTAATCTTGAAAAACTTTTAAAAACTACAACAgggctggag
agatggctcagcagataagagcactgactgctcttccgaaggtcctgagt
>chr10:28474783-28474883
agatgatagtttgatagataacagatagattgatccatagattgacggta
gatagatagatagatagatagatagatagatagatagatagatagatagT
>chr15:5592352-5592452
aacaacaatggattgtggtgtaggatcaaaaatcgacaaatgggacctca
taaaattgcaaagcttctgtaaggcaaaagacaccgtcagtaagacaaaa
>chr1:37982275-37982375
ctcacttgtcagcgtctgggattcttttttatgcatcgtttccaggaaat
tcttgatagcacctgtagtttgaagtgtttccttaatgttttcctatggt
>chr9:18593030-18593130
TTGAGagacagatagatagatagatagatagatagatagatagatagata
gataggtagatagatagatagatagatagatagatagatagatagataga
>chr4:9066435-9066535
ACACTTTCAGTCACAGCAAACAAGGGCACAGAAGAGAGAAGGCTTCTTTT
TTTTCTTTCCGTTCCAGATCAGATAACGCTGCCAGATTAGTTCCTCTACT
>chr16:44321142-44321242
AAAGATTATTATCTCAGTGATAATCTTTTCTCTTTTAATAGTTCTTTAAA
GGCCACTGAAATCTcaaaaccagcacaatgacaacaccaggtgacacgcc
>chr11:83079760-83079860
gagtgtggggacataggagcaagagactcgaagaatggagataacacagg
ctatctgctcaagtcttgagtctcaagtctcgtttattgaaaggcaacta
>chr9:81071276-81071376
acaaatgggtcatcataaattgaaactcttctataaggcaaaggacactg
ttagcaggacaaaactacaatccacatattgggaaaaaaatctttaccaa
>chr13:45693854-45693954
ACTAATAGTTACACTATAATATGATGGCCTTAAATGCTTTCCCTACCCAC
AGCAATATCACACATATCACAGACATTTAGCATCTACTCCTACACTGCAG
>chr17:78988790-78988890
CTGATAAGTAAGGAAAGATTAAATATTGTCAGTGAAGTTCAGGGACTCAC
TGGGGTCAACCTTAAAAAAACACCGAGGTTCAGAGGCTTGATTATGTTAA
>chrX:56170201-56170301
tatctatctctatctatctatctctatctatctatctcatctatctatct
atctatctatctatgtatctctatctatatatctctatctctatctatct
>chr1:36522108-36522208
CGGTGTGGCACTGAGTTGGCACATGTGGACAGGAAGGTCTGTAGAGCTGG
GAGCAGAAAGCGCAGGTGGGGAGCAGTTTGCATTGTGGGTAGGCACTGGC
>chr4:57016102-57016202
agaactcagaagtcagaggcaggaggatcagaagttcaagggcatccctg
gctacatagcaagttcaaactcagtctggcctacacaagatcttatcttt
>chr14:101752144-101752244
ggtcagatcctctgaaacgggggtggggatactgacagttatggattcca
tgtaggtgttgagaactgaatccagggtcctctgcaagaacatcaaatgc
>chr11:46343965-46344065
GACCAGAGGCTCACCAACTGTCTGAAGAGAGGAGAGGAGGAGCATAAACA
TCTCTTTTATCTAACCAATGAACATCTGGCTGTTTGTGTTGGTGTTACCA
>chr1:35989344-35989444
ctgagagtaatgcagatggcgaagggttggcttgtgaaggttcaaaggta
gcaaggatactttggggacccatcgtgtgacgtggggctgaagaatcagc
>chr2:71360144-71360244
tatgtgcatggctagtatgcatgtatatgtgttcacatgtatgtggatgc
atatgtagatgtgtaGGCCCTACATTCTCATTGAGTTTCTTCTAACATTG
>chr7:73611886-73611986
tctctctttagcccAGTGTGTCTTGTTTTTATTTTCTAAATTCAGCAGTT
TTAACCTGAAGGTTTCTGGAAGGCAGGGGTGATTAGATCTCTCTGTGTTA
>chr16:97657980-97658080
CCAGTCCACCCATCTCAGAAAAAGACTTGCTTTCTTCCTGTGTacacaca
cacacacacacacacacacacacaAGCTCTGCCTTGTTCTTTTTTTTTTA
>chr13:46504667-46504767
ACATAAGATCAAATATATGATAAGAGATTCAGGTCCACAATATATAAACA
GCCTTTCTAATTTGTTAATAAAAGATGGTCTAATATCAAAGTGTGCCAAG
>chr11:99251766-99251866
tatctacctatctatctatctatctatctatctacctacctatctacttc
atcatcatctacctctgtatctatcacctgtcatctatatcttttatcta
>chr6:95046003-95046103
gcaccaggtcaaggactcattgcaatgaacatttgcaaataaaggttgta
gtggctattcctggttgtcaacttgacaatatttggaatgaactacaatc
>chr6:86527968-86528068
AATTTAAttttgctgagctggttatcagacataggatctctaacttttta
gccaagctgtctaccactacgccacaGTTTTGTGTGTGTGGTTTTTTTTT
>chr5:150687930-150688030
AAGTGTTGTTATAAAATGCATGCTTTAATGATGGTCTCTAAGCTTTTAAG
TGATTATATAGTTTACTCTTATTTTTCTAGTTTGTGGGGTTTTGTTTTCT
>chr12:26362023-26362123
attctcatgctcacctagtaagcaatttactaatggaatagtctcttcag
ccAGAAAActctctctctctctctttctctctctctctctctctctctct
>chr11:9724733-9724833
CTCCTAGAGAGACACAAACCTTGGGGAGTCATTTACTCACATCAGTGTCA
TTTGTATTTTGTAAACACTAGCTGAGCAATAGACCGTATGGATGTCCTGG
>chr5:119539138-119539238
agtggatagatagataatagacaggtagataggtatgcagatagataata
gacagataaatagataagataaacagatgatagatgatagatagatagat
>chr2:84779446-84779546
TACCACAGATAGTATCTGCACTTGGTACTCTGATGTATCACTGTCACCTT
CCATGGGCGTTTTTCTGCTTAGCTCTACAAAGTTTGAGCCTTTCTGGAAC
>chr11:68345735-68345835
CAGTCATCCTGAGTACATCCCACTGTCCACGACATTACAGCAGCACCTCT
GCCACCGGTGGGTTCAATTCTTCCCTTCTGTACATTTGTTGTAGAGATTC
>chr14:120968702-120968802
gtgtgtgtgtgtgtgtgtgtgtgtgtgtatacctgtgtgggggtaaatgt
gtctgtgcgcatgtgtgagatccagggagGACCTTGCATACTCTGCCTTT
>chr1:155843764-155843864
TGCCCACTTTTCTGAGCACCTAGCATGTGATTTCTGAACTCTTCTGGAGT
TTCTTTCTGTGGCCGCTTCACCATTCTTGGCTGTTCACTGACAATGCTCC
>chr4:14801130-14801230
ATTAAGCCAGCGAAAGTGCAAAGGCATGTTGTGCCTTATCAGGTAGGCCG
ATCTAAAGAAACAGAACCggggctggtgagatggctcagcgggtaagagc
>chr7:135405231-135405331
atagatagatagatagatagaaagaaggatggatggatggatagatagat
agatagatagataggtaggtagatagCATATTTGGATTAGAGTTTAACAT
>chr2:71093770-71093870
GAAGAAAATTTAGATTCTGCTCATACCAAGAAGATgagctgggaatgtag
cttagtggtagagcacttggctgttgtgcatgaggccctaggttctgttc
>chr16:91061490-91061590
gacctgggatccctggaagatgtcaaaactaccaagaaaagcttgagtct
cagaatgactatgtggagaggaacacacccctcctgaaacctcactaggc
>chr17:15602370-15602470
GGGAGATAAGATTTCTACATTCCCAGTGATATAGCCACCTCTTTAGTTTT
TACTGAATATACATGGTTAAATGTGTCTAGGTGAATCTAACTCAAATCTT
>chr5:3670400-3670500
CTGGCAGCTTATCTTCACAGTCATCAGGGCTCAGGAGCACCATCACCCCC
CACCCCACAGTGTAACTCACAACTGTTCTTTTATGTTGGTGGAGTTGACC
>chr13:43478076-43478176
ATTCAATGCACTTTATCTAGCCATCTATCAATGTTAACACAGTGCCTTCA
GATCACTAAAGATAAGCTGCTTCGATAATCAGCATTCCCAATTTAGAAAA
>chr8:25281700-25281800
AATCACGGGGTGTGGGGTGGAAGTCAGTGGTGTAGGAGTCAGGAGAGGGA
GGCACTGAATGTCCACCACAGCACAGAGGATTTTAGCTGTGAAAGGAAAA
>chr11:53883116-53883216
CATCATTACAGTTATGATGGAGCACCACTGACTAGTGAGATCTTTATCTT
CTCTTACCTTGTTCTGAGCCAGAACCCTATCTTCAGAATACAGAGGTGGC
>chr9:19775500-19775600
ATGTAAGTAAAtatctatctatcatctatctatctatctatctatctatc
tatctatctattaatctatctatcatctatctatctatcatctatctatc
>chr16:52472656-52472756
GGAAAGTGTTAAGAGGCAATCAGATTAGAAGATTAGATAACAAGGCTTAA
AAGCATGTACTTCACAGAAGAACTTGGGTCAAACAAATATCACATGAAAA
>chr3:104245908-104246008
CACACAGCCCTGAGAGATGCTTATCTGttttttttgttttgttttttttt
tttatctttccttGGTTCTCTTACATTTGAATCAATTTTCAAGGTACACA
>chr1:135276221-135276321
CTTTTGCAAATAGAATGATTGTTAGGACAAATACACCCTCAAACCACAGG
CCTTTCCTTATCTTGCAATCAGAGGAAAAATCCTCTGGTGGCAAAAATGA
>chr7:24394510-24394610
agttatcatctgtagccattacgttgctcggtggatccctAAGATAACTG
TCTGTCACCCTTGAGTCATGCTTCCGTTTGCCCTCCATACCTCTGCTCAA
>chr15:57702945-57703045
CCGGTTCCTCTTTCCTGGCACCAGGGGAGCACCTGCCAGAGTGACAGATC
AGTGTCCCTCCTCTCAGGAAGTCCACACACAACAGTCCTGAACCCCCAGC
>chr19:34120010-34120110
TCTAAGACTAGGTGTGAGAAAAATGGTAACGAAGAGAAGAGCAAACAAAT
GTGTGGGAAGATGCCATTCAATAGTGTCAGCTGGAGCTGGGTGGAGTTTA
>chr13:103310635-103310735
tttgacatatgaacatctgagagatgtttatgctaattatagcTCGAGGA
GTCCTCAATGGCGTCCATACTCATTTATGCAATTTCCTTCTTCACAATTT
>chr9:84516202-84516302
caaaagatacacacctcaagtcattttttaaatacacgagtggaggtatg
cggaagatcgaggttatagcaaagtggagaagtctctactttagttttca
>chr11:57664904-57665004
GTGGGTGTGGAGCCATCTCTTCCTGTGGAGGTATCTCTACATCAGGGAAG
GTGCTGTGCTATGCTGTCAGGTTCCACCATGGGGTCCATCTGCCTACACC
>chr14:52725298-52725398
ACTTGGTAAGTGAAGTGACTTAAAAAGTGCACTATTtttccaattctctt
ggccccctgggcctctctcctgtttccctctatcccttatactgtgcctc
>chr2:157147593-157147693
TTGCCTTATCATGTTGTTGATATCTTTCAAACTCTACAAAAACAAGAGGG
CATGTGTAAAAGGCAGGAAAAAGAAACTTTATGTAAAAAACTAAGCTAAC
>chr2:31914526-31914626
ATATGGAGCTATCAAAGCTCTTCCCTCTTATCTTCAGAGAAGTTCCTGGG
AGACCAGAGACTCAGCTATGGACAGCCAGTCATACTGACCCTCCAAGTAC
>chr17:9068597-9068697
ACTGTCCTGCTTGATCGCACACTGGTAGCACATGGGGCTCTCCATTTCCT
GTGTGCTGATGCCATTGAGAGACTTGAGATCCTCTCTTTGTTTTGTCTCT
>chr19:36482222-36482322
AGTCTTGATTATACCTTGATAAGGAATTTTCTAGGAGATAGATATGTGTG
AAATGGCAGACAGATGAATCCACGATAGTCAAAGTGACACCATGACTCAC
>chr13:89408467-89408567
atagatagatagataggtgatagaagataggcagataaatgatagataaa
tgatagataaatgagatacatagatgatagatagatagatagatagatag
>chr2:167000420-167000520
CCCACCCTGGACCTCCCGGATAACACCTCCCAAATAATATGAAGATATTC
TAGATCTACCCAAGGACTGGTCAGTTCTAGAGAGCTACCAATCCTCTCTG
>chr13:116031438-116031538
TTTCCTAATGCAAAACACATTTAGTCTATCCTGGTGAAGGTCTAAGATTT
CCCAAAGTTTAAACTTTGAAACTGCATGTGCATCTTCACCTGGGACTCAA
>chr7:116488172-116488272
agataaggttgaagctagtctgagctacacggtgaattcgttttaggcaa
catgtggcccaggctggccttgaacttgatcctcctgtctctacctccca
>chr7:76273118-76273218
AACTGGTGTTGAATAAAGCATGGGTCATGATTTATCTACAAATTAAAGGA
TGAAATTGATTTTTCCTAAATATTTGTCATTTGCATGCTACAGTCATGGT
>chr2:128073647-128073747
tgtttaacacagaaactcacaactggtcatagtgcagaggataaacatct
gtggaatgctcagccacaagtggaacatctgtatcaccacccccatcccc
>chr2:157219143-157219243
gtgtgtgtgtgtgtgtgtgtgtTACTgtcctgggagttgaatctaggatc
tcatacgtgctaggtaaacactctacccctgggctatgtttccatcctcT
>chr2:39507435-39507535
CCTGCCACACAGAATTACAATCCTTGTCATGTCACTAAATGGCCTCCCAT
TTTCACATGTCTTAGTACCTCTCTGGAAGTTGGTAGAAATAATCCAGGTA
>chr11:109240484-109240584
accacacacacacacacacacacacacacacacacacacacacacacTAA
TCACACTGTGGTTCTGTGTGGCTTGCTCTCATAATCCCTGGACACAAACC
>chr14:53454128-53454228
TCCTAGTTTAGTATCTGGCCACCAGGGGGTAGAGTTTCCTAACACAAGAT
CATTATCAGTGTGAACTCTAAGCTTCATAGGTTCATCATTTTGTGTCATT
>chr2:5615288-5615388
TCCACAGTTGCTCCATCAGCAAAATGGTTTCAGAGAGAGCCCCGAGGAGA
CATTAAGGGTAATTGGCTAACATTACTGTCAACTGCTGGACGTGAGTTTG
>chr15:70187878-70187978
gtgaatgtacagtctctaagctgtgagcctgtataaagtacaagttatat
acatccagcacataacgacacagaatagcatggagctgtagaatttgttt
>chr2:104138960-104139060
ttccaaccactacaCCATACAATAATAGTTAATAAACGTTGATTGACACA
CCATTAATATGGATACTTTAAAGTAGTAACTGCGTGTTGTGGCTTCATTC
>chr4:16164776-16164876
tcatgggtaagccgttaagagggcttgttcttccagaggatctgaggttt
gttatcagtactcgaatctagtagctcacagctgcctgctctccagctcc
>chr7:115494959-115495059
CATAACAGATGAAATTAGAAAAATAAACAGAGCTGGATTGCTAAACACCT
TGAATGCCAACATCAGAAGCCTGTAAGGTATTTAAGCCGAGAAGAACAAA
>chr7:72313992-72314092
TTTGAAATGCTGATGGAGATGTTGTCTACTGATTGTTCTTCTTATTTCAT
GCAACTGTGAAGTGTCTGTTAGCAAGGTGTGATCAGCAGGGGGATTGTGT
>chr2:168916848-168916948
ATGTGTGTGTGGTGATCCTCACAAGGGGATACATGTGCACATACGGTCAg
aggccagaggaggacattaggtgttctgctctgccactttctacctcatt
>chr11:94021644-94021744
GCTGTTAATTCCTTTGGGATGACAAAAACAGAGATTTAGTGTGCCTTGAt
atctatctatctatctatctatctatctatctatctatctatctatctat
>chr13:4961416-4961516
atctatctatctatctatctatctatctatctatctatACCTAgagtcaa
agtttttctatgtagccctgaccatcctggaacttgctttgtagaccagg
>chr4:122873128-122873228
TCAGATAAGGGTATCGTGAAGCTGCCATCTGAGCCAAGCTCATACGGGAA
TGGGTGGGGTCTGGCTATGCAGCCAAGGAAACCACAGACCTGAAAGCTTG
>chr4:139634883-139634983
tagattctgtaagacagtctgagcagttagatacgtagatggaaagccag
gccgagagatagagatagagggatagagatagagatagagatagagatag
>chr3:103414823-103414923
AAACATTTTGATAGATAGTTTTCTGTTTTGATCAGACAGATGATAATGCT
GTCTCTGATGAGCTGTCTAAGGCCTGACATGTGTTAGGACTGCAAACTGC
>chr17:13480520-13480620
CTGCAATGGAGGTATGAAGGTAGGAGAAGAGAAGGAAACTCAGCTTGCTT
CCCAGAGTGGGGGTGGGGTGGTGGTCCGGGGGCTCTGAGTGTGCTGGACA
>chr9:96231612-96231712
TAGGCTCTGAAGCAAATTTTAAAATTCTGATGGaaatcaagagtagtcat
gcattcctgtaatttcagcgttctcaagatagaggatggaggatcagaag
>chr15:102495786-102495886
CCAGCCTGGGTTAAGGATTTTTAGAAGAGCAAATTGCAGGTTTATGGGTT
GATGTTAGCTGCCTCCTATGTTGTGTAGGTCAACTCTTTCTGTAGTTAAA
>chr4:23517290-23517390
TGAAGATATGTACACAGCTAGTTAGATCTCCCCTGCTTCACGCTCTTCAG
AGCTCCTCCTGTCTTCTGATCTGCCATTAGCACTCTCATAGGACCGCTTC
>chr6:42075020-42075120
gcagaagctttgcaattttatgaggtcccatttatcgattcttgatctta
cagcacaagccattgctgttctattcaggaatgtttctcctgtacccata
>chr15:74993316-74993416
ggtttcttgttgatttagaaacaatgctcaagataaagatctaggaagag
agtggattgaggtgtaagggttggcctggcccaaagattagatactcact
>chr18:3281744-3281844
GATAAGTAGGAGCACTGACATCACAGTGACGTCACCAGCCTATCACTGCC
ATCAATGTGCAGCTCACTGAAAGCAAAGCCCTGTAAAAACTCTTCCTGTA
>chr5:89140366-89140466
tatctatctatctatctatctatctatctatctatctatctatctatcta
tctatctatcatctatccatccatcatctatctatctatctatctatcta
>chr15:54511548-54511648
tagatagatagatagatagatagatagatggatggatggatggatagata
gatagatagatagatagatagatagatagatagatagatgatagatagat
>chr1:193563062-193563162
cagccatcattcattcatatattaacccatccaatcaatctatctatcta
tctatctatctatctatctatctatctatctatctatctatcttccatca
>chr18:65847669-65847769
AAAACCTCTGGCATAAgggctagcaaaatggctcagtgggtaaaggtccc
ttcttcaggcctaaggactggagtttgattcccaggaccatccttcatca
>chr7:101957998-101958098
CTCCACTTGTAATGGGTAGATTCAGTTTTTAGAAACCATCAGAAATGTCT
TGTGTCTAAGAATTAAACAAAGTAAtatcctctatccatctatccatcca
>chr4:41208844-41208944
attttttgaaagggtcttactttatggttctggtgaacctggaactcagt
atctagaccagtctgggctcaaactgatggagatcagtttgcctaccaag
>chr9:46363150-46363250
CACCAATATGGGGTCACACAGCAGGGAGAGAGAAATAGCAAAATGCAGAT
GCTCAGAGCacataacacctccacacttgctagatccttatctagctttt
>chrX:143702039-143702139
GTCCTTCTTGATTTTCAAGACTATTTGCCATGTGTTTACTGTTGTCTTCT
CATTTATTATGTTTGCTATATGCTTTCTTCTGACCTTTTACTTCTACTGT
>chr11:62524674-62524774
CCTCCTGGACTAGCCCTGTGCACCCTGTGCACCCAGAGTCCATGTTTTCA
CAACTCACACGAACTGTAATCATTCAGTCTCTGGTTGTAAGTGCTGTTTG
>chr1:27398593-27398693
ataaacagtttcagggaagtagctggatataaaattaactcaaacaagtc
aatggcctttctctacacaaaggataaacaggctaagaaagaaattaggg
>chr14:94673756-94673856
agaggtagccctatctttcattttTTTTTGTGATTTGCCTCAAAATTACA
GAGGCAGGCTTATATGAATATCACATTGCATGCTCACTTTGCTGAAAGAA
>chr9:119693168-119693268
gtccaagtatgttatgttatcacagcatcatggaaggaaaGAGTGTCCCC
ATGCTATATTAGGAATATTACACACACacacactatatatatacatacat
>chr9:7811960-7812060
atagatagatagatagatagatagatagatagatagatataaaataaaat
aaaataaaataaaagcagtatatagtaaaccagtagccaacatcaaaata
>chr7:98895564-98895664
GCCAAATTTAACAGCTAGATCTTATCTCCCAGGAGAGAGAGTGGGGTTAA
CAGGGTTAAGCAGGGGTCTCCTGCCCACAGGCGAGGGATCTAAGGGCCTC
>chr15:87961239-87961339
acctacctttctatctatctatctttctttctttctttctttctttcttt
ctttctttctttctttctttctatttttctatctatctatctatctatct
>chr11:97285998-97286098
CCCCACCCCTACTCTGTCACTTCTGGTCTCCACATAATCATCACTTCCAG
TTTATTTGTCACCCTAAATGCCTGGCAACTAGAGACAGACCAGGCCCTTC
>chr10:86707550-86707650
tagggttttcagcactcacataacattagatactggtctaacccatgctg
ggggtagggtggttttgctagagacagatatggctccctggccagacagc
>chr19:6903870-6903970
ctacaCCCTGTCCCTCCCACCTTCCACCATGGGAAGACCACATAACTAAA
AGACCATCTCTagcctggagtggtacctcaggtttgtaatactagactga
>chr2:32541926-32542026
ATTTGTCCTAGCTCCTAGTGATATCCTGGGCCTGCTGGCGCCTCAAAGAT
CAGACCGTATTTTTGTAGACTTGAAGCTGCCTAACCTGTATCTAGTGTCA
>chr13:45633350-45633450
GGTCTCAATGTTAAGGTAAGCatctatctatctatctatctatctatcta
tctatctatctatctatctatctatctatctatctttctatctattcatc
>chr1:10017712-10017812
atccatctatccatccacccacccatccacctgctatctatctatctatc
tatctatctatctatctatctatctatctatctatctatctatctatcta
>chr16:76656572-76656672
AACGGTTGTGTGGAGAACATTACCTTCGACTAAACCAAACAAGCTCAATT
TCCCTGCATCAGCCCCTTGAGGCTCCTGAGCCCAGACATAAGCTGACAGG
>chr12:105510458-105510558
aaaaattgaattggattttatacgtatccaaattttcagctctccaaaat
atatataaagaTctggagagatggctcagcagataagcctcatgacctga
>chr8:13259602-13259702
ACACGTGTAATTGTGCAATGAACAGCTGCTAAGCCTGCTACATGTGTGCA
TGCTACCTTAACACTCTTTTCACATTTCTCTTTTTCTgtgcaggtgtata
>chr4:152656286-152656386
atctatctatctatctatctaATCTCTACCTACCTACATCCTTTTGACCT
GGGCCCTCCatcagctgtgtgtactgtgggtctattttgaggctctctgt
>chr10:79838610-79838710
tttaaggtcagcctggcttacaaaccaagggccaggccagccagagctac
acagagagaagatagatagatagatagatagatagatagataaatagata
>chr10:75166272-75166372
AGTCTTCCCCACCCACCCCAGCGCAGAGAAAGAACCTGTTTTTCCAGAGA
AGTGTTTAAAGAGAATACCTTAAAAGGACTCTTGAATCCTGATAAAGCCT
>chr12:68843552-68843652
gagaatcaaatagccctattaaaaatggggtacagagctaaacaaagaat
tttcaactgaggaatatcaaatgaccgagaaacacgtaaagaaatgttta
>chr2:35858528-35858628
tcaaaacacagtgctggggggaaaggctggttaaaacagcgcagtgttgt
gtcatttagattttaaaaaccggtgtataaaataatcacgtgtactgtct
>chr11:4749110-4749210
CTGGATTCAGGGGCTGCCCCCACCCCGGACATTAACCTTGGTCCGAATCC
AAAGGGTCAAGGTGTCCAGTCATGTGACCAGGGTACTCCCCAGGGCAGGT
>chr13:95421848-95421948
aaccactgagccctctctccagccccTTGATTATCAGGaaaacttttgtt
acatactcttagcagactactagctttcaccaacccaaaagctaagaatg
>chr9:31024286-31024386
TTCCTTCTGGAAGCTGCACTTGCACCCTCATGTTTGGAATGGAAGCTGTA
CATATTGATGGTACCTCAGCTGCCTTGATTCCAGTTGACTGATTGGGAGA
>chr13:33965556-33965656
AAAACAAACAACAAAACCTTGGTTAACTTACAGTTTCCACCTAAGGCGAG
TAACTGAGAGTGAAAAGCCTGTATCAGGAGATTGTATCTATGTTCGAATT
>chr2:170520213-170520313
ggaaggacttagtctatcttggcggggagatgtggcagcagaaagccaag
agatcctatctgaaagcatagagcagggagactgaactggaagtcacggg
>chr12:107729906-107730006
ATGGAGGAATCAGATGATATCATGAACGCAAAGCATATTGGGCTTTCCCA
TCCAAGAGGTCCTTGGCTTGTGCTAGCAAAGAAAGGGTAGAAGATGCAAA
>chr8:117114004-117114104
atgcacacgcagatgagcatgtacacatatgcgcacgcatgggtggatgt
taaacacatgtgtatgtacgtctgtgtgtatttatTTGCTGTTGCTGCTT
>chr12:28845974-28846074
tacccacgtcctgtgggcgctgcctgcgttctcctctagcaatttcagtg
ctttaggcttctcttttggactttgatctcttggGAGGATATTTGGGTTT
>chr12:106307839-106307939
CCCAGCTGCTGGGGAGATGGGTGCCCAGATACCATGCTGGGTGCAGCGTG
TCAGTGCGCTGTCTCTTGCGGACTGAACCTAGCTATGACTAAAACAGTCT
>chr2:59492860-59492960
tagatagatagatagatagatagatagatagatagatagatgatagatag
atagatagatagatagatagatagatgaatgatagatagatagatagata
>chr18:60939483-60939583
CAtatctctatctctatctctatctctatctctatctctatctctatctc
tatctctatctctatctctatctctctacctctacctctacctctacctc
>chr12:57544314-57544414
CACCAAAGCCTAGGCTTTAGAGCTATAGTTCGGACCAACTTAAAATTCCC
AAGTGAAACTCTACTTGCTTTCTCTTAATGCTATTCTGCTTCCTAATTCT
>chr4:155927154-155927254
ttgtacgagggataattatattaggcgtattcacaaccttgttattgttt
catgtgaacatgagatattatttgtgtcaagttgacaaggggtggattgt
>chr8:70549870-70549970
TCCGGTGTGACTTCATGTCCCAGCTAGGCTCTAAGATGATGATGACgggg
ctagtgagatggctcagcggataagcataagactgactgctcttacaaaa
>chr15:55150182-55150282
atcccagcaaccacatggtggctcacaaccacccgaaatgagatcatgag
atctggtgccctcttctggtgtgtctgaaaacagcaacagtgtacttaca
>chr15:52975941-52976041
tagatacgtggactttactgGTTGTGGAATATGTTCCAGCCTAAAAATCT
ATACagatagatagatagatagatagatagatagatagatagatagatag
>chr10:51452178-51452278
ccaggattataggaaggacaagttctaatcagatatattgagggcagcaa
gcacttgagataatcagatggcaggacacagtcataagaacagaagcaac
>chr14:45218016-45218116
GAACATTATAAACAAGAACCAAAAATCAATCCTGCACTTCCCCTTTCCCT
TTCAGTCAAAGCTGACCATCCACATGTGTATCTGGCTAAACATCTGTAAC
>chr8:107153154-107153254
GTTCTGATAAAGCTAGAGATATCTTCTAGGCAAGGCTTTCCTTAAACTTG
AGATACAGATCTTTATCTGTGGTTAGCTATTTCTTTTATTATTGTCCtta
>chr11:73577726-73577826
acaagtaaaacaatggaatagaattgaagacccagaatatgaatggaata
gaaatgaacccacacacctttggtcacttgatctttgataagggagttaa
>chr10:12684690-12684790
TGGACACAGCAGCTGAACCTCTCATTTTTAAAAGAATTATTTAtttattt
tcattttaaatacattggtaatttgactacctgtatgtctatgtgagggt
>chr9:95543740-95543840
tctatctatctatctatctatctatctatctaAAAGACAACAAATTTCCC
TAAACATCTATGCCCTTTATATTGACATTTTTCTTTTTATAAGCTACATT
>chr5:124432790-124432890
atcccagcactaaggatcaagtttaaggtcagcctgagtgacagagtggg
atcctgtgtcaaaaaaCAAGGGGGAGAGAGGAGGGGGGTAGAGGTAGAGG
>chr6:89164590-89164690
gatgttcaaggccagccttcactatacaagttaaaggccaccctgggcta
caagagaccTGatatatatatatatatatatatatatatatatatatata
>chr7:119860995-119861095
GCAGCCACTGTCTGTTAGTATGTAGAATGTAGCAAAGAAAGCAGACACTA
GATAAAAATCAGTGTCAGCCAGACTTGGGCCTCTCACTTCTAAGGAGCCT
>chr4:66760640-66760740
TACAGTGGAAGAAATTCTTTGGCCAATTACTCCAGCCGTAATACACTGAC
TGGAATATGGTCCAGTACTGTGCTTACTGCATTATATTGTTGCAATCTGC
>chrX:96197219-96197319
caccggaagagggcaacagatctcattacagatggttgcaagctaccatg
cggttgctgggatttgaattcaggacctctagaaaagcagtcagtgctct
>chr4:122866740-122866840
ATACAAACAAGCAACTTAAAAATctggagagatggctacatagataagag
cagtagctgctctttcagggggaccctgtgtcaattcctagcactcacat
>chr9:24756902-24757002
TCCCTCCTGATTTGTTCTAACTCATCACAGTTCGTGGTTAAAAAACAAAG
AAACTTGTAATTTACTTTTGCTAGCTTTGGCCCCTCCCTCTTAGAGGGAA
>chr8:22931492-22931592
ggtcatgacctcttcacagggtcttctaagaccatgggaaaacacagata
tttacactgtgattcgtaacagtagcacagttacacttatgtagtagcta
>chr17:32475700-32475800
atgctaccggcccccacctgacttcccttgaatctttggacaacaaacac
acacacacacacacacacacacacacacacacacacacacagagtttgtt
>chr10:13007774-13007874
tatctatctatctatctatctatctatctatctatctatctatctatcta
tctatctatctatctatctaGTCTTGAACCACATCTGACTTCAAGGAATA
>chr3:130981928-130982028
gataggtaggtaggtagatagtagatagatggtagatagatagatagata
gatagatagatagatagatagatagatagatagtagatagatggtagatg
>chr1:173919836-173919936
acttatctatacctctatctatctatctatctatctatctatctatctat
ctatctatctatctatctatctatctatctatctatctatctatctatct
>chr6:49161752-49161852
CCCAAGAGGGGAAAGGCCCCACTGTGAACACTATATATTATCTCCCAAGC
AATCAGGACACCTTAAGGCCAGGAAACACTCAAATAAACCTGGGGCTTTG
>chr4:141961275-141961375
TGTGTGTGTGCATGTGTGtgttgtgtgttaggggatgtgtacacatgaat
gcaggttccttgggggacagaggtgttgggtattccaggggttagaatca
>chr5:114497254-114497354
agattatagatagatgataggtaaataggtagatgatagattatagatag
atgacagataagtagatagatgataggtagatagatgacagatgatagat
>chr7:110646040-110646140
GGAAGCTGAGGCAGATTGAGGAAGTGGCATCCCCAGGGAAATGAAGATAA
TACTCTTAGGTGATAGACTCTGAGTTCAGGTTAGATGTAGAGATAATGGT
>chr6:89515296-89515396
ggaagttcaaggacagtctgtggtatattgtaagTATGAATCCAGCAAGA
GTCACAACTGTTTCTTTTATACTATCTAACATACATGTACAGAGAATCTA
>chr9:44012746-44012846
CCTGAGGTTCCCAGTCCCCAGCAGCAGACACTGATCTTATCACAGGTACA
TACTTTCCTTCACAAGTGTGTTCCTGCCTTAAAGTCGGTTAAAGACGATG
>chr2:68126233-68126333
cttacataattggttccaTCAAgggctggagagatggctcaacagataag
agtactgtctgctctgccagaggtcctgagttcaattcccagcaaccaca
>chr2:122367602-122367702
GAGGAATGAGTTCTCAGACATGAGGAAGGCAACAGAGCTGGGGTAGCTCC
TACCTCCCATTCAGGGAGACTAAGGATGGCTTTCAGCTGTTTATCATCCA
>chr14:79542754-79542854
gagaaggagttgagagttctttatcttgatctgcagtagcagaaggagac
tgtgtgccacacatcagcatatatgacctgtctccacagtgacacatttc
>chr9:108321171-108321271
TGCTCTTCTCTTATCTAGCTTTTCCATCTATCTCTCTCTATATATACTTT
TTCATTTGTATTTATcagctatggttaaagacaatgcttcacttattctg
>chr9:103448746-103448846
CCTGCTtatctatctatctatctatctatctatctatctatctatctatc
tatctatctatctatctatctatctatctatctatctTGCACCATGCATG
>chr4:15273184-15273284
GCAGAACAGAGAAATAGGGGAGATAGTGTATTCTGGGGGAGTTGGTAGAT
AGCATCTTAGCCACACCCTCAAACCGTCCTATGTCACTAAAGACAGCTGG
>chr9:32929328-32929428
TGAGGAAGAAGCTTGACCTGATGACCTAGGCTGTCTGCTTTCCAGCTTGT
AGTTTCCTGTAGGCCAAACCTCACATTCTGCACTGCTCATAGTCAAGACA
>chr14:65100984-65101084
AGCTCCTTCTAAAAGGTATGCCAAACTGGCAGTGTGACTCTGGCTTTCCT
TAACACCTCTTGCCACTGTAAGCGGTTGCTGATTATCATCAGTTCCATCG
>chr10:93499292-93499392
AACATTCTAGGTTGATTGAAGTGCCTGTGATTGATTCAAGTGCCTGTTAT
CTGCATTTTATGATCTTATCTTATCTGCATTTTATGATCAAGTATAAACC
>chr14:34911314-34911414
ATGAAGCACTCTCCCTGCCCCCACCCTCAGCCCCATGACCTTCTCAGCAT
TATGGGGGGACTTTTTTTTTTAACTAGACAGGTGCTTGAATTATTTGTTA
>chr2:9773587-9773687
atagatacatagatagatacatagatagatacataaagagtagatagata
gatagtagatagatagatagatagatagatagatagatagatagatagat
>chr4:58733236-58733336
ggaaatatacaatgcaaaaaaaggaagcatcttcaacaaatgttgctggt
ctaccagaatgtcagcatgtagaagaatgcaaatagatccttatctatca
>chr5:108276552-108276652
ggacagccaggactatacagagaaaccctgtctcaaaaaaccaaaaAAAA
AAAAAAAAAAAAAATCTATAAGATGggggctggagagatgcctcagccgt
>chr1:182246124-182246224
AAAGGAAAACAAACTTATAAGTCATAAGTAGACAAGAAAAGTCGAGTTAC
TGATAAGATCAGCAGCTAAGCTTGGTTCTTAACCTATCAAGTGTCAAAGG
>chr4:47942420-47942520
AGAGCCTCATTTCCACGGAAAAGCAGCCTGACAGGGGCAGACAGTCCACG
TGAAGACCCACAGTAACTTTTTACAGCATATCTGGACTGAACTCTGATTT
>chr17:90444514-90444614
gatagaagatagatagatagatagatgatagatagacagatgatagatag
atagatagatagaagatagatagatagatagatagatagatagatagata
>chr1:36278348-36278448
tcaacttgactatatttggaatgaactacaatccagaattggaaggctca
ccagtgacccttatctggaggcttggagatccttatctggatcttggtat
>chr19:54274029-54274129
catccatccatccatctatctatctatcatctatctatctatctatctat
ctatccatccatccatctatcatctatctatctatctatcatctatctat
>chr17:32109296-32109396
CTACcttttcctcttctctccttcctctctttggtcctttatcttttctc
tcatctccttcctcttccctcttctctttttctcttttttttctgaaaca
>chr10:43983858-43983958
ttaaccagtccaaaaacaacttctgaactcccctcttccctccacactct
tcctgcaggtcccatctagaataggccaagcttccaagcccctgcaccta
>chr12:73720405-73720505
GATATATACACATACATACATACAGGGTTGATTCCCTCCCCTTCTGTTGA
GGTTTTACTTAATACAGGAAGTAGGAGGGGTTATGGGTTGCACTGCCCTG
>chr2:102795604-102795704
CTGAGGCAGTGAGGGGTCATAGCTCCGCAGTCCCTGTAAGGCAAACAGCC
TAAGTGAGGATCAATGTCCGTGAAACTTGTCCACATGATATGAAAATGAT
>chr18:11255597-11255697
atctgtctgtctatctgtctatctatctatctatctatctatctatctat
ctatctatctatcatctgtctatctgtctatctatctatctatctatcta
>chr11:83737516-83737616
ctcaaaaccatgaaacaagactgctatcagattcagcaatcccactgctg
ggcattgaaatgagatgaaatcattatatcaaaaacatatctgcagtccc
>chr10:96515356-96515456
ctatgttcagtattttccaatttattgctttttgatgataaagatgaaag
cacagggggattggagaactcttgctcatttctgtcacacattaacaatg
>chr9:15384764-15384864
CCACTTATACAACCGGCCTGAGAGATTGTTATCTTCAAAATGATCAAAGC
TAAAGCCATCAGTGCTCTGTGGGTTTAAAAGCTCTAACTTATAGCAATCA
>chr9:3681295-3681395
GAGGTTGATTTCTCTCCCTCTGTTTGTTTTTCCTTTCCCttttccttttt
catctgatatattctttatttatatttcaaatgttatcctctttcacacc
>chr6:41530330-41530430
agatagatagatagataAAGTGTTTTGAGATGCTATCATCTTTACATTTG
GCCTCAATGTCCAGATGAGTAAACTAGAAAAACCCCATTAGATACAATGA
>chr1:191095866-191095966
gtgtgtgtgtgtgtgtgttgtgtgtctgtctgtctatctatctatctatc
tatctatctatctatctatctatctatctatctatctgggtctcactatg
>chr6:37606870-37606970
aatcatagcactggggagacagaggcaggcacatctctgagttcacccta
gtctacaaagggcattccagaccaaccagagcttcataataagactcaat
>chrX:7455302-7455402
gataagagcactggctgctcttctagagaacccaagtccaacacccagca
ccaacaagacagctcacaaccatctatagctctagttccaggggatctga
>chr2:27201652-27201752
gatagatagatagatagatagatagatgtttgatagatagataatagatg
attgatgatagatgatagatactagatagatgatatatagtagatatata
>chr18:65505502-65505602
CAGCCCATTGATATACTAAGGGAAGCCCAGGAGCCGAGATTTATCTGCCT
TGTTCTGGGACCCATACAATTCAGAAACTGACCTTCAATTCGGAAATTCT
>chr11:6006414-6006514
cgggaggtaagctggccagcggtcgtttcgtgtctgtctctgtctttgtg
cgtgtttgtgccggcatctaatgtttgcgcctgcgtctgtactagttggc
>chr8:77927721-77927821
tagatagatagatggatagatgatagagaaagagatagatgatatataca
tagaagataggaagatggtagatggtagatagatagatagatgataaaga
>chr6:28350666-28350766
caTACACATTTCTTCctatctatctatctatctatctatctatctatcta
tctatctatctatctatctaatctagtctaatctatctatgtatgtaatt
>chr12:25359979-25360079
TGCTGGTACCTCATTGTGAGACCTTGAAGACATTTAGATAAAAGGATGTG
GGCAGGATGTGGGAAACACAGAATATGCTCAGCTAATCTCTGGATCAAAG
>chr17:12984190-12984290
CCTGTGGTGAGGATTCAGATGCTTATCTTGAGATACAACTGCAGTTGTAT
AGAGAACGTTTGAAAAAAATGAAGAAATTTGAAAAACTTGTGAGTGTACC
>chr11:106657296-106657396
ctctctctctctctttctctctctctctctctccctcGtttgtcaagaca
gggtttctctgtgtagccctggctgtcctggaactcactctgtagaccag
>chrX:112134668-112134768
gatagatagatagatagatagatagatagatagatggatggatgatagag
atagatagatagatagatagatagatagatagatagatagatagatagat
>chr9:3332218-3332318
aaatattgtcaagttgacaaccaggaatagccactacaCACATATAGAAT
GTTGTAGCACATTAAGAGTAACAATGTGTAGATTTTTTTTTTTTTTACCT
>chr12:85382925-85383025
CTTAAGCGAAAGATGCAAGATAAAACTCGAGTTTCAGAGAAACAATCCTG
TGAGGTGAAAGGGTGAGTCTGGAAGGGTCCTCCTCCCAGCCCCTGCTGCC
>chr11:86758252-86758352
CGGACATTTTGGTGGACTTAGATCAGCCTAGTGTAGAGATCAGTTTGGCC
TTCGAGAACTGGAGGGTTCGGCCACAGGAAAAAGCTTAAAAGATGTAGAT
>chr5:29582250-29582350
gggcAGTATTTTCCCCCTCTCTTATTCAAATAACACTTAAAAGAATATTC
TTGTGACTATCATTACCATCTATAGATTAAATTCCTGAAAATGAAACTTC
>chr2:160434804-160434904
CACCGATAACAATCTCTTTCCACCCATGCAATCTCTGGGTTCCAACAGTG
CAGTTGGGCATGTGTGGGGGCAGAGGAGCCAGGGCACAGCACATGACGTC
>chrX:55616178-55616278
attggaaagaagcatgacatttagtagctaacctggtcttaatattagaa
acatcttgtcccattgctagcactactttttctagggcgttaacctttgc
>chr11:118458438-118458538
tatctatctatctatctatctatctttctttctttctatctatctatcta
tctatctatctatctatctatctatcatctatctaactatctTTTTTTTT
>chr2:86289446-86289546
ttcctttggtcagtatcttaattagggttttactgctgtgaaaagacacc
atgaccaagtcaactcttctaaggaaaacacttaattggggctggcttac
>chr9:13263740-13263840
atagatacatacatacatacatacatacacacacacacagatagatagaG
TCtgaccaaaaacaacttaaataggaaaggctttatttcagtttatagct
>chr18:62092753-62092853
CCCACAGTGTAACAGTGTAATAGCAACCTTGTATACTGTTGATGGAGTAG
ATCGCTTCAGTCCATAGAGAGAACAGTAGGAGGAAAATGGAACTATCTTG
>chr15:55100975-55101075
tataagtacactgtagctgtcttcagaccacaccagaagagggcattgga
tcccattacagatggttgtgagccaccatgtggttgctgagatttgaact
>chr4:12135608-12135708
ggtttctgtctttgtcagcctcatgttttcttaactcttcttcttgtctg
actcttatttactggttcttcttctaaatatttctcattcagagcatctc
>chr1:155030377-155030477
ttgaaattatccatcCTTCACAGAGACTGTGCTGATATCACACAGCGGCC
GAATCCAACTCCATTGAGAAAGTGGCTTTCAGGAGACCTGAGGCCACACT
>chr1:67014308-67014408
CAAAAAAGTTTAACTACAATGTTTTCACCTACACTACCACTAGGTGGTGA
TATACAATTAACATTTTTAAACCAAAGTCATTTGCACTAGGGCTGGTCAT
>chr11:117093914-117094014
acttgctatgtagttgcagatgatcttgaattctgatcttcctgcttcta
cctccccagttctgggattatacttgtccaccTTGTTTGGCAGGAAAGAT
>chr11:5621041-5621141
CTTTTAGAAAATTAATTGTATCATAAAGAATATAAGTATTATTTGCAGCA
TAGTAATGAAGGTGTCAGCTGTATTCATGCATCCCACCATAAGGGTGCTG
>chr7:84963742-84963842
AAATGAATGAAAGAGGCACTTACAAAATATCTGGATTTCCATTGAAAGGA
TCATTCAGTAGTGGACCCTGTCTTGTATATATGTAAAAAAAGCAGTTATC
>chr16:23264326-23264426
TTGATGAGAAGCACTTTGGACACTCATTGTGAAGCCCTTCAAGCCCACGG
AGGATGTTGACTCCATCTCTAAGTTTCtctttttcatggctgagtactat
>chr10:3299404-3299504
ctcaagtacagtgatgagggtttatataactagctttacaacacattgtt
ggtctcatgtcttcactgatcttcacttcattgagaaaggcacaacaaag
>chr17:31223953-31224053
GCAGACAAACTCAACTTCCTCTCTGACTGTAAAGTTCACAGATGTCACTC
GGAGATAACAATGGTTTTACTGTCTGGGCAGTGGGCCCCACGTTACACAT
>chrX:134234747-134234847
gtgtgtgtgcttaccttatctatctgtctatctatctatcaatcatctat
cttggttttttcagacagggttcctctgtatagcactatccatccagtac
>chr5:28242501-28242601
AAGGAAGTGGCTCAGAGATATGATCTCTCACCTGTCCCCAGCTTCCAGAG
CTGAGAAACAGTTCTCTGAAATCAGCTCATTTCTTGATAAAAACAAAAGT
>chr19:7472300-7472400
tgctttctctcagatgctggggtttcagaaatgtgcgtcaaacccatctt
ttacttgaatgatagggatctggactctagttcctgtgcttgtacccaac
>chr11:54448512-54448612
ggagagagggggtgagggagggaaagggaacagaggagaggagaggaggg
gtggacagagaaAGCACATGCACACTACATAGTTGGAACATGGCTTGTCC
>chr14:67736843-67736943
CACTCACAACTGTTTGTCACAGTTGTGAAGAACTATATTAATGTCAGTTT
TACAGAGATCCTTATCATTTTAATCAGTATCTCACAGAGTTCAGGCCTGG
>chr15:100321746-100321846
tctatctatctatctatctatcatctatctatccatccatctatctatct
atctatctatctatctatctatctatAtcttcaagacagagtttatgtgt
>chr1:6390112-6390212
TCAGAGTACTGAACTTTACTTAGGATGTTGAGTTAGATTtatatatatat
atatatatatatTTTTTTTTTTTATTAAACTTACATTTAATGACTAGGGG
>chr10:7655757-7655857
tcaggggtacacaaagaaatcatgtctcaagaaacaaacaaacaaaaaaa
agatctaaaacgcttttttggattacataggcaccaggcaaactacgatg
>chr9:94930778-94930878
TTCATCTCCCCCTCCTCACTGCCTGCTTTTGCACCATGAATTTACTATGC
CACAGAATACTCTGTACTAAATACATCACATGTACCAAAGATTCTTATCT
>chr12:57186618-57186718
attagtagatgatagaaagatagatagatgatagatagattgatagatag
atagattagatagataggtgatagatagatgatagatagatagatagata
>chr8:81516172-81516272
GAAGGTAATGTATCCTAGAAAAGATTTAGTAAATGTGTAAATGCCAATTA
ATTTGGTGCTGTAGAGAGTAGTATCTCTTCCTATCtctatctatctatct
>chr12:78388694-78388794
GAATTTTACTGCATATTTATCATTGTTGAACTCGTGGTTCCCTTTGTCTG
GTATTGCTCTTACTCTACGGAAACACCGGTTTCCTGCAGTGTCCCATTAT
>chr15:75023150-75023250
ctgcctgagagtaccttttgaataaTCTGcatacacacacacacacacac
acacacacacacacacacactcacacacatatctatctatctatctatct
>chr12:16304329-16304429
CAGtctgtctctccctctgtgtctttctctgtgtatctgtcagtcacttt
gtctgcctatctttctgggtatgtctgtctctctgtgtctgtttgtcttt
>chr1:95344700-95344800
agtcggtttatctatctgcccattcatccatgtatctatcatctccttat
ctgtctgtctgtctgtctgtctgtcAGGTGTGTGATGTATCGACTTtatc
>chr17:17424060-17424160
GGTGATGACATCTGTAGTACCATCAAAGGAATCTTTTGTGGTTACATAAT
GAAAAAGTCAAAAGCTGTTTTTTTTTCTTTTTTTTATTCATGCAGAAATC
>chr1:52001464-52001564
atagatagatagatacgtagatagatagatagatagatagatagatacat
agatagatagatagatagatagatagatagatacatagatagatagatag
>chr12:112836972-112837072
aatgtgataagcactgatgttcttgtaactgacattacattacatgataa
agaaactggggaactgtagtggctatttctggttgtcaacttgactatat
>chr10:84775472-84775572
GTacatgcatacacacacacacatacacacaaaagcacaACATTTTGCTT
ATCCTAAGTTGAGAAAAAGTCTTTGATGTGCTGTGCTTTTCCTAGCCTTG
>chr15:66507984-66508084
atacattccatggtggaaggttgatctgagctttggtgtcaggacatttt
tatctgtattccaccacatgggggtgattcactggccatgtggttaatct
>chr10:82795592-82795692
ATGCTACCTGAGCTCCGGAATGCCACCCCTTCTGCTACAGGGCTTCAGTC
CCAAGTCCCACCCGGCCAAAGAACTGGGCTCCTTGCCAGCGTTCCTGCCC
>chr6:129231945-129232045
CTTGAAGAGAAGTTATGTCTTCAAAGATTGGCAGATAAGAAGTGGGAATG
TTGCTCCTCATTTCCTTTAGCTCTGAattcctagaccatgtttgtgttga
>chr9:32924632-32924732
GCATCTAGATAGAACATTTGATCAAAATTTGTCAACCTCTGTATTGACGC
AATTTGCAAAGTGAAAACCAGTTTTGATGACTATCAGCAGTCTTTCTGTG
>chr10:93145927-93146027
CCTCATACAGACAAGGATACTACAGACTTTGCAAAGGTGGCCGAGTTTGT
AGATGTGAAGATAAGAGGAAAAGATGCAACCACATTATCGTAAAGAACTT
>chr3:109196440-109196540
AAAAATGCACAACTGTACCAAACTGATGTGGGAAATAGATAAGATGCTTA
GTTATAGATAACTAGGTTGTCATGATTACTAGCTAGTAACAAGGAACTGG
>chr18:82574057-82574157
agatagatagatagagatagatagataggaagatatgatagatgatagat
aaatagatataataggtaggtaaatagatagatgatagatagatagatag
>chr15:61428903-61429003
ATGCTAACTGGGGCCCCTAGGAGGAAGTTACCTATCTCCCACCACATCTA
ACAACACCTACTACTTCTAGCCCTCCCAACCTACCGCTTACAGCCCTCCC
>chr11:76872517-76872617
CTTAGCCACGAGGAATGGAAACTAGCCGAGCTTATTTAAGGACAGACAGA
ATTTACTAATGGGATCTCACTGAGGAAGGCAGAACTGCAGGCTCTGAGAA
>chr5:44227502-44227602
TGCCCTACACTTAAGCCGAGAAGCGATGGAGCAGGCCTAGAACATCCAGG
AGAGCCTTAGAGATGGAAAGCTAGATACCCGATTGCAAACTCCGCAACTT
>chr13:22668296-22668396
tagttagagtcacaccgaggtattttatatcatttgtgactattgtgaag
ggtgttgtttccctaatttctttctcagcccgtttatcctttgtgtacag
>chr11:118075904-118076004
CCTCCATCTGGAGAGGGTGCTTCACCTGCCTCTCCCTCAGCAGAGCTCGT
CGCCTTCCCATTCCCCTGGACACCCCAGGAGTGTCCAATCCTTTCCTCTT
>chr4:150924296-150924396
GTCATCTACCTCTGTGGCCGTGGTAATTTTATCACACGAGACCACAGAGA
TGTGGTGACAGCTGAGAAGAGCCTTTCGCAGAACACTCCTGGAGCGGTTG
>chr16:95750434-95750534
GGGGCTTACTGAAACAGGAAAGCACTCTAAAGAAACCGAAACTCAACAGA
ATCAGTGTTTGGAGGAGGCATAGAGTGGAGGAGATTCCACTCAGTGTTTC
>chr2:150711281-150711381
CCTAAGTATATTGGTCATAGCTACATAAAGGAAGCGCTCTTAACTACTga
gctgggagatggctcagtagataagagctcttgctgttcttccaaaggac
>chr3:129557748-129557848
GGTGACCTGCAGGGCCTGCGGAACAGATAGTGAACAGTGCTCATGGTATC
TGCACCTAGCTCTGGGCTAGGCTAGGTTTTTGCTAAGCTTTTGATGGTGC
>chr8:81248832-81248932
ctatatttctgtcttctatctatctatctatttatctatctatctatcta
tctatctatctatctatctatctatctatctatctatctatctatctatc
>chr7:132860393-132860493
GGACTGCAGTTACGAGTTCAGGGTGCTTATTTATTCTGTTTTAGAGAGTA
CCTAGGAATGTCATAGTTTGTGTATAAGACAAGATTATTATAAAGATAAG
>chr16:23380030-23380130
TTGCCCCAGAACCATCAGgaagctggggctaggttgtgcggcattgctga
gacagagctggcaatgtactttttggtagaactgaatgatatttgaactt
>chr4:40702692-40702792
AGGCCCGCTGGGGACACTGCTAGTGCACCTCGAGTTACTCTTGGAAGGCG
TTTCTGGCAGAAACACTTTCCTGTCAGGCTGAACAGCCCCGCTGCATGGA
>chr2:148444507-148444607
GGAAAGTAGTAACAGAATGAGGCCACACAAGTGTGCTAATGAGCCCAGCC
TCCTAAGATAGGTTAAAAGCCACTTCACAGAGTCATCCCAGTGGAGGCAG
>chr12:73169579-73169679
CTTTTACATTCTGATCTTTATCTTTAACCTTTTCAGTTTTGTTATTATTC
ACAGATACATTACACCCCCCCCCCTTGCAGCCCCCAggtttctctgtgta
>chr7:82580938-82581038
TCCTCACAGGCAGAAACTACAGCCAGCTCAGCTCTCTATGGGGAGCCATT
ATTTTAAAGGCAGATGGTGAAGCTGATAAAAAGTGAGAAAATGTGAATTG
>chr5:147445514-147445614
AGCTTTAAGTGAATTGCAAGTTACTTTTAAAACTAGGGTTGAAGGAGTGG
AAAGATCTTATCTGGCCAGTAGCatttatttaatttaaatataaaaCCGT
>chr3:149598204-149598304
CTTATTATTGATAATGATCTCAATTGCTGATGAGAATTATCTCTAAGGTG
AAATCAGCATCCTGAAACTGAAACTCAAACTTAGGATAGAATTCCAGCAG
>chr12:107975801-107975901
AGAAGGAAAGAAAAAAAAAATTCATTGCACCGTATCTCCAAATCTGAGAA
AATGAAGTCTTGGGACTGAAAAGAGCTTGACTCAGCTCTCCTCCGGGCTC
>chr7:143538706-143538806
tcagcactcagaaagaagaggaggacaatctgaattctggggttaaacta
cataatgagttccaggacagccagggatgcccagagatctacaaagagat
>chr12:73779298-73779398
AGTCATCCTCAGCCCTGTCATCCTTGCCCCTGTGCAGAACTGTAGATCTG
ATGGGGAGATGGCTCAATCTGCAATCAAGGGCGGTGCTTCTCGCCTGATT
>chr5:150539928-150540028
AGCACCTCAGATGTTATCTTCAAAGCAAGATTTTCATTCAAATAATTTAA
CGACCAGCCAAAAAGCAGAAATTACAGAACTGTCTACTATTTTGGAAGAA
>chr5:43132878-43132978
gatagatagaggtagatgatagatagatagatagatagatagatagatag
atagatagatagatagatagatagatagatgatagatacatatatacaaa
>chr2:11514634-11514734
TGGAGTCTGGGGACAAGAACCAGGCCATTCCCTATTGATCTCCTTCCTCT
GAACAGAGTCCACCTCGTGATTTCTATCACATCCCATCAATGAATTATGA
>chr5:107716131-107716231
GAAGATCATAGGTatagatagatagatagatagatagatagatagataga
tagatagatagatagatagatagatGGggggctggagagctagctcagca
>chr13:4187158-4187258
ttatccaatctaatctattatctatcaactatccatctctcatctaccta
ttatctatctatctatctatctatctatctatctatctatctatctatct
>chr17:83276826-83276926
GGTGGCTAACTCCTGCTGGGCCTGGTCTAGACTGGGTTCTCACTTTGCAT
CatctatctatctatctatctatctatctatctatctatctatctatcAC
>chr3:41445051-41445151
ctatccatctGTAACTAACTATGTAGAACAGGctctctctctctctctct
ctctctctctACCCATCTGTAACTCACTATGTAGAATAGGctctctctct
>chr15:31094638-31094738
tgatatattaaatgataggttgatacatagatatatattatagcagataa
tagatgatagattgatgttagataaatagatgagatagatacatagagat
>chr12:84525595-84525695
CTTCCTTTCCCCTGAGAGCAAACAGCAGCTCTGAAGGCTCTGCCCAAGAG
AGTTGAAAGCCTTTGTAAGACTACATTAGCAAAGTGTATTTACATATATA
>chr15:78609310-78609410
tatcAGTCtttttcctttcttttctcctttcttgctttctctctttctta
ctttctttctctcattcAATAAGCTTTTGCTGAGCAGGTTTCAAGTGATC
>chr15:27133920-27134020
taataggaggtgtagccttgttggagtacatatggccttgttggaggaag
tacatcactggaggcagaccttgagggttaagaatctcaagccaggccca
>chr13:40923116-40923216
cttgcccctcctctctctttacctcttactcttgcttccctcttgcttct
ctcttctactcttgggctcttccctttccccctccctttcctattccctt
>chr5:53566832-53566932
GTACCCATCAGCATCATGGGCTGATAATTATCTCTGAGGGTTAGTTAGCA
TGGTCGATGTGTGATCTGCAAGGCAAAAGTGGGGCCTCGGGACTCTCGAG
>chr11:80493274-80493374
GGGAGGATGGAGAATGTGTGAGTGGGCAGATCTCCCTAGCAGCAAGGCTG
AGTAAGGATCTCACAGATGCCGGCAAGTACCCAACCCCTGGTCACTGCAT
>chr18:83950040-83950140
tggggaagcccatctgccctgccagattcttttctcatcatctataacct
tagtgaaacacgagctgggtgacctctaatatctctgccatctccacatc
>chr12:59185876-59185976
ggatggttgtgagccaccatgtggttgctgggatttgaactcaggacctt
ctgaagagcagtcagtgctcttatctgctgagccatctctccagccccAT
>chr5:123144761-123144861
CCCCCTACCGGTGCCCCTTCCCTGAACCAATCTGAGCCGAGGAGTGTTTC
ATTGATAATGTTCTGATAGCATTGATAGTGGATCTTGGGGGCGGGCTGCT
>chr7:109816100-109816200
tatcctccatctattatctatcaatctatttacttatccgtcctctattc
tcccatccatccattatctatcaatcaatctatctatccatcatcctcta
>chr4:4456070-4456170
ttctttaacccagtctgcatctcctgaagatctttatctatagccatact
aagttgggtatactgttgattggaggtcactaaggaggcaatccctattc
>chr12:110500220-110500320
CACCCTGTGGCTCACACACCCTCCGAGTGAGCGCCGTGTGAAGGGAGGAA
CTGCTGCTGGTCCTGCCTGCCTCTAACCTCTCCAGACCGGAGGCCAACTA
>chr19:57449168-57449268
tatctatctaaagttcattctatttatcatctatctgaatttgtatgtat
gtatgtatgtatgtatccctccatgtatgtatgtatgtatgtatctgtct
>chr4:55725504-55725604
TCAGAATAGAGAGCCACTGGTGCCCGTGCCCCAGCCTCAGTCTTCCTCTC
CATGCCTGCTGCAGTGTTGGTCGGTACATTGTAGATGAGATCTGGAAGAT
>chr7:39406320-39406420
cctacctatctatcatctatctatctatctatctatctatctatctatct
atctatctatctatctatctatctatctgaatgccttgcaggctgtggtc
>chr7:30672034-30672134
gatagatagatagatagatagatagatagatagatagatagatagataga
cagatagatagattgatagatagatagaACCGAGTGAGCTGTGGCCACTT
>chr2:156179590-156179690
CCCCGGCCCTCGGAAGGACAGATCTTTATCTGACCGAGGTCCCCACGGAG
GTCCCGGCCGCTACCAAAAAACGCCCACGACGTCCTTGCCCGAGATGAAG
>chr16:36476940-36477040
GGAAGACTTGTGACCATACACTGTCAGATCGGGGAACCTCCTCCCACACA
GTAGGAAGCCAAGACCCTGAAAGGGTAAGTGTCATGGTTTCCTGTTGTTG
>chr5:122226409-122226509
acccttctgcacatctacacgcaggtgtcatgcttgtgtggccagccatc
tccccagctcTCCTGCTGGTGTTTTCAGTTGCTCTGTCTCTAAGGTCTGT
>chr18:74784613-74784713
tgggagcatactAGAACCAAAATCAGACTTAGAGCTGATGAAATTAGGAA
GATAGCATTAGGAGGTAAAGAACACTGATTCAGAGAGAGAGAGAAgctga
>chrX:12538011-12538111
gaaaaacgattcagtggttaagatcatttactgctcttgcagaggaccca
cgttcagttcccagcaccacatggtagctcacaaAAAACAAGAAAAATAA
>chr7:44724629-44724729
TGGGGGTGGGGGAGCCCGCCCAGCCTTCCTGGGAAGGCTGGTCCCCTTTC
TTACCTGTGtttgggacagtgccttgctctgtagctccaggtggccgcga
>chr7:102198740-102198840
ctgtgtgtgtgtctcaggctgaccaagagatctggctgcatctgcctcct
cagtgctgggattaaaggtgaaaatcagtatgcccagtcaactttcttag
>chr10:67270530-67270630
ACATCTCTGTGCTCTCCTACGGGAACTCTTTTTCTCGACTGTTTCTGTGC
TATCCCAACAGCAATCTACCGCTATCATTAGGTGCGTAAGAGCCCTAagc
>chr14:79499754-79499854
ATGTAAATAATAACTAATTTAAAAAAAATCAGAATATTTTCCAGGGTTTA
AAATTTGAGGTCTTCTATCAAAAGGGCAAAGATTCTGGCTTGATAACGGG
>chr17:6954050-6954150
cctggaactgaagttacacatggttgtgagctgccatgtgggtgctggga
actgagcccaggtcctttgcaaaagcaacaagtgctcttagctgctgCCC
>chr8:22153103-22153203
tattttttctgactattgagaagggtgttgtttccctaatttctttctta
gcttgtttatcctttgggtagggaaaggccactgatttgtttgagttaat
>chr11:40835828-40835928
tgtcacagctgaaggaagaacatttttatctcttggatctctgcctggtg
ggtgcttctttcagttcaccaGAACCTGATCATTTTGGGGGAAACTTGTG
>chr3:103409108-103409208
GTGGGGTGATTGACATTTGAGTGCTAGGCGCACTGCAATCTGGCCATGCC
TTACCTTCTTGGTAGAGTTCACAGGGTCTAAGTGACTCTTCTGACTCTAG
>chr1:171658551-171658651
CCATGTGACACAATGTGATGACTCAGAGGCATGCCACTGATTAGATTTGC
ATCTGTTGTCCGGCAGGATTTGTACGTAGATTCTATAACTGTTGTGGCTC
>chr11:11739856-11739956
gacagctacagtttactcatatacatTGgatagatagatagatagataga
tagatagatagatagatagatagatagataTTTTTTAAAAAAAAAGATTT
>chr9:68754052-68754152
GGAGAACAACTTGGAGCTTATAAGCAGAAACTCTCGTGTACAGTGTCAGT
GTACACGGGATTGCTCAGAAACTCTGAGGAGACACAATGCCTGAGAAGCC
>chr8:128161476-128161576
tgatagatagatagatagatgatagatagatagatagatagatagataga
tagatgatagattgatgatagatagatagatagatagatagatagataga
>chr12:102674759-102674859
TAATCTGAGTTCACATCTACCACTGTACCATCCGTGGAAAGACATAACCA
ATGGGGGCCAGTGTCTCTTACCAGAATATCCACAGGTAATCCCGGGCTCG
>chr5:53640532-53640632
atctatctatctatctatctatctatctatctatctatctatctatctat
ctatcatctatctatcatctatctatctatctatctCGACctctatatag
>chr2:8106308-8106408
AGTAATGACAGATCAAGAGAATCCGAGAATGAGTAGCAGGGAAAACAACT
GCATTTAAAGACAACATGGAGAAGAAAACTTACGTGTTTAGCTGGGGAAT
>chr2:49845980-49846080
agctactgtgagcatttgtgtacaaatctttatatgtgtctgattatcta
tcatccatctatctatctatctatctatctatctatctatctatctatct
>chr8:35707228-35707328
GAATGGTTAAGAGCCAGCCACAAAGGAGAACATTTGTAGCACAAGGTTGC
ATTGCTTCccatggccaaattcaagttcccaacctgagaagagacatgcg
>chr2:119966094-119966194
CTCATTGGCTGTCAGGGTATGAAGGACTGACAACCTGTAAAGATGAAGAT
ATTTATATTTTTGTATAGTTGTTTTCATAGATTTCTCAAAGGATGAAGTT
>chr11:108094588-108094688
agcaagatgcctgaacttgacctctggcttttacatgtccactcaGAGGC
CTATGCACTTacacacaactacacacacacacacacacacacacacacac
>chrX:50656458-50656558
ATGAAAGGACCTTAAGCTGCCTACCAAATATTTTATGGCCTATCTTTGGG
GTCTGTTGTTCTCTCCCAGATCTCACCTTATGCTTAACAGTTTCGCTGGC
>chr3:122252995-122253095
CTTGTAACTATCTGTACTGAGAAGTGATAAGATACCTGTTGTATCAGTCT
TTATCATATCATAAGCAGTCATAGTGAGATGATGAGTTCAAAAACTCATT
>chr16:91657686-91657786
attcttacactgattcttatactgattcctatacGGAGGCATATATGGTG
CCACCTTTGCCTCCTGAAGAGCCCCCAACAATGCCACCATTGCCACCCGA
>chr13:37783842-37783942
GGGGCTTTTTCGCAGAGCCCAAATGATGGCTCAGCACTGTTCTAACCAAA
GTGCTTGAGCTCAGTGGCTTCTAACCTGCCTCATCAGATTAAGGAGCCCC
>chr16:88617422-88617522
agatagagagatagagagatagagagatagagagatagagagatagatag
agagatgggtagagagatagataaaggattgatagaGAGGAAGAAAGGTA
>chr10:45503354-45503454
gatttgttgcagctctgattttaggaaatactgctttaattgcaattcta
acttcttttgcagtatttctaccaagctttagttcagcagttacatactg
>chr10:44333143-44333243
aagaggaacactcctccattgctagtaggattgtaagctggtacaaccac
tctggaaatcagtttggtggttcctcagaaaattggacatagtactacct
>chr5:115800240-115800340
atgggtaggtggatggatggatgaatgaatggctaggcagatggatggat
ggatggataggtagatggatggatggatgggtggGGTtagatagatagtt
>chr1:39895614-39895714
CCAGGACAGGATGTGGGTCCCTCCTAGGGGCCACTTCTGCTTTTGCTGCC
CTTTGATCTGTCTTCTGTAATCCACACCGTCTACTCTATTGGCTGGTCCT
>chrX:8622910-8623010
aaggagatcaaggagatacaaatttgaaaggaagaagtcaaaatatcact
ttttgtagatgatatgatagtatatataagtgaccctaaaaattctacca
>chr2:44918486-44918586
tgttgtattattttacttgctttttgaaaggatctttcacccttacttgt
aaaggcgactcattttaaaactattggcttactgatacaaatcttctcat
>chr6:138957584-138957684
gatagatgatagatagatagataatagatagatagatagataatagatag
atagatagatagatagatagatagatagatgatagatagatgatagattg
>chr3:103957902-103958002
TGGTGACCCATTCATACTTTGAGTACATCTTTATACTTATTGGAGATtcc
atctatctatctatctatctatctatctatctatctatctatctatctat
>chr17:44747064-44747164
CTAAGTGAAGTTTCTGTAAGTTCCTCAACACCAAAATGCCCACTATGTCC
ACTTCACTGTTTAGGGGGGAAAAAGATAAGAGAGACATTTATTTATGTTC
>chr19:18774753-18774853
TAATTCCTGACTTATTTTACAAATTCAATAAAATACCCATCAAAATCTTG
AAAGATTTTTCAAGAGATTGAAATTTATATGTATATGTGTCAAGAAAAGA
>chr9:105185277-105185377
AACTGACACGTGGGAATACTACAGCCCTGGGAAATAGGCTCACTACCCAG
AATTCCCAGACAAAGTTTCAATGAGGAAAGGAAAACGTGTTCAAGACCAC
>chr14:31367570-31367670
AATGAAAGAATAAACAGGAGACACAAATTGAAAACTTAGCCCATgggctg
gtgagatggctcagtagataaaggttgtctgctgccaagtctgacagcct
>chr9:37740029-37740129
ctgtcatgtatttatcatttatatatctgtctgtctatctattatctatc
tatctatctatctatctatctatctatctatctatctatctatcatcagt
>chr16:36557086-36557186
tccatccatctatcatctatccatccatctatctagctatcatctatcta
gctattcatccaccaatccatcatctatatatctatccatccatctatta
>chr13:22218294-22218394
GGCAGGGAGCACAACCTCCCGCCTGAGAGCGTGCCTGGGAGAGCGCTAGC
AAGCAAGCTCAAGTCTGCAAGAGATGGAGAAAGCAGAACCTCAAGTTTCC
>chr9:32726524-32726624
gttcccccctaagtttctttcctagacatgacttttgtttttgactgggt
gactcaattagtttaatcagggccatctgtgtgacttttggtttagtagt
>chr5:113170425-113170525
TGATGTCACATGAACCTTTAAAAGGTGCCCACAAGCCTGGACCTCCTCCC
AGTAGAGGCCTACAACCCTGTCCCTGTCCACCAGGGAGGTGTGTCAGAGT
>chr3:106564584-106564684
gctgagaaagaaattagagaaacaacacccttcacaatagtcacaaataa
tataaaataccttggcatgactctaaggaagtgaaagatctgtatgataa
>chr15:98506302-98506402
TGGGTACTTTGacacacacacacacatacacacacacacaTCTAGGTCAG
AGGCAGATCTTTGACCTAGATATGAACAAGCCCTTCCCCAACCTGACTTC
>chr8:81516923-81517023
ATGTAAAGCTAGCATATAGATCTGTATCTCTTGTTAGAGGTTCCAGTAGA
TACAACAGAGGCACACAAGTGACTGAGATACATTCAGGAAGCATCCAAGC
>chr10:93153986-93154086
ctttatcatctatctattcactatcatctatctgtccatatatctatcat
ctgtcatctatctatccatcatttacttatcatctgtctctctatcatct
>chr18:77609730-77609830
TGTCCCACCTGGAGTCAGTTCTTCCATTGAGCCTTCAAAGCTGTAGACTC
ACCATCTGGGAAAAAAAAAATCTTTATACCAAAACATCACTAGGACCAAC
>chr11:63428499-63428599
ctgagcgcattcacttcaccagttcttatgcctgtctggtagtgcagcca
acatgccctaAacacacacacacacacacacacacacacacacacacaca
>chr9:56266586-56266686
GGAAGCAAAGCTGCAGGAAGATGCTTGCAGGAGATAAAAGACAGTTTCAC
TGTGGATCACAAATAGAAACTCTATGAGAAGGCTCTTCTGGAGATAGCat
>chr13:56217556-56217656
tctatctctatctctatctctatctctatctctatctctatctctatctc
tatatcatctatctacacctacatctatctatctatctatctatctatct
>chr3:35693285-35693385
ATAGGCTTACGTTAAGCAAGCCTTTGCTCACTATGCCTGTCTTTTCCCAT
GATACATCTGCTATTAATCATGTGCATGCCCGATCATGTATAAGCATACG
>chr1:92369008-92369108
gtgacaccatcagtattggattctggttatcctgttgttgccctatgtca
tggagatcctcccgctgtggaatagcaggactggccctttcacatatccc
>chr9:37616356-37616456
CCTTGTTTTTCTTATCATCACCATCTGTGAGGTGCATGGAAGGTTCATTT
TAGTGACTTGAGAGAGGAATGTTAAATTCTAGAGCCAAGTTTTAGAGCAA
>chr16:40510854-40510954
atagatggatggatggatggatggatggatggatggatggatggatggac
agatggggagacagacacacagacagacagacatatagatggatggatag
>chr8:121382324-121382424
GAGAGCATTGTTGTAAAGCTGTAGCGGTCCTCACTTCCAGAGCCTGACCC
AAGCTCCTTATCTGCAGGATCAGTGCGTGCCTGGTGTTAATGTTGGACCC
>chr1:32194763-32194863
GCTGCTTTTCAAATTTTAGACTTAGTGGTTTTATGGAGGTATAGGGGAAA
GATAAGCTTAATGAACTGAATAATTAAGACAATAATGATGAAAGCCCATG
>chr6:122742480-122742580
CCCAGCCTACCTATTTATAATCTCTGCAAGGGGTGGAGCCTTCAACCTCC
CACCCCCCAATCCTTAACCTGTGACCCCAGGAATTCAGTGACCTCTTATC
>chr8:26193652-26193752
ctatctatctatctattcatctatctatctatctatctatctatctatct
atctatctatctctatactaatatctctctatctacctccacatctatct
>chr11:88103524-88103624
CTTTTCTTTCAATGTTAGTGTTGGTCCTGAGGGACAAGGCACCCAGCGAA
GAGTGACAGGGTAGGCAAGTGAAGAGTGATGGAGTGCCTGATAAAGGGCT
>chr8:39045606-39045706
GCTAAAAGGGAAATATTCTGACAGAGAGCCTCCTACTCCACAGCCTtctc
tctctctctctctctttctctctctctctctctctctctctctctctctc
>chr18:54970924-54971024
GGTGAAATCAGCCTGACACGTAAGCAGAAAATATGACTCATTCAGGCGTG
CTACTGAAGACAGCAACCACACTCTCCTGCCTCTTCCCCTACCAGACAGT
>chr1:33883342-33883442
CAGAGGCAGCTGAGGTAGATGAGAAGATTAAATCAACAGAACACCGACCT
GTGCTTTCTCCAGAGCACTATTCGCATTTTCTGAGTTTGCTGTCTCTGTC
>chr7:132869576-132869676
ggtagaggcaggtgaatttttgtgagttcaaagcctatacagcgagatct
tatctcaaaGTTAAAAAAGGAATACAAACATTTCTCTCTGTGTTTGAGTT
>chr3:81770082-81770182
aatgtttaaagaccttaatttgatttttagaacccacatttaaaaacaaa
caacaaaaaccaacaggtatgataacgagaacatgtaatcctagcactga
>chr3:58194910-58195010
ccacaactcccTCCTAcagtctaaagtttttaaaggaatgatttaattct
atttacgttaagattatattgatagataaggacttattcctgtctttttt
>chr3:136725844-136725944
TGGGTTAGTGTTTTGATGTTAAAATGTGAAACCTGTCTGAGAGAGAAATG
GTTGGTTTCTGTTTCTCTTCCAGGAATGCTCTTCTCTCAAGTCTGTAGTT
>chr15:98633796-98633896
GCAAAAGGAAAATTTTGGTCGGGGGGGGGGGGGGAGGGATGTAAAAAGGG
AGCGAGCTCAAATGATGACAGCTTTTAGAAGATCTCTTCAGAGATTGCGA
>chr10:81062814-81062914
atgctgatctctgctctcttatcttgtttcaatcttgggacagggcattg
taatgcttataccaagaatatcctgtctcaagtttgtgtaaacagttctt
>chr9:89960726-89960826
taggtaggtatatagatacatagataataggtagatgatagatagataga
tagatagatagatagatacatacatacatacatacatacataataagtag
>chr10:17966254-17966354
AGATCTTATCTTCTCTTGTTTTTCTCCTGCCTATAGGCAGTCCCAGAACT
TCTCCTTAGAGAATAGAAAAATGGTTGATGAATGCTTTTTTCTGGCTCCA
>chr8:70350126-70350226
GGAATCTGAGAGTCAAAAACTGGGAAAAAAACAGCCTGTCATATCTCAGG
GACACTCTACCTGGACCTTCAGGGTTCTAATGAATAGTGGGGCCTTTCGC
>chr9:62873537-62873637
ctatctatctatctatctatctatctgacaggatctcactatatagacca
agctaatatctatctatctatctatctatctatctatctatctgacagga
>chr9:5643842-5643942
tggaaatgactcagcttatctgatcatgaatcttgagtccagaccctccc
taaaattattgatagaaggaaaaacctttaaaggtatcttagatacagga
>chr11:3194850-3194950
aatcccaggctagccaatgctataaaacaagattttatctcaaaagagcc
aaCaaggtcctgagttcaaatcccagaaaccacctggtggctcacaacca
>chr6:82369643-82369743
agatagatagatagatagatagatagacagatagacaaataggttgatga
tagatagatagatagatagatagatagatagatagatagacagatagaca
>chr7:141072778-141072878
tcagtctacagcacctacatggttgctcacaattatccctgactccaggg
gctctaacaacctcttctgacatctcaggttaccaggtacacatacatat
>chr10:19505724-19505824
atagatagatgatagatagatgatagatagatagatagatagatagatag
atagatagatagatagatagatagatagatcgacagatagatagatagat
>chr15:83045010-83045110
AGAGACCATGTGAGGGCCACCACACAGCTCAGTCAGCCGCAGAGCACTTG
CCTAACAAGTACAAGATACCTGCTTCACACCAATACCAAAAGTAAAAAAA
>chr12:69441393-69441493
atacagatacagatacagatacagatacagatacagatacagatagatga
tacagatacagatacagatacagatacagatacagatacagatacagata
>chr18:60377136-60377236
tagatagatagatagatagatagatagatagatagatatgtatatgtata
agtataagatatatatatagatatatatatatatCTCCAGTTGATTTGCT
>chr5:90046849-90046949
GAAATCTTAGCGCCGTGACACAGATGGGAAAGTAGCACAAGCTCATTCAT
TATGTGGCTCAGAATTGTTACTCAGGCAACCAAGAGACAAAGCTAGAGAA
>chr7:36260324-36260424
tctatctatctatctatctatctatctatctatctatctatctatctctc
catccatccatccatcaatcatctatcatctatatgtctttctattatat
>chr15:27697329-27697429
GCCCTCTCCCACCCCCCCTCCGTCTTCTGATGAAATCTTTCTAAGAAATC
TCCCTCCTACTTTCGTGTCCTTTTCTGATGTACGTGCAACCCATTGATAC
>chr5:23875388-23875488
TCATGCGGCTTTTCTTATTCTGGATGATGTTGTTGAAGCTGCAGTACATC
TAAATAAGAACTGTTTAGATAGAAAGCATGATAAGGGGTTCCAGTCTGCA
>chr11:109028518-109028618
tagatagatagataggtagatagatagatagatagatagacagacagaca
gatagatagggagatagatagatagatagatggatagatagagagataga
>chr12:33100852-33100952
tgagtgtgacctgagctgctgatatcctgacaatgcagattgTTAAatct
atctatctatctatctatctatctatctatctatctatctatctatctat
>chr18:34936562-34936662
TTAAAAAGAAgggctggtgagatggctcagcagataagagcactgactgc
tctaaggtcctgagttcaaatctcagcaaccacatggtggctcataacca
>chr4:56853956-56854056
ccaaatctaaagacagacgctaagggaccgactgtaaagtcttGCACTCg
gctttgggagctttgacatttgtccttcagctgtcccagaaggagtcaga
>chr4:104273458-104273558
agatagatgtgggtgtagatgtagatatagatagatggggatagattgat
agataggtagataggtagatagatagatagatagatagatagatagatag
>chr1:88578098-88578198
GATCTAAGATCTTTGGTTTCCTGATCTATAGATTGTATCTAGAACAATAA
ATGCAAAGTATTTTCAGCGAAAATAGAATGTGTTGTAGGCAGTACATTGA
>chr9:56790191-56790291
TCATGGAATATTATGTctttatgctccaccaacttacaaacacacatttg
tactagagcctcagaaacagccctgggacacaggctaagagatcactatc
>chr2:148364517-148364617
ATATGCATGTGCGTGTGCGTGTGTCAGGGTTCTCCAAAAAGCCCTGAAGA
GGAGTGCCTTCAGCTGATACTGCAGTGAACACTGATTTTGTTTGAGCATC
>chr2:104107232-104107332
GGTGGGAGGTGGGGGGAGTTTTGTTTTGTTGTTACTGATGTTTCGGTACT
GATATTGAGTTAGGACCTTCCCAAATCAAAATGCATCCTGTAAATGAGCT
>chr12:83624956-83625056
tgtcaacttgacaatatttggaatgaactacaattcggaattggaaggct
caccagtgacccttatctggaggcttggagatccttatctggatcttggt
>chr10:30570540-30570640
GCCTACTCCTTTTCCTCCTCTGTTATGACAATGTATACCAGTCACACTGT
ACATAAATATTATATAATTCCAAGGAACTGTTTTTACTTCATAAAAAGAG
>chr4:43967828-43967928
TCACAGCCCAGAAGATCCTAATCTATCTGCAGAGGGTGATGGTGGTCACA
GAGCTCTGAAGAGGGTGATGGTGGTCATAGAGGCAGAATGAACACTGGTG
>chr7:73404796-73404896
CTTGCAACGGAAACccctggattgcagactgctgacttttagcatcgtct
tgaagtggggagagagatagcaatctctggtgcccttgtgagggcagtaa
>chr14:47741146-47741246
ATTTCAGTTATGTTCTAGTGCCTTTGAGGTGCCTTTGTAAACTCAGGGTA
AGAGATAAGAATCTTTACCTTGCTGGGGCCATGGGATGGGGACAGGGTTG
>chr19:29348174-29348274
Ttctatctatctatctatctatctatctatctatctatctatctatctat
ctatccatctatctatctatctatttatctatctatcATCAATTGGTTGA
>chr3:115663615-115663715
ttcaaattatacaccagtctgagtaacataatagaattctgtgccacccc
ccatctgtccttatcatgataaggatcacctctctgaccagcatatccat
>chr19:14713536-14713636
TAAGAGAGACACGTGATACAGATGATTTGAGGACTGACTCAAAAGACTGA
CTTACTAGATTCACATCTAATCTTACACTTTGTCATCAAAAACCCCAAAC
>chr13:85612808-85612908
tttttaacaacatcataacagtagattccttatctaaattaggatctaca
caattagttaattgacaagaattacagtgatatgaaaagaattgccaaga
>chr5:65128584-65128684
GCTCATGTCTCAGAGGTCCTTAATGAAAGCCACTGTTGAGTTCAGGTTTC
AATGACTCACCAGACAAGATAACAATCAAACCACTTCTAGCTATAAAAAA
>chr5:117922106-117922206
GTCTAACCCACCCCACCCCCTCTGCAAGGAACCTTCAACTTTGAAATCTT
AGGTATCTTTGCTATCTGGCCCTGCAGATGAGAACTTAGTCACCTGTTGG
>chr9:79884516-79884616
TGCACAGGAGAGTGGAGCAGTGTGCTTTGGCCTAAGATGAGTCCTAGAGG
GATTAAATACGTATGCAGGAAAAGTACAAGGAAGTGTTAATACTAGGAGT
>chr18:32715348-32715448
ccttagatataaaaaGTGGATAGAGTCAGAGACATTAGAAATATATACTG
ACTCATATGCATTCATATCTTCATTTATATATTTATATAAATcagtcatt
>chr12:32299564-32299664
GAAGAGCTGGCTAGTGGATGGCCTCCATTTTTACTTGCATATCCACCCCT
GAAATTAGTAAGATAAAAGGAAGTTTTCTTAGGGCAAGCACAGTGGCAAT
>chr14:119972857-119972957
GTCCTCAGATGAAGGCTACCAGGATGAAGCAAACAAAATCTGCTCCCTTT
ATCTACAGGTTCTGAGCATTTGGATTCTACCAAACACAGACTGAAAATAA
>chrX:167276701-167276801
CGGGAAAGGCTGTTTAGCCGGAAAAGCCGGTGGCAGAAACTGAAGATGTG
TGGGACGATCCTGAGGCCAGTGAGTGATTTCAAATTCACAGTCTGAAAAG
>chr5:25077008-25077108
aggattctatggagggcattctcattcgaaccagcaTGGCAGCTGAGCAG
CGCCCTGGGGATGATGGTTTCTGGGACCCCAGCCCTGATGAGTGACCTTG
>chr7:6157058-6157158
CAGGACCTTTCAACGGGTGATAAAGATCACAGGCTGCTTGTAACTGATCA
AAAGGCTAAAGGCGAACCCACAGCAGGGGTATTAAAATGGCCCCAAAGGT
>chr13:56241844-56241944
tagatagatagatagatagatagatagatagatagatagaaaggaagata
gatagatagatagatagatagatagatagatagacagacagatagatagg
>chr9:122181965-122182065
CGGCTTCTCTGTTCCAACCCCATGCTTTGTAAAGCTGGAACATTCCAGGA
CGGCACCTCACTCATGTGAAGACTGCTATCTTGTGTGACGATCTCATGTG
>chr4:101241454-101241554
TTAATTTATCCAAACATTGATTCCCTTTTCTTTAAACGGAGATATCAATG
CATAGAGATTCACAGATTAAACCAAGCCTAACAGGATCTGGGCACAAAGG
>chr6:39388782-39388882
aggctagcctgggcaacatgagaacctgtctcaaagaaTGCAGAGTggat
gggcaagatggctaagtgataagggcacctgccagtaaggcttaagactt
>chr18:38843562-38843662
atggctcaagatccccataccaagatccagataaggatctccaagcctcc
agataagggtcactggtgagccttccaattccggattgtagttcattcca
>chr14:16554312-16554412
GTTTTGCACTCAATGGCTGGACTCACCTGGGAAAACAGTATAAATGTCCC
TTTGTCAACAAACCTGAGTTTGGTTTAAACACACAGAATGTCTCCAACAA
>chr16:91533104-91533204
ACACCTCAACCGCAGCGTGACACACGGAGAGAGGCTCGCAATCTGTATTC
CCTCCCTCCAGGAGAGCTTCCTCCTGCCCGCAAGGATTCTCAGGTCTCTG
>chr8:96953530-96953630
ACTTTTATATCTGATATGCTTTACAtgtgtgtgtgtgtgtgtgtgtgtgt
gtgtgtgtgtgtgtgtgtgtgtgtatgtgtgtgGGGATGCACATAGCTAC
>chr3:135568310-135568410
TCCCCCCATGTACAAAAGGACAATATTTTTCTAGAAACATCATTCTCTGT
TTAACCAAATTTAAACTTGTTACATAGTTTATTGAGGTTTTTAATTGGCT
>chr3:65351304-65351404
aggtagatagatagatagatagatagatagatgatagatagatgattgat
tgatagatagatagaagatgatagatagatagatagatagatagatagat
>chr6:59185228-59185328
TAGATCTCCAAAAAGTAACAGGTCACCTGCAGCTACCTTTAGCTTGAAGT
GTCAGGAGAATAAAGAAGAACCAACTCCACTGAGGAAAAAAACAGCCAGC
>chr8:75082522-75082622
aagaggcttctatggtgaaaactgagagatgggtataaagataagaagtt
tggaggcagGCTGGGTGTGGTGACAACTCCTCCTGAACCCCACCAGGTGT
>chr18:80404976-80405076
TTTGAGTGTGCATGGTTGGTggggcggggcatggaattcagtggcagagc
acttgcctatcgtgtacaaagctctgggtttggtccTATCGCTGAAATGC
>chr19:53517098-53517198
TTCTGGCTGCTGATGCTAACGAAGAGGAAGAGATTTAAGGGAGATAAAAG
TGAAGGGAGGCAGGACACAGATGGGACACAGTGTGCTGGCCCACGGAGTA
>chr14:103831948-103832048
tatctatctatctatctatctatctatctatcatctatctatataatcta
tcatctctatatataatctatcatctttctttctatctaccatctttcta
>chr12:113997850-113997950
AAGAATCAGTCAGGCTGAGATCACTCAGAACATCACtactcacagatata
tgttgttatctccaatcagagaggaaacttctaactacaataccttacaa
>chr10:39683047-39683147
AAAGCTTGTAAGATGATCCAAGTGAAGgagtttgggcagataatttaatt
ttgcctcagtttcctcgtttgtaaaataaagcttagctcgttaagtgaat
>chr5:92204795-92204895
acatgcatctgtaactccagttctgagatatttgacaccctcttcttatc
aggcatacatgtgataaacatgcatacatgcaggcaaaatactcataAAA
>chr2:131974964-131975064
tggtggatagatgatagatagatgatagatagatagatagatagatagat
agatagataatagatagatagataatagatagatagttggaagatggata
>chr11:60539338-60539438
ACCTGCAGGCAGGTTTGAAGTGGCCATAGTAGCTTATCTGAGAATTCATC
TGAAAGCATCTTTCTGAAGACTAGCATAGGAGTTCGAGTTCTATGAATGT
>chr10:63519282-63519382
TACATTTTAAAGTCAAAGAATTATTATTATAAAATAGTTGACCTTATAGG
ACTTTTATACTCAGCTTTTAAAAGTCTATCACTTAAAAATATTTACTTTA
>chr2:102942496-102942596
TTCATAGTGGTTTTTAAAGTGGTATTTTTCCCCTAAAGTAACTCCTAGAG
AAAGAACAGAAAGCAAATCTCTATGTGTCAAGCTGTGAACAGCAACTCCC
>chr13:30166530-30166630
AGAGGTAAAGCGAGGAGGGAGGTGAAGCTCTAAGGGGTGGAGTCACAGGT
TGAGATTTGGGGAAAGTAACGGAAATGAGAAAAGAAGAAAAAAAATTAGA
>chr18:32564282-32564382
acagtgatggactacagtctgcaatccaggaaacacttaagctgattttc
acacagttgttttagtcacagcagcagaaacgaaaccaggacaGAAATTG
>chr5:20913700-20913800
gtctctttacagcaatagaaccctaactaagacGCTTTACCTGCTATCTC
CCTGGTCATCACATTCTTACTGATGCAATCTAACCTCCATGGACATAAAG
>chr12:108275932-108276032
ACAGTCCGAGAGAGGAGGAACAATAGGACCCTGACATGGGGGGTCGGGCA
GGGCTGGTCTTTGTCCCTTTCCGGGCCACCGACCAGAGCCACCTGGGTCC
>chr12:112950244-112950344
AACAAAGGGGCCGGCGGACAATGGCCATTGAATTGGGCTGGGGCGCTCGT
GCGGGGACAGGCTGCCAGATGCCCGCGCTGATAAGAGCCTGCGCGCCGGG
>chr18:37977856-37977956
catctggtcggtcatcGAggcatgctggtgtatacctgtcatcccagcac
ttgggggaaagaagcaggggggtttccataagttcaaggccagcttaatc
>chr9:40338916-40339016
gcttgatatggcaacatgttcctgttaccccagtcctgagaggaaggttc
cttggactggctgttcagcccgtctagccaagttagggcactcctggttc
>chr10:17033992-17034092
gatagataatagatgatagataaatTAGACATGGAGAAAAAGAAGAGAGA
TAGAGATAGACAGAGATAGAGACACATCAGGGCCTCAGGTACCCTTTTGC
>chr7:133078479-133078579
TATCTCAACCCAAGATCTGCAGAAAGCTCCACGTGCAAACGAGTGGAACA
AAGAATTGAGCTCTTCACTGGTCCCAAGGTCTACAGATTAGGAGGCATAT
>chr3:130054964-130055064
CAAGCCCTAGATGTTAATACACTAGAAGGAGTAAAGCTGTTATTGACTTT
CAGAATATTGTAAAGCAAGAAGGAAGTATGAAGGCAAGTTCCCTTATCAG
>chr2:49696642-49696742
gcagtccagggttacagataattgccatgcctgaccagcctttaaacggg
ttctgggatcccaaactccagtcctcgtgcttgctcagcaaagccttatc
>chr17:71460458-71460558
GGAAACTGATACAATCTCTACAGGAAGTAAGCTACTCCAAGTCTTTAAAA
CAAATGTATCTGCTGACTACACAGTATATATTCAGAAATGTATCTCCAAG
>chr14:64377236-64377336
TGCACTTACAGGTAGTTCACACTACAGTTCAAATCCAGGCTATCTCCACC
ATCTAAAGAGCTGCCTTCAGGTGAGAGGAAGCTCATGAAAACCGCACTCA
>chr19:28687264-28687364
CGCAGAAGATGTAAAGATAAGAAAGACTAGCTTCACCTGAAATACATGGT
TAAAAGTAATAAGATGATAAAATATATATGCTACATTTACTCTGAACAAT
>chr2:118336462-118336562
GATCTATGCTATGGTTCTTAGAAGTGACATACACACTGGGAAATATGCAG
GTCTTTACATACAAGTGAAGTTGTCTCATTCACAAACACAGCATCTTTAA
>chr10:120133012-120133112
gattgattgatagattgattgatagatagataattgataaatagatgacg
gataatagatggcagatgatagagataataaatagatgatacataataga
>chr7:131974280-131974380
GAAGATCAGCACCTTCATAGGGACCTTCCTTGTGTGCTTTGCACCCTATG
TGATTACCAGGTAAGCCGACCTGCGGATGGGGGACAGGGCTTGGAGTGCC
>chr11:121649713-121649813
aGTATGGCAAGGAATTAGTGGAAGCTTAAAGTGATAGGGCCTTGTCTTAG
TGGAGGGAGATTTGCTTACTGGGACCCATTTTAAGACCACAGTCTGACTG
>chr13:102357160-102357260
cagatagatagatagatagatagatagatagatagatagatagatagata
gatagataggcaggcaggcaggcaggcaggcaggcaggcaggcagataga
>chr11:101662796-101662896
gctcacaaccatctgtaatgggatccgatgccctcttctggtgtgtctga
agacagctacatacataaaataaataaatcttaagaaaaagaagctgggc
>chr8:125253766-125253866
AGAGTAGAAAAGTGCTGGGTTGGGTACTGAGTCAGCCCCTCCTTAGATAA
CATCTACACCACAAACACACATTTATCCCAGCTTTCCTCTGAAATCCAGC
>chr1:171247487-171247587
TATCTCTTTACTACGAAATCCAAAAGTGTTCATTTCCAGAGGTCCGGAAA
CGGGCTTGTGTGAAGGGACTCAAGTGCAGATGGGCAAGTCACAACAAACG
>chr9:19760133-19760233
aattatatattcagctacttcaccgaagctgtttatcaagtttaggagtt
ctctggtggaatttttgggtcacttatatatactatcatatcatctgcaa
>chr9:72900790-72900890
ACACTGTAAGAAACAGCAATAGAGCCCTGGTTTTGAGAGAGAAAATATGA
AGGAATCAGCTTAGCTACAATTACTTAAAAAGCAAGGAACGCAGCTTGGG
>chr2:92372928-92373028
CTCTGCTCTTTGTCTCTGGAGCCTAATCAGCCTCCAGATCTAGAAGAAGA
AAAAAAAAAATCAGGCAGCTCTGTTGCTGCCAGCCTGGCTGGACCCAGTC
>chr1:164081602-164081702
TCACAGACACAATTAGATCCTAGATAAGGCGTCAGGAGAAACCAGGTTTT
TTAAAGTAGAGACAAAGTTTTGACACCAGAGCCAGCAGACAAATCTCGCA
>chr18:76586405-76586505
tatctatctatctatctatcatgtatctatctatcatatctgtctgtcta
tctatctatctgtctatctatcatatctatcatatctatctatctatcta
>chr12:69114762-69114862
taaatatgattaatagattgattagatagatagatagatagatagataga
gatagagagatagatagagagatagatagattttctggaataacttacaa
>chr18:62125531-62125631
TAGGTTTTTAGTCAGCATGTGATTACATAATTCTACAGTAACTGAGGAGC
TCTTACAGGAGGATGTGGTGCATTGGGCCGGCTAGAGTCTTGATTTGGAA
>chr4:129444631-129444731
tatatatatatatatatatatatatatatatGTCTTTTGTTCCTCCTCCT
TGTCTTTGCTTCCTTTGGATGTTATCTAATTATCACATCTATATCCTGTC
>chr7:125585042-125585142
tggatgagttccaggttcagtaagagactctgtcaatcaatcaatcaatc
aatcaatcaatcaatcaatcaagtggagaataactgatgaagacatctac
>chr2:122322788-122322888
gatttgttattggtgagggtcttagaaccagtctccagtgtcctccaaag
gacTCCTATCTGTGTGTGAGACTGCTTTCTTTCTGTGTGTTCTTATCCAC
>chr18:82503858-82503958
CTGTGAGGACTATGCTTTGGCCAAGGCTGCTTGATTAGCATCTACTCTCA
CCAAAATCGAAACTGTTCACACAGCGCCCAGCCCTCCCACCTCTCAGAGA
>chr7:28168904-28169004
ACAGAGGCAGAAACAACTGCAAACCAGCAGTGGCCTGGGAGCAGCTGCGA
CAACATTTGGGTGAGTGAAGATTTCCAGTAAGAGGCCAGGGGTAGAGAGC
>chr7:92852322-92852422
AAACTCAtcttagtttggatttcattgctgtgaagagatgtcatgcctac
agcaactcttataaagaatatatttaactggggttggcttactatttcag
>chr11:74153920-74154020
CTATATATACATATAGCAAATTGTTGTCATCCATAAAGCTGAATGAGTTT
GTATGTTCCTTGTTTTCTCACATCACTTCTATGAAATCACACTGATTCCT
>chr1:191998476-191998576
ggtcatgtgtgcagcaagtgtgttatctactgagccatctccccaactcc
TATAATGAATTTTACATTTAAAAGACTTATTATGggggctggagagatgg
>chr16:55583209-55583309
TGTTAGAATCCAGTAATTTTGGAACTGAACCAATCATGGAAAGCATATTT
ACACTCTGAATGATGATGTACCGTGTATTGAGTTTGCACAGTAGCTTTAC
>chr17:7164901-7165001
TCTTCACACAGATAGTGGAAAGGGCTGGATAGGCCACCAGTTCTTATATT
TCTTATCTCCCCCATTATCTCCAGAACAAAGGCTACTGAGCTTCACACAT
>chr11:52314318-52314418
CAGCAGACCCGAGACGTAGTATTCCCACCACACGCCACCTTCATAAACGT
GCGATAAAAGCTGTGGTCGCTTTGTCCCGGCTCTTCCTTTTAACAGTCAA
>chr3:115729170-115729270
GGTTCCCCCTGATCAGCGTTCATCTTTCTACTTTTCAGCTTCCAGACCTA
GGTAGCTGTCATCTCTTCTTATCTGAAAAATCTTCTTTGTTTACAAAGAA
>chr6:30083060-30083160
cccaccgagcatcttatctatctatctatctatctatctatctatctatc
tatctatctatctatGATTGTATAATTTAGGTCTGGAAGATTTCATTGAC
>chr3:6254362-6254462
TCTTTAGATTGTACTCAAAAATAGCTGAAACCAATCTTTACCTATATTAT
CTATTTGTACCTTTATTTCAGAGATTGTTCAAAGATAAGGAGTAAATAGC
>chr17:12653884-12653984
CAAACATAGAAGATCctatctatctatcatctatctatctatctatctat
ctatctatctatctatctatctatctctatatctctctGAATTTTTTGTT
>chr12:73592321-73592421
CAACTTCTTTATTATACCTCTCCTATGttttcagtgttggcgattgaacc
cagggccttcacccatgctagccagtctctcccgtcactgggctacactg
>chr10:19740181-19740281
TCCCCTGTCCTTATCAGTTACATCTATAAGCCAAGTTTAGACAATCTCGT
CCGCCACGGATATCACAGTATACCGTGCAAGTTAGTTTTATTTCTCCTAA
>chr13:23463496-23463596
tagcggttaggattcctggttttcacccaggcggcccgggttcgactccc
ggtgtgggaaACTCATTGTTTTACGAATGATCCTAGTACTTGATAAAGGA
>chr5:107236402-107236502
tgggagatggctcagtagataaagtacttgctttgcactcatgaggtctt
gagttcagatccccagaatccaagtgaaaaaccaggcatggtggagaaag
>chr4:115111258-115111358
CAGTCACAGTCCTGCAGATATCACCCCCACTGCAGGTGTTTGGAAGAGCT
TGTCAGGTGAGGGAGTAAGACAGAGACAGTGACAGTTGGGAACAGATTGT
>chr5:72746370-72746470
AACCTTAGTTTTGTTCACTTAGGCAGCCTGAAATTTGGGAGGAAGGCTTT
TCAAAAATACTTATGCTTTCCTGATTCAGTAGCAAAGGCAATTCCCTTTT
>chr3:87720931-87721031
cacgctggtttttttatgtgagtgtgagggattccactctggtcctcatg
ttgatgcaccaagcacttcactgagtgagcaatcatcctgaccccCACTT
>chr5:35262860-35262960
tgcctttacccactaagaaatctcAAGATCCACATGTATTCTTTCCTCCT
CTTTCATTCTTCTTTAAGATTTCCTCCCCTCTACTTGctacttttccaac
>chr19:3654212-3654312
AAAGGAACAGCGTGACCCAGAGGAGAGCGTCTAGTGAAGAAGTCAGAAGC
AAGTGTACACATGACCCACAGGACCAAGGCTGACTGATCCCAGAGATAAC
>chr15:55281980-55282080
TAAAGCACAAACACTGGGAGTGCATTGTTTAGAGTTGCACAACTTAATGA
GGTTTTACAAAATGAACCCACTTACATGAGGACCAACAGCTACATCAAGA
>chr15:3275453-3275553
GTAGATGGCAGAACAGATAAGCAAACTAAATGTCATCATTAATTTCATGT
GTTTTTCCCCTAGATTGGAAGACCTGCGCATAAAACTAGAAAGCCAAGGA
>chr9:114109710-114109810
atagatagatagatagatagataggtagatagatagatagatagatagat
agatagatagatagatcgatcgatcgatcgatcgatagacagacagacag
>chr1:127242196-127242296
agcttggtGAGGCTGACTTTCCTTTTACAGATGAAGTTATAGTGAAATGC
CACACATAGCCACACAGTGACATTATCACCCGTCTGTATCATACATCCTG
>chr7:108945797-108945897
CAACTACTTCTCTACTACACACAGTAAGGCCTAGCCTTCAAACACAACTT
TCCAGAGCTTATCTGTTATCTAATCTAGAACCTCGGGCACTATCAGACTT
>chrX:7570908-7571008
AAGCTATCAAAAAGCCATCTGCCCACTTAAAATAACATCTCAAGTCACGT
TGGGAACCACAAACATGGGGCCAGCTACCAAAACAATTGTCTAAATGAAC
>chr2:166184652-166184752
CAGCAAATCTTGGCTGAGCAGGCACGGTCTAGACACAGGATACAGCAAAG
AGCAACTTTTTCtttttctgtaacacaggagatggaacccagggccttgt
>chr5:112286916-112287016
CTGATAGCTGTGACACCCCCGCCCACCAGCCCCACTCCCCACCCTGTAAT
AACAAGCCCGAGATCCCCACAAGATTAAAACCCAGTGAGATGGAGCCCAT
>chr3:40745478-40745578
CGGGCGGCTCCACCTCCGCAGTTCCGACGCCCTGCCCTAGATTTTCCGAT
AGAGAGTGGGTCCTCTCCTTTGCTTCTCGCAGGAGTCGCAGCGCCCGCAG
>chr8:94009566-94009666
GTCCATCCCTGAAGACTTCACAAACAGGCAGCCAGTGGATCCACGGGAGG
TGCTGATAGCATCAGCCCAGGAAGGGCACACGCCTGACACGTCAAGGTAA
>chr2:9672546-9672646
cagggctcagtgattaagatcacttgctcttacagaggaactgggttcag
gtaccactacccatggtgattcaactttccatccagtttcatgggaccca
>chr2:92190352-92190452
GGCAAATCTTCCCATGTAGACTGTGAGGTTCACTCACCCCAGATTCTTTG
CTGAGTAATGTCCATTCGTAGGTAGACTCTGTGGCAGTTAGAATCCATCC
>chr12:65065294-65065394
AACTTTAAAATATCACttaaaaagagtggccttgtttagaggaggtgtgt
tgctggaggaggttggtcgctgaggtttcagaagcctaggccacttcctg
>chr3:34133754-34133854
GCAAGCCAGATAGAAGCCTTACAGCTCTGTATTTTTTATAATCCTAAATT
Gatctatctatctatctatctatctatctatctatctatctatctacctc
>chr18:67469041-67469141
aaggtcagctgagcatatatgaggccctctgtcaacaatttaaaaaaaTC
AAAAATTTAACTGCGTTTTGCAGAAATTGGGAGACTCTGGTACTTTAAAA
>chr1:80548125-80548225
tatcatttacctacatatcatctctttgtcatctatctatctatctatct
atctatctatctatctatctatctatccatctatctatcaatcatttatc
>chr6:56693554-56693654
tctatctatctatctacctatctacctacctatctatctatctatctatc
tatctatctatctatctatctatctatctatctatctaCTCACTTGTTTA
>chr5:97945243-97945343
ggaaattaggaaaacaacacccttcacaatagtcacaaataatataaaat
accttggcgtgactctaactaaggaagtaaaagatctgtatgataagaac
>chr6:59141728-59141828
caatcttacagaagaattttctcaatgtggtttcctcctttcaggtgact
atagtttttgctaagtttacacaaaaccaatcatcacaGTAAGTAAACCC
>chr15:55100400-55100500
tttgaagtttgtataacagaacaaagaaagtcataaatcaagactcttaa
aatactctggtatatacattaagtatgtggctacagaaaaaaacacagca
>chr2:35981993-35982093
GTAGCTACAGTCTGTACTGATGGTGTGCATGATAACCCTCTACCACATCC
TGACTGCCACTTCACAGAGAAATCATCTCAGCCTCCCCATCAGTCTAGGC
>chr4:132465037-132465137
agatagatagatagatagatagatagatagatagataAGGATTTTAAATT
CAACAAGTACTTATTGAACTCTGTACATATGCCAAACACATAAGGGACAT
>chr3:61472598-61472698
TGTTCCTTACCAGGCCTTTTGTTTTGTTTTGGCTTGGATATATCAAATTT
TGTTGAAGTCTAAGTAATTTTTTTTTCTAAACTAATTTGATAATGTTTTG
>chr8:123684152-123684252
tgtggttgctgggaatcgaactcaggacctctggaagagcagtcagtgct
cttaacacaccgcttactctcagcccagcccAGTGCCTGGATCATCCTAA
>chr7:122605696-122605796
TCATCCCCACCCCCCACCCCAGGACCTGTGCTTCCTCATCCTTATCTTCT
AATCTGCCTGTCATCTCTGAATTGCCTGTGGCAAGTGTGCAGAGTTCCAT
>chr16:92964232-92964332
ttgataaacagatggctgatagttagatagataggtgatagattggtagg
tgatagataaatgatagatgatagacagatagatcatagatagacagata
>chr3:96958205-96958305
ggacaatcttagaaggctccatcccagtgaagggctacaggcaagcaatg
gctacttagagagagaaccagtcttctctagggatgagcTACCTGGTAGG
>chr3:138423108-138423208
cccTTGAACACTCTTTTAAGGTTAACTAGGTTACAGTCAAATAGACAAGA
TGGTAAAAAGAAAATAAAAGATCTCCTAGGCATCCCTGAAGCGTTGCAGG
>chr12:54906928-54907028
ATAGCTCACCAGTGAGAGTCCATCTCCTTATCTTGAAAGTGATCTGAATA
CACTGGGGTGCCACGTGCACTTTTTCTTTTGTGGTAAGGCAATTCAAAGG
>chr2:128498839-128498939
GATGCTTATCTCATTATAATGGGAGTTCTTAAGGCCAGATTAGCTCACAG
GAGCCAGTCGGTTGTAAAACTGCTATAACTGGTGGCTGGTATGTAGTATA
>chr2:153201319-153201419
caagcctccagataagggtcactggtgagccttccaattccggattgtag
ttcattccaaatattgtcaagttgacaaccaggaatagccactacaGCCT
>chr9:111773812-111773912
TAAAAGTCTGTTGATCTGTCAGTCACATATCATCAATCTCTATTATATGC
CTATCAACAACCTGTTACCTATCTAATTTTCTTCTATTATCTGTCTGTCT
>chr5:129846686-129846786
TACGTACTACTGGTTCTCACAGACAGGCAGTTAGTGCCCAGCACCGTGGG
CAACTTCTAGCCAGCTGAGACTGCAGCACATTGGACCTGCAAGGGTGTTA
>chr8:105441178-105441278
tgtatgaacccatttatatgaagtacctagaactgaaaagcttatataaa
ctgaaggtgtattgaaggttttgaggagatagcaggagagggagaattga
>chr5:33560892-33560992
ttggtttggagatcttgagccatagtggctatggattccagaagattgaa
tctcagagtttaaggaacacgcctttaatctggactacacctttcatctg
>chr2:98760574-98760674
ctatttgggtatggagccttgtggcaaaagatcTCAccaaagaaatttta
aaaatatgtcctacttattctttgcataatcaaattccaatacttgctag
>chr11:101842987-101843087
CTAAAAAAAACATGGACTGGAGATGTCTGGCCAGGGTCCTGCAGACCCGT
GGGCTCCCATGTGATCATGGCACATACCCCACAATGCCTTGCTCACACCT
>chr6:123171807-123171907
TCAAAACTCACATGAAAATAGTCCACAAATCAACAGTTGTTTTTAAGGAA
CATAAAGGTAGATTGCAAAGATAACAGAAAGGGatatataaataaaatat
>chr6:119650002-119650102
TTTTTAAatgcagaagccatggaggggtgctgcttactggcttgcccagc
ctgctttcttatctacttatctatctatctatctatctatctatctatct
>chr19:34186032-34186132
gaaggacctagaagactagaacagattgctagagataaggtgagaccaag
cagagtaattcaggagaagctgagagaagccagattgaatcagtcatttt
>chr1:21087322-21087422
gatggatgaatgggtgatggtagatggattggtggatggatagatgagtg
gatggatgggtggatgatggatagatgggtggatgaggatgatgagggat
>chr6:108924716-108924816
TTGTTTTTGGTTTAAGAGCCAAGCTGCATGAAAAATGGCTTTCGGCATCT
CAGTCATTAGTTGAGGGGCCAGTTTATAACTCTTATCTGTGCCGATCATT
>chr17:86479468-86479568
CAGTAGATGGTTACTGTCATTGCTTTCACATGAAGATGGAGAGGGAGATA
ACGAGCTTTACTGCCCGACTTCCTTCCCGTGGGcattccgttgactattt
>chr10:111234157-111234257
AATTGCTGGATCATGAATAACATTTTTATTACAAAAGATGTTTTTTCCCT
TACTGAAGTTTGGGTTTTTTCACAAGGCTTAAGTGCTTATCTTAATAAAA
>chr5:134287729-134287829
ATTCCAAAGACACATGAACTCCAAATGCACACAGCAGGTACAGTacacac
acacacacacacacacacacacacGCGCGTGCGCCTGCACCAGACTTACA
>chr3:107846866-107846966
GGGTTGTTCCTCTATGGAAAAGCAGCCCTGCTTTCATTCAGTTGAGGTGC
ATTTTAGAGCTAAAATGGGAACCATTCTGTTGCCATATCTCCAGAGAGAC
>chr8:12056675-12056775
ctattatctatctatctatctatctatctatctatctatctatctatcta
tctatctatcaatcatctattgattatctatctatcatctattatctatc
>chr11:71996532-71996632
AAAGCTTATAAAGTTGGCCATTGCACAGGATTCGTGAATGGAGCGGTATA
AAATGTATAATTGAACAGTCCCTTTTGACCAAGTCGTTTCTAAAGCaaat
>chr6:82921974-82922074
TCTCTGTGGTTTGTCAGACATAAGTAACCAGGACAGGAAACAACAGAGGA
AGGCTTGTGAAGAAGGCAGCCGGAGAAGAAGGGCATTCACTCCTGGACAT
>chr15:37107355-37107455
Cctggggtagacagacggccttatcagagtacatgatcttttctcactga
gtgaactttctcagatagaaaagaggctgggttcttatacctgtaactcc
>chr5:21370442-21370542
GCGCCAAAGGACAAATTGATTATCTCAGTGATGATCTGTTGTAttttgag
acagaatcttgctgtgtatgtagctcaggctgtccttgaaactttgatct
>chr17:50207472-50207572
CAGATATTATCAAGACTCAGAATTTTTTCTTAGACCATGTTTCAGATGTT
ATCACTGACTTACATGTCACTCCCAAATATACTATTCTAAAATAACCACC
>chr3:37334302-37334402
ATTTAGGGAGCAGTAGTGAGGAGAAGAGATTGGGATACCTGGGAAATAGA
TCCAAAGAGCAAGTACGTAGCCGCAGTGgaatcatgtgtctcattgttat
>chr16:33886084-33886184
CTTTTGGTGATTAGTCCGAGGACAGGTCTGACTCACATCGTGGGTTCTCC
TTGGCTCTGATATTCCTGGGTTGGACTACTCATTATCAACTTGTGGACCT
>chr16:92815527-92815627
TGTCACAGGGGAACATGAAGAAAATTCaaagggaaaaggaaggaaggggg
agatggagggggagataagagatggaaaTAATTCTATAATGATTCTATGG
>chr12:12786716-12786816
AGTCAGCTCTTGAACCCCATGACACAAGGTAAACTTTGGAAGCAAACAAG
GTACCCAGGCACTGCCACTTGCCACTTCTCAGCTTTGGGAAAACATCTTC
>chr18:63920359-63920459
tagatagatagatagatagatagatagatagatagatagatgataaatCT
GTCTTTAATTTTAAaaaaataggtagttgtccaaggagtatgtggactta
>chr14:103363348-103363448
ccacctctctccctcccctcctttctcccctctccccctttctctctctc
tccTTTCCTTTTTCCTTTCATGCTTCTCAGTCTCATTCGTTTACTAAGCA
>chrX:167764474-167764574
tccatgaataagagcacttgttttttgcaggggattgtgggctcaattcc
cagcaatcacatggcagcttacagtcatctctggttccaggacatcagat
>chr10:95517050-95517150
AAAACAAGATAGTGGCAAACCCATGCTGTAATATATAATCTTCACTTTAT
AGTACTTTATTATACTTATTTAATACTAATTGACTTTAATACTTTTAGCT
>chr5:137136044-137136144
TTAGAGTCTAGTACAAGCAGGTTGTAGTCTCTCTTCCCGGCAAGGTGGGT
AGATCTTATCTTTACCCCAAGGCTTCTCCTGTCTTAAAATATTCCACATA
>chr1:191180302-191180402
AGATGCTGCTTCATGACTTCCAACCAGAAATTATGCCGCACCATCGGCAA
TCTCGCCATTTTCAAGAAAATGAAACTTCCCTCACTTAACTGGAAATTCA
>chr15:89453018-89453118
ATCACTACTTTGATCTTCTGCCTCACTTCACAATTGGCTCCATTTCTGCC
CTGCCTCTCTACACAGAACTTCTTAGTAAGCCTATGCCTCAACTTGGAGG
>chr2:165321795-165321895
TGGAGGCTTCCCCCTGTGATCTTTTCATTGGAAGAATGACTCAGTTTCCC
TCAGTTCACCCTCCCTGAGCTGGCGTGAGGCCCTGAGGTGTCGAAGAGGT
>chr3:81774276-81774376
AATAGTTCTTAAAGCATTGTGCATATTAAGTGTACCTCCTAGGCCTCACA
TAGGATGTGTGCATAATTGTTGATGTAAAGATAAGAGCAATGCTTTTTTT
>chr11:20726982-20727082
ACAGTTTCCAAACCTGCAAACCCGTTTGTTAGAATTTCCAGACAAGGAGG
CTTTTCACCGTTGCAGCTCTCTAACTGCTTGGTTTGGTGAACAATGTTCT
>chr18:89152142-89152242
agaatctagcactgtctgtttcctaaaccagtgtgatctgcattctgaaa
tttatctttctactcacagacatgttatcatccctcatcagagaagcttc
>chr8:121858420-121858520
CCTGTGGCTGTGACCTTCAAGGCCCAAAAGGATAATCTGGTGTGGGCTAA
TCAAGATCTTATCAGTTCAAGATCTTGAAAGAGGCAATTATGAATTGTCA
>chr8:70673726-70673826
GAGCGGGTTGATTCTCTCCCTGGGACACACAGCATGTCTTGCTCAGGAAG
AAAGGATTTTTTTTTTCTCCTAGTTTAGGCTCAGGCCTCCTCAGTTTGGG
>chr14:73011258-73011358
ttcaagaatctagtggtttctcagtcccacagcatgctgggtgtctcagc
tggtcttctgtataagctggagtcctgaagaaaatagatgtaatgccagt
>chr16:62204938-62205038
tcaccctgtactgattttccttatctttcccatctctctcaccccactcc
cccccaattctccccGAAATTAGTGAAACTTGTAATAAGTTATAATAATC
>chr10:130300194-130300294
tttggaggttcctcagaaaattggacatagtactaccagaagatccagca
ataaaactcctgggcatatatccaaatatgctccaacttgtaataaggac
>chr9:60341992-60342092
agagctgggctcagggtcatgagagtggaagccatgtccctcaccagctg
caacacttgggagagcaggccctgcacctcacctgggcagcaggatagag
>chr17:64751421-64751521
CCTGCTGGCTGGTTGCCTGTTCTTGATTTTTCTCCTCAAGTTCTTCTGGC
GGTTCATCAGCATCTTCTTGGAAGGATGAACATCCAGTCTCCTGCCTCTA
>chr3:95385699-95385799
TCAAGTGAAGAAGTCCACACCTGAGTTGTTGGTGAGGCCATGCAACCAAT
GGCCCCAGGAGACAATCCTTCCTCTCTTTCAGCTTCTGGCAGGTTTTGGC
>chr1:164193113-164193213
CTCTCCTTCAATGAGTACGGACAGGTCACTTCCTGACTATAATCAGTACT
CGAAAAATGACACTGAGCAGATGAGCTCTTCTTTAGATCTTTATCAGTCA
>chr5:64487984-64488084
GCTTCAGAGCCAAGAGCCTCCAGAATCCTTTTTGGTAAGGAATGTCAGCT
ACAAGGGGAATCCCTACCTCACCATCTACACAGAGTTCAAAGGAAATGCA
>chr13:97716130-97716230
gtggactctggggatcagggatggacctcaagtcagcaggtttgtgtgac
aaacactgttatctgttgagccatctcAGTGACtgtagtggctattcctg
>chr19:29259666-29259766
GGCAAGgtgtgtgtgtgtgtgtgtgtgtgtgtgtgtgtTATTTGGGGGTA
GGTTAAGGATTGAAGTGAAGTAGAGAATAATGAATTGTGCCTACAAACCA
>chr10:118658942-118659042
aggaagcaggagctgtttgcagatgccatggagggatgctgcctactggc
ttgcttcccctggtttcctcagcttgatttcttacagaactcaagaccac
>chr1:94047232-94047332
TGTAAAAATCAACAGAGCAGCCTGACTTTTGCTTGGCAGTGTGCTTGCCA
CTGAAGAGATTTGGCTCCCTCTTCACATTTAGGCCACATTGTCTCTCATT
>chr3:112686984-112687084
ACagatagatagatagatagatagatagatagatagatagatagatgata
gaGATATGTAAAATGACTTACATTTGGCTTTTAATTTTTAACTTTTTATT
>chr2:170251904-170252004
accagcattatgttttatactgtacatattacaaagaattgcttcatctt
attggatacatgtgtgggagccttatcagttttaatctgtgcagatatcc
>chr4:95123522-95123622
ACAGGTTCAGAGATTTGTAAATTCACAGTAGAAGCAGACATCTCAGAGTG
GCAACTAAATTTAACCCAGGCCCATGGGCATGCTGGGAATTAGTGCAAGA
>chr11:59704558-59704658
GCCCCATTGACATTACTAAAGACCCAGCTACCTCTGTATTGTTATCAATT
AGTTGCCATGGTTTCTAGGCCTAGATTTTCTTTTCCATGATGTACATAGG
>chr8:66929500-66929600
tcgcctatctttctttctatctatttatctatctacctatctatcatcta
tcacctatctatcaatcatctatctatcatctatcaactatctatctatc
>chr11:107171541-107171641
CACTAGATGTGCAGGGCACTTACCGTGACATGCTTCGCAGGGATGTCCTT
CAAGTGCGGCAGGAGGAAGGGCTCACTGTATGCGGAATGAAGGACTGCAT
>chr11:10142862-10142962
ATATTGTTATCAGAAAATGCTAAGGGCTGCCGAAGACCAAATATATGTAC
TCCTCAtatctatctatctatctatctatctatctatctatctatctatc
>chr1:54889602-54889702
aaccaaaACAGAATAGAATCAAATGGGAGAATCATCATAACCTCCTCCTA
ACAGCTGAGTCTAAGGAGGTGCCATTCTTCTAGCTCAAGAAGAATCAAAC
>chr5:122990536-122990636
AGCTGTGAACCACACATCGTCACCCTCCCTTACGTCAGAATTTCCTGCCT
TATCGGTCTGTACTTTTTTTCCACCTGTCCCCAAATCTGCTCTTTGAATT
>chr12:83900567-83900667
CTGCCTAGACCTATGGCTTAGGGGAAACGGGGACACAGAAAGATagatgt
ctccatagataagaacacttgctgccaaatggaacaccctgagttctatc
>chr16:91063948-91064048
tgtcatcagatagcatctgaggcctgtggcagactttgctgtcaccacct
gttgagttccaagttccaaagaacttgaaaaccgccttgaccgccttgac
>chr15:38165121-38165221
ctatctatctatctatctatctattttcatcatcatttaccatctaactc
tattatatgtctatgtctatcatccatccgtctgtctttctacccatgta
>chr6:142964780-142964880
gctcacacgctcaggcacgcacatacacgtccgcgcgcgcgAacacacac
acacacatacacacacacacacacacacacacacacacacacacacTGCT
>chrX:5821113-5821213
GCACCTCCCTGTCTAACCTTTACTTTGATATCACATATATTTAGAGGCTC
CTTTTCCTCTTTTAACTTTCTAGTGTGTCAGCCTCATGCACCCTCACTCC
>chr5:149776187-149776287
CTTAACACGCCTCTAAATATAGATGCCAGATTGCAGAAAGTGATAAGGTG
GGCGGACTTCCCGTCGCTGTTGGGGCAGGGAACTCTACAGCTCATGGGCT
>chr16:70313617-70313717
TCTATGCAAAAATCTTTAAAGACTCTCTTGGTTAAACTCTTGAGACACAT
TAAGGTTAGGGCCGTAGGGTTGTTAAATGACATTAAGATTCTAAATAGTT
>chr18:23845140-23845240
GAGAACCTCAAGTAGCCTTTGAATGAGAAGTTGGTGGCAGCCTGAGAATC
AGATCATCATCTGAGATTAGAGCTGAGCACTCTATCCAACGTTGATGTTG
>chr7:132840437-132840537
agtgtactcatatacaGtagatagatagatagatagatagatagatagat
agatagatagatagatagatagacagacagaCAATTCTTTgggctagaga
>chr7:4969938-4970038
GGACTGAGTCCCTTCGGAGGAGCTTAAGGGCCACAGTTTGACCTGTCGGG
AAGAtggtgtcagataagaacctgggacatcatggtcctgctatgggacc
>chr6:125633094-125633194
tatgtatgtatgtatctatctatcatctatctatctatctatctatctat
ctatctatctatctatctatctatctatcAtgtatatgggtgtaggcatt
>chr7:145243311-145243411
CCCAGGCCCTCACCTGTATGCAAAACACCTCTGGGTGCCAGTTCATACTA
CCAGCTGGACCCTATGAAGGGCACACATCCCGTTACCCAAGCCAATTCTG
>chr5:113554374-113554474
ggtccatgttttacacggtaagacagaattcagagagcagtggcttgccc
TGGTTAGAGAGATCGCCAGATAAGTGATGTTATTGGCTTCCAAAGCATGC
>chr4:109726558-109726658
GCAAAGATTGAACATAGTGAAATTGTATACCAAAGTGCCAAAGATACTAT
AAAGGAGTGTGTATGGGGCTGATCTCTAGATTAAACTGAGTAGATTTTGT
>chr4:59125079-59125179
AAAACTAGGCTTACATACTTGATTTCTTGCATTTGATGGGAAGATAAGTA
CACCAATATGAAACATTAAGTTTCTCTTCTGCACCTGCAGAGTTTTTTTT
>chr10:23278378-23278478
agataagatagatagacagacagacagatagatagatagatagatagacc
gatagatagatgatagatagatagatagatagatagaccaatagatagat
>chr5:33195956-33196056
tctatctatctatctatcatctatctacctatctatcatctatctaccta
cctattatctatctctatctgtctatctgtctgtctgtctatctatctat
>chr13:35110346-35110446
ttgtagttttcatgcttacttgttatctcctggctgatctgagggttgta
ttctttgcttgtattttttgctgggggacatcgaactgctgcccttctcc
>chr12:13015424-13015524
AAATCATTGGAATGGAGAAGGAGGCTAACAGGAGTAGGAAGAGGACAAGA
GGTCACAATGTGGGGGACAAATATGATAGAAATCCATTACATTACGTACC
>chr5:67990768-67990868
TTGAAAAACCTCTGCAAAAGGCCACTGATCTTTGTGATAAGAGTAGAAAT
ACTGTTAAATACAAGTGATTAATTGTGCAATGGGAAAGCACTAAAATTCC
>chr6:100212116-100212216
TCCCAGCCAAGGTCCCACTGAAATCATCAGACCCTCTCACAACCTCAAGA
GACCAGTTGTTCAGCTGAAACATTACTTCCAGCCTCTAAACTGAGAGGCA
>chr16:45124624-45124724
TTCATGATCCTCAGTTTCTGAAAATATGACTCACTAGTATTTGGAATAGA
ATGCTTCACCCTTCCGGGAAAAGATAAAGGTAGAAAACCAAACAGAACTG
>chr14:31007772-31007872
atcttatggctcaggctggcttcaaagccactctaagttaggccgtcctt
gaattcccaatcctcatggctcagcctccatagtgatggcattacagtgt
>chr8:95515356-95515456
ctatctatctatctacctacctacctatctacctatctacctacctatct
atccatctatctatctatctatctatctatctatctatctatctacctat
>chr2:35398388-35398488
CTAggctggaaagatggctcagctgataatgtgtctgccacgtgaacact
aatctgatcccagagaacgcccataaactgtctaggtgtgagggcatgcc
>chr1:138171290-138171390
CACAATTAATTTTCTGCTTCCATGTGGAGTACGGGCAGTAAAAACACTTG
TCCATTTATtcttatcttcatcttcatcttcatcttcatcACAATAATTG
>chr6:134216924-134217024
GCTTCTCAGGCCTCACCTGGTTGGCGCTTTCACTGACCCATGGGATGATG
GATGCCCATCAAAGCTTTGTAATAGGGATGATAGTAGAAAGAGATCCTTA
>chr2:6763036-6763136
ATATCTccatctacctgtggctaataaggtcatggatcttagataagaat
ctaaaactgctaaaaccccaatctagtataattcctaactgcattctaac
>chr5:22511424-22511524
CACCATCCGCACAATGGGAAGGCGTGCACACTTACCTTACTGAGAACTCT
CAAGCTCAGCCTAAGAATGACTAAGAGGTGCATAAGGATAAAGATCAGGT
>chr11:34107559-34107659
tatctatctatctatctatctatctatctatcatttgttatctatctaCT
TACTCTCTCTCTCTCTCTGCTCCCTTGAAGGGGTCTTATGTATGAGGAGC
>chr16:10922084-10922184
gatggatgactgaataggatggatggatggatggatggatgggtgggtgg
atggatggatggTGAAAAGAATGAGAAGTATGGAAGGACGTGTGTGAATA
>chr14:17249910-17250010
gtagatagatagataggtagatagatagatagatagatagatagatagat
agatagataatggatagatagatagatagatagatagatagataaataat
>chr15:74990768-74990868
actgactcccaactcctggccctggtgttcctctgtactggggcatataa
agtttgcaagaccaaagggcctctcttcccaatgatggccgaccaggcca
>chr9:32731872-32731972
CTGTTGATCTAACAGGAGCAGCATGGCAGCCAGAGAGCATAGCTGCTTGG
GGTGGAGCTGGAGGCCAAAGGTGCAGGGGATGTTTGAATCTGATAAGCCG
>chr6:123375572-123375672
AGACAAGAGCTTATCTTTCTCATCTATGGATATCAGGAAAATTTCCCATC
TCTCCATAGCAATGCTTTCTTTAGTAATGATTGTTAATAAAAAAAATGTT
>chr7:3441915-3442015
tgcctggacactgccatgcttctgccttgatgataccagactgaacctct
gaacctgtaagccagcccaatgaaatgttgttcttatgagagttgccttg
>chr11:78670335-78670435
aatactaatcaaagatggcaagactcaaagtggctgcccagggcaaaaga
aaggatatgcatgggagaattcactggagtgcacttcctgaggtgataaa
>chr17:15831772-15831872
TCTTGAGCTTCATAGATAGTTAGCGGCAGCTCACTCATTCTAGAACAAGA
GTGCGGTTTTGTTTTGTTTTCTTTAGTTAAGACAAAACTCTAAGCATCTG
>chr2:154855429-154855529
TTGCTTTGATAGTACACATCTGACTCCTGTCAGTCCATCAAGTTTATCAT
AAACTCAGATCTAGGAGCAGTTTCTTTTCCTTATCAGATGTCATGGTTCA
>chr2:9577649-9577749
actgaaccaaacctcccaacctttttgaggtttgccgatgactggtaatT
ATATTGTCATTTAACAAAAGTATCTGCATTAAACCAGAGATGTGAAGTTA
>chr1:40055838-40055938
ATGTTCATAGTGCGGGACTGTTTGTGCATGATTCCTATCTTAACCACAGC
TACACAGTCTCCATTGGGCCCTGCAGTCTGAGGCAAGGGCCTCTCTGTCA
>chr2:104064504-104064604
tgtgtcaagttaacataaaattagctagcacaCCAGAGAACACTGAGTTG
TTAGGGAATAAGGGAAAAGACTCTCAAAAAGTAGTCAAGAAATCAGTAGC
>chr1:85954754-85954854
CAAAGTTTGGTGAGCTATTAAAAGACATAAATGCAGATGTCAGATTTTTT
TTCTGATTTGATAGTTACGCTAAATGATCTTATCTCATTTGAAAAGACAA
>chr17:84674848-84674948
ctccCTTCTCAAAAAACTTTCTCCTATCATTTTAGATTTAAAGAAATTAC
TAAAGCAAGCAGAGAGACAGCTGCAGAGGGACTACATGGCTTGTCTCTTC
>chr17:18437514-18437614
tatctatctatctatctatctatctatcatctatctatctatctatcatc
tatctatctatctatcatctatctatttatctatctatctatctatctat
>chr16:77768154-77768254
ATGTCATTATAGCAACTCCTTTCTTTATATTACAACCTTGTCTTACTGGT
AGAAGGTACCTCACCATTTTAACGttttttattggatattttctttattt
>chr13:41762096-41762196
TCTTAGCCGTGGTCTATATAGAGACAAACTGCAGTCCACTCATATATGGA
CCAGTACAGAGGTGGCCCCAGCAGCCACAAACCCACAAGAGACAATACAG
>chr6:113679666-113679766
TGGTGATTCTGTGGGCTGTAGATGTTATCTCTCGACTTCCTGCTTCCCGT
CCATACTGTTGGCCTACCACCTATTTCTCTGTCATGTTTCTTCATCACTC
>chr13:63628884-63628984
tctattatctatcatctatcaatcatctattatttatttatcatctatct
atcattttctagctatcaatcatctattatctatccatctgtcatctatc
>chr7:104105594-104105694
GGAAGAGGGTCTGAAGTTCAGACAACAAATAAAGTTATTGTGGCACCAGG
AAGTGACATGGAATAAAATGTTTTTTTCTGGAAGTGATAGAAAATTAAAT
>chr9:123797879-123797979
GACAGCCTTGCCCACATGGAGCTGAAAGCTCACAGAAACTGGGGAGAGGG
CAGGGCAGCCTGATTTACTCTGAGTCCCTTTTGGGCAGGGTTTGAGTTCG
>chr6:8253108-8253208
TCAATGAAGTCACTGCAAGAAAAATCTGGAATTTGTGTTAGGGAAGTACC
AATTGTTAAGACAATACTCATTCAGGTGCCATGCTCATGGGACACCAAGA
>chr12:80274113-80274213
ACTTTGAATCTCTgaccctctagtctccacctcctaagcgatgggattcc
agatgtgtgcttcctcccgtggtttATCCTACGGTCATCTTGATTCCCTT
>chr1:191183520-191183620
CCGCTGCGTGTTCCAGGCATGAGCCAATGGTGCCCAAGCCAGCGGCATGA
CTCCACCGCCCTGGCATCTCTCCCTCCGCTAGGTTGGGGAAGGGGGGGTG
>chr14:54340712-54340812
AAGAATAAAGCATGGGGGGGGGGGTAGGGGATGGAATCGGAGTTTTTGTT
CATGATCCATTAGACTTTCTGGATTTGGACCAGAGTCAGTGCAATAGCTC
>chr2:52948606-52948706
TCTTGTGGGTGCCTCGGGCTCCCCTAAAGCTGCCCTAGTGCATATTACAG
GAGGGCTTGTACCCATTCTTAGTAGCCCATGGTGGGTAGTGGTCATGTGT
>chr15:63498410-63498510
GCAAGAGAGAATGTCTTTTCAGACCTACTGTTTCCATGCTGATGATCTAT
TCCTGCTAAAAACCAACAGATATTCACAGGTATTAGCAAGTAAGATCTAC
>chr13:66991679-66991779
AAGATCAAGAGATAAGAAAAGGAAAGAGCTTGCACGCCTGCCCTCTGGTG
GTCAAAATCTGCAGTGGCAGACTAGCGGAGGCATTACCTTCTGCCTCCAG
>chrX:142408787-142408887
tctcctcaccaccaccacccagccacctttatccctaaaatttcaccccc
tgtcactagataggaaaggaagaagaatagatgggagagagataaagatc
>chr13:108409924-108410024
tctttctatatatacatatatatatcatctatcaatccatctatcaatca
tctatctaccaatctaccatctatcatttctatctatttatcaatcatct
>chr4:21831424-21831524
ttttcctcttgagataagatcttgcccagactggtcctgaactcatgagc
cctcagcctcagccgctcaagcaccgggattgtaggcttgtgcgccataa
>chr10:19130257-19130357
ggcccttatacttcaaaacattggagcatcagtcttcagccgtctggccc
aggatcatctgaaagacctttgtaaagtagaattttgaagggctgattac
>chr9:57865804-57865904
GAAATATTTGGGACTGTTATATATGTTTGATAGTAAACTTTTAAAAGACA
AGCATAGgaggctggggagatggctcagcagataagggcacttattcttg
>chr17:30782704-30782804
TCTGTGTGTTTTTTACAACCCAGTCATATCTGTCTAGATCTATCTCTGCC
TTCTATCCATTCAtatctattatctatctatctatctatctatctatcta
>chr11:120343134-120343234
caaaCAGCAAagatagatagatagatagatagatagatagatagatagat
agatagatagatagagatgatagagataAGTAGAGAGAGAACATTTaaaa
>chr1:51030274-51030374
ACTGTGCACAGTTTGGTTCTTGGAATAAACAAGTGAGCAGACTTCTCAGG
CAGAGAAATGCCCAGataattttttttttaaaaaatCAATCCAACCTGTA
>chr8:41017542-41017642
AGAAAACGGAAAGGAAGATGGCAAAAGCTGACGCTACTGATGCTTATCTC
TAAAGGACTCTGGAAAGCCACACCTCCCTCCCTCCAGAAACACCCGAGGG
>chr14:70866304-70866404
atttaatttaaaaaGCTAAGTCCTTATTTGCAATGAGTGTGGGGGTGGTG
TGGAGATGGGAATAGACTTCCATTCTCTTCTGGGGAAAACTAGCTGTCAG
>chr11:115370234-115370334
TTCTTATCAATGTGACAATCTTCTGGAAGGTTCTTGGCTATGGGAAAGCA
TGTCATGTCCTTGTTTTGTGGCCAGAATAAAAGACTCACTGGTCAGTGGC
>chr3:86286176-86286276
tttgctccatttttgtttctagccattatgactttaaagatcattatctt
tagttcagccagctgccTTATAATTTTTAGGTGTATTAAATTTAATCTGT
>chr16:29847201-29847301
ATGTGGGGCTGTTCAGTGCCCTTTGAATAACCCCCAAGGCTTGCACTGGA
GACCGGTTGCAAAAACTGTCTCCTGGCTGTGGCCTTTGCAAAGGGTTTTG
>chr7:66346197-66346297
aatTTTAAAGATCTGAACACTGGGAGGCAAAGAACTCAGCACCGTTGCCC
ATCAGGGAGACACGAAAGCCACACAACACCCACTGCACTCCCACCAGAGC
>chrX:142389614-142389714
AAACCTAATATTAACTATACAGCACCTACTGATCGTGGAGATAAAGACGG
GAAGAACACAGGGTACAAGCTGCAGCTATGATCCAGCTGTTTGCTAACAT
>chr2:124704782-124704882
TTTCACACTCACTAGCCAACCCATATTCACAGCGAGCTTGCCAAAAAGCA
TATCACCATCCCCAACCTGTCACATCTGGGTACCCTAACTGTGGGGAAGG
>chr5:111177961-111178061
GAGCTGTTTCTGTTTCCTGTAACTACCCACCCACCCCCAAGGGGGGAAGT
tctatctatctatctatctatctatctatctatctatctatcAACTGCCT
>chr10:39948560-39948660
CTCATGGCTGTCTCAGTTCTTTCACAGCCCGACTGTGGCTCCAACCTCAG
TTCATCCTAATAAGCCATTGATTCTTCTTATCTTAATATGATCAAGTTCC
>chr1:177427423-177427523
ATACTGATCTGTGGATAGATAATCTCTTCTGAGCCCATTTATGTCTGTGA
ATGTGTTCATATGAACAAAAACTTGCTGGATTTTCCATCTCTGGGATGCC
>chr16:34210358-34210458
ACACCAACGACTCTGAGATGGAGACCATGCTATATGGGAACAGAGTAACT
ACAAACAGACACAGTTCAGCTAGGAGGAAGACAGAAAATGGAGAGCCAAG
>chr18:75377516-75377616
CGATTTTTAAGCCCTGGGTGTGCAGGGAGGAGCCCCAGGTTCTCCAAACC
ACATAAAATAAGCAAGGGAAGTGGAGCCTTTCGGAAGGTTTGTCTTATTG
>chr3:69125456-69125556
AAATTTCTTCCACTATAAAAAATGATCACAAAGATAAGCATCCTTAACTT
TCAAACAATCTCTAAATAGCAACACACACCCTGGGACATACAGTTCTTCT
>chr8:46644220-46644320
ctacctatctatctatctatctatctatctatctatctatctatcatcta
ttctttacctatctttcactttcaacgatctatctatctatctatctatc
>chr8:108625136-108625236
ACACGGACTGTAACAGCTTCTCCGTCAGAATGTGTATAACCCTCCTGGCT
CCATACTCACTGGGAACTCCTTCTAACTTTATTTCAAAAGAAACAGCTCG
>chr3:154662062-154662162
gtctgtctatctatctatctatctatcaatcaatctatcatctgtctgtc
tatctatctatctatctatctatctatttatctatctatctatctatcta
>chr1:85604050-85604150
agccactatggctgaagatcttcaaaccaagatccagataaggatctcca
agcctccagataagggtcactggtgagccttccaattccggattgtagtt
>chr2:99899438-99899538
tatctatctatctacctataatctatctatctatctatctatctatccat
ctatctatctatctatctatctacctataatctatctatctatctatcta
>chr7:105523616-105523716
ctatttggttgcctagtccagccttgttcaccttatcttactgtgttttg
ttttgtcctgtttgtcttttggaggcctgctctttcctaaaaaaggaaac
>chr1:121198750-121198850
tagatggtatatgtagatagatagatagatagatagatagatagatagat
agatagatagatagatagatagatagatagggagatagatagatagggag
>chr7:35333573-35333673
TTAGTTCTCTGCATTTACTATTCCTAGGGCTCCAGAGAAAGGGCGAATTT
GGGTTTCGCTACGTTTGCTGAAACCCCGATCCCGCTGGCTGCGCCACCTT
>chr15:99874535-99874635
CTTCCGTGCCAAGGATGATCTGCCCTCCAAAGGTCAACGTCTTAAAAACA
TAACCTCACAGTCTTCGGCTAACTTGCAAAGTCAACAGAACCATTTGGAT
>chr8:33897994-33898094
GCCAGACAGGTCTTCAAACAAACAGAGAACTGTTAACCTATAAATACCCA
CAAGGTGATGGAAACAGATAAGGGGCAAGCGTTTCAGTTGTCTAAGTCTA
>chr16:97087362-97087462
ATTAGAATGGAAATATTTGGCTACTGGATGTGGAGCAAACACTCCTCAAA
ATGAGCAAAACTCAGGAGCTATGGAAAGCCCatctatctatctatctatc
>chr1:112721359-112721459
ccaattccggattgtagttcattccaaatattgtcaagttgacaaccagg
aatagccactacaAGCATTAATATCACAAACCCAGAAGCTATACAACAGT
>chr8:90795493-90795593
AGAGCAGTGAGCCTGTTTTCTGTTTTGTTGTACTTTGATcaagattagat
ctctgttttgaaaaagccccactaccggcaggtggaagagggtttgaaac
>chr10:128103892-128103992
agttgtgagccactatgtggttgctgggaattgaactcaggacctctgaa
agagcagtcagtgctcttaactgctgagccatttctccagctccctcaaa
>chr4:59200460-59200560
ttgttctatgtgagtccctaggtctgcacccaagactgtcagtcagtctt
ggcaataaattgctttttatctcctgagccatcttgttggctcTAGGTAC
>chr14:74750204-74750304
GATTATATAGTAAGACCCAATCTGAAAATAATGTAAGGAGATAAACTGTA
TACTACTATCAACAACTACTTTATCTTAGTTACATGGAGAAGTTTTTCTT
>chr7:30846609-30846709
CTGTAAGCTTCCTCATTCAGTGAGAAGAGTCACAACACACAAATGAGTAC
ACAGAAGTAAATCCCAGTCACAATGCAAGGTGAGATCACATCAAAGAGAA
>chr2:32983645-32983745
TTGGGTGATAGATCTTATCACTGCTTTGAAATCACCTGCTCTTCTCTCTT
TTTTTCCCAATAGGCATCAGGTTTCTGATGTCTGCAGAGTAAAGGTCATG
>chr9:107986444-107986544
CCGGCCGGCGAATAGTCAGTGAAGAGCCTTAAGACAGAGAGAGTAAGGGA
ATGGCCAAGGCAAAATCCCCTCCACCTTCCCTCCGGCCTGATCTGAGCCG
>chr13:29263348-29263448
agatagaagatagatagatagatagatagatagatagatagatagatagg
tgggtatagatgggtaggtgggcaggtgggtgggtagacagatagaagat
>chr19:17494730-17494830
AATTTACTCGTTTCAATTCATATAGGATTTCCAAGTTTAGGCTAGGTCAT
TTTGATAATATTTCAAACAAACAGTCTACATTTCTGTTAAATATAATCAA
>chr14:25604556-25604656
cccgggggggggggTCCGAGGGAGGCGGGTGAGGGGGCTTGCCGAGGTCA
CTCCAAGAGCTGCAGAGCGTCTGGAAGTGGAGTCGCAGGATGCCTTTGTC
>chr2:77282234-77282334
CCATGGGTCCCTCGGAGTGTCACTCAGTCACCTGATAAGAATCAAGAGGA
ACTAACAAAACAAATGAAAAACACTGGAGTATGGATTCACAGAAATGAGG
>chr8:11159652-11159752
agatagacagatagatagacagatgatatatagataatagatagatagat
agatagatagatagatagatagatcatagatagatcatagatagatagat
>chr12:107751729-107751829
TGGTACCATTTTGTATACCATCGGTGCCAACTCAATGTGACTCTCACCTC
ACTCTATCCAGAAAGGCACTGTGGATTCCAGACCGGGAAAACCAAACTTG
>chr2:173148173-173148273
ACAGCTATCAATGTTGTCCTCACAGGACATGAGCTGTGGACATGGGGATG
GGGCAGGTGTGTGTAGCCTCTTTTTCTATAGGACCACTGAGTGAGTCAAA
>chr6:142986756-142986856
aattgatgtatgggttagagagaacgccagactctaggagtgagtctctg
tgaaactcttctgcctcgtgggtagcttccaagcctctcggcctgtcaag
>chr3:152533912-152534012
tccattcatccatcctatctatctatctatctatctatctatctatctat
ctatctatctatctatctatctatctatctatctattcatcctatctatc
>chr18:10659479-10659579
caagataaggatctaaagtcacttttcatgatgatgatggaggactttaa
gaaggatataaataactcccttaaagaaatacaggagaacaaaaagagga
>chr3:84683320-84683420
ctatctatctatctatctatctatctatctatctatctatctatctatca
tctctacctatctaccatctctatcttatctatctatctatctatctatc
>chr6:37973662-37973762
gggccagtaaatattttcaacaaaattatagaagaaaacttcctgtagtg
gctattcctggttgtcaacttgacaatatttggaatgaactacaatccgg
>chr11:117936277-117936377
ATAAAACAACTCCAGCGACAACAGATTCGTTTGGCCTGAGGCTACAGCAC
GTGAAGCACCAGTTGCTGCAGCCCTTCAGAGCTGTCTCCTCCCCTGCAGG
>chr16:95728686-95728786
tctctctctctctctctctctctctctctAACACAACAGTTGTTATTTTT
AAAAAGGAATCATCAACACTACTGCAGATGTCACACTAGGGCTCCTTCAG
>chr12:111905640-111905740
ATTTAAAAAGTATAATTCAGATAAGCACAGCTAACAAAAAGGTATGTAGA
GAACTACTTGGCTTTGTTTACTTTTATAGTACCTAAGGTATTTTATATTG
>chrX:57188942-57189042
GGGACAGAAATCTTGCTGCAGTCAAAACTGAATGGTGTATAggaaggaaa
tgagatgagcctgataaaggggggcatggtttcttttggggttgatgaga
>chrX:152390699-152390799
tctatctatgtatgtatgtatgtatctatctatctatctatctatctatg
tatctatctatgtatctatctatgtatctatgtatctatgtatctatgta
>chr11:96533586-96533686
atttatctgtctgtctgtctgtctatctatccatctttctatcatctttc
tatctaccatctaccatctatctgtctgtctatctatctatctatctatc
>chr17:24306550-24306650
aggccttgctatatctgcttcatctgagtgttactgtagtcatcctatct
atctatctatctatctatctatctatctatctatctatctatctatctat
>chr8:125056636-125056736
atccatcaacctatctgtctgtctatctatcatctatcaattatctacct
acctacctatctatcaatcatctatctatctatctatctatcatctatct
>chr8:16755252-16755352
GTGATTCTTGCTTCTGTGTGGGCCCCTGGTTTGGTTTTCAACTtgaaatg
gtcagtgctgattgccaacttgacaagatctcaagtcaactacggggcac
>chr14:79314832-79314932
AAATTggagccagcaagatggctcagtgggtaagggccctttctgtcaaa
gctgacagcctgagtttgatccccagaactcacgtaccaatgccaaaagt
>chr11:6351332-6351432
tagatagatagatagatagatagatagatagatatctagatagatagata
tctagatagatagatatctagatagatagatagaaagaagaaagataCAG
>chr16:6630506-6630606
ctcagttctggccttgttatctcctatatctaggtgttccagaagctggg
ccatcactgatcaatgacccattgtcagtggcttcttctgaggagcccat
>chr4:22645280-22645380
TACAGGAAAAAAACCAAACTTAAAGCTAAGGATAGTCTCAGAAAATATGC
TATATATATATTCATTCTTAGAAAAAATTGAGAGCAGTTGGATGGAAGAG
>chr9:40450103-40450203
ACTATTTTAATCTAGAAACCACATCTATAGGCAAAGGCAGGCTGCCTCTT
CTGGGGGAGTCCACCTAAACCATCATTGTCACCCACACGCAGCTGTACTT
>chr5:39383848-39383948
AGAAGAGATAAAACTCACTGATATTTAAATTCAACTCCGAAACCTTTTTT
ACATTTTCTTTAGTCTCCAAAACGAAGAGAGAGAAAAGTCCTATTTTGAA
>chr7:105275280-105275380
GTTCCTATCTGGATTTTTTTCTAAAAGTCTTATTGAGAATTCAGTATGTA
CAAAAGACCACAAGATTATGGATGAGACCTATATCAATATATTAAGCCTA
>chr10:3926522-3926622
atagatagatagatagaaagaaagaaagaaagatagatagatagatagat
agatagatagatagatagatagatagatagatagaaggatggatgggtgg
>chr17:44557188-44557288
CCCTGAGGTAAGGCCAAACCTGTGTTTAGAAGTCAGCAAGTGCGTGTGGG
CTCTATGTCACAGATGTGTGAAAAACACCTAGTGGCTCCCGTTATCTCCC
>chr6:107984578-107984678
ctggaagcttcatccctactagctaactgtcatagtgctgaaagatgcta
tgcctgataagaaaaaagaaaagtacctatacatcttacctagctgtgaa
>chr1:157334080-157334180
TGATAGGTGTAAGATGGATTAATGGACAgatggtgtgatagacccagggg
gtggcaatattaggaggtgtgtggccttgttaaagtaggtgtgtcactgt
>chr9:32708722-32708822
AGTTCCACTACCCACTTCCCTTGTCTCCTGACAGAAATAAAACACTCTGC
AAAATGGTTGGCCATCCCTTAGATTTTCTAGACATAGCTGTTCCTGTAGC
>chr16:3683607-3683707
tatagagatggctcaacagataagagcatttgttctttcagaggacccag
gtttgactcccagcaccaacatggtagctcatgaccatccataactccat
>chr4:41208170-41208270
tttatcagatctgtaattatgctatctgtcaggcaaagggtgcctatgaa
tgaacccagcttccactagaaCTGAAGGAGTGGCCCTCGCGTGCATTACT
>chr9:109000298-109000398
cccagcttgctcttcactcttaaatacggttcagggaccaggtcaccata
gggtgtcacccacatggtcaaggcaggttttcccacttcagttaacctaa
>chr4:90136334-90136434
AAGAAGACATGGTTAATACTCATCCTTTCTAATTTTTCAAAAGCCATGTC
AAATCTCTTTCTGTATTCAATCTTCAACAAGAGTCACTGGCTGATCATTA
>chr9:52986775-52986875
CCCAGTCACAGACAtgcagaagccagagcaggatgcctgaagtctttctc
tgttgctctctgccttattacattgagacagggtctcttgctgaaccaga
>chr1:151793628-151793728
TCTGTGCATTAGTTTTGGTAGTAGTAAATACCAGAATACTGCGTTAGCTG
AGAAGGGAACACAGTTCTGGTTAAAGGAAAAAAACTAAGCTCTGTAAGAT
>chr10:99416310-99416410
AGCAAGGCTTGCTGGAGCCACGTGTCCCAGCCCAGAGCAATCAGTGAGGG
CTTTGGCATGCTCCTCTTGCTAATCACAGGAGGTTAACGAAATTGTAAAC
>chr8:81611290-81611390
CAAAATTATAATAATGATCTTATCAACTACATCAGCCTTAACTTCTAAAA
AAACCAAAGTAACACCTTCAGGTCTTCTAGTCTCAGGAAGTCCACTAAGC
>chr15:43280436-43280536
aCCCCTCCACAACAGTCAGACAAATCAGGTGAACAGAGCTTACACTGAGA
GGTAGAATGACTGAGAAGCTGGTTaaaatagaaaaaacaaaagaacaaaa
>chr8:121108562-121108662
ggacgagatggttcagcgagataaaggcgcttgttgctaagcctgacaac
ttgagttcgattctcaggacccacacagggtaaaaggagaaaaatgactc
>chr9:50966746-50966846
AATTTACCAAAAAAGGCAGCAGCAGCCCAAGTACTATCCAGGGACATCTC
ACACATTAGGCAGAACACATGCTTTCAACAGCCTTTCATGTTTCAAATCA
>chr8:104552427-104552527
GTAatagatagatagatagatagatagatagatagatagatagatagata
gatagatagataaatTTAAAATTAAAAggctaggtgtgtggcttagcact
>chr7:104447538-104447638
gcaaaccctgtcagctctttcagtcccttctccaactcctacactgagga
ccctgctctctgtccaatggttgtcattgagcatctgcctctgtatttgt
>chr2:35409612-35409712
ctgatcttcacttccctgagagaggcagagcagagactttctcttggtgt
tcttattagtccctcctgctgacccgagctgaggctgagcctggctctct
>chr12:27611786-27611886
atatctatctatctatctatctatctatctatctatctatctatctatct
atctactatctatctatctatctatctatctatctatctatctatctatc
>chr12:85472188-85472288
GGCCTGGATGGGCGGACCGTGCGCCCGGCCGCTCCGTCGCCTGGAGACGG
CCCTGGCGGCGCTGTGTTGCTGTAAACAGCCGCTTCGCTGTTACTATCTA
>chr14:122389980-122390080
tgcttgttcagaaagacttagcccactgagctgtctcctcagccccCAGA
TAAGATCTTAAAAGTATTTCCATTATAATCAAATTCAAATAGGACAGGTA
>chr15:94464093-94464193
gcagaaaatagagatgggatacccaggagaaagaaagggtatgcggagaa
aggcaggaggaagattcaacagaagatacgatgagccaaatccatggtac
>chr5:112849753-112849853
ATCAAGCTGAAGATAAAACAGAAGGGAGCTGGACAGAGAGGGTCAGGAAG
GGGTTGTCAAAGAGAGAGGTTGGACTAGTTCTGACAGGGACAGGGTGTGT
>chr1:155131022-155131122
tatctatctatctatctatctatctatctatctatctTGGGgttttttca
agacagggtttctctgtgtagtcctggctgtctcagagctcactttgtaa
>chr11:83040924-83041024
tatctattattatatatgtatgcatgcacatatttatgtacctactatta
tatatgtatgtgtgtatgAGTACATGTGTGtctatctatctatctatcta
>chr13:10066756-10066856
CGATCTCCTATTTGAGGTCTAGCATCTCACATCATCCTGTCATCCTCATG
CCCCAGCTAAATCCAGTATTTAAAAACTTGTAGCCAGAACGTTTTTCCAT
>chr4:138024329-138024429
tctatctatctatctatccatctatccatccatccatccatccatccatc
catccatccatccatccatccatctatctatctatctatctatctatcta
>chr16:76512301-76512401
gatagatagatagatagatagatagatagattgataatagatgataaaga
gatggtggatagatagatagatagatagatagatagatagatagatagat
>chr18:14406686-14406786
agagattagatacatagataattgataaataaatagattagatacataga
taattgataaataaatagagatagattagatacatagatgattgatagag
>chr1:52056148-52056248
TTGCCAGATCGACCTGGGATTACAGCTGCCTGTAAAGTACCCTGTATACA
GTCGATACTCACTAAATGTAGGGACTATTTTTGTGTGTGTGTCCAAATGT
>chr1:60748642-60748742
GTAGATAACATGCATCATTGGTtatctatctatctatctatctatctatc
tatctatctatctatctatctatctatctatctatctatcCTAGCCTTTT
>chr3:61044160-61044260
TTGAAAAtttgggcatttcatgcatagatactgtgttttggtcaaatcta
tgctcattcctctctctctaatttctcttatctcctcccgatctcttcat
>chr5:91866918-91867018
ggcttgtgcctcaagatataaagctctcagcagttgcggcagcaccatgc
ctgccttcctgcctttatcccttactttccatgcactagaatcacatctg
>chr6:117402104-117402204
gacccaaagttatatactctcagcattttgaccagcttctcttaccaaga
atgagagcatctagatctaagggtgtagtcacaaaaatctagaaggtagt
>chr16:78198282-78198382
gatctggaaggatttcagctgaatagcttggatctctgatgtgggtacag
ttacgattgactgaggacatagataagatttcccggagactgaggcaggc
>chr1:152084790-152084890
AGTCCCGCCGTTGGAAGGTAGGTGGGAGGAACACAGAGAAAGTGGCTCGG
GAGATGTGGTTAAGATAATAGGGCAGCCGGTTCTCAAAGAAACCCAGTGT
>chr7:105096491-105096591
AATCtctctatctctgtctctgtctctctctctgtctctgtctctccgtc
ctcctcctcttcctcctcctcctcctctctttcctcctcctcttctttcc
>chr14:95698484-95698584
acccaaactgccaaataagTAAATGGCCCATTATACTTCAAATGACCAAT
ATCTCCAGTCCACAACATATCACAACAATGCTGCTATTACCTTGATTGCA
>chr1:120613162-120613262
ATCACCTTGTCCAATTTACAGATAAGAAAATGAGGTCAAGGTCGTCTTAG
GAAGGTCACATTCAATCTCGTTGAAGTTTACAACGCTGGGCCTCCCCTAC
>chr18:50276582-50276682
aatatgtggtcttagagatttcatttgaaattttaacaatcatacccttg
acttcctttatagttacagggtgatttatttcatgttgtatgagttgcaa
>chr18:46092680-46092780
GCAGCTGCAGCTCTAAAGACTACTCCACTCCCCGGGCTGCTCACACCACA
TTCCTTTTCTAACAGATATCATTTCCTTTTACTTTATGAAATGCACTTAA
>chr17:33921384-33921484
CTGTGCAGCTATGTGCTGGTCCAATAAATGTTATTAGCACCAAGAAAAAG
TTAGGACCCTGAGGTCCCCAGATCGACCTCCAGATAACTAGCAAAGAACC
>chr7:59313957-59314057
CTCAATTCCCAGGCTGTAATACATCTGTCGAAAGAATGTATAGATGAAAT
GATTGCAAAGATAAAGATCCTGGGTAGCCAACCAGACCATACATGCAAAT
>chr4:8900880-8900980
cctgacttccttcagtggtggactgtggaaggggcatgtaagccaagcac
acctttttctccctgagttccctttggacagttttttatcagcacaaaag
>chr15:74804265-74804365
ctatctatctatctatctatctatctatctatcatctaactatctttcta
tctatctatctatctatctatcatgatcttgatagtttttactattaatc
>chr5:110977716-110977816
ATAAAACTCAGGCCATCTAtatctgcctatctatctatctatctatctat
ctatctatctatctatctatctatctatctatctatctatcagtcatctg
>chr10:60401734-60401834
gtatgtatgtatgtatgtatgtatgtatgcatcaatctatttatctgtct
atctgtctatctgcccatctatccatctgtctgtctatctgtctacctgt
>chr8:79177662-79177762
GGAAATCCCAGAGCTATTGGAGCTTCACAGGTAACAGAAGGAGGGGCCAC
TCCCCATCTGTGGAGGTGGAACCTTGGTGCTGAAACCCAGATCTTTATCT
>chr1:31973335-31973435
ATCTATCTCCAAGGAATGAAGATGGATCTGGAAAGGAAACAGAATGTTTT
CTGAAAGAGAGACAAGAAGGGACCATCTAAGACATATGGAGGTTTTTCTC
>chr4:10360779-10360879
taaatagatgattgattgattgattgatgatagatagtagatagataaat
tgatgacagatagatgatagatagatagatagatagatgatagatagtag
>chr19:40589620-40589720
AGCAGGCGCTGATTAGATCTGGTACCCGGGCTTCTAAAAAAAGTGGGGGG
GGGGGGGTGCGTGTGGGTGTGTGTCAGGGGTGTAACTAGACTAAGGGACT
>chr2:9501630-9501730
ttgatatgcatatatattttgatacataaatatatattatgatatataga
gagatatagatatagatTCTGGTTGCTGAATACTCTTCTGTTTCTCTGTT
>chr3:38562357-38562457
GGTCTGCAGGGAGGTTTCAGCTTGATCTTGCTGATAGCCAGAGCCCTGAA
ATCTGAAAGATGGTGTGTAGACCCTCTACACAGACATTGCTCCATCCTTT
>chr17:36274964-36275064
CCAAAACAACAGTGTGTCGTACTATATGGAGCTGTTACATTTTTCAGTGA
AGGGCTTCATTTCATAGAAATGTTTTCCCCTGAGTTTGAATGTGTATCTT
>chr11:104693363-104693463
GTAAGAGAACGGAGGCGAGTCTGAACCTGGCAAGTGTCCCTTGTCCCCAG
CCCCCAAAGCTTCTGGATGTTTTAGTTCAAGTGTTGAAATGTTCCtattt
>chr2:153414864-153414964
ATGAGCAAAGTGAGGAGGATGAGCCATTAGCAGAGCTGTGGTAGGGTCCA
AGCAGAAGCAAACAATCACCTGAAAGGCTGTGACTGGCAGGACAGTGGGA
>chr8:126574983-126575083
GGATGAGAGAGATGTGTGCACAAGGAATCACGTCGTTTCCGGTGAAGGCG
CCCAACCTCCTCCCCCTGGCATCCCCGAGGCAGGTGTGTGCCAGAGTCTG
>chr6:121661842-121661942
tctatctatctatctatctatctatctatctatctatctatctcatctat
tatctatcttcaattacctattatctatcatctctattatttatctatca
>chr11:43473340-43473440
TGTCTGCTTGTTATCTAACTGAGATCTCTCTGATGTCTTGGATGCTGAGA
TCACCCAGGGTGTtctctctctctctctctctctctctctctctctctct
>chr19:56847736-56847836
TGAGTCTGCGGTTAGATCTGAGTCTGTGGTTAGATCTGGTTCTATAGTTA
GATCTGAGTCTGTGGTTAGATCTGAGTCTGTGGTTAGATCTGAGTCTGCG
>chr13:51814730-51814830
TGGGCTTAATGAGAAATCTCCACAGCCTGTGAAGAAGAAACTGAGACATT
GCCCCAGAGGATGGAGTCAGCCTTGGAAATGACTTGACTGGGGCTTTCCA
>chr10:84517972-84518072
AGATGTCATAACAGAGGAAAACAGCCTCATGAGATCCCCAGGAGCTGATG
GCAGGAGCCAGCCAGAGGTAGGCATGGAAGATATAGTGGGAAGGGGACAC
>chr6:67395411-67395511
TAAGGGAGGAGGACTGGGTACATCaagaggaactttttttaaagacacag
acattcacagggaatcttgtgaagatgcagggagtgttcagccatttgca
>chr11:103016172-103016272
AAAATGTAAAACATCCAAATGCGCCATCTTTAAAATTGAAACACAATGGC
TTGTAATTCACGGTGATGATAATAGTGGTGAAAACTATGAAGTTAACACC
>chr9:19931432-19931532
tccattttcttcctgtgaaaaagtacttaaagaacctcatccctatatta
taccagggtcaggaccactccatatattagttagaaggtcttgccattta
>chr8:34722584-34722684
acctttctatgtatctatctatgtatctatgtatctatctatctatgtat
ctatctatctatgtatctatctatctatgtatctatctatctatctacct
>chr2:101472740-101472840
ACAATATTATGTGTGTATCAATAATGCATACATGATTTGAAGTTCATATG
ACTATATATTGTAAATCAAGATTTATCTAATAAATCTAGACATTATTGTC
>chr5:100577356-100577456
CAGTGATAACTCTGGGATGAAAACATGCAGAAGTGTAGAGACCACCTTTT
CCCTCAGATTGCCAGTGGTAAGGGCGCTGGCAGTAAGCAGTCACCAGCTA
>chr15:58870392-58870492
CTGGGGAAAGATAGCCAGCATGAGATGAAAAGATTTCGACTGTAAAATTC
TGCATGGTGATATGGAATCAGGCTTGTCTTACTGAAGAAGGACAGGATGG
>chr9:34850460-34850560
GACGTGACGAAGTGATAAAGGTATCTGTAAAGGCATTTGCAGCAGCGAGA
AGAGAATGAATGGGGGACCAGAGTGGGATGCATTTGTAGTTTCTGCTTAA
>chr3:89382263-89382363
ATCACTGTCAAAAAGCTAAGTCCCACCCCTCCTCTCCCCTCCCCACTTAA
ACTATtctctcccttcctccctccctccccccctctctatctctctcccC
>chr13:74640320-74640420
CTCCCAACTCGGtccctctccccctccctctcccgctcccctctccctcc
ccctcccgctccTGATCACTATCTGGATCCCGCCCCCCAAGGCTACATGA
>chr18:74758410-74758510
TTGAGCTGGATATGTTTCAAAACTTAAACTAattatggttgattgcacca
gttcccaagtaagacctgggttcaaatcctggtgctgcctcttcctaacc
>chr8:118204986-118205086
ctggtttgagcatccaacatgtagatggggccaggcagcattttcccact
tctgcctgtttctttttcgcttaacacagagtcctccagcttcatgaaag
>chr11:51532711-51532811
gatagatagatagatagatagatagatagagatgatagatggatggatag
atagatgatagatagatagatagatagatagatagatagatagatagata
>chr2:44606970-44607070
TCTACTGCTTTTATCAGCACTACCATCTTCATCACCTTCTTGTCAGCTGT
TAGTTAGAAACTGGAAAGTTAAAGATCTTGTAGTTAAGTTTACTAATCAT
>chr10:55989960-55990060
gagatagagatgagagagagagagagatgatagagatagatagagagaca
gatatagatatATGAATGATACAGTATCTGCcatatctaaactgtgggcc
>chr6:72993452-72993552
TGGGGCTTTGGCACCCGGCAGAGGCAAGATAAGAACTGCAGATTAGAGGC
CCAGAGGCTGTCTTCCTGCCTGTGTGGCTGAGGCCGTGCCTGGTAGAGCA
>chr14:61608582-61608682
tgcctCTGCTGGAATCAAAGGCTGATTTCTGCCCTGTAGTCAGAGACACA
CTACCTCACCCCCTGTTAAAAATGTCTTAGTGCTGTGTGTCATTATTATC
>chr13:103131688-103131788
TTAACAGTGTTGCTGCTCATAATGTGTGTGTGTGGGGGGGGGGttgtttg
tttgtttgtttgtttgtttTGCTTCCCTCCACAATGGCAAGTAATTAAAG
>chr17:70986556-70986656
TGATCGTTAGTAGATAAGGAGAAAAGGGCGGGACTGGTTCCGTGGGCAAA
GGAGTCTTAAAGCAATCAAAGTTTAGTGGCCagagacagctagtcaagaa
>chr3:81164883-81164983
gatagatagatagatagatagataAAATTGGAGAGAGAGacagacacaca
cacacacacacacacacacacacacacacagagagagagagagagagaga
>chr6:110230376-110230476
CAATTAGATTTCCTGAAATGTTTATGAAAACAAAAGTATTATGTAAAAAG
GAATGACTACTAATTGTGTTAATAGAATCATTTCGTATGTTTCCAATGAT
>chr10:118723579-118723679
tctacaaagtgattgtagccaggcctacacagaaaactttgcctctaaaa
CAAGCCAAATAATTATAagataggtagatagaagatagatgatagataga
>chr8:3729614-3729714
ttgttttttgttttttctactgtattttaagatctggaatggtaatccct
ccagcatggttctttttgctcaagattgtttttgccatctggggtctttg
>chr4:101250800-101250900
AGAGTTTCCTACACTGGGTAACTGTTGCTTGTATATGCTAGGCAAGACCC
AGAACAAAAAGACTTTTTAAAGACtttatttttattttaagagtgtttgc
>chr16:62934686-62934786
agatgcttaagccaggaccagtgtctctttctctcttcctgctagctgcc
aatttgagtgtagaactcttatctacctctccatcaggatgcctgcttgc
>chr9:66883632-66883732
GTCAGAGAGGCTGCTGTGAGGATGTGAGCAAGCACTCCCAGTATACCGTA
TCACTGATGGCTTTAGATACAGACATGCAATAAACCACAGAAGACAGTCA
>chr7:143463184-143463284
CAAATGAGTCTCTCCCGAAATCTTCCCCCATACCCTTGGGCAGAATGGGT
ACTTCACCTCTTGCCTCTCCCAGAGCTCCCAGAAAGACCACACATCCAAA
>chr6:88500716-88500816
GAGATTAGGAGGAAGGGGAGACTAGAGATGGGGAGGAAGGTGCTGTCAGT
CTCAGGTTCAGCCTCTGCATTTCATAATGGCTGACCCTGTTCCCTCATCC
>chr11:97810016-97810116
TAGAGTCTTAGTCAGTGTGTCCGTACATTCATTCTAGCATACTGATCGCA
ATCGCAGTTTGTTTGGCtttggtttgtgagatagtgtcaggaagccaggt
>chr1:80408650-80408750
GGAAGGATCGCCCTCTAGAGGTCACATTAACAGCATCATTGTGAACCCAG
GAGGATGTGGGCAAGATGCCAATCTCCTTCATGAGGACCTTGCAACTGAA
>chr7:100449604-100449704
GTACAGAAAGAACATCTCCAAATCCCAGAGGCATAGCGTATGTCAAGACT
GGGGAAATACTGACAGTACAGTCCAAAAAAAATTGAGCAAAAGATGTAAG
>chr5:92327464-92327564
TGACTTCTGAATTCTCAGTTGGTTAACCACAGACATTCTTATCAGTGCAC
AGCATCGGTTGAGGAAAGTGATGCAGGAGACAACTTAGAAAAGGATCTCT
>chr2:129470918-129471018
TCACTCATATCAGAGCCCGTGCCACCTTCCAGCTCTCAAAGTGTGAGATA
ACAATCAGTGGAAACACTTCTACCCAGTAAGTGCTCCATGGCTGATATGC
>chr14:54218356-54218456
AGATCTGTGTAAGTCAGAGAGAGGAGGGAGGCAGGATTCCAACCAAGGGG
CAACAAGAAGGAAGATTTGATCTTGGGATAAACAAGGCACAGGCCTTTTG
>chr1:4450126-4450226
tagatagatagatagataATACATGCATACATACATAAATACTAAAGGAT
AGAGATAGTTGATAGATACTCTATCCAGCTTTGAAAAAGAAGAGCTGTGT
>chr14:66199778-66199878
CCTCCTCCTTCGCAGACGTCACGAGTCTATGCATACAGATAAACGAAGAG
AGACCCATCAGGCTTCACATCTTCTTTGTTCTCAGTGTGGTGAGTGTCTG
>chr1:30811980-30812080
ACTTTCAAAAGTGCTATAAGTTCTTTGGTTCCATTATTGAATAAATATTT
CCTGGGATAATATATACCTGTGATGTTTTCTCATAGCAAATTGTTACACT
>chr9:32905875-32905975
ctatctctatctctatctctatctctatctctatctctatctctatctct
atctctatctctatctctatctatctctatctcctatatctatatctatT
>chr2:150570979-150571079
AGAGCTGGAAGATGTCTGCCCCAGCAAGCAGATTCAGCACATAGATAAAG
TTTGAGGGCCCTGCCTCTAACTGACAAAAAAGCTGATAACTGACCATCTC
>chr6:87653804-87653904
GGTTCCTGCTTTTCCACTCCTCTGGATGACATCCTTATCTAACATACACA
CAAACACACATAAACAAAGAACAAGAAGAAAATTACTTCCTGTATCTTCA
>chr2:73840347-73840447
GTCgggggttaagatgtagctaagtagcagagtacttgcctagcctgtat
gaggGAAAAGAACCAAAGGATGGCAAATACAGAATTAGGATTAAAATAAA
>chr4:140773814-140773914
GCAGGGACTGTTTCTCCCTTGTTAGGCAGCCCTGTAATTCCTTGCATTGA
GTGCCAGGCAGTTGTATTTATACCTCACAGAGAACTAATTGGCACGATAG
>chr7:37973238-37973338
AAGATCAGACTAACACAGAAGCTGCTACTTGAAGATTGTTCTAGAGAAAA
GTCCACAACCCCCAGGTTTTTATCAGCTTCTGGGGATCTGAACTCTGAAT
>chr15:93570906-93571006
AAATTCTTTGAAGACGGGTTATATCCGACCCGCTCCCTGGAGGCATTTGT
CACCTCGCTGACAAGATCAAAATGAGATAAGCCCCAGAAACTCTTTGAAG
>chr15:94028767-94028867
atctatctatctatctatctatctatctatctatctatctatctatctat
catctatttatctatctatctatctatctatctatctatctatctatcta
>chr10:81538898-81538998
TGGACTTGCAACCATGATCTTATCTCCAAGCTGGTAGCAAAGTCTCCCAG
GGAGCCCAAGGTGTGGACACTGATGGTCTCAGAGAGCCACAGGCCGTACC
>chr8:114545704-114545804
ctccaataagcctacatctcctaatagggccactccctatgagcctgtgg
gctccattttattcaaatcaccacaCAAGTGTTTCTTACAAAGGGAGCTA
>chr14:121987696-121987796
ACACAGCAGACTTTATCTTGCAATCAAACAATCTTAGTGTGAAAAAGAAT
CTGTCTTACCCACTGTAGGCTAGAAATGTACATGGAAGCCAGATTATATC
>chr3:107527733-107527833
GTTGTGTGTCTCCTCCCTCCACCACCGAATTCCGTAGGTCCCTGGGGGCT
TCTGTATGCACGTATGATCCGGAGGAACTAACCCTAAACTAGCCATGGTG
>chr13:112989724-112989824
GGCTCAAACCCTGGCCCGGGGAGTGGCGGAGCTGAGCCTAACGGATTACG
CGTTCACTACCTACACGCCGTCCCTGATGGCTATCTGCTGCCTGGCGCTG
>chr11:69366652-69366752
TTTTCTCAAATTCCCCTCCCTCCCCCACAACGAACCTCCATAATAGGTCT
ACTGCACATGCGTACTGAATGCAGGAGGTGGGTTTGTATTTTCAGACCTT
>chr1:164933832-164933932
TAAAATCCAAATAAGCAAAGTATTGACATGTTAATGCTCTCCCTAGATGG
AGCTACTGCTATGTGCTTCACAGCTGCAGAAGGATCTCAAGTCATCATTG
>chr16:10387655-10387755
atagatagatagatagatagatagatagatagatgtagatgataggtagg
tagatagatagatagatagatagatagatgtagatgataggtaggtagat
>chr10:93335972-93336072
ACTTACTGAGGAGGGAAACAGTATGGTCGCCCTGCTGGAGGTTACCAAGG
TGAACAGAAGCCGAGATTAAAATCTGCCAGCCCAGAGATGCTCTGAAACA
>chrX:57238759-57238859
CTCTTTAATTCCTAACTAGTGCTGGTGGAGGTATCTGTGTAGATCAAAAG
AGAGTGACTTTAAAAAAATTTTTTTTCTCATTTCTATCACCTCTAACATT
>chr15:66702962-66703062
TTGTCCCAACCAATCATTATCAATCTGACTCAAAGAAGTAGTGGAACTGG
TGCTCAGAGAAGGATACTCACTGATAGCGTAGACTGGAAAGTACTACACA
>chr14:16060750-16060850
tccttatctggaggcttggagatccttatctggatctgggtatggagatc
ttgagccatagtggctatggattccaaaaaattacatctctgagtttaag
>chr2:74469492-74469592
cccagtacccacgtggcagttcataactacctgtagcaccaattccaggg
gagctgacaccctctcctgacctctgcaggctccgggcatgtgaatggtg
>chr2:101637146-101637246
GTTAAGTAAAGGGAAGAGTCTCACAAAGATGAGCTAGACGGAGTAGATGG
TAAAGATATGATTCTGGCTAAGATATACTTCCCTGACCACATGTGAAATG
>chr11:116771874-116771974
AATATGATtatctacaaatctatctataaatctatctacctataaatata
tctatcaatctaactataaatctatcaacctatttatctataaatctatc
>chr9:32537978-32538078
gagacccaggagttaagagccttgccttaacacacacacacacacacaca
cacacacacacacacacacacacacacacacacacacacaagtagtacaa
>chr11:55525731-55525831
acttatctgatctactatcacatatcatctatctacttatctaatctatc
acctatttacctcaataatctacttatctgatctatctatcatctattta
>chr6:98442878-98442978
ACATATTTCATGGCTGGCTATAAAAGAATGATCACTGAATTTCCATTAGG
CTCCTGATTTCTGAATGAGCAGATATCTCACAAAGTTACTATTTATTAGA
>chr3:138413856-138413956
TAATACACAGAATACGGAACTTTCACATGATCAAAATGTAAAATATGTAA
ACcagagtcagtgtgatggatcagcagataaaggtaattgccaccaggcc
>chr18:57551596-57551696
GAGTtttcagggatggggaaacgagatgtcaaataatcaattactcactt
aaggttacacaaataagtgacccccgtttcaaatccCTGACGTTAGTCAC
>chr2:153225957-153226057
aggaagccctgatgaaatgtttattactgataaggatcaatgcctcagac
ttacaaactgccaaagccttcctctggttctgtgttcccgggaatgctgg
>chr9:61027866-61027966
ataaacaggtagatagatagatagatgatagatagatagatagatagata
gatagacaggtagatagatagatagatagatagatagatagatagataga
>chr6:51381172-51381272
TCAGGCAAGTCACGGAAGTTTTTCACTTGTAAAACACGGACAAGTCGCAG
CAGAGTTCAGATAAGAAGTAGCCTCTGCGCAGAGTGAGTGTCCTGTGTCA
>chr11:60418644-60418744
GCTGATTGTTATCTGCATAGCTCCAGAGTTTCCTCCGAGCCTCAGATGCC
TAAGTACTGGGAAATCTAACACAGTTTTGTTTTGTGTCCACTTACCTCCC
>chr9:44116448-44116548
ggatggatggatggatggatagatagatagatagatagatagatagatag
atagatagataAAAAATTTAagccgagcgtggtggcacacgcctttaatc
>chr13:52721586-52721686
CTGTACCACACCACCAGAAGTTTCACTTTCTGTGCCATGAAGATCAAGCA
CTGATAGAAAGACTACAGAAGGGAAACCAAATTTGGTTTCCTCTCCTTTC
>chr4:32645815-32645915
AATGGAGAAAATCCCACACTCTCTTGATAATCATCTTCCTGATACACACA
TAGATCTAACGAAAGATTCAGCCACTGAGACCAAAAGCTTGGGGGAGCTA
>chr12:16242026-16242126
ggtgggtgggtgggtggatggatggatggatggatagatagatagataga
tagatagatagatagatagatagatagacagatagatagacagatagata
>chr6:136248680-136248780
ATAGCTACCACAATGCCTCTCATCCTGTGTGTTCACAAGATTGCAACTGT
TCTTAGAGATAGAGATAAATGAAGAAAGGGATGGTAGATAGAGAAACACA
>chr12:54831988-54832088
atctatctatctatctatcaatcaatcatctatctacctatcattatcta
tctatctatctatctatcatctatttaactatcattatctaacatctatc
>chr8:121908502-121908602
CAGGCCTGGTGCCATCATCGTGGGCACCATTATCAGCTCTGGCATCTTCG
TGACGCCCACCGGTGAGCTCAAGGAAGTGGGTTCAAGCCCTCGTGGTATG
>chr5:142439954-142440054
gcagtggcccatggcagccccagctctgggcaggtggaggctggaggatc
aaaagccgtgtgtaataccccagctacatgagaccctgtctcaaaaacaa
>chr14:73015283-73015383
AGAGGAGAGATAGCCATCACAGAGGGGAAACCGAGCTATCAGAAGAATCT
CTGAAAACGTATTTGAAAGAGACTGGGATCTGGGTGTTAACAGTGGGGAT
>chr1_GL456221_random:41196-41396
tcgtattgccctagtagtgggcatgggttgggtccccagcaactatccta
gggcttccaactgcatctcatgccaactccagatcagacagccttttctg
>chr8:83779606-83779706
GCTCTCTCACTAGGGTCAGAGCATGGTAAACATAGAAAGCTTAGCCTTTG
GTGTCTCTGTAAACAGGAAGCTGGCCAATCCCTTTAGAGCTGAGATCCTT
>chr15:66459042-66459142
ctaaaatcagggactagacaaggctgcccactttctccctacttattcaa
cattgtacttgaagtcctagccagaggaattccacaacaaaaggagatca
>chr13:54195512-54195612
atccatctatccatctatccatccatccatctatccatccatccatccat
ccatccatccatctatctatctatctatctatctatctatcatctatcta
>chr12:112847286-112847386
acctgctttggttcatggTGTTTtttatttatttatttatttatttattt
atttatttatttatttatttaatatatgtgagtacactgttgctgtcttc
>chr1:130673774-130673874
CAAGACACCAAAAGCCTAATGTAGAGATCCCTTGAAGATAAGGACTCAAA
CGATCTGCCTTCTCCCAGCTGCCTGCATCCCCCTAATGCACCTCTCCACT
>chr5:112274720-112274820
GATTCCCAGGCTGATCCACAAGGGGGTCAGGGGGTGTCCTATCGATCCAG
GAGGTGACAGATTAAGATCTGCGTGTTTGCTAATCTGGGTGGGTGACTGA
>chr14:14761856-14761956
TCACACTAAGAACTAAGTAAGATAGAATTTCCTTCTCTGTATTCTGCCCA
TTGCCTTTCAGATCTGTATTACAGATAAAAAATAGAGTTGTGTTTGCACA
>chr4:139831078-139831178
gtgCACGCGCGCGCGCGTGCATCAGGAAGATAGGCATACCTAGTGTGTTC
TGGGGAAGGGAGAACTTAGGTAGGCCTTAATGCAAAGTCTACACAATTTT
>chr19:33366884-33366984
AGAGCCAAACAATTATAATTATCTAATTACTTCTAATTATCATACTATAA
GGTACACAATTACATCAGTGACATCAGTGACAAAGCAGACTGTATGAGCA
>chr7:139684759-139684859
gccacctgctgggactatgagtcagcacatgagcccgtgagaccttagca
ggcgcaaactaAAAAAccacagagggagaaacagataaaatctttcctca
>chr17:32341681-32341781
atcaatctatctatctatctatctatctatctatctatctatctatctat
ctatctatctatctTTTTgggctggagagatagtggttaagagcactgaa
>chr6:59400774-59400874
tgaaacacaaatgcttgtgaactacttaaaactgttcaatatccttagtc
ttaaaataactttgagattttatcttatccctgataggatgttgatagga
>chr13:104620377-104620477
AACACTCTAATCTTGGTGTTGATTAGCTTTTTGAAAAAGTAACTTGCTAT
CTGCTAAATCTCCTTTCTATAAGAGAAGGGCCACAGGAAGCAGATATGAA
>chr17:81512543-81512643
ctgtctgtctgtctgtctgtctagagtctctcctggctatctatctatct
atctatctatctatctatctatctatctatctatcttctatctgtctatc
>chr7:119911936-119912036
tatgcaggcaaacacagctgcagtgaattcacaaatacaacaggtctgtc
acatccagaagacactattttaAACCGTGTCACTCATCTGGCTTCTTCTA
>chr18:35763286-35763386
GCTTCCAACCCCTTCCCAGAATACAGAGAAAGGATGGAGCTTTAACTGTT
TCCAACAAGAATACTGAAGAGTGTTGCTGCCAGAATGTGTGTGGACTGAG
>chr17:33466438-33466538
AAATATTTTTCTTTAAAATCTTTATTATCAGCATACATTtaaacagatgg
atgaatagaagatagatagatagatagatagatagatagatagatagata
>chr11:109433235-109433335
tgtgtgaatgtgtgtgtgGTGGAAATCAGAGATCTAAGTACGTTTATGCA
TAGGAGTAGGAATGAGGGGTTATTAAAGGAGCCCAAGCTTAGCTGTGGCC
>chrX:11334480-11334580
tagagatatatggatagatagacagatagacagacagacagacagacaga
tagataATTAGCCAgggtctggaaagacagctcagttaagagtactgact
>chr8:111595896-111595996
AAACACACCACTGTCTGGTAGAGATCTGTACACAGGCACATGCGATTGTT
ATCTGTGGCAGGCAGGAAGCAGTCTGCAGACAGCGGGCTCTTAACCGACA
>chr4:24381732-24381832
aaaggacggaaggaagaggAGGGGGATGGAAGCAAATGACTGGGTGTGCA
TGTCTGTGTTCATAGCACATTATATACACATATGAATTGTCAAAATCAAA
>chr15:80538266-80538366
TCCTCTCCATCTCCCTCAGTTCAGATCGTGTGTTGCCTATAGTAAGTAGC
GTGTTATCTACCTATTAATCTTCCCTCCAATCTACCTTCTAAGAGGCCTA
>chr12:110738011-110738111
GAGATTAAGACCCAATTCACCACCCGGGAAGGTCTGTACAAGCTGCTGCA
GCACTCGGAGTACAGCCGGCCCAACCGGGTGCCCTTCAACTCGCAGGGAT
>chr15:88353796-88353896
agatagatagataatagttagaaagatgataaatagataaatgataaata
catgatagatacatagacagatagacagacagacagacagatgagtagat
>chr2:119768614-119768714
gtagcccaggctgacctctatcaatcaatcaatcaatcaatcaatctatc
tatctatctatctatctatctatctatctatctatctatctatctatcta
>chr8:33494370-33494470
ctctcaggagacagccatatcaggctcctttcagcatgtacttcttggca
tccacaatagtgtctgggtttggtgactgtatataggatgaatccccagg
>chr5:3459500-3459600
ATTCCAGACACCTTGTTCTAAGACTTGGTTTCATAGGTTAGAATTACATG
TAAATATCTTGTCCATGTGAAGAGTTGTGTATGCCTAAAAATAACTCAAG
>chr12:111542784-111542884
TCTAAGAGTAAGAGACATTTTTTAGGTTTATTATCCATGATTGTCACCTT
AGGGCTATAGCTTTAAATTCAGACCATTATATTACCTCCTGAAAATTGAT
>chr8:123990474-123990574
tccggaactgtgagatcagtttctgtgggggaagcctggcaatggggtgc
tccagcagcctgaCAGCCACAAGGCGTGGGAAAGATGGCTATCTCACTGG
>chr11:68435664-68435764
CATGGCAGTTTCTTATGGGACATGTTTTCTTATGGAACATGCTCAGTGTA
CAGTCACTGTCCAGGCTCAGACATGGGAGGGCaaacatggttcctgttct
>chr19:38679003-38679103
TTGTGTGTGTGTGTAAGTATACATTACTTTCTATGATAAAATTTAAATCC
AGGACCCAGTGATGGGACAAGGAAAGAGAATGAGATTAAGGATCGTTGCA
>chr2:154465257-154465357
TCTTGAGCAGCTTGTTTAGAGATACCTAGCAGAGAAGGGTACAGTTCTGT
GTAGAAAATGGACTCATGATACCTGTTGTCACGTCTCATAGCTGGAACTA
>chr13:51767630-51767730
AACCATTTCCTGACTCAggggctgaggagatggctcagttgataaggcct
tgcaaacatgtggacctgagcctaagcccccagaacccagtaaaaagctg
>chr1:64104754-64104854
tcaaacaagtgaacattacatcatggagcaggaagtgttttgcaagcacc
caaccctagctgaggagctattggcagctgacggcagggagagggcaatt
>chr7:75591398-75591498
cacttcgattgcattaagctgcttttcctctctcagttttgctttcttca
tctgataaaggatgataatgtctCGTCATCCCCAAGTGATAGCTAGAAAC
>chr2:33994059-33994159
agtgctgcccacagtggcctggggcttcccatataaaatcataagtcaac
acaatctctttcagacatggcaccaggccaatctgatttgggaaattctt
>chr10:95261358-95261458
CAGTCTGTCAGACTGTCCATTTAAGCTTCTGCCAAAACTATGTTTTTATG
ACTTTTGTTGCAATTTATAGTTAACCTTTTCAGCAGAAGGAAAGAACCAA
>chr2:128433672-128433772
GTGTGGGCGGTGGGACAGCCCCAGGATATGATCAGGCACTTGTCTTTCTG
ATCTACCATCTGGAACTTGCCTTTCCCTAGATGACTCCACATACCCAAAC
>chr15:5040602-5040702
gataaggacaatgtggtacataAAAATACACGTGTACAAAGGAGCCATAC
TGAAACCCATTGTTTCACATGATAACCTAAAATATTACTAAAACTCTaag
>chr13:95812360-95812460
atgatagatagatagatagactataatagatgatagatagatagatagat
agatagatagatagatagatagatagatagatagatggatggatggatgg
>chr17:78241170-78241270
GATCTACTTCCTAGGTTTGTTTTGCTATATTTGAGGTGTCCATGGAGAAG
CAATGGGAAAGGATGTGTGTAATGGGCCTGGAGGGGCAGGGAGATCTAAA
>chr6:70809768-70809868
ACTAACTACAGATGtagagatagagatagagatagagatagagacagaga
cagagacagagacagagacagagacagagacagagatagagatagagata
>chr12:107729298-107729398
CGACAGTGGGTCGCTCGGCTTTTTCTTGTTATTGGGGTGGTTTTTTTTTC
TCCTTTCCTGAGCTTATCAGCCCTTGATCAAGGGTTCCCTCTCCAGTGCA
>chrX:7446893-7446993
gtactgataatttactataatattcttcacaatagccaaggtatgggaca
gactagatattcatcaacagatgaatggataaagaaaataggctgttttg
>chr2:128499802-128499902
GAAGCTGAATGGGAAGCGTCTTCCATATTCCAAGCAGCATGAAGCCCCTT
TGCCCTTGCAAGGTGCCACTGGAGACCGTGTGGGAAGTGTGGATCACCAC
>chr15:6592740-6592840
TTACGTGCTTAACGATAAAAGGAGGAGGAGGAGGTGGGGCTACAAAAACA
GGGTTTTTTTTCAAGCTCATTGCTGTATTTTTTTTTTAACCAGGAGACTT
>chr2:103755541-103755641
ctacccagaaaacccctgtcgatagatagatagatagatagatagattag
attagattagattagattagattagattgatagaaaaatagataATGAAA
>chr12:54526125-54526225
gacagacagatagataggtagataatgataggtagatgatagatagatag
atagatagatagatagatagatagatagatagatagatagatagatagac
>chr6:72473916-72474016
TACCTCATTCACTCCTGGAGCCGCCTCACAGAGATCACAGAGACCGTGCT
GTATCATGTATCATAACTGGGCCAATGACACAGCTGAGAATGAGCCAGAA
>chr7:143908846-143908946
ttcagtgatggccagttttgtgccaggcgctgttctgaggacttgtggta
aacctatgagaatctttgaaaagctatgtcatgccaggcagtggtggcgc
>chr13:56571720-56571820
CATATTTGTTTCTGACCTGGACTCACTTTAGATTCTCCCAGCCTGCCAAT
AGAACAGTTGACAATCATCCAAAAATTGCTGTTAACTCAAGATGGCAAAT
>chr8:111637770-111637870
catggcaggaaacatgggagcaagtaggtgtagtgctggggaagtagctg
agaactccatcctgatctatgagagagagaggcacacacgcacgcacaca
>chr3:8766690-8766790
CAGAGCTGCGCGCTGATGCTATCTCTGTAATTCTTCGTGCAGCATTCTCA
AAGCCCCTTTATTCAGATCCTCAATGCAGAAGGTAGGGTTGGGCCTGAAG
>chr7:142639745-142639845
CATTCCTCATCTAGCTGTCAGCTCACCAGTGCCTGGAGTTTACTTCTCAA
AGTGGACCTATATTGCCAATTCTCAGAGGTCTCCAGGCTAGCTTCCTTGC
>chrX:142464984-142465084
GGAGATAAGCTATGTAGTCGAGCTGGAGATGTTTTGCTAGAAGCAGGCAT
GGGACTGCAATAAAGCTCCAGTCTCTCACTTAGGCTTCTTGTGGCCAACA
>chr9:46046504-46046604
TGTGGAGTGCGGCAAGAAATCTTTTATTTGGGGGAACTCCAAACTCACTC
ATTTTGGCCTCACTGTGGATAAGGATCTTCTGAGGCTCGGGTACTGATCG
>chr17:34255474-34255574
ctgtatgactttattgaagaaattgagacatttacatgggaaatgcgaag
gatggaatagaaagaacaattttcaaaaagaacatagatggtggtttagg
>chr9:114572586-114572686
gcacccatatgttcacacataataagtagatgacagatcaatagatagat
agatagatagatagatagatagatagatagatagatagatagatagatag
>chr15:102225282-102225382
CAATGGTGCCAGCCCCTAGGGAACGGAAGAGGTAGATACAGACCAGCAGC
TGTTCCCAGGGGCTTATCTCTCTAGCCACTGTCTAGGTCCTCTGCCTCCC
>chr19:47413084-47413184
CCCTGGTCCCACCTGCTGGTCTGTCTGCTTGGTAGAACCTCCCACCACTG
TTCTCCACCCAAGGCAGGAGGAAGGCAATCTAACATTCGATCTACAGACA
>chr14:10449046-10449146
aggtgacctcaagggtcaagtgagTTTTGGGAGCAATGCTACCAGCACTG
GATGGGAAAGAAATAGAAATAAAGATATGGAAATTGCCCAACATGAAGAT
>chr13:5845090-5845190
ACAACGTTTCCTGGATTCTAGAAACAGGCACATAGTTTGGAATCTGCAGC
TGCTGGACAACACCAATTGGGAAAAATAGTAGCACAAAGGCAATAGATAG
>chr4:106725896-106725996
agaagctctgactctctcatccagcctccacaggcaccaggtatacacat
ggtaaacttatatgcatgcaggtcaaacacacacacacacacacacacac
>chr9:65971074-65971174
agtttagcctgatctacattttgagaccctgtctTCCagatagatagata
aatagatagatagatagatagatagatagatagatagatagatagataga
>chr18:73946614-73946714
CAGCTCCAGAGGCTCTGTGCACACAGCAGATCCCAGCAAGATAACTAGAA
AATAATTCATCAAACGGTGgctaggattgattgagaactttgggtatgca
>chr12:17736312-17736412
TCCTCCTGCTTTCTCCTtatctatctatctatctatctatctatctatct
atctatctatctatctatctatctatctatGGACAGTCTTTATGACCAGC
>chr5:75024540-75024640
GAAATGTATAGAGAACTATAAGGTTTCACTTTTGTTTTTTAAATATAGCA
TCCACATATTAAAATCTCTTGTATTACTCATTTAAAAAGTAAAAGAaggg
>chr4:8783246-8783346
CAAGAGGAGTGGGTTGGCATCAGAGAAGTGCTAGGTTTAGGAAACACTTC
ACCTCTTTCCCTTACGTGACTCCTGATAGCCTCATCACCTCCTAGAACGC
>chr13:101707766-101707866
CAAGTGAAAGCAAGCACTGATAAGCATCTAGTCTCGATCTTTCCTCTAAG
AAACACCTTTTGTAGAAATTCCCTGAGTTGCCTAATCCCGAAGTGGCTTC
>chr3:144411354-144411454
GGAGGCAGGTCGCTGGCCAGTTGCAGCGGAGAACAGGGCTGAGAGGGAAA
GGGTTGGAAAAGAAAGCTACCCCCTGGGAGCTGGTGTCAACAATGGTGCA
>chr18:82724924-82725024
TCatctatctttatctatcatctatcatcaatctatcaatctatctatct
atctatctatctattcatctaacatctatctatctatcatctatctatcc
>chr1:125747044-125747144
gtttctatctatctatctatctatctatctatctatctatctatctatct
atctgaagcagggccttatagcccaggctagcctcttactcactcttcag
>chr2:122243232-122243332
ACCTTTTGGTGTTCAGTGGTCTGTGGTAGCCTGGTAAAGCCGGGGCTGGG
GACCCACACTGGTTCTTAGTATTTACAAGGTTAAGGCttatttgttttga
>chr9:32935843-32935943
tcgatctatctatctatctatctatctatctatcatctatctatcatcta
tctatctatctatctatctatctatctatctatctatctatctatctacc
>chr12:48706714-48706814
CAGTTATCACACACTTCATGAATATCAAAAACTGAATAGGACTTGACATG
GAGCTGGTACGAAGAATACACGATGGAGGAAATTTTGAGAAATAGATAAG
>chr9:51743325-51743425
CATTCATCTCCTTAGCCAGCTACCCTAGAATAACACCATCAACTCTTATT
TACTCATAGTCTTCAGAAATAATCTAGAGGACAGAGGTAAGAAAAAAATA
>chr11:17038833-17038933
gttaaactcacaatcaataaaaagctttGTTTTGCTTTTTAAAAAGACAC
CATAGGCTGCTAATTCCTGGTTGGTGTCATGATTGCCTTCATACCACTGG
>chr16:78565629-78565729
CTGAGCCATCTCGCCGGACCCTGTTTTTAGTTAACCTTAtgtagtggcta
ttcctggttgtcaacttgacaatatttggaatgaactacaattcggaatt
>chr3:100561930-100562030
AAGAGGGGACAGTAAGCTCTACTTTTCAAGTAGGTGTATAAAAACAAGCT
CTTTATCTTTCTTAAAATCAAGAAATGTGAAAACAGACAAAGCCAAAAGA
>chr1:153958938-153959038
tctatctatctatctatctatctatctatctatctatctatctatcatct
aCCCTGTTATTCTTCTCTCATATATTATATCCCAACTGTAgttcttgtgg
>chr1:56090994-56091094
tgttggattgttgtgtggtttaggtatcagtctaatATTTTATTTGTGTG
TAACATATTTTATGAGTGGATGTGTATTAAGTCCTTTATAGATCATGTGG
>chr1:75152144-75152244
agatagatagatagatagatagatagatgagtagatagatagatagatag
atagatagatagatagatagatagatagatagatagatagatagatggat
>chr1:34554258-34554358
CAGATAAAGATTAGATGACCGATAGACAGAGAGATGATCAGTGGTCTGGG
AAGGAGACATTGAGAATTATCTGGCGTTCTTGAGGAACAGCAAAGGTACA
>chr6:102840417-102840517
gttttccttgtatgcacacaattttagggctgatcacttgatatttcata
ttaacttaagggttcatccctggagaatattaattcttcctcttttgact
>chr2:144117306-144117406
agcacaaaaATGATatagatagatacatagatagatagatagatagatag
atagatagatagaagataaataattgatagatgatagatagatagataca
>chr8:125122972-125123072
GATGCATGCACAGGACACTGGAGCAGGCCCCAGCAAAGATGGCCAGTGCT
GACCGTCTGAGATCTTATCTTTCTGCGACAATCCAGTAGAGAGATTCAAG
>chr15:61992831-61992931
GGGTATCTTCAGGGAACAAACTCTTCACTTAAGGTTAGAGACCATCCTGG
ATCGATTTCAAGAACAGAGGTTTATTTTAAACAATGAAGCCTgggctaga
>chr2:132728028-132728128
agatagatagatagatagatagatagatagatggatagatagatgataga
tagatagatagatgatagatagatagatagatagatagatgatagataga
>chr1:35579884-35579984
ACCTGCAGCAAGCTGTacacacacacacacacacacacacacacacacac
acacacacacacacacacCTAACAACAAAATAAGTTCCTCTTCCCCTGAT
>chr2:155295464-155295564
TCTTATCTGTGAAATGAGGATGTCACAAGCAGAAGATGCCACCTCCTCTC
AGTCAGCTCAGATTGGTCACCATTCTAACCAGGCCTGAGAGACACACCTG
>chr1:53350678-53350778
ACATATACAGGAAAAACAAATTTAAAACATGCAAAAACAAACTAGGATAC
CACGTTAGCTTTTAAATTATGATCTTTGAATTTTGTAATGTTAGCATAAA
>chr14:72887030-72887130
ccaagcgcatgacgaagcacacaaccctcggtggtagcatatagtagtca
cgtatccctaagctggagcaacaaaaactgcacgtaacctctatggtatt
>chr12:24809440-24809540
cggagggctatgtttccgcatctattccagcccctaccatcagtgatatc
ttgctagtaactgaaattagctgtggtgggaatggttgtactacataaat
>chr15:3286186-3286286
actgtagaggcccttgctcaagaggtttaagagggaaacaaggactttat
cagcagcagatctagaggccattcatgtgatattttggcaaagaaaatgg
>chr13:104041294-104041394
CAAGGCACTAAAAACAAGTGGCCACTATTTACTAGACTTTCCTGTCACTA
GATGGGTAAGAAGTCACGGTTTTATCTTTGAACATATCTAGGCATCACTG
>chr7:99375742-99375842
GTTGAGCAGGAAAGGGTGCTGGTGAAGGACCAGTCAGTATGGAGTCAGGA
TCCCCAGTCTTGAGCCAGATAAGACTACAATCAGAGAGGAACTGACAGTC
>chr19:4208656-4208756
TGGAGAGGCCTGAAAAGAGGATAGTGGGGAGAAAGGAGGGGAGAAGGCGG
GCGGGAGGAGCCAGCAGTGACTCAGCAGGGCAGGATAAGGATCTCCCAGC
>chr1:161887715-161887815
TGCTGCTCCCCTCAAGTTTCCTTTCTTGCCTGTTATCTGTGAGACCATCT
TAGACAGTCTTCCTAACGCATACGTACTTAGCTAGCGATTGAGGAAAACT
>chr15:32279535-32279635
CCTCTTAGGCATGCCCTACAAAGTGTAGGTGCTGAGTGTAACTTCCTTTC
ATAATGTCTTTGCTGTTTTAAAAAAATGTGACTTGAATGAAGAACAAAAC
>chr7:118186110-118186210
TGTGATTATTATTGCTGTTAACAGAAAACAGTCATTATTAACATGTAACA
CGTTTTAGGAGAAAGGGTAGCAGAGTCTATTAATGAGATACTGTACATCA
>chr2:169318730-169318830
acaaataaacaaacaaacacgaggtgtacagtgactggaaaataacagca
gaggttgacttctggcttccacatgcacacacatgcacatgcacacacat
>chr15:58522332-58522432
tctatctatctatctatctatcatctatcatctaactatcatctatctat
catacatatatcaatctatcatttatcaattatctatcatctaactatca
>chr11:11726364-11726464
TAAGCTATCTGTGCACAGATCTGTGGACAGGGCTGGCTGTTCCCCTGGTG
TCTGGTGCCATGGCCACTCATGGAGCTCGTCACCCCAGCACTGTTGTGCC
>chr16:51441236-51441336
GTTACCTTAAATGGAGACATTTAGATTTTTTTTTATAAATATTACTTGTT
ATCCAATGAAAGAGCAAAACTATTCAAACCCTTATCTTTTGTGATCTAAA
>chr2:58286234-58286334
tccagtgtcctcttctggcctcactgggcactaggcacagacatgcatgc
agacaaactacccaaacactgaaataataatCATAATCATAATCATAata
>chr16:25062850-25062950
tttgagaagacagCTATGCCTCCATTCTACGCAGTTATTCCTTAGCACTG
TATCCTGCATTAGAGTCCCAGGAATCTTTATAGTTGGGTGGCTAGAGAGC
>chr2:162826248-162826348
agtacaaagacaacccaaagtccattaatgcaactgatgagctgattaac
aaaatgtggtggtaaccagccacacagtgcccttacccgcagaaggaata
>chr17:35350938-35351038
gcctgcctgcttgttgccatgctccctccatgagaatggactaagccact
gaaactgtaagtttcaattaaaggctttgtatttaagaactgccttggtc
>chr6:17634252-17634352
gaagttggttcactcaatctactgggtgggttctgtgatcaaattcagat
catcaggcttcgtggcaaacacttttatctactgagccatctcaccagTT
>chr4:123662402-123662502
acagagttacactgctgctcggaacagaatcctgcttctctgcaggagaa
gcacaagctcttatctgctgaaccatctctccaagcccAGAGTTGTTGTT
>chr15:99776206-99776306
CCAAAGATTAAGATCTAATATGCAGAGACTGtggggagatagcttggctt
ggcaggtaagagtacttgctgttgctgaggaaccaggtttggttcctgga
>chr16:91470458-91470558
GAGTCAGCAGGGAAGGAAGGGGTTGTGAGCACTTTTCCAAGTCAGGACCC
CAGAGCTGCACCCACTGGTTACTAAACAGAGATAGTGATCTTACAGCTTC
>chr19:3655460-3655560
CAGATAACAGAGTTAGTCCTAGGAAGATGACTTAAGTTCTATGCAGCTGA
GGAGTGAGGGAACCCACAGGGGGTAGCTGCTAGTCTGTCACCCCACACAC
>chr16:55705869-55705969
tagacagatagatagatagatacatagatagatagatacatagatacata
gatacatagatacatagatagatacatagatacatagatagatacataga
>chr16:49790930-49791030
TTTTGACTGGTTTTATGCACTATGTTATTTGTAGTATACCACTTCCGTAG
ATAGTTATCAACTGAAGCACTGGAAAAGCCAAGAGAGAAGCCAAAGAGAG
>chr4:40834034-40834134
TAAGTTTCtttcattgtatgtgtatgagtgttttattttcatgtatgtgt
accccatgtatatctagtgcccccagagaccctaaaagggacactggatc
>chr1:80783331-80783431
ttctcatttctcagtggtcagttttgtatttcatatcagggaagcatcTT
AGTAGCTCAACTCAAGGCCCATGATACTGCTACCACATAACTGAACTTAC
>chr7:125472462-125472562
ACAGCTCCCTCCTCCTAGAAAGCTAGCCAGGACACATCTGAAGGCCTTGG
GCCAGCCCAGGCCTGAGCCACAACAGGGTAAGTGAGGCACTCACAGCAGA
>chr3:95729933-95730033
ggaattgaacctgggtcctctgggagatcagcagcctctgagccatctat
tcagccTTatcagtccgtctatctgtctgtctgtccattcatccatagac
>chr16:6011278-6011378
atctatcaatcatctatctatctatctatctatcatctatctatctatct
atctatctatctatctatctatctatctaccatctatctatcatctatct
>chr11:96495950-96496050
atccatctTAAGGTtggaacctttcacaaacttgcatgccatttatggtc
ataaggaccatgctaatagtattccagttttagtacacatgctactgaGC
>chr7:67296534-67296634
caagccctCAGATCTAGCCAAATGATAAGAACCAGATAAGACTGGAAAGA
GTCAATTTTAAGTTATGTTACTGCTATTTAATACTCTACACCAACAGCAA
>chr13:9748364-9748464
ggggaggaggtatgggatgtggaaatggagggtagatgggggggggagat
aaaatctagagtgtaaaaaaaTTAATCATAAAAAAAGAAattaagctaaa
>chr11:102222064-102222164
GGAAAGGAAAGGAGAGAAAGTATAGAGGGCGCTAGGAGGTGCTGGGCAGA
CAGGTGCTATCATGCGGTTCATCTTCCTCCCACGCAGGGCAGAAGGAACC
>chr4:106809686-106809786
gaagttctatgaagggaagtgagaataaggagacagcagtattaactgat
tgtggtttaaaagacaattctcatttccaaactttatatgacaggatcat
>chr5:136543343-136543443
aaatgcagagtaggaaggagagaactgactcccacaagttgtcctctgac
ctacacacatgaatgtacacttgcattatgacacagtgtgtgcacaaaca
>chr13:55431980-55432080
ttaagatctttttttcctctcaagattctctttctagctttaacacacag
gcacacacacacacacacacacacacaccacacacacttttaatatgcag
>chr10:76035389-76035489
acttagtggtttctgagctctttctatattctagaaatgaatcctctgca
gatgtgtatctggcagagatggctgtgtgggccttctcttgagttaattg
>chr2:59212180-59212280
TTTGTGCCTAGCTTTACTTAGCTTTATTTCCAACTCATTAATGGATCTGT
GATTGTAAGAATGATAAGAAAATAGATACCTTACTGTGAGGTTCCTTTTG
>chr5:125372894-125372994
atagatagatagatagatagatagatagatagatagatggtagatagacc
ccagcacctcataaactatgcgtggtagcatatatccgtcatcctagtga
>chr8:65786813-65786913
tatctatctatctatctatctatctacctacctacctacttacttaccta
cctacctaccaaccAATCATCtagataaatatatagatagataatagata
>chr13:91375096-91375196
AACCATAGGATGTTTCACCTGTCCAAGACAAGCATTAAGAATTACTTCAA
GAGCCAGTTTGAGAAGTTTTCCCTGATATCCTTGGGAAGTCATTTCTCAA
>chr7:13305150-13305250
TTAGCAAGCAGGCACCACCCCTGCCCAGCTTACTGAACCATGTTTCATAA
AGGACCTATCTCAACATCTTTGAACTTTGGTATCTGGGGCAGGGCTTCTA
>chr9:54027444-54027544
TTCTGTGACTTTGTACAGCTCATCAAAGATCTCACTGCTGGTGTCATCAA
TCAGCATGTTGGCCACAGTTTTGCTGGCTATCTTGCTCAGGATCTTCTTC
>chr16:23846540-23846640
GACCATTTAAGCTCCACATCTTATTTCCATAGCAATATGTCCTTGTCCAA
ACAGGGAATCATCTCTCCCCTACTGACCTTTTTCACAGTATTTACTTTGC
>chr2:152794644-152794744
GGCAAAGCCAGAATTGCTGTAACTGCCAGGCCAGCAGTGCCTGACCTACA
TCTCCATGCTTGGTTGCATGAAAGAAAATACAAGGGCTTTCCGTTAGTGC
>chr11:96081876-96081976
gcaggtcaatgggacatcttcttgatggcctattgatgtgggaggctcag
ctcctggtggatagtggaacccctgagcaggtggtcttggagtatgttag
>chr2:60832382-60832482
TGTTGCACATTAGCTATTCACAAGCTGCTGCGTTTCGGTGACTAGCTATG
TGTGCGGGGATTACTACGAGATGTCAGGAAAGATAAGGTTCTGCCTCTAT
>chr8:81594368-81594468
ATAAGAAAACGCTCTGCCAGTAAAGGTGGTGGCTTTGTAGAACTTCCTGA
GAGGCTGTGCTTTCATAAAGTGTCTCTGAAAGACATTCTAGATAGACTTG
>chr19:28832280-28832380
TGTATTTGTTCTTCAGTTTTTCCCAGTAAGCAATAAAGCCCGTTGAAGCA
CAGATTTCAAGGGCGTGTAAGAATAATAAACTTATTTCAGCCAATTCAGC
>chr9:96122330-96122430
ACCTTTGTAACTTTAATCCCTCCACCCCCATGGTGCCATTGAGATgtaag
ggtactttgccaccaagcctggtgacctgagatcaattcctgggacccag
>chr12:36432758-36432858
ttaataaatattgttgagttgaatTTTGTATAGAGATACATGTGTATGTG
CTACCAGTGGAAGGAATTGTGTTTATTGGCAATCTCTGTCtctctgtctc
>chr1:144180859-144180959
gagtcatctcctagcccTTACTTTTTTCCCCCTAGTATTTTAGGTGTTTG
GTAGTCAGATGTCACAAGATATGCTAAGCCTTCTAAACTCTGGCTTTCAC
>chr3:137745719-137745819
atagatagatacatagatagatacatagatagatacatagatacatagat
acatagatacatagatacatagatacatagatacatagatacatagatga
>chr14:75123120-75123220
GTCAAACCATAGGGTATTATGACTTCCATGGCTAAGTGGCATGGATGCTC
TCACAAGAATGAATTACCAAAGGGATTGGCGATCCAGGTAGTCTGGAATC
>chr2:165920180-165920280
atctatctatctatctatctatctatctatctatctatctgtctgtctat
ctgtgtatctatgcatttatctatTTCTCTTTAAATTTACATTTAgaaac
>chr17:85180894-85180994
CATCACTTAGCAGCGGTGGTTAACCGGCACGGCTGCCTAATGTGCAGGAA
CAACGCTGCTTAAACATTCGCCATGATCAGGACACAGATCGGGAAGAAGA
>chr8:81602756-81602856
ttatgtatctatctatTACTATTTTAATAAGGTGCATGATGgaggaaatg
gctgttaatcacttgtttcacacatattaggacttcagtttggatcttaa
>chr2:84930184-84930284
tattcagaggccactgcagtcatggcctgaagattccaggctacatctca
agatgTGGTGATGGCTCTAGTTTTGGTCTAGctcttgctgcttcctgatg
>chr4:126210250-126210350
ACTAGTTCAgggctggtgagatggctcagcagataagagcacggactgtt
cttccaaaggtcctgagttcaaatcccaacaatcacatggtggctcataa
>chr4:59324260-59324360
AGCTTTCCAGTGCCCTTAACCTTGATTAGAATCTTCCCCTCCTCTCAGTG
TCATTCTGCTGGAACAAGTGCTCTCTCTCCCCAACAAGCCATATAACCCA
>chr7:24440112-24440212
ccagtcatgccagcactcgggaggcagacatgggaggactgataatgcga
ggccagcctgagctacacacagtgagatcttgtaccaagaaaCAACAGCA
>chr17:8996154-8996254
gatagatagatagatagatagatagatagatagatagatagatgatagat
agatagatagatagatatatgatagataaatagatagatgatagataagt
>chr9:88504244-88504344
tgaggaggactaaggctcttgaagacaatgctagcctcaaaattgctgtg
taactggcctttagatctttatctttctgcttccacacccccagtgatag
>chr12:51863079-51863179
CGAAGTCTCCTCCATCTTTCAGGAAGATCAGATGGCCAAGAGTTAGTGTA
CCTCAGAGGAAAATGTACAGAATGGGTGTTCAGAAGGTGGCCCTACGGAG
>chr8:48669724-48669824
CTTTTGTTTCTTCATTGACCAGGGGCAGAATTCTACATAAAAGGTGGCCT
AGCGCTTGGCTACCATGCTACTCTTAGCCTTGGCACTGCAGAGAAAGGCT
>chr5:72812916-72813016
CTACCTGGAGCTGGGATGGAACCCAGAGCCCCACCAGTCACTTGTTCTTC
CCCCGAGTGAGATGCTGAGGCTGCTGGGATCTGCTCTAACTTCACACGGC
>chr2:48935242-48935342
TTTTAAAAAGTATTGCATTGTGTGCTGCCTCCTATCTCTTACATTTCACT
GACATTTATATTTTACTTGGGAGCCATTTTGTTTCAATTCATGAATCACA
>chr15:62041060-62041160
AGCCTCAGTAGACTCCTGCTGACAATTATGTTTTTAAAATGTATCAGTTC
TGTTTCATAATAGGCTGGCTGCAAGGTGAATCCTTTGTtctgtcaccaga
>chr1:86177481-86177581
TTTAACTTTTTATGCAAATTAAAGATTTAAAGAAAAAAATCACAAGCATA
GCAAGGAACATTGGCGTCTTCTTAACCAGCATGTATTTATTGTGTGATTC
>chr16:24296788-24296888
GGTTACCAGGCTTATTTTGACACAGATAAAGAGATTTCAGTGTTTGCCCA
GAGGCCCACTGACTTGACCCTCTTCACTGACTCCATATCTGAAGGAAGGA
>chr12:6872003-6872103
aatttgtgttctattagtgtctgtataacatctgtccaggctcttctggc
tttcatagtctctagtgaaaaatctggtgtaattctgataggcttgcctt
>chr3:21939805-21939905
CATCAGTTTTTTCTCTCCCTCTGGAATATGACCTACAGGAAGGCGTTGAT
CTTATCAGGCTTGCTCACGCTTCCTTGGTGAGTTCACGGACTACTTTCTC
>chr11:76184051-76184151
AATGCATTAGGATAAGCAACAATAGGCCAAGCTGTTTATAATAAGCAAAA
CAGGAAATAACTTTGGCTGGAGAAAAACAGATGTTATGTTTTAAAGATAA
>chr2:18657116-18657216
cttggcttgctggtacagttcgctgtgcaatgctttgttggtctcttatc
tttgctgatcttccctgcgagaggcacagccagatctcttggcatccctc
>chr2:35422439-35422539
atacaagtggtacatatacatacttgcaggcaaaacactcatacccataa
aatGTTTGATGCAGTAAAGATAATGAAAGGCATCTGCCCACATCCTTCCT
>chr14:16173572-16173672
GATTGTAATCTCTTTCTTTGCAACTTCAAACTTATTTCTAACAGCATCTT
TCCTTGCCTCGTCCTAAATCAGTCTTGACTTGCTTAGGGAAGCCCTATTG
>chr12:8662247-8662347
agtcttgaaggcagtacatcagtggggcatgggctttgaaggtttatagc
ctcaccctgcttcctgctggctctttgctttctgtttgtgacagagatat
>chr9:101052104-101052204
TGCCATGCCTGATTGTAAGGGGTGTGTGTTTGTGTGTGCGTGGTCATATA
TAAGTAAAGAACAGGTTTTTCAAGGTCCTTATCTTGATCAAGGTTAGGCA
>chr18:80596472-80596572
cagatataagatgtaagataatacacaagagaagctatggtctaggactg
agtgcagacttcttagctttggcaccagaagctgacgtagaagaagacaa
>chr1:38656968-38657068
tgattgatgatagatgatagatgatagatgatagatagatagatagatag
atagatagatagatagatagatgatagacatatagatgatagataagtag
>chr17:92833302-92833402
tgtatctatctatgcatctatgtatctatctatctatcatctatcatgta
tctatctatctgtttgtctatctaccatctatctatctatctatctatct
>chr13:34163632-34163732
TATTGAACTTGGAGCTTAGATTTGAGTGTCTGATAGGTACTTGACCAACA
AACTCAAACCTTCCCCTTCTGTGACCTTTCATCTCTGTATGGGCAACTCT
>chr18:75774446-75774546
TGGCTTCCATTGGGAATGAACATCATTTTCTGCCTTTCTCTGTGTCCTGG
GGACTGAGGGAAGGGGTCTTGGCTAGCAGGTGCCTTGGTAACCTCGTGGT
>chr9:120984538-120984638
CTGCTGGCTAGAGAACTGAGGTGTTGTGAGGGTTCAGCTTCCATGGTTGT
GCCCTTGGGGTATGGACTTCAGCTGTGAACGGAGCTAGATTGTTATCTTT
>chr18:77310287-77310387
tatctatcatctgtctatccatcaatctgtctgtctatctatcatctatt
tatttatcacctgtctatctattcatctatctatctatctatctatctat
>chr5:65878962-65879062
ATAAATAAGCCCATCATGGGATATGCTTGGGAGGGCCTGGAGCAATATGT
TCCAGGGCATAGTGTACTGTAGCATCCTGATCAGAGGTGATAAGAGGCAA
>chr13:20176646-20176746
tccagataaggatctccaagcctccagataagggtcactggtgagccttc
caattccggattgttgttcattccaaatattgtcaagttgacaaccagga
>chr13:58388102-58388202
GTTATCAAGATTTTATCTGCCATCTATACTGGCTTTTACGAAAGTTTTGC
TATGGAGTTCAGCTGACATTCATCAAAGATGGGCATCATTCAGAAGCTCT
>chr10:3948038-3948138
gatagatacatagatagatacatagatagatacatagatagatagataca
tagatagatagatacatagatagatagatacatagatagatagatagaCT
>chr13:51735796-51735896
CTCTTATCTCTTGCGATCAATTTTTGtttgttttttgagacagggtttct
ctgtatagccctggctgtcctggaactcactctgtagaccaggctggcct
>chr15:67642164-67642264
CTTCTATATTGTTATGCAAAAAACCTGCTATATATGTATGTAAtatctat
ctatctatctatctatctatctatctatctatctatctatctatctatct
>chr6:22035034-22035134
GGTCCAGGAGAATGCTATACGTTAAATACACTTATGCATCATGGCGCCTC
CCAACACGCAGGAAGCTATGGCCAAGGACCACAAATTCAGGGCCTCTCTA
>chr15:76235514-76235614
ttgaggccagcctggtctacaaagtgagttccaggacagtcaaggatata
caaagaaaccctgtctcaaaaaccaaaaAAATCCAATGATTGTTCTAACT
>chr4:137836424-137836524
atttgaagctggaggatggcttgagccagaagGACatagatagatagata
gatagatagatagatagatagatagatagatagatagacagacagatgac
>chr4:11702700-11702800
AAGTAGGATTAAGAGATGGTGTGATTTGCTTACAGACACCACAGTGTTTC
TGTTGAGAACAGTCGCCAGAGCAATAGACCTGGGAGGAAATGTGGATATC
>chr14:34675339-34675439
ACAGTTGTCTTATTACTTAGCTCAGTATCATATATTCATTTGCAGATCTT
AATCTTGCACAGTGAATGCTTTACTGTTTTTTACGGTGAGTTTTTCAGAT
>chr15:99474052-99474152
TCAGGATTCCCAGATTTTTTGGGGGGGGGAAGGGAAGGGGATCCCCGTTC
CCCAGCCAAGAAGACCAGCAAAGCAAGAGAGGAGGCAAACGCCGGAAGTC
>chr4:21771602-21771702
caggtaacaataacgcctaacacaaatacaagccataagcttatctcagt
gagatcttgcctgaggtcaccacttcctaaattccacttaatatccttca
>chr17:35201184-35201284
ACCCCCCAGCTTTGTGTTTTTCTTCTTCATTCATTCATCTGTCCAACCCA
CGGCTTCTTTCTGCGGTGCCCTCTGTGCTTGATCTCCCGTTATCTCCCCT
>chr7:29152285-29152385
ccaggaaccactccccaaaggcagagatgtttatctctattatctagctg
tgcctagatagactacctggcTGAGTTGGTACCAGGGAGCACCTATAAAG
>chr1:67041042-67041142
taagctcttacacacacagatatctctccaggccAAGGCACATGatctgt
ctatctgtctatctatctatctatctatctatctatctatctatctatct
>chr4:119349990-119350090
CCTACATAATAGACGCTTTTCCTTAATTCTCTCTCTCTCTCTCTCTTGCC
ACcaaaacaaatccatgaggaagaaataaatttcctcatggcagagatga
>chr1:167292276-167292376
gcatggaaaggagatcttatctTTAGTTAGTTGAGAAGGGGAGGGGAAGG
CAGACAGGCATACTCAGCACATGCTAGGGTCAgagggtcagaggacaagt
>chr18:3558137-3558237
ATCAAGTTTCCTGATAAGAGAAAAGTCAAAGATGGTGAGGAAGTTGCTCC
TGTATTTGGAGAAGATTTTTCAACCCTTTGGTGACCACATGGCACCAAGT
>chr7:47709981-47710081
GAATGTGGGGAGGCTATTGGAGCAGAGGCTCTATGGAAAACAGCTATAGA
GAAAGGGGGAGGATTGGGCAGATGATGTGGAAATGAAGACTTTGGCAGTT
>chr5:122285970-122286070
CAGTGTCTTTGTAGCTCGTTTGCTGTTTAGTGCAGGCTGACCTTCAGCTC
TTGCTGAAGATACAGGTGTGTGCCCAGCTCCCAGCTCTTGACATTTTCAA
>chr8:82671515-82671615
tgtgttacatatacataagcacacatacatacaAATGTGCCATAGTCTAC
ATACATATACATACATACACATGCACACACAAatagacagacagacagac
>chr1:146431206-146431306
actcacagatcagtatcagccttcacaagagaagctccctcctgtattag
gtaagaacaattacagggacccatactatattatttgcatacagggaatg
>chr8:22809245-22809345
GTAAGATCAAAGTAGCCACGGGGACCCTCCCTAAATTAACCATATACAGA
CATCATATCAAGAGCAGTTTTTCTCGTAAAATGGTGTATTGTTAATGAAA
>chr9:69034628-69034728
TTGGAGTGGTGCTTTTTTTCATGTTTGCTTCATGAAGAGATGATGTGGTT
AGATTTGAGTGGGGCCTTGCTGAGGGTGTCATCTGTGCCTGGGGTTACCC
>chr7:77373887-77373987
TGAAATTTAGCAGAAATTTAGATTTGTAGGATGAAATGTAATATAGTATG
CATTGCTTTTAAAACTTCATTGAGTTCTTATATTAATATGACTGTATTAA
>chr19:10191178-10191278
CTCTTGTGTGTTCCTTGTCATGGCAGAGTCATAGGTCACAAGCCAGGGCC
GGCCACTTGCTCCAGGAACATGTCAGAGACTTTCAAAGGTAGCAAAAAGC
>chr11:46637368-46637468
GTGTTTGTGATATCAGTGACAATCTCTGTAATCTCAGGCAGGAGGGGCCT
CCAAGGGCCACTGGGACTGTTCTTCAGGGTCAGCAGTGTCTTCAACAATG
>chrX_GL456233_random:181204-181404
agttaggataagggtcttaaagcccatgccaacaatgacacacttcctcc
aacaaggccacacattcaaaacaactttgagattccatcttacatcagtc
>chr10:128096260-128096360
ACAGAAAAATATTTGGGTCAGTTTTTTGGTTATCTTACTGCTTATCTTCT
ACCCTTTGGCCACATTTAGGCTAGATTCAGATCTTGACTGTGTGGAGCCA
>chr10:13638764-13638864
gatctatagtaataacagatgtggcaagatgtggctatagatacaatagt
ggcatgaatgttatgtggataaccaaccactttctgattaggagtaaggt
>chr13:91115534-91115634
atatattcatgcaaacatacatccataaatacatagatagtagatagttt
tctatatatgatagataagatagatgacaagtaagatagataattgatag
>chr11:32629497-32629597
TCTGCAGCTTTaagaagactatcttcatctagtaattccattttggtatt
tacccaaaagagttgacaacagttcgtcaaagatgttcacacccttgcac
>chr6:84962481-84962581
agctggaccacatcctgtaagacactctaataaatcagatagatagatag
atagatagatagatagatagatagatagatagatagatagacagaccgaa
>chr1:39842310-39842410
CCTGACTTGTTCGGAGCCCAGCAAAGCAACACCCTTGGTGACAGACAGAC
CACACCCATCTCTTTATGACTGTGAGTTTCGGAAAGAACCGACTTTTACT
>chr15:68092228-68092328
TGTTTAGTGGGCAGCAGAGAGGTATTTTAAAGGCCCACTGAAACAGACAG
TAGAGTGGTCACAGTGAGAGGTGGAGGGAGACGTGGCATTTTGCTATCTG
>chr3:69369102-69369202
ATGAGTTTTGGGTTCTTATCTCTTGATCTCATAATTACTTGAATACTTTA
AGACAACTGTGTTATCACTGATGGGAGAAGCTTTTAAGGGGAGTTGGATG
>chr8:109462185-109462285
AAAGAGCCTCCTTGAGCTGAGTCCCCCAGAAGGCACCCTGGCCATCAGCC
TGTTTAGTAAGGTCAAGGGCCATGAGACAGCACTGGCCTAGGTGGTACAC
>chr1:144242540-144242640
AGTAGCACTTAAAATAGGAGCACAATACCCTGTGTTTATATGGCCTGTAG
TTCATCCTCATCAGATTTGAAGATGACTGCCTTGCAGTGCATTATAGAAA
>chr11:78063092-78063192
ttttgttttttcgagacagggattctctgggaaacaggcagatagatctc
tgagttcaagaccagcctggtctacagattgagttccaagacagccagga
>chr11:70673164-70673264
agatagatagatagatagatagatagatagatatctagatagatagatat
ctagatagatagatagatagaGATATATATctgggcagtggtggtgtacg
>chr10:28565685-28565785
GGGATTGTGTTTGACTTAGAAACATTAAGACAGCCTTGTAAATCAGTGTG
GGGGAGGGGCTCAGGATTCAAGGAAGGTATCCTCATTTATCTCCAGTACC
>chr8:7166510-7166610
tctatctatctatctatctatctatctatctatctatctatctatctaAA
ATTTGATTctcctgagtatatacccaaatgatactataccataccacaag
>chr3:96972372-96972472
CACTTGCTCCTGTGTTTAGTTCCTTTGCCGTCTGACACTTTCTCTAAGCT
TGCCGTTATTGCTAGCCTTTCTTTTTATTTCTTATTTAtttatttagatt
>chr13:24408622-24408722
aggaatagccactacaCAACTCTTAATTCTTTCACTTTTTAGTTATTGTA
TTTTTTATCATTTAATATACAGTAGTggtacatgcttgcatgttgtatgt
>chr17:83855781-83855881
tctatctatctatcatctatctatctatctatctatctatctattatcta
actattcatccatctatttatccatctatctatccatctatctattatct
>chr1:144301278-144301378
TACACTTTGACCTAACAGAAATGAAAGTTGGTCATGCCCCGGCACTTAAA
TGGAATGTTAAAAAGGTCAGCATGCATGGCAGTAAGATGGGAAAGAGTAC
>chr1:166132460-166132560
TCTTTCCTCCATGACTATCTGCTCTAAGAAGAAGTCTTGGAGCCCTGGGG
CAAAGGAAACCACTCTGCCAAGTGGTGGCTTCGTCATTGCCAATCCTGGG
>chr6:12755884-12755984
ttactttctggtttcactccaacttatggactttcttcatagtcatatag
ataagatctgtgagccacagagccactcagactcgatatagtgagctctt
>chr7:132270847-132270947
TGGAGATGAGAAGACATTATGGGTTCCTCGTTGACAGGTAAACGGACATG
CCTTCAGAATATTTTCTCTTCTTGAGGAGCAGATTCATACCAATGCTAGG
>chr1:61135778-61135878
ACAGTTTCATTTTTGCTTTCAGTGCAGATACATGTGCAGGCTTTAATGTA
TCTATGTTATAATCTACAAGccacaagtgagagaaaacatggtatttgtc
>chr1:79581620-79581720
AGAACTGTGTGGGTCAGAACTGCTTCCTCCTCCCCCGCCAGGCAAAGATG
ATTATCACTCAAAGTTTAAACTGTGAAATTTCGATTTCACTGTCGAGCTA
>chr3:51502090-51502190
atccacaacatttgtctttctgagtctgtcttattctattcaacatactg
tcctcagttccacacgctgtccagtaaatgccatttcattTAAATAAAAG
>chr5:43772571-43772671
GGCCTGATGGGAGCTATGACTTGCTCCTGTGCTACTCTGAACTGAAAGGG
TTAAACTAAGATTAATTTTCAAATACTGTCTAAGACAAATATAATTAATA
>chr4:130658190-130658290
aatcactttactgtaatccccaaaaacaagacaggaaatcagctgggcaa
actccaaactctgcatctccatgtctgatgtcaaagtaatcttcagatct
>chr11:121961012-121961112
AATTTGTAAATACgggactggagagatggctcagaagataagagcactga
ctgctcttccagaagtcctgagttcaattcgagcaaccacatggtggttc
>chrX:17737644-17737744
ACATGATTCTTAATATAAATAAAATATAAGACCTTAAATTTGAAAGACAC
AGCCTAAACTGATTATTGATAAGGATCTAAGTAGGCTGAGTAGGCACTAA
>chr10:19066932-19067032
CCATCAAGGACCTGGTTCTTCAGCTCTAAACTTTGTGGTTTTTTTTGGTG
TTGACTTACTCCTAAGTCATACTTCCTTTGCAGTTCCTAGCTGCCTCTTA
>chr12:83615330-83615430
TAAAAAACTGGAAACAAggggctggagaggtcactcgggagttaagagca
ctgtccctcttttggaggagctgagttcagatccgacatgaaggccccat
>chr7:27332825-27332925
CGAAAGGCACCCCGTCTTTCCTGGGTCCCCTCCCGCTTAGCTCTTCATCA
CAAGCAGTCCCATGCCAGACTTTCCTAGTCTTCCCCCACTCAAAGACAGA
>chr6:128059722-128059822
ACTATCTTATCTCCTAGATCTATTATAGGTACTCACAGGCATAGATAACT
AACAATTACTGAGAAGAGGGGTAGATCTGAGGAGGTGGGCAACCCCGGAG
>chr1:58034682-58034782
tcatgacaggaagtttacatatacataataacattatagattttgagata
tttatactttaagaaaagttttaaagagttaaaaccaaaagtgttggggt
>chr10:68355979-68356079
AAAATCGCATTAAGATGCTGCAAAGAGATAAGACAATGAAATCTCCGGGA
GAGAGAGAGAGTTTTGGCACACACTAATTACAGTCACGTCCCTGCAGGAA
>chr5:135492008-135492108
tccagagtgctgagatctaaggtgtgtgattttgtgtccagttATAAATT
CCCCGAGTTTGGGTGATGCTTTTTAATttttatttatttttgagacaggc
>chr4:44874513-44874613
CTCAAAATGTGCCCCGTCATTAAGCAACACACAGCTGCATTCTATGTATG
ACCCTTCTGTCAGTGAATTTATTCTTTCATTTATAGACCTTAGATTGTTA
>chr14:55532494-55532594
ggaattggaaggctcaccagtgacccttatctggaggcttggagatcctt
atctggatcttggtttgaagatcttgagccacagtggctatgaattccag
>chr14:70275208-70275308
CTGCTGATTGCTTTGCTGATAAAGAAATAATGTCCCTGCAAGCTGTAAGC
TGTATTTACCGGCCAGTCTACTCTGCTCATCCATGAATCATCAGTGAGGA
>chr4:133483480-133483580
atagatagatagatagatagatagatagatagatagatagatagatgatt
gatagatggcaggtagatagagagataggtgatagatgattgatagatgg
>chr16:97960677-97960777
TAGCAGGTATCTACCACATAAAGAAAGCTCACTAGACTTGGGGATTGGAC
TTGTTGATCTTTATCTCTCCAGAGTCTGTAGAACCCAGCATGGGGGCGTT
>chr13:104286046-104286146
TCTTTAAAGGCTGAACTGGCAGCTGATGTGGAGGGGGAGGTGGGATTGGA
AAGCAAGAAGAACCGGTTCTAAATGTTTTGTTTGTTTATCTTGAGATCTC
>chr2:75588742-75588842
GAAGTATATTACATCCAGAGATGATATCGCGAACCTTACACTCACTCAGC
CGTCCTTACAGCCACTTCCAGATGTTTCTCTAGTAATATATCAGACATTG
>chr2:84523712-84523812
TTGCAAACTGTCTCACTCTGCCAAACAAGGATGATATTTTTAAAACGGTG
CTTATCTTTGATGTGATCTTCTGGGGGACCTGCTAAGGTGGGACCGAGGG
>chr4:59489810-59489910
AAGTTTTTAGAAAAATGGCTATTATATTTGTTTTATAACTGGCAAAACTT
CAAAAGTTCTATTGGTTAGATGCTGTGGTGTATTAGTTTTCTAAAACTAA
>chr15:66386502-66386602
ataatataaaataccttggtgtgactcgacctaaggaagtcaaagatctg
gttgataagaactgcaagtctctgaagaaagacatgaaagaagatctcag
>chr7:68255904-68256004
AGtctatcacctatctctatctatctatctatctatctatctatctatct
atctatctaatcacatctatctatctatctatctatctatctatctatct
>chr19:34651203-34651303
cttcgagtcattcttcttatgctcccaaacaccccttcatcaggaccccc
tcaccaagctgaggctcagccttggcaGGTGATTGTTATCTCTTTTAGAT
>chr16:32088185-32088285
taagcaagtctgacaacttgactttaaactctggcatctgtggtggagga
ctcagctgactccACAGAGCTTCCTGCTgggctaaagagaaggctcagtg
>chr19:29894097-29894197
agcttgcttctttgacctctctaacagtgtatttgaaaagtgtctCTGTG
GGGGGAAAACTTTATATTTATTTATTTGCCgtgtgtgtgcgggcacactg
>chr10:61596862-61596962
agggacctgcaggcaagtgtagataacatcattgctgtagaggaaattac
agcaaatgaaagaaaaaaagaagggaggggggaagccctgaagatgggca
>chr17:10027773-10027873
cagatgatagataaatggatataaatgctagatagatagatagatagata
gatagatagatagatagatagagaagatagatgacagatgtttgataggt
>chr1:102654408-102654508
ctaaaatttgatgatatctaggttttatgacgaccttgtttcctacaatt
aagtaaagtggagcagtaacagaggaaggtacctgaCTTCAAATTCAGTG
>chr4:34242636-34242736
agatagataaatagatgaaagatactagatgattgatagatgaaaataca
tagatagatgaaagacacatggatagatagatgatagatatagatagata
>chr19:4924780-4924880
ccacatgtggcCttagaagataatttaacacaatcagatcattataaatg
ttcaaagccttcaacccagcattcctatctctacaaatagttcccactta
>chr18:50014375-50014475
CTGTGTGAACATACATGTGTTTCCCCTCAAATGTGAACATGCAGACCACA
CACACACACAAAACCATGCCAAACAAAAGTAAATAAGAGAATATTTTTTT
>chr5:112938190-112938290
CCCAAGGGCTCATACACTGTGCCCCAAGGTTTGTCAGAGGGACCTAGAGA
ACAAAGCCCTTATCTGCAGACGATCTGTCTTCAATGAGAGGATGAATGAG
>chr9:106492846-106492946
CACTGGGTGGGTGGGTCAGATATATCAGCCACCCAGTGCCTCTGTGGTCA
CTAACAGTTGTGTAAATGTCtgtagtggctattcctggttgtcaacttga
>chr5:107724708-107724808
GCAGTGGCCAGAAGGCCTGGCCAGGAGGCCAGGGTCCCTGAGCATGACCG
AGAGCTGGCGTCGCTCTCTTTAACCCCCAATCAGTTCACCTAATCTCGGG
>chr11:97029650-97029750
GAACTCCCAGCAGTGTTGGCTACTTTATGCATTCTTTCTTTTCACTAGGG
CTTCTTTTCTCCTTCAGCTCCACCTCCTGTTAATGACTCTTATCTGATAA
>chr10:99184744-99184844
aagatccagataaggatctccaagcttccagataagggtcactggtgagc
cttccaattccggattgtagttcattccaaatattgtcaagttgacaacc
>chr4:82850768-82850868
TGAGCTCCGAATCAAACTTTGAAGTGACTAGTTAGTTGAAGAACTGGTTC
CTCAGCACTGGAGATTGCTATCTGGTGACTACACTCGAGCAGAGTGACTA
>chr11:8428770-8428870
CACTCAGACAACTCTAGGTCATCgtctgaaagattcgatgagacccttga
ggccctgagagcagctgttctcaggatcaactcgacacgagtggacctgt
>chr11:75195448-75195548
GATGAGAGACCCAGATAAGCAGGTCAGACAGGTGGGTGAAAAGCCACGCC
TTCGTTATGAGTCGAAAAGACTGAGTGGTGGTCCAGCCTCAGGCAACCAC
>chr15:98483890-98483990
TAAGACTTATAAACTGGAAGTCTTCCAACTGGTTATTATCTGTAAATCTT
CAGAGACAGAGACACTCTTCTCTGTTCAACCCCATCCCCCTCTACACAGT
>chr3:59414323-59414423
ttgcagtatgcaaccattagtcttgacagtaacttgagctattgagagat
ctttcttggggcccatttgatcatttagttaattatatgtaacccatttc
>chr7:84166028-84166128
TGGGGTGGGGTGGAGAGAAGCTCTCTGAGCTACAAAAAGTTGAGAAAACA
CCTTGGAGATAAGAATCGAAAGAAAACATAGGGGCCCAAAATCTTCCCAC
>chr6:82872103-82872203
GAAAGCTGATAACTGTCCAGGCAGAAAAAGCCTGGGCCTCCGAAGGCTTT
AAATTACAACTTTGATGGCACTGATCCGAGTTCCTGAAGCTGCAACTGGG
>chr11:109009896-109009996
TGGGAAAATAAAATATCAATAACCTTTCTTGTTAACTATTTTAAGCAAGT
TTGGGTTCAGATCCTAATCTCAACCCTTGATATGTATAGAAAGGGCTTAT
>chr1:138111364-138111464
TGAAAATGGTGAAATAATAAACCAAGATCCTGCAGATAACATTGCTATAC
TCAATTTTGTTGAGAAATCAGTATTGTGACttatttaaaattttttaaaa
>chr10:44005100-44005200
tagatagggtctcattatgtaactcttgctgtcctagaactcatcatgta
gaccaggctggccttgaattcacaaagatccgcctgcttctactcactga
>chr11:80153616-80153716
cttacaagagcatggtgtctcaaaagaaacggcaccgccaaaagcccaac
cagtgtgaatgcctattcacgaatgctgtttagctagatctccctgttca
>chr10:43669575-43669675
AAGGGaaaaaaaaaaaaaaaaaaaaaaaGATGTGTGTGTGTTGGGGGTGG
GGGAGGGGAACAGTGAGAAGATCAAGACTTCAGATAGGAGCAGATGTGAG
>chr10:62503200-62503300
GGGggggcggagatggctctctggataagagcattgattgctcttccaga
ggtcctgagttgaattcccagcaaccacatggtggctcacaaccatctat
>chr2:128697936-128698036
taaatttatcagggTGGTTTACTCTGGGCTCTAATGTGATCTTATCTCCA
AAGAAAAACAAATCATTCTATTTCCTTTAAGAAAGCCTCATACGCCTTCC
>chr4:150688786-150688886
gcgtgtgtgtggtgtagatcagaagataacttgaaggaatctcttatttc
accgtatatgtggtcctggggatcaaactcaggtcctcaggtttggcatc
>chr13:34755722-34755822
ggtgagccttccaattccggattgtagttcattccaaatattgtcaagtt
gacaaccaggaatagccactacagcaactgaaaatagtattgaggtaaac
>chr3:133431315-133431415
GAGAACTATTGGGTGAATTTGATCCCATGCATATACTTTAAACAGCGAAG
GAATTAAAATAAGAATACAAAATAAAATATCCCTCTTGATATTTCACAGT
>chr15:37781102-37781202
GCAATAAAGGTGTCTCTATCTAGGAGGCAGAACACATTACTGCCTCAACT
TCAGACCAACTTTGGACCAGTCTGTTAAGAAAGATGTTCTTTAAACTATT
>chr14:79036798-79036898
AACTGGAAGTTTTACCATAGACATCTTCATCATCTGATTTTATCTGTTTT
AAACTAAGTTTCTTCCAGCATGCCATTTAAAGCTCCCATGCTGCTGTGAT
>chr2:37771934-37772034
GTCATCTTCCTCTAGTCAACCCTTGTCCCGCCTGCCCCTACCCCCTTCAT
CATGATTTACCTAGCAGAACTCTTGGTTCTGCTCCTTCCGTCTCCATCTC
>chr7:120180662-120180762
ACAGGGAGGAGACCCAAGTCTGAGTCATCAAATGACACAACTCTGGTTTT
GCAACATTAGCCCAGGGAACCTGTgaatcacctgaagatcgtgtcaagat
>chr2:18364323-18364423
TAGCACCTTGATAGtctttgtttctctttagtaatactgtactgttatga
atcattacataaatatctgatatgaagtatatctgatctgtaactcttgt
>chr14:121973768-121973868
ctttttctcatttGATCTCCTTAAACCATTTTCCCCCATAAGCTTGGCTT
CATGATCTATATCAGGTGTTCAGAGGAAGGGTTACAGGGTAAGAACATCA
>chr9:22087415-22087515
CTGTGCTTGGCCACTACATTAACTATTTTTAGGTTATTAGGATACTAGCt
gtattagtcagggttctctagagtctcagaacttatgtatgggtagtctc
>chr10:88347938-88348038
tggatggatagatagatggatagataaaacttgagcataaagaactcaaa
acccacctacccaatgatgcacttcctcaaacaaggctacatctcttcca
>chr7:30151882-30151982
tgataagtcctttcgcctaaagacagccgtcacagatcaccagagaacac
acacaggggaaaagtcctacggatgtccacggtctaagaatgccttccga
>chr15:61992240-61992340
GGGGTCTGCAACATTGTGCAATCAAATTTATAGATAACAATCACGATGAG
GGGTGAAGTGGGAGGAGCTTTCAGCTTGGTCTGGGATATACAAGAATTAG
>chr15:85809252-85809352
GGGGCTCTGTCTCAGATGCCATCTGCAAGATCAAGAGATAGGGGTGTCAC
CATCAGAACCGAAGAACCACTGCACTTTTTCTCTCTGACTGCTGTTCATC
>chr6:50672368-50672468
aggggttctgagaatgttgtaagagtataaacgttgtcagcttggaccca
aaggaagagataagaatcaaggaaCAACATTCACAGTCTAGCAAGACTAC
>chr5:105518320-105518420
tctctctctctctctctctctctctctctctcGACTGCTACAGTGATCTT
ATCTGCACTTTTTCCCCCAATAGGCAATTTTTCTTTTTAGGGAGATGCCA
>chr1:156991071-156991171
TGGATGGGGTCAGGAACTTATGGGCTAAAGTGGGGTCATAACAGTACTAA
GGTAAAAGAGTAAATCAATCTTTCTTTGGAACAAGTTAAACACACATGCC
>chr18:55460045-55460145
GCACCAGTCTCCTGATCCTTATCAGGCAAACATtgtacagctttagacaa
gacacttagccttatctgagccttcatttttcatagaaaactggataata
>chr6:125483649-125483749
ATTTCTATCGGATTTATTTCTctgcggggtggcccctttggggctgcact
aaccccttttacatatcagatatctaatctgagatatttacattatgatt
>chr13:31552895-31552995
ATAACAAATACATAAATGGATTCTTCatagatgatagatagatagataga
tagatagatagatagatagatagatgataggtaggtaggtagatagatac
>chr4:86640121-86640221
ttggagatccttatctggatcttggtatggagatcttaagccatagtggc
tatggattccagaagattacatctccgagttcaaggaacacacctttaat
>chr9:61377924-61378024
GCTTGAATTATTCATGCAGTGTCCTGCCCTCTAGACTTGACTGTGTGATT
ACATCTGCCTGGAACAAACAGGCTGGATTCTTCATCTTTAAGCGAGTAGG
>chrX:100830032-100830132
gtggttgttgggaattgaatttttaggacctctgctcgcacgggttggcc
ccgctcactctggccaaccctgatccctaaggcccaaagatttattatta
>chr15:35302350-35302450
AATTTTCCAGCAAACAGGAGCTTCATTACCCGGGAGAATGCGGTTCCTTA
AGAAGGACTACCGCAATCCCCACCCCCCCTTTCCTGCCCTTGACGCCGCG
>chr6:38810133-38810233
CCACCTGTGACCCCTTCTCTAATCTTGACAGGGGACACTCTTCATACTGT
GTGAGATAGATTAAAGCCCAAACCACATGCAGCACATACACAAAGTGTGA
>chr6:13795254-13795354
ATGGGCCATATAGGAGTTCTGGGAATGTAGGAAAAGAAAAGCGCAGCCTG
tggatggaggaggatctactgaggccccacggttagctgaggagctactg
>chr4:55289986-55290086
tgactctggccatgtggcattggttttgattGTTATCTCAGTTAGAGAAG
GACGCACAAGTAGGTTCCCCCACCATCAGAGCCTTGCGCTTGGCCCTTTC
>chr5:64359756-64359856
CGAGGTCAGCCATGAGAGGTCATTTCAGttcagactggtcttgtcataca
gctcaggcttgcctcaaactcttaacaatcctccagcctcagcctctaga
>chr15:68015428-68015528
ATATCCAGATGCTGAATTTATTACTTCTAGGCTTTAAAGCATTAAAAAAT
TTGAAGATTACTGTTGACACACAAAAAAGTAAACGTACTGAAGAGGAAAG
>chr16:57207386-57207486
GAAGACTctaagacaacactacaatcggaataaatctgggagcagttaga
tgagcccaggtgcatctgacttcagcaacaacaaaaaacacaaaactatg
>chr1:127303928-127304028
taatcctccggaggcccagctcctgggtgattgtacatcttgCACTCTGT
GGTGTGAAGTGTTGACCGTGGGACTCTGGGCTGGTGCTGACTTCACTGCG
>chr2:158175709-158175809
TTCCACAGAAAAGTTGACTTTAGTGACATCAGTCCTGGGCAGCCGTCATC
AACTTTATGCTGCCATGTCCTAATCTTATCTGGCTTGTGAGTGTTCGTTC
>chr5:28164770-28164870
ctctctctctctctctctgtgtgtgtgtgtgtgtgtgtgtgtgtgtACAG
CTGTATTCAGGATCACTTGTGGGGTGGATGGGTTAAAGGTTTGGCTAAGC
>chr12:111698528-111698628
ACCTCCTCCAGGGCTTCCTATGACCAGATAACAATCTCTCCATTCTCCAC
CTTACCTCAGAGGCGGCCAGAGCCAGCTTCTGCGCCTGTGAGACAGCTGC
>chr6:48680008-48680108
cagaggatccaacttctgtttccagctcccagaggggctgctcacaacta
cctgttgctccagctccaggggatccaatacctttgccttcctctggtac
>chr2:44295949-44296049
tacatagatggatagatacatagatgtataaacagacagacgtacagata
ggtagatagagagatgatagatgatagatagatatagatagatagataga
>chr15:36817180-36817280
CTGTCTGTCTGTCtctgtctgtctatctatctatctatctatctatctat
ctatctatctatctatctatctatctatctatctatctatctgtgaggat
>chr6:129066526-129066626
aatctctgggacaattcaccttagtgctgagaacttggtcttggaagtcc
tgagccatattttgtctttcaAGGGCCACATCTTTCATCTCAGTCAGGGT
>chr1:154898408-154898508
ATGGTAGGATGCTTACCTAGCACACGTGAGGCCAAGAGCTCGGTGTGAAC
ATTACAgtaggtaggtaggtaggtaggtaggtaggtaggtaggtaggtag
>chr16:3875378-3875478
gccctggctgtcttggaactcactctgtagaccaggctggcctcaaactc
agaaatccgcctgcctctgcctcccaaatgctgggattaaaggcatgtgc
>chr7:46549096-46549196
CTTAGAGATTACTGAGTGATTACTCTAGAAGATTACTCTAAATGATTACT
CTAGAAGGTTACTCTAGAAAAGGTGCCATGCAGAGTGGTACTTCAGTGGT
>chr10:110841604-110841704
CACCTTCCCAGCTTAAGCAAATAGCAGGTCTACTCCCCCGCCCCATGGCA
TTCCCACATATAATAACTATTATTGTTGACTTAATACTTTACAGCTTACA
>chr16:33441872-33441972
CAGTGCTGTGGCAGCTTTGCAACATCTCAGAAAATAAAGAAAAGCTATCA
CCTACCTTCTCATTCTTACAGAGTTCATCAGAGAAGATTTGAGAACTCTT
>chr17:88096804-88096904
GTATTCTAGTTGGGGATCACTGGTAAAATTAGGTGGTAgggctggcaaga
tggctcagcagataaaggtgcttgctgctaagcctaacaacctgagtttg
>chr18:39083097-39083197
aaagcttctttcctgttgacttgtggtgttttaatttgtaatttaatgtt
ctaaaaagaaatacttgagttatcggtatgcatttcctgttcatctttat
>chr8:32764268-32764368
ACATACAAATACAAGTATGAATAATCTGGATGGGAGGAAAatatataggt
aggtaggtaggtaggtaggtaggtagatagatagatagatagatagatag
>chr17:88124074-88124174
tatctatctatctatctatctatctatctagctaatctatcacctatgta
tcatctatcgtatatatctaccttctatctatctatctatctatctatct
>chr10:38830676-38830776
gctgcttctgatagttactccttaataagaaaagacggttgcagggacca
catcgggaccctcattagctagtttatcatttaaatctctacctaccttt
>chr2:132379618-132379718
TGAAATGGAACCTCTGCTGTCTGTGCCAGGTGACTGCTTCCTAAACAGCG
CTAGCATCACAAACCACAAGGCAGCAAGATTGATATCACAGACACAGCTT
>chr17:36342220-36342320
gccagtgctcttatctgctgatctatctctctagcccATATCTAttaagc
tcagcatagagaaggcagatgcaaaggaatcttggtgttccagaccagct
>chr2:128023580-128023680
tatatatcagctatctctgtgtctgtctgtctatctatctatctatctat
ctatctatctatctatctatctatctatctaatctatccatctTTTAGCC
>chr13:6632968-6633068
TTGTGAAATCTGTAGAGTCTAGTCGCCCCAGGTCTGGAGTTATGTAAATA
CCATCAGAACTCAGACAGATAAGACAGACAGATAAGACAGGATTCGACAG
>chr2:104171532-104171632
TGACTATAAGCTGGCAGAGGTGAGAAGCTGacatgccaggtattgttccc
agagctttgcatacactgacattttaactcttacgataacctactgcaat
>chr13:114845996-114846096
GGCTCCTTTCTCAGAGGCCCAGTGGCCAAATCTTTTGTTCTTTCAGTAAA
GGCTCAACTGTTGCAGTGAGCTGATGTGACCTGATAAGGCAGGCCAGCTT
>chr1:156280576-156280676
GCTTTACTTTCTACAGCTCTGTAGTAGCCACTAGATTACTCCAATCTGGA
GATCAGGTTAGACCAAAAGAAGCTGAATAATGTACAGATCTCAGAGAAGA
>chr2:157402270-157402370
ttgataagataggtgataggtagatgatggatagatgatagatagatgat
aggtaggcagatagagatagatgaaaggtaggtaggctgatagagataga
>chr11:106260746-106260846
TCCAGTTTCCTACAGGCTTTGACCTTGAGTAATGGGGTTGTCTCTTGTCT
CCACAGTTGATTGTAAATGATAAGAGCCAGAATCTCCGTAGACTGCAGGC
>chr4:129821784-129821884
taggtatATAAGTAGGCTGAGTTGGGGATTTGAGATGAACTGTTGATAAA
GATTTTCTGTTTAATGATGTAATCATAGAAGGTAATTGGAAATAAGTGAG
>chr1:58014394-58014494
ggttatcttgattttattgagttgagaagacttgtccactgtgggtggta
ccatttccttggcaggagatccttatctattgaagagtggagaaggcaag
>chr10:12860400-12860500
AAGAGTCCTTAAAGCTACAAAAACCACTGCATAGTCACAGCCTTATCTGT
AACATCCAGACGTTTCACAGACCAAGCACAACCAGCATCACGAAGGGCAA
>chr18:46715048-46715148
caggtcttctgcaagttaccatagctcttatccgctgagccatctcccca
gcACATTAAACAATACTTAGGTCAATAAAAGCCTACACACAACGTACTAT
>chr3:87538026-87538126
GGTCGACTGTTCCCAAAATGCAGTTCACCAACAGGGGTCATTTGTCCTTG
GGAAATCCCCTTACAGCAACTTCAAAGGAATGGGAAGATACTGATCTTAG
>chr13:38654336-38654436
GTGGGCTGAAGAGGAAAGAACTCAGTTAACGAAGAGGAAGACTGTGAAGG
AGAAATGGCAACCAAGTCAGACAGATAAGGATCTAGAGAGGAAGGAGAGC
>chr3:90752173-90752273
ataagtacactgtaactgacatcagacgaaccagaagagggcatcagatc
tcattacgggtggttgtgagccaccatgtggttgctggaatttgaactga
>chr9:61895362-61895462
gagagagagagagagagCCACGCTAGCTAGCTAGAGAGGACCCCAATCTG
TGCCTCAGGCTCTTCCTGCGGTCAGTGGGTCCTCTTGGGAGAGATTTCCA
>chr10:111514909-111515009
aagtccctggagtccagctcatgtcctcaggcttatcagcagggatcttt
aactaTCCCAGCACTATCAATCTAATGACTGTTTTGAATTTTTTTTTCCA
>chr3:40195331-40195431
tacatgataaatgatagataaatagatagctagattgatagatggcaggt
gatagataatagattaatagataattgatagattataaataataaataga
>chr3:154330712-154330812
TGTCCGTTAACTTGCCTTTTTTTTTTCTTTTTAAGAATAAGCTTTCTGCC
TCTGAGTTGTCTTTAAATTCTCGCTCCCCAGCCAAAACCTAAACAAAGAT
>chr16:94402191-94402291
GAGCTCACAGGAAAGAGTAGGATGTCTGAGCTAGAGCTTCAGGCATTTGA
ACATTTCTGGGTGGTGTTAGGTTTCTGTGTGCGTGTGGTGAGGACTTGTG
>chr9:22650887-22650987
TGCACCTCTGATCATCTTCCTGTCTAACTGAGCACTAGAGATTGTTATCG
CTGTGTGTGGGCTTTGCTTGGACTGGGGTGTTACACAGTAGCAGCATGAT
>chr17:22161443-22161543
TTCACAAAACTTTCCAAATGTATTAAACAATCATGACATGATTGTAGGAA
GCAGATAGATGGTGATGCAGATAAGCTTCAATATCTACCATTTAGAAAGA
>chr4:139640418-139640518
CCCCACCCCCATCACAGCTGCCAGTATCCACTTAGTTCCTCCTGGTACTA
CCGTGACCCCTGCACACCCGCCTTAGGCATTTCCCCCAGGTCTTTTTAGC
>chr8:22403008-22403108
acattataagccaaataaacccctttctcccttaagttgccgttgtgcac
agtatttGTCTTAGTTTCAttctgttattgtgataagatgatgtcagctt
>chr12:16098196-16098296
AGACTTCCATTTATTTTATAAGTTCCCTTTTACTCCAGTTTGGCAGAAGC
TGGCTAAAGACTCCATAGAAATACCTGTGTTTCTATGACCTGAAGATAAC
>chr6:22349830-22349930
ATTTCCTAGGCTGGGGAGACAGACCAATTGATAAAGCACTTGATGTACAT
GTATCTGGATGGAAAGGCAGATGGAGTTCTACAAGCCAGACAAACTTTAG
>chr8:79678970-79679070
AGCTTGGCAGTTAACATTTGGCATGGACACTGGTAAAACCACAATAGAGA
AAGAAGTAACAGATACAATCTCATAGGCCATAAACATATACAGCAAAGGA
>chr1:182540004-182540104
tctatcaatcAATTATAGCCTATCAATAatctatcattatctatcatcta
ttatatctgtctatagtctatcacaatctacctattatctatcatttatc
>chr1:137798860-137798960
TCTGCTAGTAATGTGATAGACATCTCTTCACAAGTATTCCATTGCATAAT
ATGATATAGAACACATTACACATCAGTTACCATGATCTTAAGGCCTATGG
>chr15:86184162-86184262
TTCCCTGGGCAAGCACCACCCTTATAAAGTGAGGTCTGCACTGGTGAGTG
ACCACCCCTTTGGGACTCAAGCTTGATGCCCTACCCTCGGAGGTTCAAAT
>chr11:101148680-101148780
AGCTGTATCTCTGCTGCATCTCTGATTACATCCACCGACGATAAGATCCA
GCGATGATAAGAGGAGTGCATATTCCTTGAGGGTTTGCTATGCACCAGGC
>chr17:86346116-86346216
AATTTCATAGGCCATGTTTTTGTTGGAGCAAGATTCGCAGACATCTTTTA
GTCCTGGGggggaggggggtgtcgttcagctgaggagcacgtgacctagc
>chr2:90492044-90492144
AAAGAATCAAATTAAAGATTTAATAGCGTTCCTGAAACACACCATAAAAT
GTCTCCTTGGAAAAGTTCTTTATTTGTGCACACTCTAATCTTACACGTCC
>chr10:23792885-23792985
CTTTGGCCCATCTCAGAGGAGCTAGGATCCCGGCCCACTTTGTAGGCAGT
CTTCCGCAGGTTATTCATAGTTCAGTGAAGATGCTACTAACACTGTCATA
>chr5:74020893-74020993
TGTCACAtgtgtgtgtgtgtgagtgagtgagtgtgtgtgtgagtgtgtgt
gtgtgagtgtgtgtgtgtgtgtgtgtgtATTCAAATGATTTAATCAAGGG
>chr13:68310448-68310548
atctatctatctatctatctatctatctatctacctatctatctatctat
ctatctatctatttatctatctatctatctctattatctatctatctatc
>chr10:84874764-84874864
ggatggatggatagacagacagacagacagacagacagacagacagacag
acagacagacagacagatagacagataTCATGATTGATAGGGATCTGCCA
>chr7:64278522-64278622
CCCTCAAGTTAACTAATTAATTTAAAAATATTGTAACATCCCAATTTCAT
TACTCTTTTGGTTTCTCTGTTGAATGGTTCATGAAGAGGTGATTGCCTTG
>chr19:18180053-18180153
aggggacggtgggcttctgccccctatggatccccaggtttgctgaattg
gccaagctcctatatgaagccaccaaggaacaaccaagcttcacatgaac
>chr10:96422932-96423032
tttggtgttttgattattatgtcatgggatgaatttcttttcagtctatt
tggagttctgtaggcttcttctatgttcatgggcatctctttctttaggt
>chr6:127158480-127158580
ATGCCCCCGAGTTCAGGAGTCTGTTGTAGAAATTTTACATAGCATCCGCC
AGGGTTATTCATGCTGAGAGATCGCATATGTGCTGGGCTGATAACATCAC
>chrX:84945234-84945334
tagatagataggtagataggtagatatctagatagatagatagatagata
gatagatagatagatagatagatagatagataggtaggtaggtagatagg
>chr11:43492725-43492825
GCTAAAGAAGCCTCCATGCCAGAATGCGGTAAGCCCATGATCAACGCTTA
GAGATTTTCCTATCTGATAGGGTCAAACATTCAAGCAGCTTGCGCTCACT
>chr10:19018063-19018163
ATCATGCCTATAACCTGTATGATCCATGCCATGAAAGAGATAAGGATCTC
TTAGTGGGAGTGGGTCCCCAGTTCACTGctgtcactctgggacttggaag
>chr7:29668202-29668302
TCTATTTATAGTGACAATTCACCGagacagctgtcattcacacgttcaaa
caagaagcagaatttcatccttaactaatctgtgcaccctgtgcaactca
>chr7:28513972-28514072
TTTATGGGCCTAGGTGAGAAATGGTTCACAATCAGGTTTCTCCAACTGGA
GTACTTTTTTCAGATTATAATCTCTGGCTCCAGGCCAGATCCCTGTAAGA
>chr6:4762804-4762904
acaatggtacCACAGTGCGTTCCTCTCCCCACACACAAAATAAGTGGGGG
GGGGGGAGTAAGGGAACATTTTGAGGGGCAGGAAGCAGAGCTAATAGGGA
>chr4:32637420-32637520
ttcctttgggactggagttacatttggttgtgattgtcaccctcaattct
gaggaattgagcccagctcctttggatgagtagccagtgctcttcaccac
>chr13:111796512-111796612
CCAGCCTGGTCTGGAAATCACGTGCTGGGAACGTACAGTGAGGCCCCAGC
CACCTATCTCTATATCTGATGGCAACATTGCAACACTGAGGGGCGGGCTT
>chr7:104618326-104618426
CAGGAAGCCCGGTCCAAAGCCTTAGGTACCTGTGGCTCCCATGTCTGTGT
CATCCTTATCTCTTACACACCAGCCCTCTTCTCCTTTTTCACACACCGCT
>chr12:73074138-73074238
GCCTCTTGCATGCAAAGCTCTACCCTGAATACCAACAGCCAGtgtagtgg
ctattcctggttgtcaacttgacaatatttggaatgaactacaatccgga
>chr9:118402743-118402843
TCTCTGGTGACATCTCCTGCCCTTCCCTTAAGCTCCTGCTTTATGTAGGC
CAGCTTGGCATCCTTTCTCACTTTAGAATTTATCATCTCTTTAAGGAGGG
>chr14:77254624-77254724
agcaatgaactatagcctggaagtgtcggcctatcctttcttcccctaag
ttgctttttggacatggcatttgtctcatgaaactagaaCAATCTATAGT
>chr11:100818311-100818411
cagatacacacagacatacccacacacacagacacacacagagacacaca
cagagatacacacagagatacacacagacacacacacagagacacacaca
>chr10:19185407-19185507
ctctctctctctctctctctctctctctctcGGTTTAGTATCTTGAGTTA
GGGCCTTACTGAGTattcacgatcctcctgcctcagtctcctgagtgcca
>chr9:55057552-55057652
agattctgtggttttggttggctggggccaaagaatcagctgtgattaac
aagataccagaactactaaagcaaaacctttgcattactgggatgattga
>chr1:81915564-81915664
GATCATAAGATATGTTGATGTTCCATGAACAGTATATAATGTTCCATGAA
GGACCATTTGCCTGATTTAAAAAATAGTATTTTGCACTTTTCTACTTCTT
>chr13:4256899-4256999
tctcctattctgtTTTCAGTGACAAACATGAAAAAACTGATCAAGCAGGA
TATCTCAAGCACACAGAGAGAGTCCTTGGAATTGATAACCATCTCCCCTG
>chr6:37843990-37844090
gcagatgaagtgtccattttacatatcaaagcagacaaacacaccccatc
caggttctcccagcatctctcagtcccaacctgctataggatatgactgc
>chr11:67866291-67866391
aGGAACtgtagtggctattcctggttgtcaacttgacaatatttggaatg
aactacaatccggaattggaaggctcaccagtgacccttatctggaggct
>chr1:79678038-79678138
AAAGGCAGATCGCTATCTCTGTCTGCTGGCTATTCCTGACGCCTGATGAA
TTCTTACCAATAATCTTTGGAATCTTCAAATACACTCATCTGGAGTCATC
>chr12:69470126-69470226
tttcttctatctatcatttatcatttgtcatctaacttctatcatttatc
tatcaatcatctatctatctatcatctatctttctaacttctatcatcta
>chr1:164047410-164047510
gatagatagatagatagatagatagatagatgatagatagataAAACCTG
GTTTCTTAATTCTTTCACCTGTGCAACAAGGATAGGGTACACATTTTACA
>chr6:142917523-142917623
tagcccacacctgtactgatagccatctccaaagagcaaacagcaagaaa
catctgggtaaagagaaggagccccacgcactgctgatacaaatacagtg
>chr15:59711614-59711714
tatctatctattatctatctatctatccatccatctctctatcatctatc
tattcctatctgtctgtctgtctgtctgtctatctatctatctatctatc
>chr8:105609094-105609194
ctatctatctatctatctatctatctacatatatatTAAAttttgtgata
gacttttagtaagctagccaggctgactttttagttcaggcaggcctgaa
>chr5:105134680-105134780
ACTAGACTGTATCAGAGTACACAGGTTGGTTTATCACAGAAACTGGAAGG
GTTTTTGGAAATAAGAACCTTTAGTTTGTTCATTAGAATCTAAGTACTAT
>chrX:50938170-50938270
GGAACAAAGAGGATATGTAACTGGCCTAAGACTATGGGGGGTTTGTAGCC
TGAAATCCAGGTGCATTTTAATTATACCAGAGCAATCCCCGTCACTGCAG
>chr14:50824294-50824394
TTATCTTTCTCTCAAATCAATATCTTAGAAACAGGCCACACCAAGAGAGA
CTGAGAAAAACAACTTTCATTTCGTTGACACGCCTTAGCCTGCATTCATT
>chr6:143954632-143954732
aaccTATGATTTGATGCACCCCAAACCTTCGTTGTTTTCTTTATTACTAC
CAACTTTGGGATGTTCCCTGCTAGCGTTTTTCACATGTCTGTTTCCACTT
>chr16:37144316-37144416
AATAATAAGACAGTGCTAAATACAAAGAGAAAGAAATCTAGCTATTGACA
AAGTCATCCACTGTCATATTATTTTACTGTATAGGCTAATCtagaatcaa
>chr13:99243327-99243427
cccacacaggttacacatccataaactcagacatacgcacagatgcatac
atctctaaaagtctgcttttatctatatctaaatctacatgtttatccat
>chr5:24564537-24564637
gagcaagagctagactcccttcttccaatgtccttatattgtctccagca
gaaggtgtagcccagattaaaggtgtgttccaccacacctttaatcccag
>chr15:8104776-8104876
cacacacacacacacacacacacacacacacacaTAATTTTTAAACTAGA
ATGGCTGAGTCTGGCCACTGGGAACATCATTACTACCCAGAAATATTAGA
>chr10:94284699-94284799
tgtctatctatctatctatcatctattatctatctatcatctatctgtct
gtctatctatctatctatcatctatctgtctgtctatatctatctatcta
>chr17:77795630-77795730
tgagggagggaagaaattaaatagccctacctatctgtaataattatgaa
ccacaacaattacgaacatggcaagttaggtggcattcacatgtcagtgg
>chr8:3389430-3389530
gtgtACATggaggtcagttctcttctctcactatgtgggttccgggatag
aattcaggttattagTACTTTACTGGCCCATGGGCTTATTCTGCAATAAG
>chr1:87561198-87561298
CTTAGGGTTTTGTGGTGATGTTTCTAGAAAATTGTAGGCTTCCAGTTAAC
TGTGCTGGAATGTTGGTGAGAAGCTTCAACCAGACCTCAGAGAGAAGGGC
>chr9:32425959-32426059
AATGCTCTGGAGGGAAAGGCTTGCAGGTTCAAGTTAACTCACCAGGGTTT
GCTAGGCGGCTGCTGGTTGGCCCCAGGATCTGATAAGGATCTAGAAAGAA
>chrX:81670568-81670668
aaccggataaacagcttcaatgaagtagctggatataaaattaactcaaa
caagtcaatggcctttttctatacaaaggataaaagggctgagaaaaaaa
>chr8:46692750-46692850
AGGCAGGCAGTGCTTGTGGGGAAGAAAATCCCAGAAAAAGGTAGAGGGAA
TGTGAAGACTGAGAGCAGAGGCAAGCCCAGAACAGGGAGGGGCTGGGGAG
>chr10:20184191-20184291
aaaAGAGGCCAGCTCACAGTCTGTTTCCAGACTGGCAGGTTAGCTTTTGG
CTACAACATTAAAGAGTATAGGTTGTCTTTGACGCATTCTTTAGCTATCT
>chr7:29953407-29953507
GTAGCACTCGTTCAAACGCGGTCTTCACACATCTCCACACAATCCTACCC
GCCTAACTTCCACCCACAGAGTTTTTCATTAATGCATTCATTCATTATCT
>chr1:66854826-66854926
CTGGCCACTGGCCTTTCCATGTGTATCTTGTGTTATTTCTTCTTTTTTCT
TCCTTATCTTTGCCATCTTTTGTCCCCCTCCTGCTCTGTGGACTATTCCT
>chr4:155722788-155722888
agcaaccatgtggttcctaggaattgaactcaaggcctatggaagagtag
ccagtgctcttatctgccaagccatctttccagcttcTCTCTAGCTATAC
>chr8:57344076-57344176
GGGCTCTTCTCAGACGTGGTTATCTGCAGATTGGCTTGGCAGTCCACATG
CAGTAGCTGCTTCAACACATCACAGACATCTTTCTTATCTAAAGAGGGGA
>chr1:39712468-39712568
GCAGCATTTGAGAGAAGTGAGACGGGCTTCCCCTTATCTGACTTCTCATC
TTTCTCTTGTCCAtatctgtctgtctgtctgtctacctatgcacctatca
>chr10:85584658-85584758
cttatcagtgagtgcatCTACTCTTTCGGACAATCACACACTTGCTCTGC
TCTCTCTTTTATTTACCTCTCTGAACCTCTTCCTTCACACAAGAAAGGTG
>chr4:143044626-143044726
tatgaaatagctgatagatgattgagatagataatagatgtatgaataca
gggattgatggatgttatatggatagagaaataaataataaattgatgga
>chr5:105638264-105638364
taagggcacttgcctccaggcctgaacttaatccccaggatccacttggt
ggaaggagaaaacagactcctccaggaagttgccctctgaGTGTGTGAGC
>chr9:61037292-61037392
ctcatttttttgagccaggcttcctcactaacctggggctatccaaatag
gccaggctgattacctcgaacacagagaGGAAaccatgtccagctttctt
>chr12:102605697-102605797
CTCTACTTCACATGAGCAATTCCGCACACACACTTCTGCTCCCTAACCAC
AGCGTTATCAGGACACCTCATCTCCCCACGGGGTTCAGCACAGCAAAACC
>chr19:12796660-12796760
GTGACTCACTGATTTTTTTGTGGATAAGTTAGCTGTCGCTCACGTTCTCC
ACCCCGAGGCTGAATGCCTTTGCGGTCTGTAGATGTTTCTGCGGCACAGG
>chr7:83617950-83618050
CCTCAGTGGTACTATTGTGTCCAGAGTATGAATAATAGCACATAAGTCTT
TCTCTCTCTCTCCAAAATAAAATGGTAACTGCTTCCTCTTAAACCTAAAG
>chr5:73162576-73162676
ctggctcaaaactcccctgcaagctgactgattcaatctggcttcattct
tagccatgcctgaatcactctgcttggcctcatactaactttgtcaatct
>chr12:59385432-59385532
tcctttattcatttatttaatctatgaatctatgtatctatctatctatg
tatctatctatgtatctatctatgtatctatctatgtatctatctatgta
>chr19:58011876-58011976
AACTAGCATTATCTCGGTTAATCTTCCAGATCTTACATATAACCTGTCAA
ATTATAAGTTTATGTTTTGTTTCCTGGTGTTTTGGAAACAAAATCCTAAA
>chr14:69798859-69798959
caaccatccataatgagatctgacaccctcttctggtgcatctgaagaca
gctacagtgtacttagatataataataaataaatcttaaaagaaaaaaaa
>chr4:120954094-120954194
ctatctatctatctatctatctatctatctatctatctatctatttttgg
tttttcgagacagggtttctctgtgtagccctggctgtcctggaactcac
>chr16:44758616-44758716
GTGAAATGCAAGGGATTCTTGAAGGTGTGCTGTCTACTCTTTTTGTTTta
tctatctatctatctatctatctatctatctatctatctatctatctatc
>chr16:33357957-33358057
TTTGATCTTTATCACAGCTGCACCAGCCTGGCTCCGGGAGGCTAAGTCAC
CTCTAGCTTCTGAGTGCTTCCGTTTCTGAAAGGCGCACTGACCTGCAGAT
>chr1:97572837-97572937
ACCATCACTGCAAAAATAGAAGGAAGGTTATTAAAAAATAATTCCATCTT
TTGCCATTGTGCTCAGAGGGTTACTATCAGAGTAACACCTGCACTCTAAA
>chr13:36468016-36468116
GCCTAGCCAAAGTAAAGAGACATGATGGCTGAGTTGATAATGGATTAGAG
GGAGTTTTGATTTTTTTTTTTAACCTGAGTTATAGGAGACATAAAAAGGA
>chr12:80370086-80370186
AAAATAAGGTAGTATAACTCTGAGAGAGACTCGTTAGCGGTCATTTCTAC
AGAAAGGTTTGCAAGCTGTATAAATACAAGTCTGATTATGCCATCTATAA
>chr14:68035466-68035566
agtaaTGAGTACAGGGGCAGATGCATTGATGTTCCCAGTAGATTAGAAAA
TGTATTGAGCACTCCGCTTGCATTGTAGGTTTCTCATTTTAGGAATCTGA
>chr10:10433196-10433296
gatagatagatagatagatgatagatggatagatagagatgggtgggtgg
gtgggtggatggatgaataggtagatagatagatagatagatagatagat
>chr13:95977598-95977698
aattaaaaaaaaAAAGCCAAAACCAAACCAAACCAAAACTATTCCCCAAA
AGAatctatccatctattcatctatccatctattcatcatctacccactc
>chr10:111609818-111609918
atctatccctatctacctatctatttatctacctattatctatcatctat
ctacctatGCCCCCTCCTCCCCCTGAAAGATTTTTTTCTTCTACAGCAGG
>chr12:73844507-73844607
agatagatagatagatagatagatagatagatagatagatagatCGGTCT
TAAGCCAATAGTTTGAAGTTTTTTGGAGCTTAAGAAGCCTAGGCCCTAAT
>chr6:124884594-124884694
CCTAAAACACAAAGATGCTTCAAATGGCTAGACAGATgataagtagatga
tagatagatagatagatagatagatagatagatagatagatagatagaca
>chr2:78859750-78859850
TTTATCTCCACTGAGGTGAATCACCCTGCCTGGCCAGCGCAGGCCTTTTG
AAAGATAAATTTCTAATAACAAGAGAGCAATGTCAAATCATGTAGATAGA
>chr15:78334140-78334240
atgatagatagatagatagttgatacatgatagagagacaatagataaaa
gatagatgataggtagataaattatagacataatgatagatgattgaaag
>chr15:55800247-55800347
TTCAGGCAAAGAGCTTTTGAAACCAATCAAGGAACAGCCAGGCCCAGTTT
GGGGCACCTAATAATCAGAACTAATTAATAAACCATGGCCTTTCTGTGCA
>chr10:75897365-75897465
AAAGATAGGTGCCTGTACTGTGTATATACCTTGTGTTCCTATCTTGATCC
CGGATCTTTTTCTCCATCTCGGCATCAGTCAGTGTCTCCAGCAGGGGGCA
>chr18:17411100-17411200
aaacatctgggagaagaaagaattctgggatagaggtggataggagatct
gcccaggaaagtgtgacaagacagagacatagtgcctgagcacaggtaac
>chr10:68899930-68900030
CATACACTCACACACAAGGTGGAATTGTTTTCCTATTTTCTGTCACACAT
CAGAAAGAATTAAAGTTCTGTCTCAGAATGTTCTCTTCTGGTAAGGAGAA
>chr18:24250226-24250326
atatgactgcagaccagaagagggcaccagatctctcagatggttatcag
ccaccatgtggttgctgggaactgaattcaggtcccctggaagaacaacc
>chr9:114417740-114417840
CTGGATTTTGCAGAGCCGGTGTGAATCGCTGATAACATCTTAAAAGATAA
AGGTTGAGAAAGCCTTAGTGGGTTTGGTAGATACCTAGGGGATCCCCCCA
>chr13:95956588-95956688
CACCTGCTCTCTTTGCTGCTGTCTCTTCTTTGATCAATATCTTAGTGCAA
TTTCCTGTTGAGACCATTTAAAGAAACATAGACATGAAtgtatgtgtgtg
>chr9:78447945-78448045
ATGATCAAATTTATTGTTCATAGGTGGCAACCTGGCGATAAAGACAAGTC
CACGGGAAAAGCCTAACCTCAACCTCCAAGATAGAATCTCCCGCCAGCGC
>chr8:6874342-6874442
tctttacatcaatagagtccctaattaagacaTATACCTTACATTTGTAA
ATAAAAATTGGCAAAGGGGATTTTTAGACAGTCATTATTTTGAGAAAAAT
>chr7:83966895-83966995
gatagatagacagacagaAATGGATGGTGGATAATGATAGGTgatagata
gatagatagatagatagatagatagatagatagatagatgagagagagaa
>chr3:35920940-35921040
TGCTCTAACTTCTTCCTGTCCAACGATCCTTTTACACTCTCCCGTATATA
AAGTTCTGGATTTTGAAAAAAATTATCTGTTGCAACATCTAACTTCCAGT
>chr13:49307104-49307204
GTTGCTACAACAGTCCACAAAAACAGCATCATCTGGGTTTTATATCTGCC
CAGTGCTGATTTGACTTCCTTCTCAGTCGCTTTACAATGGAGACAGACAC
>chr2:11235602-11235702
gatagatagatagatgatagatagatagatagatagatagatagatagat
agatagatagataggtagataggtagatagatgatagatgatatagtgca
>chr13:97442940-97443040
ctgatatctgatgcaggctacaacatgagtcacccttgaatacattttgc
agagtgaagtaagccagatacagaaagataagtactgtgctgttccgcct
>chr6:49397826-49397926
GCCATTGAAAACTATAATATTTTCAGAACAAATACAAGAAACAGTCATGA
GAAAACAGGAAGTTTTTAGTATAGAGTTTGAGTTTTGATAACCATCTTAG
>chr19:60669343-60669443
ATAGAGGATAATTCCCCAGATCCTTATCTGGGGAATACAGGAGGGAAGAC
TGTTAACGGAAACATCCTGGGAGTTTAGGGTAGAAGGAGGGATGAGAGGG
>chr6:126995798-126995898
CTGCCCTTAGTGCCCATCTCTATTGAGCTAAGGGTTTTGCTGAAGACTTG
TGCCATGTCAGTTGGATTAGCAAGAGCACTGTCACTATCCTGTAGGATAT
>chr5:120580634-120580734
CAGGCCCCTGTGGGTACAATGTATATGTGTATCCATTGTGCTATATGTGC
Tatagatagatagatagatagaaagatagatagatagatagatagataga
>chr15:51780351-51780451
GATGATTGAAAAGCATTCTTGTGAAATCTGAGGGCACAAGTGGAAGCACA
CTTCAAAAGGGAACCAGAAAGGCAAGGTTAGGATGAACCCGAAAGCACCT
>chr11:78687456-78687556
ctctctctctctctctctcacacacacacacacacacacacacacacaca
caTGAAATTCAGATGTaatcattctttcaaatgtcatcaatgatctatct
>chr18:42290018-42290118
ggagattggagtcagtcagcaggcttggtggtaaaggccttttagttagc
catgtcactagcccTATTGTTTTTTTCTTTCTTTCTATTTTTTTTTAATT
>chr14:78351860-78351960
gagaaacagagagatagacagagaTGATGCTGATGATAAGACAAACTGAC
TAGAATCCTGCCAAGACAAAACACAACCAAACACAAACTGTGCCATCATT
>chr7:144869592-144869692
ccatgtggttgctgggatttaactcagaacctttggaagagcagtcagtg
ctcttatctgctgagccatctctccagcccTAGATTTAAAAAAAAATAAT
>chr4:149697240-149697340
GGAGAGAGCCACTCCTGACTGGGGAATCTCAACCTCAATCTCTCTCTCAA
CTCTCTCTCTCTCCCCTCCCCCCAACTCATCCCATATACACCTATACACC
>chr10:77813455-77813555
atctatccattcgcctatgtattcccacttccatccatctatccatctat
tccatccatccatccatccattatctatctatctatctatctatctatct
>chr2:77930378-77930478
TTGTGTATGTGAGTTAAGAGCATATGGGAGTTaagagcaaccagtgctct
gctcttatctgctgaggcatctctctagcccTCAACTTTATTTTGAAGGT
>chr13:81950032-81950132
ctaccttttatgatctatttatttattatacacctatctgtctatctatc
tatctatctatctatctatctatctatctatctatctatctatctatcta
>chr15:77985217-77985317
tccatccatccatccatccatccatccatccatccatccatccacctatc
tatccatcaactcatctatctatctatctatctatctatctatctatcta
>chr16:89485908-89486008
tatatatgcatgggatgtatgcatatGCACACAGAGTAGCACCAACACTG
TGAGCTTCAGAAGCCCTGGACCTTATGAAAATGTACACCAAATCAGACTC
>chr15:87962313-87962413
atatctatctatttatctttctacctatctatctatctatctttctatct
atctatttataatctatctatctatcttttatctatctatctatctatct
>chr3:103088678-103088778
tatcatctctatctatctatctatctatctatctatctatctatctatct
attctctatttatctaatctatctatcatctatctttcatctctatctat
>chr3:69527275-69527375
GTTTTTAAAAGTatatagttctcaaagcatagcatttatggctttagagt
atacagtcagtggctcatgatatatttccaaagttgagcaattgtcatca
>chr2:117563880-117563980
cacacatatatatgtatatgtatatatatatatatgaagaaggatttgaa
tttgagaagggtatattggagataaggatcttggaggacttgcagggagg
>chr4:7136144-7136244
tgcatgtctacattcatgcatatttacatatatactaacataagcatatt
tacacatatatCACTTATTTCACATGGTTTTATAAACTAGAAAGTGATTA
>chr1:20980838-20980938
AGGGGAAAGTGTGGTCAGGATGTAATATATTAAAGAATAAAATAAGTAAA
TAAggagctggagagatggcttagtggttaagagacctggctgcttgctc
>chr19:42524510-42524610
ACTGAAGTCACATTTGAGCCCCGCAATCATAACCTAccaggctatcgcca
aactcatatttagtttccatcctgcttcagccttccaagttgctgatatt
>chr1:171153154-171153254
agacagacagatagacagatagatagatagatagatagatatagcctgtt
ctaagcaaacaaTGGTCACTGCACTCAACCTCCATAACCTACAGATTAGC
>chr14:48415642-48415742
aggtagatagatcggtgattggtcaattgatggtaggtagatagatgata
ggtagatgatagataggcagatagatagatagatagatagatagatagat
>chr13:37006179-37006279
cccaattttaatcatgaggcaatatcattcaaaacctcaaagaaggtgag
aggcatactaaaactttccactttgtaatcctcacaggtatcaagtcatg
>chr2:117342894-117342994
GATGTTATCATCAGGCTGGAGGAAACGTGGGGCGCCCTCAGTTCTTCTTC
GAATCCTGCCCCCATTACTTGGTAGCGCCCCGAGGAGTTGCGCCGCCCTA
>chr16:45628112-45628212
TTCTGTGATGGACGCAGACTTCACATCTGCGTAGAATCGGTGGAAGAACT
GTCTCCTCCTTCCGGTCACTGCTAGATTCCCTTCTGAATTGTTTTCCATC
>chr19:46471057-46471157
GCCAGGCCTCAGCCCCAGTGAGCAGCCTGGCTGCATAGAATAGGAGAAGG
TGTTATCAGATAAGAGTTACATCCTGGCACTCAGTggggttcagggtggg
>chr17:56684257-56684357
TTCTACAGCTGTTCTTATCTGATGCTGATCTCTGCAGCTTATCTGATCTC
ACCTATTCTTTGGGGGACACATACCCCATTGTACTAAGGGGCTGTGTTGG
>chr15:102934608-102934708
TGCCAAGCGTAATGTGCTGATTGAAATCTGTAATGTTGAGATCACATCGC
CTTTATCTTTATGATCAAAATGACTCCCAGATAATTTTTTAAAACTAGAT
>chr13:81658531-81658631
TTACCTTACTGGGCCAAAGTGCAGCTTGGCACTTGGATTACAGATGAACA
GTCAGACCGTAGTGTCCAGATTGTTTATTTTGCTTTCCTGTCATTTTAGA
>chr13:39998608-39998708
tatctatttatcatctgtatctatcatctatatctatcatctatctctca
tctatatctattgtctatttttacctatgtatcaattgatgtatctattt
>chr11:70337718-70337818
TAGCATCGCCTgggcagggcagatggctcagtgatggagagtactcgcta
cccttccagaggacctgagttcatattccagcacccacagcaggtagctg
>chr7:101046559-101046659
TTCCACCCTCTTGTCAGTTTCAGCGAGGGCATCCCCCTAACTGGTCACCA
GGATCAGGAGTAGCCAAGCCTTTTCTCACTTCTCCCATGTCCATCCCATC
>chr2:76122386-76122486
GATAAGATCTCCAAGTGAGATTATAGTATATGCATATTAGATACTGTTTA
ACATATATGACACATATGGCATTTGATTATTACATATTATTACATTTGAT
>chr5:24840726-24840826
CTATCTTCAATTAGTTATCTGATTAGAGGGTACTCAATCAACAGCCAAGT
TACATCATGGTCTCATTCTCCAAATTTGGAGGGAATTCAGAAAACAGTAT
>chr4:102711783-102711883
GATGTTCTCACAACAAAGTCACTTATGGACACACTTCTCAGAAGGTATCC
CGATTACCAAGCAACATATGACTGTGTCTTTCACCCATCACTCTTTGTGG
>chr3:32709311-32709411
TGTCCGGCTGGGCGGGAGCCTTTTCTAGATCGGCGATAACGAAAACAAGG
CTTCTAAGTACTGTTTTGTTTAAGAGTAGTTACCTAGTTAGAGACTCTCC
>chr5:130204104-130204204
caggagatcttatctcaaaaGGAAAGGAAGAAAAAAAGCTCAGAGGACAT
GCAGAGAGACAATCATCTCAAAACCCTGTTATCTCATTTAACGAGGTTCA
>chr2:11214750-11214850
TTCAGTCTAGCTCTCATTACATCCAGAACTTATATACTCATGCATGCTTA
TCTTCATCTGCTTCAGGATCTTTTATTTTCTTCTGTGTACCTGACCATCT
>chr3:19439334-19439434
CAATGTGCCTTTCTTGCCCTGAGTATAAGACAATGACTTTCCTAGAAGAT
GACTTTTAGAGCTGTCATTCTTTCCCTAAAATTAGTGGGGAGATAATGTG
>chr18:14510778-14510878
gatagaaaatagatagatgatagattatagacagacagacaggcagacag
acagagacacaatgcacacagaaggctgagccgcatgtgtaactgccttt
>chr17:5574854-5574954
gctagctttggaggtggcagaactgcttttactacattctccaagtcatg
caagtcaccaaggccagcccagactccaattagatctttatctcacggtg
>chr15:78462532-78462632
ctatatatctacctttctatctttctatctttctctctctatttctatct
atctatctatctatctatctatctatctgtctgtctgtctgtctgtctgt
>chr11:68864424-68864524
TTTTATCCCCTGTACAATCTTTGCCATTTCTGCACATCATCTTTAAATTG
ACTCACCTGTCTAAAAATGAACTTAAATCCCACCTTTGCCTCGTCCTGGC
>chr10:52383885-52383985
ctgttagccactatgtgagttctaggaactaaattcctcttcagcaaata
ctcttatctactaagccatctctccagtctcCTTGCCTACCACCCCTCAT
>chr18:61537488-61537588
gtcttcagacacaccagaagagggagtcagatctctttacagatggttgt
gagccaccatgtggttgctgggatttgaactctggaccttcggaagagca
>chr14:56594742-56594842
ctatctatctatcttttatctatATTGGggatttggctatgtatcccagg
ctagccttgaactcctcggcttgagtaatcctgcctctgtctcccaagta
>chr7:28374420-28374520
aagagaagcaagcccattctcttaatctctcagccatctgtccagGACCT
GGAGAGGTTATATACTTAGACCAGGATTTTTTTGTTGTTGGTGGTGGGTT
>chr10:96605684-96605784
acacacacTCAATTATCTCCTCAGGGCAATCCAAGCTAATTCCTGCTCAT
CCTAGATGTCTGCCTAAGAAAGACTTTTTGCCAAGTCCAGGCATGATGAT
>chr15:80608384-80608484
GGTCCCAACACCCAATGCTCCTTGCTCTGTGCCAGTTACCTCGAGGAATG
GTAAAGATAAACATTTCACTTCATCAAACCAAAACACTATGAAGATGGCA
>chr18:48875522-48875622
TACAGAAAATAAGCACTCATCAAACAGGGATTTCATTAGCTAGTGGGCCA
CTGTTTGAATTCTATTTAATGGACAAATACATGTGATATTAAATTGAAGT
>chr10:117984380-117984480
cacatgcacacaTGTATACCCGAACACACTTACACCACATCCACACTTAC
ATCTACACCTACatctatctatctatctatctatctatctatctatctat
>chr9:51062668-51062768
ttcacatttgcacagtgagcacttcacctactgagccatctccccagACA
TGTCTTCATAGTTTTGGTGAGACCTTTGTTGCCAATGACCAGGCACCAAA
>chr7:67504747-67504847
TGCCAATTGAGACACATCAGTGAGATTCCCCGCAGAGATAAGGGACTGGG
CAAGAGTGGCCCAGAGGAAGGTGGCATGTGAAGACAACTCCGGAAGGTGG
>chr9:56507087-56507187
TATTTGTTTATTTTTGGCAAACTGAGCTCCTCTCTGCTGGGAGGACTGAA
AACCCAAACCACCAAACAGCCCCTAACAACAATGCCCTTCTCTCTCTCTC
>chr2:180602746-180602846
atgggtggttgctgggatttgaactcaggacctttggaagagcagtcagt
gctcttacccactgagccatcctgccagcccGTCCCTGTGGAGTTTTTAT
>chr1:164073054-164073154
TCCTGAGTATGCCTTTGCCTTCAGGTCGGACCAACGCACCAGCCACAGGC
CCACAGTCTGCTGCAGTTTTGAGGTGTGCACTGCCACATTTGTCCACGTT
>chr15:99779418-99779518
agtctgctctctcacctttacgtaggttttggggattgaacactgctgct
ccggcttcagtaaccagcgcctttcacttggccaAAGGTTGCTGTTTTGT
>chr17:35727100-35727200
TTCACaaagtcataaatcaagataagctgaaaacacatcggtaggcacac
agcgaggcagtcacatggagactttctaggccaagatgctatctgatgca
>chr14:52484656-52484756
tatctatctatctatctatctatctatctatctatctatctatctaccta
tctatcttatttttcttatccaactaattgttgatgaacatctattttgc
>chr17:52050506-52050606
tttaagtgatcatcttaagatttctcttttatatctaggagatactcttt
taaagtaagtgtctcttggctcttaaaatcttttccactccatcttccag
>chr1:54098334-54098434
TCCTTGCCAGGCTAACTACCATTGATTTAAAAGAAAAGAAAATTTCACAC
TACTAAAGCAATTTATATatttaacacaatccttatcaagatgccaatca
>chr18:5010866-5010966
TCCAAAACGGCCACTGTTAGATCTGATTCTTGATATGCTGTCATTTGTTC
ACAAGATTTGATAGTGTGCTATCCCAATTGTAGGCTTGCctggaatctgg
>chr10:124848704-124848804
gatagatgatagatagatagatagatagatagatagatagatagatagat
agatcaatagatagatagatagatagatcaatagatagatagatagatag
>chr2:119394366-119394466
gagttctggttattagtcttagcaaacaaaagcttttatctactaagcca
tctcatggcccTTAAAGTATTCACTTTAAGATGACACAACTCggggctgg
>chr2:117417729-117417829
ATCTACTTGGCATCTTTGTTCCCGCGACAGGCAGACGGAAGTGAAGGACA
GCTGGGAAGGGAAGGCAAGAATGATGGTGAGAAATGCCTACCCCTGTCCT
>chr10:12016231-12016331
gtaggtaggtaggtagatagatagatagatagatagatagatatagagag
atagatgatagatagatagatagatagatagatagatagatagatagata
>chrX:57187351-57187451
ggtccgtttgcttccttctctatgtttttcttcatttttaaagcttccca
caatgagtgcttatcgcttttcgcatcagaaaCGCAGAGCACCAACGAGC
>chr11:30782840-30782940
cagatcccattacagatggttgtgagccaccatgtggttgctgggaattg
aactcaggacctctggaagaacagtcgggtgctcttgactgttgagccat
>chr15:83454488-83454588
TCCCTCAGAAAATCCAGAACACAGTGCACCCCATGACCACTGGTTCCACC
ACCATCCATGCCAATCTTCCCATGGCACATGACCAGCCTCCTTATCTGAT
>chr5:34844970-34845070
TGCTGTTCTGGAAGCCAGCAGGTTCagccttgtgtgagtgcctactgctc
cttcaagttcttctgatgattgcttctcaggccttggttttgttagctcc
>chr7:111108964-111109064
aggaagaagatccttatctcatgtggttttaacagccacaagtagctaag
attttcacaaggttagaacaattggggtaaagcttttatcattatcaact
>chr1:79900016-79900116
agatagatagatagatagatagatagatagatagatagatagatagataa
atagatagatagatagatagataagataTTACTGAAGAGATTATATTATA
>chr7:125511944-125512044
ctcagcatctggtgagagtcctctccAACACGCCACAATATGGTGGGTGG
CCACATGTGGGAACATGTGCAGGAGAGGGGAAGTCATGTGGCAAGATAGG
>chr11:31857350-31857450
attagatagatgatagataacagactagatgttgatagatggatagatag
atagatagatagatagattagatagatgatagataacagactagatgttg
>chr6:28461890-28461990
GTAAAAGAGGCACGGACAAAGTCGAGAACTTGAGATGCCCAAGTAAACCT
GCCCAGTTTCTAGGCTCTCTCCCAACCCGTCCTTATCTTTTGGGAGATCT
>chr6:94189282-94189382
TGAAAATAACATTATGCAGGCACTTCTTTGGATACAACCTCGTCTAAGCA
TCACAGGTGGGACATCCTAATTATCTAAGCCAACAGCTGTACGTGTTCTT
>chr1:93857450-93857550
GTGTGGCAGCTGTCTTCTTTATGACTTCAAGTTCCACCCCAGTGTGAGTC
TGAAGTTAGTGTTGTTTGTAATCCACAGTGTCAATGTGATTACTCATTTG
>chr10:99386112-99386212
TATTGATTATCTTTTTGACTTCTCTAAGCTTAAACCACTTCCTGTCTACT
GCATCATTTCTACCGACCTTTAAGTTTGTTCAAGCTCCCACCATCTTAAG
>chr1:27938178-27938278
tattgccaaaattagtatgattccagcagagcaattcagtcagaagcccg
aagaagcctgcttgaatcaataagcttggaagattagactgtacagagag
>chr17:28243027-28243127
gctgtcctggatctcactctgtagatcaggctggcctcgaactcagaaat
ccgcctgcctctgcctcccgagtgctgggattaaaggcgtgcgccaccac
>chr17:29769620-29769720
gggtaggtcctggagattgaactcaagtcatgccggttcaggacttggcg
gcatgtatctttaAATCTTTATCTGATAAACCACCTTTCCCTCTGCTGTG
>chr1:82403060-82403160
AAGAGCTATGGTGGGAAGCTGGGCTACTGGAGGGATGAGGGGAACTGTGG
CTCTAATAAACTTTGCAGTGTGGAGACTAGGGTGAAAAATTACCATGATT
>chr4:63906216-63906316
GTTTTGATTGCAGACAGAGATATGAATCTTTGACAACATGCAGATGAAAG
CAGGgaccttgggcaagtccctttctctttggacctcaatttccttaATG
>chr11:70337290-70337390
aaacaatagagaaaaactcccaacatcagcctctgccttcacaggcatgt
gtgcgcacacGcacgcgcgcgcgcacacacacacacacacacacacacac
>chr1:52222838-52222938
tggtggcaggtgcttttatcagttaagccatcacctcacctcactggccc
cAATTTAAAAAAACAAAAATACCAAACAAACAGAAAAAAAAAAAACCCAC
>chr12:111894988-111895088
ACAAAACCATTAAGCATTTCGGAGCATACCTTagtgcttgttatgtgcca
gatcttgtggggtctttacactgcagcagttcagttaatcctaactccta
>chr19:38858867-38858967
ATATTATTTTGAAACTTTTTGCTTTATCTTTTCTGGCTTTTATTCCTTTA
TCTCTGCCTTTTTGTTTCTGATAAATTACATTGGAAGTTGTATCTTTTTT
>chr9:94828072-94828172
GGCCAAACACCAATTACTTCTTGGAAGGGAGGATAAAAAGACCAAGTGTA
GATATGACCCATGGTTTTCCAAGTAACAATTGAATGGAAGTATAATATCA
>chrX:106043885-106043985
cacagtcctccttctaggtatctgccaagagaaatgaagactcaggttca
caaaaaagctatacTTGGGTGCTAAGGCTGTAGCTCACAGTAAAACTGAC
>chr4:120798522-120798622
TGAATAAGCAGATGAGGAAGAAAGGAAGTGATGAGACAGACTACTTTGTG
CATGCTATGTTAGATAACCATCTAAATTGCAAAGGAAAAAAGAAATTGAA
>chr2:78054764-78054864
CCTTGTGTGAACAACCCAGCTTCATTGCTCACCCCTATGTTACACTGTAA
GCCAGCATCTGAAGCTATAAAAATAATTAACGAATGGCTTCTTTCTCAGG
>chr9:107295804-107295904
CCAGATCTTATCTCCCCATATCCTGAACCGTGGATGTGGAGGGAGATCAC
ATAGACCCTACAGCTCCTTGGTAaaccagatatggtgacttagcctataa
>chr13:98277620-98277720
ccagatctgataatagatggttatgagccaccatgtggttgctcggaatt
gaactcaggtcctctggaagagcaatcagtgctcttaatctctgagccat
>chr10:12821562-12821662
TTATGACAGTTAGGGCCAGAACTGAGGGGAAAGTGAAAAAAACCCAGGTA
ATAACTAGACAGGGTCATCCCTGGGAAAGGAACCAGAGGTATTTGCCATC
>chr10:14158727-14158827
TGATTCTACTGGATATTATTTCTTTGCTTATGTTGGCTACCTAGTAGCTT
TTCAAGGGGCATCTCTCTGGTTCTTATCTTTGTGGCCATCTGCCATTTGT
>chr8:117054076-117054176
TGTCATGGCTGACTGGATGGTTTGCATGCAGCGTAGGTAGGGTCTTTGAT
GGTTCACTCTCTGTGAACCTTTGCAAAAAAAAAAAAAAATGTCCTTTGAG
>chr6:134838204-134838304
cctgttgactaagaatggtaagagaagacatggtccttgtctcacttcta
atctttggcagaaagcattctgtctttcttcaccaactatgatgttcgct
>chr9:25403045-25403145
ttaaaatctcaccctgtgaaaggcttggagctacactgaaatcctgaata
cccagtgtagttggaacctggctaataaagactttctattggcttaaagt
>chr1:60752888-60752988
acatacatacatacatacaaacatatatacatgcatacatacacacacat
atatatacatacatacatatatacatagatgcatatatGTAGAGAATTGC
>chr9:64394886-64394986
TCCACAGACTGCTTTGGAGTTGGTTTGGCGGATCCTATCTCTAGGATCTA
TTTTCCTGCCCCAGCAACCTGCCCTTCCCCTGCCTGACCCGTCTGCTTTA
>chr11:99124248-99124348
CTTCCTTGCTGGCTAAGGAAGGGTGGCTTTACGGACTCTCCGCTTATCTG
TATGTTGTAGATGGGAGCTGCATGTGCTGTGGGTGTGATCTCATGTGTGT
>chr2:142811928-142812028
ATGAGAGAAATGAGTAAGAAATTTCAATGCACTACTTAGACACTTCAAAA
GAAATACTGATGGTTCAGATAATGAAACTAAACGAGAAAAGCGTCTTCAG
>chr7:75629742-75629842
tccagactctgggtctcatacttacatagcagtaccatatcagctgagcc
atctccctcatctccTTGATGTCAGCATTGTCAAAGCCATAAGGCTGTTA
>chr6:136630988-136631088
CTGTCTGTCTGtctatcatccattcatctatgtatctatatatctatgtg
tctatgtatctatgtttctatgtatctatgtatctatctgtgtatctatg
>chr1:161907470-161907570
TAGATAATTGTTGATAACAGCCATATATTGTCATTGAAtatgttaattga
gggctctgagaaatagatcttagggttagtgtgtttagggagatttatga
>chr2:19024052-19024152
ACGGTTCCCCTGAAGAATCTTATCTCCAGGCAAAATCTAAAGGACGAtgt
agtagactgaccgcaaaaattcttccagttatttctgcctttttattagg
>chr14:75175858-75175958
AAGGAAGTCTAAAGAACAGCGGAGTCAGTGGGACCATGCTCAGCTTGGCA
GCAGCCCTGGCTCTTACAAAAACACAGATACCTGTAGAATGAGCAGGCAT
>chr13:34864392-34864492
TCAGTCCTCAGGGAATAATAAAACCCACATTAGACCATATAGGGCAACCT
AGGAATGAAGGAAACTGTAACTGTGTACCATCTCTCCCCCTTCTTTTGAA
>chr12:99131240-99131340
agatagatatctaagatagatagatagatagatagatagatagatagata
gatagatagCAGCTCATATCTATTTGTTCCCTTGAATTATGTCATGTATA
>chr6:94665347-94665447
acacacacacacacacGGGCGTGCAACCCACGCACTCACAtgacaatgtc
tagagatatgttcagctctcagcaatggtagaggcggtactaagatctgg
>chr13:42228892-42228992
GAGTGGTTTCTATAATCCTACGCCACTTTATCATTTCTACCTGAAACCTT
TCCTTAGTCATCGGTGAGATCGGTTGCCAAGAAACCGTTGTAAACAATAA
>chr3:100984334-100984434
CTTCACatcagtagatcgactcaaagataattgacgtgttaatgatgctg
agtcttttaactgtgaaaatagactcactaataggtctttttcagcccag
>chr11:95746354-95746454
aagtccagccccagaggagcccatgcctatttctggcttccttgggcacc
agctgtgctcactgtacagagatctacagacagataacaaaacacccatg
>chr17:57184234-57184334
tctatctatctatctatcatctatctatctatctatctatctatctacct
acctactatctatctatctatctatctatctatctatctatctatctatc
>chr9:4633924-4634024
GTGTAGATTCCCAAACCTCACTATTTATGCATAATACATATATGTAAATA
TCAATTCATTTTCTGTGTTACACAGACACACATACTTTATAGCATATATC
>chr1:111141147-111141247
agtacatcagccatatggaggtttatatatccatcagccacatggaggtt
taagaactggcctatctattgagctgtttatggctaagtgtttaaaggct
>chr6:59498368-59498468
TTTTAACTTTGTAAACAAAGAAATATCTGAACTATGAAATACATATCTAG
ATATCGATCTCTATCTCTCTCTCTGTgtgtgtgtgtatatatatatatat
>chr8:66290249-66290349
AAATTGAGTTAGATCAGTAAAGGTGATAAGGACTgttagaaaacctgaag
ctatgtcctggcactttttctttatgtagatccactccttgggagtggtg
>chr5:118418713-118418813
ttcacctccccctgcctcagtttccacacctgggaaaggaagaagataag
atctggcttggaggtgagtttcatggtttgctatttaataagtgtcaggt
>chr11:98470198-98470298
GCAGACCATTGTTCAACTCGACGAGGGGAGCGCCCGCCCCACATCTTCAC
GTGCACACAGTTCACTCTGATCAGATCCCCTCATCTCCCAGTTACCGTAA
>chr16:85156024-85156124
GCCAACGAATTTCCACATGGGCTTACATTCTGAAAATACTTTACATGCCA
GGAGTGTACTGGGATTAACTTGTCAAAAATCATCACACTTTAAGTATAAC
>chr2:32770895-32770995
GTCACCTGTGTGACACTACAGCCCAGCCTCTGGCTAGAACCTGCCTGGCC
ACCCTTATTCAACCACTCCCCATCCTGGCCTGGTTAAATGAAATGAACCT
>chr2:92025574-92025674
Gttttttgagacagatttctctgtgtagttagccctcactgtcctggaac
tcgctctgtagaccaggctgatctcagactcacagagatcaacctgcctc
>chr7:126775087-126775187
GGTTTATGTAtttgtttttgaggcagaggcttactagctaaccccagcgg
gctgctactctgtgtagcccagatggcctcCCAAGTGCAGAGTTACAAAC
>chr9:66312141-66312241
gcaaaaataaaGCAAATAAGTAAATAATATATATAGATGATAGATATGAT
CAGGCATGATGTTCTTTTCAGAGGCTGAGTAGGGATATCTGAAGTTCATG
>chr1:138178118-138178218
ctggagcaaggaaggtcatagctctcagaggagaagctattactaccact
tttctagagcaacataagtcctagctcctgaattctaaaaacaaatcctt
>chr1:37420090-37420190
TTTGGAGCCCACCCATATCTTGAGGATGTGGTCTATGGCTGATTTCACCC
CTTTATGAGGAGGGGGTTGGCCTAAAATTGAAACCAAGAAACAGAAAAAA
>chr12:71007804-71007904
AAAAAAAAAAAATCACCTTCAACTTATCTCCAAGCCATCTAAAACTCTAG
AAGGCAAGTGCTCCACAGGACTCCAGCGTGCAGCTGACTCTAGCAGCTCC
>chr15:86603500-86603600
ctctgcttcctgacttcagatgcagtgtgacttcaaattcctgcttctgt
gacttcttcatcatgatagtttgtgccctcaaactgtgagccaaaatgag
>chr19:40240578-40240678
CATTCTGACCTGCCTGGGATGCTGCTGTACCAAGATCTacaagacagata
agacagacagacaggcaagacagacaaacagacagacaagacagacagac
>chr11:60859806-60859906
tctcagatggtctgactcgcacccctgggtagcacaggtacacagcaggt
ctctttctatgagaaacttccatactgatttctgtacaagtcacactagt
>chr7:3375541-3375641
tatctgtctatctatctatctatctatctatctatctatctatcatctat
caatctatctgtctgtctatctatctatctatctatcatctgtctgtcta
>chr18:6221348-6221448
aagcccatgtagagatGGCGGACACAATAGCTCTGAAGCTCAGGACTTCT
GCAGTGGTGTACCATCGAGGTGAGGTCGGCTTGCTGCTGAGTGCTGTGCA
>chr8:3692042-3692142
catttattgatggatctatctatctatctatctatctatctatctatcta
tcatatacctatcgtctaataatctatcatctatctatcatctatatatc
>chr6:88529320-88529420
GATTGACAGATAGTCTCTCATCCCCCTCTGGTACTGTGATTGCACACGAT
GTGCTCTGTCTCAGTCAAGCGACTGTATTCAgctctattctcttccactc
>chr3:83080738-83080838
cacgtactgtgcacttgaagtcgcctgagagaacggatcttcggatcttc
gcagttctcaccacacacatagtgactaggggctggagagatggctcaga
>chr11:32217228-32217328
atagatagatagcctggcttggtagtacatgcctttaatacctgcccttg
ggaggcagaggcaggcttctgtgagtccaaggccagcctggcctacacag
>chr8:108989184-108989284
ATAGATAAGATCTTCTAGTCAAATAGGCAAGGTACCTTGGCTATAGtttc
tttctttttttcttcctttctttccttcctttccttccttcttgtttgag
>chr17:7257156-7257256
caagtggataaaagaccttaacataaaaccagatacactacatttaatag
ataaggaaatgggaaactaccttgaacacatggggacagaagatgtatta
>chr5:7714508-7714608
tgtatgtatagataggtagatagatagatagatagatagatagatagata
gatagatagatagatagatagatagatagataAAACTTCCTTGGTGTAAT
>chr15:100667848-100667948
AGACTCCAGAGAGGCAAAGTTCAGGTAGGAAAAGTAACAAAGGCTGCGCA
CACAACTTTTATTTTCCTCTTGTCTTTCACACGATCTTAAAAGACTGAAG
>chr1:131098076-131098176
TGGAGGAGATGTATTTTGAAAGAAACGGATAATTGATAAGAATCTTTCTA
CGTGGACTCTGTGGGTGGGGGGTGAGGGGTACCCGAGCAGAGCGAGAATC
>chr7:105276364-105276464
GCTTCCGGAAGGTTTTTGAGTCATTATGTGTCCAGAAAGTAAACTGACTA
CATGTGAACAAACTCTACAGTCAATATTGCAAGAAAAAGCAACTATAAAA
>chr2:152494362-152494462
GCATGCCTTATCAAACCCAACCTATTATCACTCCCTCCTCAGCAAGCTTT
ATCTTATTTGTAGGTTGACTTCTAAAAGCTTCCATTACAGAACAGGAAGT
>chr11:103119122-103119222
TGAGAACTAGGCCTTATCACAGAATCAAAATGGTAAACTCAACAGTTCTC
TCATGTCAGTATAGTTAATGCAACCCTGTCACCTGACCTGTGTCAGTGTT
>chr5:122731570-122731670
TGGCCTATGCAGCCCCAAGGGAGAACAAGGGGCTCTGTAAGGTGTTCTGG
GAGCCTATGAGACGCATGGGGGGAGGCAATAAAGACAGAAAGAGAGGAAC
>chr17:35196830-35196930
tatgtatggatggatgtatgCtctatctatctatctatctatctatctat
ctatctatctatctatctatctatctatctatctatctatctatagtccg
>chr11:46553080-46553180
CAGGATTTTTTTAGAGGAAAAGAATTAAATGCTATGGTATAAGAATTTGT
TGTACAAGATTGTGATCTGGAACAAAAGGGACCATGATAAGACCTATGGT
>chr11:104550884-104550984
CTTGGACTTCCTACTCAGGCCTCTAGGATATTCTAGGAACATTTGGAACA
GGGCCATTCCCCAAATACACAGGATTCCTGTAGTCAAAGACTTTATGGTT
>chr1:23533638-23533738
gattagatatatagatagatacatattagatttatagattagatagatta
gatagaaagatagatagatagatattagagatagataagatagattagat
>chr15:43565272-43565372
TAAAGTCTTTCATTTATGTACTGAGGTGATAGGATAGAAAATTTGGGAGG
TTCTTATTTTATTAAGCACATTGCAGCTTTATAGAGCACTCCCAGTGGTC
>chr15:74990148-74990248
TCTGAGGTTCAGCAGCCATGGGGAAGCATCTTCGCAGGAGCCTTTTATGT
GAATAATGTGTTGGTGCTTGGTGCTGGGTCCTGGCCAGTCACAAGCACTA
>chr7:68852304-68852404
CTGCCATTTCTAGATGCTGGGGAGCATATGGAGAGCCTGAGATTGTTATC
AGCTGCCCAGAGTAGGCTGTGCCATCCCAGCTGCTTTACTGTGCTCTCTA
>chr2:156779784-156779884
GGGTGGCAGGCAAAGACTCAGAAAGAACAAACAATCTGCCCGAGGAGGCA
CAGCAGCCCTGAGCATAGATGGGATCTGAACCTAGCAGACTGCAGCATCC
>chr5:129375956-129376056
atagatagatagatagatgatatagatagatagatagatagatagataga
tagatagatagacagacgagatagatagatagatagatagatagatagat
>chr1:87337026-87337126
atgtttgaagtcaagtttgtgagcatggtaacaggtgcttttatctgctg
agccatctctccagttcACATACCTAGGTTTTTTAAAATGTAAAGCCTAG
>chr3:21963238-21963338
TGACTTCCAGCCTCATAGCTGCTTGGGGAGGGAACAGTTAATTTGAGTGC
CTGATCTCTAACTAGACTCTGAGGCCAAAGATTAAGAGGCAAGATTTCAG
>chr3:50160115-50160215
atggatggatggatggatggatggatggatggatggatggatggatggat
ggatagatagatagatagatagatagatagatagatagatagatagatag
>chr5:135218349-135218449
TATttttgttttctcatagttttgagataagatcttagttagcctttcct
gaaacttactttgtagctaagcctcctgcttcaacctatagagtatatta
>chr15:58820175-58820275
CAAGGTCTGCCTCATCTGATATAAACTGATTCTAGAGTGATATCTTGTCA
CAAATTCTACCACAGGCCTGCTGATAGACACATGAGAAAGATAAGAACTG
>chr13:95191894-95191994
TAACCTAGCTCCCCTCTCAGTTCCTTCCCACCTACTCCATTTCCTCAAAA
TGGGCTTCTTTCAAACTACTGTGCATATTCCAGACCCGGAACCAGGCAAT
>chr10:30678788-30678888
aacctatctatctatcatctatcaatcatctatcatccatccatccgtct
atctatctatctatctatctatctatcatctatctatctatctatctatc
>chr2:120297200-120297300
CACACTTCATACcacctcacacacacctcaaacacacctcacaccacctt
acaccaccttacacacacctcaaacactcctcacaccaactcacaccacc
>chr15:102636980-102637080
cagggctctgaagaagctgaaccttcagggccatcgagattgcttatcag
ataaagactctggccaagcaagcctgatgatctgaactagaactccagaa
>chr12:91664340-91664440
AGGGCATTGAAAGTAGCGGTGTATTCACATTCGAACTCAGTTTAAAGCAC
AGTGGTTGTATACATGTTCCAAGTCACCGTGTTCTAAAATCAGTAACATT
>chr5:89678164-89678264
gctgagccatctcgccagcccAATGTTTAATTTTTTAAGGGAGGACTTCA
CTGCATTATCCAGGTTAGCCACTCTAAATGTTGAGATTGTGAGCATGTCC
>chr13:46692308-46692408
Tatagatagatagatagatagacagacagacagacagacagacagacaga
gatagatagagatagatagagatagatagatagatagatagatagataga
>chr4:155580162-155580262
CAGTTAGTGTATCTTCCTGGGTTACACCTGATCATTATCTCTGTCAGCCC
AAATTCTGGTTAGCATTGGATATTTCCAAAGAATAAATGTTTTCCCTCTG
>chr1:184791248-184791348
GCCTCTGGTGGACATAACTAGGTATTACAAGAGGTGTGTACCAAACCTTT
CTATCAGTAGTCTGATgaatgaatcttctctctctctctctctctctctc
>chr2:179703994-179704094
tagatagatagatagatagatagatagatagacagactaacagatagatg
atagatagatgatagatagatagatagatagacagacagacagactaaca
>chr19:26880658-26880758
CACAGGCCATGAGGACAGAGACAAAGCAGGTTCTGCCCATCCCTGCAAAT
GTGTCACCAGGCACTGTCTGGGGTATGTGTAGGTGATCACTGCTCGGATC
>chr1:85806721-85806821
ACTAAAAAATTCTTAGGCACTGGTGACCCTGTGGAGGTGCTTTGCTCTTG
CTCGATAGGAATGTGAACAGAAACAGAGTGGAAGCATTGGTTGGCTAGAT
>chr9:60999102-60999202
TCCTGCCCCTCCCTCACATGGGCAACAGAACCAAGCTGCCagaatcaaat
gagccagaagaggaagttttagatgactgactggtatcttcatttgcaga
>chr4:107698106-107698206
tgtagttcattccaaatatagtcaagttgacaaccaggaatagccactat
accatgcaaaaagccagacacagatagatgcctgtgagcccagggctcgg
>chr15:32448912-32449012
tatctatctatctatctatctatctatctatctatctatctatctatcta
cctatctacctatctacctatctacctatctacctatccatctaACATAT
>chr7:133028894-133028994
aaaatcaatgttacagtaactattttgcttaatgctcaaagaccaagaat
cacaacactggcaatttggttatgctaagcgaagccaaaagctcctcctg
>chr8:57426760-57426860
TTATTATGAATACTTTTTATCTCTCACATTTTATAAATAGGGATTATAGT
GGAAAAATGTTTTCTATCTTAAAATTTGCTAGGAGAAACATGCTGCAAAC
>chr2:122715880-122715980
GGATGCATCTCCTTTCCTTCTGTGGCCCACTAGGAGGCACATGCCCTTAT
CTGGGCACATCTTACTTTCTTCAGAGCACCCTTCTTTGCTCAAGTCTATA
>chr15:12092083-12092183
TTTCTAAAAAGTGGTCTCTTGGATGGATGACTGACAGGCCCGACTGAATT
AACTTTTAAGGAAGGAGACAATAACCTGCAGTATTCTAATCTTTGCAGCA
>chr4:115006002-115006102
gtcctctggaagggcagtatgagctcttatctactaagccatctcctcag
cctcCACCCCCTACCCATTCCCTCCCttttaaagacaggatcttgtcttg
>chr9:3000989-3001089
tatcgccagattccaggtcctacggtgtgcatttttcatatttcacgttt
ttcagtgattttgtcatttttcaagttgtcaactgcatgtttctcatttt
>chr14:100559630-100559730
gcgctgacaggcgcttttTTTTCCCTCTCAAAGAATACAttgtattttgg
caagggctatcatatttagcgcaggttagccttgaacatattagtctctg
>chr10:93743545-93743645
tgggatccgatggccttttctggctaacataaacacagagcatcatatac
ataaataaaCCTTTATacacacacacacacacacacacacacacacacac
>chr18:11194738-11194838
agatgcagtaagaaaccctgtctccatatataaagcagagaatgactgag
ggagacatcctatattaacctctggcctccataTCTACTCCTTAAGTACA
>chr3:129482154-129482254
CTGGACTTACCTGTGTCTCTTTAAATAAATCTGTAGTGTGTGCTTGTAGG
TGTGCATGGTGTTGCAAATATAGAGAGATAAACAGATAAAGATATAGATC
>chr19:58384876-58384976
gcattagtccttgcaaatatacacagctccagtctaatcataaaacaaCT
ggtccagagagatggcttgttgggcaagggcacctgccaccaatcctgag
>chr13:85702272-85702372
tgaactacaatccagaattggaaggctcaccagtgacccttatctggagg
cttggagatccttatctgaccttggtatggagatcttgagccatagtggc
>chr7:140207074-140207174
TCCAGTGATCTTATCTGTGCCCACAGGCATCCTGAGGCCCTGCATCTTTG
CATGGTGTCCTGGTCCTTCCCAGATCTCTCTAGTGTGCAAAGTCTCACCC
>chr11:48874662-48874762
AGTCGTGTGTCTTTTCTGGAGAGTCATCTCTTCACCCCAGATAGAGCAAA
GACATTTCCTCCAAGTCTGCCTTAGTCAACCAATAAACAGTTTGGGGTTC
>chr12:69384756-69384856
ATTCTCTTTGCTCACTGCACGTGCTTGCCGGTGCATCCAGCTTTTGCAGG
AGTTCTTGGGGTTGGAGTCCTTTGGGCTTCCTTGGGCCAGTATTGATTGA
>chr3:142689014-142689114
agatgagagagaaaccctgaatgagaaatatttagagtagaaccagtaag
taagaggctgagaagatgtattacgagagaaggggggagagggggagagg
>chr13:13589131-13589231
ttgtgtatgtgtgggttcttgctaaactgccttggcgattgctaaaccta
gagtttacaaagatgtgcacacatagcacatgggccaaggagaaggttca
>chr15:59524724-59524824
GCTCTTATTACAAAGTTATTTTAGGGGTAAATATTTTGATAGATGTGGTT
CGGTGCACCTGGGAGCTGAGCCGTAGCTTGAGGCGGTTAGAACAGATGGA
>chr9:79715921-79716021
CCAGTTTATCCTGACTAAAAATATGCAAGTATGTCTTTAAGATCTGGAAT
AGATTACAGAGGGATGAGGAAGGCTCAAATGAACCCCAGTTCTTCTGATA
>chr10:105743190-105743290
tctaccatctatctatctatccattatctatctatctatctatctatcta
tctatctatcatctatctatctatatctatctatctatcatttatctacc
>chr10:16652330-16652430
GTCTGctctctttctaacatgataactcagggtcagcaggcttggccgca
agctcccatacctgttgagtcatctcacGTTCCTCTATTTAACTTTTCTG
>chr15:63661305-63661405
ctgagccatcttcccagacccATACGCTCCTCATTGTAACAGccaccgat
attctggtttctccatctttccaattctaatctctcttctgatctcctaa
>chr2:32161233-32161333
cctagatcctctgcaagataagccagtgctcgaaactgctaagcagtctc
tccatcccTGGCTGTGACCGACCGACCTACctttctttctttctttcttc
>chr10:67620692-67620792
tctatctatctatctatctatcatctatctatcatctatcatctatctat
catctacctatgtatctacctatcatctatctactatctacctatcactt
>chr8:82400348-82400448
TCATTTTTATCAGCATTGCAATCTTAGCTCTGTCTGGGGTGGAAGAGATT
AACCCTCCCAAGACCTGTTTCCCTGCAAATGAGTTACTCTAGCAAATGTG
>chr11:62454770-62454870
CAATATAATCTTTTTTAAAATTTATAGGACAGAATCATAGCTATATAAAT
ACATGAGCAACAGGTATATTCTGATGAGTTGTAATGTGAATACTTATTCT
>chr7:100830656-100830756
TTgagagaggaagaaagagagagagagagagagagagagagagagagaga
gagagagagagagagagagagattgagagagagagagagagagagggata
>chr12:77937862-77937962
tatagatatagatatGTAATCTTTGACTCTTTTCCCATATCAAAGATTTA
AATAGAGTCAGACATACCTTTCGTGTATTATAATGATACTGTGGTTCCCA
>chr11:99104816-99104916
GGCTTCTGTGCTGGGTACAAAGGCTGGCAGTCACTCATGGCCAGGGCTGC
AGATGGTGGCTTGAAGCCTGTTGAGACACTGATGCTTGTGAAGTCAGAGG
>chr7:29324744-29324844
CACCCAGGAGCTGGGGCTGGGATCTACTGCCTGGTTTCTAGCTGTGGAGC
TGCTCTCGGCCCCAGGTCTTGTGAGCAGACGGCCCCTCTCTGCATGGAGC
>chr8:49967854-49967954
tatctatctatctatctatctatctatctatctatctatctacctatcta
tcATcacatgcttcaattctagcattgggaaggtaggagcaaaaggacca
>chr10:9681296-9681396
accaattTGACTGATAGGGATGTTGATTGAGGCTGGTGGTTCTGACCTCT
ATATAGAAGCCATGACAAGTGCACACCGACCCCCACagatgatagataga
>chr7:73512658-73512758
gatttcaatccccagcaaccacatggtagctcacaaccatttataacatg
atatgatgacttctttggacatgcaggtaggtatacatgcagatagaaca
>chr12:102725182-102725282
CCTGTCTGCATTCTGCTGGTGCCAGGCCTATCTGGGTTGCATCTTCCTTT
AACAATGTCAATGACATCCTGGGTGACACACCTTTATGCTTAGTCAGCAG
>chr9:111273298-111273398
GGTGATCTCCCGCCTACAGAAAGATTTTGAGAGACATTTTAAGGACCTCA
GGTTCATTAAAAAGGACTTAGAACTTTTCTCAAATCCATTTAGCTTTAAA
>chr5:31527441-31527541
TGTACTACAGCACCGGGGGGCGGATCCCAGCGGAGACTCTGAGGGTCATG
AGCAGGGCTTTTATCTCTACGATCTGGGAAGTACCCACGGCACGTTCCTC
>chr12:38463322-38463422
agatagatagatagatagatagatagatagatagatagataactagatag
atagatagatagatagatagatagatagatagatagatagatagaCATGT
>chr4:144707096-144707196
ctgcatagtattgggtcagaagttggcaagttgatcaatggtattgaatc
aaagacccagagataaatccacatacctatggatacttgattttgataaa
>chr1:20912664-20912764
TGAGAGGGCTTGTTTATCTCCTGGCAGCCATGGTGATCTTAATCTAAGAC
TAAATCTTCCAGGGCCCGTGGGCGTGGGCGCGGGCGCGGGCGCTGTGGCA
>chr3:79127074-79127174
caggccgcactcgaccaagactaccatgcatacctctcgctccctacctc
agttctcttcataaatctagagctcatgtcaactcctaaagacaaactta
>chr15:85753494-85753594
taaacagatagacagacagatgggtgatagatgatagataatagatagat
agatattgctagattgataggcaggtagatgatagatggatagatagata
>chr17:25976233-25976333
ttgctactttggtgaattcttctttttcccacccttggtttctcctctat
cactagacaggagagaaagactagagaggaaagagagagataaagatctc
>chr6:144323922-144324022
gatagatagatagattgattgatagatgatagatagatagatagatagta
gatagacagacagacagacagatagatgatagatagatagatagatagat
>chr4:41078824-41078924
CTGTTTCAACATCGCAACTGTTTTCTAGGCCTCAGGTCTGTGACTCAGTT
CCATGATAAGATCTCCAGGCACAGCCGCAGCCAGCAGGGAGGGCTGAATG
>chr10:69204304-69204404
tagatagatagatagatagatagatagatagatagatagatagatagata
gacatatggatgatagataatagaaagatgataggtagatgatagaagat
>chr3:69205430-69205530
CTCCCCCTCTGGAGTCCTCCTAATTTACACCTTGAGCCTTGAGTCTGATC
AGATTCCACTTCCTGTCCCTGCTCCTCTAGTCTGGTATGGCATCATCTCC
>chr10:41692392-41692492
TAGTTCAGCAAATGCTGCTCCTGTGATATTTGTCCACTTATCCAGAGGGC
TTCATGGACATATAACTATTGCAAGGTCCAGGGCTCAGGGTGTTAAATGA
>chr19:9055610-9055710
CGAATTTAATTAATCTTGATATAATTAACACAACTAATATAATTGTCTCC
CATGCTTCTTAGAGACAGGAACCATGTCTTTGAGACTCATCTATAAGTCC
>chr11:108409378-108409478
GACTCCTCTCATAGAATCAACATGTAAATGTCCTAAGGATTCAAAGTACA
TGGGGAAACTGGCCTGCTTTGGAACGTTGCTTAGCGTTCAGCTATGGGAA
>chr18:68379882-68379982
gatagattatgatagatgacaaatagatgataaaaagtgataggtaaatg
atagatatgatagatgatgataaatagaagatataaagtgatagataaat
>chr15:51342514-51342614
AAGATGCTGATTTCTTATCTAATGGAAATCAGTGTGTAGAAATACAAGCT
CTTGTTGGTATACCGTTCTTATCTTTCCAGTCAATATTAAAATTAAGGAG
>chr8:81651187-81651287
atttgatattagtcccctatctgatttaggatcagtaaagatcctttccc
aatctgttgctggcctttttgtcttactgacggtatctttcgctttacaa
>chr3:60525809-60525909
AGGGAGATGGTAATTTTAGGCAGAAGGACCTAAAGTGAGAAACATATTTA
TGGGATGGAATTGTGGTGTGTTGTTGCTCATGGTTGGTCCAGCTTTACAG
>chr12:69236700-69236800
agccagggctacacaaagaaaccctgtctcagaaaaaaaaaaccaacaac
aacaaaatatagatagatagatagatagatagatagatagatagatagat
>chr10:17482404-17482504
GATCTCTTTTGCCAAATCTGATCTTATTGCACACAGCCAAACACCCATTA
GCAGAGCCAGGTCCATTGGGTGCCTTGTGTATCTTCTGGGCTCCCAAGCC
>chr12:90781560-90781660
AAGCCCTTGGTTTAATCTGATCTGGGGCTGAGGCACTATCTGAAGATGCA
GTGGAATTCTGACTCAGAACTCACCTCAGCCAAGCTCCCCATGAGTCATA
>chr2:173443762-173443862
AAAAGCCACACCAAAGCAGAGtggattaagtgggtccccctcccccatgt
caatgtctgcaaagcttcaggatttgagcatgtgagcctacatggaaata
>chr15:6592319-6592419
ATGACAGCATGTACCTCCTTGTCCCTTTGGGAGAGCCCCGTGTTTAGGGA
GAGCACGTCCCGGCTGACCAACAACAGAAAGGGCTGTAAGGGGTTAAAAC
>chr10:122197826-122197926
CCAGGAGCGGCAAACAAGCCTTGCCTTCGTGCAGATTTGCAGAAGTTGTC
TTATCTGCTTGCAGTGATCTCCTGCATGACGTTTCCTTTCCAGTGTTTAT
>chr7:6157497-6157597
CAAACTTTATCTTtttttgtttttgtttttgtttAAACTCTAGTAAATGT
GCAATTCTGTTTTGCCCCTCCTATCTCCTTATCTCCTTTCCCACTATGAC
>chr10:12837269-12837369
ATACCATGCCATGGTCCCAAGTTGAAAGAGGCTCCCTGGTCAACCAAGTA
CATTCTATAGGTTAGAGtctctctctctctctctctctctctctctctct
>chr16:12674040-12674140
tggatggatacatagataaatggtagatagatagatagatagatagatag
atagatagatagataacagatagatagataatagataacagatagataga
>chr13:104623186-104623286
CGGAATGGAGGCTTTGGGGGATCCCTCTTGGTTTCCTCCTGTGGTGGGAC
TGCCAGCAGCTGCTTTCCCAGGCCTTGCTGTCTGTCTCCAGCCTTGGGGT
>chr15:9595704-9595804
ATGACTAGAAtatctatctatctatctatctatctatctatctatctatc
tatctatctatctatctatctatctatctatctatAATCCTATTGACCAA
>chr2:70128586-70128686
ATCCCAGCTATGCTGAGACTGTCACTCTTTCCTAGACTTCCTGCCTTTCT
TTATTTTTTTTTTCCTGTTCGGATGCTGGATCAGATATCAGAATAATAGT
>chr18:24654428-24654528
AGAGGTATTTCGCGGATGCCTCACACGGCCAGGGGTACACAGGAAGCTAC
TGCACGCAGTTTGAAAAAGCGACTCTGAGACAGAGAATCCAGAGATTGCG
>chr5:32845230-32845330
cgttgtatagttcaaaacctcctatacctcaagctccaggggatctgatg
ccTATAACATCTGTAGGAGGCTACAGTCATCTGCATAGATACTCATCAAT
>chr8:27109639-27109739
TCTCTCTCTAGAGATCTCTCCAACAATCGGATTGGCTGTCTCACCTCTGA
GACATTTCAAGGGCTCCCTAGACTTCTCAGACTGTGAGTGATAGGCCTCA
>chr1:164252164-164252264
GGCTTCATTCATATGACAATTCTAAATCTAGTATATTCACCAACTCACCT
ATGTATGGTCCAGTACTCAAAAGTATGATCTCTGCTTGAGATAAtctttc
>chr2:35329107-35329207
AAAAGCTCACAGTTCTGAGTCACATAGGTCTAGATTTTATGTGAACTGGA
TTCCAAAGATGAGCAGACAGGCCACAAGATGTTTATCTGGTAACATTTGG
>chr16:47241718-47241818
TTTCATGTTGATATGCTTTGCTCAGCATCTTATCATATGTATGGATCTAT
TCAAGTAGACTGTATTGAATACTGTTGTTTCCATTAATTTTGATTGAGTA
>chr11:78481299-78481399
agtcctgatgttgacattgccaggatatttggagcatctcctatctcaaa
gatgtgaaaacattacttttgattggttaataaagagctcattcagtcta
>chr5:119351285-119351385
agagagatagagagatagagagagatagagagatagagaaatagagagat
agagagatagagaagtagagaggtagagaggtagagagatagaagagatg
>chr1:58944646-58944746
CAGATGATTTCTCAACACAAAATTAAACTAAGGAAAATCCCTTATATAGA
ATATATCAAGATCACATAATTCAACAGGATTTCACATAATTCATATGATT
>chr11:72446340-72446440
AAAAACCCTGCTCCATCTGTGTGAGTACCAGCCACCATCCCAGGCATTCC
CTAGAGGGCTGCCCTGTACTTGCTGGGTACCAGAAACTTTGCTTTGGGCC
>chrX:51578334-51578434
ACAAACAATTGCATCCATTGAATTCAAATGCCAGCTAGTGGGAGAGAAAT
ACAACCTTCCATTGCTCCCCTCTGCTAAGGTTGATTGCTTGGCTAGGATT
>chr8:125067686-125067786
TCACTAGCTGTGTGGGCAGGGACGAGCTGTTTGATTCTAATCTCTGCCTG
TGTGCTGAGCACCGCATGCTTGCTTCCTGAAACTGTCACGGGGATGACAG
>chr16:76109718-76109818
TTTGGGGAAGATTAGACACATGTTTCTAAAATTTTTATCTCTACCATCTC
TAATGAACTATGTCCCATTTTCCTAGTAGGTCTTCACTATCACCAAGTCC
>chr9:23046714-23046814
TCTGTAATTAACAGCTGGTCTTTGGTATTTGTGGATATAtctatatctat
atctatatctatatctatatctatatctatatctatatctatatctatat
>chr1:39735162-39735262
TGTCTACTAGTCTATGGAATAAGTATTTtatctatctatctatctatctg
tctgtctatctatctatctatctacctatctatctatttatttatttatT
>chr12:73900596-73900696
tctatctatctatctatctatctatctatctatctatctatctacctacc
catctatccatctatccatctatccatctatccatctatccatctatcca
>chr9:41265740-41265840
TAGCTTAAAAAATATAtttaaagattttatatttgctcccatgtgtacca
tgcacatatttagtgattgcagagatcagaagaagataatggatcctctg
>chr14:20205473-20205573
tggctcagcggttaagagcactgactgctcttccgaaggtcctgagttca
aatctcagcaaccacatggtggctcacaaccatccgtaatgagatctgac
>chr16:59475858-59475958
GAGAAAAGATTTTGATCAGAAGAGGGCAACAATTCAGTTTCACCAACCTC
AGAGATATAAGGTAGTGGATTTCCCCAGGGCAGAATTCTCAGACATATGA
>chr18:4586186-4586286
cACAACAACAAAATGATAGACCCAGAGCCATCTTGCAGAAGCTATACCCA
GTAGCCTTCCTAGAAGAGCAAAGTTAGAAATGAGAGGTTGCAGCCCTACT
>chr2:104534256-104534356
GCGCCGAAGATATCATGTTGAGCCTCAAAGGTAGCAAAAAGAAGCCCCTG
AGATAGGCCAAGAAGGAGGCCAAAGAGACAGATGAGGAAGATAAGGCTTT
>chr11:21227972-21228072
ACCTTTTAAGCTCTAGTGTTCACCACTAAAATTTCTAGGGTACCTCTAAA
ACTCTGCAGCTGATAAAGATCAGAGATCATGTGGGAGCCAGCAAAGCCAC
>chr5:25512574-25512674
tagatagatgatagatagtgataggtagataggagggagatagatagata
gatagatagatagatagatagatagatagatagatagatagatagataga
>chr13:54621501-54621601
ACTCTCTCGAGCTCCTGGAGGTACACTGACCCTCTGGGGTCTGTCATCTT
TTCATCAATTTTAGATCTTTGGGAGATAGATCGGCAGGGTCCTGAATTGT
>chr13:29850687-29850787
cacagaggctcaataccatcataagtccagttcaagggatctggcacctt
ctgacctccttgggcaccaggcacatttttggtgcacataaatacataca
>chr15:64372103-64372203
gctcttctacaccaggctggagaatgaccactgggttccatgcatgctaa
gcagcgctccaccaaccttgtatcctcagtcctaaatgttctaagaaggg
>chrY:144893-144993
gacagacagatagacagatagtcagacagacacagagaaagagagagaaa
gatagatagatagatagatagatagatagatagatagatagatagataga
>chr17:34414300-34414400
aaacactaagctccttctccagcaccatgtctgcctgcaggctaccatgc
tccccacagggatgataatgaactaaacctctgaaataataagccagccc
>chr17:28882480-28882580
TGGCGTCTGCCCACAGCAGCTGCAGCCTTCCGTCTGCATCAGATCCACTG
ATGTGATAACTTGACTCTTAAATACGAGGAGAGCATTCTTTGCTGGTTTT
>chr9:110461204-110461304
gtttcttgcaggctgctggttacaactgcacaccatagaactcaccacac
tgtgtcttatctaacagtgagttgaagagcatctttgccactaatctata
>chr9:35037264-35037364
ACCCAGAGTAACTTTCTGCTTCAATTATATTTCTTAATGTTTCAAAACTA
CCTCTGTTCCCTTGATATCATCCTCTGCTGTCCCCAAGATGGAAAGATAA
>chr7:110169768-110169868
cctttctagcctctacaggcatctgtactcgtgtacacacacacatacac
acacacacacacacacgcacacacacacacgcacacacacacacgcacac
>chr15:77887660-77887760
agtggtgtgagccaccatggcgggtgtgtgtgtgtgtgtgtgtgtgtgtg
tgtgtgctggaaacagaacctgggccctctgtgagagcaggcaggactct
>chr2:73803601-73803701
GAGTAGACAACCTTTTAAAAGAAGCCTGGCAGTCAAGGCAACAAGGTTTC
ACCAGAGCGTCATTGTGGAGTTCGTCTGTTTCTAAGACAGGAGCAACATC
>chr1:4712162-4712262
tgtagaagaatgcgaattgatccattcctatctccttgtactaaggtcaa
atctaaggggatcaaggaactccacataacaccagagacagtgaaactta
>chrY:1762428-1762528
catctatacctatacctctctctatcactatctctatctataatctctat
atcaataactatatctatatcacctctacctctatctatctatctatctc
>chr13:58117026-58117126
ACCTCCAAGAGTCCTAGGCTTAAAGATGAGAGTGAAGCATGAAGCagaga
ctgactgttcttccagaggtcctgagttcctgagtttccagcCTAGGAAA
>chr9:32506082-32506182
GATGGCCCTGCATCTTCCACAGCAAGTTTGTATATCCCGCTAGCTTCCAC
CCTGGTCTCTTTCTTTGCCTTCCCCACTTATATACTGAGTCCCAAAGCCA
>chr13:30622619-30622719
gatagaATCTATCATTACCATTACCTAAGtatttatcatctatctctatc
tatctatctatctatctatctatctatctatctatctacctacctatTTG
>chr7:68475259-68475359
CAGTGTCAGGACCAGGGATGAAGGAATCTGCATTCAATTCTATTGGGGAG
GCATGGCTTATAAAAGCATCTTTGGCATCATGCTTGGGAAGGAACTGCAT
>chr7:131697388-131697488
cttaccttatctatctagctatctaccttcctacctatctatctaccccc
cccatctatctaATGtgtttttattatttttgactatgtgtatctctgtg
>chr3:96085027-96085127
aaggaaTGGTCATAACACAAAGGAAGTAATATGCAATTGCTACAAATCAT
GTTTGGGTGTACAGAAGTCTCGCATGCCTTTAGATGGTTATCAAGTAACT
>chr18:32727229-32727329
AAGCCACCTCATCAGCTCATCACGCCCTGCATGATACAAGGTCCGTAATC
AGATCTGGTTGGCAGGCAATGAATGAATTCACACTTTAGATGAGAGTACA
>chr14:53428742-53428842
GCTGTTTATACTTGGTAAGTGAAGTGACTTAAAAAGTGCACTATTtttcc
aattctcttggccccctgggcctctcccctgtttccctccatcccttata
>chr11:62472946-62473046
AAGGTGAAGCTGAGAGTCAACCTGGTGCCTCATACATATTAAGTACATCA
Cagatagatagatagatagatagatagatagatagatagatagatagata
>chr9:44020794-44020894
CGCAGAGTGGGGCTACCCAAGAAGCTAAAGGAAAACACGCGGTGCCAGCG
CAGAGTGGGGCTAGCCGGAGGAAGGAAAGGGACAATCCAGCAGTGACAGG
>chr10:19284217-19284317
tcctcccaggtctgtgtgtttgaacatgtggttcctagctggtagtggtg
cttcaggtagggattatggacactttggaaattggagcctaattgttgga
>chr7:43920211-43920311
AGAAAAAGTTCATGGGAATGCAGCCATGAGATGACCCCCGGAGGAAGTGG
CACCTCTATTCCCCTATGCCGAGCTGGGGACCCTGCCTTCTACCCCCCTC
>chr11:54695594-54695694
acacacatactcagtatATACATGTGTACCTGTacacatgcacacgcaca
tacacacacacacacCAAAAAAATGAAACTACAgggaccagcaagatggc
>chr6:91955208-91955308
ctttgctcatgtgctaggcaagtactctttcactgtgttcagtccttgga
caacagtcttttattggatatggattctgtaaacattctcttacagtctg
>chr8:120332932-120333032
TGATGGAAAGTCTTCAGATGCGGGTGATAGCTATATGACACTAAGTATAC
ACCATCCTGCTGAGGTGGGGAGAGTCAGTGTTTCCTATATGCAAATTCTG
>chr18:55173386-55173486
AAAACTCCAGATATTTTTCTTTTTCTTTCAGGTTATACTGCCCAAGGGCC
TGAGGTGTTCGATTTTTGTCATAATTCATTTGGCAGGTCTGACAAAGATA
>chr10:105581541-105581641
aatctttgcacagacatatgctttcttatcttttgagtaaatatgtagga
gtgtgatgtctgggacatttggtcagtagcgcttaatgttttcagagact
>chr12:16122379-16122479
TATGATATACTTGGTTCAGTCCCAGCATTGATAAATATCAAGCTGTTTTG
TGATGTAGCACTGGACTTACTTTTGTCATTTGCTCCATTAGGTTTGACTG
>chr9:69250018-69250118
CCTGAAGGATCTTAGACACTCACTGGGGAGACATGCAAGAAAGAAACAAG
TCAGACATCATTAAAAATGCTGGCAAAAGCCATGAGGGGGGGGGGGACAC
>chr7:6732413-6732513
TTTCCCTGGAATTGTATGACAATTTCACCAACTCTCTTGATGCTTAAGCT
GGCAATGAGATTGAACATCTGAAATGCAACAGTAACAACAACCTGTCTAT
>chr8:71370584-71370684
gactgttcttccggaggtcatcagttaaatcccagcaaccacatgatggc
tcacaaccatctgtacagctacaatattctcatatacatgaaataaatct
>chr13:31909442-31909542
ACAGCAGGGTAGAGCCCAAAGGAGATACACAGGCTAGTAGACTAGTATTT
AGTAGACTCAGGGTAGTTGGTACCTAGACAGTAAAACTATTTACAAAGTg
>chr7:73021142-73021242
gatagatagaagatagatagatagatagatagatagatagatagatagaa
gacagaccaacagatagatagataatatataattagCCATGCCATTCTTA
>chr2:25578272-25578372
GCGGCCCAGGCTCTCTCCCGCGCGGCCCTTCTCTGTCAGCGACGTCTCGG
ACAGCGACAGTGCTGCATAGCGTCTGGGTGAGGTGGACAAATTCACTACG
>chr8:111741281-111741381
ATAAGCTGGCAGCCAGGGCTGTCATGGTTCCTCCCTCCCTCTGAACCTTA
TATCCCATGGGGGTCAAATAACAGAGCTAAGACCCCTGGCACagctggag
>chr15:80818565-80818665
GTTCTCTTGGCTCATTTTAGGTCATGGAGCCTCTGTTGGCACTTTCCATG
CCTCCCCTTGCCTTCCTTCATCAGTGATAAGATCTCCATGCTGGTGGTCA
>chr2:157567453-157567553
GGCTGTAGGGATGAAGAAGAGGTGAAGAGCCCTTGGCCAGGGTGGAAAGG
CCCGAAGACAGGCTGCTAGGGGACAATCAGAAGTGGGACAGAGAACTCAG
>chr6:36446822-36446922
cacatttaagtttgaggaacTTTTCCCAGGGAGATCTTTATCTTAGCTGA
TATATTAGTCCTGTAATTAAAAATATAACTCTGTTTCACAGTAAAAAATA
>chr8:13601274-13601374
atccgctgaagagatcgttgaagcgatagacctgtagtcaggttacccaa
acaaaaagagaaagacgcaacttcccaaGACCTCAGTGAGGGTGTGTCCA
>chr17:46000184-46000284
ccacctatcagctctctatctataatctatccatccatcatctatctatc
tatccatctgtatattatatatctttctatcgtccattatctatctatct
>chr11:49131668-49131768
GGGGAAAACTGGCCAATTGAATTCAAAGAAACCATTGAAGATGGAGAAAT
GTTGCTTATTAGTTCACACTATAAGAGAGTTAGGATGAGGAAGAGAGGTA
>chr12:112181692-112181792
GTTTATATGGTTCTGACTTTCCGGGGTGCCCCTGAGCCTTTTACCCCTGA
TGTGCTCATATCTTACCGTGCGAGGGGGCTAAGAATGCTGCTGGGCCTTG
>chr13:45903828-45903928
CCAGCAGAGATAAGCAGAATGCTAGTGAGCTGGGTTGGAAAGAGGAACCA
GTACAATTAGCTGAATTCACAGCCAGGTTCCAAGTGGGTTTCGGGCACAC
>chr3:94482048-94482148
TCACCCAGAATCTAGTGGCCTGTGGCTGTTGAGCCTCACTCCTCTCCAGC
AAGAGTCCCCAGGATGGCTCTGTGGCAGGTTCCTGGGTCTGTTCTGAGTA
>chr5:111815688-111815788
GGAGGTGACTCATTTCAAGCTCATTAGAGCAGAGGGGTCAGGGCAGGAAA
GGGATGACAATCATCAGAAAAGACATCATGAGCAAGTGACCTAACGGGTT
>chr3:126666562-126666662
CAGGTAAATGTTCGTGTGTTCTTTTTCATGGCTTGAGATTCTTATCAGAT
GGCCTTGTATTGTGAGACACTCATGGCAGCTTTTAGACCAACAGGCCAGA
>chr13:17165360-17165460
ATGCAGTCTGATTTTGTTCTTTATCACAGCATCACTAAAATCTAAATCCA
GCAGAGAACTGACGCGTCATCAGTTTAGCTTCTATTCATAAGGAAAGTCA
>chr1:60767518-60767618
ATCACCCCAAAAGCAGCTTCTCACTTTCAATGAGTTAAAACAATTCACCT
TTCAAGTCATGCATCAGATATGTTTTGTGCTTTCCTTTGGCAGCCCCCCA
>chr16:93918281-93918381
CATTTACAGCTAAGCCCTGGGGGCCAAGCACTCCTGACTGAACTTCGTGC
CAACGCACAGAAAGCAGAGGTACCAGAACCTCTTCCGCTTCTCTTTGTAA
>chr3:68847012-68847112
TAGAAGACTGCAACCCAGTTCTGAAGAGGTATGCCAAAGAAGGGGGAGAG
TTTGATTATGTGATTAGTGATTTGACAGTTGTCCCTATCTCTACATCTCC
>chr12:78769090-78769190
ggcacgcatgtggaggtcaaaggacaacttagttctctctctgcaccaca
ggtccagggatcacagtcaggcgatcgtgcttgcatggcaagtgcttgta
>chr4:51581471-51581571
gatagatagatagatagatagatagatagagatagagagatagagagatg
atagatagatagatagatagatagatagatagatagatagatagatagat
>chr6:100539214-100539314
tagatagatagatagatagatagatagatagatagacagacagacagacg
gtagataatagatagataatagatgatagatgatatagatagatgataga
>chr17:47171356-47171456
CAGGAGGCCCTCTTGATGTGGACTGAGAGTCAGCAGGCAGAGCTGGTTGG
GGAATGAGTAAGAAGGGGCGCTTGCTGCTTGTAGATTCGGGCTCATATTT
>chr2:142932142-142932242
atctagccttgtagcccaagttgacctagaaTAAttttttaaagtatata
tttattttatgtttatgagtacactgttattgccttcagacacaccagaa
>chr16:32163444-32163544
TCAAGGTGAGCCCACATACAGTGCCTGAGGGTGGTAAATGTGGAGGCTGG
GGCTTGAGGAGGGGAGTCCCTGGGGACCTCACAGAACTTTGTGGCCACGC
>chr5:64139841-64139941
gagtttcttattggtctggagcttgtcaggtggcctcgggatctgcctgt
ttctccctacacaacttctgctgaggttacaagcatgggacattttttta
>chrX:103331425-103331525
TATGCATACTATTTTTCCCATCCTCAAGTAGTTTGCACGCTGCAGAAGAG
TCTTTGCAACTTATTCAGTGTTCCAGTCTTCAAATATTTTTCTGAACACC
>chr9:95310666-95310766
agaggcaagggggatgggataggtgggttctgaaggggagacctaggaag
gagaaaacatttgaaatgtaaacaaagaaaatatccaagaaaagaaaaga
>chr5:23413410-23413510
AAAAAGACATTCAGTCATCTCAAAGTTGAGCCCATCCATCACTCCGTGAA
ACTTCTAGATTGAGGAGATAATATCAGTGCTCTGACTCTGAGCTTTATGC
>chr1:165713514-165713614
CTATATTAAACTAAATAAATTCATAAGAATAGTAGTGAGGTAGGGAGATT
CTGGACTGAGTCCAGCTCTGTCACTTCCCAGTGCTAGGGCCCGGTGATAC
>chr4:57908958-57909058
TGGTTCCTGTGCCTGCATCCCCTTCGGAGCCCCACCTGCTCATGTCTGTC
TATCCATCAGTTCCTGGTGTTCTTTTGGGTCCTGCTTTTCAGGAAGGACC
>chr2:58444011-58444111
cactgtcgagtcgataccatgccagccccatgcttcaaatcctccacggt
ctttgtggtgcacatcaggcaaacccacactttgctgttgtacctttctc
>chr9:114452523-114452623
CCGTGACCCAAGCCTGTGACAGGGTTCTGGCAGATCTAATCTTAGAGTGA
TTTGCCTCTACCTACTATCTTTGCTTCAAAGCTCTTCCTCACTTGAAAAC
>chr3:52909101-52909201
aacttgaaagattctagaattacctgggcagaagcctcaataaggaatta
tctagaataggctggcctgtgggcatgcctatggattgtttgatgagagg
>chr6:98520808-98520908
TCTCCATCTACATAGCAACTGATACCTCTTATCTGGGAACAACTATATGA
TGCTGGCCCCAAACATGATTTTCAACCTGTTTTTCATATGTATTCATGAA
>chr11:107455142-107455242
CTACAAGCAAGCCACACCCCACCAAGCCCTCCTGCCACAGGCTAGTTCCT
TCCTAGGAGTTGACAGCCAGGAGACAGCGCTTACACAATGTATATGTCAG
>chr14:60476908-60477008
tacaatcgcaaacgcatttgtaaatttacaatggggcattcatattactt
tataatcctcgtttctgcaactggttacgtggccttaattggtatttata
>chr12:106737384-106737484
ttatctatctatctatctatctatctatctatctatctatctatctatct
atctatctatctatcatctatctatctatctatctatctatcatctatct
>chr5:26904782-26904882
TGTCAGTCAAGCATACCCGCCCAGAGTCCTGGAGTGCACAAGGCTCTTGC
CACGCTGCCGCTGCCGTTGTCACTTACAGGGTGTTGAAAGCCAGCTCGGA
>chr6:121051104-121051204
TCCTTCACACCAGCAGGACTACTCCCATCCACGAAAGCTCTTCTGTCTTC
AAAACTCAGCCCTGCCCCCATCCCATATAACTTGCTCACTCTCTACAGCA
>chr17:32239042-32239142
CCCAAAATAACCAAAACTAAACACTAAGGGGAAACTAACTTTCATTGATA
GGGATCTTTCAGACCAAAGCAAACCAAAATCTGGGTACAGACTATCACAC
>chr5:129955832-129955932
TGTCTCTGCCCTCAGAGTGCTTATCTGTGCAGTCCACACAGTAGTTCTCT
TGATAAGAATCTTGCCCTTAATTAACGTGCTGGTTTACAGCAGTGCCAGC
>chr6:48715076-48715176
TCTCTCTCAATACAGATAAAGATAAAATAGAAACACAGTTGTCCTTTGGT
CTCTGTGGGGATTTCTGGTgatattaaagtccattatacaaactggcctt
>chr19:44395334-44395434
GCACTACAGATTAGGAAAGAGATAAGGCACCCAAAGCTATTAGTACATTC
ATCTGGAAACTGTTATAAATCCTTCTTTGAGAGGATCTGAAAGATGTCCT
>chrX:36875554-36875654
GTTCAGCAGTGCTTAGTGTGTGGCTTGTTTAGTGCTGAATGGATGCAAGC
TTCTCTGACATACAGTTGCCTGCCTGGCTTGAGCAATGTCACTAAGGTCA
>chrX:7565604-7565704
AAGAGTCTATGTGACTGTACCCAACTCAATCTCCAGCTCTATCTAGAAAG
AGAGGAAAGAACCTATAACAGACACATACACTCCCTCCCCACTCCCTTTC
>chr4:46289036-46289136
aacacatagcaagtatgtgggaggtgctatgttcaattctagcaAAGAAG
GGgatagatagatagatagatagatagatagatagatagatagatagata
>chr13:56457538-56457638
ATGTGGCAGGACTAAGGGTCAGATGCACCATGGGTAGAAGACCTGGGACA
TCAGTCCCGGCTGTGAAATCTTGGGTCCCAAGTGTGTGCTGTGATGCTGG
>chr11:54802198-54802298
TGACTGAGTGCACGGTGTGAAGTGTAAAgtgtgtgtgtgtgtgtgtgtgt
gtgtgtgtgtATACAGGAAACAACGCTGGGGCTTCTGAGACAGAGATCAG
>chr3:136050956-136051056
TCCATTGCTGGCTGTGCCTTGTCAGACGCTGTTGCCGATATGTCAGTATC
CAGCATCATTTTCCAAAGAGAAGGTTGGACGGACTGATGTAAGCCAAACC
>chr14:62849781-62849881
AAACAATAGTGTCAGCTTTTCTAACCCTGATAGCAATCAAGCTTGCAGTT
TCTATTCAAGTGTATTCTCAGCATATCTGGGTGTGAATACTAGAAGGACT
>chr1:14274753-14274853
gctcttccagaggacacaggtttgatccctagcacccaccgacacatctg
taacaaccatctgtaaactcaggtctagagaatctgatgccttattgtga
>chr19:33109534-33109634
GTATTTTTATAAATGTGTTAATGACTGTGTACTACATAATGAATGTATGC
TAACATATATAGGCATTACATACAGCTCTAGTCTCTATAGGACATAGAAG
>chr14:20785693-20785793
GAGATGGTTATCAGGTGGTAAGGCAACTGCAACTCGTACAGCTAGTGGCA
CACAGAACCCCACAACTGCCTCTTCTCTCCTGCCCAAAAGAAGCCTACTC
>chr2:38524679-38524779
tcaacttgacacaagctgaagttatcacagattatctccattagggatca
aggggggaggacccagcccattgtgggtggtgccatccctgggctggtag
>chr1:15040390-15040490
ggtagaacaccctcatagaagcaggatgggatagggtatttccaggaggg
agggaaacagggaaagTCTCTGAATTCATTATACTTTGTCATTGCATGAC
>chr13:37496596-37496696
ctatctatccatccatctatcaatcatctatcatctatctatctatctat
ctatcatctatctatcatctactatctatcatctatcatctatctatcta
>chr19:21865831-21865931
ACTGATGTGGCTCTGTAGGGTTATGCAAGAATATGACTCAGTCTTAAGAC
ATCAGAGAGAGAGAGAGATAAATGAAGATAAGGATGAAAGGATAGTACCA
>chr11:76479159-76479259
GTGGTGATGAATGAACCAGAGCGTTCGTTGGCAGGTCCTGGGCAGATTGT
GACACTGATTACATGCAGCGCCGCCCAAGTTCTGCCTAGGCAGGGCCGCT
>chr2:51629148-51629248
AAAGCAGATGTAAACAAAGGATATCTTCAATGATATTTCATTTTAATTAG
CCTGTCCTTCTTGTTTGTCTACCTGAAAGAGACGCCTAGATGCTGCTGCC
>chr14:52638452-52638552
GTGACACTGAAGATGAACTATTCTCCAGCTTTAGTGACTGTGATGCTGTT
TGTGTTTGGTAAGTGAAGTGACTTAAAATTTGCACTCTTTTATGATGTTA
>chr12:79317618-79317718
TTTTGATTTTGTtatttatttatttctctactatctacctaatctatcta
tctatctatctatctatctatctatctatctatctacctacctatctatg
>chr14:87141180-87141280
CTCCCGCCACCACAAGCAGCCCGGTCAGCCAATCCCGCGCCGCGGAACCT
GTGACGCAAGGGCCCCGCCTTTTCCGGGGATGCCAAAGCCTGGGCCTGAT
>chr4:129701748-129701848
CGTGTCTGTGTGTCTTAGGCCCTAACACCCATGAACTCTGACTCTAAATT
ATTACCCAACTAGAATCCCTGGTGCTATCCACATAGTCTAGCTAGGTGCT
>chr6:146418476-146418576
GAAACACACTCTGATGCTCTGTGGGGCTAAAAACTTCCCAGCAAGCCTCA
CCAGCAACCTGCCTCCCCGGCTGTCATCTTCTACAGCTTGACTCTTCTCC
>chr11:31671127-31671227
gatagatagatagatagatagatagatagatagatagatagatagataga
tagatagatagatagatagatagatagatagatagatagatagatagata
>chr11:71722686-71722786
aaaacaaaataaaaaataagaataaaaaataaaaaagagagaaagggaag
aggagagagaagtaagagatgagagagataagaggacaaaggagtgagag
>chr19:11306338-11306438
gattaaatatttacagaccatatatctaataagaaattgtatatatgaaa
acactacacttcaagaataaaacaacaataaatgaacaacctaatttaaa
>chr18:79304442-79304542
CTCACAAGTTTAGACCTACAAGAGTCACTCAGCTTCTTGCAGTTTGTGGC
AGATGTGCAACACAATCAGGGTAAGATCTGTGAGATCCTTATCTTGGTCT
>chr12:102456770-102456870
TAATTTGCAACAAGGTTCAAGGATTAATTAAAGTTTAGAAATTAAGTACA
AAAGTATAAATTTGTTTCTCTTATCTCAACAGATTTCCTTTGTGAATCAT
>chr19:12026740-12026840
GTGCTGAGGTTTCCTGTCAGAGTTGTCACTTACACCAGAAGCAAGGCAGA
TAAAATCTAGCTCAGCTCTTGGGGTTGAGCAATCTCCAGGAAGCAAATTC
>chr10:68541396-68541496
TTGATCTTCCCAGTCAATCAATGGCACTTGCAAAAAGGGACGGGTCCCCT
TTAAGATCAGAGATTACTTTTTGTTTTTCCAGTTAAAGATTTGCATATCT
>chr18:74963432-74963532
CGGTAAAGGATCCTAGCTGTGTTGGGGGGGTGGGGGGCTGCCAGCCTCTG
GAGATCTTTCCTGTGATAAAGAAGTGAATCggggctggtgagatggctca
>chr9:44380392-44380492
GTTCTGGGATGTGGTTCTGTTTCCTTCTTCATTCAGCATCCAGTTACAAG
TGTTTTTCCTTTCCCATTAGGGTCACAATGGCAGCCACAGTAAGAAGGCA
>chr12:77059774-77059874
TCCTATCTACATTCAGATCACACATCTCACCAAAGAAAAAGATAAAGATG
GTGGAAGCCATGGACTGTCATAACCGCATCAACATATCTACAGCAGTGGA
>chr18:80935198-80935298
CAAGGCCCTTGAGATGAGTGATTCCGCATCTTGTTTATACGGGTAAGCAC
CCACGATCTTCCAGCACACCAGGAGGCACAAACTGGTCATTTATTTTTTG
>chr16:4469938-4470038
TTGGATATTCTGAATTGACTCAGGCCCCAGAGAAGGAGAGGTGAAGTTAT
GGGCAAGGCCTACCTCACCCTCAGTGATAAAATCAACAGAGATGCTTTTG
>chrX:77426514-77426614
GATAAGAGTCTAGGCACAAGGCACAAGAGATAAAAGGACTGGCAGCCTAA
TGACCTCCCTGTGGAGGGCTGCAGCAGAGTTTCTAGGGACTGTAGATCAG
>chr6:142644726-142644826
gagttacaggagcttgtaagctacattatatgggtggtcagactgaactt
gggtcttctgtaagagcagcaaatgatcttatctgctgagccatctctcc
>chr11:24971078-24971178
TTGTTTGTTTGTTTGTTTTTGATCATATTCAGGTAGACTAATAGGAATTG
AACTGAAAACATTTGACCGCCTTGTAGATGATGACTAGAGTAAAGGGAAG
>chr17:21442188-21442288
aggtggttttttttttcatagtagactctgactgttgacaacagaagttt
ccttgatgaagggtaaaggctaagtctgtgggtacaaggaaaaatgctta
>chr7:127188936-127189036
CCATTTTGCACACACCTGTTTATAACCCAGACCTGAGACAGTCATCGGGT
TTCAGGATCATGAGAAGTTGGGTACTTTCAGATACACAGCTTGGTTTTGA
>chr18:73285510-73285610
gatagatagatagatagatagatagatagatagatagattatagatagat
gaagatagatagatagatagatagatagatagatagatagatagatagat
>chr16:45678464-45678564
tctatctatctatctatctTCctccctctctgcttctttcttcctctccc
tctctttgcctctcccacctctccctctccctttctctatctctcGGCTG
>chr13:112070596-112070696
GAGCCCTAGGTCTGCTCTCTCTGTTTTCCATTCAGAAGCAGAGAACACAT
CTAGTTGATCTTATCTTCTATCTCCTTTCTGCCCTAACACTGGGCCTCCT
>chr4:144848562-144848662
cctggttgtcaacttgactatatttggaatgaactacaatccagaattgg
aaggctcaccagtgacccttatctggaggcttggagatccttatctggat
>chr7:127166554-127166654
TATAAGGTTGTTCTTTTGAACTATTCTCAGAGCCTTTGCATAACTTAGTC
TAGGGGCATGCCTGACAAACCAGGAAGTGTGGAGTGACTGAGAATTGCTT
>chr13:5769520-5769620
AGAATATCTGGGGCTTCCTTGTAACTCCCCCTCCAGCTTCAGAGTAACTT
GAAAAGTGGAAAACAAAAGACAGAAATGAGAGGCAGGCAGCATGTACTAT
>chr3:126834884-126834984
GAAATACATTTGAGCAAAGACTTAAAAAGAAAGAAAGCAGGAAGTGGGAT
TGGAACAGAGAAAGATCAGAGATGGTGATAACGAGTGTTAATTCCCCTCA
>chr8:109993376-109993476
gtgatggataataaataaatagatgatagatgatggatgatagatagatg
atagatgatagatacatgataggtgatagatagtagataaatgatagata
>chr2:56129692-56129792
CATTTTGAAACagatagatagatagatagatagatagatagatagataga
tagatagatagatagataTAAATTTAGAATTGTGCTCCAGTGTGGATTTT
>chr5:24934346-24934446
ATTTTTTtatctatctatctatctatctatctatctatctatctatctat
ctatctatctctttatccctttatctatctctatctaatctatgtatcta
>chr9:103304050-103304150
gggcatgagctatcaaaggtgGCAGGATCTAACTGGATTTTTACAaggag
aacgaccagtagtcagactacaggtttggctaagtaaagattctttgtca
>chr2:122870017-122870117
ttttcattatccattcatcctttgaaggacatttgatttgtttccatttc
ctagtgattgtgcatagaacagtggcagagtggacatggctgagcaaaga
>chr12:45340862-45340962
AAAACTTTCTCATAAGGGAGATGTTAGAATTATTACCCCAAATATCTACT
AGGTACCTCATTGTCACAATATTTCCCTAATTTGTGTATATGCTTTAGAT
>chr6:127374738-127374838
TAGTCGTTCCAGTGGAGTACATGGGTGCCCTGACTTCTCCAAGTCTCCCT
GTGAGTTCAGCGGCTCTAGCTCTCGGCAGGGCAGGTTTCGGATGGCAAGT
>chr19:31871910-31872010
aaatatatgacctgtatatatgtgtgtgtgtgtgtgtgtgtgtgtgtgtg
tgtgtgagtgtgtAGGGTGGGAagatgatagatagatagatagatagata
>chr1:94215615-94215715
gtcttggtaccaagaatagcatttcacagcatcctgctcagtcctttcac
ttctatttctaactctactcctttctctatctctatctctatctctatct
>chr16:97301330-97301430
acctgagtttgatccctgggtctgcagtggatagagacttaagtctctga
agttgttctttaaatttcaatgtacagtgtggtcccacatgcacagatag
>chr6:135632680-135632780
TCTTCTCGATCTGCAGTGTTTTTGTGGATGTCTGAATAGAGAGCAgtgtg
tgtgtgtgtgtgtgtgtgtgtgtgtgtgtgtgtgtgtgtgtgtgtgtgtg
>chr2:163253472-163253572
ATTAAAACTGGGGTGAAGGCTCGAGATTCAGATTAAAATGAAATTGTGTT
TCGCCCGCTGCGGTGCTGAGAAGGCAACGGCAGCGATTACGCCCGAGATT
>chr15:57515328-57515428
atggatagataggtagatagttatgagagatagatataaatgatagatag
atagatagatagatagatagatagatagatagatagatagatagatagat
>chr1:85756213-85756313
ctgcttttacctccacatagctttctccctttttgtgtgtctatgttctc
tacaggggtccatactattccaagctgatctcatctgaataatcctattt
>chr3:35321217-35321317
TCAGCGTGGGCTGCTTACACAGAGCCATACGGCGACCATAGTGCCCTATC
AAAGCTAGGATCTACCAGCCAGAAAAGACTAGGGCTGTGAATTTGAAACG
>chr7:126183982-126184082
TTCTGCAAGAAAACTGTCCAAAATTAGTAAGGCATCACCAACAGGCATTC
TCTTCATCACATCTGCTTCTCTTTCACATATGCATATCTCAGAAGACAGA
>chr18:69457606-69457706
gatgatagatagatagatgatagatagatagatgatagatagatagatag
atagatgatagatagatagatgatagatagatgattgatagatagataga
>chr8:94803450-94803550
atagcttttcaaGAGGGgagatagcatcttattgcatagcccaggctggt
cccaagcttttaatcccccttcctcaacctcttagatataacaggtatAG
>chr8:81952334-81952434
TGGAGGTGAGATAGAAGAGCCAATGGTTAAACTTCTAACTCTCTTATCTT
GGCATCTATAGCAAGGAAGAATGGACTATGATACTCTGATTTATGGTATT
>chr6:124781815-124781915
gatagatagatagataaaaacggcaactcctcctcagcctgcagcctcac
aggagctgtccagagtggtgcatctcctttcccgccatagcctacaaccc
>chr6:124853912-124854012
gcttctgaactgctgggattaaaggagtgtaccaccacATTGGCCCCATG
CCCTCTTCTGACCTTTGAGAGCACATATATAGAGCACATACATGCAAGCA
>chr11:98963344-98963444
GCACGTGGATGCCCGTAGTGGGGTGGGGGGGTGGGAGAGATGCTTATCAC
CCACCCGACCGCTAGGTTTGGGCTTCGCACTGAGCTTGCTGGCTATACTG
>chr7:101365010-101365110
tctttgtacttcacagatcgtggcgaggataagtgaatttcagtgtggag
acactgggtagaatgcatggtgtttgtctttttcccccccaagacaaggt
>chr14:54802610-54802710
GACAAACTCTAGATCAGATAAGAGGTTATGTTATGCAGAAACTGACTTGC
TAAAAAAAGTGCCTTTTGTGTAACAATATAATGAGCTTCTAGGAAGCTAT
>chr15:53594360-53594460
cataaggacattggaagaaggaagactcactctctctcttctttgcctgc
ttgccttgtgcgactgctagatccttggactttgattcacagctactgct
>chr2:85186216-85186316
atctatctatctatctatctatctatctatctatctatctatcatctatc
ttctatctatcatctatctatctatcatctatctatctatctatctatct
>chr17:26099268-26099368
TTGGGAGCGCTGGCTTGCACCACCAGGCAAGACTCCACATTGATTCTATT
ATTATTAAttttttttaaagatttatttgtttattttatgaatgttctat
>chr9:56422403-56422503
AAAGCTAGAATTTTGCTTGCTTGGTGTTTTGGAATGAGATGTTATCAGCA
CTATTCAAGCTGGACTAAGATGCATCCCTAAGTTTGCTATCTCTTGATTT
>chr14:57389026-57389126
agatgatagaaggatagatggtagatggtggatagatatatagatgatag
aaatagatgtataaatgatggatggataatagatatatagatgatggata
>chr19:40044603-40044703
TTCTCACAGTTGGGAATGTTCTGTATTAAGCTTTCACAGGTTGTAATGCT
CTCTCTCCATtctgtctctctgctgtctgtctgtctgtctgtctgtctgt
>chr5:75841102-75841202
AATTATTACTGCATTAATTCTTCCAAATTAGCAGCTGACATTGGCTGGGT
AGCAGTCAGGACATTTCAATAGGTTCAGCTGGAAAGTTCTGTGGCTGTGG
>chr16:45025386-45025486
TACTAAACTTCTGAACTCTGACTTGTGGTGCCTGGCCCCAATCAGATAAG
GGCCTGGGTGCCTGTGTTTCATGTCGCTTCCTGCCACATGGGCCTCAGTG
>chr17:29980000-29980100
CTTTATTATACTTAAGACAGAGACACATTTTGGCTTGTGGTTTGTACAGC
TGCCAATGCAGCTGGGCCCCAACCGATAAGATCTTTGCCTCAATGAATTT
>chr11:32200202-32200302
TTACTGCCAACTGTCCTTGGGTGCACTGCAAAGCCCCTTACCTGATCCAG
GAGATAAGAGAGATGAGTCTCTCAGCAGGCTGACACGGCCCACCCACATC
>chr1:60911010-60911110
GGTGCTTTCAGAAGAGACTAGGGTATCTATATAGCCTGGTTTATGGATAG
GAGAGGTGGTCTTGGAAACTAAGCCTGGGGTAGTATTCAAGATTGCAATA
>chr18:67324202-67324302
TCTCGTGTCCCTACATGGGGCCACACCCAAAGCTTCTGTGCTGGGACGGA
GAGTTGGGAAGCAGCTTGTCTTTGTCCTCAGTACTCACGGACCTTCAAGC
>chr8:83264569-83264669
tggacccttctgtggtgcacagttgtgaagcacaaagcatttgaagccag
acctcctgggtcaagagtcTTatagatagatagatagatagatagataga
>chr9:96790676-96790776
ACCTTTCTATTTCTTTTCtttttattatttgatgtgtatgagtgctttgc
ctgcatatgttatctgtgcatcacatgtatgcctggcgttcatagcagcc
>chr4:40837898-40837998
AGCCAATTCAGGAGTGATGGAGCCCTTCCCGATTCTGAAAATAACCTAAA
GTCACAGTTGAAAGATGACAAACCAGAATGCCTGTGTAGCTAAAGATGGC
>chr12:21400354-21400454
tcagggaatatgacagatggcggtatgaagaaggtagaagccagaggata
gggtggtggtgttgtgaaatgctggtttcacctgtataagatcttgtata
>chr2:61516063-61516163
GGATGCCACCATTCTACTTGCTTTGATACCACTTTACTggggctggcaag
atggctcaggagataaaagaacttgtcgcacaggctgatgaccagggttc
>chr4:108458456-108458556
TATTGTCACAAGATCATTATGAAGATTAGGTGGTTAAGTGTATGAAGCCT
CCTCAGCTCGATGCCTAGAAGTAAGTTGGCAATGCTTGGTCCCTTCTCAC
>chr9:8018146-8018246
cctggaactcactctgtagaccaggctggccttgaactcagaaatctgcc
tgcctctgcctcccaagtgctgggattaaaggcctgtgccaccaccacct
>chr16:34060503-34060603
tgtggccctatttttattttatataatcatgatataggtatcattttgca
acttgcAAATTCTCCGTGGCTCAGCCCATGAAAGTCTTAACACAAGGGCC
>chr14:33189003-33189103
CGTAATATTTTAGATTTTAAAATgagtctagggagacggctcggtgggca
agagtgcttgccgtgcaaacctgaggacctgagttcaattcccagCTTCA
>chr5:64905494-64905594
atgccttctctgcctcttacttactggttctactctaaatatttctcctt
cggggtatctctctcatctcggacctctctaatctccttcatctctattt
>chr9:79781435-79781535
tagaagcacgtttctgggacataaggtccttgttagcatcttatcactgc
aaatctctcactacttcctgctcaccatgtgagtaccttctgatacatgt
>chr18:55181251-55181351
atctatctatctatctatctatcatctatttatctgtatcatcagtcatc
tatctgtcttcctgtctatctgcctgtctgcctgtctgtctgttgtctgt
>chr10:19006425-19006525
GTATGCACACATGACTGTCCAACCTATGTTTACTATGCTGCATGCACTTC
CTAAGTCACACCAAAGAAGATAAGGGGACAGATAGCATGTTCACTGCTAT
>chr11:117093353-117093453
tgtctctccctgtctctctctctctctgttctctctctctctctctctct
ctgttctctctctctctctctctTGCAGAGAGGAGGGCAGCGAGGTTGAA
>chr14:51967934-51968034
gatggttgtgagccaccatgtggttgctgggaattgaactcaggacctct
ggaagagcagtcagtgttcttaatcactgagccatctctccatccccCTG
>chr10:77108978-77109078
tggtagagaatctgcctagcatgtgtgcctaggttctatctccagtaTca
cacaaacacacacacacacacacacacacacacacacacacacaaacgca
>chr13:42300764-42300864
AGAGGCTGGGCACAAGAAATATTGGAGGGCGAgtgtgtgtgtgtgtgtgt
gtgtgtgtgtgtgtgtgtgtgtgtgtacgtgtACTTCTGATCGGCGATAC
>chr13:27433658-27433758
TCTGATCTCTAGGGTGGAAAGAGATCAGAAGCATCTGAAAAGGTTATAGA
GGCCAGCAACCTATTAGAGcagtggttctcaaactttctaatgccatgac
>chr15:102945295-102945395
TGCGTGTGCGGTGGAGATAGATGTGCGTGGTCAGATCGCTGGTCATGTTA
ACAAGCCTCGTCATAAAGATGGGGATGATAAGGAGAGCAAAAGAACTCAG
>chr2:70875219-70875319
TTGTTCTGTCTTTTAGAAGACGTTTGAATCTCTTATCTAGATGCGATCTT
CCTTTTGTGACTCAACAGGAAGTGATTTTAGAAAATTCTGAGCTGGTGGT
>chr18:49641990-49642090
AGCAGAGCTGAAGGCTCCTGATAACCAGCATCTGGTCTCAGGGATGCAGA
ATTCAGAATTCAGACCCGGTGACAGAAACTCTACCTACCTACACACATAA
>chr13:85218807-85218907
taagagcgcctgctacacttgcagagcaggaccagggctcacttgccagc
actcagatggtgacttacaactgttatgttcctgagaatataatataata
>chr4:88065934-88066034
AGAAAATTTCCTCTTCATAGAAACCCAAGATCTCATTTGCTGTCAGCCTG
CTTTCCCTCATTTATCCCGTGTGAAGAGAAGAATGTGTGGCAGTTGTCCA
>chr4:148472578-148472678
tctgccctctgactgtatcccttgcccttttattctgagagaagatctca
gtaaattctgtcagctggctttgagctctgagcccagatcagcctcaaac
>chr7:68766418-68766518
TAGATCTATCATGATTTAAACTTAATTTTTTATACATATATGGAACTGTG
AATAAAATTGAACACATTCTTACATGGCATGTGAGCTGATATTTTCATAC
>chr10:6479410-6479510
gatgtgtagatgtgtagatgtgtagatatgtagatgtgtagatgtgtaga
tgtgtagatatgtagatgtgtagatgtgtagatgtgtagatgtgtagatg
>chr2:142897902-142898002
agatagataatagatagataattgataaacagatgacagatgattgatag
attatagacagatgagatacatagattagatagataagatagCAGTTTCC
>chr12:107070460-107070560
ttgttttgttttgtttttttaaaggcagggtttctctgtgtagccctggc
tgccctagaacttgctctgtagaccaggctggcctcgagatttcagagat
>chr8:107577774-107577874
gccgtggcaaaggaactgagatagcacatcttcaacagcaagcacaaagc
atggggggacctggaagtccagcaaggctatgtgttctcagatccaccca
>chr5:7390026-7390126
gataaaagttttggaaagatcgggaaccaaagacccatacttaaacacag
tcaaagcaatatacagcaaaccagtagctaacatcaaactaaatggagag
>chr2:119251160-119251260
CCTTAAGCTCACTGTGTGAACCTTGCCCCGTGTCTGCCCTGGATTGTTTG
GCGATCCTTAGAGCAGGGCCTGAGTCTTACCCCAGTTGTGTATATGAAGT
>chr6:134716200-134716300
CAGCTTCCAACCACCGTCACTCTATGCTGGTTTCAGCAATCAGTATAGGA
AACAGTAAGTCACATCCTAGCCAAAGGACCATCCATTTCACTAACAGAAA
>chr4:151940752-151940852
agataacagcattgactgctcaattcccagcacccacatggtggctcact
accatctgtaatggaatccaacgccctctcttggtgtatatgaagacagt
>chr12:19858464-19858564
agatctatagatgatatgtatagagatgaatagatatagaaatatataga
tcagtatatatatctatatattgatatatTGTTGTAGGGGGAAATGTCAC
>chr4:101320543-101320643
agatagatagatagatagatagatagatagatagatagatagatagatag
atGAAAAAGAAACAAACTATGCTgggctggagagatgacaggaaggggtg
>chr6:29944494-29944594
CATTTGCTTTTTCATGTCTTCTCTGGCCCCATGATGCCATGGTTTGGAAG
TCTGAGATCAATGAAGGCATATTGGCAAGAGCACAGAGGTTGGCAAGGGT
>chr9:58795364-58795464
gagtacctactgtgtgccaaggacttacatcccccattaatttggacctg
caccacaacctgttggttaggtaccagtatctgtcttattttacagatga
>chr1:132993586-132993686
CAACTCTACATCAATCCTGCCAGACAACCAAAGAATTTGTGTTGTTATTA
CACTGTGTGTTTTTTGCATATGTGTGTTTGTGTGTATAGtgtgagtccaa
>chr1:138620216-138620316
TGCTAATCATTCAGTGGCCAGTCGCTTAACTTATCGTGGTCTTTCTTGGA
AGTCAGCCTTAACGCCTCTCCTTAGAAACAGACGATGACATACAACAGCG
>chr4:127273532-127273632
ctatctatctatctatctatctatctttctatctatctatctatctatct
atctatctatctatctatctatctgtctgtctgtctgtctgtttgtctat
>chr14:30009378-30009478
GTTACATCTGGGGTCCCGAAGCTGGTGTCTCAGCACTGTGGGTTCCGAGC
TAAGGTTCTGACATTTGGCAGTGCTGCTTCTGCCTGAGTGAGATCTGCCC
>chr12:69649353-69649453
AAAAGACAAAATCAGAAAACATACTTATACAAACAAAGGACATTTCACTA
AGCATTATCTTTTAATCTCTGTGGTCTCCTTtgcatgagtgtctctgtgt
>chr2:154215854-154215954
TCAAACAATCCTGTCACCCAGGCTGGCATTTCTACACAAGTACTTGAATG
GTAACTAGGGACCCCTCAACCCCTCCCAGAAAGGACTTGAGCTAACAAGT
>chr7:138403473-138403573
GGGTAAAGGAAATCTCTCTCTTATCTATCCACCATCTGTGGGCATATCTG
CCATGGTTGATGCTGGGCCTGAGCTGTGTTCCTTGCACAAGACTCCCAGA
>chr19:28954945-28955045
CATGCTATTTGACTCTACAAATGTGACATAAATATATATTACCATGCTCC
TTGAGATTAAAATATGTTTAAAGATGATGTCTAAAACATCCATAAAGACA
>chr15:14235653-14235753
ccttggagtccaatcatcatagcacatcaagtctctgcagggctaggcat
gttatctccaactgaggcaagacaaggcagtccagccacggaaatggatt
>chr18:68287448-68287548
cttaacatcttgctctcatctaataccatcttatacaaaaaccaGACTAG
CCCGGGCCATTCAAAGAGATCCAATGCTAAGGAAAAGCCAACAGAATTCA
>chr17:84332958-84333058
AAATGAATCACCCAATACTGGAGGAGGCAGACGGTAACTTTGTATCGGAA
ACCAAGCCAGTCCCAGTGAGTCACCTCTGTGATCACAGATAGCACAACCA
>chr7:142349033-142349133
gggctacctagtgaacccttgtttcagaaaaaaaaaaAAAGTCAAAGGTA
AATCTGGTTACATAGAGTGCAAGGTCAGCCTGGGCTATGTGagatagata
>chr2:73603486-73603586
CCAATAGGCAGAGCGTTCCAAACTAGCCTCAGAGTTTCAGCTCCTCGTGG
TCCTGGCTGCTTGACAGAAGCAGCTCAGTTACTGAGTTACTCTTCATACA
>chr2:124857669-124857769
agataaacagacggatagatagatagatagatagatagtagatagataga
tagaaagaagacagacagacagacagatagatagacagacagacagacag
>chr16:95315429-95315529
CTGATGTTCAGCTCTTGCCAAGTTTATTCTCACTGGAGCCTCGATGCCCA
TTGATGGAGGAATAGATGAAGAGATTAGGGTGTGTGCACAAATATCAAGT
>chr11:6934054-6934154
acacattttaaatctcttcaacatccttagctattagggagatgaaaatt
aagactactttgagatcttatcttaccatcaatggctaccatcaataaag
>chr14:60480238-60480338
gtcaagttgacaaccaggaatagccactacaatactcatatacatataaa
tatataaatacaacctgctcagtccatttcgtgttatctgcctatatacg
>chr14:40922916-40923016
GGTCAGCATCCCAGGGTTCATTCTGCAACATTTTATCAAGTGGACCTTCC
CTGCGCCTAGGCTTTCCTCCATACAACAGAGACCTCCCTTCTAACAGGCT
>chr6:129363868-129363968
GATAAGAAGTACTGCGGATATATAGACAGGGTCAATGTTTATTATACATA
CTGCACTGATGAGAACAATATCATATGTGAAGAGACAGCCAGCAAGGTGC
>chr2:28605070-28605170
cacaaccagctgtgactaagttccaggagaacccgtgctgtctctctggc
ctctacaggcacctgcacataaagccacaaatgaacatacacataaaata
>chr12:114548586-114548686
cagaaggctcagacgagagagtagttctcatacacttttaatctttccag
ataggatttttatatatagatttgcgatgagataagggtctgattaaagg
>chrX:49519716-49519816
ggaaacatgaacagaaatcaaccttaaatactcatccctaaataaagtat
atatgcacaacactaaatagatacagtaggttgcgtgtatgtGTGCATGT
>chr5:130274988-130275088
gcatctgtgaatggcttctctctctccttccaccttgcagtcccacaggt
ggactcaagttatcaggcttgtggcaagcatgtttatctgctgagccatc
>chr12:79671946-79672046
tgtaggacaattgattccttttctcccttggtaacttaagaggacctttc
agcactaagaaatctagttgatggtgtcagataggagtggggatgacgtc
>chr7:141278001-141278101
CCACATGGCTGGACCAGGGTGGGGAGTCCCTGATCCCTAGAAATTTTGCT
AAATGGACCACAGGGCAAGGTGGCACTCTAGGGAATTCAGCTGGGAAAAG
>chr10:95397781-95397881
ACTGTTTTCAAGAAAGCCTGGTAAAGGCTGGAGATGTGAAAGATAATAAC
TTATTTATGTCTGAAATATTGCTAGGACTACCCGCCTTTGAAAACCTTCT
>chr16:45377911-45378011
AATGCTATAATTGTGCATGTACTTGTTTTTGGTCCTCCCCCCCCCTCTGT
GTGTATCTTCatctatctatctatctatctatctatctatctatctatct
>chr4:151920902-151921002
ggtgttataacacacgtagcaaacattcTTTATGTGGCTTTTTCTTTTgg
ggttggggatgcaggtcagtggtagagtgtctgctatagcatacccaagg
>chr6:125072689-125072789
atttctgagttcgaggccagcctggtctacagagtgagttctaggacagc
cagggctacacagagaaaccctgtctTCGGTGAGGGGAGGGGGAGACTAT
>chr10:76554075-76554175
CCATTAGGGTAGACAGTGGTTGTAACGGTTCCTGCCATGGGACAGTGCTG
GAGCAAGGACAGCTAATCATATCCAGCTCACCACTTAGACACACCAAGGC
>chr7:100023702-100023802
CCTTAAGGGTATTTGCTCCCAGGGAAAGAGGCTCTTCTGGGCCCCCAAGG
CTGATCTTCATCAGAGCTCATTTCCAATCTGGTGGGTTCTGTCTTTTAGG
>chr3:85725496-85725596
AGCAAGGTTGGTGCTTAAAGAGGGAACAAGTCAGGCCAAGGGAGACAGAA
GCCAGTCTCCAAGCTGATAACGATCACAAGGAAGACCACTTCAAGAATAC
>chr7:36305317-36305417
AGACAAATGTGCTTGGGTCTCAAAGGTGGGAGACAGCTGTGCTTCCAGAG
CCAGCTTCTCCATGCACTCAAACAGCACAGGGTTCTTCACCACCATAACA
>chr13:103808886-103808986
tgaggtctcaggtactgctccagcactatgcctgactgcctgctgccatg
tccccagtgatggtcatggactctaacagaaactgtgaggcccaaattaa
>chr14:18300164-18300264
TGAAAATAAACTTGCTGCACAGAGAACTTTGTGTGGAGGAGAGGAACTTC
TATAATAAAGTGACTGTCTGAAAGTGAAGACTCCCACCTTCATAAAGAAT
>chr7:100355518-100355618
aactttggaggaaaaggcagatggatctctgagttcaaggccagcctgct
gttcagaggtgtacagttccaggacagccagggctatatagcaagatctt
>chr5:28305978-28306078
CCATAGTAGCATTAAATAATGTGTCATAGTACGTCACCACTGGCAGAAAC
TCCTTCCTGTTTCGTGATCAACACTTTTTCATTAGCATGCTTGCTGGTGC
>chr6:102949188-102949288
ATAACGATCAGTATCAAGCCAGGGGTTTTCTTATTTTGGTCTGTTAATGG
ATTTGTCCACGGCAAAGATTGTTTAGTTATAAAGTGTGACTGGCTCATTG
>chr6:108839938-108840038
GAAACAAACATGCAcacatgcctataagcacatcacttcaggctgaggca
agactgctacaatgttaaggccttcctgaactttattgtagagaccctgt
>chr1:12087564-12087664
cttatcaccaagatcttatattaatattattatcataatataaaacataa
tataactttaaaagtctatggtgtttttaaaatgccaacacttAggtcag
>chr1:131135054-131135154
gcagataaaggtgcttgccactaagtctgGTCACACACACACCACAAAAC
ATGCACAAATAAAATGTTACTATTTTTAAAGCAAAATTACAGAGTAAAGC
>chr5:114039880-114039980
ccaaTTAGtagattgataggaagatagatagacagatgatagatggatag
ttatatagacagacagaagatgatagattgatgatagatagatagataga
>chr16:36666638-36666738
CCTCCATCAGAGCTGCTCCACCCTGCTGAGGAGAAGTCTATAACATCCCT
GCAGTGTCCTCCAGCAGACATAAGGGAGAACACCAGAACACCGGCAGTAT
>chr2:98666868-98666968
aaaatgagaaatacacactttaggacgtgaaatatggcgaggaaaactga
aaaaggtggaaaatttagaaatgtccactgtaggacgtggagtatggcaa
>chr2:50600096-50600196
ATGCTGACCAATAATGAagagtgttgctatgaaatctaggttaaccttga
actcataagcccccaaattcaacctctcaaaattctagggcttgtaggAT
>chr11:87453946-87454046
AAAGCTTCCTCCCTCCAGTTATAAATCTGTCTCTCGTCCTGTCTTCAAGC
AAGCTCTCCACCACTGAGAGATACATGTCCCCAATATGTTACCTTTGAAG
>chr14:102981384-102981484
GCGAGGGGCGGGCGTGGGGAGCTCACTCCCTGCAGAAGACGTACTCGGTG
TAGCTGGTCCAGATCTTGTCCTCGCTCTGGTCGGTGCTGCTAGCAAAAGC
>chr9:72957510-72957610
GAGCAGAAGTTTGAGATAATGATCTGCTGACAAAACAGGTCAGGATCAGG
AAGGGAGAGATACTAACACCAACTCTACTGATCCTAAACTTTCTGCAATA
>chr6:48083691-48083791
TGCCTTAGGACCGCAGAGCACACTGTGTAGATTCCTATCTTGGTGCTTTC
CACCTTATTCAGTCATTTCCTGTATGTCGCTACAGTGAGCATCTCTTCTG
>chr15:28416328-28416428
GGATGAAAATCTTAAGGCTTGTGGGATTTTATAGAATGGCTAGTATGATG
TAGATAACGATCTAAGGTCTTTGTGATGTTAACTGTAGCATCCTTTCTGT
>chr13:91826772-91826872
cctcactcctctgctgtcaagttcagtgtacctggttttatgctgacgtc
tttgatccatctggacttgaggtttgtgtagtgcaatagataaggatcta
>chr17:48380370-48380470
aggtgcaatggagctaaattctctgtctaaggagattaaaagattaagca
aaagcccgatgttagatggcataagcacagcggtgatctcaggatgaaac
>chr3:107041274-107041374
CCAGGAAACTCAAAGCTAAGTTATTTACCAGAGATTGACTTCCCTGATAA
CCAAAGATTCTTTTCTCACATAATTGATGTGTCTGGATTTAACCTTAGAA
>chr1:86583869-86583969
AAGATGGAGTTGACAAGTGGCATAAAAGAAAAGATATCAGAATGCCACAG
AGGATTACTTGTTGGCCTTTTAGTCAAGATCAAGTGGAGAATGCCTTAGA
>chr10:24904324-24904424
CCAGTATTTGATATAGTAATCCACAGGTTTTTAGAGTTGCTTCCAGTGTC
CAAATCACTAGAGACTCTCCTGGATCACCTAGGGGGCTTATATAAATTCC
>chr14:21875784-21875884
tcccttcccatgcctgtaaggtgatgcatagtccctgatttttcttctaa
tgcgtccagggtcaggccttatatttcattccctggtctttgggagttga
>chr5:107295330-107295430
CTCTTACGGTGACTCATCCTGTGGCATGGCTCCAGATCCCACTGATAAGC
AGGCAACTGAGAAAATGCGTAATAACCTGTTTGTCCGTAATGTTTGCTCT
>chr17:70936209-70936309
actgtctatatacaaatcatctatctatctatccatccatccatccatct
atctacctgatatagtcataagcatagacagagacagagggataatatgg
>chr19:28770180-28770280
ccctgcacctcagtttcctcatctataaaatgggctaacactgtccattt
cacaagCTAGCACAAATTAGTAAATACAAGCCACCAGGAATAAAAACAGC
>chr1:18598109-18598209
agggtatgatgcatgtggggtaagaagatctgagagtagccaggatgcct
ccatagatgatgtaattattaggtgtgatgctgagagatcctggagataa
>chr19:21560964-21561064
tatctatctatgtattatctatctatgtattatctatctatctatctatc
tatctatctatctatctacctacctatttatctatctatctatctctatc
>chr11:20570810-20570910
aatttcagcactggaaagctcaaggtcagcctgggctacatgataagatc
ttgtcttgaaaCACTAATGCAAAACAGAGGgcccagcaatggtgtatatg
>chr11:75667220-75667320
AACTCCCTCTCCTTTGTCCCTGTAACCACTGCTCCACGTCAGTCCCTGTT
ATTGTGCCTGTGAGCCAGCCAACCTCTTCCCTGGTTTCCTGGCTCCCCAC
>chr4:149449452-149449552
gctgggaattgaactcaggacctctgggaaagcagccagtgctgttaacc
tctgagccatctctccagccccTCAGATAACAAGCAAGCAAACAAATAAA
>chr1:69638498-69638598
TCAGCTTTGATAAGGTCACGCCTTGAAAGATCCACATAGCGTGCAACACT
CAGACAGCACTAAAGCCCTCAGTCATTCCCATACTCAGAGAAGACTGAGG
>chr17:61958772-61958872
gatagatagaaattagatagaGATTagagacagaacagagatagagatgg
agagataaagacagagacagagaTagcatgggcaatcctacaggggcaga
>chr11:117655608-117655708
TTGTTTGGTGAGCCATGGGCGACCCCGAGGGCCCCCTACAGTTGTGAAAT
GAGGTGGATTTATTTGTAACGGTGTTGCAAACGGATTGCGGAGTGCTTGC
>chr14:78462456-78462556
TGgaggagagaggagagagcagagaggacagaggacagaggaCAATACAA
AGGAGGACTCAGAGCCCTGTGGTTTATACAACCAATGGGACCTTCAGGGA
>chr6:66958718-66958818
ttcccagttggtagactattcaggaagggttagatcaggagataagacct
tgttggagatgtatcactggagctgggctttgaggttcaaaagcctccct
>chr2:124280821-124280921
cttcacatggaAGAGTTAAGACAGGGACCTAATTTTGCAAAGCAAAATTA
TCTTAAAATTAAATtgtacgtgtgtgtgtgtgcatgtgtacatgtgcgtg
>chr9:56024584-56024684
CTATAAGTGACATTGTACATTGTAGAGATTTTTTCCCTTGCTGGAATCGA
CACTTTCTCTTCTTCCTTCATCTACAACGATTCTGGTGCATCAACATCAG
>chr18:46673166-46673266
GTCAGTGTCCTCTATGGATAGAAAGAGAATAAAATGATGTGACATAGTCC
CTTTATGGCATAAAGCTCCTGCCATCCTACACTCAAGAGCTGATTTTCAA
>chr18:4366728-4366828
TTTATTGCATCACGAGGTCTGTGGGGTTTCATTTTTACCATGTGAAGTGG
ATTATCCCACTGCAAATCTCCCTTGAGTTCTTGGAAAAATATGTGAGCTT
>chr6:129452722-129452822
gtaccatcatatagtggaaagTGTGCGGTCAGGCCAGTAAatcaatctat
ctatctatcatctatctatctatctatctatctatctatctatctatcta
>chr11:85737959-85738059
AGAAAAAATGCAGACTGTGTTGGTTTGAGGCTAGGCTTATCTCCTTCATC
TGACTTTAATGAAGACATATTTCAAGCAGCTGCAACCATGTCAGATGTCA
>chr3:15139270-15139370
ataaatgatagattagatagatagatagatagatagatagatagatagat
agatagatagatggatgatagGCTTATAACAGACAGACAGATAGACAGAT
>chr6:55011576-55011676
CCTCACCTGTGAGCCTGTGCCCACCCTTCCTTCCAGGACTTAGTTCATTA
ATGATGCTCCCTTAGTCTCTCAATAGTGGGCCCTGTTCATGAAGCTTTCA
>chr3:51900811-51900911
CTGCCAAGAGGAAGGCCAAGAACACTGTCCACTCAAACTCTCTTATCTTC
TACACCATCAATAGTCAAACAGGAACCATGAGTGCTCTCCAGCCCTGACT
>chr12:69878612-69878712
TAGAGGATTCTGGGGGCCGCCAAGGTTTTCTCTGAGAGGCTGCAACACTG
GAAACACATCATCATGTGCTTTTCAAAAAGCACGCGCAGCGCCAGGAGCA
>chr17:78094680-78094780
tctatctatctatctatctatctacctacctatcaacctatgaatctatc
tattatctatcatctatcatctatgtgtatatctatgtatctgtctatct
>chr2:5445885-5445985
GAGAGCAGATAGgtaattttcaaaatttagtgcaaaaatgactccctcgg
ggatctggtaccaagtcaggttttgatatagtgggtcaagggtagggact
>chr2:38525497-38525597
GGGTTGTGGCAGATCCCCCCTGGGACTGTCAGCCAGGGTACACTGGGGCT
TTGTGGCATCTGGAAGACAAGCCTTTTAGGGGAAATCGTTTCCAGGGTCG
>chr1:189482527-189482627
gatagatagattgattgattgattgattgattgatgagatataaatatat
ggatggatagatagatagatagacagatgagatatcgatatatggatgga
>chr9:102676458-102676558
GCTGAGCTGATGGCCTCACTGCGGCTGCAATCTGTCACTCACCACCCTAC
TAGGGAGCAGGTATTTCTCTAGGCTTGATGTGTGGATAGCCATTACTTTT
>chr2:9564569-9564669
GGTCTCCTCTGGGTTGAAACACAAAGAGAGAGTTAACAAAATGAATGACA
ACATTACACCTGAAGAAGATGGGGAAGCCAGATAACCTACTCCAGTGTTT
>chr7:19404644-19404744
AGATggtaagggcgctagctgccaagcttgacagcctgagtttcatctcc
aagaaccatgaaaactgactcctgggaattattcCGGAGTTGGTCAAGGA
>chr13:68581442-68581542
GGAGTTCGTGTTTCCTGCTAGATCCTAATCAAAGCACTGGTCGTCATCAA
AGATGGCATCATTGCATCTATCAGTAGTCAGCGTACATGGACTTTACACA
>chr1:166895334-166895434
ggcttgaggttcaagatacgagcccttggctgttgctgtagtcgccatgc
ctcaactcctccatcgtggattctcgtccctctggaactgtaagtacata
>chr4:129794141-129794241
CTCAGGAGCTTGAGCAAGCTGAGGTACTAGGTTTCACAGCTGTGGGGGTG
GGGAAGCCTGATCTCTACTGATATCTGGGAAGCAGTCATTAGATATTGAC
>chr19:32274093-32274193
AGAAGAAAATTAATCTTTTTTACTTGTCCTTAGTTAAAATGAAAGGCTTA
ATCTGTCACAGGATCAGTAGCCCCAACCCTCTCAGGTTAGCTGGAAACTC
>chr19:34497999-34498099
ctatctatctatctatctatctatctatctatctatctatgtatctatct
atgtatctatttatctatgtatctatgtatgtatgtatctatctatgtat
>chr13:30178270-30178370
ATCACACTACGATTTTGTTCCGTGCAACCTAGCAATACTTCTTTCATATG
AAGTTTAGAATACTTGAAGATATCGTCAGCTATAACAGTGTTTAAAAACA
>chr17:17496934-17497034
TTACTGGGTTTCAGAGTTCAGATCTTTACCCAGTGAAGCAGTAAAGTTAG
ATCTTATTGATAACAAATATCATCAGCCCTTCAAAGAAAATCTAGTTCCT
>chr15:35944092-35944192
ttcctacccctggaacaaggtgtgtaaggcttgtttataaaataatgtac
atatttttatgttcctctttgttaacattaatgactccatgataatcaga
>chr4:95910168-95910268
ATGTGTGTTTTGTTGGAATGAGACTAGGGAAACCTCAGAAACTCAAGAGT
AACACTTGTTGGATGAAAGTTAATTATGATAGCTCACACAGTGCAAACAC
>chr15:65242718-65242818
GTTAAATCTGGGGAGAGGGAGTTAAGAAACCCAGCAGTCCAATTGGCCTT
CTTGCCATCCACTGTGAACTTGATGACAAGGTTGTTGCATTGCCCCCTGG
>chr9:99273408-99273508
agatgccaaatactacatttgagaaagagatagcatctcaacacagtaca
gggagacatgaatatccatatgtaaaaaaatgagactagatccttatctc
>chr14:44829034-44829134
ggtcactggtgagccttccaattctggattgtagttcattccaaatattg
tcaagttgacaaccaggaatagccactacagacatcaaagactctgagcc
>chr5:116076726-116076826
catcacccccaccacctcctcttcctcctccaccaccactatcattatca
ccaccaccatcatcatcaccaccaTCCTGACCGACACCGTCACTATAGCC
>chr7:80637607-80637707
CACTTCACTGAGTTTCACAGAGATTTAGAATTTAGATTACAATGAGGAAA
AAAAACCCTCTAATAGGTGAATAGATGAAACAAGAGTAGCAAACTGTAGA
>chr4:45404920-45405020
GTTTGTGGggggcagagagatggctcagagataaaagcactgactgctct
tccagaggagctgagtttaattcccagcaaccacaaggtagctcacaact
>chr6:115838584-115838684
CCCATGGCCCCCTATTCTGAAGAAAAAAAAAAATGTCCTATTTTCTTGTA
AGCTGCAGGTCCTTCACAGATCTTATCTTCAGGCTTCACTTTTCTCATTT
>chr1:90979906-90980006
agccacatatttagcttagatcataaaagctgattagataggaagtccag
ggcatggtaaggttggttacattgcctcattaaatacaacttaaacagac
>chr3:73180488-73180588
ctatctatctatctatcatctatctatctatctatgtatctatgtatcta
tctatctatctatctgtctatcatctatctatctatctatcatctatcta
>chr10:56193731-56193831
AGGATCAGCAGACTAGAGCCCTCAAACCAAATCCACTGACTGTGCACTTG
TGAAAATGTCCTGTTGAAATACCCTCCAATTGTTACCATTTACTGAAAAG
>chr4:137858886-137858986
cattggatcccattacaggtggttgtgagccaccatgtggttgctgggaa
ttgaactcaggacctttggaaaagcagccagtgctcttatctgctgagcc
>chr4:46394215-46394315
AGAACTACCAAATATATGTTTCCTCTTAGAGGGGAAAATCAACTACTCAA
CCTTTCCCCTGTTCTGTCTTCCCCCATATACAAATCCACACCCTCAGGTG
>chr17:51581005-51581105
agatatagatatagatatagatatagatatagatatagatatagagatat
agatatagatatagatatagatagatagatatagatagataatagaGGAA
>chr2:69654138-69654238
CTTAAATGGGAACTTGCTCTTTAACTCTGAAACTTTGTAATAAATTTGAC
TTTACAGAAACTGCGAGGCCAAACCGAAGCTCTTTATATATTGACAAAAT
>chr11:23449034-23449134
GACAAGCCATTTTAGTCAAATGAAGCGAAAGTAATGGAAGTAAAAAGTAA
ATATCCTTATCTCTGGCTCATCTCATTTAACTTAAGAAGTATTGTTTGAA
>chr13:96388048-96388148
AAATTTGTCTGCAGTGCCGCCCCGTAGTAGTCCTCAGGCACAGAGCAGCA
CCGAGCATGCGCTCTGTTCTGGGAACTCTGGGCCGGCTTTTGCCTGTAAA
>chr9:32699950-32700050
atgtggaacacctttactcagtgctggcccaGGTCCTGGGGTCTGTGGAG
CAGATAAGGAAGAAACAAGTCAATAGGAACCTTGAACGGTGTAGAACATT
>chr11:107124548-107124648
CTTCAGCTCTTGCTAAACACCACTGGCCTCTGCCCACACTTGACTATCAG
CGCTGAGATCATGCTGCTCCTGCCCCGCCTCCCTCCTTACAAGCCGGTCC
>chr1:170167814-170167914
GACTACATAGATAAGAGCAGGAAACAAGGAGACCTTGATGGCACTGGTAA
AGGAGCGTGAAGATAGGAATCAGTCAGAAAGTGAAGGCATACAATGACAG
>chr2:28563697-28563797
gcgcgcgcgcgcgcgcgcgcgcgagagagagagagagagagagagagaga
gggagagagagagagagagaagaaggaggaggaggaggagggggaggggg
>chr16:14061577-14061677
agttctgggattacagtcacctattagcaagcctgacattttttgtgcat
actggggatcaaacccagggactcatgtgtgtagaacaagcattttatca
>chr4:77339459-77339559
CATGAAGTCTGGCATTTGCTCAACTTGTAGCGAGCTGTATTTCAGCATTT
TTCTATTACTATTTACTGAGGTTTAAGTTTAAAGGTTTCACATCTGTGAA
>chr6:108915616-108915716
tacatctctacatctatctatctatctatctatctatctatctatctatc
tatctatctatctatctatctatctaAAATCTCCATGAAAATGCCCAGGT
>chr3:128746878-128746978
tctactaaagttatacgcatgaataatgtgtatatgaaacacttatatat
ggacattagcatattattcataatacactaccctgaactttgctttttat
>chr1:131280306-131280406
CCCACCACAGGGAGGAGAGGCAAGAACAGGCCCGGAGCTTGTCGCTGACA
GATCCACCCAATGATAATGTGACAGCTAGAGCCCTTACAGTGGCTTTTCA
>chr14:120985842-120985942
CCACCTTGTCACAGCCTGGTCCTGAGGCTCATGATTGGTTCTTTTAACAG
TTATATGTGACTTGTtctatctatctatctatctatctatctatctatct
>chr1:151343924-151344024
CTAGTTGTTCAGGCCCTCCTCTGACTTATCCCTTCTTCCTCCATTCTTCT
CACCCCTCCACCTCCAAGGTAAGAGCCTGATGCTCAACTACTGCCGCGGG
>chr4:124155396-124155496
ggtaggtagatagatagatagatagatagatagataagatagatagatag
atagatagatagatagatagatagatagatagatagataagattgataga
>chr13:3027488-3027588
aaaaggagagcccccctttggatagaccccacctagagacatctagtcca
gcaggactagacacattctcccacactgaggcccaacctggcaatccagg
>chr11:56865114-56865214
gatatagaatgatagagatgatagatagatagatagatagatagatcgat
agatagatagatagatgatatacattgattgatacatagatgttagataa
>chr4:44164768-44164868
ggaaatgaggccaatctggtctgtaagagatcttgtctcaataaacaaGT
TTAGAACAAAAGTATGACTAAACATGTGCCATAAAGCTGAGATAAATTTT
>chr8:14991856-14991956
TCATGATGCCGACATGAGGAGTGATGGGGAGGCAGAGAGGCAAGACAGGT
GCCAACTGATAAGATCTGCTGAGACCTGAGGACACAAGGCATCTAGGGCT
>chr2:21375744-21375844
tgagaattataagtctaggtttgaattcaaaagttttcagttcacttctg
tgtgacattgggcagattatgcaatctcctttgtggttcagttcctttat
>chr13:45976558-45976658
catgctaagcgcggcatgtctttcccaacaaacaccagaagctgcaggag
aaagaagtcttttttcctcatggatttcagactgaggctgaccccatgac
>chr5:110168430-110168530
AAAACTGATCATAAGAAGAGATAAGATGGAAGTTAGCATGAGAGCttagt
aaagggcttgctgtactggtatgaagacctgagttcagtcctcaTGTTTT
>chr5:129555490-129555590
GGAAATTGTAGGTgagcatggtgacacttgcccatgatcctagtgcctgg
aggagggaggcaggaggatcaaggtgtccaggactgtttttaaccataga
>chr5:53546126-53546226
atgctaccatgactagcATGTTTAttatattatgagacagagattctcac
tgaaccaggccttgcaaagttggtgagactggcttggtcaggcaatcccc
>chr2:154351282-154351382
CACTTAAGTAGACCTCTAggtgttggagaggtggctcagtagtcaagagc
actgtctattcagttcttagaacccacatggcagctcacatctgcgactt
>chr17:86852699-86852799
accgttctgatgccgctgcgaagggttttccccacagaccaaccaaacag
ttccccagaagacaccgactcaattcatttctgacactatctgctggaga
>chr15:101452084-101452184
tcacctatttatctattatctatcaatctatcatctatttatatatgtat
ctatcatctatcaatctattatctatcatctatctaccatctattattat
>chr4:28516960-28517060
taaccaaaatatataaagtactcaagaaattaatcaccaacaaaccaaac
aacccaatcaaaaaatggggtatagaattaaactgagaattcacaactga
>chr6:76066638-76066738
GAAAATCTCAAAATAATAAAAACTGTTTTAAAAAATAATAAAAGATCAAA
AGATAAGAATAGGAAATATAGTATGTACAGAACAAATCATATTTATGTAT
>chr9:111062410-111062510
TGAAAGTCGAGGTGGCTCGTGGCATTTTGTCTATTGTCACTTTCTGTGAA
AAAGAGCACTGAAATCAAGAGTCAGTCTCcggattggattcctaggaacc
>chr18:40238860-40238960
gggataaagctgttatctcctaatcttacgaaagctactacattgttgta
aactgttaaagatgattaagacatgcaaatgagtgctcagtcaccctgta
>chr10:118481686-118481786
CTCAAAGAAGTCAGCAAGATTATGGATACACTGATAGTTATCGGGGAAGA
GCAACAGACGTCTTTCTGAGTTTTGACAAAACCGCATGGGGTATTGATAG
>chr3:104771460-104771560
TTGCACAGGTGATGGTGGCAATGACATACAACTAATTAGCCACGGCACTT
GTGGAACCGCTAAAGAGTTTGATAAAATTTTAATTACCCCTTGTTTTGTG
>chr13:45875715-45875815
CCAGATGCAGCAGTGAGCAACTGCAGTCCCTGCGAGCCCAGAGTCATGTA
CATCTGCTTGTACTCCcatggtagtgtgcatctgcagtccctgcactccc
>chr15:31431352-31431452
gatggatagatggatagattacataggtagatagatagatagatagatag
atagatagatagatagatagatagatagaGATATTTACCCATAGATAGAC
>chr9:15586990-15587090
gatagagatagagatagagatagagatagagatgatagagatagagatag
agatagagatagagatagagatagagatagagggGggggttctctgtgta
>chr15:76388806-76388906
gtaaggctacctcccagatagctctaactcattagcccatttattctatc
tagtccatgtctgcggcgtagcttgttacctctctccatcccgacctcat
>chr8:69274100-69274200
CTTCCAGAATTCTCCTCTGGTGCTGCTGTAGGGAGTGTGATGGAGACTAC
TAGCCATACCATGGTAGGTGTGGGGTCTGCTGACTAGATTAGGGGAGATA
>chrY:258303-258403
gatagatagattgatagatagatagatagatagatagatagatagataga
tagatagatagatagatacttagatagatagatagatagatagatagata
>chr3:67075671-67075771
GGTCTTCCAGGTGAGAGCAAACATAACAGGTCATTTGTTTTGTTATTAAC
GATTACCTGTGGAGAACACAAGGCTTTTTGCAGATTGTTTCCTTTCCTGT
>chr6:72288752-72288852
AAGACACTGTCatagatagatagatagatagatagatagatagatagata
gatagatagatagatagtaggtaggtagatagatagataATGTTCTgggc
>chr15:36520022-36520122
AACATAAGAAGACGGAGGCTGCTCCCAGGGGAAGGATGAGGGAAGAGAGA
AAAGGTGCTAAAGAAAGAGTAACATCTGCGGTATGTCTCggtctgcctac
>chr10:128526477-128526577
AATACTCCAGTCTTGAAGAAGTGGGGTGAGGGGAGGAGATCGGTAGATAA
GTGAGATTTTGTTTCTTTTTAGAATCCAGAGTTAGTCATCTCTATCATAG
>chr6:31432773-31432873
ctatctatcCACACACACTCTAGTTAGTTAGTTTGTTTTTAATTGTTAAC
TGTTTCCTACAGTGGCAGCTAAGCAGATCTCTTTTTCCCCCCCTACTTTT
>chr7:38077275-38077375
GCTCTGCTCACAGCTAAATAACACATATCTAAGCCGTGAATCAGGCCTGA
AACACTCGCCCACACAGCAGTGGTGAAACTGAACTTTCAACCGCCATCCT
>chr8:53464256-53464356
tagagagagagagagatgattgatggatagagagagagatagagaagcaa
aaaggcagacaggtgatagaaagataaatagatagatagatagatagata
>chr10:14769002-14769102
ATCTAATCCAGTTTATCTTACTAGTGTTGATATTTTTCTTAGAAATTAAA
AATTATTTtatctatctatctatctatctatctatctatctatctatcta
>chr9:117999524-117999624
agatagatagatagatagatagatagatgattgataggtagatagatgat
aggtagatagatagatagatagatagatagatagatagatagatagatag
>chr11:53634085-53634185
GGCCCTCTTGCTTGCTTCTTTGAATACTGATAGCAAGCTTTGGACCAACA
TCTCAACTCTTCCCTGTCCCCATAACTATCCCTAGGCTATGAGCAGTTGG
>chr10:66626426-66626526
aggatagacataaaagatagattggagataggtagatagatagatagata
gatagatagatagatagatagatagatattgtagatagattatagataga
>chr1:87660705-87660805
ACTCTGCCTGGACATAGGGCCTTTTAAGCCCATCTTATGAAGACAGCATT
TTATACTGTGCCTCCAAGAGACCCCTTTCTCTGGCCTGTTGGGACCCATA
>chr6:67226006-67226106
agatctctgggtggaaggcatcaaacactgggtagaggccagtctgtgga
tatatgggtgagaacatcagcctgggagctggtgagcttgtggtacccgt
>chr14:27309884-27309984
tagatagatagatagatagatagatagatagatagatagatagatagatt
gattgatTTGgggactagggagatggctcactgggtaaagtgtttgtagt
>chr14:121915738-121915838
CTTGTTGGAGGGTTGTTGAGATGTAGTACCGATAGTGGGGTTGGTCTGCT
GAGCTCTGAGCACTGCTCTGCCGTTTTCAGGAAACGCTCTGAAATGAGAC
>chr5:122167185-122167285
tccccatgccccactccctcttctgtgagttctggaacttaaacataagt
tctaatgcttgcaaggcagtcttttatcagctgggccatctatctagctt
>chr4:56229216-56229316
ATCTTACAAGAAAGATGAGAGTTTTCCCATGGCTCATGGAGAAGCAAAGG
AAGAAAGAGCAGAGAAAGGCATGTTGAGGCACTTGACTGGAGAAAATTGC
>chr17:27818904-27819004
AGACACTAAAATATCAGCCCCATTCTTGTCATTTTTTTTTTAAGACCAAT
AGTGAAAACACTTCACCTCTGGTTCTCATCACAGATAAGCATCTTTGGAG
>chr18:80991766-80991866
CAAAGCCTTCGGAATAAAGATCAGCTGCAGCCCGAAAACGCTTTCTGTAA
TCTCCCTGGCTAATCTTTATTTGCTGATGATGAAAAGGAAAAAAAAAAgt
>chr1:59651372-59651472
acttccagaatcacacaggcaggctaagagatgaaggaagaagagggaga
aaaggtaaccagccatgtgagatcttgtgccgagtggccataggctgctt
>chr15:97425024-97425124
AGGAGTCCAGCCAGGGCGAGTCACTGGGAGAGCTGTTGTGTATCTGTTTC
CTTTCGGAGTGTCTAAGGCTTGATTTGGCAGCAGTTGGTGATGTTGAGAA
>chr6:89289913-89290013
atgatagatagatggtagatagatgatagattgatagatgataaatagat
gatagatgggtagatagatgataaatagatgatagatgattgatagatat
>chr2:127337438-127337538
GGTTCTGTGGGAACTGTAGGGGAGAAGGTACAGGCACCTGATTCCTCTGT
CCACCTTCCTGTCTGACTCTCGGCTCCACATTTCTTTTTCAGACTCGGTG
>chr6:146205834-146205934
tgttccactatgttcatagcagccttatttgtaatagccagaagctggaa
acaacccagatgtccttcaaccaaagaatggatacagaaaatgtggttca
>chr16:13866068-13866168
GCTAATGTTTTTAGTTCTGCTGCACCAGTGGCCCAAGATCTTATCTCATT
TTCAGAGCGGCACAGTTTTCCTTACAGGCAAGGGCCCGCCCATTTCAGCA
>chr5:120157464-120157564
AAATAAGAAACAAGTCCTAATAGCACAGGCCAGCTACTTGAAATTatccc
agctacttcagaggctgaggcagaaggatcccaagttcaagacctgcctg
>chr8:72355978-72356078
ATAGGTCAGCTGAGGCAGGGGAGGGTCCTGAGCTGTGCACAGGTACCATG
TGGTACCTGTATAGTTAGAGACTAAGATAAGATCAACAGCATGGGATGCT
>chr5:107531280-107531380
aatactcccctggacttaggaatgaccttgacaagcagtttctggtgtgc
ttgaaaaccctgagtaactttaataaagaatgtgagaagcaggcattaga
>chr2:11616950-11617050
CCCCAGAGTATGTGATCAGGTCATCAAAGCCAATGTAAGCCAAGGTGGGG
CATGATCGGGAAATGGGTTTATCTGTCATCTGAGGGTTTCGAGGGATTAG
>chr4:134463264-134463364
CCCCCCTAAAACATTCtttatgtgttgctgttttgtctgcatgtttatct
gcgtatcacctgcacgcaatgccacatcacccacaagagggcctcagatt
>chr12:106663474-106663574
atctatctatctatctatctatctatctatctacttatctataatctcta
tcattctctctatgtatcaatctatctatgtatctatgtatctatgtatc
>chr9:75384296-75384396
cacacacacCattctgggtcagggtcatgggggcctgagtccttaaatcc
tgaataaaggatttaagattaatgataggcacttagcttaggtttaaaag
>chr10:122314184-122314284
TTATCCAGGACCCAGTCACTGGAATGAAACTAATACTCATCTGCATGAAT
CTATAATCAAGCCCTTGACTCTTAGGAGAGAGACCTTTGCGTTCTGAATC
>chr8:109884518-109884618
gatagatagatagataggtaggtaggtagatagatagatagatagataga
tagatagatagatagatagatagataggtaagtagataggtaggtaggta
>chr4:6902144-6902244
ACTTGATTAGATGTTAACTCATTCTCTCTGCATAACTGAAGCTTTGCTTC
AGATCTTCTGATAACAGAAACGGAAGCTGGGAAACCACAGCTCAATAATA
>chr2:94143146-94143246
ggggattaatcctgtggtatttgagccccttttcaagtccttctcaattt
ttaattgtttcacctagcaatttctctagcagtctccaagttttagatct
>chr2:94352006-94352106
ctgctccaactgtaaaccccaccagtgccagggttgcaggtatgtacacc
acacttggcttttgtatgggtgctacagatctggactcagggcctcatgc
>chr6:56734008-56734108
tttcttaaccacttgactatcttcttagtccTGCCGCTTTTTCCCATTTC
TTCTTGAATTTCATGACATTGGGACTTTTTAATTGATCTTTATCTGTATG
>chr2:50713450-50713550
tatctatttcatctatatatctatctatccatccatatctatctatccat
ccatctctttcatctatctatctatccacccatgcatctctttatcatct
>chr3:27927519-27927619
atctatctatctatctatctatctatctatctatctatcAtcgagatagt
ctccctttgtattccagaccggcctggaactcataatgtgacccacacag
>chr5:67360518-67360618
GGTAGTCTTACCAATGCATGCATTTGAAGAGGAAGGAATCACTTGGATGG
GTCCGAGTTGATTTAggggctggagagatggctcaggtgaagagctgtgc
>chr11:55131878-55131978
gttttccagcatgctaaggtgagcactctacccacttggccacatcctta
gtcTAATTTACTTACTAAGTTTAATTTAATTACTTAGTCTAAtttattgt
>chr2:18851348-18851448
TacacacacacacacacacacacacacacacacacacacacacCATGGAG
GCTAAAATGATGGAAAAAAATTAAAGACCTAAAGATAgggctggagagat
>chr11:31879412-31879512
gtagcccaggctggccttgaatctgttatctcctatatctacctcccaat
ttcttagattataagcatttaccaccatacctgTGTCTAAAACTTTTAAT
>chr15:36215234-36215334
AGAAATGAACCATAGATAGTGTTAGAAAGTTGATAAAAAAAACCATGCAA
GTTCTTGTGGTTTAGTAGTAAGGCACCTTGTTAAATATATGGATACGATT
>chr3:106786633-106786733
TCTACTTCAACAAAGCATAGAGCTTTGGTGGACTTGCTGCTTTGCAGGTT
GGATCAAATGAAGTCATATTGCAAGTAATCAATGACCTGAAGTTGCTTCC
>chr18:75038630-75038730
ccctcagtccctacttgttacagggtgtggctagaataggcttgtccctt
accctgaactttccagcccagtcccctggtcctccctagataatccaaac
>chr11:86799823-86799923
tgaagcctatctatctatctatctatctatctttgaagcctctatctatc
tatctttgatctatctatctatctatctatctttgaagcctatctatcta
>chr13:55636728-55636828
AGTCTCATGGTTTCTCTCCTCCTGTTGCCTCCTCCGTTTGATCTGTTCTG
TGCTCAGCAACAAGACAATACTTTCGTTtttatagatacaagctgcgctt
>chr19:12819824-12819924
TGTTAAACACACATGCCTGAGCAGGACAAGAGGCCGGTGGGCAGGCTGTG
ATGGAGCAAGGGAGGCCAAGGTAGGAAGGATAAGTTCTGAGCCCATACGG
>chr7:58721878-58721978
GAAGCTCCCCTTTGTTCTGGTGTGCCCTGGTCATTCTGTAAACTGTCCAG
ACTGGCTGTGGAAGGACATCTGATACCTTGACGCTCCCATACCTTTTGAT
>chr4:76381060-76381160
ggctcagcagataaggacatgtgctgttcttcttcagggctggggcttag
ctcttaacacctatgttgggcagttcacaaccacccacttctatatatcc
>chr18:78131434-78131534
attgtctattatctatcttatctatcatctatcttatctattatctatct
attatccaccatctatcttatctattatctatttattatctacatatcat
>chr17:88176632-88176732
AGCACAATGCAAAAGGGGCTTTCAGCTTTCAGTCCACAGAAAGTGAGAAA
GGTGTAGCCTGTGATGAAGGATACGTTTTAAAGGAAGAAAatttgtctat
>chr8:81011287-81011387
aaaaaataaatctttaaaaagcaaaacaaCCCCCCCCCCAATCACAAACA
AACGAACAAACAAAAAGAAAACAGCTAGAATAAGGGAGAGAAAATAGTTT
>chr10:18142327-18142427
TGTTCCATCAGCCTTCTCACTGAGTCACAGCGGGGGCCCAGGAAGTGGCA
AACTATCTCTCCAGATCTGCGGAAATTGACTGTGACTAGCTCTGGGCTCA
>chr10:43981948-43982048
ctatccatctatctatctgtctatctatccgtctatctatctatctatct
atctatctatctgtctgtctgtctgtctgtctgtctgtctgtctatccgt
>chr4:120986688-120986788
GTTCCTGGTAGTGGGGTGTCATACAGCTGCAAAAGGAAAGAGCCAAACCA
ACGTGAAGGAGGTTTCTCATGGTGTGAATTTCTGGTTTTGTTTCTACCCT
>chr4:132408862-132408962
tgggaattgaactcataacttttggaagagcagtcagtgctcttaatcgt
tgagccatctctccagccccCAAAGCCCACCATTTTCAAGTGGGTTCTGG
>chr6:17642722-17642822
cagttagactcaaatgtaggttggtctatctgttagtttcttattgtttt
ttatagttggtgttgcttacaggagtataggtgaccctttgacagctgta
>chr11:53275535-53275635
TCTGAAAGTGCTGTGCTAAACAGAAGTCAAACAAAGGACATCTTTTATTT
ACTCCAGCTATATGAACTACTCAGGATAGGTAAATCAACAAACACACACA
>chr18:41699518-41699618
tataagaaaggttgctgagcaatcaatgggagcaagccagtaaaaagcac
tcctctcttccacgttccttgcttgagtttttgcttcaaattcttgcctt
>chr6:83648577-83648677
atacatagatagatggataatagatgatagataattgatagatgatagat
aattgataggtagataggtaggtaggtagatagatagatagatagataga
>chr1:74238419-74238519
GGCATGCCTTTAAATGGAGGAGGACTTTCACACTTACTTATTAATAACTT
GATTCTAAGATGTGACCCATTATTCAGAACTTTCTGTAGCCCTTTTTCTT
>chr2:105564700-105564800
atagatagatagatgatagacagacagacagacagacagatagacagata
gatagatagatagatagatagatagatagatagaagatattagatagata
>chr8:68025314-68025414
ATAATGTGATTGGTAGACACACCTATCCTTACATTTCTTATCACTAAGAT
CTTGTGTTTGTCAATATGACAAGTCTCCACATGAAACACAGCTGATACCC
>chr6:97886650-97886750
ggtgtgggccctttagatagtacaatgctcagctatgtcagatggacctg
gacccattagatagcacagtgttcagtcaatcaggggatgctggagagac
>chr17:35820288-35820388
gactgagcCATCTCACCCAAATTGTTTGTTTTAAGATATCTCTCTTACTC
TCTCTCTCTTTTTTTTTTCTTTTTTTTCTTttttagtttttcgagacagg
>chr4:51230004-51230104
ATTTATTAAACAGAAGAAAAATTACAGGGTGAAATGAAAATATAGAATTA
AAACAAAGGACTAAGGAGACTCCATAGGATTCATTGGACAATGTGGAAGG
>chr1:9687066-9687166
GCTTCAGAGGAGAATACTACACTTCAGCTACATGGGCTTTCATATTCTAC
TCCCACAGCTTAAGAGCTAAGTTTCCGTAACATGCATTCACAAGAATTTA
>chr8:46686606-46686706
CTCTCCTTGGAAGGCTTGCCTCCCTGGATTTAACAACCtgtttgttgata
gcacagatgtggtttctcctcactgtccacttgggggctatctcaatcta
>chr14:65965889-65965989
GGAACCAGGGAGCTCCGGCAAAGATGGCTTTCCTAAAGAATTAATTGCTT
GCAAGGAAAATACCCAGTTCTCAGGTTGGGAACATCCAAATAGAAGTAGG
>chr3:88045112-88045212
tttgaaactgATAGAACTGATtatctatctatctatctatctatctatct
atctatctatctatctatctatctatAtttgagacaggcttttacaaagc
>chr2:10183454-10183554
TGAGTTGGTTtgtgtgtgtgtgtgtgtgtgtgtgtgtgtgtgtgtgtgtg
tgtgACTGTGACTTTGTAGTATTCCTTGGTGCCTGACTGCCAGGGTATCT
>chr17:46115362-46115462
CAGCCGGGCCCTCTTCCCCTGCACTAACTCACAACCCTGATCAATCTCTG
TCTCCCTGAGCTCCTTGGGTCATTCCTCTGGTTTGACAGATTGTCTCTCT
>chr11:55838047-55838147
ctgtatactgcttttggcaagatggccatttttattatattaatcttgct
aatccatgagcatgggagatctttccattttctgagatctttttgctttc
>chr7:46073251-46073351
cacctcccagtgctacaccctgggccaagcatcttcaaaccaccacaGCT
GGAGATGCCTTCTTAGATAAGAATCTCAGAGCCACTTTCGTGATCCCTGG
>chr16:4291325-4291425
gccagggctacacagagaaaccctatctcgaaaaaccaaaaAAAAAAAAA
AAGGAGCTTAAGGTTgggctggagagatggctcggcagataagagcactg
>chr1:184420024-184420124
gtaggtaggtagatagatagatgatagatagatgatagattgattgatag
atagatagatagatagatgatagatagatagatagatagatagatagata
>chr15:25884944-25885044
cccagcactcatggagaggtcagcccagtggcttgtacccataatcctga
gcactggcactcgctggagacagggatccggggagtcagtgaacttccag
>chr3:25935650-25935750
atagatagatagacagacagacagatgatagattatagatagataggaag
atgatagatgaatagataggcagatagatagatagatagatagatagata
>chr4:112949776-112949876
tatatacaagtactgtaaaagctgatggagatcttatcagtctggatgac
ccttctctaactctgtcatggttggtgtgagtttaactccttcattcata
>chr15:10027334-10027434
GGAAAGTGTGATAATGATCTTGAGTTAGTTAAACACACATACAAGAACTA
CAAGGCTTCTGAGAAGAGATGACATGTTTCTTCAAGATGTATAGAATAAA
>chr10:50170418-50170518
TTAAAAAAATAATATTAGTAAAGGTATTGCAAGCCTGGAGAACAGGAAAG
CACCCTAGATCTTATCTTTCCCTGGTATGCTTTGTGGGAGCACTACCGAT
>chr10:87543380-87543480
atctatctatctatctatctatctatctatTAACCATCTAACCATTTACC
TGTTTTACCATCAGACTACTtatatacataagtacatatatgtgtatatc
>chr15:51823304-51823404
ACTGACATGGCTGCCCTACTTCACTACCGGTTACTGTGCATTTCCTTGCC
GTGCTTAAGCATAACATTTTAGttacagaataacaggttatatgtcagca
>chr9:96596633-96596733
AAACGGGCCTAACCCAGACTCCAGAATGAACTGCCCTGCAATGTCTCCAA
CCTCATTAGACTTTAGTGGACAGTGACAAAAATTTAGCTAACTTCTCTCT
>chr10:41229007-41229107
CTCTGTGCTGAGCTCCCACCCGGCTGTCCAGATGTTTATCTATCCCACCC
GGCTGTCCAGATGTTTATCTATCCCACCCGGCTGTCCAGATGTTTATCTA
>chr1:151107484-151107584
TGGTAGTTTCCAGCCACTCATTAGAGACTTACTGGGCATCTCAAGACTTT
CTGCAGCCTTCTCCCAGACACCCACCCAAATGAGGGCCCTTGCTGTTTCT
>chr4:121489344-121489444
agagaagtgtgagacaagggggagaggtaacagaacaaaggaaagagaga
agtgagagagggaggaggggccaaacagcccattttaaagtatgctgtct
>chr13:30755986-30756086
GAGCCACTCAAGAACAGCCGAGGAGCACATCTGGGCATCAGGGTTTGTCA
CAGACACTAGAATGCTCTAGATCCTCTTCTGGAGCGCCAAAGACTTGTGT
>chr16:19664996-19665096
gggggaaggaacatggctaagcagggtagcccttactttatggggaatag
ctaaaacaagggctaattgaaagattatatgagaacctaataccatagaa
>chr16:71966633-71966733
AGACCCCAAAAGGCATCATTGAAGTTGGCTCAGATCTTAAGTAATTCTGA
ACACAATTTGTGGGGCAGTCAAATTGTTTTAGCATATGATCACCATATTT
>chr11:59926411-59926511
tgttatctcctaaaataacaggggagctccacctacaactactcaaccat
gcagctgcctagacaggaccttcggaaacacaataccaacagacacgcta
>chr8:15014406-15014506
AAAGTCACTGTGCATTCTCACCACAGTCCTGGCCTGCTGACTGATGGAGG
AGATAAAGCTCACCACTCGAGGTGCTCTGTCATCTCATACACCAGGGAGA
>chr16:55952125-55952225
aagataagataagaaaaataaaataaaataCggctgaagatggctcagtg
gatgagagcgctagctgctcttctgaaggacaggggttggattcccagca
>chr19:11948297-11948397
tgtactcttgaactcaaagcatctgtgcaaggttagatcaacaccctgtt
atggaagggaggggacctcatggggggcacctcaccccctgaggtttcat
>chr1:189608772-189608872
GCTCCGGGAAGGTGACACTTCTCTGTGGGGAGATCTGCAACTTGATACTA
TATTTCAACTTGATTCTGTTGTGGCCTAGAATGATCACCAGACCTGGGGG
>chr15:9922427-9922527
tagggcagtctctggatgatccttccttctgtctcagctccaaactttgt
ctctgtaactccttccatgggtattttgttccccattctaagaagaagtg
>chr11:5295820-5295920
TACTCTGCAATCTGCAGCCTTTAGTCTTCACACTTCAGACTTCAAGACCT
GCCTTCTTATCTGCACCATCTTCTGTTGTACTGCTAAGGAGGCTTTTGAC
>chr1:61046407-61046507
TGTTGTGAGCAGTTATAAGTTAAGATATGAAGGCTGTCTGCTATCTCTAC
TTCAGTCTCAAGCCACAACATGACTCAGACTAGATTTTGTTCTCTCTGAA
>chr19:4878877-4878977
TCAGCTGCTCAATCTGCTGGGCAACGTGGTGCTCTTCCTCCGCTCGGATC
CCAGCATTCGGGGGGTGATGCTGGCTGGCCGCGGCCTGGGACAGGGCTGG
>chr16:75903272-75903372
atcaatttgcagagaatacgtggcagaggatagttcaatcctaaaaggga
cctctgtatccacccacccacatagctctgggagccattatggaagacag
>chr10:96422338-96422438
gttttctaactttttactctgaggtagtgtctgtctaccttgtcattgat
gtgtgtttcctgtaggcagcaaaatactgggtcctgtttatgtattcagt
>chr9:70416539-70416639
tccctggaagctgaagttatgtgagccacccaacaggagtactacgaagc
aaactcctctgtaagtcctctgtaagagtagcaTgggctggagagatggc
>chr6:47219382-47219482
TAAACTAAATCAGAGGATGGGCAGTCTTTCTGTTTCATGTGCTTATATAT
TCTCTTCAACGAGATGGAGAGCAAGATAACAATCACCATTGGCTGTCTAG
>chr7:36810410-36810510
tcaattaatATATTTGTCAATAatttattatttacctagcatcttttata
taccatctatctacccatctattacgtttatcatctattgtctttcaaat
>chr5:138105504-138105604
ACTATGAGCAACTCTCAGAAGTCTGTATGAAGAAGGATTAGGGGTGTggt
tccatccccagcactgcatgaaaaggatgtgctgtcacatgcctgtgatc
>chr18:39100424-39100524
GAACACAGATAAGATAGTGCTTATAGTCCCAGATGAGGATTTGCCTTGCT
TTCCACATGAGCAACTGAGTGCTGGCATATTCTGAGTCTCCCTAGGACTA
>chr3:152245006-152245106
ttcctaccatgagtggacttacagtaggtcaccaggcttagtggtatctt
tatctacctgggccatcttcccagtctcCAATAACAGTTTTATTATATGA
>chr6:29841930-29842030
TCAACTGAAGACCACTAGGAAAGGACATTGTAGAAAGTCAAAATGTTGGC
CATGAAGCTAGATGCAGAGAGCAGCAGCTGAAGTGGCTGATAGTGAACTT
>chr2:38239210-38239310
TGTTCATTTCCAACTCAAGCTCTGTACAGCCTTAGGAAGATACCCATCCC
TGCAGTGTTAAGGTTCTTGATGTAGCTTCTATACAGTACTGACAAACCAC
>chr6:99106120-99106220
AGATGTGAACATAGGCAGTCCCTATTTAACTTATAAGGAGGGAAAAATCA
ATTAAACAGAGCATCAAAACGCAGCGGAAGGAAGGTGCTAGGAGCTAGAG
>chr11:74790208-74790308
CCTAGCAGAGGCCAAAAGAAGGTGCCAGTCAgggctggagagatggctca
gcagataagagcactgactgctcttccagaggttctgaattcaaatccca
>chr11:107108647-107108747
GGAGGGTAgactcttcttgctgaggtcctaagttcaattcccagcactca
catagcagctaaggatcccaagctctcttccagcctccatgggcaccagg
>chr5:146220772-146220872
CCACCATCCCGCTACTGGTTCTTTTCCTTATCCTGTTAATCGAGGCCCCC
GACTAGGGTTAAGATGAAGTCCCTACTCCAGTAAACGAACTGGACTCAGG
>chr15:21292594-21292694
atatatatatgtatatatatatatatatgtaGAGAGAGTGTGTGTGAGTG
TGTGTGTGTgagagagagagacagagaaagagagagagagagagagagag
>chr12:84736570-84736670
ggggtgtagtggctattcctggttgtcaacttgactatatttggaatgaa
ctacaatccagaattggaaggctcaccagtgacccttatctggaggcttg
>chr13:44065698-44065798
GAGCCTTCCCTCTCTCTTAACGCCTGGCTTTCTGCCAGCTGAAAGCAGAA
GGCCGTTAGAGATTCTAATCTCCCGGTACAAAGTCTCTTTGGCATCGACA
>chr1:36768854-36768954
CTGCAGCTCACATTCTGCTCCGCTTATCAGCTTATCAGAGAGAtcagccc
tcattattcacagattccatatttgagaattcaccttcgggctaaacttt
>chr19:5555292-5555392
ATCTCCATTTTTCTTTTCTTTTTTTCCTTTGTGGGTTTTGTTTGGTTGGT
TGAtttttgagacagggtttctctgtgtaataaccctgggtatcctggac
>chrX:142647483-142647583
aatagaggctggagatggctcagtagataagagcactgactgctcttcca
gaggtcctgagtccaattcccagcaaccacatgctggctcacatacatct
>chr11:59887238-59887338
gggaacaatgctagcaactggtataaggctattcttgtgatatttgggca
aatatggctttctgccttgtcctaacaattttcctgaggctaaattgaaa
>chr6:90673286-90673386
AGGAGGTGTAGCCTGGTGAGACACTGGAGAACTTTCACTTTCTATTTTTC
AAAGATAGACTATAGGCTGGCGAGATGGCTCAGAAGATAAAATGTGTTCA
>chr4:6692722-6692822
AAAGAGTACTACATACTACTCATTTAATTTCTCAGAGCTTTATTATTCCA
TAGTTATTTTACTAACAGCTCACATGGTCAAGGCATTATTGAAAGTGATT
>chr15:5751302-5751402
ccaccagaagttcttttactgttgaaaatagttttcactatcctgggttt
ttttttgctattccagatgaatttgcaaattgatctttctaaatctatga
>chr9:111308130-111308230
ttttacaatcagtttgttagaatcaagactccagtttaatgtgaggcggt
ttgttacatatgccgtttaactgtcttatgctctatttttccctctcctt
>chr6:71962836-71962936
ATAGGAGGCGGTtcaaagtagatgtgtcagtgggccattagcgataagat
ctgaagctcagagaagcagtctagagacatggacatgaggggcaGCTGTT
>chr3:36853710-36853810
TGAGACTGACAGATGACTGTCAGGAAAGAGCAGCTGATAAGGATCCTAGT
GAGGGTAGTGGGGGGTGGGGAGGGGCTAGCAATGAGCTGCGCACTGGGGA
>chr4:99582466-99582566
TGTGTCCTCTTTtagatagatagatagatagatagatagatagatagata
gatagatagatagatagatagatagatagataggtgataaataggtaaat
>chr19:46097358-46097458
tgagatactggcatttgaaaatgcaaataccaaatgtgagggagcgatca
gaccatcgaaagcaggaggagccccagtagatgaatagataaggagacaa
>chr15:10233694-10233794
catagtgatgcagtgtagaacacagataaggatcaacagtattatgctag
gctaaaagtcacttatttgttgtctataggatagaacctgaataggtaaa
>chr9:71648342-71648442
AATAGCCATGTGGATCCCTGTTTAGGGTCACAGTGACACAGTGGCCTTTT
GAAGTTAAAACAGACCAGGTATTTGATGTGTTCTGGCAAATGTCTGAGCC
>chr13:37439198-37439298
cccccaagcttggtgatcttgctttgattccccacctcttgtgatggaca
gataggagccttctgcacacatgctctgtggtgtgcccacacacactcat
>chr12:3890374-3890474
TACTGTCCTATCTCTCACCCACACCCTTCATTTGATGCAGCCTTCTGCTA
TCTGCTTGGTGGTTTGGGTAGTTATCCACACAGGAGTTTGCTTTTCAGTG
>chr11:95000674-95000774
TTTCCTCCCCGTGCTAATCTGCAGTTGCCATCATCCTGCCCCTTCCTGAC
CCGGGGCTTGGAGCACACCCAAGTCACACCTCTACAGGCTATTCCCCATT
>chr2:57533464-57533564
caatattatctatctatctatctatctatctatctatctatctatctata
tatctatctatctatcATGTATCATCtgtgtgtgtgccatggaaagcatg
>chr11:106752359-106752459
CAGGCAGCTTCTTTCTGTGGACTGTTGGTgataagatcttgctacatagc
ctagcactcactatgtagccgaagctgatgctgaactcatgagaatcctt
>chr10:28468974-28469074
atagatagatagatagataggtaggtagatagatagatagatagatagat
agatagatagatagatagatagatagatagatagatagatagTTTGAAGT
>chr2:9825662-9825762
ACTGACCATTCAGCACGGTGACAACTTCCCAGAGCAGTATGGGGAATGCC
CCCAGTCCTTCTCAGGGGAGTCAGCCCAGGCTGTCCCTTGCCAGCATCAG
>chr10:38962132-38962232
GCTGAGGACAGGCCCAACAGCACAGCGCTGCTGCAGAGGCAGGCAGCCTT
GATCTTTATCTGCTGATAACTCCACAGGTTCTTATAAGGGAATTCCAGAA
>chr17:10607077-10607177
CACAAAACAAGAAAGAAATGACAGAGAAAGGatctatttatctatctatc
tatctatctatctatctatctatctatctatctatctatcatctgtctgt
>chr1:191223243-191223343
cttcaataatcctcagacccggagttcattccctacaacctacctggtgg
aaggaacgaaccaacctgctctctgatctccacagatacactgtagcact
>chr4:62661841-62661941
CCCTGGTTCTCTAAGTCTGAGGGTACCCCTCTCcacacacacacacacac
acacacacacacacacacacacacacacacacacCTGCCTCTgagaaaac
>chr8:92394120-92394220
tgtatgtatgtatgtatgtatgtatgtatgtatctatccatctatctatc
tatctatctatctatctatctatctatctatctatctatctatctatcta
>chr15:103023110-103023210
AAAGAAATGAAAAGCTAAGGAAAATATtctctctctctctctctctctct
ctctctctctctctctctctctctctctctcgtgtgtgtgtgtgtgtgtg
>chr19:18640890-18640990
tctctctcAGTGTTTTAATTGAGCATTTAAGGTATTTAGTATTAGATACC
TTGAAGGATAATAAACTGCTCTCATATCATACATGTACAGAGCCCTGGAG
>chr18:83507690-83507790
ggaaacacaaagtggaaagggaaaactgactctgcaggttgtcttctgac
ttccaaacatacactgtggggcacacacatgcccagccatgcacaTGTGC
>chr1:44032332-44032432
attgtaaaaggataacatcaCTGAGCaaaggtgggaaattacaatagagg
tattaggctgtcaccacttgaatgctttgatcaatcttagtaccactaaa
>chr8:72239488-72239588
CTTACTGTGAATTAGGCACAGGCTAAGTTACACACGTGCTACCCTGGGTT
CACTGGGGCAAGACGGGTGAAGCCCAGTCAGTTGAGAGGTTGACAGTGAC
>chr5:124612551-124612651
GGACCGAGTGTTGCTGTGGAAGTTAATCCTGTGTCATTTTAGGTCCGGTC
ACACCAACAGTAACCTATGAGGAAGCCATTGACCTGGACAAGTTCATCAC
>chr1:134078360-134078460
AAGGGGGCCCAGATTACAACTTGCAGCGGGTAAACACGCGGCAGAATGGG
CCTGTATGATGACAGGCTCAGGACTATACAGCAACAGTGGCTAGGACTCA
>chr10:83004574-83004674
GATCCTTTCCCAGAAGCCCTGTGTTGATGATGAAGTCAGATCAGGGGAAC
AGACCTTCTAAAAGGGAAGTGTGGGTGGGAGGTAGGAGGAGAGGAGAAGA
>chr7:72275632-72275732
CAAGATGGGGAGTTTTGCCCTACCAGACATTATCACGGGGTCTGTATACA
CGCAATCTTCCTGGGTTGGgtgagtgtgtgtgtgtgtgtgtgtgtgtgtg
>chr4:124011280-124011380
accatgagggctggccagtcagagtaagagtagcccaggtggaacttaac
aagtcatatcttgggattattgataggggaatagatactaatagtttaga
>chr19:21864460-21864560
AGTCATCTTCTAAGTCATCCCTTCAATACATATGTTCTTGTTTCTACATG
ATGGAAATGACACAGGATTATTTGCTTTTATTTGGTCACTTTGGGAAACA
>chr18:81735894-81735994
tatctatcctatctatctatctatctatctatctatctatctatctatct
atctatctatcctatctgtctatctattatcaacctatctatctaatcta
>chr12:76822028-76822128
GGCCTCCCGCGCCACCGCCTCTACCTTAAGGGGCGCACAATCCCTTCCGG
GCTGGGGATAAAGAAGCAACCACCGGGAGGGGAGAATAGGGCGCCCCTGG
>chr11:7132028-7132128
ATCACAGTTTACACCctatctatctatctatctatctatctatctatcta
tctatctatctatctatctcatatctatctatctatctatctatctatct
>chr16:37586850-37586950
aatgcaaatacacacatcacacacacacacacacacacacacacacacac
acaTGTTGggaactaagggggcagggggaagagggggagggaggatagcc
>chr5:25741779-25741879
CAGTTTTCCAGCTAATGACCCAGATATGTCAAGATACAATCATTTCTGTC
ATCTTACACACACTGCTTGAGAAGAATTTGTTGTTATCAGTGATAGAATC
>chr10:60266456-60266556
tgcgttgtatccacaggacatgggtgaaggtaaaaggaaagaactgacca
cactctgactgccacagttgtcatgcttgccccacatcatacacaGTGAT
>chr10:53621680-53621780
actgctttcaacacctcgatacttccagtgagtggtcttagtcttgtcgc
cacatcttcacacgctgttctgagtcagaggcatgaattaagtcatgatg
>chr15:58584128-58584228
gggaggaagaaagggagggagggatggagaggaggagggaaggaaggagg
TAGAAGAAGAAAGGACGTGTTcttttgataagagcacgtcatattaaatt
>chr11:95077725-95077825
CTGTGTCTGATTCCCTATCTAGACATTGTGACCTTAGAAGGTACAATCAT
TTCCTCACAGCTGATCTTATCTCTTACACTCAAAGGTGCAGCCCTTAGAG
>chr13:17642702-17642802
GAACATCAGGAAAGATAAGAATCTCCAGGGTGACATGTGCAACCTTAGAC
TATCAGAGTAAGGTTCGCttttaaaaattaaaaaaaaaatGCTAGGAAGA
>chr8:82113538-82113638
TTTTTTAGTGACAGGGTTCTGAGAGAGAGGACCAGGAAGTCAGGAGATAA
GAAGATAGGACACAAAGAAGATACAGCATAGGGTCAGGAGGTCTTGCTCA
>chr10:77395212-77395312
CCTACACTGGTTAAAGCCTCTATCCTCGGGAGAAATTTTAACTGAGCATG
GGGCAGAAGACCGGCACTCAAAGGAGCTGACAGATGGGACATGCAACAAA
>chr9:102352590-102352690
CGGGGTGATTTCTCTCCTTTTCTATTTCGACTGCTTCTGCACGTGTCTCC
GGATGAATCAACCTCAAGCCTACGCTGGGGTGCTAGCCACACTCCATACC
>chr9:111086846-111086946
agaaggcattggatcccctggaactggagttacaggtgattacaagctgc
tgtgtgggtacggagaagtgtacccaggtccactgcaagagcatcgagtg
>chr12:12373180-12373280
GACAGAGAACAGAGAGAGAAGATCCAAGATAAGAAAACTGCATGTGGAGA
GCGGCGCACAAGAGTTCTGAGTTCAGCACGTCCCCCACCCTCTTCCTGCC
>chr8:95631510-95631610
tggtgcacaataaaggttaaggtgtgaccacatagaaactcctttacaaa
gtacatgtgaccacgagggtggggttcatatctgataggcctagaatcta
>chr9:56171343-56171443
agatagagatagagatagagatagagatagagatagagatagagatagag
atagagatagagatagagatagagatagagatagagatagagataTCACC
>chr8:88690148-88690248
TAGGTGGGTTTGCAAAGATCGGTAGGCTGGATTTTCATGGCTGTGATCAA
GGCTTTGGTCTTGACTTTGGAATAGAGGTAAGTATtgcctgtaatcccag
>chr1:150855541-150855641
GCTGAGATGTTCAGGAAGACATATTTAGTGTGGATATACAAGGATGCTAG
AGGACATGACTGTGGGAAATATGGAATAAGGTTGGGAAGTCAAAGCAGGC
>chr9:70270832-70270932
TTATACCAAGAAACGAGCTGTGGTTGGCTCACAATGGAGACTGGAAGGAA
CCATTTTTCCCTGTTTTTTTTTTTTTCCTTTAGAACATGTACAGAATTTA
>chr10:68339687-68339787
TGTCTCCATATCTACATAGACAtatctgtcatctatgaccatctatcttt
ctgtctatctttcatcattatctatttctctattatctatcatctgtctg
>chr7:110564514-110564614
tccttggagcttcctgactaaccttaactggtaacattaaagttgagtaa
gagacttgattcaaaaCAacacacacacacacacacacacacacacacac
>chr10:41711523-41711623
caggtcaccaggcacagtgacctctctacctggtgagccatgtcaccagc
ccAGATCTTTATCTTTAACCGTTTAAGTAACCTTAGCGTGACTAATTGCT
>chr2:110061981-110062081
GGACCACTGGTTGACTAGAGGAAAGGATATAAAAGGCTCCCAGAGAAGTT
GACCCAATAAAGACCATTTATACATTCAATCATTAAATATTTGTTGGATG
>chr1:40476676-40476776
tcctgttttctttcATCTTGCTTTAGGTtgctgctgatggaaaccaagat
tatgttcgtgttaggcaagtgctctacaacggagcAATCAGCTGTTAAGC
>chr7:105472952-105473052
ttgctaggcttgggagcacaaacctttaaccttagcacataggaaggacc
agcaggcagatctttatgagttccaagtcagcttggtgtgcatagcaagt
>chr3:31105042-31105142
GTTGACATACTCATTCACAATATGCTGGCCACGCTGAGGAAACCAGATAC
CATCTGAGGGGTTGGGTTTCTTTTCGTGAAAGTTGTTGGCAGCTATTGGG
>chr17:86779320-86779420
GTGATGGCCTGGCTCGATAGGGCGGTTCATGACACCCTAGCTTCAGATCA
GCAGATTGCAGCTTGTTGCTGAGACTCCTTCCTGTTACAGACCACAGAAA
>chr16:57579498-57579598
GAGAGTTGTCACATATCTATAACCTTTAGGAATAATGCTGATATATAGAC
AATCTACTGGGCAACTTTGTTTTTCTTCAGAAAACTGACTTCTTTCACTG
>chr9:61505810-61505910
AAAAACAAACAAACAAACTATCCCCACAAACTCTGTGAAGATGAGACCAT
CTAACAGCTCAGGTATGGTAGATAGTGTTGCCATTGGTGACTAGATGTCT
>chr10:7839460-7839560
CCCTGGTTAACTTTCCCTGTACAGGCACACAGGAACAAAGGCATCAGAGA
ATACACTAAAAGTAAAAGAGGCATAATTGCATCGGTGGCTTGCCAGCCAC
>chr17:5441132-5441232
ATTGTTATCTATACTCATTTGATATTCCCCAGCTCTCAGTGTATTACCTG
GTCATGTATAATAAATGCCTGTCCGAGGGACGGGTAAATGAAAGCATTAG
>chr5:32197984-32198084
Tgattctgagataacagacgtaagatgggactattccaggctgggtgagc
atatggttatccCGTCTAGGCTTAGAACCATTTCGCGGTAGCCTCCAGAA
>chr7:142704611-142704711
tgctagggctgagccacaccacaagtacttgtttacagtaaagggaaagc
tttaggatcaaaggctgagccataccatattagaaacaggtttttacagt
>chr9:20921971-20922071
CCTCACAGACACCACAGCGGCGGCGCTTCATGGCATTCTCCTTGTCCTCC
TTATCATACTTCTCAATCTGCTCTGAGAAGAAAGTGTCAAAGATCTGATA
>chr16:21672010-21672110
ccaccacaGGACTCATAACAGCCTTTCAGGCAATGCTTGCAATGACTCAA
AGACTTCCTGCTACACCATACTTGTGAAAGGTCACACTAAGACTTTAATA
>chr17:13590424-13590524
GGCACTTCCACAGATAACACACTGGCACTTACACAGATAACTCACTGGCA
CTTCCACAAATAACACACTGGCACTTCCACAGATAACACACTGGCACTTC
>chr12:3090586-3090686
ATTTGCTCACACCTGGAGAGATCAGGGAGATAAGAGGAATATTTTCCCCC
TTCCATTTATGATcagcctgggtgtgctgctgaccacatcagtcttcacc
>chr8:116807990-116808090
tcctctgaccttcacacacatatggagatacacacacaAAatagataatt
gatagatagatagatagatagatagatagatagatagatagatagataga
>chr10:69004070-69004170
GGGATAGAACAGCTTAGTGCAAAAGGCTCTGTTCCAGGGCCATTGCTTTT
AGCACATGTTTAAAAGTAAAGGAGGGGCCAAggactggagaggtggctca
>chr8:69758876-69758976
gtctgtaataccagtcccaggggatctgacaccctcatacatccatgcaa
gcaaaacacccaggcacataaaataaagacaTATTTTAAAAAGATATTTA
>chr19:37703612-37703712
CTTGTCAATTCCTGTGCCTTTGTCTTCAGTCAGAGGTGTGGTGTCGCCCA
CCACACAGATCATTATCAGGACAGGGATGTGAAGGGAAGGGCTTCTTCCA
>chr12:16588547-16588647
GCACCCCACACAGAACAGCAACCAAGGATCCTATCTCCTTCATCTGAACC
CCAACTTATCACCCAGGCAACAAGACTGGGCATGTTGTCCCTTTCAATAA
>chrX:150947180-150947280
CTCCTACATGTAAGATGGCAGCTAGAGACAGGGAAATTACGCTAGTGGGC
CAGTGAGCTTGGAGTACACAATGCAATAGAAACTAAAgggaccctgacta
>chrX:36552876-36552976
CATCAAACAAAGAAACTAAAACTGATGCTTAAAGAGTGAGCAGGATGTGT
CAtggagagatggctcagcagataagagcactaagtgctcttccagaggt
>chr17:47402734-47402834
gtaaaggaatttattgatgacttacagtcggcagcccaattcccaacaat
gattcaatcgcagctgtgaatggaagtccaaggatctagcagttgctcag
>chr5:109549278-109549378
cttatctggaggcttggagatccttatctggatcttggtatggagatctt
gagccatagtggctatggattccagaagattgaatctccgagttcaagga
>chr4:40876704-40876804
AACTCTCCAGTCAGACTATCAGAGACATCGTATGAGAAGAAAATCAATCT
GCTATCCTAACACCTTAGGAGGTGTGTACAACCGAGACGTGTAGGAGATG
>chr17:52595138-52595238
acatgtgacctcttccataaaggtgggttctatagattgactgagaaaaa
aaagctcaagataaggatctaaggagaatggcttagtacaggtcacaaag
>chr17:24353216-24353316
TTTAAAAAAATGAGTGTCATGGGAATCCCCCTCACCCACATTGGTTTGAA
TTGAGCCCTTGCAAACAGATAATATCTTCCTCTAGGGCAGGCGGCATTCC
>chr7:97839155-97839255
aattgaggaagaagaatgggctggatcccaatcatctccttcaagagcac
atctctcatgctatcaaaatctcctacaatgccctaactgttaaaggtcc
>chr15:67128914-67129014
GCACACATCCCAACCTCCAGGGCATAGCAGCCTCACAGGGAGGGGGCAGC
AGGAAGAATGTGAGCTTCCCTTGAACCATGAGGTCACAGCCTGGGCTGGA
>chr12:70211594-70211694
TCATGCAGAAGGATGATGACAGAGCTAAGGTTGACTTCAATTCTGTGGTT
CAGAGGCCACGCCTTTACATCTGGGAAGTATTCTAGGGTAGAGAGCTAGC
>chr5:101424550-101424650
gatagacagatggtagctggatagacaaattgatgatagatagatagata
gatagatagatagatagatagatagataataggtagctagattgatagat
>chr1:138171874-138171974
GAGATATGGGAACAGTATTTATTTATTTTTTTTGGTTTGGTTTTGTTTGT
TTAACTATCTGTGGAGCATGTGGATGACTGCACATAGGAAGAGGGCTTTC
>chr6:136491634-136491734
TTTAACAGCTGTCCTGTGAGCTTTTGGGCAACTCTGTTTTGCCTCACATC
TCATCATAAAAGCACTAAGATTGCAGATGCGTGCTATATCGCATGGCTTT
>chr9:43939721-43939821
CTCACAACTCTTTCTCGGCTCTCCGGACCCTACACTCCagatagatagat
agatagatagatagatagatagatagatagatagatagatagatagatag
>chr14:66189550-66189650
CCTGTCTTCTTTCAGGCTCTCCATGAAGTCTTCCGGCAAGTAGCGGATTT
GAAGGTCATACCTGTATCAAGACAGACTCTGGTTGACACTGGGAAGCTGA
>chrX:167331067-167331167
TTTGTtatattgtaggatgtttggcagcattcgtgccctatctctctaga
aatcaacagcactgccttcttctacttctgataactacagactcgagagt
>chr7:49863730-49863830
TGTTCACTTATGCATTAGGAGGTAAATACAATGGTGAAATCGTGAATGAC
TCAGCTAAATCTCACACTGTATAGATGACTCAGCTAAATCTCACACTGTA
>chr18:79166656-79166756
agtctcttcagggttaggcacatcctttcccactgaagtcagataaggca
gtcctaatgggaaatggattccacagacaggcagcaacagctttaggtac
>chr12:108166440-108166540
CTAAAAGCAAGGAGCTGCTTTGAGATCAAAAGATAGGCAGGGGCAGGAGG
AGGAGTTTAAGCACTTCTTCCTATGAGTCCCAGAGGGAGGCAGGTGCTCC
>chr3:139000610-139000710
taagctttctgtggtttgctactgataatatctagctttaatctgtggtg
gccagataggatatttcaattttctcatatctgttaaaccttgcttaacg
>chr7:104466765-104466865
tgcacactcaatagagtctgatttttagggactgtatatgtctccatatt
tcctcttgtgattattttgttcccctttctaagaagccctgaggtatcca
>chr14:76539024-76539124
GCCtttcaaaaagtgatcaaccttgttagccataaagcaatgcaaatcaa
aactgctttgagagtcttatctctccaatcaaaatggctatcatcaagga
>chr18:60736104-60736204
ACAGTGCATAGGGCCTTACTCATCACAGGAATATCTATCACTCTCTCAAT
CTGACAAACCGACGGGACGCTTTCTTAAACACGGTACAGATGTTCAGATA
>chr13:10946401-10946501
ATGGTGATCTCAAAATAAGATACTTCTATATTCTGAAAAAAAAAAGATTC
AATTCCATGTACTTCTGTTAACACTTCTTCTGCGATAGGCATGGGTATGA
>chr1:80504649-80504749
tatctatctatctatctatctatctatcatctatctatctatctatctaa
tctactagctattatctacctatctatcatctattatctatctctctatt
>chr9:95289115-95289215
TTCACCTTGCAAAGTCTCCACCACAAAAGATAAGATCAGCCCAGACTTTA
GCTCAGTGGTAGAAACTGTTCAGCACACAGTATAAGCCCTGAGCTGACAC
>chr9:51032720-51032820
GTATTGGCAGCAGTGACAATAATGGTGGCAATAGGAGGGTAGCTAAAGAG
TTCCAGAGAATTCTAGGGCAGAGATGGTAGAGATAAAGAGGACTGTGATG
>chr6:87093354-87093454
tgctgagccatctctctagcccTATCTAGGAGATTTTTGAATATGAAGTA
TGGGTGTGTAATAGAAAATAATGGGGCCACGGCCGAAGTGAAACACTCGG
>chr12:105152634-105152734
GAAGAGATTTTTGAAAACTCTTAAAATGGCCAAGACAAGGTCAGAAGGGG
CCATTTAGTGCCATGAAAGGCATTACCTGGAGCCTGGAGGCAGTGGCTAC
>chr11:22857959-22858059
CTGAGTGGGGAAAGCAGTATTCTACGCCGAGAAAGGAGTTCCAAGCAGAT
CTGCTGATAAACATATCTGTACACACTGCAAAGGCCGGAAATTATTCGGG
>chr4:42877725-42877825
aatacagaccaacctggcctcaaactagagatccgcctgcttctgcctcc
ctggtgctgggattagagatatgcaccaccacacccAATTATGGCCTTAT
>chr1:164074138-164074238
AGCCACTCATCTCTCAAGCTTGCAAGGGAATGGCTTTGTCTTCCAAACAT
TTTAGCCATAAATTGACTCTTTACAACATGAATCATGTCCCTTTTTTTCT
>chr1:178777270-178777370
ctgccttatatcatcccacagtcattgctgggattaccaacatttataat
acatctctggttcttatgtaggttctgaggatttgaacttacatcttcat
>chr16:42172714-42172814
TGCAATTCTCGGTTCCTTCTATTTTTCTCTGGAAGGCAGTATTTGTTACA
GCAAGCACGCAGTAGTGCACTTATATTTATAATTTCATGAACAGAACACG
>chr11:57806519-57806619
TGCCTTTAAAGTTAATGTTCAGTCTGTGATCTAGACAGCTCTTGCTGCCT
TCTCCGACCTGAATGTAAAGGTTCATCTTGTCAGTGTCACCAGCTGGGCT
>chr1:170737033-170737133
tatctatctatctatctatctatctatctatctatcatctatctatctat
ctatctatctatctatctatctatctatctatctacctgtctgtctatct
>chr16:95520758-95520858
gatagatagatagatagatagatagatagatagatagatagaatgatgat
acacagacagacaagatacatagttgatagattatagatagatgatagac
>chr16:78766209-78766309
tttacccatggagctgtctctccagcACTAGAGTCATTACACATTGTGTC
AGGGCAGTACTCTTGTAAAGGTTTTGTCTAAGAGGGAGAAATTGTTAGTC
>chr9:79812951-79813051
ACAGGTGTGGAAGATTAGGATCTCCTCTGTagctgtgtgggttgtactgg
cacatccctagaaagcattatcacagcaaactctgtggaaatgacgtgtg
>chrX:48439186-48439286
GTAGCCTGCCCTCTGCCCACCCCCACCCGCAACTTGCTGGGTGTTTACAG
GCTGCTTTATCAGCTTGGGGAATCTGGGCCTCACCCAACCAGGGCCCCGC
>chr11:89180705-89180805
AATCAAGAGTCTAACAGTGCCTAGTCTGTGGCTTGGGTAAAAGACTTTGA
CCAGGAAGGTGGACAGAGACCATGGTGTGGGGGCAGGGCAGAGAAGGATC
>chr4:11881497-11881597
ataagaacctgtctagcaagcacctggaattcctgcaatgcccctccatg
caaatgaggtgttACTGGGACAGACGGATGGacacacacacacacacaca
>chr18:39877978-39878078
ACAGTCAGCACTCTCAAAGCAGCTAAAAGAATTACAGTCTTGCTCACTAC
TCACACTTGGCTCCATTGTGCCAGCGAGCTTGTAGAGCAGACCTGCTCTC
>chr3:85981393-85981493
tttgaatatgcttggcccaaggagtggcactgtaaggaggtatggccttg
ctagagcagctatggccttgttagaggaagtaggtcactgtgggagtggg
>chr9:122188647-122188747
GAAAAAAAGGACTGTCAGTCAAAAGCTGGGCTTCCCTTGTTTTGACACCA
GCCATCTTGAACATTACACAGTCCCTCAAGAAAACCACATGATGGCTATG
>chr4:101414082-101414182
acattgaattgtaataatagagatattaatttaaaaacaatttttgtata
cgtataatttttcactctattaaaatgagataaatctgcatactaaggag
>chr6:31080968-31081068
ATCCTTCTGTAATATACCAAAGATACGTGACTGCATCCAACTGAATAATG
GTCCCCACAGATAAGATCTGACCTCTGAGTCAGGACACAGGGTAGGATTC
>chr9:40782114-40782214
ACTGCCTTGGAGGTTTATGGCTTGAGGAGTTTATTGGAAAAAAAAAAAAA
AATCTCAGGAGGAAGTAACTTTAACGAGCGTCAACCCAGCCCCGGCAGTA
>chr5:134698601-134698701
ctgtcacttctgacttgctctctcttactgctcactgattcctccgatgg
gttccaagtttttagattctgataagatctcttcagtacagactgaactg
>chr1:61030772-61030872
CAATATATTTTCACAGAATTTGCATACATTATTAAAAATAATAACAAGTG
GACCTACAGAATGAGAACAGAGCCagagagagagagagagagagagagag
>chr3:96309450-96309550
agttgtccatctccggcttttctctccagtcacttagcctggctgcttca
gcctgcaacaacatgatgactacgctgagtgggcaggtggaggaagcctg
>chr4:114851090-114851190
ataacagcaccactgcttgtttttccaaaaaacctgggttcaagtcccag
cacccacatagtgacttatacccatcagtaactccagtttcagagaatct
>chr2:150926169-150926269
TAAAGAGGTAGCAAACCTATAGATTAAAAGATAAGACATAAAACATAATG
TGTAGCTCTGTCAGATTCTAGTTTCAACCTGGAAACTTAGAACAATATTC
>chr6:148135632-148135732
TAAAAAATAGAAATAAAATCTAAGTTGGATGACTCTTGAGTAATAACATT
CAAGGTGGTCCTCTGGCTTGCACATACATGTGTACACTCACATGCACACC
>chr8:16767352-16767452
tcttttcctgAAATAACATATGCTACTTGCTACTACTTTTTGTGTCTGAA
TATTTTCCAGCCCTTTAAATCTTAAGTATAATTAAAGGTTTAAATGATAT
>chr9:107289887-107289987
TCACTGTAACTTTCGCAGCGCCCTGGGACACCGCTAGGAGCTCCTTCAAC
TGTTGTACCAGCCTCCTCGGATTTTATCTGTGATCTAGAAAAGTTACAGC
>chr4:40908636-40908736
GTCTCTGGCTCAACACCCGGGAGCTGCTGAAAGGGCCGCCGGATATAAGT
AGCTTTCTTGAGAAGTGGACCAGGTTGAACATTTTAGCTTTTATGACCTT
>chr9:78454587-78454687
tgctttttactgctgagccatctttccaccccACCCACCACCCACCCTTT
TTTAAGATAAGATCTCAACAGTGTAGCTGAACTAAGACTTTCTGGAACTC
>chr11:3201880-3201980
AAGCCAGGCTTTCTATTTCCCTCAGATACTTTACTCTTCCAGATTATTCA
TTGAAAGCTACTCTAATTAGTCAATTCCCTTCACGTGGGATCACAGATAA
>chr11:11555156-11555256
TACTTACCTTTCTTTGTCTCTCTTTCTGATCTTCAGCCTAGAGCTTTGGT
GGTATAGCCCTTTGTACCAAAAGACTCAGCTTTTCCTATGGAAATATTCC
>chr18:87761902-87762002
ccttatctctgttatcagtaccctatctgggatgcatagataattcttca
aatctctcctttaaaaaaaaatgttctcacTGAGTGATAAAATATAATTC
>chrX:8218872-8218972
CTTCTGTCCCTATCTGCCATCGAGTGTTTTTCCCAGAGCCTGTTACCAGG
AGCAGAGCAGACCTCATTCCTTTGCCTAGACtttcttctgacacctctgt
>chr15:73235888-73235988
AACTGATGAATGTTATGAGCCTGTGGGAGGTTGGAAGGGCATAAGGGCAA
GATAACCATCTCCAAGGCAAAGACCAAGGTGACTAGTTTCTTAGCTTCCA
>chr17:31341580-31341680
ACGCAGctatctatctatctatctatctatctatctatctatctatctat
catttatctataatccatctatatatctatgtctctctctgtttctgttt
>chr6:121218104-121218204
TCCGGTGCTGCATCTAGCGCACTGCAGCCCCAGTGCGAGCTTGCTGCGCA
AGATTCCAAACAGGAAAACAgagatcaagcccagaaccttgtgtgtggta
>chr1:162728174-162728274
ttgttctaggttgagttcgttaatcttgtgatctaaggatgtggtcacag
gttttagtgtgcaccatgggaaggtagaacagatgatagtctagctatgt
>chrX:154449578-154449678
ggtaaaccagcacagactgaaagggaccaaaccattgtttgggcaggatt
cctgtgtccctggacactgctggggccagtttctccaggtggtgttggaa
>chr2:69728866-69728966
actacaatccagaattggaaggctcaccagtgacccttatctggaggctt
ggagatccttatctggatcttggtttggagatcttgagccatagtggcta
>chr4:101167926-101168026
TTGCTAAGCCAGAGAGGAAGGCTTCACAGAGCATCCAGGCACAGCTCTAG
TCTGACTTTCCTGGGGTACAAATCTAAGTACCAGAAACTGGCTTCAGTCA
>chr4:135407106-135407206
tatatgcccatctatataccgatctatatgcccatctatataccgatcta
tatgcccatctatataccgatctatatgcccatctatataccgatctata
>chr4:120669520-120669620
TGCTAAATACAGATTTAAGGTAGAGATCCTGCTGGCATGTACAAGGTCCT
GGCTTTAATTCCCAGCACCAAAACCAAAACAATCAAAATGCCTGTCACCC
>chr4:48042524-48042624
ATGGAAATAAAATTATTTTTAAACCTTCTTAAGGGTGAAGAGTTAGGCAA
GAAGTAATACGTGGAAAACTGTCAAGTGCTTCTCTACACACCCACCCACC
>chr11:98462617-98462717
ATGCCCAAGCTCGTTCCCAAGTCTGTCCTGTCACAGAGATTTCCAAGCCT
TACTAGAGACCAGCATGCCTTTCAGTGGCGTGCACCTTACAGGGAGGACA
>chr19:31223656-31223756
TATGTACTTCTCTTTTTAGTTTTCATCACAGAATTAGAAAAAAAAATCAT
AAAATGAAGTAGTGTCCATCCAGGTTGCTTCAATAATAGTTGACAGGTTA
>chr6:144670518-144670618
AAGTCACTGCCCTTAGAGAAACAGGAAGTGGTAAGGGCCTTATCTCAGCA
TCTTGCTGTACTGATGGTAACTTGCTTTCCCAGCTGTGAATTCCCAGTTT
>chr10:12607530-12607630
CAGTGCCAGTTAAATCATGTACTGGCCAAGCATCGCCTACTCTGTGCCTT
CACTGTGGAGTTAAAAGAGCTTGTTTCTCCAGATGTTACATAGAACTGGT
>chr1:166087988-166088088
ctatctatctatctatctatctatctatctatccattcacccatctatct
attcatccatctattcatccatccatccatccatccatccatgtatctgt
>chr11:63169451-63169551
TTGTTTTCTGTTTCTCATCCATATTTTCAGCATAGTTTTTAGGTAAATGG
GGCTTCGCACAGGACTTTCCATTTTGAAGACAGATAGAGATATAAACGAA
>chr1:97789852-97789952
actcaataaagaagccatccttgggctggagagatggctcagtggttaag
agcactcactgctcttccaatgatcctgagttcaattcccagcaaccata
>chr19:11365812-11365912
tactctgatacctaaaccacagaaagatccaacaaagatagagaacttca
gaccaatttcccttatgaatatcgatgcaaaaatcctcaataaagttctc
>chr7:132336880-132336980
CACCACAGAGGCACGGTTTCCTAGGTGGCATGGGCTCCTGAGCAGCCCAT
TCAGGCTCCCCTTCAGATAACAGACTTGGCTCTGATCCACCCTTGATAAA
>chr11:48914466-48914566
aaacagtccaatagctgcatgaagacaggctcatagaccaacaaactgag
aggcagagctgagtcaccaatatgcatgactgtgcaggcaacagattgca
>chr11:83065955-83066055
AATCAGGCTCCTGCTGGTCATCAGAGCATCTTGAGGGTTCCCCACTGGAT
CCTGTGGGAGGATAAGTAAATGTGTCTGAGCGACAGGAAGAAGGGGAACT
>chr16:93776450-93776550
acacagagctatatatacacacacaggtacactcacataggtatacacac
aaacaccggtggtcaggtttaatcacctctcagtaatatttacCATCTCA
>chr11:97807854-97807954
GCCTATCATCTCCTGCGGGGTTTGAACATTTACCAGACACTTGCTGCCTG
CCCTCTGATCTATACCAACTTCTCAGGTGCTGGAAACCTGATTTCTGATA
>chr12:85844315-85844415
AGGCAGGTGGTTGACTGGCAGGTACTTTAATATCCAGAACCAAGTCATCC
CCCGAGGAAGCTGGGAACTGAGATGTTGTCACTGATAAGGACAGGCACAG
>chr14:25727703-25727803
GACTCCAGTGTGACCCTTTCCACCCAGTGCCTGGCCTTTCCCCGAAATGG
CCGAGAAAACAAGAGTACAATCAtgtagtggctattcctggttgtcaact
>chr6:115528325-115528425
cgtactacaaaagggGGTCtcaacccatcgcaaggactgtggagggggga
gctcctatccccatctgtcagatgagacagataaagctccagcaggcaag
>chr10:5129065-5129165
tctatctatctatctatctataatccatggcttatctatcatctatctat
ctctatcatctatttctatctctttaacatctatatatcacctatctatc
>chr9:27364098-27364198
tgtctgtctgtttattggtctatctatatgtctaatctacaatctatcta
attatctatctatctatctatctatctatctatctatctatctatctatc
>chr18:24257274-24257374
GCGAGTCCAGGAAACCTCTGTGAGGCGACTGGCAGCAGCGCTACGACGGC
ACCATGTCCCCGATCTGCTCGATCTCCAATGAAGTGCCAGAGCACCTGTG
>chr18:65312584-65312684
GCCCTGGTGAATAGAGCCCTGAGCCTTACAAAGGCCTCCTCACTTGATCT
GAAGATAAATGTGAAGTAGAGATGCTACTGTCTCTTTTAATTGGTTGGGT
>chr18:9407696-9407796
gcaagaaatgcaacACAAGTGTAGGCCACAGGCTCACCATGCAACTCAAT
CCCTCAGGTCAATCCAGAGATAACCATCTGAATGGTACAGTATTTGTTAT
>chr10:98799327-98799427
CTGTGTGCTGATTCTCCCTTTTTTAAACTAAAAACACTGTCAGGTATTTA
GATATCTAAACAAGGCATTCCTTTATTGTCTATAACATCTCCTTATGTAG
>chr13:55250568-55250668
ACCTCCCCTTTTAAAATTCAAAATACCAAAACTCTGTGTGTGTATacaca
cacacacacacacacacacacacacacacaAGAATGTACTGAATGTCTGT
>chr9:61539840-61539940
CGGCAGAGCCTCATCTGGTACAGCTAGTGGTTGGCTCTGCATGGAGTTCA
CTTATCTTTCCATGTGATCAAAACCTAGCCAATCACAATGTACTGCTTCA
>chr11:76983752-76983852
TTACTTGGCAGCTTTCACACTGAGGGTGTTGTGGGCCCCGAAGAACTCAT
ATCCTGCAGAAAGAGGCTAATCAAGGCAGGTCCTCTTGGCAGGGACATGG
>chr9:116338320-116338420
AGGTTCAATTTGGCTTGAACCCTTGTTCCATGACCTGCGGTTATCTCTGC
CTGCATCTGGCTCCTCTTCAACAGCCTTCTCTCCTTTTTCTCCTGTACCT
>chr1:118476992-118477092
gtggcagctcacactattggtgactgcaattccagggagtctaatgacct
cttctggctcttgaaggcactgcatgagtgtagtgtacagagaccgcagg
>chr17:57108134-57108234
agtgctcagttgacaggGTGGCAGATGTGCTGAGATAGAGCCAGAGTCTC
TCATGCATGTGAGGCCCATATGCTTTATCACAGAGGGCTCTGTTCCTTGG
>chr15:79156758-79156858
GGTGACTCTCCCTGCCTAGCCCTGCCTGTCCTGTCCACTTTGGACTGTTA
ATCTCTTACCATGTCCAAACAGCCCTGTGCCCTCCCTCTTCAGTGCAACC
>chr13:34865106-34865206
TAGAAATTGATAATAGTATCTAAAACTGCAGCTCAATCGtttgttttgcc
ttttttgttgtttttgttttgttttgttttgttttgtttttgagacaggg
>chr2:39005652-39005752
AATACAAGGCCTCCAtatctatctatctatctatctatctatctatctat
ctatctatctatctatctatctatctatctatctacctacctacctacct
>chr11:102937625-102937725
ATTAAAGAATCAGGCAGCTGTGGACATCACTGGGGGACAGGAGGAGTGCC
TTCTAATCTAATCACACTTCCCACGGGGACTCTAGTTCCATCCAGACCTG
>chr1:119821824-119821924
tagatagatagataTTCTGAAGTTACTATGTTGTAGGAGAGCTTTAAAAG
CAGCTGCAGAGGTCATTCCTTTTTAGTAACAACAAAAACATTTAGAATGC
>chr11:3105074-3105174
ggacttcaacaacaccagcactaaggagacccccctggagatagggcaga
ttcagaactgcagtggataagctcggagagtcatgtctgatcttgaacct
>chr18:82435386-82435486
gacatagagatagatgatagagataggtaggtagatggatggatgcacgg
atggatgaacagacagacatcaaggtagacatagagatagatgatagaAA
>chr11:101431104-101431204
tcttttatctgctgagccatctctcaggctctgTCTTAATCAGCAGCTAC
ATCAGTTTCTCTTGAAGTGGGAGGGAGGTCTGTGCAAGTTTTCTTTCCCT
>chr11:80224846-80224946
atcagctgagtcatcttactagcccAGAAAGGGAATTTTTGCTTTTTTCA
TGGTCAAGCTACAGTTTGCCTCTGGGCCTGTTTGTTATTACACCTACCTA
>chr11:99250616-99250716
CAGAACCACACTTTAAAATCCCCTTTCCATGTGTGAGAAAATGCTTTGCC
TTAAAGATCTGCAGTATTAAGATTGTAACGATGATAAGGGTGTTCTGAGC
>chr1:181229140-181229240
tgtcttgctcaggggaagcgtgggctgatatcagagctggatctaccagt
cttcggctcttagtttccagggtggtggttctgtttccactcATGCTGCT
>chr6:140241312-140241412
tagatagatagagatagattagatagatagatagatagatagatagatag
atagatagatagagatagattagatagatagatagatagatagatagata
>chr13:62767084-62767184
ATATAGTTTTAAAGTGGAAAAGGCTTGATGATTACGTGCTCCAGAGAGGA
GGGAAGTGTATTAGAGCACACCACGTGTTACTCAGGCCTAGTCTCTCAGG
>chr3:87390090-87390190
GAAGGATCAACCTTAATTAATGGGGGGTTGTAAAAAGCTAAATATGAGTA
ATATGAGTAGAATCTCACCGCTTATTTGTCCCTCCACAGCTCAGCATGTG
>chr11:97130557-97130657
TGTTCGGGGTACTCACAGCTGAAGTGTGACAAGATGAGTCTAGAGCTTCT
ACCTCGACATCAAAGGGAGGCAACCCATTTGTGACCATCACAAGGGACAG
>chr18:82559148-82559248
agcccagcgaacctcaatagggtggatcttatcacctcaatcttatcaag
aaaaccccttataaacccagaggcgtgtctctttggtgattctagattgt
>chr3:76135490-76135590
atccatccatccatccatccatcgatccatccatcgatccatccatcaat
ccatccatcgatccatcgatccatcgatccatccatccatccatccatcc
>chr2:73728372-73728472
GGGTTGCACTCTGAAAATGATGATTCTAAATCACCATTTCTTTAATGTAT
TGAGAGTACAGGATAAAGTGAGGTAAGAGATCTTCCACCTGATAAGACAC
>chr5:149326326-149326426
TCTCTGCTCCATGCTGACCTCTCTAGAGGACTTCCCCTCAACTATACTGT
CCATAAGCTTCCTCTGATTTCCCTTCCAATCCCTACTGAACTGTCTCTGA
>chr5:112789054-112789154
ctatcatttatctaactttaatctatctatctatctatctatctatctat
ctatctatctatctatctatcatctatctaccattatctatcttctatct
>chr17:52036134-52036234
CGAGGTCTAATGAAACCACAGAAAAGAGTATATACCTGCCTGACCACCCC
CTGAAAACCATGTGGAGGTGGTGGGTGGCAGAGTCAGTTCTCAGCTTTGG
>chr5:92356242-92356342
TAAGCAGGTAACAGTGAACAACAACAAAATACCTTGTAGGAGTTGATGGT
TGTGTTTTAAAGAAGACTTGGTATAAATCCATAATGTGATAGAGCGAAGC
>chr2:84221102-84221202
AGCTTCTCTTATCGTTATAGTCTatctctgctgacttcaacatctttatc
tgcagcttcttccactctcaccattcatagacaagggtaagaacagggca
>chr7:98581824-98581924
AGGTACagttccagctgtctgggagactgaggcaggagaatcaattgagc
ccaagagttcgaaaccaggctgggcaacagagtgagatctcatctcaaga
>chr13:67223984-67224084
ctatctatctatctatctatctatcatctatctatctatctatctatcta
tctatctatctatGTGTGCATTAGATAGACATATGTACAGATTATTGATC
>chr15:9647201-9647301
GTCTTCAGGAACAGAGTTGAAATCAGCCTGCCACTGAGATACAAAATCTT
GCTTGTGATCTGGACGCCGTAGAAACTCCTGGAAACTTGTCCTGTAAGTA
>chr1:40475806-40475906
GAAAGAGAAGTGAGATTTCACAGCAAAGCCTCTTTTTTGCTCCTGTGGTT
TTTCACAAAATGAGGTCATAGTTGTTTACTAGACACAGAAACGTCTGAGT
>chr15:97666372-97666472
TCTGGAAAGACCTGATACACATCTACTTTGGGGTGGGCAGACAGCGTGCC
AGCCTAGCCACGACTGGACACTGGTCGTGAGCCTCGAGCTGTGCGCCTGT
>chr15:7894820-7894920
caaatgggcccaagctagcggcctatgttctgctcaagatggctccttag
ataactctctgtagatagctcttggctctgaagtctgctccagacagcct
>chr17:44329042-44329142
tctacaagaactgcagcattgttatcagctgagaaatctcttcagccTTG
ATAGGtgtttctttttgttttgttttgttttgttttgttttTCATAATTA
>chr13:44869586-44869686
ttcggttcatcccgcagcgccagttctgcttaccaaaagtggcccactgg
cactcgcattccacgcccggctccacgccagcgagccaggcttcttaccc
>chr5:125375566-125375666
ctgttgaatatcccacaatgcattggccatgtccttataaccaagagcca
ttcTATATGAAGCCTTGAAGGGGGCAGAGCAGTGGTGCAGACTTGAACAG
>chr2:157499352-157499452
tccatccatccatccatccatccacccacccattatttatctatacctgt
ctgtctgtctatctatctatctatctatctatctatctatctatctatca
>chr11:61481656-61481756
ctccgggcagcagcccagaccaggcacacccgcatggccctcagcagcag
catgagccacaggcaccgacacagacccctgccactgcacgatcacaaac
>chr2:147382867-147382967
tcatctatctatctatcgatctatcatctacctatcatctatcatctacc
tatcatctatctatctatctatctatctatctatctatctatctatctat
>chr3:95709839-95709939
caaccatctataatgagatccaatgccttcttctgatatgtgtgaggaca
gctacagtgtacttacatataataataaataacatctaaaaaaaaaaagg
>chr3:47569041-47569141
aacataggtagatagatagaaaagaagatagatgatagatagatagatag
atagatagatagatagatagatagatagatagatagataaatagatagat
>chrX:7964244-7964344
GTACTCCTGCCCCCACACTGCTTATCTCTGCCATCCCCGCCCAACTTTTG
AAATCACCCCAAAGCTACTGGCTTCCTCTGAGAAGAGTAACAGGTGGGTG
>chr15:76041228-76041328
gatagatagataatagatagatgataaatagatagatagatagatagata
gatagatagatagatagatagataggtaggtagatgatagatagatagat
>chr1:36243620-36243720
CAAGCTAAAAGTGAAGTGAACCGTCCAATTTCACGCCAAGAGATCTTATC
ACCCACAGATGCATCACCTGAACTCAGAAACCTATAAAAACGCCAACTCG
>chr2:8976470-8976570
ggacgtttgatcctccagccctagcttctcaagggctggaatcacaggaa
aacaacattaccgccactgcctgctTTtatctatctatctatctatctat
>chr12:16687826-16687926
GCCACCCTGAATGAATTGCCGGTGTGGTGTTAACCCTGATGGCCAGCCAG
AGCCTGAGATGGCCAGAGCCCTAGCCCAGGAGCTTATCCATTTGTTTATT
>chr11:7095670-7095770
ttcagggaatcaggtcttacgtgtagtccttggtccatttggagttgagt
attgtacagggtcagagataaggatctagtttcattcttctacactcgaa
>chr8:115588760-115588860
ctatctatcgtatctatctatcgtatctatctatctatctatcatctatc
tatcttatctatctatctatctatctatctatctatctatctatctatct
>chr10:71424250-71424350
tgtatctatcaattacattatatatctatcaattatatgtatctgtctat
gaataatctgttataactatctctgtatctctgtatctatcatctattat
>chr11:98774660-98774760
TCAGTACCTGTGTTGTTATTGGAGTCCAGGGTCGTCATGTCTTCACCAGC
TGAAAGCGGTCATTCAAACTGGACCTTGACACAAACTGGAGGTTGTGATG
>chr6:99675192-99675292
ATAAGAGATAAAGATCTTTCTGGATCAAACTACCTAGAAAAGCAACCATT
CTTTCCCTTTTCCAGGTAGAAAATATTTTCTCCACCTCTCTCACAAAAAA
>chr2:169924136-169924236
ACAAGTGTTCACATGGTATGTAAGCCTTGCAGTGGACTTGAGACCTAAAC
TCAGACTTTCTTTTGAGGGGCAGAGCAGCCTCTGGCCTTGTAACCCAACC
>chr19:44955246-44955346
agagctagactcccttcttccaatgtccttatactgtctccagcagaagg
tgtagcccagattaaaggcgtgttccttaaactctgagattcaatcttct
>chr10:62101220-62101320
ctgtttcctttcagggtggccgtattgtgtgcatctcttctctccacttc
cattggtacttatctctgtaatcgatctatggaggatgggtggctaagcc
>chr3:22132783-22132883
agcacttccaaacctccccagggataacacactctcccctctgatatccc
tgaactattacttactaaaatctatattctaacttggttgcctggaccca
>chr4:108774900-108775000
CCAATATGATTAACCAGTTCCACTTAATGAGCTCATTAAAAGTGTACAGT
TTTTATCCTCAAGCCAAAAACATTTCTTATCATCAAATCTCATAATTTGT
>chr9:67637277-67637377
TCATAATCTCAATTCCTAGAGGACTAGTAAAATAACAACCAACCAAAACA
AAACAATTTCATATTGAAGCTTTTGTCCATCCAGCAGATGAGAAAACATG
>chr19:32209424-32209524
tccaagcctccagataagggtcactggtgagccttccaattccggattgt
agttcattccaaatattgtcaagttgacaaccaggaatagccactacaAT
>chr18:67944918-67945018
tatatcacctattaatctatcatctatcacctatcaatctatttatctta
tctatcaactaactgatctatctatctatctatctatctatctatctatc
>chr9:13898136-13898236
AATATCAACCCCCCACAGATCATAAACATCTAGACTTTCTTGTATCTAGA
GCTTCTGATAAAGCTGTCTTCAGTTCCAAGGTGAGCAAACACATTCATGG
>chr1:181357229-181357329
AAAGATGCATTACCGTTTACCGTTTTATTTCAGGCTTTTAATTTTCCAGG
ATTTTTTCAtatctatctatctatctatctatctatctatctatctatct
>chr5:113227907-113228007
ctatctctcatctattgatcatctatctGCCATGCACATGGTTCAGTGCC
ACAGCCTCCTGTTCAGCCACTGCTTTCTCTGATCCAGCTCTTATCACTCA
>chr9:61427517-61427617
TCTGATTGCTAATCTGCAGTTAGATTCTAGGGCTTGCTTAGATTCAGGCA
GGGTTTGGGGAGTGCTTTGGGAGCACCCGGGGTATATCTCTTTCTGTATG
>chr5:90710499-90710599
ctctTTTTTATCTATGTTACCGATCtctatactatctatctatctatcta
tctatctatctatctatctatctatctatctatctacctatctatctatc
>chr3:96563714-96563814
GTATACCACAGTGCCCAGGAGGTCAGAGGACTTCTGTAGACACAGGTCAC
CAAGCTCACAGCCTGTGCCTTTATCCAAGCCAGGTGACATTTTTCCTTCT
>chr11:72422382-72422482
atggttcagcagataagagcactggctgttcttctaacggaccctggttc
aattcccaggacctgcatggtggtccacaattgtctgtaactccagttcc
>chr10:39339578-39339678
TTTGTGCAAGCTGACCATTATCAATATTTATTTACTCTGTACTTTAAAAC
TCTCTCTGATATTATCTCTGCCTTATAGGTTTTCAGTAGTCCCTATCACT
>chr15:77733474-77733574
tcacagttctgatcacagttctgatcacagtgtctgaGAAGCCGGATGTC
TGCGGTAGATGTAAACCAGTGCTGAGTTTTTTCCCTCTTCTCTGTGCTCA
>chr15:30531512-30531612
atatatgtaatgtatatgtctaaatacatgtatatatatataATTATCAA
GAACAATGGAACACTACTTATCTGGTGCAATCTTATTAATTATGGCTCTA
>chr11:54308900-54309000
ACCCAAGTATTCTCCTGACTCATTGAAGACTTGGGATCTATGAGATGTGG
GAATAGGCAACACCATATTGCAACAGAAATTCTGAGCTGAACTCCCCTAT
>chr6:65003338-65003438
CAACAGCCTTTAAAGTGATTTGTTTTTCTTTCTAGAACAAAAGCAGTAGA
TCCTATCAGCAGCCCACTCATTCCAATTTCTACTAAGTTCTCACCTTCCT
>chr3:157936144-157936244
ACTTCCGTGATGAGGGTTGCAAACatctatctatctatctatctatctat
ctatctatctatctatctatctatctatcttatctatctatctatctatc
>chr10:20597600-20597700
tcaatCAATCTACTAGCTATTACTTATCATCTCTCTTTATCATTATCTTT
ATATCTCTCATATCTCATCACAAACTTTTGGCAGGCAGAGAATATTGTTT
>chr10:28594102-28594202
TCTGGAATGCAGGCAGTTGAGAAGGACAGAGAGTATTGATTTGAGAATTT
TTACATACAGACTGGACAGTAGATAGTTATCACTCTCTGGTTTCAAGATG
>chr14:61997358-61997458
ataaatctataaatctatatatcctatatatacctatatatctatatata
tatccatatccatatctacatcatctatatcatctacatcatctacatca
>chr18:44335354-44335454
AAATCATCTGGTATTTTGAACTGAAGCAGGGGGTAATACAGTAATTGCAG
GACCGGTTGCTTTGTGCAATGTTCTGGCCTTTATTTAACATAGGAAGGGG
>chr10:41054120-41054220
gcaacgcttgtggatcttatcttccctgatcttagcttccctgaggggca
cagctgagcaatttccctggggttcctcctggttcctcctgctgactcat
>chr2:147725856-147725956
GTGCTAGGGATCTGTTGAAGGTTTCTACATAACAGGCAGAGGGATAAAGT
CCACTAAGGACAGATGATTCGAGTCTTCCCAAGACATATGCAGGGCATCT
>chr5:110839898-110839998
GCTTTTTGATTGGTTGAGGGTGGAGTTTGTATCCGTAGGTTTAGCGCCAC
TCCACTGGCGGAGGCTGTGCAGTGTTTGCGGCTCCTGGTGGTCTCACGCG
>chr4:132305346-132305446
TGTGGCCGTCTCTGACTGCACCTGACACCGGAACCCACAGTTCAGCTGAT
CCATGCCATAGATAAGGCGTGGGTAACCCAACGGGTTAGCAGTTTCCCTC
>chr13:23519072-23519172
ATGACATTTTTGGCGCACCTCCCTCAGAATTTATCTGTGCATCTATAGCA
AGTTCAGAAGTTAGATAGCAACCTTAGGAAGTTACATGGCATCTGAACAT
>chr1:60986016-60986116
CGGCACACAAGAAATGGCAGTTTTTATGAAAGATGAAAGACTGGTAGAAA
ACACATTTTTAAAATAATGCTAAAATTCACGAGTAGAAGATCAAATGTAA
>chr5:113519180-113519280
ggatagacaggtagacagacagacaagtagatagatagaaaatggatggg
taaatagatagatgaatggatagacagaaaatagacgagtgggtgggtgg
>chr2:11388279-11388379
agatgataggtagatagatagatagatagatagatagatagatagataga
tagatagacatatgacagatagatatgatgatagacaaatagatatgata
>chr14:103457330-103457430
TAGCAGTTCCTGAGATGACAGTCTTAGATTTATGGTCTCTAATCTCTGGG
GCCAGAAAGTCTGACATAACTTTTCGGTCAATTGCCTTGAAAAGGTATTC
>chr7:45901478-45901578
gggggggggagagggagggaggggacggggagCGTCAGACCATGTGCCAT
GTTTAAGTTTCTAGCTTGAAGCTCTCAGAGGAGAACCTGGCTGATGGCAT
>chr14:103674302-103674402
ttgaggagtattggcattaacttttctttgtccagtagaattctgtgcta
aaactacctggcctgggctcttttaaatgggagacttttaatgactgatt
>chr1:87863630-87863730
TTTGATGCTCTCATTATTATCTTTTTTACTTCTGAGTCAGGCTCTTTATC
CCAACTGTGATCTTAGCAGGCTTGCCATCTGTCATCTTGAGTTTGAATTT
>chr15:88425200-88425300
tagatagaagatagatagatagatagatagatagaagatagatgatagat
agatagaagatagataaatgatagatagatagatagatagatgatagata
>chr2:170214263-170214363
atagatagatagatagatagatagatagatagatagatagatggatggat
ggatggatggataggtaggtaggtaggtagatagatagatagatagatag
>chr8:106959840-106959940
ttcttataaaacccagaaccactgggtatagcccagggctggtaccgcct
acagtgggcttggccctcccctcatcaatcataattaagaaaatgtccta
>chr3:136089892-136089992
TTTCTTTGATTTGTTTTACATCAAGAATTCTGTCACTAAAGATAGCAATC
TATAGAAATCTCTATATTTTTGATGCCTATGTGCCTAATCTTGTCCAATA
>chr8:36097872-36097972
CCTCGGGCAAATTCTCACCCGATGGGGTGGCGTAGCCCCCCAAGGGCAGT
GCTTGCTAAGTTCCAGGAGCATGCTTATCTCCAGATCTCCACAAGGTTTT
>chr16:25575147-25575247
aagaaagaaagaaagaaagaaagacaggaaagaaaaaaatgtacaataaa
atgactcgtcctatcaacgtctgatatacttaaagatcagttacttgata
>chr16:11020950-11021050
AATTGTTTTGAGTATTAGTTACAACCACTTATTATACAATACCCAGAAAA
TGATAttcttttaaagatttatttattttatatatgtgagtatactaccg
>chr5:28303526-28303626
cctttaatttgggctacaccttctgctggagacaatataaggacattgga
agaagggagtctagctcttgctcttgctccttcgcctgcttgcttcctga
>chr2:51660641-51660741
GATTGAATATagatacagatacagatgatacagatgatacagatgataca
gatacagatacagatacagatacagatacagatacagatacagatacaga
>chr7:27978330-27978430
TCTGGAGATTCTTATCTATAAAGTCTAGGGGAAAGGTCTGATTATTGAGA
GATATCAAGGATCACTGAAACAATAGTGAGAATACTAATTGGGAGGAGAA
>chr11:61656748-61656848
tgtgtgtgtgtgtgtgtgtgtgtAAAATTAGACTTATTAgtgtgtgtgtg
tgtcccagggatcaaacccaggccatcaagtgcttttatctactgagcca
>chr1:36743371-36743471
ATCTCTCAAAGTCCCCAGAGGGTTGTCAGAAGTCAAGGCCATCTCTGGCA
CCATCTACACAGGATGACAGTCAGGAATCTTTCAAATCACAATCTTGgtc
>chr1:172015209-172015309
AACACACTTGCTTTGTTTCTCCAATGACTTTGCCTGGACTTGGAGGAGGA
GCAGAAGGAAGGAGGATACATATTTGCATCCATCTCCCCTCCTGTGGATA
>chr16:80959608-80959708
tctgctaagtgatctaaacaatacaatagcattctactacactcacagat
cagtgccttgttcatctatctttatagaagctaccttctaaagtagatga
>chr13:109102974-109103074
gacagacagacagacagatagatagatagatagatagatGCGTAAATATA
TTGTataatggaatcatatatgggtgtgtgtaataggttctgtgccaagc
>chr4:33841032-33841132
gaagtgaaattacacttatgaagtagcaacaaaaataattttctggctgg
gggggggggtcaccacaacatgaggagctgtattaaagggacataacatt
>chr9:65572164-65572264
ggtctggatagatggctcagcagttaagagcatttgctaatcttgcagag
gacccaggtttggtttctagcacccatatcataagcacctataatttcag
>chr9:64166904-64167004
AGGATGCTGCTAATCTAGCCTTTAAGTTTCAGTTATTCTAGGCCGCACTG
CGTTCTTTAAGGATACCCGgaagcactaacctcaatccttgtgaacctga
>chr12:117445434-117445534
tcttctcgtgtgtctgaagacagtgacagcatactcatacacatataata
aataaatcttaaaaaaaaaaaaaaCATCTCCAGCAAGTTCAAGGCTTGGT
>chr11:63010729-63010829
tctatctatctatctatctatctatcatctatctatctatctatctatct
atctatctatctatctatctatctatctatctCTACCATCTATCCCTTCA
>chr2:70127467-70127567
CAGAAGTGATTTAGATGAGGTGTGCTGCCTACTCTGTGTGCTCTCAGGGT
CTGCACGTGCAGGGTGGTTCTTTGCCAGCAGCTGAGCTGATATACGTTAG
>chr6:120047891-120047991
TTTGTTTCTTTCAGGGTTAAGATCGCAATCCTAAGTGTGGCCAGACCTAA
ACGTGTGCAAATCAGGCTAAGAGTAACTGAACTCAGTATATGTATATAAG
>chr14:27013590-27013690
gtactcaagccagcatgttccaaagaaactagcccttgaaggcccttgaa
ggcttgttaggcaatagataacttctgagcccttacagaatcctgcctga
>chr2:139671198-139671298
CATAAGGAAGAATCATCTCAGAGTTTCCAAAAACCCAATCAGATTTGTCA
CCGATAAGCTCTGGTTAACCAGAGTCCTGACTTCCTCAGAGAAAAGTACT
>chr1:58803050-58803150
attcagggccttacctgctaggcaagggctctatcaccaaactccctcct
cagccTATCGTCTCTATTTTTTTGAGAAATTAAAAAGAAACAAGACAGCC
>chr9:40578464-40578564
TAAACTAATGACTCCAAATGATCCAATTTTCCAAATTCGGCGTACACGCT
TTTCTCTCTGACACACAGAGATACTGCGTGACTTGTCAGGACAGGTTGAG
>chr2:163525544-163525644
AGTTTAAAGACCTAAAAAAAAAatctgtctatcatctatctatctatcta
tctatctatctatctatctatctatcatttatctatctTATGTGCATGGA
>chr13:18583228-18583328
tttgtatgggctggatgagtatcctgtggtcccattcatcagttgttgat
cttaatgctggcgccatcagagtcgtgctcagaaagtccttttcagtgcc
>chr6:145110148-145110248
CCTAGGCTTTGAAGCGTCCTTTTGTAAATAGTCAGTGATTGTTATCTGAG
GTTTATGGAGTTGTAGTTCCTGAAGGATTCATAGAGCCTTTGCCCAGCTT
>chr13:69449886-69449986
tagatgatacatagatagagatgagaaatacatgaaagatgatagattat
acatagagagatgacacatagataaatagatagatgatagataaatagat
>chr9:109924647-109924747
TCTTGGTCCTCTTTTTGACAATCTCGGGCTTCATCTGAGGCCGGAGGGCA
GCCATGATGGTGTAAAAGATATGGCAGCCACCTCACAGGTAGCACAAAGG
>chr5:115319388-115319488
CACTTGCATTCCTCAAACTGCCGGCTCCCCCCGCCCCCCTCCCCGTTCCT
ATCTCTCTCTAAAATCTCCTAATTTAGCTGCGCTGCAGGCTCTTCCCAGC
>chr5:96825066-96825166
AAGCATATGTGGCGATCTAACCACAACAAAATGCCTTGGTTGGCTCAGAT
CGGTCTACAGATTACAAGTGTTTCCATTGAGATTCACAGTGTGCAGTTCT
>chr7:125304788-125304888
tcatcgacaaagtctcctttgcaatatatgctcacatagccgctggggct
agaatatgcctgtatttgaaaggccattgctcTCTTCAGAACAATGAACT
>chr11:4360316-4360416
cctttgacaaaatccaacacccttcatgataaaagtcctgaggagactag
ggctacaaggggcatacctcaacacaataaaggcaatttacagcaaaacc
>chr12:79971613-79971713
TTCTCAAGAGACAGGACTTTATAAGATCCCCCTTCAGACTCATTAATCCT
TATAGGAATAAGCTCCAGGGAGCCTGCAGTGACAGGGCCATATGGCTTTC
>chr13:38525970-38526070
GAGTTGTAGATAGACATCCTCTATACCCTTGAAAGGGTTCTTATGAAAAC
AATACAAGATTTAAAAAGAAGATAAAGATTTAGTTCCCTCTAACCCAAGT
>chr8:120728510-120728610
CAATCCATTTACTTGGAAGAGTTGTTCTTTCTAGGACTGTTCTAGGCACT
TCCATGGATAATAAATGCAAGCGACCTCCAGCCCCTGCAGGCAGGAGTTG
>chr11:117878430-117878530
GGAAGCGAGCTGTGGAGAGGCTGCTGGGAACCCGGCGGTCCCCTCAGAGA
TAAAGAGAGGCAGCAGATTGGAGCTGTAGATAGCAGCTGGCCCCAGTAAA
>chr4:44191888-44191988
AATTTTAAAGAAACAAAAATGCAAACTTCAAAACAATAAATATACTAAGT
TCTTATCTATAAAAACAATCAAACTGGgtatgcttttaatcttagtactg
>chr10:13730939-13731039
GAGATGACTCTCACTAACCCCATATGACCCGTCTTTGTGATTTATGTGGT
ACGAGATGAGCAAAGGTGATATCCTTCATTTTCATTGTTTTCTGAATAAC
>chr8:47175646-47175746
tagataagtatatgataggtagatagatatagacagacaggtagatagag
agatgaaaaataggtagatgatagatagacagatgatagatgatagacag
>chr7:3447656-3447756
taaatataggacaggtacagatggataggaatagggatagattagataga
aaaatagatgatagatatatagataaatggtagatatatatagatgatag
>chr4:91018430-91018530
AAAACAACTCAATTTTCCATATTTTTACAAATGTCTAGCATGTAGAATTC
CCAGAGGAATTAGTATAACATGAGAGTTTAACATTTGCCTATCAAGAGAC
>chr1:36380673-36380773
TGAGGACAGATTGGGGGGCGGGGAGGGGGGGAAGATTCTGTGGCAtagtc
caaagtggtcaagaactcactatgtagttcaggctagcctcgatctcacg
>chr16:8472931-8473031
GTCTCTTATTAGATAGATGGTCTCTTAGATAGATGGGTATATATTATTTG
ATAGTCTCCATTATTAGGTAGGTGGTCTCTATTAGGAATATAGTCTGTTA
>chr10:19438742-19438842
aaatggatagatgattagatagatgataggtagatgctatagacagacaa
tggatagattagatagatagatagatagatagatagatagatagatagac
>chr7:132271412-132271512
AGTTGCTTCCCAGAAAAGAGCACGTGTTATCTCCTTCTTCCATCTCTCCA
TTTCAGCCACACTTACTTGTTCATAAGCAAGTTACAGATCATATAAGATA
>chr5:137787528-137787628
ATAGCACGAAAACAGGAAAGAGAAAGCGATTTGAGGCAGAGATAAGAATG
AAGTGCCTAGGGCGCTTCGCAGGATATTATGGGGGGGGGGGCGCGGAACT
>chr18:40036832-40036932
TAAAACTGCCCAGAACAGAAACACTGGGAATAGTAAAGCCCTCAGTGTTT
CTCACCCCAAAATGTTTCTGTTGCCTACAGGACTTTCTTCACTCATCTTC
>chr8:23540361-23540461
CAAAGCCTTATCTCTTAATCAATCCCAGATCCTGCAAGCTGACCACAAAG
ATGAACTCTCATGCTTGGATCAAGGAATGGAGGGGATGAACTGAGAAGAA
>chr4:39362958-39363058
gatagatagatagatagatgtggatttgaggaggtgatttacaggctaca
atccagctaaaccaacaatggctagcagtgaatagaaagtccaagaaccc
>chr4:139172724-139172824
tctatcatctatctatctatctctatctaccatctatctatcatctatct
atatctaccatttatctatcatctatcttctatctatcatctatctccta
>chr10:82739565-82739665
TACTGGCTGGTGTACACCACTGTGGTGGGTGTTTCCCATGTTGTAAATGC
CCTGGCTGAGTACCCGCCGGCCTTATTCCAGGAGCAGGGGTCTTCTGTCA
>chr5:96960877-96960977
CAAGTCATTTtatctatttgtctgtctgtctatctatctatctatctatc
tatctatctatctatctatctatcatctatctctctatttatccatcatc
>chr2:180781640-180781740
GCAGTTTCCCCCGTATTTCAGCACTCCTCTTTCCCAGAAGATAGAGTTCT
TACTCCATGAGAATAACATTCTAGGTCCTGCATGTCTTCCCTACCAGTCA
>chr6:83490718-83490818
CTCAGTTTAAACAATGTAAGGAGGAAGAAGACTGTTCGTCCTCGTGTGAT
AAGGATCTGACAGAGGGAGATGACACACCACATCACTGGACAGGAAAGAG
>chr13:83126140-83126240
CATGGGAATACCAGGAAAAGCCCTTTGAATCTTATCTGATAAAATCTATT
TAAGTCCTCCAGCAAAACACAATCTTGACTAGACAGGTGGTTCGAGCCTT
>chr3:59167666-59167766
GTCTATTATTGTTTCCAGTCAGTTCTTATCTGGCCTGTCATCAACTGCTC
ATAACAACTTTCCTTTTTACATTCTGATTCTATAAATGTTCCATCTTGTT
>chr8:124276024-124276124
ggcagcttatgaaagacaacatctgactcggagctcacagttccagaagg
tagtacagttcatggccgtcaaggcaggaagcatggcagcaggcaggcag
>chr2:95025775-95025875
tagtaaaaatggccattttgtcaaaagcaatctatagattcaatgcaatt
tcctccaaaattccaactcaattcttcatagaattagaaagagcaatttg
>chr17:78732888-78732988
atatttgctaaatgaGATACAAATCATTAGTGCCAAAATCTAGATTCATA
AGCACTCCAGCCCAGAGTCTCTATAGCACATGTCTTCTACTAGTTGATCT
>chr5:137338116-137338216
aaggacagcctggactacgtagccatacctgtctcaaatagatagataga
tagatagatagatagatagatagatagatagatagatagatagatagata
>chr13:20935069-20935169
tagatagatatagatgatatatagagatatagagatatagagatatagat
agatgatagagatagatagatagatagatagatagagatagatgatatta
>chr18:61067013-61067113
gatagataagatagatgatagataaatagataggtaatagataAGTTAAA
TGATAGGCAGTTGATCTGGCACATCCCCTCTCTGGGGATGtagatgattg
>chr4:149871716-149871816
GGCTCTCAGACGTGTGTCTGAGGGAGCGAGATATCATCTATCCCCTTGCA
TCTGCCATCCGACCTCCCTGCTCCACTCTGTCTGTCTGTCTGTCTCTGTC
>chr14:36869186-36869286
tttgagatcttgcgtttggcaaggattcgggtttgacaccaaaagaacaa
tgaagtaaatttaaagaatgttacatttggctttatcaagatgtaaacat
>chr11:62386752-62386852
GATATTTACTTAGAAAACTTTTGAGATATCAGGGGATTTTGTAACTACAA
GATGATTTATTTTACAATTGAGAATGCTTTTTTCAGCTCTGACTTCATAT
>chr19:18717554-18717654
GACTTTGAAGATGCTTATCTTGGAAAAGGAGGTTTTGGCAGTTTCAGAGG
AAGCCCTCAGGTCTACCGCACTTGTTCTGTCAAATGTCCCTTTGCACCAC
>chr7:73568954-73569054
GAAGAAAGTGGCTACAGGCCATCCAGCATCCAGCATCTAGCAAAGCAGAC
CTGACCTGGCATCACCAACTTTAGGAGTCAATCCTGTGGCAGCTTCTTTT
>chr1:184143696-184143796
tgattgataaatagatgatagagagacaatagataggagatagatagata
gatagattagatagatgattgataaatagatgatacagagacaatagata
>chr14:108578785-108578885
atactctggtagaggaccataaatacaagaattgtcaacatatattggta
taatgagtttaaaaaGGACACTAACTTGGATGGGGAAGGAATAACTTGGA
>chr2:167819904-167820004
TAGTCCCCACTTCCCTCTGCACCCCACAGTAACATCTCATCTCCTTACCC
TTATCCTTCTTGGACCCAAGCTTCAAGTGGTAAGGGAGGCCACTTAGAGC
>chr4:122932650-122932750
GACTCAGAACAAAAGGAATAAGTAAACTGGAAATGGAAACAGCAAGTTTT
GTTCTTACTTTACTGTATGTGTCCTGCATATTTATCTGTGTACCACCTGC
>chr18:78217591-78217691
CATTTTCAATGATGATCTTGAATCATCCACTTAGCCTGCCTTGATGGCAA
GCACAGTAGGTGACTAGTAGGAGAGCTTGTGGCTCTGATAACGATCTGAA
>chr4:9859520-9859620
TTCGACGTGTGGCAGGGCCTGCGCCCTCAGCCTTGGAAGCAGCTGTGCCT
GGAGTTGCGGGCAGCCTGGGGTGAGCTGGACGCCGGGGATACGGGGGCGC
>chr10:96325058-96325158
aatattgataaggagctgggcttggtggtgcacacctttaatcccagcac
ttgggaggcagaggcaggtggatttctgagttcgaggccagcctggtcta
>chr16:5125969-5126069
AAATGTTAGCAATAAAATTGCTTTTTGTCTTTTTCATCTTCATTGCTGTT
GATAGCTGCCTttgttttgagatgaggtctcattttgtggcttagattag
>chr4:87976562-87976662
CGAGTAAGTGGTTTCCCTAAAACTTCATCAGGTGGTACAGTAGGTTATTT
TCTGAAGAAACGTTTTAAATGATGACTAACACGAAGCCCCATAGTGCAGG
>chr10:39260936-39261036
CATACTCATGCCTGTGCAGATTAGCACAGCAGGCATCTGCAGGACTGAAG
ATTGCAGTAAGATAACCCTGAATCCTGAGAGGATCTGAGAAAACAAACAC
>chr10:75434599-75434699
AGCCACAGAAACGTCAGGGTTAAATAAATCTCAACCCATTTCTTCTATGG
GTTTAGTGACAGTAAAATGAGTCATTATGAAGTTAATGTAGCATGGTGAT
>chr6:17737658-17737758
TCAGACATGTTCACACACAAAAGGATAACACTTTTGTCTAAGAGCTATAA
CCACATAGATCATGAGATAAAATGTTTCAGAACTGTTTCGCTCCTGAAAT
>chr12:83623740-83623840
gtggttaaattcatacacataaaagaataaaaaaaaaAAAGCAggttgga
gagatggttaagaccactgactactcttctagtggtcctgagttcaattc
>chr5:122999564-122999664
agttcaaggccagcgtggtctacagagtaaattgcaggacagccagggct
acacagagaaaccctgtctccagaaaaaccaaaaATATATTTTTCAAAAA
>chr5:13366836-13366936
GTTTGAAGGGAATGGAACTAGGAACTAAACAAGAATAACACTGGATGCAT
TGCCAGCTCCTCTTCTGAGAAGAGTGACTATGAAGGCAATAGATACATAT
>chr7:35261054-35261154
aagtgctgggattaaaggcatgcaccaccatgcccagGTAACAAGTAAAA
TATTTAAAAGAAAAGAAAagatagataaatggatagaaagatagatagat
>chr11:32648319-32648419
TCTGTGGAATAATCCTTAAATGAATCCTGACATTTGAATTATCTGGTTgt
acttagcatagtctgtgattatactgtagttacctgtttgtgttccccat
>chr11:63747518-63747618
ATCTTCCTCTGGAAATTAGTATTTTCTTTCTAGTCAAATACTCTGACCCA
TTATCAAATAATCTTTTTCAGAACACACTATTTTTTTCACAACTGCATGA
>chr11:79677496-79677596
CAGCACAGAGATCTGTATCTTGCGTCAGCCTGAGTAGAGTTTGCATGGCA
TCCTCTGGAGGTTCGTCATCAGCTCCTACACAGTCCCCAAAGCTCTCCAG
>chr5:104906076-104906176
tctctctcttctgcttcttccctggagatctctctgtccatgtcatgctt
cttttgtgtgtgtgtgtgtgtgtgtgtgtgtgtgtgtgtgtgagagagag
>chr15:52153776-52153876
ACAAGGCTTTATTTTAGTACCTAAATTTTCCTTCCCCAGAACCAACAGAT
TCTGGCATATTATATTCTTGTATGATGCCTCtgtgtgtgtgtgtgtgtgt
>chr2:11446074-11446174
GGGAGTCAGGTGCCGTTCCCAGAGGCAATGCCCAATGGGATAGCTGTCAA
AGACTGGACTGACAGAATGCTTCTCCCACAGACTGAGGGAGAAACCTTGT
>chr14:50822260-50822360
ATATAGCTTCTCCACTGAAGGACACTAATGAGGGCTAATGCTTTCCCCTG
TTAAATTCACTTTTCCCCTGCAAATTGGTGTCTGTTAAATGTTACTGTAG
>chr12:106034462-106034562
CAGCACAGATTAAAAAAGTACCTTGAGAGAGCCCATCTGAGGAAGCGCTA
GCCCGAGCAAAGCGCCTTTGCTGTGAAGGTGCTCTCACCCCAGACAAGTT
>chr2:157136810-157136910
tggcttttgtccaaaaggaaagccacaggactggcatagatgaatgtgct
agtgagagcgagggcaagcaggcaaagaagctcttaactgtctctcatat
>chr1:184379364-184379464
gatattcatagatagataggtgatatataaatatagatagatattcatag
ataagtaaataatagatgattcatatatagataaataaataataggtaga
>chr10:128936954-128937054
tatatgcatattttgctggtgtatgttcgtgtactgcatgcgtgtgcatg
gtgtctctgaagaccagaagagggtatcagatcccctggaactggactta
>chr1:148972329-148972429
atagatagatagatagatagatagatagatagatagacagacagattata
ggtggatgatagatactttaatgattggaacagatgatagatacatactt
>chr8:106007092-106007192
cgggaggggggaaacccctataaaacacacaatgagttcatatgcaggtg
caggaagtgctgcccagtggtcagctctgactcaagccatttttagagat
>chr12:106637824-106637924
gtctgtctatctatctatctatctatctatctatctatctatctatctac
ctacctacctacctatcatctatctatctatctatctatctatctatcta
>chr1:60920564-60920664
GTCAGTGACTTATCACACACGATCAAGTTACCTTAGCAACCAACAGGATT
TCAAAAACAACGTGACTCACACAGAGTGAAATTATGTATTTGAATAAAGG
>chr3:51395924-51396024
AAGCCGGGGGTTTATCACCGCCAGGGATCAGTGAACCGACACTTCTTCTA
GGGCCCACCTGCGAACACGTGAACACCCCACGTCCACCTACCTATCCGTT
>chr13:63640716-63640816
atctatctatctatctatctatctatctatctatctatctatctatctat
ctacctatcactgtattaatcaatctatctgtcatttaccacttatctat
>chr13:30747516-30747616
ATCATATCTTTTAAACAAGATAACCATGTGAAGTCTCAAAAGGTTTCTTG
TAATGACTGTTGTTTAAACTTCTGAAAACAGAGGATGTAGATTGGCTGAG
>chrX:150111877-150111977
cagtagctggatataaaattaattcaaagaaatcagtggcctttctctac
acaaacgatgaacaggctgagaaagaaattagggaaacaacaccctttac
>chr6:129240053-129240153
TTACTTTCACAAGTATGTTGTTTTTTTTTTTTCAGATAAAGATCAGTTGA
TTACTTTCTTCGCATTTGTTATGAAATACTAGTCTTCCATTATGTTGATA
>chr2:129399774-129399874
ttatgggtcaaaaggtttcacctggtgagccatATTACATATATAtctat
atatctctatatctctatctctatctctatctctatctctatctctatct
>chr17:70838038-70838138
GGTTTTCCTCTGAAGCAGAGTCTCACGCTTGTCCCTCTCCTTAGGGTAAC
GGTTATCTTCTGTAATCTCTGCCTGGCTTTGTTGTACTTATCTGCCTGCA
>chr11:22692712-22692812
TGCTGAAATAGTTACCAAGCCCTAGTGTGGTGACTTTTGTTGTGTAGCTC
AGAAAAAAAGCCCTTGTGCTGCTTAGCTCTGAATCGGGTCTCTGCCCTGG
>chr10:99461790-99461890
CTTCCCCTTGTCTCTGGCTGAGGAAAAGTGGTGGGAACTGAGGTCTGAGC
ATGTCTGCAGTGAGGTTTGCACACTGTTGGACCTTCTTGGGAGTGTTGCT
>chr19:10678056-10678156
ACTTGCCCTGATAACATCTTTACCCTCGTCAGGAGAGGAAAGGGCTAAAA
ATTCTCAGAATCTAGGGAGTTTTCGTGGCTGAGAAGGTAGCACCAAGTCA
>chr5:110854172-110854272
acatactggtagttgctataccatggatgagctttgaaagcattaagcta
agcgaaagaagTGTGATTTCATGGATATGAAACATCAGATAATTTTTAAG
>chr13:80156192-80156292
TTTGAGTGACGAAGAAAACAATCACCAGACGCCCACAAGTAAAAGTAACA
TTAAGAAACTTTCCATTTGCTGCCATACTAGATATGAGTGTACATGAAGA
>chr17:86238771-86238871
aggcaaactataggtcttattctaaagttTAATAGGATATCAGTGGAGAG
GTCTGAATGGGTATTTCGTTTTAGCAGATATCCCCAAGGTGTCTCAAGGA
>chr12:73050602-73050702
GAGAAACATAGAGGGGCAGATAAAACAGGACACCCCCAAACACACGCACC
CTAGCTCTGGTCTCCACCAATCTGAGCTCCCTATCCCTATCCTCTCCTCA
>chr11:57727022-57727122
gttttctccttccaccttgtaggttcctgggagcaatctcaggctcaata
gcgatctccttatctgctgagccatctcTACAGGTTTCCGTTCTTATTTT
>chr11:87899580-87899680
AATGACTTGGAAGCAATAACCACAAGTGGAAGAAAATAATCAGACCTCTA
TCTAACTCCCTGCAAAGCTCAGAGAACAGCAAGAAAGGAAAGAAAGAAAG
>chr18:84696833-84696933
CTGGTGCCCCCTAACCCAACTCTCCCTCTCAACTTCATGtctatctatct
atctatctatctatctatctatctatctatctatcatccatctatctatc
>chr15:53489134-53489234
GAATATCAAGGAGAATGACAACACTTTTGAAAAAAGTTTGCTTAAGGCAG
ATGGGGATGATTAAAGAGGCAGAGCTGTTTCTGGAATAGAATGAAATCAT
>chrX:37173223-37173323
agatagatagatagatagatagatagatagatagatagatagatagatag
atagatagatagatagatagatagatagatagatagTTtgggacccaaac
>chr10:98772216-98772316
agatagatagatagatagatagatagatagatagatagatagatagatag
atagatagatatagagagatagagagatatcagtacagtattatattcag
>chr3:21996027-21996127
CATGCCCATGGCTGCCTAAGAAAACATTTCATGTATCATCACACATCTAG
CCATGCTAAGTCATTTGTGGTTTTCTACTATGACTTTAAAAGAAAATGTT
>chr8:83414818-83414918
tctgattatctcaggtgctccctgccctcgatatatctgattggagcctg
tccttcctgtaatcccagttgagtcaaaactcctcagagttcagctttct
>chr14:121120977-121121077
CAGCAGAATGGACATTCTCTGTATCAGACTGCGCAGCCCATGCATGTAAA
TGTGTGCATGTCTCTGTGGATtcttttcattaccaacatattatagacat
>chr6:59281698-59281798
AATGAGCACTGCAAAACATTGAAAAAGGAATGAAAGGAAAAGAATGTATA
CAAAGGAATAAATCTTACTAGAAAAGTAGATAAGCAAATGAGTGTATGAA
>chr19:57552512-57552612
CTTCAGCAAGACACCTAAGGCTTTCTATCTTCAccttgagctcacccaga
cagacagtagatcctgagacaatgggtttcaggcagtgagagaccctgtc
>chr1:56707356-56707456
TGAATGAAGGCCAACTATGTGCTCGCTGATCAGACGCTAATAGAAATGAA
TAGTGTGAATAGTAATGAATCTCATTCATAAAGTTAGTGGGCTGATAATA
>chr1:159583796-159583896
TCCTAGGCTGGAGGCATATTCTAGAGAGCATTCGAGATCTTATCTCCAGG
ATCAGAGTGTTTCCTCATTCAGCAAGTTGAGAACTAATACCCACTGCCAT
>chr12:113425306-113425406
aagctcagctcagctcaccccagcttagctcagctcacccagctcagctc
accctagctcagctcagtctagctcagcccagctcagctcaccccatctc
>chr5:96158598-96158698
AAGATTATTGATTAAGACAAAGATAAGATCTAACTAGGAAAACTGAGCGT
TTGAAGATTCATTTTCTTACTTTGTATTAtatgtttatatatctatatgt
>chr1:6454445-6454545
TTTGATTGTCTCTTTTCTACTCTTATCATCATCATCATCTTGCTGCCACG
TTTTCAGCTGTTCATCTGACACTAAGAACCTCCTGGGACAAGTATCTTGT
>chrUn_JH584304:59244-59444
CTCAGGGTTAAGCCGGGAGACACCAAGTCTGGGAAAAACCAAAACTAAAT
TCAATAAAAAATGAatagatagatagatagatagatagatagatagatag
>chr5:53351266-53351366
TTAGAGCTGTTACAGTTATCATGACTGCCACCTTTAACTACTTTATTATA
TGTCTCATTTGATCACAGGAAACGATCAAATCCATGACTGGGTCTGGAAC
>chr3:84825424-84825524
tttttttttttttttttaatttGGAAGGTTTTTCTGGTTTGAGGACCACT
TGGTTATGCTTTTACTTACATTTTACTTGACAGAATTATACATTTAATTT
>chr6:97523094-97523194
AAGCCTTTCCCAGCTGAAGGTAGTGTTTTTGCTGAGTGTGAGATACAGAC
TAGATAAGGTTCCTTTGCTGCGGACACTGGCGGAGGAACTACAGATCCTT
>chr7:115710900-115711000
aaaaaataatttgtgttaattgggaagatgtagagggagggaaatagggg
catggtgtaattatattataatctcaataataaaaGTTATAATAAAAAAT
>chrX:139766848-139766948
ACCAACAGCAGATGGATGGCTCTGTTAGCATTTTTCAAAACTGTAACATA
TTGTCAATAACCATGGTCATTTTGGATCCTTTCACCGGTAGGTCTCCAAC
>chr16:76019362-76019462
ccatgtgtaatgagatctgatgccctcttctggtgagtctgaagacagct
acagtgtacttagatataataataaacaagtcctttttaaaaaggaagaa
>chr5:53307506-53307606
atagagtttcagttgctcacttctgcagttggctcaggaatgtgctatct
gttgaccgatctctcctgccagtccgttctatttctggaggtttctgggg
>chrX:73651240-73651340
gaaactaaggaaaactgttggagtttatcacaaggctaaaacatttgtgc
attgacgagtgaaaagacagccctaggagtgggagaaaagacttacaaat
>chr17:7563678-7563778
atcatctatctatcatctatctatctatctatctatctatctatctatca
tctatctatcacctatctatctatctatctatctatctatctatctatct
>chr15:56012544-56012644
AAATGATTGTAAAAAGCACATCATCTTATCACTCTAGACTATTGCAAGAG
ATGGAGAAATTGATGGCACTTAAGTCCAGTGGGAGACCTTATTACTGGCC
>chr11:107308537-107308637
TTATAACCTTTATATACTTTAACTTGCAGGGCTGCACATCATAAACAAAG
TGCGTGTGTGGAAGGCTCAAGAGGTACTCATTCCATTGGTACCGGACTAT
>chr18:54891314-54891414
GAAGAGGCAACTTAAAAGGAGTAGAGGTATCAGAGCAAGTGATCTCACCA
AAGCCACCTACCATGGCTCTGTTTTCCCTACAATATCCCCGAAGCAGTTA
>chr5:105103584-105103684
CAAGTAACTTTATCTGAGACTGAAGACTAAAAAGAGCACTCTTTATCTCT
CTGGTGGCAGTTCAGTCAGAATTCACACACAGATCAGAGTTAGATAACAA
>chr2:35264259-35264359
GAAGGGAGAGAAGGCAGATGAAGGGCCTGCAATGTGGCTCTGATAAGTAT
CTCCCCCAGAAGGTTTCACTCTTAAGATGATAAACATGTTCTCAGTAAGT
>chr7:97057744-97057844
tgcaagccagcctgaactacagtcagaccccctcgatagatagatagata
gatagatagatagatagatagatagatagatagatagatagatagatgat
>chr12:107338922-107339022
TGTGGGCTCTTCAGGATTCCGTCTTCAGGAACGTGTTTGCACAGCTAATT
GGTTGAGTGCAGCCATGGATTCTGTGAAAGTCTCGAGTTCTTGGGCAGTG
>chr8:84244874-84244974
tctgcctgcccttatctcctccatctttgttgctcccttcatccttttct
cccccaataaacctctcccatggaagtgtgctggcctggtatgatgagcc
>chr3:152857210-152857310
ctctaaaaagaaaccctagacccctttataggccctgtccattccctgcc
caccccctttaaccactggGTGAGGTTTTATCTCCAGCCAGATCTCCCTT
>chr10:42793854-42793954
CTTAGAAAATGTAGTAAGTAGCCTTTGAAATTCATCTGACTTCACTGGTT
AAATTGAGGTAATCAAGAATTTGTATCAAAGTCTATGAATTAGTAGCATA
>chr2:103065122-103065222
ctaatatcaaaacctgataaagacacagcaacaaaaagaaaactctaaac
caatatccctgataaagagattaaaaatgtttgataacatactttcaaac
>chr7:140322402-140322502
ATGGATATTGCCCATCACAGGCAGGGGTTCCTTCTGTTCTGGGTCTACTG
TGTACAGAGTGGAGAGTTCATGCTCACACTGTCACACTGTGTTGAGAGAT
>chr10:62697340-62697440
aaaaaagatagcatcttcaacagagggtgctgttctaactggatgtctgt
atgtagaagactacaaatagatccttatctatcaccctgcacaaaattca
>chr12:34954335-34954435
gcttagtattagaactcttacctgatatactccagtttctggttcaattc
tcatgactgcaaaaagatagataggtaggtagatagatagatagatagat
>chr6:86909964-86910064
TCATGCCTCTCCCTCATCTCTCAGCAACGACAAAGCGGGACGTTTCCTTT
TGATGTCATTTAGCTCCTCAGGTGTGGCTGATGTGCTGCTGATCCTTTTT
>chr10:118540348-118540448
GTATGAAGTCACCCAGGTTTAAATGTGTTTTCCCATTTATCATCAGAACT
ACAAGGCATGtctatctatatctatctatctactatctatctatctacta
>chr6:71555358-71555458
gaaaagaaaggttattaggatatgggggcagaggatatgtttagaagttg
ttctttggagccactcacatctgtgttatctggaaatcagcagttcagtt
>chr16:22689208-22689308
ccccatctcttatctatctatctatctatctatctatcatctgtctagat
catctacctatctctattgctaatctatctctatcatctacctccatcat
>chr19:10118888-10118988
atctggatcttggtatggagatcttgagccatagtggctatggattccag
aagattaaatctccgagtttaaggaacacacctttaatctgggctacacc
>chr5:75478644-75478744
GTGATTCTGCCCGTAGAGATCCTTATCTTTGCTTTCCTGTCTCTTTTGAA
ATGCCAATGGCCAATGAGTGCTCACACATTACAAGTTTATGGCTTTATGG
>chrX:159145367-159145467
catcacgcctcctttaagctcaaagacactagtgccagccaatcagctct
cactttcctcagaggttcaagtgcatgactcatgggggcctttccttcaa
>chr1:161761460-161761560
ATCATGATCTAAGCTGAGGGGCCCAGATACCCATCTATCCTGTGCATCAA
AGACAGCAAACCTCTGTGCACTCATAGGAACAATGGATGAAGCCCACCCC
>chr7:140547158-140547258
CATTCTCTTCTCTGGCACATTCACATCTTCTTCTCTGGATGCTAAGGCAA
GACAGGACAATATTTAGACCCTATCTAGAGATCTGTATATAACTTAGACT
>chr18:36365188-36365288
AAAAGGAAGATGCTGACCTTGATTAGTGTAGCAGCTTGGGAGCTTCCCCT
AGAGCTGGGACTAGATGAGCTTTTCGTGAAGCACATGGACTGTAGCAAGA
>chr12:55835922-55836022
TCAGGCAAAGGATCTTTTCACATTCTTCTCACAGTTTGAGTAGCTAGGCA
GATCAGATAACCACTTGGCGGGAAAAGGATAAGTACAGACCAAATCCGCA
>chr9:51174277-51174377
CTTGACATCTTACTTAGCTAAGGCTAGCCTTTCCATCTCCCTCTCCCTCT
CCTGCTGTGTTAGGGGTATACATATGTGCACCTATGTGTCAGCCTTGGAT
>chr5:150069630-150069730
TAAGACAAGGAACTGAGATTGTTATCTATTTCTGAGATGTGCATTACAAT
CTCAGAATCACCTTAAGGGGTGACTTTCCAGGAACTAAAATCAAAACCAA
>chr7:103758333-103758433
GAAatagatagatgggtggatagatatatagatagatagatagatagata
gatagatagatagatagatagatagatagatagataTACATATATATATG
>chr16:43190359-43190459
TGTTTTTCCCTTGAAGCTCTGGGGCCTACTCATAAGTGGATGGATATCTC
AATGCCTATCTATGTGAGGATTTGGAAATGAGGTAGACTGTGGTTAGAAG
>chr17:4095024-4095124
tgcaagtctgttatttagctattatctatctaccttctacttatctattt
gtctgtctgttatctatctgtctgtctatctatctatctatctatccatc
>chr1:136579322-136579422
GCTCCTGCTGGCAAACCTGAGGACAATCCTTTCCCCGGGGCAGATGTTCA
CAGGAATTCCCCGCTTTTGTCAAACCTTGCCATGGTCCCTTGCAAGATGT
>chr15:7030430-7030530
CTTTGCAATCCATGTCCCGTATGTCGGGAAATGTAcaggagcttctggac
ttgcaataaggatatggagatgtacagataagcccattgtaagctaatac
>chr8:28938483-28938583
ctatctatcatctatctatctatctatctatctatctacctatctatcta
tctatctatctacctatctatctatctatctatctacctatctatctatc
>chr16:44692162-44692262
tattttctctctctctctctctctctctctctctctctctctctctctct
ctctctctgcgtgtgtgtgtgtgtgtgtgtgtgtgtgtgtgtgtgtgtgt
>chr1:171941904-171942004
ggggactggggatttgaactcgaatcctcatgctttctcagtaggcactc
ttatctactgaaccatcttgccagccACTATCTTCTTGTATTTTTGTTCC
>chr3:96813828-96813928
TCTTGCAGTGATCTTTATCTCCTTGATATTTATGAAAAGGGATGACTCTC
ACCTACTGTCTTCTCACGAACACAGAACTAAAGAGAGCAGCCTGTAGGAC
>chr16:96256080-96256180
AAGGGTCCTAATGCCATGAAGGAATCTCACTGAAGGCTGATAGAGATGCA
AAAATGATTTCTGTAGGTGTTAGATAACTGACTCTCTTAGTTACAGGCTG
>chr6:70950086-70950186
ctgtcctGTTAGTGGATGGTAAAGCTGATCTTGATACTTGTTTGAGCTCT
TTCAGAGAACAGAAGCCGAAGGTCAGGAACACTCTGCTCTAGACACACAG
>chr3:55598644-55598744
acaGAGGTGTACACAGAGAGCCTAAATGAATGGGCTTCAGGTCTTATCAG
ACAATCTCATCAAACCAGGAGGCTGAAGCCACTCTCAGTCAGAGTTGGGG
>chr8:120977178-120977278
CTGGTGGGCCGTTTCCACTCCAGCCCCGTGCCACAGCCTTTCTTTATGCC
CTGTGTGAGCCTGGGCCCCCTCTGAAGTCTGGGCTGTCTGATTGCATCTG
>chr13:23721333-23721433
tgcctgttagagttaggaaatgatcgttggtttaaaaatctgggaatgca
aacttggaaaaggtcaaatgagcaattttaggatttactgctttaattgc
>chr2:102700946-102701046
ttgctttctgttcctcttgatctttctgatcatggcaaagattaaatcct
gctaacaggctgtcttgtccttgtactgtcccagtctgtttcagcctccc
>chr5:103650858-103650958
atagatagatagatagatagatagatggagaggtggatatatatatatat
acatacatacatggatggagagatagagatggagagatggagagatagat
>chr17:71184592-71184692
AACAGGTGTTTTAGCCCTCGTTGGGCTGCCCTGCCCGGTGTGCCCTCTCA
CATTGCCCGTGGGTAGCCTCCTACGGGCTTCCTCCTAGTTAAATGTGTTC
>chr1:136617344-136617444
TCACCCCGCCTCCTCTTTCGACATCAGATCTTCAGAATCAGATATCATAT
CAAATGCTCAGCACAGAGGAGGCAACCACTCAACTAGATTTAACTTCCTT
>chr12:110119410-110119510
atagatagatagattgatagatagataggtagatagataggtagatagat
agatagatagatagatagatagatagatagatagatagatagatagatgg
>chr5:23894082-23894182
CACAGTGAGAACAGATTTTAAAAGTTCACTGTATTCAGAAAGGGATTTCC
AACTGAAGCGATACAAAGGTAGTTTCTGTGGAGGGTGAGTTTCTATTTGA
>chr3:33942184-33942284
agtgagggataatcttgaaagcattgatacaagagacaacgtcttgaact
gggcactaatagcccgggcactaagatcaacaattaataaatgggacctc
>chr1:174043148-174043248
atctatctatctatctatctaatctatctatctatctatctatctatcta
tctatctatctatctatctatctatctatctaacctatctatctatctgt
>chr8:16290372-16290472
gattgatagaagggtacatggatgatggatggcaggtgattaataggttg
gtgggtagatagccagattatagattaatgggtgggtggagaaatggatg
>chr1:79774497-79774597
ggggttcaagagatcctcattagatctagggaagataaggtttttttgtc
gtccaagagtagggggtttccaaatggaggatttgacaggcaaataggca
>chr15:31810550-31810650
atctatctatctatctatcatctatccatctctcctatctatctctctat
ctctctgtatctcgctctatctatctatctatctatctatctatctatct
>chr17:31423639-31423739
GAgtgtgtgtgtatgtgtgtgtgtgtgggtgGGGGGGTCTTTTTCCCTAG
CACTGGGAGACAGTCCCTGCTTCTAGATTGCTTCTCCTTTTATGAGGGAA
>chr13:15498130-15498230
gtagtctggctggcctggagctccttatgtagaccaggtagatcctgcct
tctcaatgctgggattaaaggcttgaaccaccatgcctggcATAATGGGC
>chr16:6631048-6631148
TAATCAATATGAATCCAATGCTCTTATTCCCCTTTCACATATGGAACCTG
GTATGTTTCCACATATACCTGATATGTTCCCACATATAGAGGGTGGCAGT
>chr1:137871340-137871440
gtgactctaatcaaacaagtgaaagatctgtgtgataagaacttcaagtc
tctgtagaaagaaatcgaagaagacctcagaagatggaCTCAGAGTCTTA
>chr5:62631853-62631953
ctatctatctatctatctatctatctatctatctatctatctttctatct
atctctacctatctatctttctatctatctctatctatctatctatctaa
>chr17:3209678-3209778
CTCACCCTTCTCAAAGCCTTGAAGATTTTATCTTTATATGTTGGTATCGT
TGATATTTCACAGGAAGTGAACAGCTTTCTTTCTTTGCTTAAGTCACATT
>chr15:61787155-61787255
TTTCCTAAGATGGTGCCAAATAGTGTGGGTGTGAGCAGAGACTGAGGGGG
GAGGCAACACTCATAGGCACCTCTCCCTGTATCTCTGGCCAAAAGAGGCT
>chr16:95749489-95749589
TAGATAAATGGTTCACAGAAGGCTTGTCTAAGAGGAAAAGTTAACATGCT
ACCAATTGGAATGAAACTCGAAAAAGTCAGAAACAAACCCCGGTGACTCA
>chr3:95300843-95300943
AGCTGCTCTCACAAGGAACTAATCCCTAAAGATAAGATCTAAGGAGACTT
ACTTGATCCAGAGTCCACAAGAGGAGACTCTACCAGCAGAAGGCAGAAGA
>chr17:50212226-50212326
Ctctctgtgtctctgtctgtgtctgtgtgtgtctccgtctctgactcatc
tatctttatatctatacctatatctatctATTTTTATCACACACACACAC
>chr3:152212031-152212131
ACACGAGTGAGCAGACAGCTTTGATGATAAAGTAAACCACAGCGGTTACA
TAAATAGTCACACTGTGAGGCAGGCGCTGTACAGGACGCTGCTGGAAAGG
>chr16:21421350-21421450
ACTGTTATCTCTCTTCCAAATCAAACCAAGAATGATACAATGTAACTATT
AAAAAATTAATTTGAGTAGGCCAAAAAGAGGGCTATGGGTATGGGTTTTT
>chr3:52402436-52402536
gatagatagatagatagatagatagatagatagataggcagattaatagg
tagatagatGGTCGGAAGATTATCTGATGCTTATGTGAACAGAGCCCATC
>chr13:30097316-30097416
gcttggtgtgggcactggttactgagcttgggctcttgtgtggagcagca
agtgctcttaagtgctgagccatgtcttcagcATCCCTTCCCCACTGCCA
>chr3:52840286-52840386
TCTCATCTGTCAGGGACCCACCTGTGGCTTTAATGTGGGCCTGCCTGAGC
CCCACCCTCCTACACCCTGTGGTTATCGGTCCTCCACCCTGATCTTATCA
>chr2:121592430-121592530
TATAAGCCATTCACATGTGCAGAATAATATGCTACTAAGTTAGTCTCCTT
CCCCTCCTCACTGCACACGGTCTTCCTaggagcatcttgtaaacagactg
>chr7:99833584-99833684
tctccgagttttaagtaacctctgcaatggcttacgtaatggttggatta
gtttctcactaacaataagtagataagggtttcttttGCAACCATTATAT
>chr19:3292942-3293042
TAGAATCTTTGACTGTGGCTTATATGTGTCTATACTTTCATTGttttgtg
tttaagatggtatgtgtctcaggctggcctcagagttagtatgtagcaga
>chr5:143600758-143600858
tgtgtgtgtgtgtgtgtgtgtaggtacagtgtgagtgtggaggtcagagg
acaccttttgggaatcagttctctcctactgtttgggttcttgggattta
>chr15:101324424-101324524
tatctacctatctgtcatctacctatctgttatctatctatctgtcatct
atctatctatctatctatctatctatctatctatctatctatctacctat
>chr15:9515637-9515737
aaacataccactgtttcaatcatatgaatcagttcttaaagttaatctgt
ctcccatctatgtatctatgtatctatgtatctatgtatctatgtatcta
>chr11:53636244-53636344
GGAGATAGAGGCGCGGCCTTATGTAACGGGAGATGGGGTCGATAAGAGGA
CGCCCGCGCCGCCTCCTCCTTGGTCTCCGGGAAGGCGCGGCCAGAGCTGT
>chr14:62795858-62795958
TATCAAGCCCTCATTTCTGCACTCTGGAGTATAAACAACCCAAGCCACCT
ACAATCCATAGCACTGACCTAACTTTCCAGCCTCCTCCTCAATGCCGCCT
>chr15:41890256-41890356
acaaaccagcagtgaaagctcaagccatttgcaaacactttatggatata
ccagcagtccagttcagtagtgtagtggctattcctggttgtcaacttga
>chr2:3373320-3373420
TAGTAGAGCGATGACAGCAGCATCACAGATTGTCAATCTGATGGTGAGAG
TTAGAGCTGGTAGAGATAAGCCTTTCAATTGTGATAAAGTATCTACCACT
>chr2:75842095-75842195
TTGTCTCTTTAACAGCATTGAGTTTCATCCCCAACCCTTTTTCAGTCTGA
TAGATCAGGGACATTTCTTTGCCGTGACTTAAAAGATGCTTATCTTTGCT
>chr5:100914107-100914207
tatttacatatatcattctattatctatctatcattctatcttatctatc
attctctctatctttctatcttcatctattattctacctacctacctatc
>chrX:50605243-50605343
CCTAGCTGGGCTGCCTTGCCTTCTCCTCAGACCCCAACAAACACTGGGAC
TGCAGTGCTTTCTCTTCAGAACCTGGAGAGGGAGGCGCCTTGCTGCCCTA
>chr12:98269992-98270092
CCTGCCCTTCCATTCTTAGTCCTATCTCAAGAGAGGAGACCTTTATAGCC
TAGGTGTTTTCCCCTAGGGTGTATAAGTCTACCCAGTGGTGTGATGCTGA
>chr2:32449544-32449644
agaaaccttatctttaaaTCTCTGGGCTTACCCCAAGGATTCTGCTTTGC
TCGGTGCTGTCCTTGGGCTTCCTATGCTGATACTAAGTAGGTTAAATACC
>chr9:61585918-61586018
agataTGTGTTTGATTTGTTTGTTTTGAGAGAGGTTTCCATCCATATATA
TCTATATTTATATATCTTTATATCTATTGATCTATTgatagatagataga
>chr2:165913616-165913716
atagatagatagatagatagatagatagatagatagatagatagataaat
GTAAAAAATAAAAAagccaagtgtggtagcgtatatctttaaccccagca
>chr4:129808480-129808580
caaggcaggctgacatgggtactgggaagtgaaattgggcatctggagac
agaagtgccacacagtgccatctctGCTCCTAATCAGTGCCATCTCTGCT
>chr13:20261350-20261450
TGTTACCGTTGTTATAGTCAAATGATTACTGTGGCTTATGTGTTTCGATG
GATAAGTGTTTCTACTGAACTGTGTCTAATCCTGATTTTTTTCTAGATAG
>chr8:116619106-116619206
CTTTTTAAATGTCCACCTCGGTTCTGATCTGCAGATAAGGGAAAGCAATA
ACCGCATGGAGAGTGTGAAGGTTGAAGTGAACACCCTGGAAGAGAAGGCT
>chr9:43921044-43921144
ATGAACACTATTCTGAAAAAGGGCCTTTTCCTCTGTGCTCCTGAGCACCC
CCCCCCGGGGGCATGTCCAGAGGGGGGCGCTCCACCTCAGACTGTCTTAC
>chr7:89998683-89998783
AGTGCAGGGAATGGTACTCTTGGGAagccaggtgaaatggctttaatatc
tttaatcccaccactagaggcagagctctgtgagatggaggatagatagc
>chr2:35465974-35466074
ctctctctccctctctctctctctctctcccctccccctgtcctctgtcc
ctgagagttagCTTAAACAGTTTGATCAGTTTGATCTCCAATAAGCCTTC
>chr10:4769488-4769588
ctatcaacctatctatctatctatctatctatctatctatctatctatct
atctatctatctatcaatcatctcctatctcatctgtcaatctattaatc
>chr9:118387252-118387352
tacgggtggttgtaagccaccatgtggttgctgggatttgaacttcggac
cttcagaaaagcagtcaggtgctcttacccaatgagccatctcaccagcc
>chr2:155318158-155318258
aggcagaagcaggcaaatctctacgttcaaagccagcctATAAagataga
tagatagatagatagatagatagatagatagatagatagatagatagata
>chr1:184333208-184333308
gttctctgcctcggctccccttccctccagggacgccataactgagtaga
tttgtttgctggcacccataagctcattagtccgtctcttctgttcacat
>chr8:38075104-38075204
GCGTTTCTACTGTTTGTATAGATTGCTTTCATTAGGCTCCTTTCCTTTGG
AGACTGCAAATATGTTACAATATACAGCAAAagatagatagatagataga
>chr4:62633583-62633683
CCACACAGACGCTGTCCCACCTCTTCCATATTACGGCGCGCTCCCTTCCC
ACCAGAGACCTCCCCACCTTGCTTGATGACTGACCTCCCTCTGCTTTCTG
>chr7:126862016-126862116
CAAAAGAATATAACCAGAAATTCAGTATGTTAGCGAGAATACCGTCTCCC
TTCTGCCTTTCGAAACAAGCGACCTAATTTGTTAATCCCGACCACAGGGA
>chr2:72855495-72855595
cacacacacTTTTTTTAAAAAAGAAAGAAAGAAAAGAAAAATAGAGATAA
CACTTTCAAAATTCATGATAATAGAATGCCTCCTATAAGTTTTCTGTGCA
>chr10:24590618-24590718
AATCTGAATCATGTGTTTGAATAACAAAAGAAACAAAGCACCAGGCAGCC
CTTCCCTTGCTTAGCATCTGATATGCCTGTTTAAGCAGAAAGCTGTTTTC
>chr15:5552423-5552523
GAAAATTTCTCAGTCTGTCCATGAGAAAAATTTATGAAGTATGCTTAGGA
GATAAGATCAAGGATATTGTAAAGGAATGAATTTTAAAAAGGAATGATAA
>chr8:3221933-3222033
tgcttgccatgcaagcatgaagacctggctttagagctctaaaatggacc
aacaaaagccaacagtactagtttgtaatctcagggcggaggttgagatc
>chr12:73842388-73842488
TAAGCATGAGTCATCACTCTGGTTAAAGgagagagagagagagagagaga
gagagagagaCGGGTTCTTTGCCAATACATCTGTGCAGTGATTCTGAATC
>chr18:58542920-58543020
CTATTCATGACATTGCTACATTGAAGAAAGTTTAGAGTAGGCCCCTTGAG
AGGCTCCCTGAGTTCAGATGCTAGTTTTGGAAACCAGCACGTTTGCCCTG
>chr4:154639034-154639134
GTTTGCTTGAGTCCTCCTTCTGGTCCCCTCTCTGCTCAGGGGGACACAGA
ATTCTGGCCAGAGTGGACCAGATCAGACTAAGATAAGAGCAGGGAGCTGA
>chr11:86347884-86347984
GAGCAGCTAAGAGGAAATAAGAACCCATCTTTTGGCTTAATAAGGACTTC
TGATTTCAAAGTCAAATAGCTTCATTAAAGCGTGTATCTCAAATTACATG
>chr5:45421386-45421486
ATAACAAATGGTGCAGATTTGAGGCatagacaatagatatagatcaactc
atagatgatatggattagatattagagatagatgatagatgacaggtata
>chr7:73558822-73558922
GTAGTTTGTGTACGGACGAGCCATTAAAAGCTAACCTTTCCTGTTTCTGA
CTTGAGATTTTTTTCGTCCACAAAGGAAGAGGAAGTGATAGAGCGAAAAC
>chr10:43785236-43785336
caggaggcctgtgattggacagggaaaagggaggcagagcgaagagttgg
agagacagaggcatcttaggagagagggaagaaggccaagatggaggcag
>chr8:65157171-65157271
tatctatctatctatctatctatcatctatctatctatctatctatctat
ctatctatctatctattatctatctatctattatctatctatctatctat
>chr8:128632728-128632828
gttcccctccaattcttacagtcctctttccaactaacccccttctatgt
gtgtgtgtgtgtttatatgaattaaatgactactgcttataggaccatga
>chr15:38060464-38060564
ggatcccctgaaactggagttacagagggttggttgtgagcttccagatg
gatgctaggaatttaaccgaggtcctctggaggTCTTTAAAATCGCTTTT
>chr8:67730740-67730840
GCTTTACAAGGTGGAAATCTTCCTGACATCTCTCATGTCTGCAATATCTC
TTTCTCTTAGCTTTTTTAGTTCTTTGGCAACTTCATTTCAGCTCTGTAAG
>chr18:75322236-75322336
CAAAGGAGAGAGACATAGAACCCGCAGTGGCATTTTTATGATTCCTGTGA
TGTCATCACTTTGAAAAGCTTATCTATACACACATCTCCCCGCCCCAACA
>chr1:21290068-21290168
TGGAGCTGGGATCtgttgtagaaattattaattataaattattaatccca
atcagggtttctaccccaccttgatcatttagtttctggagaaaagacac
>chr14:41005573-41005673
atcTAGTATTGACTCACTTGGAGAAAGGAGGAGGCCAGCATGGGTGTTTA
AAGCCGTGGTGGCTGCTACTGCTACTGCTACTGTATCTCTGATTTCATCT
>chrX:160057844-160057944
tagatagatagatagtcagcttgagatatatgaaaccctatctcaaagat
agatagatagatagatacatacatagatacatagatacatagatacatag
>chr14:18196194-18196294
tttaaggccaggatggGGTGAGATACTGTTCtagatagatagatagatag
atagatagatagatagatagatagatagatagatagatagatagatagat
>chr5:119661763-119661863
AACCAAGAACTCTCTTGATCCCAGTTCCCTGCCCCCTTCATTCCTGCTAG
AAAGACTATATtagatagatagatagatagatagatagatagatagatag
>chr9:102663630-102663730
TCTGCCTTCGGCACAATCCCCATCGCTTACACAGGCGGTGAGGGAGTGGA
GATGCAACCAGAGATTAGAGATGTCAACCACTGAACTCAACGAAACCCTA
>chr14:78436057-78436157
AGATAAGGCTTAAAGGCAGGTGGGCGGTTGTTTAAAGGGTGCCCACATGG
ACATACTAACTAGCTAGAGAAAACTGAGCTTTCAAGTCCTCTTCAGGAAG
>chr12:3206910-3207010
TGAAAACATGGGCACAGCTTCAGTATTACCCGCAGGGTTCCGTGTGCTTA
GAGAGGGATGACTGAACTTCAGAGTCTACTCAGCCCTCAGCCGCAAGTAC
>chr13:104342580-104342680
CAAGAGTGTGTCTTGAATTCCAAAGTACATTGTCTACCTTTTTAGAGACA
GTTTGATTTTTTTTTTTTTGGAGTCTGAGAATGGCATGCATACAGCTATG
>chr15:75317469-75317569
TTTCAAAGATCATTCCAGTTGGGTAAGGTCTGTTCTAATGGCATCATTTT
GTCTTAGTTAATAGTCCCGTGGCAATAAATCCATAACAACAGGGACACTG
>chr8:126867888-126867988
GGAAGCGGCCATCATCCTGCTAGGTCTATGATTACATCATCCTACTGGCT
TCCAGGTAGTGTGTCTCAGATGGTGGAAAGAGATAAAAGGACCTGTTCCT
>chr5:32488278-32488378
CTTACAGAAACATGCACATTTCAAAGGATTCGCTCTTGCTTTGTTGTGCT
GCTTGTTCAAAACCATTCTTAATTGCTGGTTGGTAAAGCTCACTTCTGCC
>chr2:93459028-93459128
GAGATTAAACAGGTCACAACCCCATCCTGTCCCACAGAGGGGTTCAGGCT
GAGCAGCCTGGGGTCTACCCACCCTTCCCGCCAGCGGCCTCTTGCAGAGC
>chr5:24088479-24088579
taacttgggccagagaaaccaaaaggttgaacattcCTACttatcttatg
tatatgagtgctctgtttgcatagatagaatctatacagcatatatacat
>chr13:74553794-74553894
taaatgctttatcacacagatcacactgataaggtctctctccagtatgt
gttcttttatgacattggagactattgtgatgtgcaaaggctttaccaca
>chr14:59056018-59056118
agatgagtgatagataggtgatagatagatagatagatagatagatagat
agatagatagatagatgagtgatagatagatagatagatagatagataga
>chr15:41914902-41915002
gcctttgaggataagactggcgtgtgaatcagttgactgaatcaggaaat
ctgctatcatcTGATCAGGCCTAAAGAACAAAAACATGTTGATCTGGGAT
>chr10:19062316-19062416
TCACGCCTTCTGGGAGTGCGACAAAGGCTCTTCTCTACGTCATGAGTAAC
TGATGTTTGGTAGGCTGTGGGTAAGCTTTAATCAGCTGATCAGTAGCGAT
>chr7:43873238-43873338
ATTCAAGCTGGAGTGAAAATAACCCATCTAGGTTCCCAGTTGGAGCAAGG
TGCTGGGTCCTGGAGAAACTGGCCCAGGGAATCTCCCGTTTATCACCACC
>chr6:70784019-70784119
taccaagatccagataaggatctccaagcctccagataagggtcactggt
gagccttccaattctggattgtagttcattccaaatatagtcaagttgac
>chr1:151973294-151973394
TTATCTTCTCACAGTGAAGGAGAGATGCTGACTAGAGCCCAGCTTGTGGA
AACATGAGGCTTCTTTGGATACTCACTTCCATGACATAAATTATTAAACT
>chr12:110503204-110503304
TGCCTATTGTTAACATCCATACAGAAATGTTCTTATCTGAGCTGCAATCA
TACGGTGTACATTCAGAAGTGAAGCTTTATAGAACCTGGGGCCTGGGACC
>chr10:88562494-88562594
AAAACTATTTTAAATTTGGAGAACTATAGTTAAAGTGTTTAAGTACACAT
GTGCATATCTTCTATGAGTTATCTCCTTAATCTACTAAGGTTTCCAGCCC
>chrX:152119395-152119495
tccctaagtctaatagacagctattggttactgcATACCTTggctgaaag
tctgagatccaagggcaggttcagtgtttgatgagcatccatcctttatc
>chr7:16990114-16990214
ACTGTAACTATTACAAAACCAAATTAACAAGAAGGAGCCAAGACAAGAAT
GGTTTCCTCTTAAAGCTATCTGTCTGGGGAAATCTCCCTGAGAAACCGGA
>chr9:70495478-70495578
gctatatagtaagaccctgtcttaaaaGACATACCACTCCCCAGTCCCCC
CAATGAACGTAGTATCTAATTTAGGAAGAAAAACTGCTCCTTACGCTCCA
>chr15:90011268-90011368
atttattatctatctatctatctatctatctatctatctattatctatct
atctatctatctatctatctatctatcatctatctacccgtctatctatc
>chr14:104700638-104700738
ctatctctatctctatctctatctctatctctatctctatctctatctct
atctctatctctatatccatccatccatccatccatccatctatctatct
>chr10:40452094-40452194
TGATTCTGTCCCCACCCTCACCTCAGTAGGCATAGCCCTTAATAAAGTAC
TAGTCACTTCACGTGAAGGCTTGTTTTCATGGAAGTATTCTCTTAAAACA
>chr12:72146336-72146436
ctatctatctatctatctatctatctatctatctatctatctatctatct
atgtttctatctctatctatctatctatctatctatctatctatctatct
>chr11:71000578-71000678
ttgccacgcatgtgcgatgacctgagttcaatctccagcaagttccatgc
aaGTGCTTTCACGTACATCTAACCTACAGAATCCAAATCGAATTTACCGA
>chr6:134087918-134088018
caagagataagaataagtcagcatttgaaactcgggtcttcaaagaaaag
gttagagaaatttggatATTATGGGCCGAGTAggtccagcaggatggctc
>chr11:103973754-103973854
TAAACACCCCTTTATTTCTCAACAATACTCTTTTAGCTATTACACTTGAT
ACATAACTCTATTTGTAGTCATTTTCTTAACTTGTAGATTTTAGGATATC
>chr12:85447284-85447384
gtgtgtgtgtgtgtgtatgtatgtgtgtTTTCTTCTTTCCTCTTTTTCTC
ATCTGACTTCACAGGAAATCTACTCCTCTGTTCAGATTTGAGATAAAACA
>chrX:142429496-142429596
ATTAGAATgcacagtggttaagagcatagagttttatcttgagcaagatc
tcaggtagcattcttttccaagtacttgcacaatcaaggtgacatcagta
>chr13:75878130-75878230
CAGTTCTAGTGTGTAGCTGCTACACATTATTAACTATTATTAACATTGCT
AGTGGTTAGTGAGAGAATTTGGTTAGTGAATTTAGAAATAAATCCTATAA
>chr19:3865451-3865551
tgcctgggactcactatattaatccagactggtcttagacttgagatcct
cctgttttggtctcctgcattctgtgattacagccacgtaccactaagct
>chr5:134994345-134994445
atctagatatgtatcatctaaatatcatctacctatctgtctgtctgtca
acctgcctatctatctgtctgtctgtctgtctatctatctatctatctat
>chr6:30351237-30351337
CTGAAGAAGATCAAAACGAACTTCTCATCAGAATCCTGTTCCGGTACAAA
CTGCATTTACCTCTAGGACACCCAGTAACTTTGTTTCGAGGGAAAAGCAC
>chr15:79002980-79003080
cataaggtaaatatctgatatgttggacggtcctagacaaccctgtgaaa
ggtcatccaacgccccccaaaggggtcacggcccacaggttgagaaccac
>chr9:57932398-57932498
AGCTGTGTGGAGGCTGGATTTGTGGGAAGTGAGACTGAGGATGGGTAACC
AGTGAGAAGGTTCGTTATCTCCAGATGGGACACTAGGACCTGCAACCTTC
>chr13:56279840-56279940
TTCTTGAGTTTGCCCCAGAATCTGGTCTATAAGGGAGAGTGAGTTAGGAG
CTTGGGTGTTCCCTCAACAACGCTTCTGCCCTGCAGTCCCCTGGTGCTGG
>chr15:6648174-6648274
agatagatagatagatagatagatagatagatagatagatagatagctga
tagatagatagcagatagatagatagatagatagatagatagatagatag
>chr5:114073730-114073830
tgtgtacatatgtgtgtgtgcacgcacgtgtgcctgtatgtgtgtgtgAT
CTGCTATAATAGTCACAGAAAATGAAAATGAAATTTGTTGACGGCAGgtc
>chr2:25474440-25474540
TTTTATtatctatctatctatctatctatctatctatctatctatctatc
tacctatctatctatctatctttctatgtatgtatgtatgtatgtatata
>chr13:10259402-10259502
ATGCTTCCAATGTTCCCCTTGGTTTACAAACATACAAAGTTGACTTGTCT
CATGTTTTCCAGCCCATTATCCATTTCACAATACACTGGTGAACTATCTT
>chr18:58542348-58542448
TGAGTGTGAAGATGGACATGTGGTAACACAGAGATTAAACCCTCAGTGTT
TGGTAATCAGGAGCAAACATATAGAACTATATTCTATTCCATACAGATAA
>chr12:117733377-117733477
agtattgtttgcagaggaaggtatacaacccatccttatcagcagtcaga
tctttttaatcttggagtactgcagcagtcaaggagtctggtcctggtcc
>chr2:144266268-144266368
AATAGCTTAAGGGGGGGGGGGGGTTTCTCCTCCAGAGTCCCTCTAGAGTG
AGTTTTGATGCCCTCTTCCTGCATGAAGATGTACATGCAGATAAGAGCAC
>chr7:98295826-98295926
ttaactcaaccgtgcgtttctcaaaaataaactgtagatgacaatgcaat
gctggtgtgctgcagtgtcaaagttaggcacATCTACAAAGCTTTATAAA
>chr5:8193968-8194068
atagtcaagttgacaaccaggaatagccactacaaggtgtttctcagcca
ttcggtattcctcaggtaagaattctttgtttacatctgagccccatttt
>chr7:143647332-143647432
atctatctatgtatctatctttgtatctatctatgtatctatctatgtat
ctatctatgtatctatctatctatgtatctatctatgtatctatccatgt
>chr17:90587822-90587922
gatagatagatagatagatagatagatagagatagatagatGACAAAGAT
AGAGGGATAAGTAACAGGAAGAtgtgtgtgtgtgtgtgtgtgtgtgtgtg
>chr2:122385628-122385728
tatctatctatctatctatctatctatctatctatctatctatccatcca
tccatccttctatctatctatctatctatctatctatctatctatctatc
>chr16:4782652-4782752
TGTAATAGATCACTTCCTCTATTATTCTAGGGAAATTTCTGCTTGGGGGA
AGATAAGCTACAGAGATTTGTCACTGCTAATACTAGATACTTTGTAGAAA
>chr10:23793669-23793769
GTCTGTACTGTGCTATTTGCTATCACTGTTCTGGTTTCTAGTAGCTGTCA
CTGGTGCTAGCCTTCTTCTGTGTCCAGGTAGCAGAAGGTCTCTGCATTTG
>chr2:15902244-15902344
AAAATATTGGTCATTAGATAAAGAATGGATCAAATAATAGCATGGATCTT
AAAAATAGCGTGCATGTTCTTGCTAATTTGGTTCTTATTGAAAGCTGTAA
>chr11:112178238-112178338
atgcatgtacactcactcacaTGCAAGTAAATGATTTAAAAACAACCATC
TTTCTCTAAGGTCAACCCTTGCTTTTCCTTCAATGCATATTTACTTAGTT
>chr6:16764708-16764808
TTTGTCGAGGAATAATGCATACTCTATTGTTTATTTGCTTGCTCTGAAAT
CTGATACCGTTCTTCAGCACCCTTTTCAAGTTCTGATACAGAACAAATTG
>chr3:20338938-20339038
tctgtgaactctcaacaataatgtcacctaaataagacccacataaagac
atcagttgacatgtcaacatggatggaggaaaatttacaaggttccatgt
>chr10:97161100-97161200
TGCAGGGAGGGGCTGACGAGTGGAAGGCTAGAGGAAAAAGGGAGGGGAGA
CTTAATGTATGTCCTTGTAAAAAGAAGCCAGTGTGTGTTCTATCTGCATT
>chr4:119262324-119262424
ACAGGGTCCACCCTACCCGTTTGTATGTTTGCTAATGAAAGAAAAGTAAG
AAATAAAAAGTTTCAAAAGACCCCCCGGGGTTTGCTGGCTGTCTTTACTC
>chr7:6191445-6191545
agaaatgggagtttcgctaggaaatacagttaggagggttatatgatgct
atcttcatgagagtatgcattcctttgaggcagtgctgccctctggtggt
>chr13:43898952-43899052
GACTGGAGCTTGAAGACAGGTAGATAAGAAGGCAGATGAGTCATTTCTTA
TTCCTTTGGTTCATTTGTGCCTGTCCTATATCTCAGACAAAATCAGCTTG
>chr5:84161553-84161653
atagatagatagatagatagatagaatgatagataaatcaatagatagat
aggtagatagatgatagatagatagatgatagatagatagatagatagat
>chr11:80011738-80011838
atctatctatctatctatctatctatctatctatctatctatctatctat
ctatctaatgtgcatgagtacaccatctatgtcttcagacgcaccagaag
>chrX:46102336-46102436
agatttgaagtacttatcatatagatctttcacttccttaatttgagtca
tacgaaggtattttgtattatttgtgactattgtgaagggtgttgtttcc
>chr7:75486144-75486244
CATAGATATTATCAGGAGGCTCTGGTTCCCATCCTGGCTTTGGGTCTTAA
TATCCTGGGGAGGTTTTAACTCAGTCGGCTTTGGGTGGGACAGGAAGCTA
>chr3:142356606-142356706
TAGGAATACATGGTTCCAGCAGAGTTTCCTCCTAGAACCTTTTAATTAAA
AAGAAAAAGCCTCGCTGCATCTTGATAAGACTGAAATGAAAACACCTGAG
>chr8:81347048-81347148
tatctatctatctatctatctatctatctatctatctatctatctatgta
tccatctatcCACTCACTTGGCTTTTTATTTTCAACAAAGCTATTTGTCA
>chr4:33678171-33678271
CCTACCTCTTTGCTGTATTTATGTGACATAGTTATGGGGTCAGAGATTTG
ATGACCCTGTAAGTTGACAAGGGTGTAGAGCAAGGTATGCACTGGTCTTA
>chr1:172014542-172014642
TGACTTGGATTGGAAAGAAGAAGCAGAAACGGAGCGATCGGTGAGAAGGT
CCCTCAGCAGGAGGACTCGGCCACTAGACCCAAGTGAGACATAAGAAATG
>chr1:88119514-88119614
TATATCAGCTACAAGACAGGAGTTGTATTTCTTTCCAGCCTGGGAAGCTT
GCTtatctatctaatctatctgtctgtttatctatctatctatctatcta
>chr6:87041066-87041166
AGGCTGGGCTGGAGAGCATTGGCCTTTAAAGTTTCCTTTCAGCTGGTGCT
GAGCACCTACCCAGACAGCAGCAGAACGGAGATGGGTAAGATAAGGAACT
>chr14:99621632-99621732
AATGGCGGAGGAGGTGGAGCTAGGATGGGAGGGGTGGGTGGTACATACAA
TCAGAGCAAAGAGCTCCACCTACTGATTGCAATGCCACTTCCCACCATAC
>chr1:128802646-128802746
tcccttctcttcctgtctctgtctccctccctaacttttcctctttttac
ctctttatcccaatatcttggtccatgtctctttctatatcttgttctct
>chr13:24533856-24533956
agatagatagatagatagatagatagatagatagatagatagatagatag
acagacagacagacagatagaGTATATAAAATCAAGATCCTGCATATGAG
>chr7:27136988-27137088
gggctacagaagtgagagaggctcagtctcagaagccagatctgttggtg
aagacttgtagtcccagatatttggaaggctgaggcaccatcacagtaag
>chr7:117144598-117144698
agattgataggttgatagaaagatagataCAATGAGAGCACATGCAGGGT
TTTTAGTTCATTTCATTTTCTTTGCGTTAGCAGAGTTTTACATGCATGTT
>chr6:146688046-146688146
CAGTGAAGCAAAGTATTCAAGATATTGGCAGGAGGATATTGTCAACTGGT
GACCAGGACGACTAAAATGAACAGGGGAGCGTTAGGAGATCAGGTGATAA
>chr19:9094492-9094592
GAGGGGCTTATTATATGAAGTAGCACTTTCCTTTTTCTatctaatctaat
ctaatctaatctaatctaatccaatccaatctaTTATCTATCACCTATAT
>chr5:121192778-121192878
cttgggaggcagaagcaagtggatctctgagttcgaggccagcctggtct
acagagtgagttccaggacagtcagggctatacagagaaaccctgtctca
>chr12:85456446-85456546
GGCTTTCAGGCAAATCCTGCTATTAAAAAAAAAAAAAAGCCTTAAAATCT
TCAGTTCCAGAGTCAGATAGACTGCACTCACCAGCTCGTGCACATACAAG
>chr14:109612222-109612322
agagatagagatagagatagagatagagatagagatagagatagagatag
agatagagagagagagagagagagagagatagagagagagagagatagag
>chr16:27355319-27355419
cacatatacacacatgaacacatatacacataTGACATGTCTGCTATCTG
TGGTTCCAATTGTTTAATCATACCCCTTAAAATAAGATGCTGGCCCACTA
>chr5:23883340-23883440
GCTATGTCttgtgttggctgtaatttgactaattgtgtttttaaagccca
ttctaagctttctataatgatttttacaacaacctgattttgtgatggtt
>chr3:30605770-30605870
agatctcactgtgtgagtttgacagaaactcactgtgtggctgaagatgg
cctcaatacagtccccagagtgctctattgtagacacaagccaccTGCCT
>chr3:126802338-126802438
ATAATATTTGTGATCTTCTCGAAATCACCTAAATGTCTTGTTAATCATTT
TTCTTTCTCTTCCAATGGCAGATGTGTACATTCCTCAACAGGTCAACAAT
>chr5:76426596-76426696
atagatagatctaagatagatagatagatctaagatagatagatagatct
aagatagatagatagatctaagatagatagatctaagatagatagataga
>chr17:89961085-89961185
cagatacagatacatatacagatacagatacagatacacagacacagaca
cagatacagatatagatCTCCAGAAGAATTTCAAACTCCTCCCCAAGGTC
>chr15:64235617-64235717
GAACTAAAGGGGTTAGTGAAAGTCAAGACAACTAACAAAGAATGAACAAA
TCTGATATCTTTCAGCCCATCAGCCTCTCAGGAAAGGGCAAAACCTCCAA
>chr4:111463080-111463180
tagtaagaatgttttaacacagcaacagaaacctgactaggacaTCCCCT
AACTGACAAGTATTTTGGCCAGAGTGACGTGGTGtctctctcactctctc
>chr15:42112532-42112632
TGATCTTTATCTTAGAAGAATTTTCTTCTTTGATTTAGTTGTCTTTTCCT
CAGACTATCTGGAAACTATTTCCCTAACTAGGGACCCATTAGACTGTATG
>chr15:67815772-67815872
tgaatacctcatttgtatggacaggcattccaggaatccaaggtactttc
tgggtagattcttatcaggaaagaggaagttgaagttgtaggtctgtcaa
>chr5:98074115-98074215
ttaggaaatgcaaaataaggcaccggtagtgtagtggctattcctggttg
tcaacttgacaatatttggaatgaactacaatccggaattggaaggctca
>chr19:10763723-10763823
CGATCCGGAACCTTTCAGCCCTGACGAATCACCCACCTTTGAACTGAGGA
TTTAAAAAAAAGACAGAATCTTTCTGTGGTCGCAACCAAGATGTGATGAT
>chr7:14394250-14394350
ttgatcttagagcatgaaccattggtgttctgtgcagaaaatttcccctg
tgccaatgtgtttgaggttcttttccactttctcttctattacattctga
>chr7:4121892-4121992
ATCTCTGTCTGTCTCTCTCCTCGATCTCTGATTTAATCCTTCTGATGTTT
TGTGTGTCTTATCTCCATATCTCTCTCTTGTTTCCTTGGCTGCCTCTTTC
>chr5:112128569-112128669
agatctgctgatggatggagagataagcaactgtagtctgtccatacata
ggaaaatgatgcaggcgtcaaaaaggttgcagttctgaatcatcctacag
>chr2:118838425-118838525
TAACAGGAAGCTAGCTTTCCTGCAGCAAGCAGTTGCTTTCCTACTGTTCC
TTATCTCTGTCCCCATCTTACAAGGAAACCAGCCAGCCTGCTTTTCAAAG
>chr1:66647785-66647885
aaagtgcctaggaacaaaacagacatctactacacaatccacctgtactc
ctcatggccgtgtgcccaaaggatgctggagctactacagagatgcctac
>chr4:33288784-33288884
aggcaaatgctaccatgcccggttAGTGAAGATTTCTAAGGACCAGGCTG
CACTAGGATTATAACTCCCAGAGCCAGGTTGTGAGGGGATCTGGCTTGAT
>chr15:34310307-34310407
gtggaagttcgttccctgctaccacatgggtcAGTTTACCCACTGAACCA
TCCCCCCAGCCTGCCACTTCCTTTTCTTATGTGAATGGGGCTTAGCATTG
>chr18:82684244-82684344
TTTGGTTTTGTTTTTAAGTTCAAtcaagattatcttcaactacaccgtga
atttgaagctagtctgtgacacagcagatcttatctccaaaacaaaaTTA
>chr14:53903369-53903469
GAGTACAGCAAATTCCATAGATTTGCAGATCAAAAGTCTGATTCCTGCTG
ATACAGCCCTTTATTTATGTGCATTGGCAAGCACAGAGATAACATCTCAA
>chr3:97889688-97889788
gcaaattccaggtcggccagggctgcataatgagaccatgtctcaaaaTG
AAAAACGTTACCAAGACAAACtggtttatccttgtgatctcaactatttg
>chr14:27153896-27153996
ggtgtcttccttatctctaccttatctattgaggcaaggtctctcatttg
aacccagagcttgcagactcacccagtctccatacccagtttgctccagg
>chr2:128544914-128545014
AAGTGCCACACCTTAGAGACTGGGTGAGAGATTTCTTTTGAGATATCACT
GAGCAGATGTGAAGAACTGGGCCTCCTCTGTCCACTAGGGAGCGCTGTGT
>chr14:14615384-14615484
GCCATGTTTATGTGTGTGTCTGtgtctatctgtctgtctgtctctctctc
tgtGTATATAGATATAGTGTTTTGTGTTTGTTACTTCATCTCTCCTTATA
>chr15:62223752-62223852
GCTCCTCCCAAGTCAGCTTCCTAGAGGCTCTGTGCCTTGTGCTCTGTCCT
GGAAGTTGAGTTGTATGGATGCATCCACAGGGTGACTGAACTGTGAAATG
>chr6:38342510-38342610
CCCTAGCAGGTCCTACTGTTTCCTTCCCTATGGGCTCCAGGGATCCCCTC
GGCTGCTTCTTACAGGATTTTATCTTGGCCCTCATCTCAGCACACTCATC
>chr1:152499917-152500017
GAACAGGAGATCGAGGTCAAGATTGTCGAGGCCGTGGATGGGAAGTGAGT
CACTCCTCTGCCCGCCCCCTTGCAGGTGTGGTTGGAGCCTTGTCCGACTA
>chr14:8134828-8134928
CACGATCTGTCAGGTTTTAtttgttccctgttgcttctccacgtctaaag
cagtataagatacacagtaacactcCTCAGTTGTTGAGGAGTCCTTGATT
>chr2:27432752-27432852
cacTGCCCTGGTTAGGTTTCCTTTTTGttttgttggcttaacacaaagta
gacatctgaaaagaggaagcctcagttgagatttccccacctgattagac
>chr15:73159604-73159704
TTTCTGTAAAGAACATCAGGTCAGCCGCTAGACATCCACTGCAGAACAAA
ACAAACCCTTAGATCTTATCACCTGTCTATGCTTCCCTGTCTGCTAATCC
>chrX:101283613-101283713
GCAGGCTCTGTGGCGTGGTGAAACATGGAATGAACCGTTCAGATGGCTCC
TCTGCAGAGCGCTGTATCCTTGCTTATCTCTATGATCTGTATACCTCCTG
>chr5:123835142-123835242
gtgtgctgtggtatatgGGTGCCTGcacacacacacacacacacactcac
acacacacactcactcacacacacactcacacTAAGAGCAAAGcagagcc
>chr15:44255864-44255964
GAAAGAACAACAAAATAGCACAAGATGGGGATAGAGAtaagagcacttcc
tgatcttcaaaaggacctacgtttgaagcccagcaccacatggtcccttg
>chr11:79376154-79376254
ctatctatctatctatccatccatccatccaatcatccatctatctatct
atctatctatctatctatctatctatccatccatccatccatccatccat
>chr10:28840267-28840367
AGAAGAAATATTTTTAGGCATGATTACAAAAGCAAAATTCTTAAAAGGTT
TTTTTAATCTTACAGCAATTATTAGAAATATGAGAAAAGCCTACACCATA
>chr17:80175624-80175724
TTTGACTTTGGAAGGCTTTGAGATCTGGAGATATTATCACTTCAGGCAAG
TTCCTTTTGCACCTGGGCCAGTGTCTCTGTGAAGCGAGGGGTCTGCTTCA
>chr11:43597992-43598092
atagataaatagataatagatagatagatagatagatagatgatagatag
atagatagatagatagataatagatagataatagatagatagataataga
>chr2:9040287-9040387
GTATTGACTCTTGGATAGTGACTGTTGCTGAGATTGTATCTGGCTCTCAG
AAGCCTGTGGCCCTGAAAATCAGTCCAACAGGGCAAATTAATACCACATT
>chr15:4604694-4604794
tgtggtcctagaaattaaactcagaactttatacatactaggtaaacact
cttctaactgaagtatagcttcaagtcccTCATCTGATAGTTTCATGTTT
>chr14:104468778-104468878
GCATTTCTCTTATTGTTTGTCTCCTTTAACCGTGTACAAACTCACATTTC
AAAGGAGCTCTAGGTGATCTGAGGCTTTGAGTCATCAAAAAGGAAAAATA
>chr9:25674544-25674644
ctgttccttaggaaacaaagattgtcatcagataagAACttttttattag
atattttctttatttacattccaaatgttatcacttttcctagttccctt
>chr5:142912892-142912992
GGCACTAGGAGCTACCCCTAATTTGCCACACCCCTACCCAGTCAGCCGGA
ATCTCCCTGTTCCTTAGATGAGCAAACGAGATAGTATCAGACCAAATATG
>chr6:129277351-129277451
ccatcCGGctgtcagttcgtctgtccatccgtccgtctgtctgtctgtAC
TACTGAGTCATCACCTCTCAAGCCCCATATTTACTTATTTACTTTCAtct
>chr2:112430380-112430480
ATATGACAAACTGCACTGTATCTTTGAAATCAAATACTTTAATTAAAGGG
TATTTATAAAACATATAGTTTCCGTGAGCTTCTACAGCAGCTGGCACTCC
>chr16:76549543-76549643
GCTTGATTTTGACCCTTCATCTACCATACAGTATTTTTATTCCTTCTGTC
TTAGTGTGTGAGCCAGGCTGGAAGGAGTTAGACATTCAGACACTGACATA
>chr9:106992510-106992610
tcaatcTACTtctatctatctatctatctatctatctatctatctatcta
tctatctatctatcCACTCCAGATGTGAACCCTACAACTAACTCCACAAC
>chr19:31739944-31740044
gctaaccacagagcacagatcctccactgataaccatagctatagcagaa
ctcttacaccccaggctcagacaacgtttcaaaggagggagtgaaaacac
>chr15:5401544-5401644
TTCTCCATTATTCATATCTTATCTACAAGATCTACTCGTTGCCCAACCTT
TCCATGAGTTACATTCTTATGGTAAAACTCAAGCTTTACCAATCTCTTTA
>chr18:89419152-89419252
AGGTCCAAAGTGATCTATACACAAATGAAGTGTATACCTGTATGCGCAAG
ATACCTTAGATCTTATCTAGGCaaaaaatttaaaaaattatttatttGTT
>chr19:23111544-23111644
agattgattgttagatagatagatagatagatagatagatagatagacag
atagatagatagataAGAACAAATAAGGAAAACCCTCAAAGGCAGGCAGT
>chr18:39150378-39150478
ATGCAAAGCGCAAGGCTCTGGTTGATTTTCATGGGATAGACAGTTATAAA
AGTCTACATAGGAGGTAGAGCATCTTTATCACTGTCATCTAGTTAGGTTt
>chr10:67527054-67527154
GACTGGTTGGTACCTTGTAACACACACGAGGATCCTGGGACTGAGAGAGC
CAAAGGTACCAAGATGAGGCTGTATATCCCAAACCTGGTTGATCATTGCT
>chr3:136531304-136531404
TGGAAAGTCCCTGGATTTCTGAATATTTTTCAGTTTCTGCGAAGACAGAA
TGATATGGATCTTCTCCTCCATTTTTATCATGGAAACAGATAAGCCTTCG
>chr3:107193368-107193468
ATAAGGGGCTCCAGTCTTGAAGAAGACATTGTAGATCAGCCACCCTGCCT
CTGTCTTTTTAGTCTTCCTGAACGCCATCCCAGACCTCACAACTTGACAG
>chr16:51393962-51394062
AATAATTCTTTTTGCTCTCACCCACACTCAGATGTGCGAGATACCAATCA
CACCACACTCAGCAGCTACAGGAAGTCTCTAATCTTTGTTCTTACCCAAT
>chr4:123940520-123940620
TGGGAAGAAATGCTACACATTTAAATTAAAATGCTGGCTCCCATTGCTTT
TCTTTGCCTGAGATGAGCTTTATTGAAATTATTTCACACTTGAACCTGAG
>chr18:14267460-14267560
ctatattggaatctgatgctttcttctggcatacacaaagacagagtact
catacacattaaataaataaatagatagatagatagatagatagatagat
>chr17:52074745-52074845
TGTTAAAGCTAGAAGAGAACCCGGGTACCCTCATGAGATGGTGCTTAGGG
CAGAGGCAGGAAACAAGCAGATGAAGCTAAAGATAACCATTTATTAACTG
>chr17:7902934-7903034
aggtgtgttccaccacacctttaatcccagatgaaaggtgtagcccagat
taaaagtgtgttccttaaactaggaggtttaatcttctggaatccatagc
>chr4:145319107-145319207
TGGAGAAACAGAGTGCTTGGGGGCACTGAAGATAACATCTGGCAGGTGGC
TATGGCAGTGAGTACCTAGCTGGAGAGAAAGCAGTGAGTTTGTAGGCAGT
>chr15:59208556-59208656
tcatatatcacatctgtctgtctgtgtatcctatctatctatctatctat
ctatctatctatctatctatcctacctatctatcatctattaatcatcta
>chr1:91059419-91059519
tctcacttcctgagtgctgggattGTATTGCAGATAAAGACCATCATATT
AGGTCCACAACATCAGTTCAGATCCACgtgtgtgtgtgtgtgtgtgtgtg
>chr18:82724019-82724119
tctatctatctacctatcatccctctatctacctatttatcatctatcta
ttatctatctgcctatcatctatctatcttcttatcttttctctctcatc
>chr13:13041038-13041138
atggtgagaggcaagcgtaagaatattagcaatagaaaccaaggttactt
gacatcatcagaacccagatcttctaccatagcaagtcctagatacccca
>chr7:79149573-79149673
aattcaggctacaatgagtacagtgtttcctcctttatcagatcggcaag
tgtcaggctgttaacagcagaggctgtggggcaaacaggctgaggcacgc
>chr10:99470552-99470652
ACTTTCAGACACAGATAGCTATCAACCATAATGTGAATGCCTATAGCACC
CACAAATTCAGATTATATGGGCATATGTCTTTGCTGGCTTCTGTGCACAG
>chr7:29791320-29791420
cgggtccggttcttcctcccagccccatgctctcagaaataagactcaga
ctcaaaaaatattacagatacctcagccttgtgccagccctcaggactag
>chr7:27225694-27225794
ttatatgtgtgtgggtgtgggcaggtctctgtgactgcaagtccccacaa
aggtcagaggctttggatccctgggaagtggagttacaggcagtcaccat
>chr6:8485794-8485894
TTGTCTCTCACTGCCCCTCCCTCCTGTTAGCCTCTTGCTCCTTGTTTTTT
GTTCGCCACCCTGCTTCCATCATCCTCTGGGTGAGAGGGGCCGCGATGGT
>chr12:97913915-97914015
gatagatagatagatagatagatagatagatagatggatagatagataga
tagatagatagatagatagatagatagatagatgatagatagatggatgg
>chr5:134483382-134483482
GTAAACAAACCATGTGCAGGCGGTCCTGGCCTGGGACATGGCAGCCCTGC
AGGCAGTGGTCAGGGCATTGCCTGTGGACATGAACTTGGTGTTGCACAGG
>chr9:24677913-24678013
aaaggataaacaggctgaggaagaaaaattgggaaacaacacccttcaca
ataatcacaaataagataaaataccttggtttgactctaactaacggaag
>chr19:29887215-29887315
ATAATGTTTCATCTAGAATTGTTCCTTCTACCTCTGGCTAAAACTATATC
ATATTCCTCCACAGAGGTGGGTACAGTGGCTTTTCCATTGGGCCGAAGCT
>chr19:30490160-30490260
ATCATCTGCCACAGCTGTACCAGAATGTTGTCCTCAGATCCCTAAAGTGT
TAATACGCACTGTCCTAGGGTTCATGACGAGGGAAAGTGAAGCATGAAGA
>chr15:27027366-27027466
CTGGTTGTTTCCCCGGCTCCCAATGCACTATGAAATGCTCACAGATGGGA
CATTAGCCACCCCAGGATGTAAAACCTGAGGCGTTCAGAAGGGTAAGAGG
>chr12:27219672-27219772
GGGCAGCCATCCCTGTATGCTACACAAGGGCAAGTATACTGCCTGTGCCA
ATCATTGTGACTAGCACCCAGGACTATACTTCTAGGAGCTTGAGAGGAAG
>chr2:104541904-104542004
aggaaagatctcatcatttagccgaggctggcctctaacctgtgatcctt
ctgcctcaatctcctgagtaCCAGTACACTAGGTTTTGTTAAAATAAATT
>chr10:18958844-18958944
aAAAAACAGAAAGACTCCATAAGTGTTAGGctggccaagctagctaacgt
ctctaatcttagcgatcagtaggtagaggaaggagaatctgaaattcaag
>chr5:54038422-54038522
GAATTCATACTTCAAAGTGTGCAACTTGGCATGTAATATCtctatctatc
tatctatctatctatctatctatctatctatctatctatctatctatcga
>chr5:92800554-92800654
ATTTGTCCCAACAAGGAAAAGCTAACTAGCACACAGAGCAAACTAAATGA
ATAGGAAAATGTGGATTTCTTTTATTATTATTTTTTGCTTTGTCTAAGTT
>chr11:121776984-121777084
GGTATGAAAAACCCATGGCCTCTGAAGATGCTCCCTTCAGACCTTCACCA
TACACGTGTTTGCTGTCTACATGCAGGGGAGGGTTTCACCAGATGCCAGA
>chr19:10764497-10764597
gatagatagatagatagatagatagatagatagatagatagacagacaga
cagacaggcgtggtgtggcTAGTATGAATTGGAGTTAACCTGGCCTTCCT
>chr2:13071448-13071548
tatctatctatctatctatctatctatctatctatctatctctattatct
gttatctatccatctatttactatctctacctcccatctatccatccacc
>chr5:32427610-32427710
TGCCAGATAAGAGATGGTGTTAGAGGACAGTATGATTAAAGCACATGGCA
TGTGAGCATGCAAATGTCATAATGAAACTCATTCGTTACAGTTTAGTAGA
>chr1:93462208-93462308
agagatcctcctgcgtctgcctcAGAGAAAAATCTGACAGAATTATACAC
AAATAAATGCATGCATATACACACAGAATTAAAAACAAATCAAAGAAAGG
>chr15:64163514-64163614
AGAAGGGAAACCGCCACATGTGAAAACCAGTGAGTCTAGACGTTCTGGGC
TGTCCAGCAGTTCCTGGGAGCTGTTACTTGTTAGTATAATCTGTTATGAT
>chr17:75038826-75038926
gattgcttactctgaccatgtggtggaaggtgcaagggatcttttggaac
catcagggccactcatcctgctcataagggctctgTGACAAttattatta
>chr13:23684976-23685076
ATTTGTAGATTTAATATCAGATTACCGAGCTATCTAGCATGAAATCTTAG
ACCAGTATCTTGGTAGAGTATTCTAAAATATGACCTGGAATTGTCAAACT
>chr3:122095712-122095812
atctatttatctacctatctatctatctatctatctatctatctatctat
ctatctatctacctatctacctatctatctatctacctatctatctTCTT
>chr16:19008630-19008730
TTGTTTCTACATGTTTTCTAGCTTTTCAAAGAATATGTTTAATTATAAAA
CAAAAGCATGGGGTTATTTAATAATCATTATTCTCTTTTTGAGAAAAGCT
>chr4:58323020-58323120
ctatctatctatctatctatctatctatctatcCTTCCATAGACATATAT
CATACCTCAGTTGCTGTTGAGAGAACTGGGACTTGATAGTTCCTGCCTGT
>chr14:99029936-99030036
AAGGTAAGAATAGCTACTTAGATTGTATGAAGATAAGAACAGTGCGCTAT
CTCGTTTGTATTATTCACAGATCATGAGCCAGGCTGACCAGCCGAGAAGA
>chr4:134665460-134665560
cattctttcgacacaagcatcttatcaactgggccatctccccagccccA
AGGCTTTCTCCTTCCAGCAAACCTCTTAGATGCTTCTGAGACCTGACTCC
>chr5:96201461-96201561
CAACCTCAAAATAACCTAAAAGTTAAAAGGAAAAGCAAGGTCTAGACCTT
GTATAAGGACAGAATGGCAGGTTTACAAAAGAGTAACGTCGCAGGGAACA
>chr15:41578940-41579040
GTGAGATGAACACTAAGAAATGTATGACAACTCATAGACctatctatcta
tctatctatctatctatctatctatctatctatctatctatctatctatc
>chr2:11193282-11193382
CTTCACTTCCCGCCCAGAGCGTTTCCTGCTACAGCATCAGCTGTGTTGCT
TACCCGGTATCCGCTATCTCCCTTTTCTGGTTGTATTTTATCTAAATCAT
>chr1:87935657-87935757
TGTGGCGATGACTAAGCCCACCGGGGCTTGACAGACAGCTCTGAGGTTAG
CTAGAGAGGGCAGTTAGGTCAGGGCTCTTGGCTTTAATTCTGACAGCACT
>chr6:31003994-31004094
tcagcaggcatcaaaaggagactgagcaccaggagcatagacctccacag
tgacacacttctaccaacaaggccacacctacccaacaaggccacacctc
>chr16:31604502-31604602
AGCGAAGATGCCTTGCTGCAtctatccaggatgctctaccacgtatacac
atctgggtagtgcataaacaacagagacacttctccaagtttataggctg
>chr1:156752936-156753036
GCAGGTATTCTTTTAAATTGAGCttcatttgtacttttcatatacgtatg
tggccgtgtctctcttctgccctaggtttgggggtgtcctgagaggtcag
>chr13:91254110-91254210
aatgaactacaatccagaattggaaggctcaccagtgacccttatctgga
ggcttggagatccttatctggatcttggtttggagatcttgagccatagt
>chr17:60236468-60236568
tatctctatctatctatctatctatctatctatctatctatctatctatc
atctatctatctatctatctatctatctatctatctatctatcatctatc
>chr11:80849390-80849490
TATCTTGCTTGAAATCTGCAGGCCTCTATTTGGTCTGCCTTTGTATTGTC
CATATTGACAACTATTAGAGAATGGAAAAGGAAGGAGCTGACCTCTGGTC
>chr2:11663033-11663133
CTGTCTCCTGGAGGTTACATCTCTCTGACATGGAAGGAAGATTTCTGAAC
TTGGAGAACTCAGGGTTTTCCACAATTCACAGAAAGGGCGCAGAAAGATC
>chr15:15862453-15862553
ttagttccaatcagaacaagctgtagaaccctcagcaccttcaggaatac
catgcttgcctagacactaccatgctttctgccttgatgatgaggagatg
>chr1:43586798-43586898
gtTGAACAAACAATATTATAATAGAGCTAAAAAAATTCTACTGCTAAACA
CACCAGAAAATTCTATACatagaaagatgatggataggtagatagtaggt
>chr13:110381852-110381952
aacggacaatgaaaatgtgatacactgacataatgggatgacatcgacta
ttaagagaaatgaaattcccaggtaaaggggtggagctagaagcaatcag
>chr1:54793184-54793284
tcacagaagcttctctctacagtaaatctccactgaatacaacgcaaagg
tgttcaatggatttcgaggagcccagccccagtggagttaaccgtagcac
>chr5:144354540-144354640
CAGTAATCATTTGTTTAAGTACATTTATAAAACACTGTGCCAATGTATAA
ATATATATTTAGGTAGATATGATACTGCATAGAGGATCACACTACTTTAC
>chr2:16147058-16147158
CACatagatagatagatagatagatagatagatagatagatagatagata
gatagatgatagaatatatatatatatatatatatatatatatatatata
>chrX:13104946-13105046
ATAATTGACATCTGACAACCAAGTATTTTTTGAGTATTATATATAATATA
GCACTAGGAGCCTTTTTGCATAGTCATAGCATTTTAGTTCAGTGCTTATG
>chr1:160178903-160179003
TGGAACAGTTCTAGTTCCCCAACAGAAACAAGTGTAGAGATGGGGAAAGT
CAAATCCAAGAAATTCTTTATCTGTTTTTAGATCAGACCCCGAGAGAAAG
>chr12:35755204-35755304
GTTACAGGAAAGTTGCAGTCTTTTCTTTATCTCAGACTCCATCTCTAGGC
CAGAATAGAACAGAACAAAGCTTAATGTCACTTCCTGCCTCCTTAGGTTA
>chr13:24537905-24538005
taAAATAAACCTTCTGAGAGCTGTGGTTCCTAGAGAGCCTATTTTCTTGA
CCATTTTAAACACTGTTATTATAATTGTTAAAGATGGGAAATGAAGAATA
>chr6:144135286-144135386
GTGGCTCTATTCTGTCACGGTGACTCTGAACTGTAGCGTCCTGTCCTGTC
TTTCTCTTCCCTTCGCTGTTGCTCCTTATGTAGGATTTGCTCTGAGTAGG
>chr1:133006249-133006349
CACTAACTATAAGAGCAAGTCAGAGGAGACAATCCAAACTCCTTGCAAAA
TTCCCTGTGAAACCCTGTATAACAATACACTTTTTAAAATTGTTTAAAAG
>chr8:53416336-53416436
CTGGTATGTCTCCTTGTGCATAAGAAGATGACCTTAGGCACTATATACAG
GAAGTAAAAAGTGCATCTCCTTGAATATGATATAGATCATCTACATCATA
>chr2:72146386-72146486
CTGTGAGAACTTATGACAAAATTGCAGATATGTCTTATGGTAAGGACAGT
AAGCAGTTTTCCTCAGATGGGACGAACCAATCTAGAATTGTCATTTATAA
>chr19:58360542-58360642
AGGTTTAGCTGAAGAGTATTCGGAAAGCTCTATGAGGTAAGGATCCTATC
ACAACCATGATGTTCCGCATCTCTGAAGATGGAGATGTTCTAGAAGCTGA
>chr2:13544662-13544762
CCCTTCGCTTCTGGTTCCGCGGCTTTTCAGTTCCCCCAACCCCCTGTTCC
TCTAGCTGCAGATTAAGATCACAGTTTGGAGCCCGGGGGCTAGCAGGGCT
>chr17:44654656-44654756
CAAGAGACAGGCAGCAGATGTCAGAATGATAAAAAAGAGTTGGGGAGGAG
GCAACTTCCTCAGGAAGCTGTGGGGAGGCCCTGGTCCCTCAGGCAGAAAG
>chr7:109291959-109292059
gtaccacccataatgggctgagctttccccgattaatcactaagaaaatg
ccttataggcttatctacaacctgatctcatggaggaattttcttaatta
>chr2:4440526-4440626
TACACTGTTTGTAGTGTGGAGCTAGGATAAATGAACAAGTAACAGGCTGG
CAGTCCCTCAAAAACACACTTTAACTGTCACCTGATCTTTTCACAGATAC
>chr13:110216237-110216337
tatctgtctatccatctatccatctatccatctatctatctatctatcta
tctatctatctatctatctatctatccatccatctatccatttatctgtc
>chr11:54439506-54439606
ACCCGGGAAGCAGCCTCTGGAGAGAGATTTAAAAGATAACATTTGAATAG
ACCACTGTTTCTATTTCTGTGCAGAGACTGACTTTGGGTAACCAAGATTA
>chrX:166185354-166185454
ctaatctagtgcaatctcatcattatcttttatctgcacaaagcctcttt
ccgagtaagCCCCAGTGACGAGAACCTGCTGCTCGGCCTCTTCAGCCCCA
>chr1:81010446-81010546
atattcaacaatatacatgcaataaacaataggtacaaaaaTAATTATTC
TAATAATGAATAGGTACAAAAAATAATTATTCAAATAATGTTTGGAAATA
>chr6:138530780-138530880
atctatctatctatctatctatctatctgtctatcatctattcatctatg
taggtatctatcaataatctatctatctatctatctaatctattctattc
>chr6:136352809-136352909
gattgatagatagatagatagatagatagatagatagatagatagataga
tagacagacagacatagataggtagataggtagatattgatagatagaag
>chr4:122876545-122876645
TTCTTTCACCTCCATGCTTCTGCACAGATGTACAGGGACACAGATGAACA
CATGGATGAACACACACAatagatagatagatgattgatagatagataga
>chr15:98416968-98417068
ggtagatagatagatagatagatagacagacagacagatagatagataat
agacagattatagatagatagatagacagatagacagaaaatagatagat
>chr12:25470694-25470794
ATTAAGCCAGAAGTTGCCTTTTTTTtttttctacaaagggatagatcata
gatgtttcagcttctgtaggcctttgggtatctgtttcctgtagtcagct
>chr17:23563600-23563700
AATCTGATATATGACGGTGACATATTTTTTTACTGAAAATAGTTATCTCC
AGAATCTACAAGCACGGGATGTGTGTTTTACATAAATGAGATCTTATGAG
>chr19:26804114-26804214
tttcgcaaagtctatgagtggtggctcttgatgttaatcttacattctgc
tcatttgataccatcccttgccaggatctttgtgtcacttctggttttct
>chr11:29504608-29504708
AGTCAGAACCCCAGTCACAGTAAGACACAGTTCTCTGAAGATAGCGATCT
TATCATTCCTGCATGCCTCTACCCTGATGACACAGACGTTGCATTATCGG
>chr3:54692108-54692208
ATCGATCGTGCCTCTCCTAGATTTTTAGAACTCAACACTGAGGTGGTTAA
AACAAAACTGAATCGGTGTTGGGGGACAGATTGCCTgataaagacacttg
>chr12:40836394-40836494
AAACCTAAGACTCTGTTTCCCCTTTTCTCCTTAAATAGAGTTTAATTATT
TGTTCCTAGGCTCATTATACCATATAGAAAATGTTTTGAGCAAAGAGTTT
>chr2:9921399-9921499
gcaaactcaagttgtcgggcttcgttgctgagccataccgccagccTTta
tctatctatctatctatctatctatctatctatctatctatctatctatc
>chr4:58517458-58517558
tgttgtggctcaagctcaagtccccgttcttgctctgcaagtggtatacc
gctgagctatcttttcGATCTGACAGCAGTTTTTCATATAGCAATCCAGC
>chr18:41189668-41189768
cttctgttctctcactagatacctaatctctttttttccaaattaaacac
acatgtacaaattttaaaagctaaaatgtacaagaagatgaaatgtgcac
>chr11:88078929-88079029
CTTTTTGAGGAGAATGAGCTGTCCTTGTGTAGTTCATTTTCTCATAGCTG
ATTTTCTGCTTCTTAGGGCTGGTCCTTCAGTGATTACTTGGTGCGTAATT
>chr8:83755191-83755291
TGGGGAAATTGAGGCTGGAGTAGAAATTGCTCAGGGTCATAGACGGGGAC
AGTGCAGGGGTCAATGACATTTTCTTTTACCCTGAGGTAGGAGTGTGACT
>chr5:72135988-72136088
agataatggatagaaattaatggttgatatagacatatatatatatgata
gataaatgatagataagaaatagatGACTAATAAATGTAGGCTGATTGTT
>chr7:75684876-75684976
AATGCATCTGGTGTTCTTTTTCAGCATCTAATACCACTGGGGCAAAGATG
AGTGGTACTTATCTGCTCTGCCTTCTTGTAGATACTTTGAGTAGGAAACA
>chr9:111307484-111307584
taggtggaacaacattatgaactaaccagtaccctggagctctggactca
agctgcatatgtatcaaaagatggcctagtcggccatcactggaaagaga
>chr15:86095778-86095878
tatcctgtacattttcctgtaaaacaactggcacaaggtgtggcctctgg
tgtctggcatctttcctttTTATGACTTAATTATGACCCGTGGTTTgggc
>chr4:8278848-8278948
GAAGTAGAACTGTGCATTGGGCCATAGAGTGCTTTCCAGTAATCTCTATG
TCACATTAGAAATGTCTCCtgtgaatttctcttttatttcctcagatgat
>chr12:35034851-35034951
tatctatctatctatctatctatctatctatctatctatctatctatcta
tctatctatctatctatctacctctctatctgtctgtctgtctatctatc
>chr11:46421124-46421224
TTTCAAAACAACAGGTCCCTTCCTCTGGAGAGAGATAGCAATCGGTTTAT
CAAGTTAGATCCTCATCAGATAAAGGCTGATTTTCTTAGCAGCAATATTT
>chr1:134612793-134612893
TTAGACTTGAGGACCTGCCTCATCCAAAGAAGGATTCTCCTTGGACAAGT
AGAATAATGTGCTAttattatttttagattatttagttcttttttttttt
>chr15:81730190-81730290
AAACAGTGAATCACTGGATCACTTCAGCATTGATAGGGATCTACTTGCTA
AAAGAAATGACTTTAAAAACAAATTCTAATTCCCCTGAAATTGAAAGGAA
>chr1:183064182-183064282
GACATCTGGCACCTGATGTTCCCAGGAGTCTCCCAGGAGAATCGGCCCAT
GGCCTTCCTCTGAGAATTGATTCCTGATTATGAACTGGCACCCGcatggg
>chr3:94836042-94836142
ccagaggagcaatgacagctcttatctactgaggcatctctacagccccG
GGACtttattactgtattcctagcaccaagaacagtgcctgaaacatgaa
>chr11:22845206-22845306
CGATAATCAGCTCAACTACTATTTATTTGACCTCTCAAAGCCTGTTCTTC
AGTGTAAAATAGCCTGATAACAATCTGCAGACCAGCTTCTTGTCTTCAAC
>chr16:11942848-11942948
cctatctatccatctattcatctatctatctatctatctatctatctatc
tatctatctatctatctatctatctattcatctatcatctatccgtctac
>chr13:59356136-59356236
CAGAGAAAGACAGACCAAAGAGCAGACTCCTTGATAAGCATCCAGGAGGG
GTCTCAGAGCACGCCTGCCCTGGGGTCAGGAATCACTACACTGCAATGAA
>chr6:126844006-126844106
actgtctacgactgctttagggccataggatagagctcagcagctctgac
aaagattctataatctgaaaattgtaaataatcattatctgctgctttat
>chr7:19945813-19945913
tgtgtgtgtgtgtgtgtgtgtACATacatgtgtgcactggctcggcgcac
caaggccggaagagagtatcagatactctagatctggatttacagctgTT
>chr10:79417600-79417700
tgttgtagaattcccgggatatcggcaccagatgtccctgtgtgataagg
agtctcgccggtgaggacacacacacacaggacacactcggatccttctg
>chr5:100108771-100108871
GATTCCTTTTATTCTGTGCAGTATTTACTCTGCTGACACTAATCTTCCAA
TAATATTTCACAATGAAGAAACCCAGGATAAATGTTCCCATGGCCCCAGA
>chr13:89395900-89396000
TGTAGTGTTAGAGCTCACTTGCTGCTGTTCTGCAAAATGCTCAAGAGTCA
AAGCACCCAAAAACAGTCGTTATAAACAGGGTTTCCATTCACACTTCCGG
>chr12:107496980-107497080
GGAGGCCAGCTCAGAACTGGGAAGTCACAGAGTATGGCATGTGGCAGGCT
GGGGCAGGAGATCTTATCACACACCGCAGAGGTAGAGGTGCAGGCTTAGA
>chr15:36423320-36423420
CTAAAGCCCCAGGAAGGATGCCCTTGTTATCAAAGACCAGATCTTAGAGA
CCTGGTTCAACTTTAGATAAGATTTCAGTGCCATTGAAGAGACCCCAGTC
>chr1:134865591-134865691
CCCACCAACCACAAAATCCTCCCAGGCTAAGACAGTAAGATTAAGATCTA
TCTGAGCTTGAGTCAGACACTTCCCACCCGCTTGTCTGTCTCTCTTCTCA
>chr7:99316932-99317032
TTACCACCCCGGGGATCCACCGTAGTTCATCCCTATGGATACCGACCTGG
CCTCTTTCGTCCAGAACCTGGATGACCGAGCATCTCCTCTCTGAGATGCT
>chr1:79961522-79961622
TCTGCGCTGAGTGCCAAACATTCTTTGAAACTCATTCTTTAAAAAGTGGG
TCTCATGTGCAGGGTTTTTAAATTTTAACCCAAGCACCCCCATAAATCAT
>chr17:6882306-6882406
gtctatctatctatctatctatctatctatctatctatctgagatgagtt
ctttctctattgtccaggcctggccttgaccttctgggctcaactgattc
>chr6:85941718-85941818
acctttaatctgggctacaccttctgctggagacaatataaggacattgg
aagaagggagtctagctctggctccttcgcctgcttgctgtgtgagactg
>chr2:94173691-94173791
gcagaaactgagatcagatcatcaggctgatagccagtgcccttatctac
actgagccatctcgatgacTAAAGTCACGATTTCTTACATCATCCTACTA
>chr17:12857127-12857227
tgaaaacagttaagatgcccatcaaaaataagctggatcaacaaattgat
atattttcatacaatataaaactattctgaaataaaaagcacagactgcc
>chr2:32404980-32405080
ACAGGGGTCAGAACTGTCCCAGGGACCAGTGCCTGGTCTCTGTCATGTTC
ACTCTAAGTCTCCTGTGGTCTGCttttgagaaagctctctgtagcccagg
>chr1:152990546-152990646
ctgggcttacagataggaccaccatgcccATCCTCACGAGTGGCTTTTCT
AGTGGCTCTGTCTTCTGTAGTCCTGCAGTGACCTGGAAATCCAGATCAGG
>chr2:9233085-9233185
GATTTATTGAATTTCTTACAAACATACAACCTTATTATATCATttttcca
aaatggctgtagtgatttacattcccaccaacagtgcacaggggctcctt
>chr12:35911894-35911994
CATCACAGACTTCCAGCGAGTTCTCCAGAAAAACGAAGCTAAGTGATAAA
CATCAGTAACCAGGTGTATAGCAAGAAAGAATATTTCTGGGAACTAAACC
>chr11:4438569-4438669
tccacttcagaaatgctcgggttacagtgagcccttacactgggTCTGCC
ATCTCTACTTTAGATCAGATCAGCCTCATCTTTTGCCTGAATTGTTGCAA
>chr14:72704984-72705084
tcctaaggctgtgactctgtatttaatacagtaagtatgtcatattgtgg
tgagtcccaaccataaaatgattttcactgcttcttcatagctgtaattt
>chr5:150434665-150434765
GTTCATCCTCAGGAAGTTAGCAGCTCCGAATGCTGTCTCTGTGTGCTCCA
CAGGGATATGTGATGGAAGCGCTCCTGACCCTGGAGGCCGCTGTGGATAA
>chr12:73642676-73642776
agcaacagactaaacctaaacaGATGCTACTATTACatctatctatctat
ctatctatctatctatctatctatctatctatctatctatctatctatTT
>chr3:19639922-19640022
GCCTGTGCCTCCAGGTCTCTGCAAATGTGTCTTTTCCCAGTTGATTTATT
CCAAAGCTATCAAACCCTGAAGCTTTCCTCATTCCTTGCACTCCTCATTA
>chr1:152520853-152520953
GGGGTGGGTAGCAGCTTCAGACACTTGATCTACTGTAAAGCGAGACATAG
CTTGTCTCCCTGGCACACCTAAATACCACCACCAGGGGGCATGAGAGGCA
>chr18:61637138-61637238
ctgtagggagaatgaggaaaggctgggatatcactcagtagtagagtggt
gtggcctagcctgtgtaagggcctaggttcagtccacaggactggtgtgt
>chr4:108166862-108166962
ccatatgagatctgggacttgaacccagattctctggaagagcagcctgt
gttcttatctgtggagccatctttccagcctcCACTTGGAGGTCTTGCTG
>chr3:47175032-47175132
GGGAACTTGGGAATGGGTAGTGGAATAAGGACCTGGATAACATCCTCAGC
TAAATCAATGATGAATATCGGTGTCTCTCTTGCTAGTCATTTGCATAGTT
>chr18:55467038-55467138
ACGAGGCTCAGAGTAGACTCCACAACCCCATCTCCCCAGAAGTATGAAGA
ACTTCATGAGTTATATTTGCCTCCACATGGAAAGAATCCACCTCAAAGAC
>chr2:122268528-122268628
gaagctcactggtttccctagactactagccagcaaatgccagggatctg
cctagcttcatctccctgactttggagtttcagagccccagtgctttatt
>chr3:105768714-105768814
gaacctcaaaactgctcgacaaagattaaatctTTGTAGGAAGTGACTAT
GCACAGAAGCTGTGATACAGCAGAGTGAAAACGAAGAAATGGCAGTTAGC
>chr2:9054898-9054998
gagataagatctgaagaggaatggtGGAGCACTGATAGCATCTCCAGCAA
ATATAATACCAATTTTATAGTTCACTCTAAGCATAGAACATCCAGGAAGG
>chr10:29321790-29321890
TTTGTTGTAGACTTTTTGTATCTCGTGTATCATAATATCTCACAGTCGTG
TTATGCTCATAGAGCCCATTGACCTTGTTCACTGAGACAGAATATATTTG
>chr17:24528745-24528845
GGCCCTGGTTTGGCGTCACACAGTCCGCAAAGGGGTTGACTAAGATATTC
TGTTTGAATCATTCTAATCTAGGGTGACCTTATAAGCCAGCACTACTTAA
>chr3:109354822-109354922
cactggtgagccttccaatatcggattgtagttcattccaaatatagtca
agttgacaaccaggaatagccactacaCCCACCTCACAGCATCTGTTTCG
>chr11:119904884-119904984
TGGTAGGTACTAAATGAACCAGTGAGTGAGCTACCAGTGGATAATGCCTG
AGTGGGGAGAGAATGAGCTAATAAACAAGCCAGCCATCTGCTGAGCATAA
>chr6:118657972-118658072
CCTAATGTTATGGTGGCCTAAATAAGGGCTCTGCCTTGGTTTCTCTTGGT
CCCTTTTAACTCTGGAACTTATAGTAGCTGGCTGATACCATgaacaatta
>chr3:104643328-104643428
TAAGAGTGAGCCCTGGTATCATACAAAAAGGAGTTTCAAAGCTCAACACT
CACAGTCACAGAATGAGCTAGCTCACTTCACCAAGTAATGAAGGCTCGGC
>chr6:121107374-121107474
CAGGATCTCTTCTAGTACAGGTGCCATCCTCTCTTTCACAGTGCAACCCT
AGATctggagatatggctcagcagctaagagcactgactgttcttccagg
>chr12:31416288-31416388
gatagatagatagatagatagatacatagatacatagatacatagataga
tagataaatagatagatagatacatagatagatacatagatacatagata
>chr12:81627082-81627182
accagattggctgcctgtgagctccaacgatcttctgtctctatctcctt
agtactgaggttacagaggcttgcTTGCACAACCTTATCAACCGAGCCAT
>chr8:4214194-4214294
CAGGTGAGAAAGGCATGGCCGAGAGAGTCTCCTGAGGGAGCGTTGCTGAA
GAAGCCTGGTTAGGGGGCATATTCTGTATAAGGGGAGGGGGCGATGAAGA
>chr12:35887621-35887721
atgggtgggtgggtggatggatggatagatagatagatagatagatagat
agatagatagatagatagatagatagataggtgggtggatgggtgggtgg
>chr7:105314104-105314204
CTTGATCACCATCTACCTTGAGCCTAACCTGCATCAGTCAATGTATCAGT
TTCTTGGTATCTTGGCTGTAGTGGATATTGGTTTGGCTACCACCAGCATG
>chr6:82929500-82929600
gatagatagatagatagatagatagatagatagatagatagatagataga
tagatagatagatagatagaATGGAATTTTAAAAATGTCTTTACAAAGTG
>chr3:135632016-135632116
AAcatctgggctttctgatgaccctgagataggcagggttggcactagta
gtaccctaacttgcagataagaaggcaagtttagacagCCTGAGCAAGTG
>chr10:84115134-84115234
AGACCCTGAATCAACTTACCAGGAGCCAGGCATGGGCAACCTCAGGTCTA
CATACCAGAGCAATGTTGCATACTTACACAGTTGGAGGTGTAGATTCTGC
>chr12:109360611-109360711
acatgttagcctcaggaggcttaaaagtatccaaccattgagctaaaaag
catgttaaaaataaactagtgtgtatctatctgtctgtctgtctgtcctt
>chr1:133798078-133798178
CTCGCATGCAACTGACTCTCCGCATGCTAACACTCCACCCCTcgggacta
gcaagatggacctgtagataaggtcccctccctcgaagcctctcctgacc
>chr17:56760970-56761070
tgccccacacctcaccacacccccatagaacatgtctccttatatttctt
tatctttttatgatcacaacaTTGGGGACTTTGCAGAATGTCAGGGTCCT
>chr2:165272494-165272594
ccatGTACTTAATGTATCATCTATCCATCCATTCTTGTGTGTATCCGgct
atttatccatccatcatctctccatccatccatctatccatccatccatc
>chr10:118024066-118024166
caagttgacaaccaggaatagccactacaaggggtcttgggatagtcagg
agtgttggatggtgttttgctggggctgacacgtgaaggagtgtttcttg
>chrX:142929980-142930080
AGAAACTGTAAACTTCTGGAGCGAATATGGGTCATAAGAGATTGTACCTT
GATCTGTCAAATGGTTCAGAGTTAAGAACATCAAGAAGGAAAATAAGATA
>chr1:155247946-155248046
AGAGAACAAAATGAAGCACCGCCGACTATGAGCCTGAGGAATTTCCAGCA
ATAGTGAAGCAGGAGGAGACAGGATATGCACTTCTGTTGGAGCTTCGGGT
>chr2:167805926-167806026
ACTATCTCACACCATCCACTGTGGGTTCGGAAGGGCAGAGTCCAGAGTTC
AAGGCGGGCTTGCCAGGTTTGCTGCATGAATAGATGTGGAGTCCACGATA
>chr1:19060104-19060204
ttcacaggagttggcgtgggagaggctgcagtatgagtgagggataagac
tggaggatgggatttagacaagagaatgaatagataaagatctactgtta
>chr5:75087124-75087224
tgaatgtgttatcctcctgtctcaggctccaaagtagttgggattacagg
TCTAGTCCTGGCAAACAATCACTTTAAAAAAAAAAAGGTTTTCAAGATTC
>chrX:71527102-71527202
tagatagatagatagatagatagatagacagatgatagatagatgataga
tagatagatgatagatagatagatagatagatagatagatagatagatag
>chr16:24154640-24154740
GGCAAACTAAGATAATCCCTAAGACCCTAATCTTGGCTGACCTCTAGCAA
GTGATGCCCTTATCACTACAGAATCAGAGAAACGAAGCTGGGTCCAAGAG
>chr10:60546444-60546544
GATCATTAAAAATTCCTTGTAGGAGAGAATACAGAAAGTGGGGCTATGAG
GGCGTCTGTGGTTGGAGACCCAGCTGCACACCTGATACATTCTGGGGAAG
>chr11:52214262-52214362
tatctatttatctatcatctatctatttatctatcatctatctatctatc
tatcatctatctatttacctatcatctatcatctatctatctatctatct
>chr13:111872844-111872944
AAGGAGGTAACACATGTCCCTAGGGTAGGGGGTAGGCTTGCTCCCTATCT
ATAGCAGAGGCATGCTAAAGAATTCAGAGTATTGATTTTGTACATAAATG
>chr2:154793384-154793484
AAGTCGTTTGCAGGGCTTTATTTATGCCTTTGTAGTGTCAGGCAGTGGAG
ACAAGATTGGAACATTTGCCTTTAGGATCACAGGATTTAGCTGGTGTTGT
>chr12:35770502-35770602
CCACATCAAAACAGACACCAAAGTGCACATCGAGAAAGCCTGAGGATCCA
CACCCACTCACTGATAACATCACCTTGCCTTATGTCTGCAGGGCAGAAGC
>chr4:83452338-83452438
CTATACACTATATTCTCTCTACATATATATACTCTATACTAACAAATATG
TGTAAGTTTGCCTCATTTTAAAGTATCTGGGTACATGGGCACGTGCTTAT
>chr9:15550490-15550590
AGCAATGAAACAAAAGGTGGATAGATATGTCATGAGGGATGGAAGGTGGC
AGACATGGGGCAGGCAGCAAAAGCATGATGTGATTGGAGATGGGTTGGTT
>chr16:84806248-84806348
ATACTACTGGTGTCTGCTTAGACCCCGCTCTTGACGCCCATCGATTTTTG
CCTAGAATGATCTTATCTTACCTGCATCTCCCAGCAAACTGTAGACTTGT
>chr17:44612132-44612232
GTTTCAAAATGGCATCTGGCTGTGCCTGGGGGCTGGCGGGAGTTAGTGAA
ACCCCAAGAGGATGCTAGTTTGACTCAACATGGAGACAAGAGTGACGCTG
>chr6:72314962-72315062
cagtgacatggctcagcaggtaaagaactgcacaagccggatactctgaa
tttgatccctggaacctagggttgtgggagagttgactcccacgtaatcc
>chr1:43923038-43923138
gctagaggcaagttcaagaacataagcaacagaaaccaattctatctgac
atcatcagaacccagttcacccaccacagcaagctctgaatataccaaca
>chr9:105092974-105093074
gtgatttttctgtcaacaatataaaatatcaggcaggcatattacagcaa
aaatgtgaaatagctggcagggatggaacaaatagttatacagctctact
>chr7:84415506-84415606
gcttatcttagaggagtttcatgaggactataggagctgatacTATCTGG
TATGTGGTTAGTATGACATATGTGCTGATATTACTATAGAGAGACTAAGT
>chr13:46690844-46690944
GCTAGCAAATTTTGTGTCTGGTGGTGTCTGTTGTTGGTCCATTACCCAAT
CTGACAAGGTAGCACCTTTGTGATGGCTGTAAGTACCAGTGCAATCATTT
>chr11:5253676-5253776
TTACATTCTGGGTTTGCTTTAAGCAGGAAACACCTGCTTCATGTCTATAT
CTTGCCCCATGATCTCGTGAACAAGCCTATGATCATGTGAGCAGTCCTAT
>chr9:23253441-23253541
CTGGGGCCCCGGGAGCCATTTCAGACCAGAAGGAAGGCCAGCTACCCTCT
CTGAGTTGTGGTTTGTTTTCCTTATCTATAAAATTGATCTCATGGGATTT
>chr10:39813400-39813500
AAGAACAAAGacacacacacacacacacacacacaTTGTATGTCTCAATA
CTGATTTTATCAGAGTACTATAACTGTATGGATATAATAAAATGCAGAAG
>chr6:115440645-115440745
CATTTCTGTGGTGCTGTTTCCTTGATTTTTATCTTGTGGGCTGATGTGCT
GGTTTTCCAGAGTCACCCCTGTGTCACTGGCAAGCATTACTTGATAATAA
>chr3:41182718-41182818
AAGAGCTGATCTTGATACAGGTTTTAGGTTTCTGCCTCTCTGAGCCATCT
GAGGTCAGCTTGACCTGGGATCCTTATTCAGTAGGTCTGGGATGGGGGTG
>chr6:29278486-29278586
AGCAGTATTCTTTTAGTATTCCTTCAtttgtttgttttgcgacagagtct
cactgggtagcccagaatggccttaaactcacagcaatcttgcctcaatc
>chr11:84258012-84258112
catgtggttgctgggaatttaactccagtcctttgcaagagcagcaagtg
ttcttatccactgagccatctccccTCCCACACACCTGCAGTCCCACAGC
>chr10:54117688-54117788
ATTAATGAGGTAATTCTCCACTAGCACGGAGATCTTAGGCATCACCATAA
GTCAACTGTAAAGGCTCCATCTGCAGCCTTTTTAGTGGAGGCAAATCTtg
>chr10:67012442-67012542
tctatctatctatctatctatctatctatctatctaatatctatctatct
atctatctatctatctatctatctatctatctatctatctctatctaatg
>chr18:47030904-47031004
ctagaggctgctattccacatcccttcgccttatcttctggatcatacat
acttcctgcctcttctacagtgttccctgagccttgggtggggggTGGGG
>chr8:36184016-36184116
cctgcctctgcctcctgcccacatgctggaattaaatatgggtgcctcca
tgccctgcctttgcctggacttttaaatatcttaatctccatCACACACG
>chr16:44364992-44365092
GAATACTTCAGTGGTGGAAACACCTTGAGTTTATGGCTCAAAGATTCTTA
TCTTTGGTATgtgtttttcaactgtatactttatttaatgggttataaaa
>chr3:144015452-144015552
tgcactgtggtctcaaccctcagacatcaagcattcatcaagaatgtgtt
cctgaagcttatctaaggtcaatctgctggaggcattttctcaactaaga
>chr5:100486348-100486448
AATAAGTTTAGCTTATGAACAAATCAGCCTAAATACTTTTCCCTAAAAAT
CCTTTCGAACTTCCAACAAAGGAGTGGTGTCCAGTATCAGCATGTAATAA
>chr7:115615778-115615878
AGATTAAATCTACAGCTGCTGCAACACAATCTCAGCTCTGTTAGATGGGC
TTTCATTGGAAAGCACTACAAACACGTAATTTGTTTACGTTGTACCAGCA
>chr18:81031392-81031492
ctatatctatatttgtctatctattcatttctatttgtctatttatcttc
tatcatctaccatacatatttttatctattctatttattctatcatctat
>chr10:50738639-50738739
AGAGAAATTTGTTTATAAGGCCAGCACTTTTGTAGTTTTTTGTGTGTCTG
ATGAAGTTCCTGGCTTTACATAATTAATATTTTAGTATGCTTAGGAGAAG
>chr8:33260184-33260284
ctagataactagatagatagataactagataactagatagatagatagat
agatagataactagatagataactagatagatagatagatagataactag
>chr6:31599498-31599598
ccagctTGTTTGtttgtttgctttaaggcagggtctcctatgcagcctgg
gctggcctggaacttactatgtaggacatactggcctgaaattcacagag
>chr1:181238708-181238808
tctatcatctatctatctatctatctatctatctatctatcAAATTTCAC
CTACCATTATATATCAATTTAGCATTCTTtatcaatttatcatctatcat
>chr12:69378567-69378667
gccctgggtttgatccctatcagtggaggaaaaaatttgtaagaaacagt
gtgacacagggacagtgtaccgcctcaaaacccatgatactttccatctg
>chr11:94540304-94540404
ataatagaatcagaaaccaatactttgcaatcctcaatttaagaaatgat
TTGGCTAggctggagagatggctcagcagataagagcacagggtgctctt
>chr2:122668687-122668787
agaaaaaagaaaagatatacaaaacaaaacaaaaCGAATCTCTCAGATAA
GACTTTATATGCTAGAGGATTTCCTTTTACCATAATATATGTTTTTAAAA
>chr12:25481134-25481234
ACTGGAGGAATTCAACTTTTTCCCAAACCTTGACGGATTTCCATAAATAA
AAATCTCAAGAATGATCAGATATCAGATGTGCAATTGTGTCCTGACAAAG
>chr16:4172590-4172690
AGGGGGAGgtgtgtgtgaatgtctgtatgtttacatgtgttcagaggaca
gacaacctgcgggagtcagtttttctcttcctccaggcaggtatccaggg
>chr1:174041125-174041225
CGTGAGCCTGAGAGTGAACACTCATAGAAGATTGTGGGACTGATAGTAAA
TACTCATAGGAGATCATAGGACTGATAGGGAATAATCAGGGCATATCATG
>chr4:83294741-83294841
TCCTCATGCCATGCCAATCACAAAACTCATGAATAATTTAAATTTACTCA
AACAATATAGTCCACGTGCCACTACTTttcatcagaccagccaagactac
>chr4:82542303-82542403
GTGGAGACCAGCAGCCAGGAGCTTCCTAAACCAACCACAGAAAAGTTTCT
TTTGTTTGCTAAGCACCTTGGAGTGGAATTTGACCTTCCTTTCTCAATTC
>chr17:45327528-45327628
CCTTGATGCCCAACCTAGATCCCTAGAGATAAGACCACACACTGTTCCGG
TTCTCAGTTCAATGACCTATAAAATGAATCTCAGAGCATCACACTTCCAT
>chr15:62696746-62696846
GATTTGACTGCCTATTGTATATATAAGCATTTCTTGTCCAGCCAGCCAGA
GTAATTTTCTAATCTGAGATATACTCAGAATTTTTATTTGGGCTGGACCC
>chr10:17333396-17333496
ggagagagagagagagagagagagagagagagagagagagagagagagag
agagagagagagagagagtgttagatgctaatctctagacaaTAAAACCA
>chr3:85980674-85980774
cacaagcaccgcatacatgcggtgcacagacatagatgcaggcaGGTTTT
TTTTTCTTTAAAAAAAACAAAAACAAAAAACCTTAAAGAGGTCAACTTAG
>chr12:26496106-26496206
TGAGACAATGCAAGGCATTTCCATATATATGCATATATATAAtatttatc
tatctatcatctatctatctatctatctatctatctatctatctatctat
>chr6:124665028-124665128
TAGAGGTGGAGGGACCTTAGGTTCCGTGGCTGGCTCAATACAGTGTCACT
CAAACATCACCCAAATTTATCAGCATCCCACATCTCTGGCTTTATGTACC
>chr7:139973136-139973236
GAAACAGCAGATGATGGGTAGATATGTGGCTGTTGTGCTGTCTGTTCATG
CTGTATTTCCAAAAGCTGATGACTCAAGAATAACTGTGTGTGTGTGTGTG
>chr2:170145296-170145396
gagaacaagttcctgcataggcagggctacacaaagaaactctctgactc
gaaaagccaaaCCAACCAatagatagatagatagataatagctagataga
>chr11:120941501-120941601
aacctgtcatcTGTTGTTGCAGGAAATAATAAAAAAGTGGCACCATCAAT
ATTGGGCCTCCACGCACATTTGTGCTTAAGCACCCTCCCACAACTacaca
>chr7:110432250-110432350
ATTTGAAAACCCCATGTTAAAAGTTCAAAGGTGAGCCTACCTGTAGTGGC
AGAAACATTCTACAGTAAAATGTAGACCTTAGATAGATTTGCTAATTTAT
>chr9:120151204-120151304
tatatgtgcaagcacataCACCCCCACACCCTCCCCAGCCGCCTGAGACT
GAGCGCACACACAGTTAACATCAGAAAGCTAACACTGAGCATAGCATGCT
>chr3:82148231-82148331
tggctaatggattctcaatcttattatcttttacaaagaactcttgtctg
tttggttttgtgtgttgttcttttagtctctatttcattcccaattctat
>chr2:157528250-157528350
gtattcatattatcagagtaaattgggtcacgactttgtctagagacaaC
TTCTGGAGCTGTGGTCAAGAGTGTGCACGCAGACACACACGATCCTAGCG
>chr7:143628754-143628854
aGGAACTCAGTGGTTAAAAATGCTTACTGTTAGTGCTAGAGAGTTGCTTC
AGTAGTTATTGTTATGAAGtgaatgaaaaaaaaaaaaagaaatggaaagg
>chr5:9523830-9523930
aaatttgattttcaggaatttatctttgtatcttctactatcatctatct
atctatctatctatctatctatctatctatctatctatctatctatctat
>chr5:53568525-53568625
GCAGAGATCTTCACCGATAACCTTTAAGGAAAATCACCCTAAAGCATCTA
GACACAAAGGGATCCCTTATCTACTGATCTATagcctgaccttaagagtg
>chr2:157121750-157121850
CTGAGACGAGAGACATTGTTAGGATCTTACCTAGGTCGTGGCAGAGCCCC
GCAATCTGAACACAGAGTATATCTCGCTCACTGATCTGTAGCTCTGGCTG
>chr4:83442604-83442704
CATAACTATCAGTACTTGCCATAATTAGTCATGTCCCTCTGTCCTGTGTc
cccacccccacccccacccccaGttttttaagacaagtttctctatagcc
>chr1:127946994-127947094
TGCATCTTATGGGAGCATACATCAGGTGATATCTAGTGTGGCACTTTTTC
ATGgctggctggagtgtaattggtacaattctggaaatgattttgtatta
>chr7:25290308-25290408
TGCCTCTTTCTCCTAATGGTTCTGTATGGCCTACTCTCTCAGTGATGAGT
GTCTCTACCTGTTCATCATCTAGATTCTCCTCCTCTCAGTCTCTGAACTG
>chr11:110668866-110668966
atctatctgtctatctatctatctatctatctatctatctatctatctat
ctatctatctatctatctatcatttatatctatctatctatctatctatc
>chrX:159056031-159056131
AAGtatgatctgagacttctgcagatttctacactctgaaacgacaaaaa
tgtttgtgcaagctcctggctatctcctaaatcatagttccttttaagag
>chr2:5926171-5926271
tcaggatagtgtggctggaacagtcatgtatcagctaggcttggggcctc
cagcaacggcttcctttggggctctccctctgccgtgttaacagtgtatt
>chr9:36727544-36727644
ggtcagcctgagccaagggtgtgtgagtgtgtgtgatcttatctaaaaaa
aaaaaaGGAGGTGGGTTGGGGAGCACAATCAATATTCCTTAACTAGGCTA
>chr14:21560562-21560662
tgtttctgtgtatgggtctgtgcatgcgtgagtgcaggtgccaacagagt
tctgaaggaggctcttaggtcctccggagccagaaatgcaggtggctatg
>chr9:95140291-95140391
gatagatagatagatagatgataggtagataggtaggtagatagatagat
agatagatagatagatagagatagagagagatagagagagagatagagag
>chr10:42033506-42033606
TGGCAAAGTCCTCAAATGTTGAGAACCACAAATGTGACAAATGTCAATTA
TCTCccaatagaacctcatccagcttggtccagttcacagtttgtggcca
>chr7:122007185-122007285
ACAAGAACGCTGTGGTCAAACCTTGCTTCTTCAGCATCTGATAAGCATCT
CGGATCTTGATGTCTTCCGGAAACCAGACGGTCCAGCTAAAGAGGATTTC
>chr3:95568107-95568207
agagaccagcgtatcactgctagtattaaagataatgggttaccatgcct
ggctGCATTGAATATTTTAAAGTCCAATCTTCAATTCATTTAAGCTAATG
>chr19:53443170-53443270
AACACATTCCGTCTGATAGGATGACTGAGAATATTTAAAATACAGCCTAA
GGAAGGAAAGATGGTGAAAGAAGATACCAACAGAAATGAAGTCTGGGTTT
>chr12:87449438-87449538
TCTTCAGCTCTggtgccagggactgagtgcagagtgcacgcgtatgctaa
gcccaggctctcctgagttacatccccaCGTGGAAAGCCCTCTGATGGCG
>chr8:40342078-40342178
cttgacttgacattaaatttcctgatgtcattcttctcttccaactatac
atttcatatttcttttgcccacttgtggtttttcattgtagccctacata
>chr10:34118130-34118230
ACCACATTTGATAATTTTGTCCTTATCTTTATGCATGAATGAGTATGTAT
GTGTTTTCAAATCTGTAGATAAAATAAAAGACTCTATACTATCAACCCAA
>chr8:107322612-107322712
TCTAACCCCAAAGTAGTTGAATTCCCTAAGTCAATAAAGGTAAAGACTAA
TAATCCAAAGAGGAATAATCTAGTTCTGTGCTCCATCCTCACGTACAACC
>chr5:112271398-112271498
GGAGATCGTGGTAAATGCAGCAAAGCATTCTGGGATGGGGGCAGTGGCTT
GGTGGTTGTGTGGGCAGAAGTGGGGACAGGTTAGAGGCTGAGCTGGCAGG
>chr4:24049592-24049692
ACTGATAACAATCTCTACCATTAAGTGTTTGGGATAGAGGTATAATACAT
ATAAAATCATAATCAGTAATATATCACAAATGACAAATGGGACTTTAAAT
>chr7:67843576-67843676
cagaggcacacagctttgcagccttgaaagcttagccacaaaaagatgaa
tggcccccaaggagggtcacccaaggttatcaactggcctccacactcac
>chr2:79566284-79566384
TGTAACTTATTTCTTGATAGCAGTAAAGGGAGCTAGCAGTGCCAATATCA
ACAGTCCATTTTAAAGGCTTCCAGGTTCTCTGTAACAAAGTCTGAGTAAG
>chr3:59102271-59102371
gatagccacaaatctgaggcagcctgggctccatggtgaatgtaaaacca
gtctaggctatcttgtgaggccATCTGGAAATTAACACCGTATAGAGTCT
>chr12:33954231-33954331
AGCTTTTGTACAAATCCAACTCTGAAACCTACCAGCTTGCTGAtatctct
atatctatatctatctctatctctatctctatctctatctctatctctct
>chr6:118174546-118174646
AACAGTAAAGATGGAAGTAATAGATAAGAGGCAAGGTGGGTTCTGAGCCA
GCAGATCAGGGACTTGAGTTTCACAAGTCAGCCAAGGATAGGCAGGCCAT
>chr9:41230060-41230160
GTTAGTCTCCAGGTAAATATTGGGTGATGGAGTGATGCTGTGTATAATCT
AGCTAGCAATAAACTGATCTTAAGTTTAGGTAGCATTTTATCTCCGAAGA
>chr3:136086852-136086952
AAGACTAAGGAAAATGGAAACTATGCTTTGGTGTCCAGGGAAAATGTGTG
CCAACTCACCAGCCAGCATGCACACACAGTCATTAATGCTAGTACATTCT
>chr12:111905311-111905411
aggcagagataggcaggtctctgagttagaggctagcctaatctataaag
gatagcagaggctacacaaaaaagccgtatcttgaaaaacaacaacaaaa
>chr13:105313161-105313261
CAACAGAAGCCATTAAAATAGTCAATAATTCTGGCAATATAGCAGTATTA
CAGCATAGTTTATAAGGGTGGGTGTCTCAGTTAGATCATTTATACTGGCG
>chr18:62166390-62166490
GAACTGATGTTTTTAAAAGATAAGCATATAGGTAGGAATTGAAAAATCAA
GCTCTGTCCTAGACTTTCTGTTTGTGAAATGGCATGTCCAAACTGACCTT
>chr12:64412606-64412706
gatagatagatagatgatagatagatagatagatagatagatagatagat
agatagatagatagatagatgacagatggatatgaagagatgatagactg
>chr9:37441701-37441801
GACCCACATAAGGACAtgtagtggctattcctggttgtcaacttgacaat
atttggaatgaactacaatccggaattggaaggctcaccagtgaccctta
>chr8:35584552-35584652
CCAGTCTTAGCTAGGGATAAGAGCACACTGTTCCTTCATTCAGGCAGGTA
TTGACAGATAAGTAAATGGAAGATCTTTATCTGGGATGCCTAGGGACTCC
>chrX:9845979-9846079
caacagtgtataagattactcactcataaccttgtgttaccatcactcaa
aggatacatgattcaaagaaactattggcgagtctagagggaagagATCT
>chr13:109571522-109571622
CTGTCTTCTCCTTGTGGAGTCTTTATACCTTGGGAGAAGGCAACACCTGA
GCAAACCTCCAACTGGGAGAATCGATTATGTGAAAAAGCCTTAATATGAC
>chr17:33828152-33828252
gaattctaggacagccagagatcttatctcaagaaaacaaaaAACCCAAC
CTCCCCCCATTATTAAATAAACTATATAAGTCATATAAATtgtttctatg
>chr8:79132037-79132137
GGGTGGGTAGACAGACAGACAGATGGCTAAATGATGGCTAGGTAGATGGG
CAGGTAAAAGAGAGGATGGGCTCTCATGGGGCTCAATGGACAAGAGGAAG
>chr3:104519222-104519322
ttgcctaggattcgggaagccctgggttccatccccagcctcataaaccc
aggcatggtggtgcctgccaatcatctctgaactgcagaggcagaagcaa
>chr18:30707930-30708030
GGAATATTACTGTGGGTTGTGTATTTTGTTAGGCATTGGCTGAGCTGACA
TATCAACCCACTTCTAGATTATGCCAATACTAAAGAAGTTCATCTTTGCT
>chr19:55689484-55689584
CATTTTTTAGGAGACCGTTGGTCTGCACAACAAGGCTGTTTACCGAGTCC
TGGCAACAGTATGGTCTTCCTGATGCAGAGCAGGGTGAATGGTATGCTTG
>chr3:74002003-74002103
actaagaatactaagttttcttacagagaacctgtgaatgattttcagca
ctcacataatggctagcaattctctaaaattccagctccaggagatcatt
>chr12:17016402-17016502
cctatcaatctatctaatctatctgtctgtctgtctatctacatacctac
cagtctatctatttaatctatctgtttatctatctatctatctatctatc
>chr10:99565748-99565848
acgtatctatttagctatcatatatccatgaatcacatatccattactat
ctatctatctatctatctatctatctatctatctatctatctatctatct
>chr1:150109484-150109584
TAGAACACTGTTCATGGCTCGTTTTGTATCCCTACTTTGGGCATCTTGGT
AATTTCTATAGCTCCACAGCTCACAAGTTGCACAGTTTTGCTGCCCGTTC
>chr5:139276400-139276500
CTATGGGCTGAAGTGAGCGAGGCCAGAGCAAGAGGGAGAAAGGAAAGGGG
AAAAATAATTACtagatagatagatgatagatagatagatagatagatag
>chr17:35673988-35674088
GTTAGATGTAGAGACCTCAAACTGGGtttctttctttctttctttctttc
tttctttctttcttccttCTTCTTATTTTTTTtttaggtttttcgagaca
>chr7:132402732-132402832
ttttagggcccctaggacctcGGTCTAGCTCTCTCATATCACGCCACCAA
atcagtgacacataccacttctatcttctggatcagtcatctttaatgtc
>chr4:63695514-63695614
gagaattagaaagaaacagagaaagagatagagatataaagagatagaga
gatggagatagaAacagacagatagacagacagacagaTACTCAATTATG
>chr8:60931587-60931687
tcatgatgttacttaGTGAACATATATGAAGCACTCAGAATACCATCTAG
AATCCCATAATACAGGATTTGGATATGTCTTTTTGCTTAGCATACCTAAA
>chr5:100501382-100501482
GATTTTTTACAACGACTAAAATGACTAGTACAATCTTATCAGTGTCAGCA
ATCTGGTCAAAACAACTCACACCATGACATAGCGTTTAATGTATGTGGAG
>chr10:116469182-116469282
tctatctatctatctatcatctacctatcatttatctatcaatcatctac
ctatcatctatctacctacctaactatcatctatttatctatcatctacc
>chr9:46422974-46423074
GGCCTCCTATCCCAGGCTCCTCAGAAGTGCTCACTCTTAGCTCCTGTAGG
CCAGTCTTGATGGCCATCAGGACTCATTGGATTACTTCAGGGGACTGGTG
>chr1:165701164-165701264
AAGAGCCTTTTATGGTAGTAACGGCAATCTCCGCTTCTCTGCTACCGCTC
AGAGCTCCCTCTCAAAGCTTGTTATCTCTTTTGACCTTCCAGGAATCAAC
>chr10:80227009-80227109
TCTGCAGCCTGAACCCCGTATTTCCGGCCTTATATCTCTCTTCTGCAACC
TGAGCCCCGAGTTTCCTACCTTATACCCCTTTTTTGCAGCCTGAACCCGT
>chr17:31697111-31697211
cccagaagatgtcacctcaacgatgctggtctcttcttttttttttttaa
agagtgagataacaatctttctcttttatttaatattcatttattcattt
>chr16:58590747-58590847
attgtggtatcagtctgttcttagagcaagctttttataggaaaaactaa
gttcagaaggcaagggtggaggcagtactacattttggctacctagacaa
>chr7:142298661-142298761
ATGCGATCTTGCAGGGCAAGCTTGGTTGTTAGTAAGTGTCAACTATAAAC
TCCTAGTTTGGTTGCATGTTAGTGAGAGACTTGGGTGCAGGATGACTAGC
>chr11:11725656-11725756
TGCTGTCGGTCTGTAGGAAAGCCTTGCTGGATGGGCTTGTCTCTGGCCTT
CATCTACAAGTGCTGGGTGCAAGTGAGTCACAGGTGGTGCCACAGGCAGC
>chr4:43897256-43897356
AAAGAGCTTGTTGAATAACTTTGTTTTCTCAGGTTTAGATGTGTGGAGAT
AGCAGTGAGCTGCATTATGAATAACAGCTCATGTAGCTTATGAGTCACAC
>chr15:59109071-59109171
AGATACTTTAGGCAACAGAGAACCCATTCCTAGATGGCTAAGGAGATAAA
AGGAAGTCAGCAGCTGTTCTTGAGAACATCCCAAGGTCTCTTAGCCTGAA
>chr12:100211577-100211677
ccaagcttccccagcaagtacctttatcagtttagccatctcacagcccc
TCCCCCTGCCCCCATGAGTTCTCAAGGATTTTATTAGAATGTAATCTGTC
>chr2:62386414-62386514
CCATGTTCAGCATTGAGCAGCAAGATATTGTTCTCTTGTTTGTAGAGGTA
TTCAAAGTCTAAAGAGAGAAAATGGCCAGATCAGTACGACAGATTGCTAT
>chr6:30539688-30539788
AGCTCTCCCCCAACTTGCATTTGCCTGCCACTAGCAATTCAGATCTCTTA
TCTTTCTTTCACCACATACTCCCTGTCTTGAGACTTAGCttgagggccag
>chr5:129024572-129024672
ctagctgtcttcagacacaccagaagagggcatctgatcctattacagat
ggttatgagccaccatgtggttgctgggaattgaactctagaagagcagt
>chr6:33043230-33043330
GCAAAGCCAAGAGTAATGAATCAGACAACACCAAGGTGAATGGGCCAGAT
GAGGAGATAAGGACTGAAGCAAGGATCATCATGACCCAGCCATACAGCTT
>chr5:35296133-35296233
CTTCTTATCTTTGCATCTCAGTGCCCCCTCTGCTTACCTGCTTCTCTAAT
AAAGGATGCCAGAGTCACTCTGAGTTTTGGAGGTTACAGGCTGGAAATAC
>chr5:24865468-24865568
tctatctatctatctatctatctatctatctatctatctatctatcttcc
tacctatctaccttcctatctatcttatctatctatctatctatctatct
>chr11:70866155-70866255
ATTAAGGTAGGTAGTGTATTTTGTGGATTTTCTGTTGTTAGGCACTGCAG
ATccttatctatgggtgacacattccaagaccccagatggatctgaaacc
>chr4:62562102-62562202
tgcttctcaagggcttgaatcgtaggtgtgtgatactaTCAGGGAGCCTG
TGTGTATCTTGACTAAGTCACACATGCTTTTAAAAAACAGGAAATgggct
>chr17:50585284-50585384
AAAGCTTACTGTTTAAGGATATCTATCTGGCATCTGGTCCTTGAGTAATG
TGTGAGGAAATCTAGCAGCCTAAGGTTGTCTGCCCTGGCATCATGTGGCC
>chr7:119836300-119836400
gtaccacatttctttattttttctttagttgagggatatctattgtttcc
agtttctggctattatggttaaagctactatgaacacagttgaacaagtg
>chr2:13638057-13638157
atcatattttcaattgtgtgtatatacatatgtactgtgtatatatctat
ctctatctctatatctatctatctatctatctatctatctatctatctat
>chr8:106602862-106602962
agaagagaattgactcttgaaggctgtcgtcttatctccacaatcggtct
gtggcacgtgcgTTTGCGAGCACAGGATCGCGCTCTCGCCCGCGCACGCA
>chr2:45091217-45091317
CCCTGAAATCTGAGCCAAGGTCTCCAAATGTAGATCTTATCTTCACAGGT
TCTGAAGGGAACCTGGGAAGTTAGTCTTTGAGATCTGCCCCTCCCCCCAC
>chr15:50650362-50650462
CATCTTTCATTCTACATTTTACCAAGAAATGATTGCCAGATATAGAAATG
TAGTGCAAATGATGATGGTTTGACTTTCCATATTCAGCTAAGTATGGTCT
>chr13:55425360-55425460
aaataaatctttaaaaaagaattgttctttctttaattaattaattattt
actatatgtgttgctgtcttcagacagaccagaaaaaggcatcagatccc
>chr10:44046666-44046766
tctttagtattgtctgcaatggtcttttaatatcagctattccccaagga
agactagtccattctatacaactctggtatcagcagcaaagaggtctagg
>chr4:101091283-101091383
gatagccacttgcaaacgaaatatttgttttccccaaggtagtttcactg
ggaaaacagactgaggggtaggaacagcagtagacggccaacacaaaaca
>chr3:119831581-119831681
GGCTTCAGTTTTACAGGAAAGGAAAGGATCATTCATTCATTCACATACTT
ATTTATTGGGTCACAAGGAATTACATCTATGGTTTTATGTAGGCTAGATA
>chr10:17727541-17727641
CCTACTAAGTTGCTGAGGGCATATGGGGAAATTTGACCTCTGTACCTTGG
CTGTTTGTCAGAAAGTTCTAACGTGGTACAAGAGGGCCTCTGTTCTTTAG
>chr8:61818020-61818120
TATCCTGGAAACCATTTTATTATGGAGAGAACAAGTGGAGAAATAGCATT
TAGAAGTGATGTTCATGTgtgagaaaagatgatctgagtcaaggttgctc
>chr10:80830498-80830598
CTCAGAAATACCAACAAGGCCATATGCCTGTTCTCCCAGTACCTAGAGGG
CTTGAGTTCCATGCTAGCCTGGTTTACACAGTCACACTGTGCAAAGCGAA
>chr3:27088538-27088638
TTCCTAAGATGCCGCATGGGCAAGAACCCATGAGATTGTTATCTCACACT
TGTAACCAACTGAAGCAGCCTCTGACCACTGCCTATTCTGTATCAAGCAT
>chr10:7009652-7009752
atctatctatctatctatgtctatctatatctatctatatctatctatat
ctatctatatctatctatatctatatctatatctatatctatctatctat
>chr7:116497669-116497769
ACATGGAGGGTATGGAAGGAGGAGGATGGACAGAGATGCTGAAAGGTTGC
TTGGCAGAGGTTATACTTTTGGGGCAAGTGACCTTAGAGATAAAGATCTG
>chr10:18233274-18233374
TATAATCAGGGCACCAGCGGACTAAGCTGCACCTTGAAGGCTTACATAAT
ATACATTTTATTTACATGCTATTAACCACCACTCCTAGATATCTCTCTCT
>chr2:125049132-125049232
tagatagatagatagatagatagatagatagatagatagatagatagata
gatgatagataggtagatagataattcataggtgatagatagatagataa
>chr3:101650374-101650474
TGGCACATCCATATCAACTTAGGCATCAGCCTTGAGCCCTTTTTCTCCCC
ATGTCTTTTCCACCTCTTACTCACTTGCTTCAAGATCTCCAGTGGTTTCC
>chr2:117458632-117458732
GTGCTGTTTGCTCATTCCATCTCTCTGGTCGGTCTAAGCATAAACAATGC
AGTTGTGCTCTAGGATTTGGAGCTTGATCGTAATCTCAGTAGTGTAGGTG
>chr13:101694532-101694632
TCCCCGGGGCTAGGCTGCAGCGGGTCCCTCCGCCCCACGCCCCGCCCCGG
CAGCAAGTCCCCGGCTCCGCGAGAAGAGCCCCCTGGGTCGAGCTACTGCA
>chr15:24530729-24530829
tggatagatagatagatagatagatagatagatagatagatagaaaagtg
aaactgagatggaagcttctggatgtctagctttcacagtcccagaaagt
>chr2:89827198-89827298
ggtggctgctattttttctttagataaaggccactgatcaacccacactg
gaatatgattaaatcactgaattttatcagcctgggatgcaggcaagata
>chr11:86862158-86862258
AAACATGAGCTCACAGACCCAGATACGATCGAAAGATCGTTATCTTTGTC
TATCTTCGTCATCGGATTGGCCAACTATTTGTCATTAACTGACTCCTAAG
>chr13:24786342-24786442
CAGCAGAGAATTCAGGAGGAGGAGGAGCCTACACAGGCCTAGGATCAAGA
AAACTCTTCTAGATGCAGTGAGCCATCAACAAATCATTGATGTGTGATGG
>chrX:35892462-35892562
TCTCTAGAATTGAGAAAGGCTGACAAGGGTCAGCAGCTGTTCACTTCCTC
CATCCGCCATTCACAACTCCTTTGAGCAGAGTGGCTGTCTTGCTTGCCTT
>chr6:99416225-99416325
AAGAAAGAAAAGTTGGTGAGATGCATAAGCCAAAGATGCACAACTTGATG
TGAGAAGTAAACCATGGAGTGAGGTGTCTTAATAAATCTCAAGTGCCAAG
>chr12:67853668-67853768
AGATGTTAGCCAGTAGGCGACAGATCACCATAAGATATGCTTATCTCATT
AACAATCAGTAAAACTGTTTATTCTCTCTCAAAAAAATAAGGTACTTTAT
>chr16:33795820-33795920
CTGAGAAGGGAATCCTTTGCTGGGAAGGCTTGGGGAAATGGCTAGAGGTT
AGAGAATTCGTAGTCATGGATCTCAAGGTACCTTAGAGGTGTAGAAAGGA
>chr17:33221727-33221827
GGGGATGAGGAGTTCATGGTCCTGTAAGATCAGGATGACTAGGGACCTAG
AAATATACCACCCTCATTCCTGTCAATAGATtatctatctatctatctat
>chr11:88614368-88614468
acatttcagttttggttctcttctcgctagctgcctgacctgggacaggc
tagtgctaatgtttactggggctcagctttctcacctagaaaatgaaata
>chr9:110441366-110441466
CAGATTTCAAGAACTTCCCAATTTCATAGCGAGgtgtatgtgtttgtgtg
tgcgagcgtgtgtgtgtgtgtgtgtgtgtgtgtgtgtgtgtgtTTcccag
>chr6:136472046-136472146
CTAAAGGCCAGCCAGAGGCTCTACACGGAGTCCGAGGTCAGCCTGTACTG
AACAACTAAGCCTTGGTCTTTTGGtttttttttttttgttgttttttgtt
>chr5:107259772-107259872
aaggcttgagatctccaaagtatcacggaggctgtaagtcagtgataatg
tactAAGGACATGAAATGCTGAGGcggggccaggagagaactccacccag
>chr11:16538167-16538267
acgggcaccaggcactcatctagATTTATATCTATATATTTATCTGTTGA
AAGTTCCTTCCTTAGCACCAACACCCCACAGAGAACTTCTATGTCAAACT
>chr14:122852526-122852626
ATTGTTCACACATGGGCTGTTTCCATCTGAGGCAGCTCCCAAGTGATTCT
GTGGGGAGCCCTTCAGAGAGGCCCAGTGTTCAGCGCTCTGCCTACTTAGG
>chr13:52800839-52800939
ctcacacCTGTGGTGTGGTATGGTGTCTGCACAGACACATTCACACACAC
TAACACACACAAGCACACCCAGCCATTTGTGATACCTTAGAGAAACACAC
>chr9:32920150-32920250
atctctatctctatctctatctctatacctatacctatatctatctatct
atctatctatctatctatctatctatctatctatctatctatctgCATCA
>chr15:98066806-98066906
ACTGTCTGTAAGGGAGAGAGAGAAAAGATCTTAAACACACTTCTCAAATC
GGCATGTAGATCTCAGATTTTCTGCCAAAGCTCTAGCAGTCCTGAAGATA
>chr9:55556777-55556877
AGACCCTTCCTCCAATCCCTACTTCTTATCTTGGTTCCCATCAGTGCCAT
TGAGTCTAAAAGGAGACTGTTTAGATAAATGAGACTGTTGTCTTGCAGCA
>chr8:62149184-62149284
tattatacgtgtgaatacatggtctctgacttcagacataccaaaagagg
gcattggatcccagtacagatgcttgtgagccaccatgtggatgctggga
>chrX:152163682-152163782
atagatacatagatagatagatagatagatagatagatagatggatggat
ggatggatggatggatggatggatggatagatagatagatagatagatag
>chr5:77374094-77374194
atctatctatctatctatccatctatctatctatctatctatctatcatg
tatctctatccatccatcatctctatcatctatctatctatctatctatc
>chr3:103397602-103397702
GAGGCTGCGGAGCTAGGTGTGTGAAGCAAACAGAAAGAACTGGGAGGAAG
TGGTGTGCTCAGGAtgtgtgtgtgtgtgtgtgtgtgtgtgtgtgtgtgtg
>chr5:36989336-36989436
AGGTCGCGCACTTCGTGCCAGGCGCCCTAATTCCGACGCATTGAGATACA
CAGAGGACTCCCCAGTGTAGCAGCGAGTACAAAAAGTGTGTGTGCACGTG
>chr18:54843864-54843964
GCTAGGTCCATACTTGAAACTCACACTCAGAATATGGCCCTGAAATGCTT
TGTTCAAGGACCTATAAAGGCAAAACCCACAAGGTTACATACTTCCTATC
>chr17:55333542-55333642
tgttattttcagaggtttttctttatacatgacttgcattttgcctctta
tagctttcaatatatgtgtgtgtgtatgtatgcagatagatagagataga
>chr5:43841450-43841550
GGTCAGATCTTATCTAGTTTAAATGAGATTTGGCCAGGGCCTCTGCTCAG
TGTTTTAAAGTCAGAACAAGATTTTCTTAATCAGCTAAACTCTGATGATA
>chr5:92818222-92818322
TCCAGCTGACTGCGTTAAAGGTGACTTCTATAGTCAATCTCTACTGGTTG
TTTTGACCATCTAGTTTAATGATGTCatctattatctatctatctatcta
>chr2:170083986-170084086
atcatctatctatctatctatctacctacctatctatctgtctatctgtc
tgtctatctatctatctatctatctatctgtctgtctgtctgtctgtctg
>chr9:61920682-61920782
gctggaaagataccttagtggtttagagtactgactactcttccagagga
ctcaggtttgattatcagaatccacactgcagATAATTTTTTTTTTTAAA
>chr7:106237938-106238038
cggaccagcctatctatctatctatctatctatctatctatctatctatc
tatctatctatctacctatctatgtatctatctgctcttcatttggtggc
>chr10:122578836-122578936
ATTGCCAGATATGGTTTCCTCGAATGTCTCTTTCAGCAGAATCGGATGCC
ATATTCTATCCATAGCCCCAAGAATCCCCGTGTGTCTTTGGCCTCTGTAT
>chr7:27240541-27240641
ATAAACACGCCAGAACCAAAAGGAAGCGCCTCTTCATCATGGTTTTTTAA
TGCCTTAATACTATGGGACTCTAACAGGAATGTTATCAGTCTTAACAATC
>chr19:36833508-36833608
GAAAACTTTGATGTGTATGCTTTGTATCAGCACCTCGACCACATCCGGTG
CAATGCTGATTTATGTATAGATCCTCGTCAGCGCTGAGCTAATAATTTAC
>chr17:24138688-24138788
tggttaggagcactgactgctcttccagagatgctTTTGCAATGTGTAAG
GTGTGTATTTGATGGTGTCTATGGGAAGAGGAAAAGTGTGTTTTCTTACT
>chr9:41118128-41118228
ACAGGGCGGGGCAGAGGAACCCCCACCCACGCTTGCTCTGAGCAGCAAAC
GTGCAGCTACTGATGAGAAAACAAGATAAGGCAGAATATCTGTCAACACT
>chr5:138910106-138910206
gatacatagatatatagatacatgataaatagatgataaatagaaacata
agatagatagatagatagatagatagatagatagatagatagatagatag
>chr6:56920947-56921047
aggatgactaagtgtgttgtgatacccaagagaaactcctgggacataag
taaacgtgaaggaaatctgaaaagggtggcagtgcatttaataatgtatc
>chr16:76993510-76993610
agccactacaATCCACCCCTTGTCAACTTGATACAATATCTCATgttcac
atgaaacaataacaaggttgtgaatatgcctaacatgatataactatccc
>chr11:104676722-104676822
GCATGCAGTCCTATTCACAACAAAGCCTTCATTTTTATATGAAACTTGGT
GAGTGTGATCAGATCTTTATCATCCAGATCTCGAGGTGATTGGTATGTGA
>chr1:80642806-80642906
acatgtatgtgtgtttgcatgtttttcatatatgtatatGCACGTGAAGG
TCAAAGGCTGATATAAGGAATTGTTGTCCACTGGCCTTCTACAGTATTCA
>chr16:96524048-96524148
acatattgtctactactatattatgtatgtatgtatgtatgtatgtatgt
atgtatgtatcatctatcatctatctatctatctatctatctatctatct
>chr18:11051168-11051268
TTCCAGGAAGATCTATAGAAAACATTTACTTTAATTTACCTGGGGTGTTC
CTGTAAGAATCCACTCCCACAAGAGTGTTTCTCATGTTCAATTCCCTTCT
>chr11:97124662-97124762
AAGTTGGCATGAAAATGGATTGGCTAGATCTGACCTTGAGATTAACCCCA
CTTATCACCCCAGATGCAGATTCACTCTGACACACAAGTCTGTGATCTCC
>chr17:4999456-4999556
TCAGATCTTATCAAGATGCCACGATGGCCTACATTTGTATATTTGCCTAG
GTATAGATGACTGTTATCTGGTTGGGTGAATTTAGTAGCCATGGCTCATA
>chr17:29049773-29049873
TGGCCCCTCCCATTCACTATCATAGAGACGTTTATGTGTATGTGTGTGTG
GGTGCTCGAGTGCGTGTGCTCACTTGTGTGCATGCTTGAACACGCACGCA
>chr9:118971123-118971223
ATGTCTGTCTGCTTACCCCTCCTCTTGGGTATGTTATCCCGTTTTGTCTG
CTGTCTCTACTACACATCCCTCTTGAGAGAGATGAGGCCTTGGGTCAGCC
>chr7:3917646-3917746
gtagttcattccaaatatagtcaagttgacaaccaggaataaccactaca
CAACTTTTCTTGCTTTTCTACCATGTGAAGAAGCATTTGATCACATGCTA
>chr16:64934384-64934484
tctatctatcaattatctatataccaatcatttctctatgtatctatcat
ctatctccatccatctgtgtatctagtgtagatttatctctctctatcat
>chr17:47261142-47261242
CTGGGCATCTTGGTATCAGTTGATTAATATCTATGGGGCAATTTCCTCTT
TGTATTAAGTAAGCACCAGAGGGGCCCATGTGGCCCTTGGAGGCgtgtgt
>chr19:29147714-29147814
CCTTTAGTTTCTTTTGAAATTCCAAAGCACCTACCTCACTGCATACCAGT
ATTAAGAGCATTTATTAAATACCCTGAGATCGGGATAGATAGTTTTTGGC
>chr11:67068228-67068328
GTTGATCTCTTGTGTTGACTTCAATCCCTTTGTAGTTTCTTCCAACATCA
TGGTGCCGAGAGAGATTGTGGTGATAAGAGCAGGATGAGGTATCTGCTGT
>chr14:114926478-114926578
cagctggtggtatgactgtttggggatgtttacattactgtaactatacc
tcacaaatactctgtaattccaaataatctcactggtgtgcaaaactgaa
>chr9:118465063-118465163
attgaaggtagatgatagatagatagatagatagatagatagatagattg
attgattgatagattgatagatagtagataggtgatggctatgtattgat
>chr11:47559306-47559406
CAGAGACTATTTCTCAATAACAGCACACTGCTTCTCAGAGGCACAATGAG
AAGTAGTCTACATTGCAAAACAGTGAAAGTAGAAAAGTGTGTAGCTCCTG
>chr10:19735818-19735918
catagccactatggctcaagatctccaaaccaagatccagataaggatct
ccaagcttccagataagggtcactggtgagccttccaattctggattgta
>chr11:4203466-4203566
ATGTCTGGGGGTGTAGTGTCCTTTGGTTTCTGCTTCTTGGGTATTCGGGG
GTTGCCTGAACACGTATATCCTTTGGTAATGTACTTGACCTCAAGGCTTC
>chr17:7163992-7164092
GTCACATTTTCCTCCCGTGGTTTTAGATCTGATTAGTCACCCTTGTGGTT
TCCTGTCTGTAATCACGCTTGCACATCTTGCTTTAATTTCCGTGGACATA
>chr6:82776020-82776120
GTGCTTCATgtagtggcacacactcgtagttccagtgattcagaggtgga
ggcagaagagtcaggaattcaaagccaacttGgatagcttgatagatacg
>chr4:63939222-63939322
gcattttattcatctctgtatagtcagtgtctggcacatgatgctgagat
aaatgAATAAACGAGATGTTGCCGTCTCTCACCTTGATTTTCCCAGCTAG
>chr12:111906400-111906500
AATACCTTTTCAACATGGAGCCAGTAAGAAAAGGGAAGAAATAAAGTGTA
TCTTGTAAAGATTAGAATCTCAAACTGAAACCCCAAAGCTATATTTAAAA
>chr3:133388979-133389079
CCCATTTGTTGAAAAGATGAAGACATAGAACTCTGAGCAGCCAAAGATAC
CACTTGTTTCAACATGTGCTGCCTGTCCATCTATGGCCTGGACTGTCTCC
>chr15:42301602-42301702
GAACCTCTTTTTTTGTTAAAACTTCTATAGAATCCAGATAAAATCTTCAT
TGGTATCCATTGAGAGAGATAAGTATTTTACGTCAGAATTAGTTTTTTGA
>chr2:103635660-103635760
TATGGTGCCCTCTCGAGGAGCAGGAGTGGAGGGAGGTGTCTTCTGTGGGA
GCAAGACATGTTATATGTACATTCACATATAAGTACCTGGTATAGGATCT
>chr8:94918438-94918538
TCTGACCTTCTTGTACACACCCATTAGGCTCAGGctctctctctctctct
ctctctctctctctctctctctctctctctctctTTGGGATAGGGTGTCT
>chr8:92744810-92744910
TGCCTATGTAATTTAGATCTTGAAGATAAGCATAAAGCTAATGCTTAGCT
TGCCCTGAGCTTATGTGAGCACACTGAAAAGCTGAACAAGTACATAAACA
>chr1:63701594-63701694
AAACCAAAAATGTAAAAAATTAGTTGTCAAATATAATCAGCAGCCTGTGA
GATGTTCTGAGTTAGTGCTTTTCAAACTTTGTGCCAAGAGCCATGATAAA
>chr2:167634612-167634712
CCACGCGCATTGCGCTTGAGATCAGCTGATAGGCATGAGAGAATCCAGTT
TATCGGATTGGTGGAAAGATTAAAGTGGTTAACTACCGAATTTAGAAGAG
>chr17:71186807-71186907
aggagtcagaaggaactcaccagttccacgattagctagcctggggtaca
gagtgagatcttatctcaaaaccaagcaaaaCCAAACAAAACAAAACCCG
>chr15:10388685-10388785
gctgagccagagctcctgcCAACTCTGAAGTCGTCCTGATTTGCTCTTTT
TCAGGGTGTGAATGGTGTTGTCCAGTACCCAAAGGAGTTTCTGAAGGAAG
>chr13:36875416-36875516
ctatctatcatctatctatcatctatctctctacttattgatgtatctcc
catctatatatctatgtaacaatgtatgtatgtatcaatgtatgtatgta
>chr2:46938002-46938102
atggcttcatgagatttttccacttCTAATTTAATagtccaaggatctag
cagttactcagtctcacgcagcaagcaggcgaaggagcaagggctcgagc
>chr9:31471484-31471584
ttagttgattcagtggattttcttgtgctgtctttgaacactctgactcc
tacaattcttgtcccctcttccaagtctctgcatctgttcccatcagttg
>chr2:152348106-152348206
gaggccagactgtgacaacccacaggagtctgtcttccaccacgatctgg
gtcccacgattgggtttagggtgtcaggttaggcagcagcaccttggcta
>chr11:68427622-68427722
gaaagagcaatagctgctcttagccacggagccatatctccagccccAAT
CAACACCACATTGGCACAGCACATTACTTTCTTTTCCCTTTTTTAAAAAt
>chr14:61769578-61769678
TTTTTTTTTTTTTGTAGTCAACTGAATGAAGCTCAGTCAGTATGGCCAAT
GAGCAATTATCCTTATCAATGCCATCTGCCTGTGCGGCAGGCAATGGTTA
>chr11:96986166-96986266
TGCTTGGTAAACATCAGCCCAGATGCTATGTTTAGCCTGCCAGGCTACTA
CCTGGAAGACCCCTTTGAAAGTTGTCCCTCTGTTCTCTCATCGTCCACCC
>chr12:118122990-118123090
TTAAAATGAGAACAGAAATGTCAAGTGGAGAGCAGACTGAAGGAGTACTT
CAAATAGAAGAGTCCTGCACGTAGAAGCCTATAGCACATAGAAGACTACT
>chr1:189610028-189610128
atagatagatagatagatagatagatagatagatagatatatagatagat
agatagatagataggcagatagatagatagatagatagatagatagatag
>chr1:97573177-97573277
ACACAAATATCCTCTGACAATCATAGTAACCAAAATGAGACCCAGGTTAT
CGTTAGACACACAGGATTTCCACAATGGGGATGGATGCACATTCAGTCAT
>chr10:127320456-127320556
tcagcagataagagcactgactgctcttccataggtcctgagttcaaatc
ccacaaccacatggtgacccaccggtaatgagatctaacgccctcttctg
>chr8:34108619-34108719
CAGTGTTTACCAAGTCTATCCTAACCCCATCAGCCCTGATCCTTATCGTT
AAGTTCACTCTACGTTTAACTTCCTCCCTAAGCCTGTCAAAATCTCTTTT
>chr16:43913264-43913364
ATAAAAGTCTATGAGATGGGGAGATTGCATTATAGAAGTCTATGAGATGG
GGGAGATTGCATTATAAAAGTCTATGAGATGGGGGAGATTGCATTATAAA
>chr11:21547303-21547403
gtactaTGGCCCTGGGAAGATGGTAGAAACTACACCCCTATAGTAACAAA
GATCTGGAAGATAACATACCAACTAGTTGCTGCAACATTTCACTCCAGAC
>chr1:138853028-138853128
AATGTGAAGCAGGGAGTGGGAGGGAATGGAAGGGAAGGAAGAAGTCTTAT
CATTTCAAGATCCGCCTTCAATACTGGGAACATTTCTGCTTCTTAAGGTA
>chr13:113495921-113496021
agagagagagagagagagagaTTCAGCCACACACATTGTGCTTTGCCTTC
CAGAGTCAGGCTTTCCTTATCACATCATCTGCTGAGATCACCAAAGAACT
>chr7:73612672-73612772
aaaTAAAAAAAAAAAAAAAAAACCAaaccaaccaaccaaccaaccaaAGA
CAGTGAACCTTGGCAAAAGATCTCAATTCAGATGGTAAGTGCAGATAAGG
>chr10:80761879-80761979
GTCCTGGGATTCTCTGTGAGGCTCCTGCCTCTCTTGCCCTTGTACAGGCA
ATGCTTTGTTTGGCTGTTGGTCACCCTGCATGTGATCTGAGCAGTTGATG
>chr11:115940076-115940176
tggaaagcaatgtaggagggtcccagactcctatctctgacttccatgta
cacacgtgcaggcaacacacacaTGCATGCAACTACGTGAACACTCAGAA
>chr4:69544731-69544831
GTAACTCCAGTGCACTATAGATGCTAAATATATGTTCCAGAATATGTCTT
CCAAACATTTCAAGCATTTTGTGCATCATAGCTTCCCAATGTCCAAAAAT
>chr14:118197175-118197275
GTGGCACCAGCTAGACGCCTTATCGCGCCTTCCCATCGCTCACTGCGGTT
TAGCACTTTCTTACAGCAAGAACCAGCTTTGAAAAGGGTGCAACCTTTTA
>chr16:52216469-52216569
ATACAAATTAAAATTGAAGCTTATTCTTGACATCTTGTGAGACAATCCAC
ATTCAAGTTCTCTTTCAACTCCCCACTGAAGACACAATTAAGTTTCCTTA
>chr12:102936236-102936336
GTTTGCATTTACTCATGTGTGTGCACACActctctctctctctctctttc
tctTTTAAGAGAAAATCAGAGCATTAGTAACAAAATGATTTGGAAACAAA
>chr6:65344872-65344972
agcaatctcttcagcactgttgaacactttgaaaaatgtatattagctat
ttatatttctgtgtacattaaagattattgttaatattctgtacatatta
>chr5:31702950-31703050
ggtgtaatataatgagccttcccttacaagttgtttttggtcagtgtttt
atcacagcatcacagaagcaaagtaggacagaaattaatattgttttgac
>chr18:35164582-35164682
ACTCAGCTGATTTTTCTCATAGTCTTCCTTTGAGCCCTGGCTTGCTTTTC
AACTTTTTTCTCTTTGCTGCATGGATAAAATTGTCTGATCTTTCCAACCC
>chr13:17931748-17931848
CAGGTCCTTGGACAATCCTGTCTAGAACCACCCCAGAGTTGTTACTCTAG
GTTATCCCTGGATACACTCATCGGATTACACACCAGCTTTGCCATATGCC
>chr17:44718692-44718792
GACTGGTCGACCAcattatctcatttaatcttccccagttagagtcatcg
ccccagctcacgaaggaggaagccttagccccagagaaacttagtcattt
>chr10:96515938-96516038
ATAATGTCACTCACATGCCCGATACACTGAGTGCTCTCTTCAATGTGGTA
AAAAATGAAAGTGATAAGTCTGATTTCTCACAGGAAAGCACTCAGAGATT
>chr3:146521792-146521892
GGAAAATCCTTTCATCTGAGATAAACTGATAACGCCTACCAGACAATGGA
AACGGCCAGCTGCGAGGCCCCTTAGCAGCAGCAAACTAGTCTACCACTCA
>chr8:96482165-96482265
agcacactgtagcccagaaccaacaggatcaaggactctagactgaaaTT
GCCTTAATGTCTTTTGTCATAGTGATGAGAAAAGCAAATACTATGTAGGG
>chr2:28849062-28849162
TTCGGCAAACTAGCAGCTAAAGTTGGGTTAAGAAGTCCAGGTGGCTGCTG
TAAACTGTGGGCACAGACTTCATCTTACATCCCAAACAGCCCTACTGGTG
>chr5:118880840-118880940
GAGCTGAGAtgtgtgtgtgtgtgtgtgtgtgtgtgtgtgtgtgtgtgtgt
gtTTAAACCGGATAGAAAACTCTGTTTTAGCGTTTCCACCATTCTTATCT
>chr15:6522498-6522598
gatagatagatagatagatagatagatagatagatagatagatagataga
tagTATTATTATTATTTAGTATTCAGATACTTTTTCATTTAGGCATTAAT
>chr2:5064726-5064826
AGCTCACCTAATTGCATAGACCGGATCACCTGCTGTCCGTTCCAAGACTT
GGTCTCAAATGTTAACCCTAAAGCTGGACAGAGAAGGTTTGAAAAGCTGT
>chr16:23844918-23845018
GTTGGCCAAGAGATGTGGTACTTCCCTCTCTGCCCTGCCTCCCTCCACTC
ACACATGTTTGCTGCCCGTCCAATTCTTTCTCTTGTATATGAGCACCTGT
>chr6:97158798-97158898
caactctagcctctagcatgttgtcttctgacctacacacacacacACAC
ACaataaaaacattttaaattaaaatttaatCCCTGggggctggaaagat
>chr17:47504565-47504665
GCCTGgccagatgctgtcgctgggtttgaatcctaaggcttgttagcctt
caaactctggtcacagttacctaacctcaccgtgcctcagtctcccccac
>chr17:86364002-86364102
gagacacacagagagacagagagagacagagagacagagtcagagagaga
cagagagagacacacagagagacagagagagacagagagagattagaatc
>chr12:8067838-8067938
GATAATACCTGGCGCTTGCTCGCTTTGGAGGGAAGGGATTACTTGGGAGC
TGTGAAAGTTGTAAACGTAGACTGATAGTAACTTTGGGTTGATATTGGAC
>chr2:92491566-92491666
agcttatacatagctgctgaactcaggccctcaggcttatctgataagcc
atctccccagGCTCCCAGTTGCCTACCTTCTGCCAGTGAGAAACAACTTG
>chr16:90154451-90154551
atgatagacagataagatagatataaatagatgaccgatagatagatgat
agatagatatagatagatgagatagatagatagatagatagatagataga
>chr1:165014656-165014756
AGTAAACACAAATCTGATTTCCAACTACTGGGAAAAGAAGAGCACAAGCT
GTCAAGAAGGCAGGGCAAACAAAGGAGTGCTCGTGGGGCTGACTTGGCCA
>chr11:103772408-103772508
ccacttctccccttcccctttcaacccccacctcttcctctgtctgggcg
ttcaccccacccccgcccctgttttccgtctcagtgtctctatccacttg
>chr9:46075105-46075205
ccatcCAAACACTtcatgtatcccaggctggcttgaacttgctgagttgt
aaggaatgtccttgaatatctgatcttaccttcacctcccaagtgctagg
>chr17:5802873-5802973
gagtacatggccactgggtcccagccttacataatttatatctatcttat
tcttcatggcccccagtctgatcaagaccaaagccatgTGGGTTTCTGCG
>chr9:100767125-100767225
tctcagggttgttttgatttgaatttccttgctgactaagggcattaaac
atttctttttaagtgctttttggccatttgagattcctctgataagaact
>chr4:88034476-88034576
aaagaagaagaagaagaagaaagaaaaaaaaaagaGTTACTAGCTTCCTC
TAGAAACACAGACAACCTTTAAAAAGGAAACGGATAAGATCTAGACGATA
>chr7:101241870-101241970
tttccatcttctgagatcttagaaaattgaagttcttatcatacagatct
ttcacttgcttagagtcacactaaggtattttatattatttgtgactatt
>chr6:17601713-17601813
ACTGTAACATGCAGAGTTCTTATCTTGGTGTGATCTCCATTCCTGCCAGA
AAGGAGACCTGAGTGAGACCATTCTCACTCAGGTATTTTAAATGGCAGTG
>chr8:105949989-105950089
AGCAAAAGTCAGTCATAGAGGGGACTGACCTACCTGGTTACACAGATCAT
TACTGGAAGTCAACGGTCTGAGATGTGTAGGACCCGGGGGTGGGTGGGAG
>chr2:163229264-163229364
AAAGAGTGCTGGCTTCCTTTCTGGGGAGGGTAATCGCAGTGCCATCTGTG
GGAGGGCTTTGCCCTATCATCCCTCTGGCCTCTGCTCCCTTCCCCTGCCT
>chr17:39843563-39843663
GAGCGGTCGCGGCTGGCCTTGGAAAGTTTCTCGAGAGACTCATTGCTTTC
CCGTGGGGAGCTTTGAGAGGCCTGGCTTTCGGGGGGGACCGGTTGCAGGG
>chr17:25035000-25035100
GCTGCTCTGAACCTGTGTGTATAGGTTTTATACATGTGCTTCCTTTCTTG
GGAGCATTTTGTTGTTAATTTGTTACTTTGTTGGCACTCTGTCTGAAGTC
>chr5:43079676-43079776
tagatagatgatggatagatagatgtgcatgtgtgtatatatgtaaatat
gtaggtagatagataatagatagatagatagatagatagatagatagata
>chr18:14565186-14565286
TGATATGACTGGTAAAAACACTAACACATGTGTCACCAAGAAGTTACAGA
AGCATTGCTCTAGCAATAgtaattgggcagcattccaattttaatttgta
>chr16:49788390-49788490
ctccaagcctccagataagggtcactggtgagccttccaattccggattg
tagttcattccaaatattgtcaagttgacaaccaggaatagccactacaC
>chr8:17372030-17372130
ATCTGTCCTTTTATGTGATATGACCATGTTCTAGGATATGTGGGCCTGAC
TTGTTCAGTCCCTTTATACAGATAAAGTACAAGGTTCAGAAAATATAGCC
>chr18:32386924-32387024
tctatctatctatctattgctatccctatcacctatcatttatctataac
tctatctatctatctatctatcatctatctatctatctatctatctatct
>chr18:47117415-47117515
ggtgagatggctcagctgataagagtgctgactgctcttccgaaggtcct
gagttcgaattccagcaaccacatggtggctcacaaccacctataaatga
>chr5:147896660-147896760
AGGAGGCCAAGATCACTAAGATCTTAGAGAGTGATCTACTCCTAGTGGGA
CAGTAACTGtcacttgagctgcatgtccaccttgggtcccgggaaacttc
>chr11:87759584-87759684
TACTGATGTTTAGACTGCTTTAGAGAAATGAATGTTACCTTCTCTCTTAT
GCAACTCCAACCCCTACCCAGTTCCATTGGCTCTGGCCTGGGTGGAGCCT
>chr16:24704492-24704592
CAAGCTGGCTTTGATCTCCATGGGATTGCAGGCTGGGGGATGAGGAGGGG
TGGCTTTTGAAAGGTCACCTCTACTACTCAGGAGAACACAGAGTATCAAT
>chr6:134343072-134343172
ACGTACCCTGTTGACAATAAATAGAACCAGTCTTTTGGTGATAGAGTGTG
GGTGGCAAGGGTGGAGATTAGTCACTTTTGAAAGTGAACATGTGTGCATG
>chr8:121603002-121603102
ATCTCATGGCTAAATCCTTAAGTGTTACAGATCTTCCAGGAGGTGGCAGC
AAGCGCTGGCTGCACCCAGCTTCTTGTGTTTGGGTAGAGCATCTGGGGTT
>chr6:48646355-48646455
GGGACACAGTGAGTTCTGTGAGTCATATGAAAACTCAGGTTCAAACATTT
CTGTGTTTTGCTAGCTGGGGGAAAGCTTTTTCTCATCTATGAGGGAGCAC
>chr8:72456086-72456186
aaggtgtagcccagattaaaggtgtgttccaccacacctttaatcccaga
tgaaaggtgtagcccagattaaaggtgtgttccttaaactcggagattca
>chr11:105591199-105591299
ATTTTCAGGCATTTTGAAGGGTTGGAGCCAAAAGCTATGGCAGTGGCTAA
[truncated: 818,888 more chars]
