# Supplementary material for: Genome-wide CRISPR Screens in T Helper Cells Reveal Pervasive Crosstalk between Activation and Differentiation
Source: Cell. 2019 Feb 7;176(4):882–896.e18. doi: 10.1016/j.cell.2018.11.044 (PMC6370901; doi:10.1016/j.cell.2018.11.044)
Supplement: Data S2. Processed Data from All the Steps of the Analysis, Related to Figure 1 [file mmc2.zip › supplemental data/motif analysis/gata3_meme/seqs-shuffled]

>chr8:95631510-95631710-dinuc
TAGTCAAAGGTGGTGGATTCAAACTAAGATATACATTAAGTCTGGCGGACCATTGCTACCACAGAAAGGTGGTCTGAGTTACTGGTAATATGGACCACCA
>chr8:105059448-105059648-dinuc
CCACAGCCCTGCCATATGAGTCCAAGGGGGCAAAGTTCGTGTTTTTCGCTGCATAATACAGATGACTGGAGCAGAACTGAAAGACCCCCTCTACTTGGTA
>chr8:105609094-105609294-dinuc
CATGTCTTTTTATCCTCTACTATGCTTTAGGATATATCTATCCAGCTACTAAATAGCAGATAGGCTTAAGATTGCTAAGAGTATCTTTGGTACATTCTTA
>chr8:106959840-106960040-dinuc
TCCCCAACCTAAGCGCCACCAGGAGCTAACTATTTAAATGCTCACCCCCAGAAAGGGGTATTGTGTAATGGGGGCTTATCTCCTATCCCTAACAATGTCA
>chr8:107484882-107485082-dinuc
TACTTCAATTTGTTGACCTGTGGGAGTTTACTGCTCACCAATCCCTGCAGACTGTATTTAGTTGGGACTTGCAAAATGATTGCATTTCCTTAAGGCACTC
>chr8:107633594-107633794-dinuc
CATCCTCTCATCTATCTCTCTCTATATATCTCTCTCTATCTGTATATGTCATCTATATCTATCATCTATCTCTCTATCTATGTCTATACTCTCATATATA
>chr8:110863734-110863934-dinuc
GGACTGGGGGCTCTTCAGAGCTCAAGGTTTGCAGTTATAGTCATCTAAACATAGGATCCGGGCACTGCATAGCTAGGTGTATTCAGTAGATCATGGCAAC
>chr8:111566491-111566691-dinuc
TGCCACTCTCAGGCCTGATGAACCCGCCTCTCAGGCAGACAAGCCTCACCATTCAAAGCATCCATGTCCCCCACTCTACGTCCTCTGACTGAGTTGTGGC
>chr8:111647188-111647388-dinuc
TTTAGGAATGACTCTTAGGCTAGCAAGGTCTTTATATGCTTCAATCTGGGAGATCAAGTTCCCATCAGAGCATTTCTTGTAGTGGAGGATATCTGGCATG
>chr8:112201160-112201360-dinuc
TGAGCAGCTGTCAGTGAAGGCCAAGTGAATCCCATACATGAGAGATATGCCTGTATGCTGATAAGGCTGGATACCTTATCAGTAATCACCCTGGTGCACA
>chr8:114429258-114429458-dinuc
ATAGAGATAGATAGGTATAGTATAGAGAGTAGGAGATATATAGAGGAGATAGAGGAGAGATATATATAGAGTATATATATAGATAGAGAGAGATATATAT
>chr8:114883145-114883345-dinuc
GGTGGCAGATGGTTATTGTCTCCCCCCCAAATTCCCTCATTCACACCAGTAAAATGGAGACATCTTCCATAAGTCCTGTGGGGTTATCGACCTCAAATGA
>chr8:116807990-116808190-dinuc
TACATCCTATATAATAGAGAATATAGACCAGATGATACTGATCAGAATTACATACACATATCAATAGAGAGGATATAGACAGAGAGATACTAGATTGAGA
>chr8:117054076-117054276-dinuc
TGAAATCAAAATTGCTTCTGTGACTCTGGTTAACTTGAAAAAGCAGCCTGACTGCAAATGCAAGTCAGGATGGGTAAATCTGGTTCCGGTTGTTTGTTGG
>chr8:117114004-117114204-dinuc
AATAAGTTGGACATGTACGTGCTGTGTTGCGCATGGTCATATGCACGTGTGTTGTTATTGCACGCATTATGCACACTGACTGATGCATAGCTACATGGTT
>chr8:119415058-119415258-dinuc
AATTTTGGCCAGCCCTAAAGACCACTAGCTCAGATGTTTTTTTCGAGAAGGTCTATTGAAGACAGTTAAAATGAAAGAGTCTATAATTTAAATCTTTTTG
>chr8:119792212-119792412-dinuc
TGCACATGTAAGGTGCGCAGGTGCTCCCCTGGGAACCGCGTTCAGCAACCTTTTTCCTGGAAGCTGTTCAAGTTGCTGTGCCTCGCCTTGGCTGAGCAGA
>chr8:119829401-119829601-dinuc
TGCAGGTGCAGTGGAACTCAGATCAGTGCCCAGTCTGGACTATGTGCCTCCCAGGACGATATTGGCTAGCCTGCGCACACAGGGGGGTGCGTGAAATTCC
>chr8:120332932-120333132-dinuc
TAGCAGAGATAGCGGTGTCACTTGTACTACCTGGCCTCAAAATGCTTGTCTTGTGGAGATGGATCTATATCAGGAGAATATGGGTTCAACCATAGTGATG
>chr8:120729210-120729410-dinuc
AGACATGCACCACGACACTGCATGCACAGCACAGTGCACACACAATCTATGCTGTCTCATACATACACACATGCTCCAACATGGCACATATGACACATGC
>chr8:121108562-121108762-dinuc
GGACACAAAGTAACGATGGGTGACATAAAAAGTGGACCTTCTTTCTGAGCAGCATTTCGTCTTCTGGAAGGAGGCCTATGAAGACGAAGAGCAGAACCGC
>chr8:121603002-121603202-dinuc
ATGCCTCAGGGTTAGTTAAATCCTAGATAGGCAGATTTCAGTCTGCTCCAACTGTTGAGGGCGGGCCAGCAATGGTGTCACAGCTTGCTTGGCTGGTTCT
>chr8:121858420-121858620-dinuc
CTGGCTTAATAAACTTTGTCCAGATAATCCAATGAGGGAGAATTCATCCAATTCTTCTGTGCCTCAGCTGTGAGCAATGTCAAAGATAGGGTGGGTGAAA
>chr8:125296443-125296643-dinuc
TCAATAGCCTTGACAGTCAAAGGGCTGGCAGATCCAGGTCTTAAGACTGATTCAGGTTGACCATTAGTTCACTCACTGGTCAGGAGGACCTCTGCCACAA
>chr8:128694806-128695006-dinuc
TAATGTTCACACTGGGGCATCAGAGTTTGATACCAAGTCAGATTGGCATCTCTTAGTCCAATTTATGCTTACCCACACTCAGGTCATAAATGCTTGTTTT
>chr9:4319042-4319242-dinuc
TGAATACCAGGACCATAGCAGTAGAGAATCAATGCTAGAAGACAGACCAGAGCGCACTTCTGCAACTGTGAATCACAGCAAGGGTAAAACAGCAACAAAG
>chr9:6334389-6334589-dinuc
AATGATTTTAGATGATAGAAGAGGTTCAAAAAATATTGACAAAAAGGAAATGCTGGAAGGAAAGGTAATAAGGGGAGAAATAATAGGAATTTTCTAAGGA
>chr9:7785990-7786190-dinuc
GTACCTAGCTGACTGGTCAAAAAGCTCACTTGTCTATGGCCCCAGCTTCTGAAGGCCAGCTTGACTAACCCTGTGTGACCACCTTCCTCAGTCTTCTCTA
>chr9:14412652-14412852-dinuc
AAGGTGGTCTTAGATGGAAGTTTTAGAGGACTCTTTGGGGATGTCTGTTTACATACTATTAAGTGTGTTGTTCTCAGATTTATCTTCAGTGTTCCTGTCT
>chr9:14876134-14876334-dinuc
TCTGTGAAGTAAAGTAGGAGCAAGAGCTTGAGAGCTGAGGAGTCCTGTGATGAGCACCCTCACACCTTTATTGGTCATACAACTCATTTCATAATGGTCC
>chr9:16159358-16159558-dinuc
AGCTGATGCAGATCTTATCATGGCAGAGCTGTTGGCCACATGAGCCCAGAGGCCATCACTCTGAGGAGGGGTCATGAGTGAAGGAAGGTAGATCTGTTTT
>chr9:18969802-18970002-dinuc
ATCCTCTTGTCATACAGATAAGGGAGAAGCAAATTATAGGAAAAAGGGAGGCAAATCAGAACTAGATCAGAATAGTGAAACAATTAGAAAGATTGAGCTA
>chr9:20464774-20464974-dinuc
CATCTCAACTCTCCAAACTCTAATCAGAGAAGGAAAGCTTCTCTCTTCAATCCAGAGTCATCTTCTCTCTCTCTCTCCTCAGCTCTCTCTCCTCAGCTCT
>chr9:23253441-23253641-dinuc
CTTGGGATAGGACCCTGCTCTGTTGTCTGTTTCTTTATTGAAGACTGGATCCAGCCCAGGGTCCGAAAATATTTCCAAGGGGCCCAGAGGCTATCATTTT
>chr9:24677913-24678113-dinuc
AAAGAACTAAAAGACACACGGGAAATATTGATTGCCTAAATTCATACCACAAAACTAAGGACAATGAAAACTCTTAAAGGGAGGGAGTTAAACCTCAATG
>chr9:32734602-32734802-dinuc
TAGAGGTTGAGTCATATCTGGTAAATTTTATTAACTGGTGAATTGGGGAGCCAAGTGTAACCTAAATTGCCAGAGTGGGGTTGGGACAGGGACAGACAAG
>chr9:34885719-34885919-dinuc
TGATATATAGATATAGGAGTAGAGAGATAGAGATATTAGGAGAGAGATATAGAGATAGAGATAGGAGAGATATATATATATATAGATGAGATGTAGATAT
>chr9:41230060-41230260-dinuc
GCATGTCCCGTGTTATTCTTAGGAGTTGAAGAGTCAGCTGGGATAACTGTATGCTATATTAATTGCTAATAGAAGATCAGGTGGTAGTTCTTCTAATAAA
>chr9:41230648-41230848-dinuc
CTATCTGTATATCTCTCTATATATATATATATATATATCTATATCTATCTATCTCTATGTGTCTATATATATCTCTATCTCTCTATATGTCTCTCTGTGT
>chr9:42262096-42262296-dinuc
AAGCACCCAACCTTCTGGGCACAAAGTTTTGTTGCGGTGTAACACTTCTCGAACTGCTAGGGACTGCTTACTCAACTCTGACAGATTAACACGAGACTGG
>chr9:43921834-43922034-dinuc
CCTGAACACACAAGCTACCCTGTCTTACCTCAGGGCTGCTGAAGCACAAGGACCACACCCACGAAAACCTAGGAGAGGCTCTTTGAAGTGTGGCTGTTTT
>chr9:43939721-43939921-dinuc
CAGAGGACCTAGACTAAGATCAGCCATAGATATCTATCCTTCGAGATTATAGGAGATAGATATAGACTATAGAGAGAGATCGATACATCTACCTATCTAG
>chr9:44012212-44012412-dinuc
CTCGAACAGCAGAGGGTAAGGAAGGGGGTGGGCACTGGAGAAGGAGGACAGAGACGTGAGGGGCCACAGGGGGGAAGAGCGAGCGAGGCATGAAGAAGTG
>chr9:46159010-46159210-dinuc
TTAAATGACTTGTACAGGATGGATCCCAACTCGAGATCAAGCCAACCCTGGTGGCTTAACAGGTTAGAGTCCTATAAGGGGGTCATCCCTGCAACAGGGC
>chr9:46176414-46176614-dinuc
GAGGAATATACAGGTTTTTCCTCCTGAGTGTCACCTGAGCACCTCAAATGCTCATGAAGAGCCTCTAAGGCCCCAAAGTCGGCATGCAAGCCTTCTGGAC
>chr9:46363150-46363350-dinuc
CAGGGATTACACTCCTATGCAGCACACCAGCTCAAGAGCAACCAAGTGATCACCAGCTTCTAAATGATATCAGAACTTAAGGCATGCACTTTAGGAGGAT
>chr9:47739380-47739580-dinuc
GCAACCGAGATCAGAAAGGGACTTTTGCTAGGATGTATCATCTTGTTACTTCAATGAAGGCTGAAGTGGGGCTAAGGGCTCGGGTAGCCAATCCAAGGCA
>chr9:50966746-50966946-dinuc
ACAAGAATTCACACATTCTGCATTTTACATAGGTTAAGCAAGCAAAGGGCTCCAGTACATTTCTCAAAGAGGCCTTGCACCAAAACCAGCACATCCATCA
>chr9:51185478-51185678-dinuc
GCACCAGTTTGCAGGCCAACCATAAGCAGCAGCAAGACAATCCTGAACTGGACTGTTGCCACGAAAGGGTACAAGCACATTCGTCCTGCAGCGCACCCAA
>chr9:53085972-53086172-dinuc
CCCTGGCGAGAGTAAGCATGAGCAGGGAGTCATGTCTTAGCTACTTAGGGGGCCAGCAGAACAGGCATCCACTCAGGCAGTGCCTTTGGGGAAGGGTGTA
>chr9:55066051-55066251-dinuc
AGGGATACCCTAGCATTGGGCTGGGTCTGCACTTTCCAACCTACTGCTTGTAAGTGGACTCCACTCTGTTGTTCCCTCTGTCACAGAGTCTGTCAGACCA
>chr9:55974226-55974426-dinuc
AGAGTACAATTCAAGTTTTCTCCTTCTTTAACAAAATTATGCTTGGTTGATATCCTGAGACCATGAGTGACCAGTAGCTGAGATGGGCCTTAAAGGCTAA
>chr9:56401477-56401677-dinuc
TTGAAATTATTGGAGTTTAGACAGTAGAAGAAAATTTGTTATGCCTCAACCACATTCGAGACTACTCGTATTAGAGCTCTATCCTGTTAAAGAAAAAGTG
>chr9:57354108-57354308-dinuc
AGGATTCCCTATAAAGGACATAGTGGTGGACGTCACAGGGGAAGGGTTTTTCTTCAATTAAGCTAAGATACTGAATCAGGTCTAATTCATGGGTGGATGG
>chr9:58522602-58522802-dinuc
GCTAGCTGCTGGATGCAATAACCAAGGCCCAGCAAGGGGAAAGTGCCTGTTCAGACTCAGAAAGTATGGTGCAGTAGGGTCTAGAGCCACAGTGATTCCC
>chr9:59448101-59448301-dinuc
AAACCAATTACCCTGTCATAAAAGTGGACATTTCCTTTTCTGAGGCTTCAGGATTATTAACTCTAGATTTGAAGCTCAGGCTGGAGCTTTGATAGCTCAT
>chr9:60341992-60342192-dinuc
AGAGGATGCTGTCACCTGGCACAGGGAGAGGATCAGCTGCCAGCCTGGCAGTGGTATTCAAAGACCCTGCAGGGAGCCTCAGGCAGACTCCTGCCACAGG
>chr9:61037292-61037492-dinuc
CACTATTAAGGGATCAGCCTTAGCCTTGAAGGCCCCAGCTCTTCAGACCGAATGTTTATGACAGGGCACCAAACAGGACTTCTTCTGGCCAATCTTCTTT
>chr9:62934701-62934901-dinuc
AGCTTGAAATTTCTTTATAGCGCCCTACAGTAGATCCTACTTTCTGAGAGGCTCAGCCCATAGCTAGATGTCTGATCTGGCCCTACCAGATTCCATTTTC
>chr9:63227718-63227918-dinuc
AATGCCTGAGCCAAAGTCTGGCTTCCCAAGAAGGTCCTATGACATACACCTAGGGAATAGCCTTAATGTTGGGTTACTCCAAGCAGTTGCTTTGCAAAAG
>chr9:65426660-65426860-dinuc
TAGCTCCACAGCACAGGAAATCTGCATTGCAACCAGTCTCCAGGAGGTAGCTGCATTTAGACAGTAACACTGTTACAACTGAGACCTCAGCTGGTTTTGA
>chr9:66370876-66371076-dinuc
AATCTAGTTTACGTGAGCCCCAGATTAAGACCCAGATTAACTGTGTTGGAACGTTTTCTGAGATGACTAGAGTTCTATTGTGAAAAAGTTGGAGATGGAG
>chr9:68518414-68518614-dinuc
AATACATACATATACTGGGAGATAGGCTCTACACAATAGAGAAGAGTAACAGACAACCAAGGAAAGACACAGAGAGACATATATCATAGATAGGATTATT
>chr9:68961660-68961860-dinuc
ATTGGTGTCTCAAGTCCTTGACACACACTCCGAATCCACCTCCGGGATAAACTGCTAAAGTGTGGAGAGACACAATCTCATCAGTCTAACACCTGCCCCA
>chr9:68983839-68984039-dinuc
AAGAGGTGGGCTGGCCTCTCAAGAAGGAAGCTCTATCTCAGAGCTCCCAAAGAGCAGGCAGTCTCAGCTTCTCACTCAGAATATTTTCAGGCCGTCTGGC
>chr9:69073329-69073529-dinuc
GATCCCCTCTGTTTTTGGACCTCTCTCTGCTCTCTAGCTCAATCTACAGATGGGGGATCTCATCCCCTTGCTCACTAAGAGGGCCGTGGGGGTCACCCCT
>chr9:69250018-69250218-dinuc
CTGAACACAGTCAAGGGCTTGGGGATGGAACAGATGCATCAAAGCAGGATGAGGAAACTAGGAAAAACAGGGGGAAATCACCTCACTAACAGGATTGGCC
>chr9:69271306-69271506-dinuc
TCAACAAAGCTCTGGGTCCAGTGTGTGAACATGGATGAACTTATTCTCTTCCATTACCCTTTTGAGTCTTTCAGCTGATCTTTCCACGGGGATTCATGAA
>chr9:71120818-71121018-dinuc
AGGTCTAGGAGCTGGAATCCGGGAGCCAGCATTGTGATAGCTCTCACAAGCTGAGCATCTCCTCTGCACAGGTCAAGAAGAACCTCCATTAAACGAGCAG
>chr9:71647810-71648010-dinuc
TGTTCACCAAGGTCCTCGCTTGGCCCACAGGAGAAAGGCAGCAATGAGGCAGGTGGGGAAACGGAGCAATGGAGTAGACTTAAACAGGGTGACCACCTGG
>chr9:71648342-71648542-dinuc
ACTGCCAACAAAGTACTAGGTGGATGGTTTGTGTTATCTGCCCCAGATGAATCAGAGGCAACAGATCTGTTTTAAGTTTGTGGAACCATTCCAGGTGTGC
>chr9:71905274-71905474-dinuc
TATCCAAAGTGATTTAATTGTGGAATAATTTAATGATAACACTTCAATCTTAGCCCTTAAAGTCAAGCAGAAACCTTGGCTCCAATCCAAACAAGAAGCA
>chr9:72072572-72072772-dinuc
ATCAGCAGATAGTATCTTATTTAATGCTATATATGCTATGAAGGAGAGACCCATAGAAATAGCTGTTATCGACCACAGCTCTAGAGAGCACAGATTCCCC
>chr9:72467530-72467730-dinuc
GATCCCCACATTTCTAGAATGTGGCACAGGGACAGATGTGGGTAAATGGGTATACGGTAAAATACTGACAAGCACTGTTGAAGAACCAGCATTTTACTCA
>chr9:72917678-72917878-dinuc
TTTTAAAAATTTCAAATTACGTATTTTTTCGTTTGCATTTGCTTATTATGAGCATGTTTTCCTAGGGACAGACAGTAGAGGAAGCTACTTGGCAAAATGG
>chr9:76943933-76944133-dinuc
GACCCTGTTCTGGTTCCTATTATATGCCCTGGAAGTTTGAGCTATTCTGGCTGCCAACCTCTAATCCTAAGATGCAAACCCTCTCCTCCTTTTCAGTTTC
>chr9:77522164-77522364-dinuc
TAAGTATAGTCACTGCTCCCCAAATAAATACAGAAAAATTTGTTCATCTCAATCCCTTCATTCCGCTCCCTCTTGCCAATAGCCTTAAATCTGGAAGACT
>chr9:77573784-77573984-dinuc
TCAAACAAAATGCACATAATGAGAGTTGTCAGTGGTAAATTTATGACCTCCTGATCCACTGAAACAAATAAACCCTATTAAACAGAGCCTCTACCTCATC
>chr9:77867532-77867732-dinuc
ATGATTGCTTGACAAATTGACATGTTATGGCAAGAGCTTGCCCAACAACCTGGGAAGATATCAGTATGGTTGATAGCCAAGAGTGCGGAAGCAAGCTATG
>chr9:78002808-78003008-dinuc
TGATGATTGGATGGAGATGGAGGGATGGGATGATATATGGGGATGATGATATGTGGTATGGAGGAGATTGGGGTGATATGAGGATAAATAGTGTGGAGAT
>chr9:79884516-79884716-dinuc
TTAGGGCATAGGGAGAATAGCCTGAGGTTAGTACAAGTGAGTATGAAACAGAAGCTCGGGCATTTGTAATGCTAGAGAGAAGGTGTAGTGTGAAACACCT
>chr9:94828072-94828272-dinuc
GATTCATTCCACAACCAAAGAAATTTAATTAGTCCATGGAAGGACCATTAATGGCAGTGGGTAGAATGAACTGTTGACCCAAAATATAGGACTAAAGGTA
>chr9:94930778-94930978-dinuc
TCTGTAACTATTTTAACATTCTCTCAATTCAATACTCTGTGCATATATTGCCTGAATCCCACAGACCTCAGACCCACAATACTCTGCATTACCCCTTGCT
>chr9:95238624-95238824-dinuc
TAACTCAGAGAGAGGGGCATATGCAGAAAACTGCCAGAAAAGCGCCAGGTAATCCATACAGGATAGAGTAATACAAGTTAGATAGGTGGAGCCTGCTGAT
>chr9:95289115-95289315-dinuc
TACCATTGCACTAGCCCTCAGACTCTCTACCAAGCAGTGCACACAAAACAAGTTCCTTTGCCATTGAGTCAAAAGAAGATGGTCAGACACTAGAGTAGCC
>chr9:95543740-95543940-dinuc
TATATATCTTAAGCTCATAAATACCTTTCTATTAGAAATTATATCTTTCTGAATTTATCCACATTAACACTCTCTTATTCACTCTTCCTGCCTATAAATT
>chr9:96231612-96231812-dinuc
TGAGCATAATTCATGGATAAGTGAAGGTAGCAGATCTGGAAGGAGATTCATCTAAGAAGGTAGTTCAATCAATTGAAAGCCAGAAATTCTTCTTGCTTCG
>chr2:27075356-27075556-dinuc
CAGCTCCCTGGAGAATTTTACCAGTCAGCATAGGCCTTTCCTGAAGAAATTTCAGATTAGGACCTCTCATCAAACAAGAGAAGTCGAGTCCTAACTTTAT
>chr2:27778468-27778668-dinuc
GCTCTCTAAGCGGCAAGTGTAAGCCTCTCACAGGGTCTCTACTGTGAGCTGGGGATCACACTCCCACAGGCCCACCATACGACAGCCCTGTGCCCCCCCA
>chr2:27997068-27997268-dinuc
TTACTTTGGACGTCGAACACATAGCAGACTAGGTCAGAGTGATCCTATGCATTAGTGTCACCACGTGGAATCTTCTGCTTGACAGGGTGCAACCCAGGAT
>chr2:28563697-28563897-dinuc
GAGAGCGGAGAGAGCGAGGAGCGCGGAGGAGCGAGCGGAGAGAGGAGGAGGAGGCGCGGGAGAGAGAGGAGAGGCGAGGAGAAGCGAAGGAGCGAGAGAG
>chr2:28730254-28730454-dinuc
ACTTTCTAAAGAGCATCATGTTGCCTTCTCTAGACACTCTGTAACTTACTCCTGCCAAAGACTTCACTGGGGCTAAGTGCACTCAGAATTTGTTCTTTCC
>chr9:96573506-96573706-dinuc
TTAAAACTTTGCTATATTATTAATAGCAAGATTAGATTGACTACCTAGATATTTAACAGCTTTGGAGCATGACTTTATTTCTCTCTTTTTCAGCTTAAAG
>chr9:96596633-96596833-dinuc
AAAGCCATCTAGTTGAAACTGGAACCCTGGCCACTTGTACATTTTCAAACGGAGCTACTCCAGACCTAAGCTGTTCTCCAGACCTCTAAATGATCAAACT
>chr9:99570954-99571154-dinuc
GAACTAACTTATTGCACTGTATTAGGTAACTACAACAATTTAGGTTTCAGATGAGCTCTACTCAAGCCACAATCACTGGAAATGCTGACTCATCTTTGCA
>chr9:100454354-100454554-dinuc
CCAGAATTACCCGGGATCAAGTGCACGGGGGTCAAAATCCAGCCGCCAACAGGAGCGAGGGGATCGGTTCCCAGAAAAAGAGCCAGTCGCCCAAAATGGG
>chr9:102663630-102663830-dinuc
TGAAAACCAAGGTCCTGGGCATGCCACATTCTCCCCGTTCTACGCTGAGATTGGAACGAATGAGACAGGACACTCACAAGTACAGCTCCCGAGGCATAGA
>chr9:103639443-103639643-dinuc
TGCTGAGATCCCCTGCTCACCAGTCTTGAGATCCAGTTGGCCAAGCCAGCCAACTGTTGTGCATGATGATCACCCATTGTTCAAGAGCAAAAAGTAGTAG
>chr2:30106550-30106750-dinuc
TAGTTTGTGCTCCCTGATTTGCAGGGCAAGGCTTTCTGAGCCTTCCTGATTCCCCACCTATTTCACAACCAACTCTCTTGTGAAACAGCTGATCTGTTGG
>chr2:32161233-32161433-dinuc
CTGCGACGTTTCAGCTCTCTCAAAGAAGAGCATATCCTCCTTATCAACTCTACCTGCCTTCTTCCCTCTTTGGCTTTCTAAGAGCTGACCCCCGTGTGAC
>chr9:105092974-105093174-dinuc
GCTCTCTTCACACAAATGCTAGGAGGCAGGTTATAAATAATGCATAAAGGAATTGTTACAAAAGAATGCAGGACATAACTATATCATGGCAGTTGTAATT
>chr9:106222312-106222512-dinuc
AGGGCTGCTCTGGGGGTCATCTGTATTTTTCACTGGTGGGGATTCCACTGGCCCCCTTGACTGTCCTTTTTGGGGGGGGTTTGTTTCTGAGATATGCATG
>chr9:106492846-106493046-dinuc
CCTAAATGGGTGGTATGAAGCCCTCACATCACATTCTTGTCTGTTGTGTGGAGCAGCTTACTCCCTGGGTGTGTAACACTGTGGTCATGGGTAGTAGTCA
>chr2:32770895-32771095-dinuc
GACTTGCCCACCAATCCTTCCTGCACCTTGACCTGCCACCCTGCACAGTGTACTATATCCTGTCCAAAAGACTGGACCCCTGGGGCCTCAAATGTAAGCT
>chr2:32894591-32894791-dinuc
TGAAGCTCCCACCCCGCTCAGGCTCCCTGGCTGTCCTATGTTCTTTTTCAATGAGGAGGTGCAACTTCCCGCTCTGTGCACTGGGCTCTCTAGAATGGTT
>chr2:33308530-33308730-dinuc
ACAACCGCAACCCCTCGAGAAACTGGTTAGACAAAACCATAAATCACACTTTTTGATGTGCTATAAATAAAAAACATGGAGAAATGGCCTGGGCCAGTCA
>chr2:33544060-33544260-dinuc
GCTCAAGTAGCCCTTATGCCTCCGCCGTTCGATCGAGGCGCCGGGGCCCCGCCAGATGCCCGAGGCCGCGTGCCGGATTCCCTTCGGCGATCGGCACTGG
>chr9:107686452-107686652-dinuc
ACAGTTTTTGGATGTGGACGCATGTGGCTACTGTTTTACTGTGATCTCCCTGAGCAGAGGTAATCCAGTTGCCCTAGTCAGTGTCTAATATAGTCTGGTA
>chr9:108163665-108163865-dinuc
TGAGAGAAAAAGAAAAGGGCAGAGCTACCACCAAAGACATTATTAACTTTATACTCACTCCAGGAATCGGACAAAAGCACTGAGAGAGACGAATACAGCA
>chr9:110441366-110441566-dinuc
CAGTGTACATGTTGTGTGTGTGTGTGTTGTTGGTGTGTCGAGCAAATGAAGTGTTTCCAGTGTATGAGTTGTGATTTTGCGTGTGTGCAGTCTGTCCCCG
>chr2:33994059-33994259-dinuc
AGCCCATTGTTTTTGATCAGCAAACTCTCTCATAGGCTCAAACATTGGGCCCCAGCACAAATGGGCTGATGAATAACAGGTCATGGGTCTAATTCCACCT
>chr2:38239210-38239410-dinuc
TTGTAAGAATCTGGAGTACCCAGCCATGTCTCAGACAGCTGACTTTTGCTGCATATTACTTTAAGGTTAACTACCACTCCCTGTCAGTAACATCCAAGTC
>chr2:39506836-39507036-dinuc
TAGCTGCAAACAAGTGACTCATAGAGGTTTTATCACCAGAAAGATGCTCTTATGTTTGTTTAGCGATGCTCTTGAATGAGATGAGAAGCATCAATTGAAT
>chr9:110461204-110461404-dinuc
GCTGGCTAGGTTATACAATGCTTACTGTCTTGTCATGAACACCACTTCTACCTAAGTGCAGTTTGAAGAATCATTCTTAGACACTGTGCCACACTCAGCA
>chr9:111062410-111062610-dinuc
TGCTGCTCTGGCAAGGAATCAAGAAGAGTGGGTCGAGGTGTCTGTGGAGATTCTATTTTTTGAACAATAAGTTTCTGAACCGTCAAGATCCGTCTCAACC
>chr9:111307484-111307684-dinuc
TGCTATGGAAACTTGACTCAACTGTACCCGAGAAATATGAGGAATATCAGGGGCAACACTAGAGGCCTGTCAAGCCAGCCTCTCACATGTGGATAAAGTA
>chr9:112389946-112390146-dinuc
CAGTTTATAAAGAAGTCCCATACACTTAAAGACATAAGAAGTACATTACTTTTATTGGACATTAGAAGAGGTTAAGGATTGCATTTTCCCAGAGAAAGCT
>chr2:44524528-44524728-dinuc
ATCAACAGAAATAATTCACTAGGCCTCAATAAAGAAATCTCTTCCATTACTTAGTTCTAAGGCTGACACAGGTAACAAAATATTGGTGGCAAGGCATGAA
>chr2:45091217-45091417-dinuc
CCAAAGTTCTGAGACTTCCCCAGAGGTACATATGAACAAAAATGTGGCCTCTCAAGATGCCTCTTGTTCCTCCCTCCCCTGAGGGGTCCTAGGAGATTTC
>chr2:46938002-46938202-dinuc
AATTCACTAGCTTGCTTTCTCATAAGTCTCGAGCAATTAGCGATTCATGGCAGGCAGGGTTCATCTCGTTTAAGCCTAGAAGCCAGAGAGCAGGGACAAC
>chr2:50253906-50254106-dinuc
GTGATAAGGAAACCACAGGAATGAGGTAATTGAATGTATCACATGAATACTGTTCTAGATCAATGTATTGCAGTTTTGACAACCTGACAGTTAATTGGGG
>chr9:114729978-114730178-dinuc
ACGAACATTGACGTCACTCGCACCTTCTTTAAAGCTCAGTAGCCACTGTGATGGGCACCCTGGGTGAGGGCCTGGACTGCCCGCGCAGACCACTACCCAT
>chr2:58444011-58444211-dinuc
CCACAACATGTCCTCACTTCAACATCGCCTGTGCCTTGCCCAACTCTGTCCACAGATCAGTTTGCCATCCCTGTACGCGAGGTATTGTTTGGGCTTCAAC
>chr9:116369375-116369575-dinuc
GTCTGTCAGGTATGGGCACATGTTGGCCTCTTCTCTCAAATTTGTGCATCTCAATCTATCTGGCTCCTGAACCCCCTACCCAACTTAAGCTCAATCAAGG
>chr9:117999524-117999724-dinuc
AGATAGATAGAGATAGGATAGATAGAGAGAGATATAGAGATAGATTATGATGATATATATATAGAGAGAGTGAGGAGTATATAGATATAGATAGATATAG
>chr9:118402743-118402943-dinuc
TCATCTTCTAATCTGCATTTGGATCATAGGGAGCAAGAGCCTGCTACTTTGCCCCTCAGTACTCTTTTGGTATCTTTTCTCCTTGCTCCCCTTCTAAGGG
>chr9:118842876-118843076-dinuc
GCAATAATAAAGTTTTGCTTTTAGCTTGACTTTTTTTACTTCTTGATTTTTGGTTTTGGGATTGAAAAGAGAGGTGAGTAAAGGGAGGGATTTGATGGTT
>chr9:119231900-119232100-dinuc
ACTTCTTTACAAACCTCTCAAAAATCAATCCAAATTGAGCTCTGCTCACTTAACTGACTGTCTACCTTCCAACCATGTCTGACACTTTAACCATCAGGAA
>chr2:61386845-61387045-dinuc
ATAGAGTATAGAGACAGAGATAGGTATACAAGATATATGAGGAGATACATATAGAGATAGAGATACATATAGAGAGAGAATAGATACAGACAGATATAGA
>chr2:61981654-61981854-dinuc
ACTGACATTCCCATTGTGGAGGATCGAGGGGGCCATAAGGTGGACTCATTTAAGCAGTCATGTTTTGACTTGATGGTTCAATCAGCACTGTCAAAATTAG
>chr9:119947698-119947898-dinuc
GTCATTCAAGCTCACATACACTCTACAATCACATATCAGTATCCTAGGGCCTCCCTCTATTCAAGCAATATCTCTCCCTTCTAGACTCTTCTTGTATATA
>chr9:120076002-120076202-dinuc
ATTTACAAAAGATGTTTTGGGCCTTAGAACAATGCACCACAAAGTCTGTGGAAGTGAATCACTTCTGCCCCTGCAAGATGGGCTCCATGGCTAGCCTGCT
>chr2:69728866-69729066-dinuc
ACATCCATCTCTGATTTTGCTGGAGGGACCCTTCCTTAGTGGAACTCTACAGGGCCAATGGGAGTTGATAGAGCCTAAGGTAGATTGATCTGCTCATTGA
>chr2:71032417-71032617-dinuc
GGTTCTTATGGGACCCCCATTGGCATTTCGTAAAAGTAGGATCTGTTGCACAAATTCTGCCGAGAATAAAGTAATGCAATTGGTCTTTTCCACATGTCTT
>chr2:71757924-71758124-dinuc
AGTAGAAACTCAAGCCTAGAGGAGATATACCCCTGTCATTTTAGAACAAAAGGTTGAACCAAACTGGACATGATCAGGTCAAAGTAGGGAGGCATTTCTC
>chr2:72855495-72855695-dinuc
CTCAAGATAGCAAATACTTGAAACTTTAATTTCAGAGAGTGCAACAAACCTATTAACAAATTGAAAAAGTTGAAAATCCTTTTCACAGATTAGAAAATAA
>chr9:123251208-123251408-dinuc
TTTTTGCTAAGCTGGGGGGCTCCTCTGTACTTGCAGGTGGCATCCCACTGTTCCCCTTCGGTCCTGCTTATTGGGCTCCTCTAGTCATTAGTGATCTTCA
>chr9:123665902-123666102-dinuc
CGAATTCCAATTAGATCTGGTACTATTACACTGACTCTGACTAAATCTAAATAGGACTGACAAACCCTTACAAGTATCAGGATGGATCTATCCTAATTTG
>chrX:7446893-7447093-dinuc
GATAGCTATGGAACAACCTCAATATTTGGAAGGTGAGGCTTACAATATTGATAATTGTATTTACTGAAATACATATCTAGGTTCAAAGATCACATAAGAG
>chr2:73728372-73728572-dinuc
GTTAGGAGGTGGTTGAATATATTGTAAAAGAAACTTGACTACAACTTGATAATTCAGATTGATCAAGAGCTCTAGACATTCCCAGAATCCTCATGGTGAC
>chr2:73803601-73803801-dinuc
GCAGAAGCAAGTCACCAAAGTTTAACAAGAAGGTCGTCAGGCAGACAGGAACATACTTCCTTTAGCAGGATGTTTTGAACAGAAGGTTGTCCTGCTCGTC
>chr2:75707138-75707338-dinuc
CAAGGTCATGGTCATGCACTATACATCATTAGTAATAGGACAAGACTTACTCATAAAGGGTGAAGATATAAACCCACATATCGAACTTGAGGGACTTAGA
>chr2:75825665-75825865-dinuc
TTGTGATGGGCACATTTCCAGTCATGTGCTTGAAGGGGCTTTGTTGTCTTGATCTAGGTCTTTGTACCTAGTTAAGCCCTGTGAAGGGGCAGGATAGAGC
>chrX:7657597-7657797-dinuc
GTACTCCCATCATTTAGAAGGTGGAATCAACCCATAGCGTATGGCCTTGCACGACAAGGACTGGCTTTCCCCTATATGCCTGGTGAAAAAATGCTGTCCT
>chrX:12766347-12766547-dinuc
CTTCAGAAAACTAAAGCTTGTTAATTGCAATCAAAGAACCTTAAAAAACATTGCTAAATGGCTACAGGAAATTTAGATTTGGAGAAATTAATATAATTAG
>chrX:35892462-35892662-dinuc
TGCTGCTTTCAGCTCTGACTCCCCACAGCCTCTTGAGCAGAGTTCAGAGGGTCTCTAATGCAGCTCCACAGGAAAACCTCGTTTTGCATGAATGGTTTCT
>chrX:36875554-36875754-dinuc
GAGATGTCTAAGCCATTTTTGGGCAGCACCTTGTGTGGTGTGAGCAATGCTTGCTCAAGTGCTTCTAGCTGTTAGTATGCACTGTGAACTCTGCAGGTCA
>chr2:75842095-75842295-dinuc
TCAAAGATTTTACTCACACAAGCATTGAGAGATCGCTCCTTCTTGCTCCTGTTGGTAGGATTTTTTGTCCATGACCTATTCCCTTTTGTTCATAAAGCTT
>chr2:76023809-76024009-dinuc
GCCAGTGAGTAATAGAGCAGCTTGTTGAAACCCTTGCACAAACTGAATGTCTCCTGGGCGGCTGGCAGAGGGCCTGAATGGCTTCATCATCTTGAGCTTG
>chr2:78840611-78840811-dinuc
AAGTATAGATCCAGTCGCTAAGAAATTGATACACCTTCTCTGGGGCATTGGGGAGACAATTGTACTGTATTGTACATGGTTCTGTGAGTTAAAGAGCAAA
>chr2:79075390-79075590-dinuc
GCACCTGAGTTAATCATAGTGAGGTCTTGTGTGAGACAGTGTTGCCTTGAAAGTATAGATGATTGCTGGACTCCAACACAGTGTAACTTGCAGTTAAAGA
>chr2:79243710-79243910-dinuc
TATACACCCAGTTGGATTATAAGCCCCTGAGTTCCCATCTAGGATGTTCTCAGTCAGCTGCCTTATCAGATCCTGTGTCTCTCTGTGCACTAAGTGAAGA
>chr2:79566284-79566484-dinuc
TAGAATCACTTTCCATATCAAAAAAATACCAAGTAGTTAAGGAAAGTGTTTCTCTTTACTCAGCATCTTAGGAGGGCCTTGTAGCAGTAGCAGTGTGCTG
>chr2:80760982-80761182-dinuc
GCGAAAAGAAAAATATAGATTTAGACACCTAGAAAATCGAGCATGCTCCACAGGGCCCCAATTAGAAAACACTTGAAAGAAATACAGAAGATGCTCAACC
>chrX:95852528-95852728-dinuc
CTCTTTCTCCTACTCTCTCTCTTCTCTCTCTGGCTCCTTAATCTAATCCTCTCTCTCTCTCTCTATCTAACATCTCTCTCTCTACTGTCTCTGCTCTCTA
>chr2:83808180-83808380-dinuc
ATCAGTTTATTTCCACATCTCTATTTCTAAATTATTGCTGGTTACATATAGTTTTTTCCTCGGTCTGTGTTTTCCAAAATTTTTTATTATAACTAGTCTA
>chr2:84930184-84930384-dinuc
TAGTCTCATGATGGCTCTTTCCTTGCATGGAGTGGAGTTGTCTGCCTGCAGAAGTTGGATCATATTAGCATTCTCCTGCTCAGCCTACAACTGAGGCTGG
>chr2:90535311-90535511-dinuc
TTACTCTGATGGTGAGATCAGTCCCTGCTGCCCAGTGGACATCTGGATGCTATTCCTAGAAATGAGTGACACCACTACTAAGCCTGCCATTGTAAATGAC
>chr2:91167007-91167207-dinuc
GCACTTAGTGTGCATGAGGAGGTCTTCCTCTCCTGGGTGACATCCCTGCCGTCTGGTAAGAGGGATTGCCTCTCAGGCATGCTGCTAAGGTGGGGAGATT
>chr2:92025574-92025774-dinuc
GACAAACTTCCAGTAGAGGCCACAGATCTCCTTGATTGAGCTTCTTGTCTGAGTACTGCACTCTCCTCTGAGTTGCTGTCGGTTTCTACCACAGAGATCC
>chrX:134162970-134163170-dinuc
TACCTATCCCTTGACTTCCCCCCCATCTAAAGAGCTCCGGTGGAAAGGGGTTGTATCGTGGGCTAGCAAGTGGTTCAAGAATTGGCAAGGGATGGCCCAG
>chrX:142429496-142429696-dinuc
AGAGCATGAAGTCATTAGCAACAAGTGCTCACTATCATGTAGTGGGAAGTTTCCATTTAGTTCAGGAAGACTTTTCAGATTATAGTGCACTTCATAGCAA
>chrX:159259106-159259306-dinuc
TCATTACTGCTAAATTTTCAACTGTCTGCTCTTGCACACTGGTGAGATAGATTCTAAGACAGTATTAAGCTCAACCAACTGAACAATACAAATTACTCCA
>chr2:93471487-93471687-dinuc
GTGTGGCTAGAAGAGGGACCCTGAGTGTCAGTACACTTTGTAAAATCCCACTTATCACTCAACAGGTTGTGGACTGTCTTGGGTAATTTCTAGGTGATTC
>chr2:94352006-94352206-dinuc
CACCCTAACTCAACACAAGTCCTATGCATTACCTTCAGCAGGGTAGTGTTGCTGGCTGTGACAGTATTTGTGATGGGGCCTGGGCCCTCCACACACTGGC
>chr2:95025775-95025975-dinuc
TCCAAAAGGAATTCATCTTGTTTAAGAATAAAGCCAAAATAGCAAATTATAATTCTTTCAATTTGTTGCTGAAACTCAATCATAGCATCCCAGAATTCAG
>chr2:101804346-101804546-dinuc
GGTTTTCCCATAGACTGGTGCTTACCCTCATGGCTTCACACCCATGATCACCTTTTTTGAGACACCTCATCAACTCAACAGTGTTCCAGGTCAGGCACCA
>chrX:166185354-166185554-dinuc
CCTGTTCGACCCTAAGTATCTCGAAGCCTAATGATCCTTGCTCTTCTGGCTTTAAGCCTCAGCTCATCCAATCCAGTACAGCCTTGCGAATTCCAGCACA
>chrY:144893-145093-dinuc
GAGAGACAGATAAGACAGAGTAGAACAATAGAGAGACAGAGATATATAGAATAGATAGAGAGATCATAGAGAGATACAGAGAGATAGACATATAGAGATA
>chrY:258303-258503-dinuc
GAGAGACTAGAGATATATGAGAGATATATAGAGAGATATAGATATATATAGATTAGAGATTAGATATATATATATAGAGAGAGAGATAGAGATATATAGA
>chrY:260038-260238-dinuc
TTCTATATATATATCTTATTATATTATATATCTATTCTCTTATTCTTTCTATATCTATCTTATCTCTCTCTATATCTCTCTCTATCTATATATCTCTATA
>chr2:103065122-103065322-dinuc
CTCACAAAAAAAACAGAATTACTTAAACAATCTGAAAACCATAATTGATCCATATAATAATTGAAAGAGTATAACAACCAACCTAACTGAAGAAAGCTTC
>chr2:104171532-104171732-dinuc
TAAGAGCACACTATTGACATAGGTGCCTTGAGGCAATAACTATTCACAGGCTGTGATTTGTGATCCTAACCTTAACAGAGCGATTGAGCCTACACTGCTT
>chr2:105021767-105021967-dinuc
GAGCAGTGAGATCTCAGAAACAGAAGTCTAGTATAGATCTAAAAGAGACCTCTATGAAGTAAAGAGGAGTTTATAAGCTCAGAAGACCCAATTGAGGGAG
>chr2:109180410-109180610-dinuc
TCACCCCAGTGCATAAGAAAAGAGTGGATCTGAAATGTTATAAGGCATCTAAACCTCACAGGAAGATGATTGAAACAGAGCTCACATTGCCAACTAACAA
>chr2:118434156-118434356-dinuc
CATCTTGACTTGTGGTCAAGTCCAGCACAAGTTAAGGACATCACTGGAGAGTGCTGAGTACGTGTGTCACCAGGAATGTGCTAGACTGTGGAGGCTACCT
>chr2:119031978-119032178-dinuc
ATCCAAACAGATAGAGACTGGAGTGAAATCAAGGAGTTGAAAGGATGGACTCATCAAGTGAGTACAACAAGAGTGCAAAGCCTTCATGCCTCAGTCTGAG
>chr2:120662254-120662454-dinuc
TGGGAAACACTTCCAGAAGAGAAAACCAGTTACCAGCAAAAAGCTTTGACACTCTGCAAAACCAGCAGTTGTGAGGTCAACCTAAAGTCAAAACTACCAA
>chr2:121396776-121396976-dinuc
TGCATAAACGGTGAGAGCTCTTTGAACTTTGAACTAACTTTCAGAGGTGGTAGGATAGTCCTGACACCGATCTTTATGGTTAGTGACCCCTTAGATCTGG
>chr2:122322788-122322988-dinuc
GGAGGTTCTGAGTCCCTTCTGAAGTACTCAATCCTGACTATTTACTGTTAGGTGAACTTGGTCCATTGTCCATTTTGTGTCTTCTGTCCAGAGTGTCTGC
>chr2:122443468-122443668-dinuc
CTTGGGCAATATAGACTCTCTCATATCTCTACTCTATCTTCTCTATATTCTCTCTCTATGGCTAACCCATATATCTATCTTGGTCTAATCTCTCATATTG
>chr2:124704782-124704982-dinuc
TCCACCACCACCCAATGGGCAAGGTCTCTCATACACACCAGCTTACTACCAAATTCATATGGCTCTACGAAGTGCACCTGGCAGGAAATTGTTCCCCAAG
>chr2:125735790-125735990-dinuc
CAACAAGTTCATTTAACAGCCACATACTAACATTCTGCAGCAGCACTACACACCCCAGTTTGGATGGTTGTGTCCATCAACCGAACCAGTCATCACAATT
>chr2:126483538-126483738-dinuc
CAGAACCTGCTCAATTTCGATGCACCCTTTAGTCCATTAACATTGGCTAATCGCATGTGCAAGTTGTGTAAGAACAACCTGCAGTGAGTCTTTGGTTTTC
>chr2:128372156-128372356-dinuc
CCCCAGTCGGGTGCCGGCCCAAGTCTGAAGACGTCGGCAGGCTCTTAGCGAGCCTGCACAAAGTGAACTGCTAGACCCCCCTCAGTGGATAGGAGGAAGC
>chr2:128403005-128403205-dinuc
GCCCGGCAGATCTTCAAACTGAGCAACCATGGAGCAACACTGTGGCCCTGGCTCTCTCATAAAAAAATCTTTGGCTGCCCAAGGACATCCCAATAGGACA
>chr2:129377148-129377348-dinuc
TCTCCCAAGTACTTCTCATGCTCTTGTTCCAGGTCATTTCCCCTCCATCCCTTCCCTGTCAGGCCTGAGCCCTCCAAGTCCTTGTTGTTTCCCCCTCCTC
>chr2:131989744-131989944-dinuc
TGTAGGTCCCCAATTTGACTACTGATCCCCAGATATTTTCCAAACAGGCCACCAACAAATGGTCTTAAGGTAAGCATCTTGGCCGTCACATCGTTCTTCT
>chr2:132379618-132379818-dinuc
TGACTGCTGTCAGGCAACAGCTGAGATAAAGCAACCTACAAAATTCTCCATTGCACTCGGCACAAGACCTCACCAAGGTGTGCAGCTGCTATGAGACATT
>chr2:139773706-139773906-dinuc
TGGCTGATGCACCTGCAAGGCTTCACTGTAGGAAGTGATGAGCTATGCTAGTGGTCTGGGACCGAATTTCACCCTCACCAGGGGCAAGTGTAATCATGCC
>chr2:142811928-142812128-dinuc
AACTCTCACTAAAAAAATGCTTCAGTAGAGATAGATTGAGAGATCAGAAGAAAAATTTAGTTAACGACTGGACAACATGTTGAAAAATGAACATCGCTAG
>chr2:143563382-143563582-dinuc
GATATACAGAGAGATAGATGAGATAAGAGATAGAGATATATAGAGATAATGAGAGATATATAGATAGACATAGAGATAGATAGAGATATAGACTATACTA
>chr2:145822177-145822377-dinuc
CTTCGGCGACTACTGAGCTTCAGATTGGACTAACGAGGAGATAGTCGAATTCCATCGTCTTGGGATCGCCATGAAGTGTGCTCACACTATGATGACATTC
>chr2:147795388-147795588-dinuc
ATGCAAAGGACAGGTGAGGCCAACTGACCAGTGTGACATGAAGAGTGCAGCAGAACAGGATGAGGGCATGAGCCAACCAAGGCTGAGCATCTGCAGGAGT
>chr2:149826562-149826762-dinuc
AGCCCAGAACCACCATGCTGTCAGATAATTGTACATTGTCTAAAACATGACACCCCCAGCTTAGACATTGCCTGGAGTTTGATTGTTGCCTAGGCCATAC
>chr2:150747570-150747770-dinuc
GGAATGTCTAATCACGTGCCAATGTTTCAAAGAATAGTAAACAGAAGAGGAGCTTGTAGTGAATAGAAAGAGGATTTGAAAATAGTAACAGGGGAACTGA
>chr2:150909835-150910035-dinuc
TGAAACTTTTTAAAGCAACTTGGCGTGCTGATTCTTTTTTTATTTTGTTTCCAGGGCTTAAACTTTCTGAAGGGTTTGCCGTGTCGGGGGCTTGATGAGA
>chr2:152962316-152962516-dinuc
GGTTCTATCTCAATCCTTGACTTGTGATGCCAGCAAGGGCAGATCAACACTCCCGAGGGAGTAAAACGCATCTCAAGGATGGGATTCATCCAACGGGTCC
>chr2:154351282-154351482-dinuc
CTAGGTCGTAGTCAGGAGGTAGCTACACTAACTCATTTGAACAGAGGGTCAGCAGTCCACCTTCTATTTCTCACAGTGCTGAGATGCCAAGCTGACTTGT
>chr2:154465257-154465457-dinuc
TGATCACTCCTTTAATATGGCAGTCAACGTAAGACTTAACCTGTGTCTGAGGGCATTAGTAGCAGCTTGAGTTAGTCTGTACTCAAGATGAGGACTGAGA
>chr2:155318158-155318358-dinuc
AGCTAGCAAGATATCCATATAGCTAGGATATAGTATAATCGATAGAAGAGATATAGAATAATAGATAAGAGAGAGAGAGCAGAGATTATCCTAGGCACAA
>chr2:155686181-155686381-dinuc
AAATTGGATTGAAGGGAGAAATGACCAGATATATGCTGGAGATTTAAATAGATGGACGTCATCTACATGAGAGAATTATAGGCAAAACTACTCACAAGCT
>chr2:160741687-160741887-dinuc
TTTTTAGTCCCTCAGTCCCCTTTCATGGGGGAGCTCCCCAGTAGTTGCATAACTTCATCTGCTTCAGGAGAATGGGGCCATCCCCCTTGATGGGGACTCA
>chr2:162826248-162826448-dinuc
AATTGTGGCCTATGCCCAAAACAACTGCCCCATGACACAGTAGTAAAGGCAGAAACAGTGACTCGATAACCAGAAGAATTGTTGCACATACCCAGGTAAA
>chr2:163253472-163253672-dinuc
AATTTTAATCTCGCCTCCGCGCAGAAAGAAACACTTTTGCCAGGCGGAAGCTAAGAATGTGACGCCGTATGCGATTGATGAGGTGGAGGAAATTGCGGGT
>chr2:165272494-165272694-dinuc
CATGTCATCATCTCCTATGTATCATCCTGTATTCCATGTTATCATCATTCAATTCCCCCATCATATATCTCGGTATCTACCTCCATTCCCATGCATCTCC
>chr2:165367074-165367274-dinuc
AATACCGCCCACTCAGACAGTCTGCTCTCTTTAGGCTGACCTGCTCTCCCGGGGGGGGGCTCCTAGTTCATCCCATGGCCAAGGGCAGCATTGGCCTATC
>chr2:165654349-165654549-dinuc
GTACTCGAACATACCAGGTTGATGGGGACTAGTAGCTATTGAGCGTAAGTGAAGGTTGACTTAACTCCTGATTTGTCCAGGGGGGAGAGGGGATTTGGCT
>chr2:166754883-166755083-dinuc
ACTTGTGTCCCGGCCACTAGGTGTAACCAAGAGCTAAGGGGAATGTCAATCAGATGATGCATCTTCCATAAATGGAACTGGGCCTGGTTGGCAGGTGTAG
>chr2:168586126-168586326-dinuc
CAGCCGGGGACACCCAGCAACCCCGTGATGACTCAGAGCCTTGTGACAGATTAATGACTCCTAAGCCTAGGATGAGGATCAAGAGTCACAAAGACCCCAA
>chr2:168595806-168596006-dinuc
TGATTGCACCACCGAAAGTAATGGTATTTGCCGGTTTCTGTCAACTTTTGTAGGTACAATACAGGCCTTAACAAATCTGGAGATACACAGGCCCCAGGTG
>chr2:168908991-168909191-dinuc
GACTTGTGCCCCATCCATTGCTCTAATGGTTTCTTTACAAATCAACAGGTGGAATGATGTGGAGATTGGACAGAGAGAAGCTGGAGCCCTGATGGCTGTA
>chr2:170145296-170145496-dinuc
GAGCGAACAACCTATAACCAGAGGAATACTAGGATATATGAGAGCAGTGACATCAAAGCTCAGAGCTCTTAATCAAAATAGAACTAAAACAGGCCCTAGA
>chr2:170193242-170193442-dinuc
GCCTAAGTTCACTCTAATCCCGATCCACCATGGTAAACCCAACATGCTTCTAAGCTTGCCGTCAGACCGCAACGGAACAGAACTTGATCGCCAAGATTTC
>chr2:173027930-173028130-dinuc
CCAGGAGGGGGCCGGAGACTTGATAGGAAGGGCCTGTATCCTGCTTTACCATAGTGGGCAAGTTGAAGAGAGGGCCTGCTAAGGATGCCAGGATGATGAG
>chr2:173672545-173672745-dinuc
CCTCTCAGTTGCTGATTTTTCCATTTAGCTGGTGTTTTGACAGAGCTCTTTTGTAGAAATCAAACTGTCAATCCATAAAGTACTGATTTACTGGTGCTTA
>chr2:180273688-180273888-dinuc
TACCTCTCTAAGAAAGTGGCGGTTGTATGCCCTCCGGCGCGTTCGCCTGCATGCTCGTTGGCTCCTAGATGGTTAGAGTGTGTCGGGCGGACTCCAGGTT
>chr2:180602746-180602946-dinuc
AAGTGCAGTTCCTACACAGCTTGGGAGGTGTGGGGGATTCCGCTGCCTGACATGATTTCCCTTGAGTTTTGACCTCCTTCCCCAAGCTAGTGCAGGTGAT
>chr2:180781640-180781840-dinuc
GTTCACAGCAGAGCTAAGATATCAACATCCCCCCCCAGACGCTCCCCACTGTTTCTCTTCTTAATGGTCATTTTAGTTAGTCTTGAGTCCTCTAGATCCA
>chr2:181458153-181458353-dinuc
AGACGCTTTTCCTAGGCCTCTTCAGGGGCCGTCAAAATTCTTTGCTCTATTTGGAATTTAAGCAAGTATTGATTAAATTTTTTGGGTCTGATTTTTAGCC
>chr3:16027446-16027646-dinuc
GTAGATGTGCTTCACCCACCTTTTTGTTCTAAGTTTAGGAGCCTTTATTTAAAGTTTGAATTTTGAGTATTGAGTGAGTCTTTTGTTATTTCTGTGTCAT
>chr3:19568626-19568826-dinuc
ATAATGTAGCATTTGTGCAGATATGGCAAATGAGACTGCTACACCCAAAACAATACTCAATCTAAAAAGAAAATTTAACATCTTTGTAGGGCTTTTAGCC
>chr3:21046547-21046747-dinuc
AAAATATTAGAGCCCAAAGCTTGAGGAGGAACAAAAGGATGGAACTGACAATGGTCGGAAAAATGTACACTCTTCATATAGCTATTAAGGCTATTCCCCC
>chr3:30605770-30605970-dinuc
AGAGTCAGATGTATGTTAGAGATGCCACTAACACCTTGACAGCAAGAATCTGCACCCTGAAGGCTCTGTGTGTCACAAGGCTCCTGACCCACTTCTGTGT
>chr3:30891003-30891203-dinuc
GAGTGTTCCCACCCAGTGAAGTACAGATTTCTTTTAGAGTTTCATACTGGGAGGGGTGGCATTAGGTCATTTGGGAGCCAATTTTCTCATATCCACAGGC
>chr3:35529300-35529500-dinuc
CTTCCTCTTCAATCCAGTTTGATATTCTACCCTAGTGATACACACCCCTATCCATTAATGCTAAGTTTGAATAGGGGCAATACTGCTAAAAGAGGTCAAG
>chr3:37081466-37081666-dinuc
CCAGCTATTTTATAGTATCATTTCTCCCTATAAATCAGTATAGAAGTTCACTTACATTTCGAACTAGCTAGAAGCCAAGGAAGTAAATCAGCAACAATAG
>chr3:37334302-37334502-dinuc
AGCATGAATGTGGAGGTTAGACCGCCAATGGTTCCGTCAGGGATTTATAGATGTCTGAGCACTCAAGGTAAGAAGTAAGGAGAATAGAGTATGGCAGATT
>chr3:37476782-37476982-dinuc
ACATTGTCTGTGAGAACATTGCTTTTGATCTTTATTTTAGAACTCAAATCCTACTGATGGACTCAAACTTGCTGTATACCTTAAGGCTTTCATGTTTTTG
>chr3:41182718-41182918-dinuc
ATTTTGAGGAGATCAGGTGTTCTTTCATCTGGTTAGACTCATGTCCTGGCTGGGGACCTCTGGGGCAGTGAGATCTTCTATAAGGGCCTAGAGTTGCCTG
>chr3:55079198-55079398-dinuc
AGCAGGCACCTCATTTATGATTAATCGCACGTACATTATAATCCCCGTCAAACTTGTGCTCAAAGACAAACGAGCTTTCATATTCGCACAAATCAACTCT
>chr3:59483104-59483304-dinuc
AATCATGTGCAGAATAAGTTCAAGGAGGTCTTGCAGTGGAGCACCCTGTGCACTACTCTTTGGAATGTACCCATTTAACTTTATGAAGGTATCTGATATT
>chr3:59879169-59879369-dinuc
TTAAAAAAGGAGCCTGAGGCTTTCCTGACCTTGAATTGCTAAGTATAGAATGATGTGCTTGATATTTATGAATATTAAGTAGTTTAATCTTTTTGGTTCT
>chr3:61409762-61409962-dinuc
ATCCTGTTGGAAGGTGGAGAGTCTGCGAGACTTACATGTTTGTTTGGTGGTTGAGCTTGATACTGCAGAGCCTCCTTGAAAGAGGCACTGGGTCTGGTTC
>chr3:75360156-75360356-dinuc
TCAACAAACCACACAGTCCACATCAAGCTCAGAGACAGAGTTATATTTTCAGACCATGTTTGGCCTGTTAAAAACTAGACTTGATAGGACCTACAACAGT
>chr3:76135490-76135690-dinuc
ATCATCCATCATCCCATCCATCCATCGATCCAATCCCGATCATCCGATCATCATCATCATCATCATCCCCCCATCCATCGATCCGATCCATCATCCATCC
>chr3:84772116-84772316-dinuc
GATAGTAGCAGGCATTAGAGGGCTGCTCACAGTGCTGCCCACAGGATCAAGCTCTTGCTGGGGAGGGGATGCAGGACATAGCCTCTGGTGGAGATGAGAG
>chr3:84977848-84978048-dinuc
GCTGGAGCCTCATTACCGTGATTTCAGAATATCAGAGCTGCCGGCAGCTCGCAAGTCAAGGTTGTCTCACACTATAAACTATAGGTGCAGAGTAACATTC
>chr3:85284818-85285018-dinuc
GGGATCAAGTAGGAACTCATTTATATTCACCTCAGCACAGCCAAGCGCACCTTACTTTTTCCAAGTCAGACAAGTGATATTGATCACAGGGAAATGGGAC
>chr3:85725496-85725696-dinuc
AGACAGCTCGCCTGGAACAGGGGAGGAACACAAAGTTCCAGAAAAAGTAATCACAAGTCATCAGGTTTAGGCAGGACCAGAAGAAACCTATGAGAGCTGC
>chr3:85857655-85857855-dinuc
TAATTTCAGATTTTGTCTCGAACTCAAACAGTCTTGTAATCTCCCCCTACTACAATGAATGATAAGCTTTGAACTATATGGATCAGTGTTGAATTCAAAT
>chr3:85981393-85981593-dinuc
TAGGGCAGGGAGGTTGCTAGTGCAGTGAGCTCCTTAGTGTGTGCAAGCCAGGTGTGGGGGGGAAGCCTTGGACTACCTTTAAGCTTGATAATATGAGATG
>chr3:87048634-87048834-dinuc
AACCACTCATATGGGGACAAAAGATCTGCCTCGATCATGGATGGAGGCTGAAGAACAGATAGGCTGTGCTAAGATGACCCCTGAGACCAATGCACAGCCA
>chr3:87372082-87372282-dinuc
AGCATTGTAGGCCCTCCCCCGCTTCAGGAACTTTGTTTCATCGAATGTCCGATAGTTCCATCAGTGACCTGTTCTCTTCCTGAGCTCCACACATTTGTGG
>chr3:87390090-87390290-dinuc
GAACTGGTCCCAAGGGTCTAAATATATAATGCCTTCAGTGCAACAGGATCCAAAGCTAAAACTTATTGTGTAAGCCGAGAGGGATTATATCTCATTGTTG
>chr3:88045112-88045312-dinuc
TCTATGATTCTCTACTTGCTAAGAGATTTCTATGCTCTGGATCTCTAAATTCTCTATACTATTATTCTCATATAGATATCTACATAGATAATATTAACTC
>chr3:88663430-88663630-dinuc
TTGCCAAGAGGCTTTCACAATGAACATCTATCTCAAGAGAGGTTAGAAATCATGTGGAAGCAGTCCAGGCCAAAGGATGAAAAGCTTTCATTGAGCAGTG
>chr3:89881604-89881804-dinuc
TGGGCCAAGGGAAGGCAAGCCCTTCAGAGTAGGTATGAGAGCGATTGCCAGGTTTTAATGAGACAAGCGGGCCCCGATTCTGGCTGGACTCAGAAAGCTA
>chr3:94314078-94314278-dinuc
CATATAGAGAGATAGAGCAGTATAAGACAGACATATACCCAGATACCGAGATAGATAGAGATATATAGCCCTCCCAGGGAGATGAGTGATATTACTATAG
>chr3:95027384-95027584-dinuc
GCTGGTTGAGGGGGGGTAAGTCATTACATTTCCTCACCATAGCTGTCCTTCAAAGCTTGTTTGGGACAGGTATTCTTTAGGCCTGCCTGCCAAGAGGGCT
>chr3:96563714-96563914-dinuc
GGTGGTCCAGTCTACCTCAGTTGTTTACCATGGGCCAGGCCACCAAAGACAGATCCTCACTTAGAGTGTTCTTGCTCATAGACACAGCCCAGCAGACTTT
>chr3:96813828-96814028-dinuc
TACTCTGAAGATCTGTACTAACTCAAAATACGAGCAGCTTGTATAAGGAACCTCACTCTCCTTTGAGATCCATTGACAGGATTTGCTCAGAGTGGACTTC
>chr3:96958205-96958405-dinuc
GAGGCAGCAGGGTCCAGCAAGGAGTAAGTCCTTAGGACTCTTAGATATGGGCCAACTGACTACAATGCTCCCTAGATTCACTCTGAGGCTAGGAAGAAGG
>chr3:96958949-96959149-dinuc
TGTCCTGCAGTTTGGTATATCATGAAGCTGACTTTGATGAGGCTCTTATTATTTATTACGGCAATGCTAATCCCTAGCCTTTTGGGACATCTCATAAATT
>chr3:97071515-97071715-dinuc
CGAGGCTCCTCTCTAGGGTGATGTGATCCTCAACTGCCTTGACATGCGCAGATTTCTCAGTGTTGAGCAGGCTTAACCACCTCTAGAACCAGGCTGGGAC
>chr3:97775378-97775578-dinuc
ACAACTCCATTCTGTAGTAACAGTGCAAGTTGCTTCCATTAAGCTTGTTAGCATAGTTCTAGTTTAGATTTAACTCTGAATTTGCTTGCACTAGCAAGGA
>chr3:97889688-97889888-dinuc
GTGGCCCCTGATCAGGGCTCAACAAATTATCATGAATTGCGCGAGTTGTGACTCAACAACAAACTAAGACCATCTTTGTTCCAATCTAATTAAAAGTGGG
>chr3:100561930-100562130-dinuc
ACTTTAAGACATAGGTCCTTCTTCTACAGGAGAGCTAGTGCAAGAGTCAAACTCAAGAAAACATTAAAGGGCAAAAAAGTCTAAAAAATTGATTTGTAAA
>chr3:100907306-100907506-dinuc
ATATAGAGAGAGATTATAGAAGAGAGATGAGATAGTAGATAGATAGAGAGAGAGAGAGAGAGAGAGATAGAAGGAGATCTAATAGATAAGAGATATATAT
>chr3:103509808-103510008-dinuc
CTCAAGGGATGAATTCCCGAGACTCGCAAAAAAACAAATTCATAAATCAGAATCTTGGTTGTATCTCAGATATGTATGCCAGGGTCTACACCACTTCTAC
>chr3:104534244-104534444-dinuc
GGGAAGAAGATAGACTATAGGAAAATAAAGAGGGAGAATACTAGGAATAGGAGAAGAAAGGAGGGAAGGAAAAAGAGGAAAGAGGGAAAAAGATAAGATA
>chr3:104771460-104771660-dinuc
TTAAGCACGGCTTGTTTGCACCACGAGAATTGCTGGTACCAAAAACATAGGTACATAATGCACCCTTGTGATTTGATTGAAGGTTTAACCTTAATTGGTG
>chr3:105399975-105400175-dinuc
TCAGAACATTTTTACTGATCTAAGTGAGCACTCCAATCAATCATGCTTTAGTATAACGGATTTTCAGACACAAATTAAAACAAATGAGAAGAAAGGGCCT
>chr3:105438536-105438736-dinuc
ATGTGGGGATCTATTATGGTGCAGCTGTCTGGATCTGGCAACAATGGCAAGGCTGAAGGTATGAAAGAGCTTATAGAGTGACCCTCCCCATGTGTTGGTG
>chr3:105563400-105563600-dinuc
AGATAGATAATGAGGGATTAGAGTAGTATATGAGTGAGATAGGATATGATGATATGAGATATAAGATATATAATAGAGGAGATAAATATAGTATATGAGA
>chr3:106786633-106786833-dinuc
TGAGCAGTAAATCCAGTTGTTCATGCTCTGATCAGAACATGGGTTTTAATATGCAAACTTCTGAATAGTGACTTTTGGAACTCTTGCTGGCCAAGCAAGC
>chr3:107084468-107084668-dinuc
CTATAGATAGATAGTAGTAGATGGAGAGAGATATCCATATATTCATGAGATATAGATAAGGATATCTCAGGAGATAGATATAGATAGGAGATATAGATAG
>chr3:109354822-109355022-dinuc
CCATAATTGAGTCAACATAAGGATCTTCACACGCCCACAGTCAACTGTAATACTGACCTTCCCATAGGCCCATTGTGGTCAGCACATTAGTCTTTCGAAG
>chr3:113646383-113646583-dinuc
AAATTCTATGTTATTATGCTGTTTTTTATGAGGTGTGTTATGACAATGGGAACCATGGACAGTCATCTCAATGAAAACAGTGACTGTAGATGGTTGGGAC
>chr3:115729170-115729370-dinuc
GTTTCGTCAGCCAATAGCTTCTCCTGAGTTTATTTTAGGTTGGTTCTTTAAGAACTGATCAAAACCCCACCTCTCTTCATCTCTCTTGATCAGCTCTTAA
>chr3:116659260-116659460-dinuc
AAACACCATAGAAACACTCGTGTATACCGTCTCATGCAGGATCTGCGTGAACGGTTTAAAAGTCCAAAATCGAAATTACACACATAGTTGGTCTCTCTAT
>chr3:121717845-121718045-dinuc
TTGAAATCTATGATACATGGACAGAAAAGAGAGTCTAGCAGGTAAGCAGACCTCCGCCTAAAGCTTTCAAGGACATAGAATGACTAGAGTGGAGAAAGTT
>chr3:126991190-126991390-dinuc
CCAAGAAAATACCAATAATTGCAAGCAAGCTCAAGGATGTTTGACTCAATAAAGCTCTGTACCTATACCAGTCAGAACCATGGAATTAAATGGATTGACA
>chr3:127862769-127862969-dinuc
AAAAGACTAAACACCTGGCTTATCACACATGTACTCCGAAAATGCCTTACATGTGAAAATTAAATACACAATCAAAAACCCTGTTTTGAAAAATAGGGTT
>chr3:127941430-127941630-dinuc
TAGACACACCTTACCAACACATGTCCCAGTGAAGGAATGACCTGTCTCATTCTCATAGATACCATATTGGTTCTTCAGTAGCTCAACCCATAACAAATCT
>chr3:129557748-129557948-dinuc
GCCTGCCACTCTAGGCTTTGGACAATGGCTGTGTTTGCATGTTGGCAGGAGCCTAATGGCGTAGAGGGAGACAGGTATGGTAAGCTTGCTCTTACTCTGC
>chr3:129658644-129658844-dinuc
ACCATTGTGGAAGACAAACCTAACTGTCTCCTCTGCGGGTAGATCCTGTGGGTGGAGTCTCCCTCTCAAGATGCCGCACAAGAGAAGATTGCGACTGTGC
>chr3:130273308-130273508-dinuc
AAAACAACTGGGTATTGCAGGCTTCAGGCTGTTAGGTATTATTGACAATCTGTGATTGGAGAGATACTAAAAAAGTAATTGAGAATAGGCAAATAACAAA
>chr3:133527866-133528066-dinuc
TCACAAATCTACCTTAGTGCACTCCCAACCTAGTTGAGAAGAGAGAAGTGCTTGAAGATTGAAGTATAGACTCAGAGATAGATCATAAGCCGTAGTTTGC
>chr3:133656186-133656386-dinuc
TCTTTCTGTGAATCCCAAGTAGAACCAGATTCAGAGCACTGACTTCCTGCTCAAGCCCAGACCACAGGCTTTCCAGGAGCTACATCACTTCACATCTGTC
>chr3:136086852-136087052-dinuc
AACCAGGTGCAACTGTTGGTGGGAAAGATACTCCTTTCTATATTGTGTGCAAGAACAGTATGCACCAAGCAAAAACTATCACAGATCCAACATGCAGGCT
>chr3:136531877-136532077-dinuc
AGATCACTTTTTAAACTCTACCTATTGCAACAGAGCCCCTCTTGTGCCTCTGGATTTTTTTCTCTGGTCATGTATCCTTTCAGGGAGTAAGATCAGCCAC
>chr3:136755694-136755894-dinuc
CCTGTTTGGGCTGACCAGTTGCTAGTGGATTTTCTCCTCAACCTGAATAAGTGCTATGCAAGAGCTGTAGGTATCTTTTAATGTTTACCGAGAATTGCCC
>chr3:138215180-138215380-dinuc
CTAAATTTGGATTTGTAGCTACTTTTCAAGATTCTCCTTCAGTAGTTTTGTTTGCTTATGCTCGTCTTTTTCTTCAATGCTTATTCTTTGAATGTGGGAG
>chr3:142493590-142493790-dinuc
TAGTGTAGCTGTCATGCAAGACAAAGCATAAGGAGTTGAATAGTAGCTGAATGCTAACTTATGTGTGTGTAATTGTTATGCATGAATTGGTGTGCGATGC
>chr3:142560274-142560474-dinuc
TTCTGAAAATGATGGACATTGCAAAAGGCACCTTCAGTAAAGGGCTTTTTGAAGAACTGGTCATGTTCGTTTTTGAACTTCTTTTTTTAATTCGGGTTTG
>chr3:143674106-143674306-dinuc
TAGTCTTGGGAGATTATTGAAGAAAATGTGCTTCCCTAAGTTCATCTCGTAATCCTATAGTGAGGAGGGGAGTAACTAGTGGAGCTCCTGGACACAATGA
>chr3:144015452-144015652-dinuc
TCTGTCTTGAGCTTGTGTCTCAATAGATGGCACCTGCTCAAAAGAAATCATGTTCAAACCTTCAGCAGAAGGTTCAGCACCTCTTCTGGGACATATCATA
>chr3:152212031-152212231-dinuc
ACAGATATGGTGGCAGCGAGAACAAGCTTTGTAGTTCAAGACAGCTACGATACTAAATGTGGCGAGCCTGAAGCAACACACGGTGGGAGTGCTACACAAG
>chr3:152245006-152245206-dinuc
TACATCAGTAACATTAGTGGATTTCATTTTCACAGTCTTGTAACTCCCTGATATCCTCACCCTGGTACCCCTCAGAGGCTATTAGTAGGTTATGGGCTTA
>chr3:152535590-152535790-dinuc
GTGCTGGCAACCCACATAACATGCAACACTCAAGACATCAACAATGACCAGTGCCATAACTACCATTATAATTAAACAATAATGCCATGTCAGAATTAAA
>chr4:6978575-6978775-dinuc
ATGATGCTCATGATCTCTGCTCATGTTTACTCATCACATAATAAATAATATGAGGCCAGATTCCTAGGCCAAAGACGCACTTGTGAAACATCTCCACATC
>chr4:7136144-7136344-dinuc
TCATGCATAATTGCACACATAACAATATTGACATACTACATCAGGCATTATTTGTGTACATTTATTACATATTATCTTAGATAAGTTATAATCTACTTAA
>chr4:7141130-7141330-dinuc
CTGAATGCAAAAGTATATAGTCAAATTTTTCATAGGATGATTTTGGATTATTTTTTCATGATCTAATCTGGGAATGCTTTTTACTTTCTAGTGACTCTAC
>chr4:7389960-7390160-dinuc
GGATAATCATTTTTTTTTATTGAAACCAGGTTGGACAATAGACAGTCAAGTGAGAAGGAATATTTTCAAGCACAGGTAAATCTTAAATATAATAATGATA
>chr4:8728860-8729060-dinuc
GACAGGGAGGGCTGGAGCAAAGGGAGCTCTCAAGGGTATCTCTGGTTGAATAGCAAGGACAGCTTTGCCTCGTCCTTCTCTGCGGCAGCCCTGTCACCTC
>chr4:8783246-8783446-dinuc
CATCGGGTGCAGATAGACTGTCTTTTTTCTCCGAAAGGTGCTGGAGGAGACAACAGCATCTCAGACCTCCTGACAAACTTAGTTAGGTACCTCTAGCCCC
>chr4:9859520-9859720-dinuc
TGGCGGCACGTAGCGCTGGTGAGGGGTGGGCCCTGTGAAGTGCCGATTGGGGCTGGACAGCTTGGCTGCTCCTTCAGGCGCACCCGCCGCGGAGAGGGGC
>chr4:11881497-11881697-dinuc
AACTAAACACTGTGCCACATTGCACCAACCACATGAGGTCTCGGCTATAATGACACCAGAGCAGATGACTGGGTGCACCTTGGGACACCATCCACAAGAA
>chr4:18086998-18087198-dinuc
ACAGAGAGTAATTTGCTACCAAGGGGTGTCTCCAATTTAGGAGGAGGGCCAGTTCATGCCAAGGCAGACTCAGAGGCCATGTTAGCCGACTCAGATCTTT
>chr4:22645280-22645480-dinuc
TAAAAGTATCTTAATCTCTGAGGAAAGGAAAAGAGTTTAACATAAATTAAATACATATTCCAGAGCTAAGGCAAATATGCTGGAGACAAGAGAATTAATG
>chr4:31823396-31823596-dinuc
TTAGTGGTATCCCACGAGCACACTTCTGATACCTCCTCTTGGAGTTGAGTTCAAGTTGAAAGGCGTTACTAACACCTGTTCCCCAGCAATCAATTTCTAA
>chr4:32263292-32263492-dinuc
GGCTGTTTGCCAGAGGTTGCCGTACAGGGCTACACACAATGTCATAAGCCCTGTTTCTATTGGGCAGATATTACTCTTTTGATGGTTCTCTCTACTTGTC
>chr4:32350766-32350966-dinuc
GACAATGATATGAAGTACAAGAGAGATAGTAGAATAGTCTTTCCTCGGGAATGCCTTTGGACTCACGTAACCCCAAAGTCAAACCTGAGAATTGAGCCTT
>chr4:34528748-34528948-dinuc
CAGATTAGCCTTTCTGTTTTTTCACCATGCTCCTCTAGCCACACTTCACTCTTAAACTAGTTCATAAGCTGACTCAGATTATAATTCAAGGATGCAGAAC
>chr4:41313947-41314147-dinuc
AGGAGCACCTAGGCCCTCTCCAATATTGGCTTTCAATGTGGGAAGAGCAGGTCCTATAGGCTCAAGAAAACCTGAACCCTGAATTCAGGTCCCAGGTCCA
>chr4:43967828-43968028-dinuc
TGTCAACTGTACAGGACTGATGAGAACAGAGTGGGTGTGCCCAATCCTGAAGGGGCTGATGGCAATATAGGTGATCAGAGTCATCTCTCAGAGGGCAGAG
>chr4:45267802-45268002-dinuc
AAGTGAGGTCCAAAGTGTGAGGGTTGAAGAAAGTGAAAACCTTTAAGGAGAACAATTAGAGATAAGCTGCTAGAGGACAAACTGCTAATTGTCAAATCAT
>chr4:47274198-47274398-dinuc
ATATTTGGGTCACACAAGTCTGTTCAGAAAGTCAGCCTGGGGTTCCTGGCATTTCATGTGCTTTTTGGCAGTCACCATTGTGTTTGATACTTCTTACCTA
>chr4:50513968-50514168-dinuc
CTACGCTCACTAGCTCCTGGTTGAGATGATTCACTTCACATTCAGCAGCTTGTGTGGTCCTGGTCCACCCTTACCTACCATTGTCTCTTCCTCTCCCTTG
>chr4:54626156-54626356-dinuc
AGATATAGATGAGATATATGGGAGATAGATAGATATAGATATAGAATATAGATAGATAGATGAGGGATAGAGAGAGATATAGATAGAGAGATATGATGAT
>chr4:56853956-56854156-dinuc
CCTTCCAGGTCTAGGCCGTCTGACAGGTAAAAATCTGACAGTTGAAGCTTGCAGACCAGTACGAGACTTGGACGCAAAGGCCTCTTCTTGGAATTTCAGA
>chr4:57901126-57901326-dinuc
GCCAGTTTCCAGCTAATGAGATCTGTCTTTCTTAGATCAGGGAGTACCACAGCATTTCTTCTCAAACTCCTCCAGCTGACCCCCTCTCATGTGCCCACCC
>chr4:59200460-59200660-dinuc
TAGGTAGGCACTGTAATGTCTCCTCCTCAGAAGCATTAATTCTGTTCACTGCTCTGCTGGTCCTTTTGGAGTCACCCCTTTTTGTAGTATGCAAGATGTC
>chr4:59291214-59291414-dinuc
CTAATCGTACTGGCCTGCTAAACATCAATGCATCAAACTTTGCTCGAGGATCCCCAGTAACAGCTGGAGAGTCTAAAGTTGCACGTGGTGTCTTCTGATG
>chr4:61830486-61830686-dinuc
CTCATGGTGAGCTCCCTTATTCAAATATTTTAGTGGTCTTGCAAAAACTACTCTTAAGTTTGAGACAATTTGAAGTTTATTACAAATTGTTATTTAGTTT
>chr4:62386380-62386580-dinuc
GGGTTTTGCCCAATTTGTTGATAGTATTTGGGGAGGGTGTTTTTTAAAGGGTCTTAGAATCTATTGGAATAACTTTTTAATCTAGGTGCCTTGTTTGGGG
>chr4:65605212-65605412-dinuc
CGGAGGGCGAGTGGCAGGCGGGTGGGTGGGGTAGATGGAGATGAGGTATCCATGTCTAGAGTGACATGGGAACCGGTGGCTGGATCAGATCTGCCATGGG
>chr4:70638256-70638456-dinuc
GAAGGAAGGGGGAAAGAGAAGGACAGGAGAATGCAAAAGAGTGAGTAGAGAGATGAAGAGGTTAAGGGAGATGGAGGACTGACGAAGAGACGAGGTATGA
>chr4:82542303-82542503-dinuc
GTAGTTCTCCAAAGACTATGCAAGGACCAACCAATCTTTTTTTTTGCTTGTGAGCACTTTCCCTTCTGAGCCCAGGGGAAGAGTTGCAGACTTCCAAAAC
>chr4:83452338-83452538-dinuc
CATATTACTTCTCTTATACTGGTTATCTAAAACATATGTTGGCTACGCATCATTATATACTGTAATATTAACACTGCCTAGTAACATATCTGTAGGGTCT
>chr4:83997014-83997214-dinuc
CTTCTGGTTCCCTCTTATTGATCACGGAGAACACCGATTCTTTGAGTTGCCAAGAGGTTCATTCTAAAAGCCTACTAAGACTAAGACTCTCCCTAGAAGC
>chr4:95910168-95910368-dinuc
AACTTAAGTTTTGTGTGTCCATAGTGTTGCTCTAGACAAGAAAACAGGATCTGATTGTTAAAGACACAGAAATACTGGAGATGTTGGGACATGCACAAAC
>chr4:101194445-101194645-dinuc
TTATAGGGTCCTTCAGTTGGCCAACCTCATGCTCACACTGAACATCCAGCCATCACACATTCAGATGCACTGAAGGTTGTAGTGCAGGAAACTGACAGTA
>chr4:109348097-109348297-dinuc
TTTCTAACGCTCAAAAATTCACTCTGTGGATATTCAAGATGGATCACTTGCCCACTAGGGGGAGGATTGGTTGAGATACTTGGAATGATCTTTGACCCTT
>chr4:111463080-111463280-dinuc
TTCCGTAGTTTCTTCTAACTAAGTCATACTCAAGCACCTGTTAACACAGTGGGAAGAATCTCTGACTGTGTTGACTCAAGACCCCACATGAGCTAGGAAC
>chr4:114670989-114671189-dinuc
GGAGGAATGGGCTGAAAACCCATTCTGTGAACAAGGCATCTCTGTAGAGCATGCTGCCCCAACTGTGTTATGTAACAGAGGTTGTATGGTAATCTTTACT
>chr4:119982021-119982221-dinuc
TAAAGATCTGTTGGCCAGCACCCTTAAATTTCCATACAACTGTCAAGGAATAAGCTTTTGGCAATTTCACTCCAGCCCCTCACTCCCCCTGGTTCTGGAT
>chr4:120297457-120297657-dinuc
TAGTGTACCACTTTATAGAGAGGATAGAAATAATTCTATCTTATTCATATATCCCAAGAACTTATAGAGTATATAAATCGAGAAGGAAAAGATAAATGAG
>chr4:120853146-120853346-dinuc
GAAGTTCACTTAGGTGCATTCAAGAGGAGATGAAAGTGAGTCCAGCCTGCTGGAGTGCATCATAACCTGACAGAATGGCTGCCAGGCTCACAGCCATCAT
>chr4:124806500-124806700-dinuc
AGTTCAAAGGAGACTTTGATTTGCTGTGGTTGGAGCACTAGTGGGTCTGTCTCGTGTCTCACGCTACTCAACTTTTGGTCTCTGAATCCATGTAATACTC
>chr4:125649552-125649752-dinuc
GGAGAGCCAGTCTCTGTCCATGTTTCTCTCTCATACTGTGGGGACTCTTCAGATACCTATCCTGGGGGCAGACCAGGCTAAGGAGGGCCTGACATGGTCG
>chr4:128667578-128667778-dinuc
CCCATAAAACATGATAAATAAGTTACCCATTACTGAGCATCACTCAAAATGTTTAGCTATATCACAAACTAGTGTCCTCATTTTCCTAACATGATAAACC
>chr4:129336098-129336298-dinuc
TGCATGTCTCGGCTCAGCCACTTGGTTTGCATGGATCAGCCTGCTGTTCTTCCCTTCAACCAACGGCGCCTTGACGTGGCCCTAACTCCCCTGCTCTTTG
>chr4:129765844-129766044-dinuc
CTATCTTCTTATTTATATAGGTATAGTACTATCTATCTCATTATTCTATCTATGATTTCTTTTTGGTGAGTTATCTATCTTCTCTATATCTTTCTTCTGG
>chr4:129877858-129878058-dinuc
GTTAAACAGGGATGGGTATCACGAGCTCTTCCTATTCCATGGTGTCCACATGGGGCCTCAGTGGGTGGTCAGGGCAGCAGAATTATGGGCTTTGGTGAAG
>chr4:130184804-130185004-dinuc
CCTGTACCAGGACCACCACTACAGAAAATCGGCACAGAGGCCAGGCACAGACACTCCTCAGGGATAACAGTGGAGGCAGGCAGCATTGTAATTGCTTGAA
>chr4:130683379-130683579-dinuc
ACACCCCTCTCACAGGTGGCATGGAAGAGTGAGCACACAAGTCTAGCTGTAGCTTGGCTCACCCGTTTAGTTCACTCTTACAGATACCTTCCGAATTTCT
>chr13:45891550-45891750-dinuc
GAAAGAATGTCCAAAGTATGCCAGACTGTGTCCTCTGTCCTGACTCCAGTACACTGGTCACCCCTGGTCTGAGTCATTTGTGGATACTGTTTCTCATATG
>chr13:46012214-46012414-dinuc
TATGCGTTGAACCCCCAATAGCAAGGAAAAGTGTGTGTATCTCTGAAGACATTAATATTAAGATGGGCTGCCACCACACCGTGATACTGCTAAATCAACA
>chr13:46504667-46504867-dinuc
ATTCAATGAAATAAGTATCAAAACACTTTATGATCATTTGTATCAGAAACCCCAGCTATCAATCTAAGGTGGAATAAGAATTAAATATAGCATAGTAGTG
>chr13:46690844-46691044-dinuc
GGCCAGCCATTGTGTTGTCAGCTGTAATAACTAAACAAATTGTCTTACACCATGTCTGTTTTGTTAGGTGCCCATGTGTGGATCAGAGTTGGGTCTGCTT
>chr13:46780038-46780238-dinuc
GAATAAACTACACTGTATAATTGAAAAACCTGAGGTGAGGTCTAGTAAAAAAGGCTTCGTCTTTCCACCCAACGAGTGGAAAAAACTGCTAGCACTCACA
>chr4:134059258-134059458-dinuc
AGGAGTTGAAGGTGCTTGAACATGATGGGCATTCAAGGATTGTGAAGATCTGAACACGGATGGACCTGCAACCGTTGGCCCTCAGTACATTGGAAGTTTG
>chr4:134463264-134463464-dinuc
CTGCCCAAATACATCACTGCATGCACATGGTTGTAAGCTGCCGTTTGAGCATGTCTCAACCCCGACCATTGGTTTATCCAACTAGTGCCCTCATTTTTCT
>chr4:135019116-135019316-dinuc
AAATATCAGGAGCTGCCCTAGAAGAGACCTCAGGTGGTGGGCCAGGAGCCACTGTGCTAGCTGCCAAAGTCAGAGGTCTTCTCAGCCAGGGCACTTTCAA
>chr4:135055870-135056070-dinuc
GGCATTCTAAGCTTTTTCCAGGGGCCCTCCCTATCAGGAGTGATTAGTAGGACCGAATCTTGGCCTCCATGTGTGGTGGTGGTTGGGCCCCTGTGCTTTG
>chr4:135649074-135649274-dinuc
AGCAGGTCCATTGGATTCTAGGTTTCCTCAGAGTTACAAGAGAAGATTAGCTATCTGTGACATCTGCAACATGTGTGCTAAATCCTCCCCTTATTCACCC
>chr13:46897973-46898173-dinuc
TCGATGCCATGAGCGCCTGCCGTCGACCTAGTTCAGAAATACATTTGGTACATAGTTTTGCCTGAAATAAAGGTTAAACCCAGGACGAGCATTGGACTCC
>chr13:46990803-46991003-dinuc
AGGCATGAGAACTAGAAGCCAACCATATCCTATTGGCAGGGCTGTAAGTGAAGCCAATATAACTGGAGAGAATATAACTATGAAGATAATGGAAGGTCTC
>chr4:135701930-135702130-dinuc
TTAATTTGGTGGCACATATGACTTTAGAGCTTCCAGCTATCCCCTATGGGAAGTAGAGCAGCAATGCAGCTCAGAACCCCTCTCCGGCCTCCTAGAAGTT
>chr4:135826568-135826768-dinuc
AGTTCTCAATCTTATCTAAGTGCTTCAATGATAGTAAGATGGGAGTTTGGCCTTCATGTCCGAACCTCCCCCCTCCTTTTTAGCAGAGAAAGAGTGCCAG
>chr13:51900338-51900538-dinuc
TCTTCTACCATTTAGGTATTCGCCCTCTTCTGTCTGTGATTATTAGTAGCTGGTATGAGTATATGTCTCCCCTGTGTCCCAAATTGTGGTGATCAATTTA
>chr13:52924071-52924271-dinuc
AAGAAACTGAGATTTGTAGGTGAGACTAATCAAAGGATACTCTCTGCATGGACCCAACACCTCATAGAAGACAGGGATGTTGGTAGCTAATTCCAGGCAT
>chr13:53630694-53630894-dinuc
GGTGTGGCCTTCCTTCTGTGGGACCAGCTCTATCAACCTGGATGCTTATCTCAAAATATTAGTTGTCACTGCATCTCTTGAGGTGAAGGGGGGTGGTGCG
>chr4:138928098-138928298-dinuc
AAATTCATCCACAATGATTGGCTAGGGGACCAGTGCTATGTTGGGTTGTAAGAGTGATTGAGAAAGCATGTCTTTCACTGGATAGGAAGGGTCCCAAAAT
>chr4:140490616-140490816-dinuc
AGGCCTAGAGGAATAGGAGGAGAGCCTAGCAATCCTTGCCTTAAAAAGGACTAAAAGGGCATTTGACAAGCTAGATTAAAAAGGCCTGCTGGTGCTGTTA
>chr13:55431980-55432180-dinuc
TGCACAGAAACTACACCTTTACACACATTCTTCTCAGGCACATTTTTTCTTCACACACATTAGAACACAACAGCTTTCCTTTCACACTACACATACACAG
>chr13:55590108-55590308-dinuc
TTATTCTTTCCTTTGGAAAGGTGTAGTGTCTCTTAGTAGGTTATAAGCTTGATGTTCCCATTTGTATTTGTGTTGATTTTTTACTTCAGACTTGATATGA
>chr13:56564822-56565022-dinuc
TAATGATGTGATAGAGATTATTGATAGGAGATAAAGGCTAGATTGCTAGCTGATTATAGTATATTATTAATAATCTGAGAATGATATGATGATGATGAGA
>chr4:141961275-141961475-dinuc
TGTGGTCAGTGTGTGACAGAGGGTAAGTCTAGGAACCACCATGCATTTGTTTGGTGTGTGGCAGGGTGTCATGGATGTTGGGGTGTATTGTTGTGGGATA
>chr4:143044626-143044826-dinuc
TTGATATGGAAATGATATAGATATTGAGAGATAAATATAGTGAAATGGATGATAGGATATAGATTATGAAATGGAGAACAATTATGCTGATGTAGGAATA
>chr4:144848562-144848762-dinuc
CCTTATGGGGCCACCACTCAAACTCTCTTGGTGACATGTTTGGAAAATATATTGATTGGAGGCAAGATAGTTACTGGAGATCTCTCCCCTGAGATTGACT
>chr4:148642634-148642834-dinuc
AAACCGGTGGCAGTTGAACCAGTAAAACAAAACACCTCTGACTACACCTGCAGTCAGCCAGCAATGGAAGTGCCCTCTCTATTTGTGCATCTACAGCATG
>chr4:149873414-149873614-dinuc
CAACCCTGCGGCGAGAGGAGGGGACAGTGCTCTAGCTCCTGCTCAGCAGTAGCCATAGTGCAAGTTATGACATAGTGGCTGAATGGCTGTAACACTGAAA
>chr13:59356136-59356336-dinuc
CTCAGGCTCAGGTTGCAGTGCAGACTGGGAGGACTAGCACCTCCCAATCAGGAAACCAGGAGCACAGATCTCGAGGAGAAAAATGAAGACTATGCCCACA
>chr4:150688786-150688986-dinuc
GCAAATAGAGTGATCATCGTTCAATCTGGTTTCAGTGAGTCTGTTATGAAATGGCACGGGTCCTATCTCTGTTAGGACAGGTAATGGTTGGGTCCTGACC
>chr4:150924296-150924496-dinuc
GTGTAAGAGACACTTCTCATCGCACCCACGTGCTTGACATGAAGGACCTCGCTCAGGGAGACCATGTGAGCCTAGTCGTGAGAGTACAATTTTTGCTGGG
>chr4:151702100-151702300-dinuc
ACCATCATAGTGTTCCTGCAAGAGAACCTGGCAACCAAGTGAACCAACCATACACACTAGCCAGGCCTCAAGACAAGTGCAACACTGCACACAGCCCGCA
>chr4:151853953-151854153-dinuc
ATTACAAAGCTTATTCGCCAAATATTGTAGACCAGAATAATTGGAGCATAAAGTTTTTTCAACAACAATTAAAACTTTCTTTAAAGATTATGCAAATTTT
>chr4:152656286-152656486-dinuc
ATGCCCTTATCTCTACCCCTCTCCTATCTCTATTATCACTGTGGGACTATGTGGGCTTGTCACTCCTCTACTATATTAGTTCTCAATGTGTTCTGAGGCT
>chr4:155580162-155580362-dinuc
CAGGATTTTAGTCCCTGCTGTTAGTAATGGTTGATCACCATGGTCTAATCTGTAAAATGGCTTCACCCATTCCATCTCTTCAAAGTTCCTATTTAGATTG
>chr13:74670594-74670794-dinuc
TAGTCCCAAAAAGTATGTGACAAAATTGTCCACTGAGGTCTTGTTTTGTGGTAACAGGCTGCTTGAAAAAATGTGGTGAGTCCAAAGAAAAAGCTGAGGA
>chr13:80156192-80156392-dinuc
TCTAGAACTAACGCAGTAACCACAAACCAGCCAGTAATGAAGTACTTTACATGAAAATGTTTTTGAGATGTTATGAGACCACATGAAGAAATCGAAGCCA
>chr13:82958217-82958417-dinuc
CAGCAGCTGGAGGCCTGGTGAAATTAAGTTGTGATCCTACAGTCAACAATATGTGTATCGCACCAAACTTTAATGGCAAAGCATCAGGTGGCAGGACTGT
>chr13:83126140-83126340-dinuc
CTACAAATAGAAAGATCCAGGAAGATTATTTTCTCAGTAAAACATGTGCCTTTGGGAGCTAACCGAACCTGTTCCTACAATCTCATTCCATGGAAAGGCT
>chr4_GL456216_random:39024-39224-dinuc
TTTCTCCGTATAGTCTCAATCTGCATGCATTTACATACTGCATCAAATTGTGTTTATGTTGCTACATATCGACATTCATAGTTATATTCTGCATCATGCA
>chr5:3670400-3670600-dinuc
CCTCACATTCCACATAGTTGGGATCCTTACTGCTCAGGGCACACCCAAGGTGTTAAGTTCATTTCCTCACAGCACCCTGTGAGTTGACAGTGGCCTCCAC
>chr5:14700352-14700552-dinuc
GCTCATTACAATAATTCATGGCTGCAGTGCTAATTAACCCCACCATACAATCCTATGCCACAAATGGCCTAACTATATCATTTCGTAGATGGTCTTTGTT
>chr5:21369122-21369322-dinuc
TCTGGCAAGTGAAGTTAATTATCACAGACCACAGTTTAAAAAATGGCAATTTTTTGGACCCTACTACTATTTAATGCACCAAGTAGTTTCTAATAGGTTT
>chr5:22525211-22525411-dinuc
ATGAACAAGTTTCCAGTGCCCTTATGATGCCCAATAAATAGCTTGTAGAAACTATTTTTCCTCAATGTCTTTAATTGCAAGATGACCTTAGGTTTGTGCT
>chr13:85516526-85516726-dinuc
GGTGTGTGAGTTCTGGTTCAGCATTTCTTATGGACACTGTCCGAGCACATCCAATAGTTGCACACACTTGTGAGAAGTCATTACCTTTATGCTAGGCTGG
>chr13:94427160-94427360-dinuc
GTAGAATACAACTTTCACAGTCTAGTTGCAATTCAGTCTGTATATTATTTCATTATATCTTAAGAGATAACGAAGACTCTCCGTTCTGAGTAGTGCCTAA
>chr13:95191894-95192094-dinuc
TTTCTTAGTCACTTGAAAACTGGTATCTTCCACTTCTAACATGGAATCACTCCTTTCTCCCAGCCCCCGGCCCCATCTCTAGGCCCATAAGCACCAAACT
>chr13:95420824-95421024-dinuc
CCTGAAGAATCTGTGTTGACATAAAATCCTTCATGCTGCCATGATTTGAAATTCAAGATTTTCAACTACCCAGGGACAGTAGAAAACACCCCTTATGATA
>chr5:24840726-24840926-dinuc
CACAGAGAGACAAAAATCAAATTTGTGTCCTTATTATTAGATAATATTCAAAGGGATCTCAATCATAGCATGGTCACTTCTCCTAGGGTCTTCACAGGTT
>chr5:24934346-24934546-dinuc
ATCTCTTATCTTATATCTTATATATCTCTTATCTATTCTCTATCTCTCTATATTATGTCTCTATATCCTATCTAATCCTCTCTATTATTCTTATATTCTA
>chr5:25741779-25741979-dinuc
CTGAGTTCAAATTCATAGATTACTTTCACCTAAGACAGTTCAAGTTCATGTTTGTCTGATGAGTTGCAGAGAATGAACATCCACCTTGCATATATCATAC
>chr5:26904782-26904982-dinuc
TTCCTCACGCATCACAGTGTTGCGAGCAGCCCACAAGTTGGTTCTCCCCCTGGAGTGGCGCCACGACAGAGGCCTGCAGCTGTGCTAGCTCGGTGTAAAA
>chr13:99112160-99112360-dinuc
CTTGGGTGGAGCAATTCTTACCCTCATTACCACAAGCACCAGCTCTGGAGGCTGCCCATTTTAGGCTGTGTGTGGTCAGCCCAGCAAACTGCTCTAGTGC
>chr13:99146609-99146809-dinuc
TGATTCAGATCTGTGTGACATGTCTTTAGGCACTGTGGAATTCTCCAAGGATGGTAAAGCAAAAACTGGGGGTCTGCTCATACCAGCTGGTCACATCATC
>chr13:99147281-99147481-dinuc
TGCTATGAGCAATAAATTAATAGAGGGTTGTAGGCCTCACTGTGATCAGACTTTGTATATGATAATCATAGGCTACTACAAATACCTGAGATTAAGGAAG
>chr13:101694852-101695052-dinuc
GGCCAGGAAGGTGCAGCTGCCTGGGCGTGCAGGCCACCATGCTCTACTGCCTGAAGGAGGGTCCCCCCGCAGGCGTCTAAAAATGTCGGGCCACGTGTGG
>chr13:101702148-101702348-dinuc
CACAACCCATTCTGTTCTTACAAGCACATCAGGTTCATAAGGACATTGACTTAGCACGCTCTTGCCCGGTCGGGGCCAGAGAGAGGCATAATCTATGTCC
>chr5:28240562-28240762-dinuc
CATCTCCTCATATCATCAATATCTCATTCTCATATATCCTATCATATCTCTAGTATCCCTCTATCTATATCCCATCTTCATCTCATCTTATCTTCATATT
>chr5:32487790-32487990-dinuc
ATGTTAAAAAAAGATTTTCTGTATTGCAGGGAATGAAAACATACTTTTGATCATATATCCCTGGTAGACTGCACACTATGGGGAATTAGCTTTAAGTCTA
>chr13:104622562-104622762-dinuc
GCTAAACCTCCCTGCTTCTTCCTTTGCACTCATTCATCAAATACCCCACCCAGAGGCTTAGAACAGAACCTATGACAATAGAATTTCTATGGAGTCTTAT
>chr13:104623186-104623386-dinuc
CTCCCTTGGGGGCTCCCTTTTTCCATTGGGGGCGATCCTGCTTGCAGCAAGGAGGGCCTGTTCTCTGCAGGTGCCTGAGACTCCTGGTCCTGGTTGTGGT
>chr5:32488278-32488478-dinuc
CCTTAAGTTTCACTCTGCTTGCAATTTGCGCATCTTCTTGAAGTTTGCACTGCACTTGTTCAGGTGCTGGTACTTCAACTGGAAATAAATTTGCAAATCC
>chr5:33642427-33642627-dinuc
CTGCTCTGTTTACGCTTGAGTGAAGTTCCTGCTAACTGGCTAATTAGAATCTGTTCCTCATTGAATCTGGCAGAGACTCCTCTATACCCAATTTCCATTC
>chr5:33762736-33762936-dinuc
TTCTGAGAATTGACATCAAAAGAAATTGCAGGCACTCCAGATCAATCATAGAAACAAGTAAAGTTAATACTTAGACCACGGGAGAACACAGACAAAATAC
>chr5:35262860-35263060-dinuc
TTCTTTTTTCCCAGAGATCTTTCAAATATTACCTGCTATTTCTTAGACCCTTCCTCTCACCTTTGTCTCCAATCTTCCCCAATAACTCTCTTACAACTGC
>chr5:35265339-35265539-dinuc
TGGGTCTACTTCCATAAAGATGGACAGGAACTTTTTTAGTACTTCAGACCAACCTAGAAGTTATAACTGCTAGATTCTGAACCAATCGATGGTTGGGTCT
>chr5:36136489-36136689-dinuc
CCTTCTGTGCTTTGGACATGAGGAGTCAGCCCCAACCTTCTAACCTGATCAGACCAGCTCTACCTAAGTAGGGCTTGGTTGGTGGACCAGTTCTGTCCAT
>chr13:109927925-109928125-dinuc
GTTCAATCTGCTAACAATGCACATCCTCTGGATGCTTTATAGCAGAGGCATCGGAAATTCTTTGTGTAGCTGAGTCTAGTCAGATCAGCATCTCTCCCTG
>chr13:112070596-112070796-dinuc
GTGTGCTTTAGCTACTGATCTTTTCCCCTGATCTCTATAGGGACAGGCCTCTCTCAGTAACTCTCAGATTCTGAGCCTTTTCCCACTCCAAGCTCTCAAT
>chr5:43772571-43772771-dinuc
GCAGCAAACTTGGTACTACTGGATGGCTAAAAAATATCTAAAACTGGTTTAAATGTCTTATTGACTAGGATTGCTTCCCTGAATCTGACTATAGATAAGA
>chr5:44709490-44709690-dinuc
GCACACTTACTTTAGGAGACTGGTACACAACACATTGCACTGTACACACACTGAACACAGAGAACTGCAGTTTCATACAGTGTAAGGCAAGCTTTACACA
>chr5:53307506-53307706-dinuc
AGAGATCAGCTTCTGGATTTGTCTAAGCACTTCGCCTTCATCCTTGTCTGTGAGTGTCTCATGGGATGCCTTGGTCTTTACAGGCCTCTTTCGTAGTGGG
>chr5:53351812-53352012-dinuc
TTCTCAGCTCGACGGACGTTAATGCTCAGAGCAAATAGAAATGTGCCAACCTCTACCCTGAGTTACAGAGCTTGACCTTGCTTGGCGGGGATCTAGACAA
>chr5:54038422-54038622-dinuc
GTAATATAATCGCTCTCTATATGATCATCTGGCTAGATAATATCTACTATATGTCTATATCTGTCAATTCTCTCTCTATCTATCATACTTCATTCTCTAA
>chr13:117215634-117215834-dinuc
GCTTCTCAAGAGAATGAACTCGCCAACCTGGAATCGCAGAGTCCAGACTCATAGCTTCTGAGAACACCCATGTTCCCAGAATTATGGTGGCTGTTCAGTG
>chr13:118346876-118347076-dinuc
CTATGCCTCTCAATAAAACACTGTGAATCCTGAAAGTTTTGCCCACCTTGCACATATATTATTGTGACCTGAGAACATATTAGAAATGTTAATCACATTC
>chr5:64806970-64807170-dinuc
CAATTGAATGAGGAGTGTGTTTCTAATGTCTGAATTGCTAAAATCAAGAAGGGAAATTTGGAAGGTTGGGAAAAATTAGAGTGTAATAACCTTTGTTTGA
>chr5:64914730-64914930-dinuc
TGTTTGTAAATAGTAGTGATACAGATATCTCATTCAAACACACCCACTGGTCAAAACTTAATACCAAGGCTGAGGTAATTTTCATGCTTTTTTAGGTTAT
>chr14:8636354-8636554-dinuc
ACCAGAAATAATTCCCTTCACACCTTGACTTCTGCATTCTTTCACCCCTGAAAACCGTTTCACTGAACAACTCCCGGGCTAAGTCAAGCCACAAGCAGCA
>chr14:14652416-14652616-dinuc
GCCTTGCCATATGGGTCATTATCCATTCCTAGACACTTCTCAGAAGAGCATGAGATTATGAATAGCATCTTTCTGATGGATTAAGATTTTTTAGTTGCCT
>chr14:15270982-15271182-dinuc
GAATCTAAAAATGCTTGCCTTGTATGCAGTCAGATTTCAATATGTAGAAAATTTTGAGATTAACTATGAATTTTAGCAATGAACATGCAGTATCTAAATT
>chr14:17736702-17736902-dinuc
CCTGACCTAAGGCTTGTATATGCCATAGTACCTCATCAATGGGGACAACTGACAACCACCTCTCTGCCCTTTATTTATCACTGGAGCAGACCAGTGCTTA
>chr14:20205473-20205673-dinuc
TGGAGACTAAGTACCCAAACTCCATCACTCTTGTCCTCTCAGATTCAACGGATCGTCAAACACTGTTCAGGGAAGGTGCAGCTGCATGATGCGAGCTGCC
>chr14:20771138-20771338-dinuc
ACTGCAACACTACCAGAACTAGAGGTGAGCGTAGCCGGGGCCTTGAAGTACATTAGTGAAGTCGAGACTTCAGAAGGTGCCACAGGTAAACCACCCATTG
>chr5:66571502-66571702-dinuc
GACCATACTGTATACTAGAAGAAAGAGGCAGTGATAGGAGTGGAGAAGACAGACACAATGAGAGAAGAGAGGCACAAATGTCCAAATGAGATAGACTATA
>chr5:67360518-67360718-dinuc
GCTCTGGGTGAGCGGACAGGGATGAATGACTCCAGATCCATAAGAAGAGGTCATAGTGAGAATTTTGATGGGAGTGCTGTAAGGTTTGCTTTGGGGCAGC
>chr5:68073716-68073916-dinuc
ATTCTTCGTTGTGTTTGAGCCTAGGATGCTGCTTTGGGAATGATTGGAAAGCCTGTGTCCAGACTGCACCTAAATCACAGCTGCCCATTTACCCTCTTTT
>chr5:71903588-71903788-dinuc
ACCCTGACCAACTTATCCTCCACCAATCTTTTCAGATTCATGCCTATTTAGTTCAAGATAAGTTAAATCTAAACTAGCATGTTATCATTCACTCATTGAA
>chr5:72084576-72084776-dinuc
CTCAGTCTCTCTCTCTCTGCTGGGGGGGGCTCTCTCTCTCCTCTCCTCTCAGATGTCTTCTTCTCTCTCTTCTCCATCTCTCTCTCTCTCTCCTGGGATG
>chr14:21180644-21180844-dinuc
GATAGTTACAGGCTGGCAGAGATCTCCCAGGTGCTCCAGAAGATCCCCACTACTGTGGTGTCCTTGTGTGAAAAGCCAACCCTGCTGGCCTCACTTTGCA
>chr14:22722588-22722788-dinuc
TTCCCATATCATACTATCTCCTACCCTCTCATATACTCTCATGTCTCTCTATATCTCTTTATATTCTTAATCATTATATCTATATACTCTATCCTTATTA
>chr5:73290369-73290569-dinuc
ACAAAATTCAGAAGAAAACCCTTTTAATAGTAGTAAAATTGCTGTATAAGTGATGCGGCACATGGTTACATGATAGAACCTTAAAGATCAATGTGTACTC
>chr5:74455640-74455840-dinuc
TGCTTGGAACTGTGTGCAATGCAGACAGCTTGGCCTCACTCACTCACCCTCAGGAGCAAGGGAAATGTGCTCATACCTGAAGGGGAGTTATGTGCCTCTC
>chr5:75087124-75087324-dinuc
TTCAAACAGAAATCCAAAAACAAGTAACAAAGTGGGTGTATTGAAAAGGGTAGCTCCTTTTCTTTCAATTTAGTGGAAGTGGCTCCTCATCTGTCCTATC
>chr5:75841102-75841302-dinuc
AGGATAAATCACTCTTCCAGGGCTTCATTTGCAACAGCTGTGTTAGCAAGCAAAGTTATGGGCTTTTGCTTGGTTAATCACATATATCTGTGTGAGGAGG
>chr5:77054930-77055130-dinuc
CAGTGTGTCTCAAATCGTTACATACAACCAACTCCTTCAAACCTCTTCTGCACCCTTGCCAAAATCCCGGATCAGAGTGTTTGCTTGAACTTAACTAGCT
>chr5:88686166-88686366-dinuc
GCAGGTTGACCCCTTTAATGAGAGAGGTGCAAAAGACATCAGGATTATAAAGAGACCCAAGCATCCCATGCTGTCTAAAGAAGCTATACTTTGAGCATCC
>chr14:30009378-30009578-dinuc
GTGCTACTGTGAGGCCAGAAAGGCCATGCCTGCCACTCCGGGCTGGATGTTGTGACTCTAGCTTGGCTGAGAGTTCTCAGTTTTGGTCCATCGGTCTGTC
>chr14:30010225-30010425-dinuc
ATTCATTGTCAAACAGCCCAGGACAGAAGCTCACCTTGCAAGCGAAAATCAGGAGCTTTACAGAGTGTCTGAGTATTGAGGTGCCAAGCCAGCCTCAGCC
>chr14:33528638-33528838-dinuc
TTGCCATAGTAATGTTATGCTCCACCTTTCTTACCTCCTGTTCCCGTGCCCCACTTGTGTGTGAAGTTGATTCTGGTGAACTCCTGTGTGCCACAGATGC
>chr5:89461685-89461885-dinuc
AGAGTTGGAACTCAGAGCCTTGAGAGTAGACGTTCATAGCAGGATGAGAAGTGAGTGATGGGTGAGTTTCCCAGTCTGAGGAGTTCCTTTTCTGGAGAGA
>chr5:90046849-90047049-dinuc
GGAAACGTTCTATGACTGAAAGGTCTATAACATGAATGTTTACCAAAGCAAGAGGACCAGCTCAGCATCGTAAGGCAATTCAGACAGCAGCAGAGCTTGA
>chr5:90339537-90339737-dinuc
ATTTATGCTACAGACTAGAGATTTCAGACTGTTTTTCACCCTTTATTCTCATTGCTTACAAAATCTTCAAGTCATTTCTAGCAAAGCAATTCATCCCACC
>chr5:90843056-90843256-dinuc
AGGGCCTGATTGTTATGTCTTGCAGCCAGAAGCCTATGGAGCTATTACCCTATAAAACCTCTCCTGGAGGAATGCCATTCCAGACTTTTATCTCAGTCAT
>chr5:92800554-92800754-dinuc
ACAAAAGTGAATCAATGCTTTTGATAAAGCTACCACAAGAATTTTATTGGTGAAGGTTTCTATCTTTTTAAAAGGTTTTAATTAGAACAGCCTGCACTAT
>chr14:44829034-44829234-dinuc
GAATCATCCAACAAGCAGACCTAGCACTTAGTCCAACAGGGTCCAATGGATTTGTCTTGACATAAGAATTACTGAATGTCACCTCCTGTTTGGAGTCAGC
>chr14:47109910-47110110-dinuc
AACCTTTCCAGTGACACTAAGAGCCAAACCCTCACCGCCCAATCCTTCCATCTCCTCTGAGCTTTAGCTACTAGGCTGGCGAGTCGCTCACATGAGCTCC
>chr14:48427194-48427394-dinuc
CTCCTATCTCTATCTATATCTATATCTATCTCCTACTCTCTATCTCTCCTCTATATCTCTATACTATATATACTATCTCCTATCTATATATATATCTACT
>chr5:96201924-96202124-dinuc
ACAAGCAAACTCCACCTCAGGAAGGCTGCGGGAAGTTATTGGTGGTATCAGTGAGTTGAAACCAGGGGACAGGCAATTAGTGTAACTCAGAACATGGTTG
>chr5:98074115-98074315-dinuc
TTTGTCTCAATTTCTAAAGGGCTGGCGTTGACCACAGACTAAAGGGAAATATAAAATTGTAATGTGGTATTCGACAATGGCCCAGATGGTAACAGCTGGA
>chr5:99841782-99841982-dinuc
CTAGTGCTGCTGTGCTGATGTTTCCTGAATGTGTCTCCTGTAATTGAGTCTCCTTCTGCCCTCCTGTCTGTTGTCCTTCCAGTGTTCTTGGTCTAGAATG
>chr5:104982634-104982834-dinuc
GGGAAGGCGGCTGGCTGGTCGCAGGTAGAGAAAGATGGAGGAGGCCAAACGCATGGAGGGAAGGGGCCAGCCATGGGAGAGGGGCGGTGGAGGACCAGGG
>chr14:53454128-53454328-dinuc
TAATTTCTGTAACCAGTCCATTCTTTCTCTAGCCATGTCTGGTAGTTCACACATTTGGGTAGGGAGATATCAGAGTTAAGGCCATCTAATTCACAGTTGT
>chr14:54340712-54340912-dinuc
ATCACTAGGGTGAAGAGAGGATGAATAGGATTGCCGCTCATGTCAATCAAGGGGGCTAGGGAGGGTGGGGTACAGTTCATTTGGGAAATTTTGATTTTCC
>chr14:54366222-54366422-dinuc
TAGAGATGAGATATTGATAGAGAGATAGGATATAAGGAAGATGTATAGATATATATTAGATACCAAGAGGATATATATAGACCCCATAGATAGATAGAGA
>chr14:55532494-55532694-dinuc
GACTCTGAATTTGGAGGAAGATGGACTGGCCCCCCAGCCTTTCTTCAAGCAGATCTATCTGGCAGATTTTCAGGTGGGAAGGTCTGATGATTGTACTATG
>chr5:105143814-105144014-dinuc
AGAGTGACAAGGGAGAGGGCCCAGACCTGCACAGACAGAACCACTGGAATAAGGTATACTCATGTGCACGTCTTGCACACAGGTGTGGATCACAGTCAAT
>chr14:60978116-60978316-dinuc
TACTTTCCAGAAGAGTTCTAGGAAGCAACTAGCAGGACTTTACAAATGCAGCCATGCACCACAGAAGCCAGTTGGCAGCCGCGCTAGCTCCTGCTCGCCC
>chr14:61754774-61754974-dinuc
AGGAGTAACTCATAAAGCTAGCAAAATCAGTACAAATATGATACAAAATCCAAATGATCTCAAGAGAATGTACCATAAACCAAAACTCATTATCTAACTG
>chr5:107236402-107236602-dinuc
TCAGCCAAGTTGAAGGTTTGAGTGCTGGCCAGTGGGTGAAATCCCTGGAGAAAGTAGACTGATAATCATTTCTGATAGCAAGGACTCCAATCAGACAAGG
>chr5:107275804-107276004-dinuc
CCAGATGAGTGGAAGAGCGTGGCTAGCTAGGCATTTACAAAAAAGGCATCATCAATACATCCAGATTTCTGTGTAAAAATGCTGCATCTGAACAACTCAG
>chr5:107724708-107724908-dinuc
GGGTCAAGAGAGTTCCCCCCGCTGTCCCACTTCAGTCTCTGGCAGGCGAGCAATCCACCTTGCTGGGGCTCGCCTAGGAGGACCCGATAAATGGCAGCAG
>chr5:107749088-107749288-dinuc
AGAATAAGCTGTACAGTGGAGTCCTATATTATCACTCTCAACCTTTATTTAATCTTCATTCTTCAGAATGTGGCTCACCACACCCTAAGACCCTCTCTGA
>chr5:107972786-107972986-dinuc
CAGGAAGAACGATTACAAAGGATTCCAGTGACAGGCAAAGAGTAGGAAATCAGTGTCTCCAGCCATTGAAATCTAGGGGTGCAAAGGGGGGGCACTAAAG
>chr14:62017412-62017612-dinuc
GCGAAGTGGCCTAGATCTTAGCCTTCCTGTTATCTTTCTGTGAATGGAATTAATATCACAGCTCTCCACCAGTCAATTAAAAATGCCCTCGACCGGGGTA
>chr14:63255419-63255619-dinuc
CAAGCGTCCTTCTGTTCCATTAGGCCTGCCGCCTTGCCCAAAGGATCAGTAAGCTAAAACGGTCAAGCTTCAGACAGTACGCCCATTCGCCCTGTCTCCT
>chr14:65965889-65966089-dinuc
GGGAGTTAGAATTGGAATTGCCAGCGGCCTTCAAAAAGGGGACCTTGGCAAATCATTAGAGGCTTATCACAGTAAAAAAGAAGGACCTAGTCCCTCAATG
>chr14:66285074-66285274-dinuc
GCCTTGGGAGCTAGTCCTGAGAAATAAGGGCTGTTTTTTGCATACCTCTTCATCTTTGGGTGTTGTGTGAGGTTGATGTGATCTCCCAATTCCTCCTTTT
>chr14:66652450-66652650-dinuc
TCATACCATCGACTGTGCTCAAGCTTCAGTCCCCCTCTCCTTTACTCGAGTTTGACTTCGGTGTAATAATCAATTTCTTCAGTTGCTTTATTTTCTATCA
>chr5:111058151-111058351-dinuc
GTGTGGCTCTGAAGGAGCAGTGATCTCTTGGAGATTGAATTTGGCTCTGGATTTTTGTTGAATGAGTGCTTATTGTGCTGAGGTGAGATTTGGTGTGATG
>chr5:111177961-111178161-dinuc
GCCACTCCCTCTGCATGACTCTTATATCCCTATATCTCCTAATAGGTCCTGGAAGTCTCCCCTTGGGGTAACTCTTCATCATAACTATATTCTTAGTACT
>chr5:111366885-111367085-dinuc
GCTGAATCTATTTATAATAGAATCTTCTGACTGCTGAAGCTGATTGTTTTAATGAAATGCAGAAAATATTATAAGTGACCTCAAATAAACATTTGCTACT
>chr14:69806917-69807117-dinuc
AAAGCGCTCTATCAGTGCAAGGGAGTTTGAGCTGAAGTCAAGGGGAAGATATCTCCAGCTTGGTTCCATTAGGGAAGCTCAGTGAAGACAAACTATGTGA
>chr14:70275208-70275408-dinuc
CCAGCCCTGACTCTGCATGCCTAAATGCTCTCTGTAAGTCCTTTCAACTCATTTGCAAGCTGCGAATTGATGGTATGATGAGGTCATAAAGCTATGTAGA
>chr14:73011258-73011458-dinuc
TGATCAAAGTCTGCCTCTCAGGATATGTCAAGTGCAGTGTGGACAATTAGCTCCCTAATTATCTAGAGTCCAAGTTCAAGTCTGTGTGGGGAAGCTGCTT
>chr14:73291766-73291966-dinuc
GTTTAACAATCTGGATGAGCTACTCCCTAGCTTATGGGGTCTGTCACCTGGACTGAGTGTTCCGACCTTGACATCAACTGCCTAAAAAGTGTTAATTGTT
>chr14:74618644-74618844-dinuc
CAGCATCAATTAGAGCACCACACTCCTCAAGTAGTAAACAGAATGCAGGGGGAGAGCCAGTCGGAAGGGGGTTTCTGGTTTCATACAATGAGCTCAGTTC
>chr14:77254624-77254824-dinuc
AGCCTTCCAGCATTTATTGACAATTGTCTATCCTCTTAAAATCGAGATAGCTTGTGGCCTGATGAATCTTTGTAACAGGGCCCACTGTCTAAACTTAGGT
>chr14:78320956-78321156-dinuc
ATTACTGTACTTGATAATTTGTAGTGTCAAGTTCTATCCTGATAAAGACTAACAATGTCTTAGATTCATCCAAACACTACTAGTGTGCGACACTGTCAGT
>chr5:112849753-112849953-dinuc
AGAAGAGGAGTCACTGTTGAAGTGACACAGGGGAACAGTTGTGTCAGGGGGACAAGTGGAAAGGAGGGCTTAGGAGAGCAGAAATCTAAGGTGGAGATCT
>chr5:113170425-113170625-dinuc
TGAGTGCTGCAGGTCAGTCCCCATAGGGTAGTGAGAGAACCCAAGGGGAAATGTGACAGTCTTCACCCTGCAAACACCCCCCTCCCCTCTGTTGTACACT
>chr5:115319388-115319588-dinuc
CGCCTCTACCCAGCCATAATTTCCTCAGCTCGCTTTAAATCCTCCAAGCGCTGGCCCTCTCCCCCCCCCCCGCTCTGCTCAAATACTCTTGGCTCTGTTC
>chr14:79552156-79552356-dinuc
TCTTGCTGTATTTTACATATTTAGCCTGTTACACATTATTTACAGCTTGTTATAGGGGATTATCACGGGTTCTCCCCTCTTTTCTCTTAAGGGTGTTCTG
>chr14:79651036-79651236-dinuc
GGACTGCATCGGAGGATAGTTGCGAGTTGGGCCATACCTGGACAGACATGTAACTAACACCTCTGGTCACTTCCTTTCTCATTAATGAGTGAAGATACCA
>chr1:85919850-85920050-dinuc
TGCCTTGCTATACTACCCTGAATGTTATAAAGGGATTAATCCTATGGGGCCATAATTTGGGTGTGTAAACGGGCAGTCATAAGTCCTGAGCTGTATTTCT
>chr1:86333378-86333578-dinuc
GAGCTATGCTCTTCCAACCATATTGTGTCTACTTTTGAGGTAGCATGCATCCTGGGTCAGCCATAGAGACATGATTGGACTCTTCTAGTAGGAACATTTC
>chr1:86583869-86584069-dinuc
AGCAAGAGAAAATGACCATTGGTAGAAGGTTCAAAGATACTGTAGTGGGATGTTTTGAATAAGCAAGGAGAGATCCTTTTCAGATAGATGCCACTGCAAA
>chr1:87561198-87561398-dinuc
CTTTGTCTAGGGAGAGAAAGTTTGTAGCTGGGAACAAATTGAAGGCAAAGGTCATTGACTGAGTTTAGTGTGTTCTCCACCTTGGCTAGTTGAGGATGCC
>chr1:88587468-88587668-dinuc
CACTGGCTGAGATGGCGCAAAGTCTCAGCCACCAGCTTCAGTCAGCCTAGTGCAGGACACAGATTGAGAGAGGGAAGACATTGAGGCCATCTCTACCATG
>chr1:90979906-90980106-dinuc
ATAGACAAGTGCAAGATTTCAGGGCTTATATTAATGGCTTCCCAAATTTAGACAGGGGTAATTAACACCAAGAAGTGATAGCAAGTATCATGCTTACTAC
>chr1:91059419-91059619-dinuc
TCAAGACACATGTCCTCCTGAGGCATGATCAGATTGTCATTCACATTGTAGTATCTGTGTGAGTGGTGCAACCTGTAGTCCAATGGTGTGTTGTTACGTG
>chr1:91181402-91181602-dinuc
TCTTAATGAGCTGAAAGTTGTGAAGGTTGAACCAACATATGCCTAACCTTGGCTGGTGTTATGGGAGAGAGGGCTCACGTTCACCTCGACTGACATGTAT
>chr1:92369008-92369208-dinuc
GAGTGTATGCTAGCCTACATGACTGGGCTTGGGTATCCCTCCCATGATCTTCATCCGAGTGGATGATTCCCTTCACCACCATGCCAGTGTAATTTTGGTC
>chr1:99191259-99191459-dinuc
TTTTGATTTTGTATTCTTGGGCTATCATGTGTGCACAAATAATTGCTTATCTTTGTATAACCATTAACAAGAATCATAGAAAATTCTTAATTAGATCCTT
>chr1:106663176-106663376-dinuc
CTCTATTGCTCATATCTGGAGCCTGCCAGGACCCTGAAATTGACCCTTGAGTGGATAAAGGTCTCCTCCGATGATGCTGCAGAAGTGTTGGAAAAAGGTG
>chr1:111141147-111141347-dinuc
AACCTGGGGGGGTGTCCCTAGATGCTATTATTACAGCAGCATGTATACTATAAATGCAGTTGAGTAGCTGTTCATATCCATCTTTTAGAGGAAGCAATTT
>chr1:123081181-123081381-dinuc
GTGCCTAACACCAAACGCATTCTTGAGACTGAAATACTCTTGCTTTGAGTTCCCTGTGCACCCTGGATATGTTCACTCATGCAGCTCATTGAGGGCTAAA
>chr1:123400638-123400838-dinuc
TATCCTCCACTAGCTCCAGGATATGCTGCTCCAATCTAGTTTTCTTTCCCTCATTCTGGCTGGATGCTTCCTTGTCACTTTGTAAGTTCATCAGAATCCA
>chr1:125476537-125476737-dinuc
GACTGCAAACTCAAATGAGGGGAAATCTCATCTTCAACTCCTGTCGAGAAGGGGTCTCCCTGGAAAGCTCTTCTCTGTCTTTGAACAAGGAACTGAGCCT
>chr1:128092783-128092983-dinuc
TGCTACCCCACTAACTGGTTGAGGGTTTTGCATCATTGGGAGTGAGCCAACAAGTTGAGCTGAACCTTCACTACTCATCTTCCTTAAGGAGCCTCTTGAT
>chr1:128802646-128802846-dinuc
TATCCCCTGTCTTGGTTTGTATAATCTCCTGTCTCTATCTCTTCCTCTCTTAACTCACCCCCTTCCCTCTGTCTTTCTTTCTCTTTTTCTTATTCATCCT
>chr1:131280306-131280506-dinuc
CCAGTGACGTTTGATTTGAGCACTAGAAGATGGGAGCCAGCCTTGGGGCTCCAGGAGAGACACATCATAGCCCTAAACCACCAGACTCAAGGCCGTGCCA
>chr1:133006249-133006449-dinuc
CAAAAAAAATTTAACAACTACACTTTTAGATTTCCCTAGATCTGCCAGAGTAGTAAATCCCTTACCTGTTGTGCACAAATCAACAAAACTAAGGAATGAG
>chr1:133842678-133842878-dinuc
AAGGACCTCTCCTTCTCTTCTTCAGGGAAGGCATTCCCAGAGGGCTGCAGATGATTAAAACCTCTCAGCAGGAACGCCCTGCCAGGGCTCAACCTTAGCA
>chr1:135088410-135088610-dinuc
GCGCAGATCTAAATATATGATTAGAAAAAAGAGACTCTGCAGCTGAGGAGGCTCGGGTTAAGTTAAGGAGATGATAGATGCCTACAGTGAGTAGAGGACA
>chr1:136542266-136542466-dinuc
TTCCTTCTCTGGTTTTAAAATCCTGTTAACCTTTAGACTTCTAGCTTGAAGTGTTTAGTTAATCCAGGTTGGACTAAGACTGGATGTTTTCCCTTAGTTT
>chr1:137595902-137596102-dinuc
CTATCACTAAAATCTGTTTCTCCTTATATCTGATATATCTATATATCAATTCTCTATCTTATATCTATATCTAATTACTCTCTTATAATCTATCTCATAT
>chr1:143993151-143993351-dinuc
ACGATGGCTTGTGGCACAATGGTCCAGTCTGCTACTTTTTTTAACTAGAGAAATTTATGAGGTCAAATTGAAGCTCTCATGTTGCAAAGATATACTAAGA
>chr1:146431206-146431406-dinuc
AGGATCCTACATAGAGGAGCACTCAGACACCTAAAGTTTTAACCATAGATACAGGTCCCAATACACATTTTATGTCTCTCAATAGGCCATAGGCTGAATG
>chr1:151793628-151793828-dinuc
TGTGATTGGAAGGGCGAATTAAAAAGCCTCTAGTAAACAGAAACACTTTTAGCTGTCTACTTTGTAATCTGTGAGTACAGTAAGGATAGGTAGCAAAAGT
>chr1:152990546-152990746-dinuc
CTGGGCTGTACCCATTCCCTCAGGGTGTAGATTTCACTGTGGCGATGACACTGCTGGAAGTCTGCCTTCAGTCCTCCTCTTAGATCAAGCCACAGGATAG
>chr1:153347081-153347281-dinuc
ACTGTTGTCCAAAAAAACTCGCCTGTTCTAAGTACCCACATTTAATACCACAATGGAACGAAACAAAAGACACTCTGTGTAAAGAACAAAAACTGTCTCA
>chr1:153484445-153484645-dinuc
AGGACAGATGACACTGACATGTTCTTTAGAATCAAATCAGGCTTCTAGGGGGAGTCACTGGATTATTGTGCTCTGCAAGCCGAGGAGCTATACACTCAAG
>chr1:155844418-155844618-dinuc
GAGACCTTAGAGGAAGTCTTTGCCGTCAATTGACACCTTAATCACCTCATCACCTCCCAATCTACACACATAGTGCCATGAGGTTTGGTCAAGAGTTAAA
>chr1:156712480-156712680-dinuc
CAACAGCTGGAAACTCCGGTGGAAGTGCTACCAATGGATCTCAACTTTCATTCTGTCCACACCTCTAGAGGCCAGATGCCCAACCTGCTGAGTCCAGTCA
>chr1:156718198-156718398-dinuc
TACTTCAGTTCGAGACATGGAGACTATCACAACCTTGTGAACACAAGCCGCGAGATTTGTTTCAGAAAATCAATCAGAGGCTCATTCAACTACCTCATTC
>chr1:156725310-156725510-dinuc
TCATGATCCTTTACCAAAGAGATGGGAATCTGGACCACAGGCATTAACCTTTGTGCTTCTGTGATGACTGGGAGGCTGAAAACTTTTGGTCTCCTATAAT
>chr1:156903940-156904140-dinuc
ACTTAGACAATTGTGCTGGAAGTTTAAGTGGTAGGGAAAGACTAAACACTTAAGCTAGATGTGAGGAGTTAGAATATATCATTGGTTGTAGGAAACCCTT
>chr5:116076726-116076926-dinuc
CAGACCCCATCCTCCCTCCATCGTTACATTCCTACACCCATCTCATCTATGCCCCCATCGATCCACCACACATCCTCACACACACACACTACTCCCACCC
>chr5:118880840-118881040-dinuc
GTGGTATGTCTGTGAGATGAGTAGTACGTCCCGTGTTATGTTGTGTCATGTGTGCACTTGAAAACTTGTGTGTCTGTTTGTTTGTGTGCCTGAAAGTTGT
>chr5:119539138-119539338-dinuc
AACATGATATATGATAATAGTAGAGGATGTAGAAGAAGATAGGAGAGAGATATATAGTATAAGGAGAGATATAGAGATATATGATAGAACAATACAGCAT
>chr14:102981384-102981584-dinuc
GCTGGTGCGTCTCTCTGCGGGGCTGTAGAGTCGGAGGTCTCACCTTAAGGGGTCTGAACCGAACAGCCCATGGCTGGTGGTCGCGAAGCTCTAGCAGCGC
>chr14:103194556-103194756-dinuc
ATTGCGGGTCGACAACCTCTGCGCACGGCCCAACCTGTATTCGCCTCAGAGCAGGCCCTGAAGGGAAAGACCTAGACTCATCTTGGTGATGCGCGCATTG
>chr14:114945244-114945444-dinuc
AGGATTTTGAGACTACAGGATATTCAGTAGATATAACAGAGAAATGAGAGCTGTAAGAGATGAATATCTGAAGAGCTAAAAAAGCCTATTTAGATAGAGT
>chr5:119661763-119661963-dinuc
AGAACCTCTTAATATCCAGATAGATCAAGATATAGCCCCCCTATGCCTAAGTCTCTCTTACCCTTGATAGATTACATAGATAGATTGAGAGATAAGAGAG
>chr5:120106370-120106570-dinuc
CCAATTCTGGAAGAATGTTCCGAGCATCTTCAGCAGTGTATATTGGTGAGGGTTGCCTCCAACATACTTCTGTGCTCTCTGGCCTTGGACCTCCCTCCCA
>chr5:121604746-121604946-dinuc
TATCCAGTTCAAGACAGTCAGAAAGTCTTCAGGTCAGCTTTGTAGGCACCAGAGGATGCCTGCTCAGATGGCTACATTTATGTTTACTCTCTGGCCCTGG
>chr5:122285970-122286170-dinuc
CTGCCAGCCCCAGTTTGCTGTTGTTAGCATTCTCCGTGACAGCTGCTTGTGCTCAGCTACTCTTTTGTGACAGGTAAGAATTCTGCAGTGGAGTCTTTCA
>chr5:122833199-122833399-dinuc
CGTTCTAGAGGCCCCGAGCCAGAGTGAACACTACATCTTTGTCCGTTGGTTAAAACACCCTGTTTCTGAGCTCTGCAGCAAACAAGAGTTCTGAATCAAA
>chr5:123144761-123144961-dinuc
CCCCTAAGTGGCTGTGATTATTGCCTCTCCTCTCCCCCCGACATAGAGGTGCTGACGGGGCCATGAATGGATATTGCAGAAGGGATGGTTCCGTTGCTTT
>chr5:123746312-123746512-dinuc
GGGTATCAGTGAAATGCACTATGTGAGAAGACAATCTAACCAGTAGTGACTCTTTTGACAAAGGAACAAGTCTGATGAAAATGAGTAAGAGTCCTAGGAC
>chr14:118179291-118179491-dinuc
TGGGTTAATTGTTAGTATTTGTGAAATTTGGATAACAAGCTGTGGAGTCTGCACACTGCCTTCACTGTAGGAGATCAAAATGGAAAATATTATCATGAGA
>chr14:118197175-118197375-dinuc
GAAGTTTTCCAGGGCATGCTCTCCTTACTTTTTAGGCCCCGTGACTTTTAACGTAAGCTCCACAAGCATTGGCGCAGCGCGCTGAAACCACTACAGCTCA
>chr14:119973408-119973608-dinuc
GAATCTGGGAGCATCTCTTGAAAAGACAACCTATTGTATGCATCTAAAAGCTCTCACGGGTGCAACTACCTAAGAGAATGTTCGTTGACCCTTGGGAATG
>chr14:121973768-121973968-dinuc
CATTACTTCATCCTCACATTTGGTAGGGGGCATTGAGAGAGTATTCCCCTTGTGGATCAGATTATCTTTTTCATTCAAGGTAGCCCTAAACTCTTCAAAA
>chr14:122002206-122002406-dinuc
CAAGTGGAAGTGAAATTCAAACTAGTTGGGTCGGGATCTCCAGGCTGAGCTGCTAAGGGTTTGGATGAACTCGAAAGGTATACTTACCTAGACAGGGGAC
>chr14:122131496-122131696-dinuc
CAGTTGTATAGTTTTTATTTACATTCCCAACCTGTGAGTTCTAGAGCCTATGGACCAAAGTTCAAGTGAGTTTTTTTACCTTTTTTGACTGAAAGTTTGG
>chr5:123778541-123778741-dinuc
TGCGTTCTCCTCTTCTGAAGAAGTACAAAGAAGCTTGGTGTGCACGGATTCAGCTTGCACTTTGAACTACGCTTGACCATGGGGTTATGAGATTGCGTCC
>chr5:123821070-123821270-dinuc
GTGGGCATTATTCCTTGGAGTGCTGTAGAACTTGTGGGAAGGAGCAACTGGGCTCAGCCCAGAGAGCCAGTGATGCCCTGAGGGGCAGCGAGCAGGGAGC
>chr5:124050826-124051026-dinuc
CTACCTCTTTCTCAATTCACTCTCTCTATCCTCCTTGTGTTTTTGATTTAGACTCACCTCTGGAGCTCTTTATCTCTCCCTTCATTTTCTTTCTTTGCTC
>chr5:124612551-124612751-dinuc
GCCCAACTGACAGTGGGATGGTGGACAATCATTAGTTCAACTTCGTCATGGTGACCCACACCGTAGAGTTTGAGAAGTACCTTCTAAGGCAATGTGTTCC
>chr15:3170376-3170576-dinuc
CTACACATGTCTAACTCTAATAAACGCCCACTGCTAAATGCCCTTGGCTTCTCTTCCTCTGTTCTTTACTCCTCTACCTTGCTCTCTCCCCTAAAATCCT
>chr15:4037354-4037554-dinuc
TATGTGTATATCTCTATCTGTATCTGTGTCTATATCTATATATATGTAATGTGTATATCTATCATATCTCTATCTATATATGTGTATATCTATGTCTATC
>chr5:129955832-129956032-dinuc
TCATTAGTTAGTCCTGCTGATCTCCTGTTCTAGCAAGAACAGCACCTTGTGTATGGCCGTGTTCAGCTCAACTTGAGCCATGTAAGCCTCAGCTGTTTAC
>chr5:133038578-133038778-dinuc
GGACACAATTGGCAGATGCAAAGCCAAAATCAAAAGTGTGGAAGACTTTGTTCAACTCCACTGAAGCCTCATCAGTGATGGTGCTCTCTTAATTCGGAAC
>chr5:134265838-134266038-dinuc
TCCTTGTTTTTTGATTTTTTTAGCTTGGCTTCTTGTCTCCTGTTCCTTTTGGGGAGTGAGAGGTCAGGGGACCGGAACTTCACCTTCCAAAGTGAACAAA
>chr5:134577270-134577470-dinuc
TTCCTCACTCTGTCCCGAGATTCCTCTACCCACTATGTATTATCTCTGCACCTCCTAACTCATACATGTTGGATATGTAGTGCCCTGGTCTGTAGGCCCT
>chr5:134941818-134942018-dinuc
AGGTGCAGCCAAATCCCAAAATAAGTGGACTCATAGAACAAACACAACCACCCTCTCCGGGGCAAAGTGTAGAGTTCCTCAGGCTTGCAACTGAACAACT
>chr15:5681730-5681930-dinuc
AGGATGATCTAATTCAAAGATATTGGTTGGACAACGCTCCTGATGTGGAATTTCTTAGGATTTGGATCTCTTGAAGACTAGGGCTTCCCCACCTGGATGA
>chr15:6623648-6623848-dinuc
CAAACCACACACTGCTAGATGGAAATTTTAAAAAGAATTCCTATCTAGCGTATTGGAGGGAAATTCCTGACTTGGGAGCCTCAAAGCTCTAAGTGCACCT
>chr5:137773534-137773734-dinuc
TGCTTCACTTTTGACAGCATGTCAGAGCACAGTGGTATTGCAGAAAGCGGGGTGCTAGCAGGGATTTCAAAAAAAGTGAATTGGATGGAAAGGGTACGTT
>chr15:11726616-11726816-dinuc
TTGAAAAAAAAACAACAGCTCTCAAAGTCTAAAATGCTCTAAGCACACAAACCAAACTGGCAGGAGATCTAGGCTCTTCTTCTGAAACTCCCTTCTGGCT
>chr15:27027366-27027566-dinuc
CCCCTTAAGTTGTATGAGGAAAGTCAAATGTTTGGCTGGGCTCACGATGGAGCCACCCGAATACATGGAAGGGGCCATCACCAAGTGCTCCCACTTAGAG
>chr5:140867370-140867570-dinuc
TCCCCAATGTACGGTTGCACTGCAACAACTCAATGCTTGCTCCAACAATGCACTGGACTGAGAATAGCCCAAATCCCGTGTTAAACCAGGTCTACTACTG
>chr5:142178748-142178948-dinuc
CGAAACACTGAATAAAGAGAAAGAGAGCCAAACTGGGTATGTCTTTCTGCAATAATGCTAGTACAAAACAAACCCCCAATCCTAATCCAAGTTGCTAAAG
>chr5:142926574-142926774-dinuc
ATCTGCCCAAAGCCCTCGGAAATATCTGCGGGGGCAGGTGAAGGCCACAGGGTGTCTCCTAGAGGCTATGAGACCCCCTCACAGGCAGGGGACCCCTTGA
>chr15:27685350-27685550-dinuc
AAGCACAATCGCTCTGCTTTGAGATTGATTGGCTGCAGAGCCCCTATGCCAAAGCCTAGAGAATTCATAGCCTACACTGGGAGTGGACTCTTTGTGATAT
>chr15:27826860-27827060-dinuc
CCCAATGTAACCAAGGCCAGCACAGCCAGAAAAAGAGCTTACAGCACAGGAGACAGCGACTGGCTTGCAAGCAACTGCCCAAGGACCTTCACATGCTCAG
>chr15:30577059-30577259-dinuc
TGATATCCTTGTACCTATGTAGATCTCTAGTAGTATATATGTAGATTATACTATCTATATAGTAGATGATGATCTCTGAGAGTATAGATAGAGATAGATA
>chr15:30741246-30741446-dinuc
AATGTTGCTGAGAAAATGTGGAACATGAACTATTAGGTAGGCTCAGTATAATCTTCTTACTTTTATGAGGCTTAAGAGTATGCTATTTCTGATGCATCAT
>chr15:31550222-31550422-dinuc
CCTCTCCAAAGACAGTTTGGTTGATGAACACCCTAACCCTAAAATTTTACAAGTACACACTTTTTCGGGCACCTATAGAAATTCAGGGGGTCACAGATTT
>chr15:35302350-35302550-dinuc
AAAGGCCCCCTACCCAGCCAGCCCGAATTGAAAGAACCCGGCGATCATTCCCCTTCCTCCTTTGCCGGGCACGAACTTTTTTCCTATGCACACGTAGGAG
>chr5:146683162-146683362-dinuc
AAGCCAGTGAACATCTTCTGCCGGCTTTCCTCCAAGAACAACTAAGAGAGTTATCCAAGCTCCGAGGAGGGAAAAACCAGATTGAGGGCATTTTCGATCC
>chr5:146828854-146829054-dinuc
TCAAGCCTCCAGGGGGAGAACATAGGGGAGCCGGCTTCTCTCAACTTTGAAGATGGGCTGGACATGCAAGAGTTAACCAGTAGGAATCTGCCAGGAGCAG
>chr5:148428802-148429002-dinuc
CCATTTCATCACAAATGTCACAGCAGACCTGTAGGGCCTTCTCTGCGACCCCACAATTTCTTCTCCCCTTGCACACTGAGAAGAAATGCTACCGAGACCC
>chr5:149326326-149326526-dinuc
TTGAAATCTCTCTTCCTGATGATCTCTTCCTACCTGCCACTGACTAATCCCTGTTCAGTTCCTCCCTCCTACTGCACACTCTCCTGCTATCCTAAGGAGA
>chr15:36423320-36423520-dinuc
CCCTGAAGTTATGTAGGGTTGAACCCTCTGAGAGAATTTCTTTAAAGATGGCAAGCTTCCCAGAGACCATTTAGAGAACCCAGCACCAGTAAGATCCATC
>chr15:36520022-36520222-dinuc
ATCTAGCACTAAGACAGGAGGGAATGAAGACAAAGGGCGTGAAGACTAGTAAATCCGCCTAGGTCTGTGGGAGAGCTGGGAGTCCTGCGAAAGGAAAATC
>chr15:36607514-36607714-dinuc
CTGTTATACTTTAAACATAATACAATCAATATTTCATGCATTAATTACCCAACACTAAAATAATGGAACAAAAACTCGTACTGTTATAGTTTAAAAGAGG
>chr15:38060464-38060664-dinuc
GTCCCTCCATTTAGTTTCAGGGGTTGATAGCGGAGCTTCTGTCTGATCCTGCCTGGTAGGACGAAGAGGGGAAGACTGTAATGGAAAAACCTTTTTGATT
>chr15:41862878-41863078-dinuc
TGTACAGAAAATAGTTGCCACTACCGGTCCTTTGAAAAGGAGGCATGAGGCAATGACTAGCTAAACACGGTTTAGGGCACCCACACAACTTAAACTAAAA
>chr15:41890256-41890456-dinuc
AGTATCTAACACAGATGTGTCTTTAGGGGCACAGCAATGTTTAACAAACAGAAGCCCCAGCCATAAGTCTGTTGCTGTAATCAGTGCCAGACTTGTTTCA
>chr15:42112532-42112732-dinuc
TAGACTAACTCCCCCTAGTTTGGGTACTTTGATTTTATTACTCTTATTTCTCATAAGGTTGACCTGAAATCTCTTTGAGAAGATCATAGATTTTCTTCTG
>chr5:150687930-150688130-dinuc
ATTAACTATTTGTTTCTAATTTTGTTCTTTATCTATGCATGTGTATTTTGTTTAAAATTTGGCTAGAGGTCTGAGCTCTTAGGTGGTAAAGTTTTATGTT
>chr6:8385824-8386024-dinuc
TTGGGCTAGGAATTCAAATAGTGCTCCTGAGATTTTTTAACCCTGATTGACCTCATGTTACAAGATTTCATGGCATTAGATAGACTATTGGTGAAATTTA
>chr15:43280436-43280636-dinuc
ACCTTGACTTCAAAAAGAGCATAAAAAGAAGGACAAACTACAAAGGTGAGTGACCAAAAGAATAAGAGAGCAGACAGGTGACTAAACATGTCCACCTCAA
>chr15:52904070-52904270-dinuc
GAGATAGGAGAGGGGGGAGGAGATATAGATAAGAGGAGAGGGAGAGAGAGAGAATAGAGAAAGGGGGATAGATAGAGAGAGAATAAGAGAGAAGAGGATA
>chr15:55281980-55282180-dinuc
TGGAATTGCACATGAAAGTAGTTTTGCTAGTTTGCCATGACAAATTTACAAACCAACCTAGCTACTCAGGGAGACACAACACAGTACAAGGAAATTGACA
>chr6:29051390-29051590-dinuc
CATAGTTCCACACATAATTCACTCATCCAAACCGTCTTCTCCTCCGGAGACGCTCAGGTGCTTTTTTTTCTCAAGGGCCTTAGGTTGGGTGGCTTGGCCT
>chr6:30539688-30539888-dinuc
ATCCCCTCTGCTCTTCCACTAGGCTCCAAACATTCTCATTACCACCATTTTTTCTAGCCACAGGCTTTTGAGCCTTGACTGCTGATCTCCTGAGTAGCAG
>chr15:57515328-57515528-dinuc
ATATATATAGAAGATATGTATAGATATATAGGAGAGAGGAGATAGAGAATATAGATAGAGATGAGAGATATAGATATAGAGAGTATATATGAGAGATATT
>chr15:57800320-57800520-dinuc
ACACCATGAATTGGTAGCTGTGACCAAATCACCCTCTGGGTCAAAATCCACCCACCAAGGCTTACTGTCTTCATCACTGTGCCAGAGTCCTATTGATTGT
>chr15:58584128-58584328-dinuc
GAAGGAAGTCAAGATTTAAGGGAAAGGGATTGTAGAACGGAAGAGAGAAGGATGGAGGGGGAGAGCTCAGGAAGGGTTACGGATGGAGGAAGTTTAGAAT
>chr6:32885900-32886100-dinuc
TCAAGTATGAGCATAGACAACTGAGACTTGTCTTTATGGGTCTGATCACCATAAGTACTTCCAGTCTAAGATCATTTGCTATCAACATTCTTTGAGAAGT
>chr6:33043230-33043430-dinuc
GGATAGGAAAGTCTGATGAAGAACAGAGTCCACAAGCCCCAGCAGAATGCACAGGGATCAATGGAGAATTAGCAGCTGAGGAACATGCATAAACCCACAT
>chr6:37571224-37571424-dinuc
CATTTGCTACACTGATTGCTACTACAAACCGCTTTCTCCTGTCACTTTCACTGCTTTGCTCTGAGGATTCAGTGTTCAACTGCAGGCACTCATCCTTAGG
>chr6:38864048-38864248-dinuc
CTCTCTCTCTTCTTCTCCTCTCTCTGTTGTCTCTCTCTCTCTCTCTCTCTCTCTCTTCTCTCTCTCTCTCCCTCCTCTCTCTCCTCTCTCTCTCTCTCTC
>chr15:59246869-59247069-dinuc
CTCAGGACTATGTAGAATACTAGTGAGTTCCAATCGAAAGAGACCTGCTTTGTCGTCATCAGCTGCTTCACCACTCTAAGCACCAGTGTCGAGGAAATTG
>chr15:59538643-59538843-dinuc
AGTGAGATGTCTGGGGAAAGCCTAGGGTGACTGCTCTAGCTAAGGGCTATTCCGTCTTGCTCCTGGCATTTCTTACTGCTCCTTTCGGTGCCTCCCTAGG
>chr1:157460714-157460914-dinuc
TTCAATGGGAGTGGAGTGAAGGGGATTATCCTATCTCTCATCCCAGTCTTAAATTCCAGTAATCCCCAACAGAACATGCCTTGCTAGCAGAGATCTTCTC
>chr1:160794618-160794818-dinuc
TTGAGTTAAAGAGACATTATTTGTTATATTAAAATTCCATCTCAGACATTTAATATTTTCCTTCAACAATTGAATTGTAGGGAATTCATTGAGATGCTAT
>chr1:164081602-164081802-dinuc
TTTCACCTTATAAGGAGATCCACAAAAGAAGGATTTTCACCAGCAAAGAGTACTTAACAGTTTCGCAGCGTGGAGAGTCAGCCACAGACAGAAAGATACA
>chr1:164193113-164193313-dinuc
CAAGATACTTTTCCTGTCTCTATCTCTCTGGAAGACTCAGAACGTCTGGTCTTAGACCATTGCAAAGATAGAGATTCACACAAGCTCGTACTTATGATCA
>chr1:164252164-164252364-dinuc
GCATGAATATTCTGTCAGTTCTCTATCCTGGCTAGAATCAGATCTACAAATATAACTATTCAAACTGATTCCTAATTCATGTTAGTTACACTCCATGGTC
>chr1:164691801-164692001-dinuc
CTCCACTTTATAAAGAATAAAAAGCAGGAGACAGATTGGAAAGACAAATATTGAAAAAGTGCAGAGATTCATGGAGAATGTGATTTCTGTGAGGAAATGA
>chr1:164933832-164934032-dinuc
TCATACAGTAATTTGAAATGCATAGTATTGGCTCCAAGATGCCTCAGTGCTGTGCAGGATGCTCAAAGATCAAAACTGCTCTCTTAGATCCATACTAAAG
>chr1:165111956-165112156-dinuc
CATTAACTCATTATTGCTGTGTGGCAAACGTTGCAACACAAATGTTAGGTTGAATGTGTATTATGCAACATACATTAACAAGTATGTTTAACAAACAACT
>chr1:166017402-166017602-dinuc
CCACCACCCTAGAGAGTCAGCTGGGTTGAGAGCACATTTTTTGACATGTTTACAGGAAGGCAATTCTTCCAGTTATGCTGATCGGGCCTAGCTTAATTTG
>chr1:166132460-166132660-dinuc
TCTCTGTGAACTCCATAGAATCTGGTTAGTTCCGGGAGGCCTGCCCAAAATCTGGTTCCATCTGCAGGGAGCAACTGGCCTGACTCTTTCAAAAGCCTGG
>chr1:170385644-170385844-dinuc
ATGGTCTTGGAACACCAACTAGGAGTGCCGTTAGAGTAGCTGAGCTCGGCAACCCATGACTCGCCTGGAAAGACAATATCTCCTGGTGTCTCGTAGCAGC
>chr1:171941904-171942104-dinuc
GATTTTACGCTCAGGGCTCAATCCTTGTTAAATTTCAGTCTACCATGGACATATGGCTCCTCCACTATTTTGGGGTCCTGAGCTTCTCTGACTTTGACTC
>chr1:171954312-171954512-dinuc
GCATATAACACACGGCACATTTCTGGAAAATATGTACACATATCAAACCACATAACAAAAGGATCACAAGGGCTAAGGTGATATCATAAAACCAGACCGG
>chr1:172474968-172475168-dinuc
GCAGGATCAAGGTAAGTATCAAAAAGGGAGGGGATGGATCATACAATGGGCGACTAAGAAGGGGGACAGTCTAAGAGCAAATGCTAGACTACAAAGACTG
>chr1:178777270-178777470-dinuc
CTACATTCTACTTCTACAAACATATCTCCTATTATTTGCCTCATCTCACATTGAATGTTGCAGGGGTTTGATCCACTCCAGTTTAGGGATATGATATGTT
>chr1:183240564-183240764-dinuc
GACTTCCTTTTGTGGGCTCTGGCAGGAAAACCTCAGGACTCACTATAATGTGCTTGGACAGAGAAGAATGGGGAGAAGACCACAGGACCATAGGGAGCCC
>chr1:184333208-184333408-dinuc
GGGGCAGTATAGCCCACCTCCTTTTTATGCGAATCCTTCACTCAACTGCATGTCCCCTCTGTTCTTCTCCGCCTGTATCAGGACTGTCAGAGCCTCGTTT
>chr1:189582934-189583134-dinuc
AGCCCACCCCACTTGTTTCCCTTCCATTTACACCCACCAACTGAAGTCCCCATCCCCTCCTACCCCCCCCCCCAACAGCCTGTCCCCCTGCATCACTCTG
>chr1:193357140-193357340-dinuc
GTTTACCTTTAAGCAAAGCTTACATAAACATTTCTCCGTAGTTCAACATAAAATACTCACCCACTAAGCCTTTACTCTTTGAAACATGTCCAAGTCCCCT
>chr10:7034872-7035072-dinuc
TGGTCACTGTTACCTTTCATCTCTTTGAAAATCTATTTCTCACATATGTCACCATCCATCATGGGCACTTCTTCTCCCACCTTAGTTGGGACCAGGTTTG
>chr10:9371259-9371459-dinuc
TAATTATTTGAATGTGGTGTGTCTGGTTGTGTTCATGAATGGTGGCCCTGTCATAACCTAGTTATGTGTGTAGTATTACCAATTACTCAGTCTAATATAT
>chr10:18124240-18124440-dinuc
GGACCAGTCAGTACTGCCCTATGGAAGTACTGCATCTCCTGGCGAGTTGCACTGCTATGTGCACGAAGTCATTGACAGCACCCAGCAGTTCAATCTGAGA
>chr10:18958844-18959044-dinuc
AGTGAAAGCGCCAGCTTAAAAAAGAACAATATCGCTCTAGTAGAAAGAAGAGGAACTAGGGACATTGTGTCTCTCTAGAAGCATCTAAAGGTCCATTAGG
>chr10:19185407-19185607-dinuc
CGATCTATCCCCTTCTCTCAGACTCTCTATCGCTGGTCTCTCTACTCTGTCTTAGAGCCTCTTCTCCTTTGTGGTTCTCTCTCAGCTCTGTCCAGAGGTA
>chr1:4712701-4712901-dinuc
TCAAGAGGAAATACCATCCCCAGATCCCCTGGTAAACTGTCTCATCAGATAAAAGATCTTCAGCTCTTATCCCTGGAAGGCCACAGCTGGAGGCATCTCA
>chr1:12313189-12313389-dinuc
GAGATTCATATCAGACATATAAGAAAGTAGAGAGGATAATATCAATGATGAAATAATCAATGAGAATATATAGCAATAAGAGAATGAATAGAGATAATAT
>chr1:13228354-13228554-dinuc
TAGTGTGAATGCAAAGGATTTCAACGCTGCAAGCCACAGTTTTGAAAGCAGCCTCTTAAGGAGCATCATTTCAGCTGTATAGACAAGATTATCCATTCTT
>chr6:39381004-39381204-dinuc
CACCAATCGAAAGGCTTATCAGTAATTGTTCGTCAGGAGTCGCAGGCAGAGCCCCAAGTCTTAGGATTCCACGATCTGGCCGCAAGAACTCATCCAAGAG
>chr6:43734988-43735188-dinuc
CAAATCCTGTCATAGGCTCTACATAATGTTTTAAAGTTGGCCTTAGCTGAAATTTCCTCCCTCAAATTCTTTTCCTATGGAGATTCAGATTCAAATAAAA
>chr6:47476368-47476568-dinuc
GAGACACTGTTTAGAATAGCTTTTTCAGCTGTGTGCTTTTATTTCTTTATTTGGATAAGTAGGATCTTACCGGTTAAGGATCAAGGTGACATAAGAGGTA
>chr15:60256362-60256562-dinuc
ATTTTAGCATTGGCTAATCCATATAAATTCCCTACTAATAGGGAATTTGTTCTTATCCATGGTTGACTTCCAGGATGGTTCAAAACTAGCATGGTAACAA
>chr15:61058792-61058992-dinuc
GTCTCTATCTATCTCCTTATATATCTCTATATCTCTGTGTCTCTCTCTATACTCTTATATCATTCTATCATCTATCTATATATATTCTTATCATCTCTTA
>chr15:61523082-61523282-dinuc
GCCATACAGGAACAGGGAGGTGTGACATAACGGGACTTCTATCAAGGGGCCTGCTATGTGTTCTGAGTTGGAAAGGATTGGACCTCAGAATCACAAAGGC
>chr15:62223752-62223952-dinuc
GCCTGGTTGGTCTGCTGTGGTGAGTGATCCTAACAAGCTCCTGATCCATAGTTGAAAGCACACTTTCAGTGCTGAGTCTCCTGAGTCTGAATGGGCCCTG
>chr6:48667666-48667866-dinuc
ATTTGCTTCCTTATGTTCTTCCAAGATGATTCTCATCAGACAGAGGCTCCACACATATTCGCTCACTGACCTCACACTGTGTGTCACCTTAGATTACTGC
>chr6:48680630-48680830-dinuc
CCCACCTCAATAAAAGGGGGTTCAATTCTTGTGCTTTTGACATGCATAGAGTCTGAAGCAACAATTATGAAGAACTGTTCTAATTAACGCTGTGAACTAA
>chr15:62696746-62696946-dinuc
GTTAAGATGAGGATGCCTCATTAGGTCCATAAATTTCACTTCATTATTGATTTGAGCTGTATTAATTAGCCTCTGCCCTTTAGGCCATAGATGACTTTAC
>chr15:66789092-66789292-dinuc
TTCTAGGACATGACTTATGGCACTGCCTCTTGTTTTACCAAGTGTGTGTCTGCTACACTGAGAGAATCCAATTCAACTTGAAAGATTCACAGAGTTTTTC
>chr6:50919986-50920186-dinuc
TTGCTGCAGATAGTTATGAGGGTCATATATACTGATAGTTATGAGTAAGTGTAAGTATTTAGGATACTAGAGCCTTAAGCATTGATTTGGATTTTATTTC
>chr6:52044106-52044306-dinuc
TCTATCTCTATATATATATATCTCTATCTCTATATATTCTATTCTCTCTCTCTATCTATATACTATATATTATACTTATATCTCTCTCTCTCTACTCTAC
>chr6:53792859-53793059-dinuc
ACAAGTGGAGGTTAGTTCCGTTCACTCAGTGCAGAATCAGCCTTTTCACCTCTCTATGGACCACAAGTCTAAATGCTTCTTATCAATCCCTACTAGGGTG
>chr6:65190351-65190551-dinuc
AGATTAGTTAGGGGTGGGAGAGTCAATCCTAGGAGGGAGAGGATCACAGTGTTCAGACAGAGAGATGCCTTGAGAAGTTGAGAGTCCAGAGAGGAGAGAT
>chr15:67029984-67030184-dinuc
GTAGATTTAGTGTTTTGAACCCATCTTCATTTCTTCCTCGTTCACATGCTTCTGAGCAAATATGTGTTTTCTGGCTTTAGTGCTTCTACTCTTCTGTTAG
>chr15:67275252-67275452-dinuc
TCAGGAGAAAAATCTCTCTGTTGGGCACCTGCCTGCAGAGTAAGCCATAGTATTGGATATATAGTGCAATTCCCCACATCCTTGACAGTTGTTCTCCAGA
>chr15:73235888-73236088-dinuc
ACTTGAACATTAGTTGGGGAAGAGCAATAGGAAAGTGATTGTGGTTAGCAACTAATGAGGGCATGTGAAGGCATCAAGGAAGGCCCTCTTCCCCTCACTA
>chr15:73256534-73256734-dinuc
GATATGAAACAGAACAGCTGTGTCTCAGCAGCCTATGACAAATTAAGAGAAGTTCAAGAGAGAAGACTCAAGAATCAGAAAATTAGGAATTGGGGGGCGA
>chr15:74876674-74876874-dinuc
CGGTTGTGCAATAGCTGATCACCCACAGTTGCCGGCCCCTGGCACAGACTTCTCTCCATGCCTGTCCACAACATCGATGCTGGAAGCAGTTAAGTGGTTG
>chr15:74915110-74915310-dinuc
ATGCTTGAAGCAGGCATCATGACACTCCCGGCAGGAACTCCTTGGAGCAAGTTGGCTTACCTCTCGCATCCTAGCCACAAGACCTCAGGCAGGATAGGTA
>chr6:65587776-65587976-dinuc
TGATTTGCATGTACAATTGAGGCTAAAGTTCTTACAGGTTCCCTCTTTAGATTTGCAAAACTTGAGATTAAATGGAACTGAATGATTTTAAATCTCAGTC
>chr6:67037326-67037526-dinuc
GCAGACCCTCCTCCAGGGGCTAAGCTGGCAAGGAGTCCATTTGGGCTCATCCACTGCCATGCCGGCTTACTTGGAGGGCGGAATGACCGGACAAGCTCCA
>chr15:75033618-75033818-dinuc
TGTATGCTATCCGATTCCCCAGGATTATGACTTTTTCTCAGAAATTAGGCTGGCCTTTCTGACCATCTCTATTCCCTGTTGAGGCTTGCACTCAATGGGC
>chr6:72473916-72474116-dinuc
TCATGGAAGCAAGTTGAAGCCTCACCACGCCAGATGACTCTACTCCACATATGCATAGGATGATCCACTCAGAGACCACCGGCTGCTCAAGTGTGAGATA
>chr6:72943766-72943966-dinuc
AGACTCTCCGACTAGCTAATCCTCAGGTTATGAGAGTCTAACAAATAGGACTGGTTTGGCTGCCCCTTGTTATATACCCTATACACTATTGGTGAAGACC
>chr6:81900629-81900829-dinuc
AAATTCTTCTAAACAGTGTAGACGGACTAAGATTGGGTGCAAAAGAGAAATTGGCGGTGGGCTTTTTAGGACCCAATCCATAACAATCAAGTATCATGGA
>chr15:78516098-78516298-dinuc
TTAGAACTGATTCATGATGGGAGACTATAGCTTATCATACAAATCTGCCCACAGCCTAGCGGGTAGCCTTTTAGCTAATCAGGAACTTAGGTACTCTCAT
>chr15:78525778-78525978-dinuc
ACTATGAACTTGTGAGAGCCTCTGCTCATACTGGATCACAGGCCCAGTCCATGCCCTATGGCTGGAGTCCTCTCCATTCAGCCTCCCAGGCCCCAGCCAT
>chr15:79156758-79156958-dinuc
GTTGCTTGAGTTGCCTATAGCTGAATCTGGCTCAAACTCACCCCTGTCTTGTGCCAACTCCTCCAGGTCCCCACCCTGTGCTCTGTTCTACACCCTCCCC
>chr15:79893102-79893302-dinuc
AGGGTGGAAGCCTTGGCTCTTTAACAACACTAGGAGACTCAAAATGATAGGTACAGAGTGAAAGACCTCCAAGAGGATTTGGGCAGGGAAGCACCCGAGC
>chr6:86421537-86421737-dinuc
TAAACCAACTGATAACAGCACAATGGAATATGTGGTAGGTCCCAGAAATTGATCCTTTTCTTGGAAAACTTGGAATTACACAAGAGGCTCCACTTTCTCT
>chr6:87518464-87518664-dinuc
TCATATAAGAGAGAGCACATAGATATGAAGAGAAAGATAAATCAATAATATAAGCTACACTAGTAAAGATAGACCACCTTTGAGTCTAGCCTATAGAACT
>chr15:80080627-80080827-dinuc
AAAAGACTCCAAGTCAGTCCAAGTATGGCATACAGCTCCACCACAAAGATCATAGATTATCAACTGCAAGTATTGAGACTTATCCTATTTAGTTTGGACA
>chr6:87653804-87654004-dinuc
GGATTAAATGAACTTCACTCCCCAAACACTTCACTCACTAGTATTACTTCATCCTCCAAGTTGACTGGCAAATTAGACACAAACACTGAATCATCTTAAA
>chr6:90956708-90956908-dinuc
TTAGGCCCCTGGTGAAAGACCAGGCATATATAATATTGTGAAACATGCCTAAAGCACAACTGGTGCACTACCACTGGACTACATGATAGGTTAGAAGCAC
>chr6:91123640-91123840-dinuc
TAGCTGTAGACAAGTGAAAGCTGCAGCACCCATGAGTGTTTGAGCAGTGTCAAGCTGTTTGGTAAACAAGTAGTCCTGTAGTGTTGTGCCACCTCCTGGT
>chr6:91720301-91720501-dinuc
GAGGCAATGCCTGGGTTGCTGGACTGCAGGATCAGGTAGGGGTAGGGAAGAATGTGTGGTCAGATGGCTGTGACAGTCTGGGGCGCATGCAACGCATCCG
>chr15:83045010-83045210-dinuc
AATCAGACTAGAGAGGAGCCCACTGTCCCCAAGAAGCACAAACTTGCCTACCTATACACAAAGGTCAACAAGTGCGCACAATGTTAGCAAAACAGCACCA
>chr15:83454488-83454688-dinuc
TACCATGGCCCCCAACTCCATCCCCACCCATCTCATCCCTGACAATCTTGACCATGATCATGTGGCACAACAATGCCACTTCAGAGACAAGCAGTTCCCT
>chr15:84305417-84305617-dinuc
GCCCTCTTGTAGCACTCTTCCCGGTCAATAAGTGTGAGCTCTCCTTCTGCCAAAGCCTCTGCGCAAAAGAAACCGCATCCCCTCTGATCCCTGGGAAAAA
>chr15:85809252-85809452-dinuc
GTTGGAGCACAGCTGTTCATCCACTGGAAACTCAAGAGGCATTCATCCCCTGACTGGAGAAGATCTATCGGACTGCTGTCTTTCACTCTGGTCAAGCATC
>chr6:97309331-97309531-dinuc
TGGCAAGAGTTTGGCCAGACAACTAACCATCATCTGGGTTGGACTCTTCTCCTCCTAGGCATCGTGGTATTGGGGCTCTGTGGGGTCTCTTCCCTCCTGC
>chr6:97315334-97315534-dinuc
AGTGTTCAGGACCTACTGGCTCTACCTTGGAATGCTATGAAGCAGGCAAGTATATGCATTGCTCAGGCTTGAAAAGTGTAACAGTTGAATGGTTGCAGGC
>chr15:89297180-89297380-dinuc
GATTGGTCGGCTAGAGAAGAAGAAGGCCACTTAGCCATTGGCACTGCACACAGCTGAAAGACTTCATTAGGGGCAGCAGGTCAGGCAAGGGGGTACCTGC
>chr15:93084588-93084788-dinuc
CCAGGTAAGATAGTATCCTCCTCTCAGAACCAAGAGGTAAGACTTATAAGTAGGTATATATCAAGTATTCTATAGTAATGTGCCCTGGAGGGAGGATTCT
>chr15:93570906-93571106-dinuc
AGAGCCAAAATCCGGTGGAAAAAAGACCTCGCTTTATATGATCAGAGAGCGTGCTTCGGACCCCTTTGGATCACTGACCAAAATTCAGATTACCCTCTTG
>chr15:94001586-94001786-dinuc
GGATCTCCACATTTTCCAGGCCAACCACGAACGGAGAAGATCATCAGAAGCTAGTGCCTACGGTGATCCCCTTTAGAAGGGGAGTGGAGTTGACAGAAAC
>chr15:94464093-94464293-dinuc
GGAAAGGGCAGACCGAAAAGATCCACGATAGCAGCCAAGAGAGAGGTAGAAGGGGGTGAGGAATGAGGATTGAAGAATACCAAAATCACATATATGAAGC
>chr15:95353876-95354076-dinuc
CACAAAGTGCCTTAGGCTATCATGACAAGTAGCTCTTTGCATGATGGATCCTTGAAGCCAGCTTAGCAATCATATGAAAGTGAAGAGTCTTATTGATCAA
>chr6:99106120-99106320-dinuc
AGTGCGTCATACTAAGGGGCAATAACTATTAATGGCGCAGAAAAAGACTCAGGGCATCCTTAGAGAAAGAGGCCAAAGTTTATAAACAGAGAGGAATGAG
>chr6:99675192-99675392-dinuc
AACAATAAAAAACTTCTCTGATCCCACCTACTTCCCCTCAAGGCTAATTCATCCTTCTAGTTTTTCAGACAAAGAATTTCTAAATTAAAAGAGGATCAGA
>chr6:99852729-99852929-dinuc
CAAGCAGACTATCTCCTGCTGATGACAGCCTTGAGTTTTGTGTCTATCTGTGTACACATGATAGTGCAGAGAAGAGGTCCTTCTGACACTGTGTGAGAAC
>chr6:100580304-100580504-dinuc
ATCAATCAACCCCAAATGGACTAGGGATAAGTCCAACTTCATTCTGTTTAGCATTACCAACTTTTGACTGTAGTGGTTAGTAGAGAGTTAGGCAGAAGCG
>chr6:103685826-103686026-dinuc
ACCAGTTCTGGACTGGTGTGTTGTTCACTTCCAGCTGAGCATTTCAACAAACAAGAAGGGTGTTACATGCACCTTGTAGTTGCCCACTGTTTCTAGGCAT
>chr6:107984578-107984778-dinuc
CTGAGCTTCTAAACCCATGCCCCTTATCAAGGTAGTAACTCTAACTAAAAATATAAAGATAGAAATACTGCTCTGAATGTGACTGAGCTAGCAGCTGTGA
>chr15:95953032-95953232-dinuc
CTGAGAGAAATTGCAGACTGGTTGCAAGAGGCAAGTGTGTATTCTTCACAAGCAGATATACTGATCAGCTCTGGGTAGTGATATGATTCCAACCATTTGA
>chr15:97756410-97756610-dinuc
TGCAAGGTTGGTCTGAACCCAGTGGGGACCTCATGGGCAGGGAGACCTGGCAGGGAAGTCTCACCACCACAGTGGTTGAGGGACAGCATTAGGAACTTCT
>chr15:98066806-98067006-dinuc
ATCTAAATAGATGAGGAAAGCTGCTCCAGAGAGTTTGAGCCTCAAGACTCAATCAAGTCTACTGACAAATCATTTCGCTGAGTCACTAGGAGGTTCTAAA
>chr15:98587851-98588051-dinuc
AGATGACTCCATGGGAATTGGTTTCACAATTTTTCGCCAGTGAGGCACGTCTTTTTGGGCGTTTTGCTCTTATTCAGTGGTCAGAAGTCAGCTAATGGGA
>chr6:114583630-114583830-dinuc
CTCCGTGACCCCTCATCCTTCTGGCTTTTAGTTTGACCAGAGAGGGCTGGGGAGTCCTTCAGCTGCTCCAGCAGACCTCTGTCCCCCTGTCCCAAGGGCT
>chr6:114938112-114938312-dinuc
CCAGCAGGCTCAATTGGATACACTTCAAGTGGAAGTTTGGTTCTTACTCGTCAAATCTGTCAACATTGATTCCAGTCAATATTCTTATCTAGCTCGCATG
>chr6:115794484-115794684-dinuc
GATATGTGCTGGTGGTTGGAAAGGCCTGCCTGGCTTTCTGTTACGGCCCTAGGTTACTCCTCTGAGGCAGGTTATGGGTAGGACTGGGCAGTTAGACGGG
>chr15:99474052-99474252-dinuc
TCCAAACATTGTTCAAGGAGAAAGAAAGTCAGGACGCAAGGGCCCAGGAGAGGAGGAAGATTTTTCCCCAGGGCGAGGGGGCCCCCGGGCAGGGAATTCC
>chr15:99571643-99571843-dinuc
TGGTCTGTATGGTGATACCGTGTGGATGTGCTCCTAGCTATGAAATCTCAGCTCCTGGAGCCTGTGTCTCCAAAATGAGTTCATTGACACCAGTGTGTTT
>chr15:100565498-100565698-dinuc
CTGAGAAGGCCCCAAGCCCTGAGGTGGGTTCCAATTCTAGCTTCCCCACCCAAAGGATGATTCTAGGTAAAAATCCTCCCCAGGCGGCTATCCGTAATCT
>chr10:20617617-20617817-dinuc
CTGGTTAGAGAAGATGATTGTTCAAGTCAAACAACTCATTTGTCTGACCAATGGTGAAACTTATTAATGGGACAACAAGTGGATGCATTTGTTTCAACTA
>chr10:28166589-28166789-dinuc
TAATTCTGCCAAACTGATTAGAGTCAAAAGGCCTTATATCTCTCCAGGGAAGTTTATACTTCTTCAGGCTCCTCTTCTCCCTAGCTTATAACTGCACTGA
>chr10:30662650-30662850-dinuc
TATCCTTAAGGGAGTGGAATCAGGGAACAATGGTTAGTGGTTGAACCACAAGGACTCCTATAACAATCCTCATAAAAGGTTCATTTATTGGAAGCCAACT
>chr10:38962132-38962332-dinuc
GAGGCTTTGTGCAGAAGCAGGGCTCCTAAGGGCTACTACATCAGCACATCCAACAGAGCATTGATGCTTTTCTCAGGCCCCTGCATACTGAAGCGGAGAA
>chr10:38996058-38996258-dinuc
CATTCTGTTCTGGCTCTCTAGGGCTGACCATCACTTGATTGCAGTATTGATTCCAATGGTTTTTCAGTCAGAGAGGGATTTTGTATTCATTCAAGCAGCT
>chr10:39339578-39339778-dinuc
TAGATAGCCTCATTACATCTGTTCTAGTTGCTGTAATCTTGGTCTTTACTATAATACTTTCCTTTATCTTATAACTGTGATTTCCAACCATCTCAAGCTT
>chr10:39948560-39948760-dinuc
CATCAACTCCGTTCTTCTAGTCTGGAAATGATGCAGTCCCAAGCTTAGGTTCATTACTTTCTTCAATCTCATTCAGTACTATGCCCTCATGATTCTGCCC
>chr10:40153392-40153592-dinuc
ATACTCCAGTCTCACCTGCGCAGAGAGCTCCCTTTGTCTCTTCTTGCCTAGTTTGCTCTGGATATGGGCTCTGAACTAAAGTCAAGCAGTATTAATCCCA
>chr10:41229007-41229207-dinuc
CGCACCCCTGCCGAGGATATATGTGGTGTGTCTACTCATGCCAGATCCCCTCTCTTGCCCAGTTTCCTCTCATGTGTATTTTCAGGCCCGATACCCTCTA
>chr10:41529930-41530130-dinuc
CTTGTAATTCCTGTCTTAGCCCTCCTTATTATTCACAGGTTTAACCTGGATTCCTGGATTGGATCTCTTTGCATCGGCCTTATTCTTTTCTGCCAGCTCA
>chr10:41711523-41711723-dinuc
CAACATTAGTATAGTCACCACCTCCGTTGTGCTTGATGAAAGCCTACTCAGGGCCTTCCAAGCAGACCCCTCACTCAGCTACGGTTTAGTATGTGACTTT
>chr10:41979100-41979300-dinuc
CTTAGCGACCTGGTAATGTATCCTTTACTGGGGCTTAGTAGAGGATCACAAGATTACCTTGTATTGGTCACTAAGCATGACTTCTGACTGAGTTGACATC
>chr10:43669575-43669775-dinuc
AGGGTTGGACAGGGGGAGAAAAGTGAAAAGAAAAAGCAAAAGGAGGTGAGTGAAAAGGGGTGTCAATGAATCTTAAACAAAATGGAGTGGTGAGAAAATG
>chr10:43983858-43984058-dinuc
TGCTCCCTCCCCAACTCAGTAGAAAACTTTGGATTCTTGCCCACTTCAAGCTAACCATCCCCCCAAACTCAGGCTCCTCTCCAGTCCAGCCAAACTACTA
>chr10:44005100-44005300-dinuc
TACGCCCAAGTCTGAGTAGTTTATTGATAGCTCTACTCCATGGACACTCTGCTCTCTGTTCCTACAATGCTTAACTCTCCATCAAGCATGAGGGGATGAA
>chr10:45503354-45503554-dinuc
GCTTTTATAGAAAGAAACTCTGAGCACACTAATATCATTGTGGTGCCTGCAAGCAGCTTTTTACTATACAGTCATCTCTTGCTTTTTTTATAGTTTTTTG
>chr10:45698974-45699174-dinuc
GATGCAGCTCTAGCAGGCTCGAAGCCCCTATCAGTGCTTTCAGCTTGCAGAAAAAGTGCAACTGGGACTCTGAGTAAGTCCCAGCTGGGAGGTAGCAGTG
>chr10:56062002-56062202-dinuc
AATATTCTTGGGGTAAGGTCATGTGCTTATTTATGCTCTATTAAGGTTCAGAAGGTGCTGTAATGTAGCTCAGGAGAACCATTAGAGAACAAGATACCCT
>chr10:58375798-58375998-dinuc
TGATTAACATGATGAGCACCTAACCCATCACATTAGATGAAATATAAGCTAAATCCCGTTCAATATGTTCTGAAAATACTTCTCCACTAAATTTAGTATG
>chr10:59225476-59225676-dinuc
TATTTGTGTTCCAAGATCCTGTGTAATCAGGGCGGTGAACATAGTTTAATTTAAGAAAATTAGCATTAACAGCTGCTTACTTGTTACAAATTTCTTGAAG
>chr10:59392935-59393135-dinuc
CGGGCTCAAGAATCTTAAAGTGGAGTGATCAGATAGGAAGAAGGGGGTGAGCACAGCCAACACTCTAAAAAGTCAGCAGGCCAAAGACATTTCTGCAGGA
>chr10:63519282-63519482-dinuc
TTACAAAGTTTTTAATAATAATTATAAAAATAAGACAAGATCCTTAACTTTTATAAATTCTACAGTACTTTCTCTATTACTTTTTAATAGATTGGCAGTA
>chr10:68355979-68356179-dinuc
AATTCATTGAAGGAGCACCGAAAGCGCAGTTGAGGATCATAGAAAGACTGAAAGCCTCTCAGAACAGTACACTTTATCGATGGTAAGCCAAGGACATGAA
>chr10:69168435-69168635-dinuc
GGCTAAACGTTTTGGTCATGATTGAATGACTCCCCTAGTTCAAAGGTATTAGACACCTCGTCTGTCGGGTAAAGAGCCCTCTCTTCTAGTTGAGCCTAGT
>chr10:75094118-75094318-dinuc
TTGTTGATTAGAGGGAGAGCCAAGCCCTGACCTCTCACTGTGTCCTGAAAGCTTAGATCATACCATCTGGAATAAAGATGGAGGAAGCATGTGTCCAGGG
>chr10:75434599-75434799-dinuc
AAGGTGTATCATTAACCTTTTGAGTGTTTAGATAGTCTGGGAATAACCAAAGCGTATCCTCATGACATCAAAAGTTCATACAAATGGTGGAATAGCAGTT
>chr10:75550786-75550986-dinuc
TATATAAGAATATAGAGCTAGTCATAGAGAGCCCTAGTACAGACTGAATGAGTATTATATATATAGAGTAGTGCAGACATCAGGAGGGGATTAGTCCTTC
>chr10:77108978-77109178-dinuc
TGTCACACAGTGGCACAAGCAACACACTCACACACACACAGCTCTATGTTGACTAGGTACCACAACAACCATACCATGTAGCACGAACACACTCACATCA
>chr10:77573664-77573864-dinuc
TGAGATTCCTGTCTGAGCTGAAAATGAGTATACGGTCTCCTTTGTTATCTCATAGGTTGGTGTTGCTCTTCTGTCAGGCTTAGGATTAGTGGCCATTGTG
>chr10:80267302-80267502-dinuc
AGGTGTGCTATATAAGGGTTCACAAAGTGGAGACTCCGGACTTCCCATGGACTGGGAAACTTAGAAAACTGGTTTGGATGGGGGGAATGTCAGGCCTTAA
>chr10:80830498-80830698-dinuc
CAGTAGGCGAAGTGCTTTATGTCACACCTGCCAGGCTAGCCTTCTATGTTGCTTGCAAAAGTCCCCAAGGGAGAGTACCCAAACTATCTGACATCACACA
>chr10:81525052-81525252-dinuc
TCTGCCCAGGGACCCACAGCGCGGTACTCTCCGAGCCTCACCCTGGCTGGAAGGACTCCCAATTCCAGTGCCACCCGGGCAAGTTTTGACACTTGTCGTA
>chr10:81538898-81539098-dinuc
TCTGTCACATTGTTGGGGGCCCTAAAAAGCCTGAACCAGCCCTCTAGACCTGAGCACAGATCATCTGTCAGTCCACAGGAGGCATGTGCGGAGGAGTACC
>chr10:82870518-82870718-dinuc
TCGGGATGTAGGAAGCACATTGTTCCATGGCCAAGGCAGAGTACTCTTTATATCACCTTGATAACAATGTACTGATTTTTTGTTTCCACCGCATTTAGTA
>chr10:82985709-82985909-dinuc
CCGGACCCGCCTGCCCAGCCTAGCGTGGGGGCTGCGTTCCCTCTCCGACCGCTCTCCAGTCGCCTTGCGGGGGGCCCGACGGCCGCACGTGTCCCCGGGA
>chr15:102636980-102637180-dinuc
CGAAGAGAGAGCAAGAAGCTCCCTCTTGCCTCCTGAGCTTAGATATAAGCACAAGGGCACTGAATCTGATCCTCTGAAGGGATCAAAACTTGACATGGCA
>chr16:4677914-4678114-dinuc
GCAAGCCAGAAAATCTGAGGTGGCATGTTCGATAGAACAAACTGATCCTGCCCCTGCTCCTGAGAATGACCTCAGCCCAGCCGGGTTTCATCACCGTCAC
>chr16:5393640-5393840-dinuc
AGGGGATGTTGCTTTTGAAGGAGTGGTGGCTAGCCTTACTTAAGGATGTGCTGGCTCTCTTTAGCCTTTGTCTTGGCCCACTGTGCACTAACCCTAGACC
>chr16:24947546-24947746-dinuc
AGTGGCCCTATGCTAAATAGGTTCATAGAGCTCACTGTTCTGTTTGCAATTCAAGTTTTGACTAGTATGAAATAGGAAAGGCTGTCGTCTAGAAATGATC
>chr16:25987390-25987590-dinuc
ATGCCGATCCACCCTCTACATTGAGTTACTATCACATTCTTTGTGCCCAGGAGGATTATGCAGAGCTTGCACTCATTGTGATGACAAGTCTCAACAGACA
>chr16:29847201-29847401-dinuc
ACCAAAAGCAAAACGGCTGGGTGCTTGAACTGTGGTGGGCCCTTCTTGGCCAGCCTTGTGATTCCCTGGTGCCTTAGCTCAACCATTTTGGTGTTGGAAG
>chr16:31342527-31342727-dinuc
TATGATCGAAGTTGGAGCCAAGGCATCCAAGGCAGAAGAACAATGTGGAGCTCTGCATAGACCACTAAAGCCACACTGCACAGGAGGAGAAGCCACGGTC
>chr16:33343620-33343820-dinuc
AGATAGCGTTGTCCTTAGAGATTGGCCATGACGAAAGCCATAGGATCTTAGTGTGGCAAGCACTAAGAGTTTTGCTCCTGTGCAAATCTAGGCTGACAAG
>chr16:33706082-33706282-dinuc
TGCTTAAAATTGCTAGTACTCCTTGTCCTGGCAAATCCCGTCCTGTTTTTTTATCTTTTTTTGATTAGATATATTGCTTGGTCAAGGTCCTTATTGAAAG
>chr16:33857591-33857791-dinuc
GATAGAGTAGGCATTTGGGCATAGCATATTCATTAGCAGGCTACCCCAGTGAGCCAAAATGGTTTGGGCCGAGGTCCTATTGGAGACATGCACTGTCTCT
>chr16:34094058-34094258-dinuc
CAGATGAATTCTAAGTGAAGGGATCTCGATCAGTCTGCTCCGAGCAGGCTCTGGTTAGAGTTGGGAGGCTGCCCATGCCTGGTGACTGATCTTGCCTGCC
>chr16:35768232-35768432-dinuc
AGCTCCGTGTTATGACCTGGAATGAAAATGATGAGGACAAGTTCCTTCTAGAGCTGATTACGATCAGGCCTCTACAAAAGCAAAAGCTGCTCAGCCATCT
>chr16:38393358-38393558-dinuc
ATGTGAATGTTGCACAAGCCATTAGAGTGCTGCCTTGTCCAGTCCTGAGCAGAGATGTTAGTCTTTCAGGCTAGACAATTTGAGGGCAGGGGCCTGATAT
>chr16:48740590-48740790-dinuc
GAAGGTGGCATTTTGTCATGTTGGCACATGCATGGTTTCCATGAAAAGAAAGTTGCATTACACTTTGCCTTAGTAGAGATAAACTTATATCTGCAGTTCA
>chr16:49774751-49774951-dinuc
ATCATTTCAGGAACCAGGGTGCTCAATCGGGAGGGAGTTGGTAAATCAGAAAAATGAAGATGACATGTCCCTTGCAGTGGAAAAAGGAGGGTCTTGTTTC
>chr16:50530472-50530672-dinuc
ATCCATTAATCGCAGTTGATTAGCCGTTTAATGCTCTCTTCTGGGGAATCCCAAACGTTGATTGGTGCTATAGTCAAGGAATTTGAAAGGCATAGAATCT
>chr16:50736184-50736384-dinuc
TTCCACCCAATAATGTTATGTCTCACTTCCCTGATTCCTCGGAAATTTCTACTCTTTTTGACACTCCATAGACCTCCTGGTGAAAGTGATGTCCCATATC
>chr16:52200596-52200796-dinuc
TTTGTTAACTGTTTGTCTTTTTCTGCATGCTTTCGAGTGTCTCCTTGTGGGGCATAGTTGATATTATAGAAAATGTCAATAGAATCCCCTAGTCTGAAGT
>chr16:52418680-52418880-dinuc
GCAAAGGTCTAAGAACCCCTCATGTCACTTACCAGCAAATGCAGAAGTACAAGCTGTCCTCGGTAAAATTCATCAGGACCAATTATTTCAAGCAAGGCAA
>chr16:55973296-55973496-dinuc
ATGCAATTTTCAACTGCAAAGCACTAAAGGAGTGAGTACCGCGTAGAATTTGAATCAGAGTTTACTTAATACGTGGCTACTGGTCACCTAAGGGCAGGAA
>chr10:84729623-84729823-dinuc
TAGGGGGGATGTAAGAGCCCTTGGGCGGTTAATAGTGCCCCTGGGGCACTGTCTTCTCCCTTGGTGAGACAGGGTCCGGATGGGCACTCCTCCCCTGGGA
>chr10:84875362-84875562-dinuc
TGCAATGATTCACCTCCTGGAAGCACCTGTGTGGGAGTGGGAGGGGACTCAGGTGTGAGAGAACTCAAACAACCCCCTTCAACCTCTGGCTCAACTGTCC
>chr10:85180734-85180934-dinuc
CTTTCCTGCCTCTCAAGCTAGACCCAGGGAGTGAGAGATTCACTCCATCAGCTGACCCAGGGGGCCTTACTGGTCTACACCATGCTCTCAGAATGAAATG
>chr10:85584658-85584858-dinuc
CGTGGGATCTCTCTTCTTGATTCTGTCACACAACTAGTCTTCTTACTCAGCTGAGCAACTTCTCACTTCAGCTACCTTCATTTACTTGACCCTCAAAATG
>chr10:86707550-86707750-dinuc
TGTCACACACCAGGCTGTTGTAACCCTGGTCAGTGGGCTTATACCATGGCTAGGCAGGGGGGAGCCTACTATCTTTAGGAGATTTTCATGAAGACATAGC
>chr10:87842655-87842855-dinuc
CCACCCCCACTTACATTTTCATTCTTGGCCATAACCTCTACAAATAAGCAACTTAGCTTCCTTTTCTATTGCCTTTTGTCAAATAAGTCTGACGTTACAT
>chr10:88347938-88348138-dinuc
TGAAGGGCAAACAGAATCCCACACCCTGAACACAGATTATCCAAAATCATAGGAAACTGAGGCTTCTACTGAATGATATCTAAGATCCAACCTATGCTTA
>chr10:93172755-93172955-dinuc
GTGTAATGACTAGCATAATACACATATCACTGCCACACAAGGTATTATATAGGGCTGTATATACACATATAAGGCAATGCATATAATAACACAGGGGTCA
>chr10:94343145-94343345-dinuc
TGGTCTCCATCCCGCCCCCCATGTGTGACTGCAAAATCTATATAGGTCAATCTGAGTGGACTAACTTGCCAAGAGCTGGCTTACACCCTTCACCAGTGAG
>chr10:95065612-95065812-dinuc
TTAGCTCCAATGGAATCTGATTGGACACAGATTTTTCCAGGCCCTCTGGCTGCTGAATTGGAGTTTAATCCTGTGGGGGTAGTGGAAACAGTACACTTTT
>chr10:95220446-95220646-dinuc
TAAGTGTAGTAAATTGTCATAAGCCAGATTCATGTCTCGACACTTGCAGAGGTTCAGCCCCAAGCTCTCTCTGTTCAGAAGCTTTCCTCTACCTCCTGTA
>chr10:95261358-95261558-dinuc
CACAGTTTTATGGAAAGTTAGTTTTGCCCATTTCTCACTGTCTATTGAAGAAAAAATATGAACCTAGTTTTGTTTAAGCCTCTTTCAGACAGCTGCAACA
>chr10:95426284-95426484-dinuc
ATGGAAAAGTTAGGAATGAGCCTAGCAACTCACCTCCTATGCCATCGGTCAGTTGCAGTGGGTTTAGATACCGTCTGTACACCTGATTCCCATGAAGTTT
>chr10:96246808-96247008-dinuc
TATCCATATCTTCATCTATCTCTCTATATCCTTTCTATCATATCATTCTATTATCTCTCCTCTTCCTATATCATCTATCTATCTATATATATCTATAATA
>chr10:96254564-96254764-dinuc
GGTTTTGCCAGTGCAGCATTAAAGTTGGACAGTAGCCCTCATATACATGAGGTTGGATTTTCTCTGCCTCCTTAGATGGGGGATATTGGCCTGCTGTAGA
>chr10:97850968-97851168-dinuc
CAAATCAGCCGCTTATATATTTCTTTGCTAAGAGCTTGGTTTTAGTTTTTACCATCTTGATTTATCTCTAACAAGAACTCTCTAACATCTCTAAATGCTA
>chr10:99184744-99184944-dinuc
AGTTTCAACCAGAAGGGATTCAATCATTAGATAGGAGATTGATTCAAATCCCGTCCTTGAGGTAGTGCAGGTCCTTCATACAAAATCCCAACCTGCTGTC
>chr10:99461790-99461990-dinuc
CTTGTGATCTGTGCTCTGGGGTTCAGTGTGCTTGAAGTGAAGGGGAGACACTCAAGTGACCTCTGCCACTTTGGAAGTGGGAGTGCTTCCTGGCCTGTTT
>chr10:110812203-110812403-dinuc
AGGTATCTGAGCATGGATGACAAACCTAAAGGTGTTGAAGTGGTATCTCATTGAGATAGGATAAGTCTAATTTCAAGAATGAATAAAAATGAGAAATAAA
>chr10:111441035-111441235-dinuc
CCTTGGTTGACCACTGATCCAGAGTTTGTCCTTCGCAGTGCCCAGTGCCAGTTCATAAGCAGGCAGGGCTGCAGGTAGATGGCTGGTAACTCGAGAGCTC
>chr10:118024066-118024266-dinuc
CTTTGGAGCTGCTTACACAGTTTGTGACAACCTCGCAGTCCTCAGGATGGGATAAAGGAATGTGTGTTGGGGGGAACAGTTGAGTGGTTTAGTGACAGGG
>chr10:118412810-118413010-dinuc
CAAATGAGCATTCTAAATACTGCACAATGGACAGTGCTGGTAGTATGGTCAGAGCTGCTTCAGACCTCAGACTGCCATGGAGCATGAATAACTGAATCAG
>chr10:118422305-118422505-dinuc
CTGCTAGACTTTGCACCAGAGGGGGGTCTGCTCCCTGACTCTCTTCAAGACGGAACCTATTTAACAATTGTGGCCTGAGCTTCAGAAATAGATTAACGGG
>chr10:120202116-120202316-dinuc
TGAACCTTGGCATTGAGGATTTGTGAACGGTAAAAAACTAAAGCTACTGACACACAGCCGAGGTGAATGATATATAGGAACGGAAAGGGTTGGGACCATA
>chr10:121419546-121419746-dinuc
CAAGGAGGCTTCAATGGGAAGGGGATGGCAGCTCAATCCTCAGCTTTGCTACACAACTGATCTAGACTAATGCCTGGCTCGGAGGGAGTGTTAACCCGAA
>chr10:127224935-127225135-dinuc
AGTGGATTTTTCTGCTTCTCTCCTAGATCCCCTTCCACAGGTAGCTGACTGGCCTTGCCACTAGCAGAATTGGGCAAGACATTTTCTGCTTGAAGTCTGT
>chr10:128103892-128104092-dinuc
AGTCCTCCTGTGCTTCACTGCCAGAGGCATGTCCACTGTGCTCAGAAAGAGCTAAAGGGTTTGAACAAATGCTCCTGGAGTCTGATTGCCTTAGACTTCA
>chr10:128231323-128231523-dinuc
GGCAGTGGTACCTTTTTTTCTTTTATGTGGGGAACTATGCAGGACAGATTTATTATCTCAGCTTCTGGTTATGAAAGGCAACAAAGTCTCTGGGTATTGA
>chr10:128991046-128991246-dinuc
GAGTTTCATTGATACTTTCTTCTCATGAGTGGATGAGGTCATCTTTTGTTATGCCTGAATGTGAAAGAGATGTAGCCTCCTCTGCTTATGGGCTAAGTGT
>chr16:62934686-62934886-dinuc
AAGCCCCCTCTTAGAGTGACTTCTGCAAATCTAGATAGAGCCAGCTAGTGTTCATCCTCCTGCTTCATTGTTCTACATCTTGACTGGCTTGGCTCTGCTC
>chr16:70313617-70313817-dinuc
TTCTTTTTCAAATAAACTAACCAGGGCAGTATTCTTCTAAACAATCTTAGAAGGGGGTATAAGAGCTTAAAAACGAGTTTGTGATATGATGTGTTCTACT
>chr16:76549543-76549743-dinuc
GACTTTCAGCATTCTGAATACACCTTTTGAGTAGATCACCAGGTTGCCACTAGTGGTGACTAGTGGATTCTTCATACTTTATTGAGTGAGCCCTATTTCA
>chr16:76678802-76679002-dinuc
CAGAATATAAAGATGTTCCTGGGAAGATAAACCAGAGGAAGCTGGTTAATTAAATAACTTGTGGACAGAACCTGAATCCCTTGGAGGCTACTGCCTGGTA
>chr16:77768154-77768354-dinuc
ACTCTTAGACAATTCCCCTTTAAATAATGGTTTATTTACGGTGATTACTACTCATTTTGGCATGTATTATTTACTTCACTAGTCCATTCTTTTTTAGTTT
>chr16:78720450-78720650-dinuc
CATTATATCTTATTCAGTATATATGTCTACTATATCTATTGATTTATATCTTATATGTCTATCTATATTGTCTAATGGTAAGAGTCATCTAAGTATGATC
>chr16:84806248-84806448-dinuc
AGATCCTGCGACCACTCTATCCTATGCATACGCCCCTCTCTTGATATGCTTTTTACTTCTCAACCGCTTGCTTACAGGTGTGTTAAGTGAGATGAACCCT
>chr16:87980458-87980658-dinuc
TACAAGCTCGAAATGGACAGACAAGACACTCTATATGCTGCAAAGCTGAGTCTGTCTATGGTGTCTAATGCTCAGGATTCAAAGGAGGAAAGAGTCTTGT
>chr16:90113030-90113230-dinuc
ACCTCCTCCTCTGGGAGATGGGAGGAAAAGGCCTGCAACTTACCCAAATGCGAACCGCACCTGTGTGAAAAGGTGACTTAACACCAGGACTGTTCATCAG
>chr16:90154451-90154651-dinuc
ATATGAGAGAAGAGATGAGAGATATATATATATAGATATAGAAGAGATATAGAGAGATATATATATAAGATATATGAGACCATGAGAGAGATAGATACGA
>chr16:90984700-90984900-dinuc
TCCTAAATAAAATGTGGGTCGAGAACTGGAACAAGACTTCCTCTAAGCTTTCAGCACAGCTGAGTCAATGAGGAACCTTAAGGGCTCATTCTCAAGCCAT
>chr16:93232766-93232966-dinuc
ACAAATCTAAGACTTTTTGCACCTGAGTTCCCCAAGAGACTAGCTTTTCTGCCTCCTTTGAGATCATTGCATGATTCCCAGCCATCAGGTACCAATAGCT
>chr16:94962652-94962852-dinuc
AGCAACCTGCACCCAAGTAGTTTTATCACATTCTTACCTACACAATTTCCAACCAACAAGTTTTGATTCCTTGCGTCATCCTTCTCCCACTCCCCTCATT
>chr16:96256080-96256280-dinuc
AAAGATGCTGAGAGGGAAGAGTACATGCTGTAGCACTGCTCTAAACCTATTGAAATCAAAGTGGTGGTATTCTACAGGAGATCTTATCTGGAATTTCCTG
>chr16:96463403-96463603-dinuc
TTATCTCTGTATCTCAATGTCTATATATACTTCATCTATCAATTATACTCATCCTATATCCATATCTCTCCTCTATCATATTCTGTCATTCTATACATCA
>chr16:96933040-96933240-dinuc
CTCTGCAACCCCTGAAGTAAGGGAGTTGTCAATACCCAACATTTATGCCTTATAGGAGGTTTGCACAGAAATAGTGGTGCCTGAACCCCTGCAAAAAGGA
>chr16:97087362-97087562-dinuc
AAATGATAGCCTACAAAACATGCTGCCTCTATGATACTGGAGATCATCAGGAATTTGGGAAATAGCTAGTCTAAAATGATAACTCAGGGCAATTCTCCTC
>chr16:97301330-97301530-dinuc
AGGAGACCCTGTAGTTGTTTGGAAATAAAGTGTTTCTGAGCTCAGTGCTGGTACACATCTGGTTATTCTGACCCATCTTGAGTACCATTCAGTGAATCAG
>chr17:3209678-3209878-dinuc
CACCAGAGATTTCTCTTTTAATAATGTCATTATGCTCAGTTTACTTCTAGACCACCAAATTTAAGAATTTCTCTTTGTTGGCTTTCTGAGTGCGGTCATT
>chr17:5801957-5802157-dinuc
AGTCTGATAAAGTATTCGGTTTGCGTCAGTTGAGGTGCTGGGACAATCTTAGTGTATCCCGACAACCTGACCTAGGTCCACCTGCCAAGGATCATCCTGG
>chr17:6880876-6881076-dinuc
CCAAGTCAAGTTCCAAGGAAATGGATTGAGCAAGTAGGGGATGGCTGCTGCCAAAGTTCTAAAGGGAGCAAGGCCTGGCTTTTGTCTACAGCAAGGGGCA
>chr17:7423114-7423314-dinuc
TTCCCCCTAGCAATCAGCCACATGTCTGTGATTAGACTGGCACTAACCTACGCTCAATGTCCAAGTTTTAAAAGCCTACAGCTTATTCTTTTGGTAGAGA
>chr17:7935646-7935846-dinuc
TTTTGCTGTCGCTAGTCCCCTGGCTGCACCACACAAGGGTTGTGGCTTAAACATGCATTGTCACACTCCCCAGAGGCAGACAGGCAAGGGGCTTTCAAGC
>chr17:9068597-9068797-dinuc
ATTTGGACTGGTTGTGATCAGAGTCTCTTCCTTGTATCTGACACTCGGCATTCCTTGTGATCTCAGATGGCCTGCTTGTGACAGCACCTTGCTGCCTTCT
>chr17:12308683-12308883-dinuc
GCTGGGGCTCACTACTTATGGACAGCCCAGCCAGGGGAACAGCCCTGCTGGGGCCCCAAAGTTCCCACCTAACCCAACAAGTCCCCCTACATGGGTGGCT
>chr17:24353216-24353416-dinuc
TGGCAGGAACCCCCCAAAATCAAATGATACATTTGCTCCATTGAAGCAAGAAAGGCTTACCTTTCCTATGATGTCCCGGTATCTTGTCAATTTCAGGGGC
>chr17:25035000-25035200-dinuc
GAGCACTCTTATCTTTATTCCATTAGTGGTTTCTGGTTGTGTTGTTGCTAACTTTTGGTGACTAAAGATGTTCTGTGTTTATTGCTGGCACTGCCTTGTC
>chr17:26475228-26475428-dinuc
ATCTGGTCGGCGAACTCACAGAGGTACGCAGATATTCGACCGCCGACAGAGAGGTCAGCATATCCATCCATTTTGTCCAGAGACAGTATCCATAACTCAA
>chr17:26579622-26579822-dinuc
TCCTAGCCTCACCAAGGAAAGGAAGTCTGCTGGCAGTTCATGTTGCTGGCTAGCAGTAGGTCTGTGGTTTCTAGGTTGATGTATTAGGATCAGATGATCA
>chr17:27838070-27838270-dinuc
CAACTAGGTGCTGGAGGACACAAAGCTTGCTTCCTTACCTCATGGTTTGAATGATTCTGTGAAGGAGAGCTAGACCTTATTCCGATGCTGAGCTTGCTCA
>chr17:28231820-28232020-dinuc
CATTTAGGGGGTTTTGATGCATGACCAGAGTCCTGAAGTGGCGTGAGCCTCAAAACATCTCTTGGTTATCCTTCAGGAGTTGAGGTGTTGACTATTGTAG
>chr17:31046730-31046930-dinuc
AATGGTATGAGAAAGAAATGGATGTCATAGTATCAGACTGAATTCCATCCTTTTCCCTAAACAGAAGGCTCGTAATTCAAGGGATCTCTCCCAGCTGCCA
>chr17:31423639-31423839-dinuc
GGTGGGTAGGTTGTTGCTCTTGGTTGGACCTCTGTGCTTTGCCCCTGTTGATTTGTAGTTGGAGTCAGAGGATGTCTCTGACTGTATGGGTCCAAGGGTA
>chr17:31777478-31777678-dinuc
GAGGTTCTCTAGCAGAATGAGGTTGGCAAGAGCTTCTGCCTCGCCCCCTTGAGGGGAGGGACCCAGCCTTTCTTTGGGCCAAGACTCTCCGGTTTTTGTC
>chr17:32249966-32250166-dinuc
GAAACCCCAGTAGATGTCAGGCATAGGTTTTTTCGAAAACCTTCTCCTCTAATGTTGATTTACAAAGTTCAATCTAGGAACTGAACCATTTAAATCTAGC
>chr11:4917352-4917552-dinuc
TGCTTTTCCAGCCATTCTGGTAACATACGGAGCTAGCCCCAGACAGAGGACTCCAGCTACCTAAGCAGTGTGACTTGAAGTGCTGTCAGGTCAGGCAGCC
>chr11:6006414-6006614-dinuc
CTACCGTGCGCGGTGGTGCCTCGTTGGTTTGTGTCGTGTAGCGGTGAATGTGCCTGTTTCTCGCTTTTCGCAGTAAGTGGGCTCTCTTGTATCAGGCTGC
>chr11:9724733-9724933-dinuc
CTTCCCTGAATAGTGGAGGTTGATAGTGCGGACACATCTCCAAGAGCAGTTTTACTCATTCAACTTAACATTATACTGAGACAGGTAACCATGTGTCTGG
>chr11:11555156-11555356-dinuc
TCTACCTTCTTGCCTTTCTATTTTATGCTCTAATGCCCAACTTTTTTCAAGTGAAGGTCCTAGGTACTAGGTTGAATCCCTTTCTGAGAGCATACTCTTC
>chr11:11739856-11740056-dinuc
GATTACTTATTATTGATAGAGAGATTTTAATAGAGATAGAGACATATTTCATAGAGAATATAGGAAATAATACAATAGTAGCTAGATATAGAACAAGATT
>chr11:11832500-11832700-dinuc
CCTGCTCTGTCTAGTCCCCTTGTATGGTGCTATCAGCTTCAGCTTCACTACCGTCTAGGAAGGAGAAAGAAAACTATTCAGGTACCAGATATTTTACTGC
>chr11:17038833-17039033-dinuc
GGACTTGTAAACAAATTTCTTCACAGCCACCTTGAAATTTGGTGGCATGCACTAATTGGCCAATCCTGTATCAAGTTTTAAAACTTGTTCTAATAGCTTG
>chr11:17975122-17975322-dinuc
ATCTTGAAAACTGCATGTAGCTTCATGTGTATTAGTTCTCCAGGATCAACTTACTGAGACAGTGAGTAGACATTCTCCAAAAACTAGTGATTTTTATGAC
>chr11:21141972-21142172-dinuc
CTCTCATATCAGTCTATGATTATTGTGAGATAGGGGAATTAAATTTGTGTTTTCTGTGAATAAAATTAGCATGACTAATAATCTCTCCATCCTAATTTCA
>chr11:30164008-30164208-dinuc
TACCCTTGAGAGTTAGCTTCTCACCCTTCTCTCATATTCTAGGTAAGTATATCCATAATGCTGTTGGACTATCACCATCCTTTTTGTACACAAGGGAGAA
>chr11:31724048-31724248-dinuc
TTTTCCAATGATTTTTTTACCATCAGGCATTGCGAGCCACTTGGGCCTAAGGAAGCGTTTGGCAGGGGTGCGGCAGGAGTGCATAGTTGCTTCTTTAGAG
>chr11:31922918-31923118-dinuc
ATGGACCTGAACAATGGAATCAAGATGTACTTAGGGCAGTGCGGAGTAAAGTCAGATCACAATTTCCCCTGCGCACATCTCAGTGCACCACTGGTGGCCT
>chr11:42113488-42113688-dinuc
GCAGATTAGAAAATGGACAGAAAAAAGTAGATTATCATGGAGACAAATTCTCACAAATTTTTCACCCTCTTAGACAAGCACTATTGTTAACTGCTCTCTT
>chr11:43345816-43346016-dinuc
TCCTGAGGTGTGGCTGCGCATGTAGGAATAGAGGTAGCATGTTAATGCACAAGTAGTACTATGATAAGTTTGGCTTTTATCATGACTTTATGAGGTAGAC
>chr11:45192874-45193074-dinuc
CCTATCTAGTATCTCTCTAATATTCATCTATTCCTCTCCCTATCCTCATATAATATTCTTCATATATTATCTCTCTACATGCTGTATAATATCTCTCTAT
>chr11:46553080-46553280-dinuc
CATTATTTGGGATGATATAGTAAGGAAAATGCAGTGAACCCTGTTTGGAGAATTTCTTTGGAAATAGTTACTGATTACAAATAAGAAAAGGACATGAGGT
>chr11:49131668-49131868-dinuc
GTTGTAACTATCAGATGAGTACTGAAGCCAGAAAGGGAGGAGGATTTAATATAAGGAAGAGACCTTTTTGGTGAAAACAATTGATCAATGAAAGGAGGCA
>chr11:49204312-49204512-dinuc
GGTTTCAATTAAAAAAATGCCAAGACAAATTAAATAAAAATCTGTTTAAGCATGGGCATAAACTCAAGGTCAAAACTCTTTGAAGTTTGATTTTTTTAAC
>chr11:49665505-49665705-dinuc
AGTGAATTAAGAGACTGAAGGCTATCAGTAAACTAGTCTGGTCTTTCAACCCCACTCACCAATGAGCTTACACTTCCACACTACATTGAATACCAATGAC
>chr11:49706782-49706982-dinuc
GTGCCACAAGCTTCATCCTTCACAAAATTCCTCCTCAATCCCATATTTCTCCCGTTTCTGCTTTTTGCCATGACTTAACCTCAAGAAGACATTACAAATC
>chr11:51823974-51824174-dinuc
GCACCCAGAGGCAGGGAGTCCAAACCCCCCAATGCCTTCACTAGCTGAAGGTAGGGAAGAAATCACAACTTCAGCCCTGGGGTCCCCTAGCACCCAAATC
>chr11:51996084-51996284-dinuc
GTGCAACAGGCTACTATATAGAGAGACTTTATGCTCTGGGGAGCTCCCAGGGGATTTGCCAACATAGTCTCTCTGATTCCTTCCCAAATTGTTACCTATG
>chr11:52342310-52342510-dinuc
TTGGAACCTGAGCTAACAGTCAGTGTCAGAATCATGCTGCGGGCCAGTTGGGCTAGTGTCCTTAGAAGCAAGACTTTCCAGTCCTGATGGCCCTCTTGAA
>chr11:54214624-54214824-dinuc
TTCTGTCCAAATGGAGTGGCTTAAAAGGTCTTCTTAATCTTTGTTCAGTGCACCACAATTCTGGATGAATTTTGGGCTTCCTTACCCTTGGCCTTTCAAG
>chr11:54448512-54448712-dinuc
GAGAGAGTTGCCTAGAGGAACAGAGAAAACAACATGATTAGGGGGAAGAGACAGGACAGGGGTGGGAGACTGGGTCAGAGGCAGGAGGGGGGCATGTGAC
>chr11:54802198-54802398-dinuc
TGTGAAAGTATGAGATGGCAGGTGTGTACACTAGCTGTGTGACTGTCTGTGTGTGGTGGTGAAAAGTGTGTGGTGAGAGCGTGTGTGACAGTTCACAACG
>chr11:55107574-55107774-dinuc
AACCTTGCCTTGCAAGAAAGGAGATGGATTCAGGCGAGACTGTCTTGAGACCTGGGGATTAAATGTCCAAACTAAGCTCACAAGGGATCGCCTGCCCAGC
>chr17:33221727-33221927-dinuc
GTCCTCAGGACTCTATGATCCAGATATCTCCATATGGTACTGAAAGACTATCCCTAATTATCTTACATTCTAGAGGGGGATATCCAAGGGATATGAGTGT
>chr17:33629532-33629732-dinuc
TCCAATGTTGTCTCTAGACATAATCTTTTGCTAAATACAATCCCAAGAGTTATGAGATGCTGAGCCTGTGGCGATAGGATCTCTAACCCGGGGTCTGCCT
>chr17:34299397-34299597-dinuc
ATGCTCAAATCTTTGCCACCTTGCTCCTTGCATATGCTCCCCCGGGGGCTCCAGGCTGCTTCAGTCCCCACCCAGCTCTGCAGGACTCACTGCTGACCAA
>chr17:36274964-36275164-dinuc
CACATCAAAGGACTAGTTTAATCTTTTTTGTCCTTCTAGAGGATTGATTGTCAATAAATGCAAGGTTCCCATGTTGTTGACTGTACCGTAAGCATTGTGT
>chr17:36914408-36914608-dinuc
TGTTTTTTTATTTACAGCTATACTTGGTGCAAACCCCCAAAGATGAACATTTTGAAGACACTTGTTATCAGAGGTGTTCAGCCTCTTGTTTCCCTGCCTA
>chr17:44456250-44456450-dinuc
TGGTCACTTCTTTCAAACCTGGTTGTAAATCTCATTCACATTTCAACTTTTTTTTATTTGAGAAGATTTTCTTTGGCTCTCTCTTTTCCTTGTTATGTTC
>chr17:44460252-44460452-dinuc
TATTTAAGTTCAGGCAGTCTGGGCAAAGCACTTGGTCTCCTGTCATTACCGAACTGGGATACAAGGCCGCTTCCCAAGGTCTCTGTTCAATTCTCACCTA
>chr17:44479947-44480147-dinuc
GCCGCCTGCGGGCCTGCTTCTAGTTCTCTATCCTCACTGACCACTCGGCTCCTGGTGAAATTCTGCAGCTGGCCCAACTTTTACAACTTGTTAATTGGGC
>chr17:45169804-45170004-dinuc
GGGGGGATCTGCCAGCTGCCTTCCAGTGTCTGGATGTCTGTCCCAAGGTCTACTGTCTTGCTGAATCTTACGAGTTGCACTGTTTTTGCTGTACCCTCAT
>chr17:47053031-47053231-dinuc
TCAGTAAGCCCAAATTATGCCTATTGCTTCCAGCTCAAATGAAAATTGATCTAATGCCTATAGGTGATAGCAGCCAGAAACCTCTTCCTGTGTGGGTCTG
>chr17:47088015-47088215-dinuc
CTCCCTGGCAGTTGGATAATGTGTGGGGGGGTTGATGGAGCTTTCAATGGTCTTCCTCTTGCTTTTATGCACGTGATTTTTTCTGGGCCCTTCAACCTGG
>chr17:47504565-47504765-dinuc
GTCCTCCTTGGTTGCCCTCTCTGTGCTGGCATGCTAGTAGCAAGTAAAACGTGGACCCTTGACTTAGGCACCCCTCGGTCAACCTTTCACAGCTCCCATC
>chr17:47563772-47563972-dinuc
ATATCTCTAGTATCTACTCATCTCTCTACCTATCTATATCTGGATAGCTCATGAATCTATTGATCTCTATCATAACTTATAAGCTATATATGTCTATATC
>chr17:47988236-47988436-dinuc
CTGGTCCTTGGCCAGGACTTGCTCACCGAGCAGTCGCATGTTTTATCGTCCACACTTGGACACCTGCTTAGCCACAGACCCTGGCCTCCTAGCCAACCAT
>chr17:48403826-48404026-dinuc
ATTCTGTTTTGTTGACTATCATACGCCTATTGCAATAGTTCCCTTGACCTTGATATCACAACATTGAGGCATTGTAAGCACATTTATGGTCTATATTTTG
>chr17:50207472-50207672-dinuc
CCATTTAGATCAGTTCTATTCATTTATACCAAACTAATAGTTGAAACACACATTTGAGATGAAATCCTATTATAACACAGACTTCTTCACCTCTGTATCC
>chr17:53650132-53650332-dinuc
ATTCTCTCAAAATGTGTTGGTTGCACCAGTGGAGGGAGTGGTGTTAAATATTAAGTAAGTCTAAGAATATGAGCATAAGTCTCTTCTTCACATCACATTG
>chr17:61958772-61958972-dinuc
GGATTATAGAGATAAGAGAAATACATTGAGACAATATACAGATGAAGAGGGAACAGATAGAGGAGAGCAGGAGGAGAGAGCATATCAGAGAGCCACTAGA
>chr17:62496861-62497061-dinuc
CTTCACATACAAGTATGTCTTAAGAACAAAGTGCCATCAAGACTTTTAGGAAAGCAGCATACTTGAACCGAATATCATATGACATCAAGGAGTTGTCCCA
>chr17:65611074-65611274-dinuc
ATCCAACCTCAGAACCCCTCTCAATTAAAGTTTGAATCTCTCTCAATCACAGTCCAAACGGACTTAAGCTCCTGAATTCCCCCTCCCTTCTCTCATCTCA
>chr17:70833816-70834016-dinuc
ATGGTTACTGAAGTTCTACTGGAAGTTGACGGAAGGCAAGCGAGAGACTGGAAGACTGAGGTGGAAATAGGAGGTATGGAAGCCCATGAAGTTACAGCTT
>chr17:71205360-71205560-dinuc
AAAACTACTCTTAAAGTAAAATCTTCAATTCTTTGAATTTTGAGTCAGTTTTCACAATAGGAGTTAAACTATAGTCTGAAGAGGCTTACTGAATGTCAGT
>chr17:71460458-71460658-dinuc
GTAGTGTCTCAACACTCTAATATCTGAACTAAACACTCTATGCCAGAAGTAAGGACTCTAAAAGCATAGGAATTTTATCCAATACATGTGACATCTAAAG
>chr17:71963838-71964038-dinuc
GGAAGACAGGGGAGATAATTGATAGGCTGGCTTGTAACAAGTGGACGCTGGTCAAGGACGTACCATAGAGGCTTATGAGAGGAATGGGGAATGCCCATCG
>chr17:72845820-72846020-dinuc
TAGAGATTGATGGGTCTGGAGCCTGTCACAGGTATACAGGAGCTCTCTTTCAATTCACTAAGCCCTCCAATGTTGCTCTTAATAGTCTGCAGTCCAGCTT
>chr17:72902267-72902467-dinuc
CATGAACAAATAGATCAAAAGCAAGTGTTATGTCCTCCAGCGCTGAGCAAAGGTGCTTATTCAACTTACAGAAGTGTCTTCATGGAAAGCCAGAAAAGTC
>chr17:73087293-73087493-dinuc
TGATCAACGCGAATTGTTCTAGTCTTGCATCTAAAGGTCATCTCACCCTCATCCTCTTCTTTCCACTCTCCTGGGTCACACTGATCTATTTTGTCCCTTG
>chr17:77781366-77781566-dinuc
CAGTAATGGTCGCTGAGGCATACAATGTGTGCTCTGTACGCCAGATCAGAGAGAAGTATGTGCCTGCGTTGTTTGTCGTTTGTACCAAGAGTTTCGATGT
>chr17:77795630-77795830-dinuc
TATACCTTCAGGGATTAATATAAAATATTACCATTAGTGGAAACAGATCAAAACACAAGGACAGCTGGCCCGCACTGTGATTGGGTGGTGAGTATCAAAG
>chr17:78995342-78995542-dinuc
CCAGCTGGTGTTTCAGTAACCCCAATGTCCCAATGTTGTCAATATTGCTCCAGTTGAATGTCTGATGTTGTGACTGTGTTGTCCTTGAGCCTATTTGTGC
>chr17:80145906-80146106-dinuc
CAGATCTCACAATGTGGGCTTTTTTCCAGACACATGTGGAAGCTCTTGAGCTCATCTCGCATGGGCTACATCTGGCCACCTCTCATTCTCATTGCATAAA
>chr17:80168280-80168480-dinuc
CACCATTCCTGAGCACATGGGAGCTATGACCTAAAATATTCTTACTGATGATCCTGCCCAATTAGAGCAAATTACGAGCCTAGTTAACCCATAAAGCGGA
>chr17:82717590-82717790-dinuc
GGCTGAAGTTTTCCCCATATGTCCTCCTGGACAGTGTCCGCTCCCCTGTGGCAACACACCAAAGATTTCAGCTCAGATTGAGGACTGCACACTCCACAAT
>chr17:83212807-83213007-dinuc
TTCAGAGCCCTGCTTCCTCATTGGCTAGGGGGTATGCCTGTCTGTAGTGAATGATCTCTTCTTGGAAATTCATTGAGGCTCAATGCTTTGGTTCTGAAAA
>chr11:55134416-55134616-dinuc
GTGGATATGGTCAGTGTGGAAAGCTGTAATGGTTGTCAGTATATCTTAAGGGCTGGGGGGGGCTATCATGGACCTCAGGTGCTGTGACTCCAGGCCCCCT
>chr11:57806519-57806719-dinuc
TCTGGCTCTCTCTGCCAAGCTGTGGTTACTCAGTTATCAAACAGCCCTGTTCCTTCTGCGACAATTTGATTGTAGGTGAGTCAAATAGTGAGTTCCTGCT
>chr11:59572108-59572308-dinuc
TGGAAGAGCTTCTCGCTTGAAAAAGCACAGACTACTTAAAGGAGGAGCGGAGAAGGTCGGAGATGGCATTAGAGAGAGGACTTTTCTTGGCAGGTATTTT
>chr11:59756660-59756860-dinuc
CCCTGCTGGAGCACCCACACTGGTAGCTTGACCTCCCTCAGTGCTTGGTGCACATGGAGGTCTCTGCCAGGCTCTGTGAGTTAGGGATAGACATTAGGCT
>chr11:60860304-60860504-dinuc
CTTATTGAACTACCAGGGATTTTATGGGAACGTCTCTTTGGAGTCTAGAATAAAGTTTTGTGCTTGTCATCCAGAGAGTAACGTACATCATTTGCTTGTT
>chr11:62257810-62258010-dinuc
CTGCTTGTGGGAAAACCTTGGTGTCCTTGTTCTTCCCTGTGCCTGACAGTTAGATACTTGGTCTGTCGGTGTGACCTGTGGATTCCTCTCCCACTCTAGT
>chr11:62386752-62386952-dinuc
GCTCTGATATTGGATTTGACTTTAAGCTTGTTTGAGGATTTAATTCATTGACATAATTACAAACAAGGATATTTATTAGAGAGAACTCATTACTTTTCTT
>chr11:62524674-62524874-dinuc
CTGTCAAACAGATTCCAGATGACACCAGCGTTTCCCCCTACAGTGGTTGCTCTTGCTGTCACAAGTAACCACTCCTTCTGTGGCTTGTGTACATCCTGTG
>chr11:63169451-63169651-dinuc
TTTCATGCACACTAAGATTCCATTTATATCTGTCTTTTATAGGAAGAAATTGGCCACAGAAGACGCGATTTCTCATTAGTTTTGGTCAGGGAGTTTTTAA
>chr11:63429074-63429274-dinuc
CCTCACCTAATAGTCTCCAACTCTCCCCTTGTTCAAATGACATGTCAGTCAATTTCTTTTTGGTGTTCCCCTTTTTTTGCTTATACCTTCTCTTTCCATC
>chr11:66598852-66599052-dinuc
GAGAGCTCAGACAGGGTTCCAATTAAAAACAGATGGGAGCCTAGTTACCCCACTTGTTTGGCATTGATGTGTCATTTTTGAGAAAGGACTCCATTTAGTG
>chr11:67866291-67866491-dinuc
AGGGAGGACGGACCCCTTCTGGATCATGATCTAACTAGCTTTGGACTCTCACACTTTGTATGCCCAAAAATATGGTGAGTGGGAAAGTGCACTGTTAATT
>chr11:68345735-68345935-dinuc
CATGTGTTGATCCTCAGTCACCCCTCAGGCATTGTGATCAGTTGGTTGTCACAGAGACACGCAATATTCCACTTTTCCTAGCACCCGGTACCTCTTCTAC
>chr11:69894528-69894728-dinuc
TTTCTGTTTCCAACGGGCTTCAAACGATCTCAAGGGAGTCACCATTTGTGGACAAGCTGGGTCAGATCAGTTTTCAGGCTCGATGACACACTTCCTCCCC
>chr11:70793270-70793470-dinuc
TATATCATCTATATCTCCTAATTCATAATATATAGTGTATCTCTCTCTTCTCATCTATATCTATCTCTATCTCTCTATATATATCTATCTCTCTCTATGG
>chr11:74769326-74769526-dinuc
CTGACTTCTTTGGGTATATTATGGACATACTCTACAGTCAGTGCACTAGTTGTTCAAGTGCTTGCCCCTCTTTCTTTACATTTGGTGCTCGGCTTAGCTT
>chr11:75417211-75417411-dinuc
AGTTTTTAGCCCTTGTTTGGGTTCTTGTTTTTTCTGGTGACCCGTTCTACGATTGTTTTTTTGTTGTTGCTTTGTGTTCCTTTTTGGGTTTTGAGTTTTT
>chr11:78063092-78063292-dinuc
TTCAGAGGAACATTTTTTCTTACCAGAGATTTGAGGAAGTCTAACTCCTGCACCTGAGCAAGGACTCCATTTCAGTTGAGGAGCGGAGTGGGATCAGTCA
>chr11:79529338-79529538-dinuc
AAGTATTGCAAGAAGATCATATAGTTAAACAGCTATTAGTGCTTATAATTAGATGTTGTGAGTAAGATGACTTACACTTTACATCAGATGAAGCAAATAC
>chr11:79677496-79677696-dinuc
CTGACATATCCTTCAGCACTATCTCAGCCCTGTTGTCTCCATGCTCCAGTCAGAGGTTGCAGAGGTGCCGCGAGGTCTCAGCAAGATACTTCCAAGTCAG
>chr11:80513728-80513928-dinuc
GGGGTTATCTGAGAGTGGATGAGATGGATGTTCGGAGCTGTTAAAAGTGGTAGCTTTTATTGTGGAGTCTTCTCTCTGTTGGGACGAGGTCTTGGCATAT
>chr11:83078438-83078638-dinuc
TTGCTAATTGGATCTCCAAGTGGAAGAGACAGAGGGACATGGCAGCAATAACTTGCATGACTTCTAATGGGACTGAGGTCACCAGCAGAGTAGACGAGGT
>chr11:83829485-83829685-dinuc
ATGCCATGAGTGAGTATATATGTGAACTAGTATGCTTTAGATGATAAAGACCTGTTATTGCTATCGAGATAGACAGCTGATTGTACATGGTACTACTTGC
>chr11:84050129-84050329-dinuc
CTGTCAGCAAAGAGAGTAGAAGTGAGGAGTGTGTGGGGTGTGTGGTGGGGTGTATGAACCTTGTATGCAGTGGTTTGTGGTGGCAATGCCTGTGGGTATA
>chr11:84954662-84954862-dinuc
AGCTGTTTTTTGGTGGTTGGAATGTTGGTTTCTAGTGGTTTTCACCTGGTTGTTTTGAGATCCCTTTCTTCTTTTTCTTTTTGTTCTGAGGAGGTTAACA
>chr11:86078184-86078384-dinuc
CTCGCGCACTCTGCATTGCCAATGCTTGACTAAGTTCCGCTCGTGCTTATTGAATCATTTGAGGAACTAACTTCAATTTCAGCCTCTGCACCCTGAGGTG
>chr11:86346577-86346777-dinuc
TAATAACAATAAAACATATTCAGCAACTAACTCTATTAGATCCACTGTATAGCTTAATTCAAAGAAACTCACAAATGAAGAGCCTCAATGCTGTGAATGG
>chr11:86455324-86455524-dinuc
TCTCTATATCTATATCTGTATATATATCTATATCTCTATATCTATATCTGTATGTCTCTGTATATATCTATCTCTCTCTATATCTGTATCTCTGTATATA
>chr11:88614368-88614568-dinuc
ATTGATATTTTCTGCTTCTGCAGCAACCGAGTGGCTCTGGCTTTCCCAAAAGACTAGCTTTCTGGACTAGTGCTCTCTGGTCAATAGGGGTTAACACTTA
>chr11:89143512-89143712-dinuc
ATCTCTTATATGTCTCCATATGTCTCACTATATATTATATCATCATGTCTATATCTCATCTATTCTAATATATTCATCCTTATCTCTTTGTCATAATACT
>chr11:89180165-89180365-dinuc
ATGGGAAGAGTCAGATATAGAGCTCCAAGAGATGCTGGGAGGTGGATGAACTAGGCAAAGAGGTGGCAGAGGAATTTTTGATTCCCTAAGTATGTATTGA
>chr11:89180705-89180905-dinuc
AAATCATGCAGGGTCTGAGGTGGGAGGGGGATGGAACCCAGAGCAAGAGCTACAGAGGAAAACTCACCTGGAGGTTCTTGTGTACAGTGTAAGTTGAGGC
>chr11:94377858-94378058-dinuc
GTGGTGATGCCACAGCTGGTGTGGTTATTGTTAATGCCTGAACATTTGTTCACTTGTCCAAGAAACTTCGGTGTTGAGCTCCCGCAGAGTAGTGACAGCC
>chr11:94958746-94958946-dinuc
ATCACAAAGTCTAGTACCCTCCCTCCCCTTATGTTCCTCAGTCAAGTTTTCCTTGTGTTTTATGAATACTTTACCCAGAACACAGCACTATCGACTGCCA
>chr11:97100634-97100834-dinuc
TACTATAGACCCTATATTATAGTAGTAAGAGATACCAGTACTTACACAAATACTGAGACTAAGAACTAGAATATAACCTAATAGATAAGATGCTCAGAAG
>chr17:85399284-85399484-dinuc
GGAAAGCCATCTGAATCCCCTCTCAGTGTGTTGAAATATTGAGTTGTAATCAAAATCTATAAATAGCACTTAAGAAAATTTCCCCTATTTTATAGATCCG
>chr17:88042638-88042838-dinuc
CAGGATCGAGCTTCCTGTCTCTCCTCTGTTGAACTCTGATTCACCAACAAACCCGCATCTATGAACATCCAGTGCCTTCCTGTTAGCTAAGCATAGTCCA
>chr17:88176632-88176832-dinuc
AGTAAGTCAAGTTGCACGACAAAGTAAATTGCTAAACCTCAGCAGAGATTGGAAGGTTGGGTTTGAGTGCCTCTAAAAAGGAGATTGATCAGGCAAATTT
>chr17:88330778-88330978-dinuc
TTTAATCTCTGTATCTAAAACGCCATTAAGAGGCTGTCCTGGTCAACTAACTGGTCATAACTGGAATCTTAGTTCACACTGGATCATAAAAATTCCACAG
>chr17:88703647-88703847-dinuc
CAGCATCCTCCAGCCCTCCCCCTCCCTCACTCCAGCACCCCCCTTCTCAGTCTACTACTCCCCCCCCCACCCACCTCTCCCCCACACACTCCCCGCTCCA
>chr18:4296353-4296553-dinuc
GGACTTGACTTGGGCATATGACACCTAGGTTTTGATGGACCAGTAGTCAGAACATATGCTCTAAACCTCCCTAGGAGATAACAACCAGCTCCAAATCCTG
>chr18:11274455-11274655-dinuc
CCAATGTTGTGAAGGAGAATCTCTCATTTACAGCTACTACCATGTTGACTTCTGTGTGGTAAGTAAGTCCACTACCATACAAGAGATATGATCGTTCAAA
>chr18:19788855-19789055-dinuc
TGTGCCACTCCTGGCTGTGTTGTATTTATGTGTGTGACTGGTAGCTCTAGAAATGTATCTTTTCCTCTGTTCTGACGTTCCAGTGCTTGTGTGATGTGTC
>chr18:23845140-23845340-dinuc
GAATCGTATGAGCTGAGATTTCCAACTTCCCAGCAATGCTCATGACTATGGAGTCTTCTATGCAGGAGTTTGAGATCCAAGTGAGAAGAGAAGCACTGTG
>chr18:24558606-24558806-dinuc
CTGCGGCTCCAGATGTTGTGAATTGGGACTTACCTGCTGTGAGCCGGACTCAACGCTTGATGAGCTGGCACTTTATCGCCAGAAGCTTGCTTCCTCTGAC
>chr18:32263519-32263719-dinuc
AAGAAGATTGATCCTAGAATGAGGTTGTTCAGCCAGCGTTCAGGATAAGGCTAAGATGGAGTGTGAAAGGCAAGATGTTGAAACCCTAAGTTTCACACAG
>chr18:33210863-33211063-dinuc
CTTTAACACTAATCCTTTTAATTGTCTACAAGAAAAATTTTGAAATCATTAGGGATGACCCTGAAGGCTGGGCCAATATTATTGTACAGATTAGCTGGCA
>chr18:34783722-34783922-dinuc
GGTTTTAACTTAGTGCATTCTAGGTTCTGCAAAGTGTTTGTGGCCTGTCCCTTCAGGGTAGCCTGACTCTAGTAGTTTGGCTCTGTGATCCCTGCACTGC
>chr18:36130480-36130680-dinuc
TCCTTTGAACAAGATGATGGACCCCCACTGAAATGGGGCTCCTTTACTCTCAAATCCAACAGTATATCAATTGCCCAGGAGGCCCCCAGGAAGCACTAGG
>chr18:39457862-39458062-dinuc
TATGGTCACTCCACCCGTATCTTTTACTCATAGGCTTGGGTGATTGTCTCCTCCTAAAGCAGCAGCAGTTCAGCTTACTTTAGTGTTCCTTTCTCTCTGT
>chr18:40036832-40037032-dinuc
TCCAGTCAACACTTGAAATTTGGCAGCTCAAACTCCCAAGTGGACCCACACCTAGGTCTTCATTCCCTGAAAAGCTAACTACTTGTTTAAGAATTGTCTC
>chr18:44402474-44402674-dinuc
TGACAGGGAGAGATGGTGGCAGGGAGTGACTGAGCGAAGCAAGGGGACTGAAGGGGCAAGGCGGAGGTGTGTCCTCAGCATGCAGGGTGAGCTGAGAGGG
>chr18:46192936-46193136-dinuc
AAAGAGAATTTCATATGAAGAGATACAGTAACAAGGGAGAATTATAAGAACTGGAAAATAAACTAACATTACTATCTCATAACAACAATATGCTTTCAAT
>chr18:46598807-46599007-dinuc
AAAAATAATTGACAACTAAAAAGAAGGGTTTATCGTAGGGGGGGTGTCTACGGGGGTCCCGGGGGACCCTGCAGATTCTTTGGATAATTGGTGGACAAAA
>chr18:46673166-46673366-dinuc
GAAACTCTCCTCTAAAATGAGCTGCAGAGTATAGTGCAGAGTTTCTCCCTAGGTTTGATCCATAGTGGAAAACCATCATGCCATGAATAATCTTACATGA
>chr18:49642316-49642516-dinuc
AGAACAATTGGACGTCCTAAGGGTTACATGTCAAGGCAGTTTTGAACAAACAGGCGCGTGTGGAGCTCTTAACCTCTTTGCGAGTGGTACCTTCTTAGCT
>chr18:53973006-53973206-dinuc
ACTTGAGATCTCCTTAGGAGGAACCTGGGCACTGTTGTTAGTAAGACATTCTTTTTCTTTTCCTTAGAACATGAATTACATTATTGTAACAATAGAAAAA
>chr18:54196642-54196842-dinuc
TCACTCTCTATTTGCTCATCAATCTCTGAAATCTGTAGATATTATTAGATTATTATTCTATGTCATATGCTATAGTCTGACTGATAAAATACCTCATAAT
>chr18:54962066-54962266-dinuc
CCAAATCTAGTGGACTAGCAATGCACCAAGGCATAACATGTCTTATTGCCATCAAGATGTGTTAACTTTTTTGAATCAGACTCCACAGGAGCCAGACCCA
>chr18:54990554-54990754-dinuc
ACTGGCAGGATGGGGGGAACAAAGGGGGCCCCGCGGTGAGGCGTTTCCGAGGCTTGAAAGCGAGGTAGCAAGCGCAAGTGGGGAGATAAGAGAAGGGAGA
>chr18:56452036-56452236-dinuc
ACTACTGTGGCCATCTTACCTATGGATAAAAGAGAGTGTATGACCTTCCCCAGATGGATAAATCCGCTGGTGCCAGCCCAAATGCATTTGCAGATTCCCA
>chr18:58508747-58508947-dinuc
TCGTTGTCGTATGTGTTTTGGGTTGTTAGTTGTGTATGAGCCACGAAACAGGGAGAGAATTAAGTTTGGTTACTTCTGTTTCTTAACATTCCTCAGTTTT
>chr18:58541742-58541942-dinuc
TATAAAGGCAACTTCTAAAAGGATGGTATAGTACTGAGAAAGGAGACCCATTTTAAGTGAACAGGAACCCAGGGAGAGGGGATTGGTGATAGTAGGGGAA
>chr18:60847010-60847210-dinuc
ACATAACTTAATTTGGACATACAAAATTTTGCAAACAGGAGACTGCCCTAGTGTAGATCAAATTGAAGACCATATAATCCCAGGGATGATTAGAGGTACA
>chr18:60884444-60884644-dinuc
TAACAGGCTCAGATCCCTCCCCCTCTCCCAGGCACACCTCAGACAGCCGGCCTGCTTGTCTGCCCCCCTTTAGAAGCCAACATACTCACAAGGGCTACTT
>chr18:61139501-61139701-dinuc
TACTGGCCACAAGTACACTCCCTGACTAACTAAGGCAGACTGTTGCTCCAGTTTAGTAGTTTACATACAATTCAAAACCACCATGTGGGCTGGTTTCCAA
>chr18:62125531-62125731-dinuc
TTTTTATTGGAGGTATCGCAGGAAAGCTTACAGGCTGTGTGAGGGTGTGATCTTATCTACAGCATTAGCCTCAGAGGGACTTGTTGAACATGGTTAGATA
>chr18:62498290-62498490-dinuc
CACTTTTACTTTCCTCATGTTTCTCTTCCAAATCCTCAACACTCGCCTTCCTCAGACTTATTTTGTCCCTTTTCCCCTTTTTCCCTCCTATCTTTCAGTA
>chr18:62659946-62660146-dinuc
CTGTAAATAAAGCCTTCCAAGAAACTATACAGCCCCTCTAGCTATTCTATATACCTAGCCACCAGAGGCACAGTTTGACACACCCGGAATGGCCATAGGA
>chr18:62848920-62849120-dinuc
GGCCAATCTTGCAGAGTTTGTGCCACGACAACTTTGTCTGTGGAAGTTAGGGAGGAGGGAATGCCCACTCCAGGGGATGTCTCAGGATTCTAGGTTCAGT
>chr18:65433790-65433990-dinuc
GGTATGTGCAGATCCTCCTGGCTAAAGGGAATGGAAGGCTAGAGACAGTGTAATTTGTCACAGGTACAAGATTGAATGATTTCAAGTAAAAAGGAGATAG
>chr18:65481504-65481704-dinuc
GGAGGCCAGCTCTGGGAGTCTCCGATGAGAGGAGATTGGAGCCAGTTGCTATGTGAGTCAGGAGGAGCAGCCCAATCCCAGTTTCTCACTCTCTGTGACA
>chr18:65847669-65847869-dinuc
ACCTGCTGGGGCCCCCAGGAGGGGTCTAAAGTCTCAAGCAGACTCCATCACAGGTCTTGCTGATTTTTCAATCAATGGGGTCTAATAAGCCCTTAAAGAA
>chr18:67278866-67279066-dinuc
CAAGATGCTAGCGGGAGCCATCACAAGCTAGGTCTGCTGAGGGTTCACCCTGAAAATATTTCCTTCCACACCCAGCAGAGGTTCCTCTCGACTCAGCCCT
>chr18:67469041-67469241-dinuc
AGCAAACTGGGAATTGATGTGGTAAAATGCACTTCCTAGCGGGTCAAAAAGCTTTCCAAAGAAATAAAGTTATGAATGACAGCTCAATCTTTAACTTTTA
>chr18:67524811-67525011-dinuc
TCTGAGTGAACAGAGCATCCATGAAGCTTGAAAGACAAGCAGAATCCCTGATTGCTCAGAGACCCAGGTGTGTGCCCTGAGAAGCTCAAGGTGTAGCTAG
>chr18:67902870-67903070-dinuc
GCCCTCTTGGATTATTTACCGAATAATTACAAGAGTTCCAAGACTCCATTCCTGGCAGGTACAAGGATAGTGCATGATATGTTTTTTGAGATGGGTGACA
>chr18:68235460-68235660-dinuc
CTCTCCTCTAAAGGCAGGCGTCATAGTGTGGGACACCAAACTCTCCAGAGTGATGGAAACAATGTTAATGGGCCGCTCCAGCGTCTTCTTGTGGGAGCAC
>chr18:68352196-68352396-dinuc
TCTTTTTGACCTGCAAACTACCAATTTAGACACCTTTTGAGACTTTCGATGAGGCAGTGAAGTATTGCCATCCCAGAATTTGGTCCCTCAGTCGTGCGAG
>chr18:68566642-68566842-dinuc
AGGCCCACCTATTCAGATGACGTTGCATGAATGAATGACTGTTGGACGAACAGAGTTATCCACCAGAGGGAATCAAAATGAGTGGGGACTGATGAGGAAA
>chr18:68727181-68727381-dinuc
TCTCTATGAATGATCTCTCTCTAGGATCTCTCCTGTCTCTCCTATATATATCTAATATCTCTATCCCTCTAGCTAATATCTATGTTACTAGCTTTATATA
>chr11:97124662-97124862-dinuc
ATTGATTCCCCCAACTGAGATCTCTGGATGATGCCTGGATGGTGATTAGAGCTACTTCTTGACACCTCCCAGTACACAACAGAAAGTTGCACATCAAATC
>chr11:97807854-97808054-dinuc
GGATGGGACCACCTGTACCCTCAGCCTCTGCATACCACTTTGATCCATCTTTCTACTCTGAACTAATTTCCTGCTGAGTTGCGCTGGGAATCTAATTGCA
>chr11:98682187-98682387-dinuc
TGCCTGCCTCAGTCAGTCTGACCCGCTACTTCATCTAGTAATCATTCACCCGTTATGATGGTCCTCCCACTTGAAAGCCAGGATGTGTGCCTAGTAGAGG
>chr11:98774660-98774860-dinuc
TCGGGATCCAGACAAACAGAACTCTGATTGTGTTCTACAATGTTTCCCGTCAGAGTGGGTCTGTGCATTAGTGCACTGAACACCTTGGTGTTGTCAAGGG
>chr11:100301468-100301668-dinuc
GATGCACAGGATCTGGGAGGGAGAAGACCTGAGCTTAAGCCAGAGCAAGAAGAGCTCTCTCTTTGCATGCTGACTGTCAGGAGCACAAGGAGAGGATGCC
>chr11:101431104-101431304-dinuc
TTCTTAATACTCTTTTCTGCTGGGCAAGCTTTCCATCTCAGGGCTGGCTCTGTCAGTTGTCCATCAGATCTGAGTTTCTAAGGTCTTTCAGAGAGCCTGT
>chr11:102222064-102222264-dinuc
GGAATCGAATGTCGCAGAGCTCAGGATGGATGCCAGGGGGCCCTCGGACTAAAGGAGCAGTGAGCCAGGCAGGGTAACACTAGAAGTTCTTAGGGAAAGC
>chr11:102862763-102862963-dinuc
CAAGCCAAGGACTCCACACCAGTGGGATGAGGGGGAGACTGCTGCACAACACAGCTCAGGCAAGGCAACTCCGAGTATGAAAAGAGTAGACAAGTCAATC
>chr11:104536727-104536927-dinuc
TGGGATGTCGTGTGTTGTTGCGGTTTATGTCCCAGGGCTATCAACTATAGCAGTTGCAGGGGCTTGGCATGCATAACCCGAAAAGGGGTGTCTACTGAGA
>chr11:104693363-104693563-dinuc
GAAGTTTATCGAAGCTTAACCCAGGAGCCAAGTCCTTGCCCCCGTGTTCTCCTTGAATGCAGAATGGAGTGAAAGTTCTTTTGTGTGGGTCCCAAGTACT
>chr11:106857564-106857764-dinuc
AATCATGGCACTCCTGAGTTGAAGATAACCACTTTTGTCATCAGCCTCCTTAAAGTGTGCAGGGAGGTGCTGTGATGACTGGAGCTAGAAGTATCACTTC
>chr11:107108647-107108847-dinuc
GTCAGGTCAGCTCAGGGACATGAGCAGTCAAAGGCTACATCTTGAGGGCCTCCAAGACATCAGGCCAAGCCCTCCCCTTAGCTATCTTTCTCTTACCTGG
>chr11:107124548-107124748-dinuc
CCCTACAGCACTCTCTCTGCTCTTGCAATCCCTCCCCCTACGGCCTGCAGATGCTTCGCTTATGAGCAAACCGCACCTTGCCCACTGGACTGTCTCAGCC
>chr11:108585264-108585464-dinuc
AAATCACTAATTTTATTTAGGAGGAGCTCTTATTAAGCATTGTAGCTATAGGTTCCAGCTAAACAACTATTTCTATTCTTGCCTAGAGGATAACATTTTT
>chr11:109009896-109010096-dinuc
TTTTCATTGGTCAAACCTAATGGCATCTTTATGGATTAGGAAAACATCTATCCCTGTCTAGTATAGTACCTTAAAATTTGAGGCTAAAATTAAAAGGATT
>chr11:109433235-109433435-dinuc
TGGTGTAGGATGATTCTGCAGCCCCGCTGGAAAGTAGAGTAAAGATAAGTTTGTGTATGTTGTTAGGAAATGTAGAGATATGCTCAGGGTGGGTGGCAAC
>chr11:111373704-111373904-dinuc
GATGGTTTTTCAGTTTCCTTTCTCTTTCCATGTTCAGACTTATTATGTTATGGGGTTATTTGTAATCTCAATTGCTTCCCACTCTTTTTTCTGGATTCTT
>chr11:113816241-113816441-dinuc
TGCTCACCATGAGAAACAGAATCCTCCTCAAGCTGTGAACTATCCTAGCTGTGGCAGGCATGCCACATCTGATCAGCTGGAGGAGGAACTTATTGGTCTT
>chr11:115641010-115641210-dinuc
TTTGCTTGGCTCAGCCACTACATGGCAACAAGTAGCAGGGTGAACTCACCCCTCTTACCTCTTGCTACACAATATTGGGTATGACTCTGTACAGTCTGGT
>chr11:117439298-117439498-dinuc
TACAATACCCAGCTAACCATGCTCCGTACTCTTGATGAGACACTCTGAAGTCAGACCATTGGTGTGAGTGATGGTCACTCTGAAAATAAGAGCCACTTGA
>chr11:117936277-117936477-dinuc
AAAGTCGCAGGCTCGCACACTGAATCCATAGTTCCAGCCCTCCTTGAAGAGCTTCACAGTGGACACCTTGAGTTGGCTACCTGCTGCCCAAACAGCGCAG
>chr11:118075904-118076104-dinuc
CCTTTCCTCATGCCCTTGGCCTCCATCCCACCCCCCTCTCATTTCCACAGTGCTGTCGGAGAAGAGAGACCTCCTTCGCCTCAGGGCAGTCTCCTGGTCT
>chr11:118214194-118214394-dinuc
AAATATACATTTAAACTTTGTTGTTATATGCTTCATGGCTCTATCTTTAGACAATTAGTATTATTTCTATGGCCATTTTTTGGTTTTAAAGTCTTCAGAC
>chr11:119009612-119009812-dinuc
CACAAAAGAAAAAAAGTTCTGGTGTGAATGGGTATTGCGTCCTACAGCAGACAGCAGTCACATTGACTATCCTCACAAAGAGTCTATAGAGTCCAGGTTC
>chr11:120132090-120132290-dinuc
ATGGAGACATCTTACCTCAGAACCTCTTTGTTCTGCTGAGGAACCAACGACTTCACATCTAGATAAGACCTACAGATCTTGTACAAATTCACCTCCCTTC
>chr12:3982440-3982640-dinuc
CTGCAAGCAGGGGCCTGCGGTCACAAAACGACCTACTTCAGTATAGCATATGGCAAAGGATGGGGTGAGTGCTCTGTCGAAGGAGAATTGTGGCCTCAAC
>chr12:4722918-4723118-dinuc
CATAAAGCTTGCAATATCCCATAAGCAGGCAACAGGAATGGACTGATGGTAAACCCAAGGGTAAGGATACTTAACAGAGCAGGGCAGAACAATATTGTAG
>chr12:15930389-15930589-dinuc
AGCCTAATTGATAAACATAGGGGTCAGACAATCACACTTTATTGTCCCTAGACATTCCTGTAGAGATAGAAAAAGTTAAACTTATGCTATAATCATCATG
>chr12:17032826-17033026-dinuc
TCTCATCTAGTCCCCTCATTTTGGATTCCCTAGGCCCACTCCCAGACTGCATGGTTTGGGCCAGGTTGATGTCAGTTAGCTAAGACACTGCCTGTGGTCC
>chr12:24809440-24809640-dinuc
CCTTGGAAACAGGCTCCTTATGCTCCCCGGTCCTGGGTGTTGAAAGCATAATTACGCACACATCTATATGGTATTATTAAGCTCTATAGTGAGTGGTGAT
>chr12:25251384-25251584-dinuc
TCGCTGTTCCCCTGCTACAGTGCCTATCGTGGTAATGGTGGGTCTGCCAAATGAATTGGTCACCTGTCTTTTTCCTTTCCAGAGAAGGATTGAGATAATC
>chr12:26032290-26032490-dinuc
TGTGTCTTTGTTGTAATGTAAATGTCTTACAATTTTTGTGTGCAAAGTTCTGCACACTGCTGTGAAGTCAAATCTTTTGTCTTGTTAAAAATGTGATTGT
>chr12:26100909-26101109-dinuc
GTGAGGCCTACCCCCCTTGGCTAGTCAGGGTTATTTCTAAAACACCATATGGGTGGATGACACTATCCTCAAGAGAAATGTTCCTAACAGCTACAGGCCA
>chr12:26188604-26188804-dinuc
CCACAGTATCTGATGTAAGGCATGAGAATCCCACACACCATACACAGAAGCTGAAAATTCTGAACCTCATAGAATGGTCCAGGCATCAATAAGACCCAAT
>chr18:70348092-70348292-dinuc
TGTCACCAACCTGGTAGCATGTGGATTACACAAACTACAAGCACGCAACACTCTGCATAGTACATGCTATTATATCAACCATGGTACATATGCACACATT
>chr18:74959101-74959301-dinuc
TGCTCATAGGACCTTCCCCACAATCTACAGGGTGAGGGCAGGCCCACCCCTGCTTGTGTAGTATAGAGCAACACCCCTATACGAATGTTTCAGATGGTAG
>chr18:75278707-75278907-dinuc
TACTGATCTGTCCAACTACAAGGGCCTTGGTGACTTAGTGGTATAGAACTTAACCTTGTGATGTCTCTATCTTAATCTATAATTTTGTGACACAAAACTC
>chr18:75345246-75345446-dinuc
AAAGTCCCATTAGTGAGGAATAAGGCCCATGTGACAACACCTGTAAAAAGAATGGGTGGCTTGAGGAATGGAGCTCCAGTGAATGTGCACCTCTCATATA
>chr18:75774446-75774646-dinuc
TTTGGCACTGGGGGATCTGGCAATCTTTCAGGGTACTCTGTCCAGTTGTTGCTTGGGGGATGAGCTCTCGTGAATGTTTGAAACCCCTCCTGGGGCTAGT
>chr18:77609730-77609930-dinuc
TAAAAGGCTCAACTCTCACCCTTCTTGCAGTGTCAAGGTAAATCCTTATCAAACCATCTGGACACATCCCTACACCAAGAAAAGTTTGAGAATTGGAACC
>chr18:78225058-78225258-dinuc
TATCACATATATACTATATCAATCTCTATATCATCTCTCTCTCCTATTTTCATATATCTTATTATCTCTTTATCTCTCAATTATCTCCTATTAATGCATT
>chr18:79166656-79166856-dinuc
AGCCAACATTATCTAGCACACAGGTAAAGTATTTCTCTTCAGGGAAGAGCATCACCAGAGGGCTTTCCTGAACACCTTATGGGCAGGGAGTCAAGTGTCC
>chr18:80577598-80577798-dinuc
CCAGCCAGCTAGATCAGAACCAAGCAAGTTATTTACAGACCCTCCGCAAGGATATCCGCGCCGTTTTCTGGGACAAATGTCTCCTAGGAGATCCACTCCA
>chr18:80596472-80596672-dinuc
CAAGATAAAGAGTGGAGTGGAATTTACAAGTAAGATAGCTGCGACTCTATTCAGCTGACTGCTAAGATACAGATTAGAGGTAAGAGACAGCACCTGACAA
>chr18:83437243-83437443-dinuc
TGTATCTATACAAGAGAGTAGAAAATATAGGTATAATATGAAATATGAGAATAGATAGAAGAATATAAAGATAGATATATATGGAATATGATATATAGGA
>chr18:83797062-83797262-dinuc
AACCCTACCCCCTATTTAATGCAAGTACAATCAGTACATTGAGTCACCTGAGCCATAGTCATAAAGGACTCACTGACATCAGGTGGCATTAACACAAGTT
>chr18:84696833-84697033-dinuc
CACCTATCTCCTTAAATATCTCTGTATCTCATATATCTCATCTATCCTATACTGCTCATAATATCCTACTATCTCTATCTCATCCCTCCTCCCTGGTCTC
>chr18:89152142-89152342-dinuc
AGATTGTTTCCTAGCTCACTGTCAGTTGCATATCTTCATGCAAATCTACCTGACAGATCTCCATTGTCAGATCCAAGTAGAAAATGACTTCTTACTTCTC
>chr18:89212268-89212468-dinuc
TAGTTTCTCTAGCCCTTCTAACCATGATGGTGTGACCAAAGTCTCGAAATTTACCTCAAACTGATTGGACAACTCAGGCTAGTTTCACTCCAGGCCCAAG
>chr19:3654212-3654412-dinuc
AGAAAGGGACCCGAGAGATGACCAGAGTAAAAGTGAGTCAGAGGGACAGTGCGACTATACCAACAAGCAACCAAGAGAGTGACCATCACTGTCTGCAGCC
>chr19:3750540-3750740-dinuc
TCATACAAGCCAGGCCCTAAATGCCCCATTGGTGGTGACAAAAATTTGGGAAGTAACAGTGTTCTGGTGACCATAAACAAGACTTGGGCCAGGTCATACA
>chr19:3865451-3865651-dinuc
TTTGGTTGAACAACTCAGATCACTCCCTGCTTCTTAGGCTGACTCCTACTCTGTATATATTGTACTTGGCCATGGACAGCCACGAGTTCTGATCCCTAGT
>chr19:11356088-11356288-dinuc
CCTGCTCACCATTCTCAGAAGCCTTCAGTTTATTGATAGCTGCAAATCTTGGAATTAGCTCTGGTGATTTTACAACACCCTTCTTAACTTCTAAATGAGA
>chr19:11371472-11371672-dinuc
TTACAGCTGGAGCTCTTATGGTAAGCTCCTAGACATTAGTAATACTATGAGTGTTTGCTGGATGTTGAGATCACTTATAGAGAGTGATCAATTAGAAGCC
>chr19:11497271-11497471-dinuc
AAGAGCTACTGTCGTCATGGTTCTAACAGGACCCATACATAAAATCCATAGAGTGGGGTTAAGAACACAAAAGAATTAAGATTCTTGATGATTAAATTAG
>chr19:14025126-14025326-dinuc
AAGAAAGCCAGGAGAAGACACATTCTCTCATCTTAGACTTGTCTGAACCCTAGGAATACACTCATCAAGCTCTCCTCAAACCCATAGTAAACTGGAAATA
>chr19:14713536-14713736-dinuc
TTGACACTCCAGAGTCAGAATTGAACTGAAAGTATAAAATGATATTTAGATTGATTCTACACCAAACCGAAGGACTCTGACTCACACACTTACAGAACTC
>chr19:15220284-15220484-dinuc
CATTGACCCAAGCAAAATTCTCCTTAGTCATATTCTTAATTTTCTGATATATTTCTTTCAATCATCCCTTTCTTTTATAACTATTTTTTTCTGGCATCCC
>chr19:15623468-15623668-dinuc
TTGTACAACTCACAATCCATCTAATAATAACTGTTGATAGTGTTGCTTAGATGTTAGAGGGAAGAACTGTAGCTTCTGCAATTATGACTATAATCCCAGA
>chr19:15934567-15934767-dinuc
CGAGGAGCCTGGACTCTCTAAGTCCTCTGCCTGGAGAAAGCCAAAGGGCTGTGGGAGGAGTTTCGTGCTAGGCGAGCGGGGAGAAGTTGTCATAGGATGT
>chr19:17061580-17061780-dinuc
ATCAGTTTCCTCCTATCCACCCGCTTATCTCTCCATAGCTTCTTTATAATACCCCACCATTATGCCTTTGATTTTATTCCCAACTACCTTAAGTTCCCCT
>chr19:18717554-18717754-dinuc
GCCTGTGGTTGTCAGAGCAAATTCCTCCTCTTTTGCTTCACCCCATTTCAACGGGAGAGCTGAGGAAGTTGTGGACTTTAAAAGTATTGGAGCACTTCAC
>chr19:26880658-26880858-dinuc
CTGCAATGATCTCACCACAAAGGTTCATGGTGTCTGCACCCAGGCCTGTCATGGGGGGAGTGAGCCAGTAACTGCATCCAGGAGCAGTCGTATGACTGAC
>chr19:28028935-28029135-dinuc
CCTTTCTAAAAATCCCACACTCCAATTGTCAAACAGATACAGCCTACCCATCAAGGGCCAATTAGCACCTCCCTGGGGTTTGAATACACAGGCCCATCCA
>chr19:29226802-29227002-dinuc
TTGTTCTATTGCAGGCACCACAATTCTACGTATTGATAGTACTCATGAAAAATTTTGATCTGGTGATTCATACACCAATGGGGTCATGTCTCTAAATTAT
>chr19:30849282-30849482-dinuc
TCATGAAATTATCATAATGTCTACTTCAACATAGCCACAGGTCGATCAGTAAACAATTAAGTGACATACATGAACGCTCATCTTCAAAGACCGCTCCATT
>chr12:30057052-30057252-dinuc
CCCCAGAAAATCCTCTTGAGAAGGCCAGGTCAGTCAAGGAATCCTCTCCCTCTGGATCAGCATAAGGCCATATATGGACCACATTCCTCTGCAAGACTAT
>chr12:33301358-33301558-dinuc
ACCTCTTTTTTTTATGTTAAATTCAGGAATAAAATAAAGGTTGCTTTATAGGTATCCTCAAAGAGACCTTAGTCCTATATCCCAATTCCTTGGTCAAAAA
>chr12:34938305-34938505-dinuc
GTTCCTCAAATCCATCACTCCTAAAAGCATCCCAATCCCCTAATGTCCAGAGAGACATCCCAAGATACGGACTCCTAACCCACCCTCCCCCAGAGCAGGG
>chr12:34954335-34954535-dinuc
GATATTGTAGATCTACTAAGTATCTAAATTCAACAGGATTAGGAGACTCCTAATAGTAAGAGTGGAGATAGCTCTATGTCCATTAGATTAGACTTTGCAT
>chr12:35686492-35686692-dinuc
CTAGAATGTGTAGACAGCTATAGGAGCTGTGATACTTCTGTCTTTCCTGAAGCTAGTGTGGTATCAGTATGAACAGAAATATAGATACAGGACAGATTGT
>chr12:35770502-35770702-dinuc
CAGAACTGAGACAATAATTGCCAATCACAACCATCCAGAACCAGCTCACACCATGAGGCAGCTGTTCGCAACCCACTACAACTGGAGATGGTCCTCAAGC
>chr12:36423464-36423664-dinuc
AACCTTCTGCTTCACATCACAGTTGGGTGGACCTGTTGTGTGTGAAATTGGGAGTTGCTTTACACAGGCAAATCTTTGGCCCCCTCTACTTACAGGATAC
>chr12:36430850-36431050-dinuc
TGGATGAGGATAAGAAGGTTGGAAGGTGCATGGAATATGTAGGTTGGAGAAGAACAAGGGAACCCTTGTTTGCAACCAGGATATTTTGGCCTTGCATCTT
>chr12:51863079-51863279-dinuc
CGTAGGTCAGGGGACAATGGTAGATCAGTCCCAGAGTGTGGCCGACAATTCCTCAAGGACCTGATAGTGAAGAATTTTCTGTCCAGCTCTAAGAAGGAAG
>chr12:57544314-57544514-dinuc
CCGAACAGTAGTTGCCTAGCAAGCTTCTTTCTAATGGCCTATTAAATCTCTGCTTCCTAGACTTTACTAAGGCCTTTGAAAACACCAAATCTCTCTATTT
>chr12:69300171-69300371-dinuc
CATAAGAGGGAGGAACTACTTGGCAATATCCACCTCTGAAGACCCTCTGTATTGAATGATAACCAGGACATGATTGTAAGACTGGAGAGAGATTTGTAAA
>chr12:69649353-69649553-dinuc
AGTACATTTCATGCCAACTACAATCTCAAGAAATCTGATGTGCAGTGACTGGTTTCAAGGTTTTCTGAATTTACTCACTATCTCAACTAAAATAAAAAGT
>chr12:70914040-70914240-dinuc
AACGCACAGAACAGGCCACTTAGGGGCTCACAAACGAGGCGAGTCTCCTCTGCTCCAGGGAGTTCGATTCCTGCTTGCACTCCCAGCCTAGCCCTCTCAC
>chr12:72563908-72564108-dinuc
TTTACTAGCCCATTTATCACTGTTTCGTTAGTAGAGACTGTCTATGCTCTGATGGATCAACTTTTCCATTCATGCTGCCCTAGTGACCCATGCTCATCTT
>chr12:73050602-73050802-dinuc
GCCACAAGCCAGCCTAGAGAAGGGAAACTGACTCCACCTCCCCTCCCCATCCTCAACACGCCTCACTCAAGACATATCTAACTCCTAGGGGTGATATCAA
>chr12:73074138-73074338-dinuc
GCAGACTAGTGCACCTGCAGTGAAACTATCACAAATATTGCCACTTCTAATGTGCCTTGTGATTCCTAAACGGGATCAACCCTTCCATGGCTAAGGTTGA
>chr12:73844507-73844707-dinuc
AGTGAGATTAAGATAGAGCCCTTTAATAGAAGAGATCCCAGAAGTAGCTTTATCTATATAGGCGAGATTATAATTGATAGAAGGCTTAGAGATAGGTTAT
>chr12:76527464-76527664-dinuc
CTAGCAGGAGTCCAAAGCTCTTGGGGTGACGTGGACCTCTGGCCCTTCCCTGTCTGCAAACCTTATGGCTCTGTGTAATAGCAAAGTGGTTGCCCAGCGT
>chr12:77291086-77291286-dinuc
TGAGTTAATACCATTGATTAGGCTTGGAGTAGCTCACTCTCTTCTCACATTGGGGCTATTTGCTACGAGTGAAATGTCTCTCAATAGATGGTCTCTTTAA
>chr12:78359406-78359606-dinuc
AAATCTAATGTCACTTTTTCTAGTTATTAAAGAATGTCATCTCTTAATATTCTAATAATCTCAACTTGCTGAATTCTGTTGAGTTAGATTGATTCTGAGT
>chr12:79307117-79307317-dinuc
AGTAGATGCTTTGCAGTATGCCTTTACATGAAAGAGTTGGAGATGTTGATTGCTCTGAGGAACCTAGCTTTGCATGTAGCTTCTCAGGACTAGATCTGTT
>chr12:79412060-79412260-dinuc
ACTGCTGACTGCTCGTTGTACAAGTGGATCACATTGTGTAGCCTTGGTTCAGTGAGTGATGGCAGTTCCTTGCTGCTGCGTTGTTTCACCTATGGAAATG
>chr12:79971613-79971813-dinuc
TATCTTAAAAGGAATCCCATGAGCCCTTGGGAGACATTTCTTCAGATTACTCCAGGGGCTGCAGGAGAGCTACACAGCTAGAGTAATCTATCATTTCCCC
>chr12:83624956-83625156-dinuc
TCAGAGAACATGTTCTAACTACCCTCATGGGCTTGTTCCATACTTATCTGTTGGACTGAAAAGGAATGGGATTTGATTCCTCATTGGGAGGCGAATGACT
>chr12:83900567-83900767-dinuc
CTGAGAAAGTCTTACCACTAATGAATGATCAAATGACACCTGATACAGCTAAGGCCCTTGGGACCTCTATTGCTAGAGTAGCAGGAAACGGGGGATCACC
>chr12:84155532-84155732-dinuc
ACATGGTGTGTCAGCCCCTTTATCAGTTCCAGTGCTGAGAAGACCTGCCAGAGATATAAAATGGGTCTGTCTAAATGCCCTACGTTCTCTTCAAAAACTC
>chr12:84622643-84622843-dinuc
ACTGATTTTGGAGAGAGGGCAGTTCCCTTAGCTAGTCCTTATCAGGGCTATGATGCCATGACAGATGTGGTCTGGACAGCTCATCACTTCATGTGGGAGG
>chr12:91743985-91744185-dinuc
AGCATCATAACCCCATCTATCCAGACCCAGAATACACCCAGGAAGGTTGTGGAAAGAAGACTTTCTCACAGATTCCATAACCATTTTATGCTTTTACAAG
>chr12:99131240-99131440-dinuc
ATAGAGAGAAGAGAGAGCAATATGATCTATATATAGATCTTAGATATAGTCTATAGATAGCAGATATATGTATAGTATCCCTGATATTTATGAGATTTCA
>chr12:99561490-99561690-dinuc
TCTTAAATTTCAGAACTTCACTAGGTTAAACCCTTAGTACTTCCATACGCTGTTACCTTTATGATCAAAAATCTACCTGGTTAGGCATGTGAAGGAATAC
>chr12:100928151-100928351-dinuc
TGCCTGCAAACAGGTGATGGCGCCTCTATTGACACAAAGCAACCAATTCTGGCAAGGCCCACCCTTATCGAGCTCGTGTGCCGATCAGTAGAGACCTTGC
>chr12:102875670-102875870-dinuc
ATTGTATGAGCAAAGCAATTTGTAAGGTTAATACTGTAAATCTGTTTCAGTGGGCCTGTGTGTCTGAAAGGAGACCTGAGGAAACGATTATTTGAAATAC
>chr12:105134675-105134875-dinuc
TATCTATCTCCCCCTTCCAAAAATTTGACAGTGCCTACCAGGGCTGGCCCCTCACTATTCCAGACCAAGTCCAAGTTCCAGCTGTGCTGTTTTGAATGCT
>chr12:105152634-105152834-dinuc
GCAAGAAGCAAAAAATATAGGCTTTTAGGGAGCATTGAAGCAGCCTTGTCTTGGGGGAGGTTTGACAACCCCAAGAAACTACATGTCCTGGAGGAGATGC
>chr12:106034462-106034662-dinuc
CAGAAGAACAGAAAGCACATGAGTTCGAGAGGCCCTGTGGTAGTTAGAGCCCACGCCCGCTCATTGCTCTTAAAAGAACAAGCTGCTTGAAGCAGCCCCT
>chr12:106307839-106308039-dinuc
CTGTGGGAGTACAGAGTGCTGCTGAGCTAATCCTGCTGGCCTGTCTGGTGGTAAACGGTCAGCCAGCGCGGACCTATGATCTGACCAAGCCATTGGCACT
>chr12:107070460-107070660-dinuc
TTCCTGGCTTTGTTGGCTTTGACCTTAGGCAGCCGTGCTAAGTGTAGGGGAGAGTTCCTTTGAGTTCTTTCTATCCCAAGTTGATGCAACTTGAGCTTTT
>chr19:31871910-31872110-dinuc
AGTGTAGGAGGACCTGTGTATAGTAATGTATAGTGTGTATGGATGTGTGAGTGTGTATGTGAATGTGATATATGTATGTGAAGTATGTGGTGATGAGTGA
>chr19:32109546-32109746-dinuc
CAGGGGAGCAGGGGAGATGGTGACAAAAGATGGAAACCCAGAAGAGAATCTGAGGAGGGCCCCGAGGAGGATGACCAGAGAGGCAGCACGGAGAGAGGAC
>chr19:32465244-32465444-dinuc
TGTGTGTGGTGGTACCGATGACAGCACTGGTGTAGGGGCAACAGTATGTTTGAATGTGAACTGCAGTTAAGACATCGATGTTAGTAGCTGCAACTGTGGT
>chr19:33002817-33003017-dinuc
GACTGGTACTGTTCTCCTTTTGTGCGAATCCCCCCAGCTCTCTTTTGCTTTTCTTTCTCTCAAATCCTCCAAATTTGCCATTATCTCTTGGTTGTGGTGA
>chr19:33020994-33021194-dinuc
CCTCCCAGGAAGAGTAGGATCTTTCAATTGTTGCAAAGACTTGATGGACTCTACTGGCTTCAGCCCTGGAAGGATTGTTTTTAATTCGCCCCCATGCTCA
>chr19:40044603-40044803-dinuc
TCTTTCTGCTTCTCTCTCTTGTGTTCAATGTCCAAGTGTGTCTACATGGTATTCTTCTCTGTCTGCAAGTCTGGGTCTCATCTGTTGACTGTCTGCTAGT
>chr19:40240578-40240778-dinuc
CATCTGACACTGCCACTGAGAGCAACTGAGAGAGAGACAAACAGGACACAGTAACAGACCATTGCAAGAGGACTGCACAGAACAGATATAAGGACCTCAC
>chr19:40269069-40269269-dinuc
AGAGCCTTATGAAATCCTATCTTCATTTCAGAGGAATATGGTGATGTTGGGCTGAGAGAACTCAAGCAGTCATCATGCACTGATTCAGACCAGTAGTTGG
>chr19:41040414-41040614-dinuc
TGTGAAGCCAAAACCCTCGGGAAACAAACATTGTTGGCCATCTTCCAAATCCCTGGTTATTATCAACAGAAAGCAGGGACTTTTAAAACGTTGAGGCCTT
>chr19:43541155-43541355-dinuc
AATGTGTTTAAGAATTTTGCCATTCTAGATAAATGCTGGCTTTACTCGATGTATTCCTTTTTTGTACATCAAATGTTATCACCCAACCCATCATTGCTGG
>chr19:44395334-44395534-dinuc
GAATAAAGCTTTAAGAAGGCCTGAGTTAGGACAGAACTCTCCAGTTGCCAGACAATTATTCTGATATATCAATACCTCTCAAGATGAACTTGGTAAGGAT
>chr19:45362502-45362702-dinuc
TTCTATCTTCTTAGAAGAATTGCTGGTACCTCCTCTCTCCATCTTCCACTCTATGGTGTTGAAGGGGCTGCATGACAACCCCCTCCCCAGTTCAGTGCTT
>chr19:45516078-45516278-dinuc
ATTAGTCAATGAGTTAGTCCTTAACATATGGTGTGCAGCATTTAAGAGTAACGCAGTTTGTGGTTGGAAAACTTTGTATAGCTGGAAAGCTTACACAAAT
>chr19:46732512-46732712-dinuc
TTGAAGCAACGACCTTACAAACAAATAATCCCAGTGTCATGCTGATACGACTATGCGCATTATACCATGAACATCAGAACAGAGCTATCATCAGAATTAA
>chr19:53174185-53174385-dinuc
ACCATCTCAACTCTTTGCTTATTGATGCTGTGGTTTGTAGAGTTGTTGCTGCATGGACTAAATATTGTTCCTCTGATGTAGCTTGAAGTCATGCTCTAAG
>chr19:53314131-53314331-dinuc
TTCCCCCCCTCGGTCTCTCTTCATGTTAGAACCCATGAGGACTGAGTGCACTTCTCTCTCAACCTTCTGCCCAGCCCGGACTCATTCTTTATCAACACCG
>chr19:53840858-53841058-dinuc
TGCTCATCGTTGAAACTTTCTGCTGCCAAATCAGGAATTGGGACAATCGTGTAAATGGATAGGTGCCTGGGCTTCTACTAGACTGAGCTATTGCAATGTC
>chr19:55865050-55865250-dinuc
TCTGCCAGTTGAGCACCCAGTATTAAGATTGCCTGGAAGCCAGGGTTACTTTAGGATACAAAGCTTTAAACAGGGTGAATTGACCAGGTGAGGCCTACAG
>chr19:58360542-58360742-dinuc
ACATCAGTAGGATAAAGCGTGGATTGAGGATTCTGATTATGATCTCAAGGAGAAGGAAGAGTTCCGCTGTAATCCTCTCCTGTTAGAGAATGCTACTGCA
>chr19:58384876-58385076-dinuc
GCCTGTAATCCTAGCATGCTATTTCTGACCTACACCAGAAGGGCATCACTGGATAAAGCACATTCCTTGGCAGCAGTCCAGGGTGACAAATGTCCAAAAG
>chr19:60895721-60895921-dinuc
TTCCTAGCTGAGGATTGATACATTCTATTTACTAAAAAGCAAGCAAGCTTAAATTTGCCTTCCTCAGCACAATCTCTCTGAATTTTTCAGAAAGTTAGTC
>chr1_GL456221_random:41196-41396-dinuc
TCATCCCCACTTAGGAATATCCACTTGTCTCACTTTGCCTGGTAGCCTAGGCAGGTTTGTCAGAACCAGGGTCATCCATGGCCTCGGCCTATGCTGCAAG
>chr2:7372639-7372839-dinuc
AAACCCCTACCCACCATATGACATAATGAGGGGTTGTTTCTTTAGAAGTCGTCCACTGACTGAAGATATCACATCAATACAATTATTAGTAGCATGATAA
>chr2:9233085-9233285-dinuc
GTCAACACAGGCACATTCTATCATTTATGATTGTTTCTAATGACCCCTTTTTGGGCACAAATAGTGGAAAAACCACATTATTTCTAGCCCACTTTATTAT
>chr2:11193282-11193482-dinuc
CTCTTTTGTGTTGCCATTCAGTTGTTATAATACGCCGAGTCATTTCCCTATTACTCAGCGCCTAGCTGCCCGCTTCAATCACCCTTCCTGGGTCTTCTAT
>chr2:11378384-11378584-dinuc
TAGAAAGGAGCTGGAATGATGGAATTTTTAAGAGGGGGGTTAACAGCTTTGATGATTTTAAAGCTCAATAAAAGATTAGGAATGAAAGATAAAGATGTAT
>chr2:11388279-11388479-dinuc
ATATATGATAGATAGATAGATAGAGATGATAGTATACATATGGATGAGAGATATAGATATATATATAGAGAGAAGACATAGAAGATGAGAGATACATAGA
>chr2:25534199-25534399-dinuc
GATGGCAGAGCTGCAGATTTCGAATCTGGCCTTAACCCCATCTGTCAATTCCAAAACCACAGCCCACCAGCTACCTGTACCTTTGGAGTCAAAAGCTCAG
>chr12:107249622-107249822-dinuc
GAGTATGCAAAGATAGACAAGCTAAGGATCTTGAAGATCATCCAATTGGCACAACATACAAAGGGGCCAGGGATGAATGATAATGTCCAGAAAACCATGG
>chr12:107338922-107339122-dinuc
TCGGTGGCAAATCGCAGGGTCTTCCAGCTTTGAAGTGGAGACCTTCATGTTGTAGAGAGACTCTCAATGCGTGGGTTTGTGCTCAGGTTCTTGTTGCATG
>chr12:107729906-107730106-dinuc
AAGAAGGGATTCCCTGGCCATTCTGGATCTTTGATAAAGCAGGAATGCCAGGGCATTAAAGCAGCAAAATGTGCTGATCGAAGGATACAGTATGTCAAGA
>chr12:108036849-108037049-dinuc
GATGAGAGAGATGGAGAGGATAGGATGGGGGGATGGATAGAGGGATAGAGGGGATATATATAGATGATAGATGGAGAGAGATATGATATGGATGGATGGA
>chr12:108763492-108763692-dinuc
CCTACAGATCTGCCTCCGACTTTGCACCGGATCGTGCTTGCCGGCCAGGCTGTGTTCCATCTGGCCTGAGGACTAGGAAAACTGGGGGTCTGGGGGGTCT
>chr12:110681456-110681656-dinuc
TCAGATACCTGGGAGCATGTCCAGGAGGAGGCGCTAGCTGGAGCATGCCTCAGACCAAGAGAGGTCTGGAGGCTTCCTTCCCTAAATCTGCCAGTGGGAG
>chr12:110746914-110747114-dinuc
GGACGAAGTCTCACTCTGAAAGGGTCTCTCTGCCCAGAGTGACGAGTCCCAGCACAAGCTGGCTGGACTCCCTGTATGCTTTGTACCTGAGTCTCCCTCT
>chr12:111905640-111905840-dinuc
ATTAAAGTTTGCTAGATAAAGCATAATTATATTACAGAGTACATTAGTCCTTGCTTTAAGTAAACTATTGTTAACTTTAAGGTATTTGGGACTAAACAAG
>chr12:112628731-112628931-dinuc
CTGACCTCTCCCATAAGGAATTGTACAGTTCCCTCCTACCTTGATGATCGTTGAGGTCCGGACTGACTGCTGGCCCTGTCCCCCTAGCAGCTGGGCTCCC
>chr12:113320308-113320508-dinuc
GCAAAGAGATAGTGGAGGAATCGAGAGCAGGCCGCCTCATGTGATGCGATGGAGAGCCTCATGAAACAGCTGCACAGAAGGAGTGGGAATGGGTCCTATA
>chr12:113415082-113415282-dinuc
GTAATCCCAAACAGATCCAGGGGTATTATGTCTCTGTGAGTTAGATCATTTGGGTGAAGAGGTAAGGACATGTCTAAACCTGACTCTGCAAAATAGCTTC
>chr12:113422513-113422713-dinuc
GGCAAGTGGGAGATTAGGGTGGGTCCAAGAGACTGTTGGACAGCGCCATGGGTTCCAGTGGCCTGCTTCCCAAATTGGTCCTGTCCCCTGATGGTACAGC
>chr12:114548586-114548786-dinuc
CAGGGATTTTTATAGTGAGAAAGAGGAGATCATTAAAGTTCTTGTGATCCTTTAGGATAGGATACGAGAATAGCAGCACTCATTATCTATTTCTTACGAG
>chr12:115847789-115847989-dinuc
CATGGCTCTGTGAATGGATAGATCAGAGGTTGGTTGTAGTCAGTGTCACAGTTCAGCTGCAAGCAAGACTACTGACACTCACCAGGACAGGTGCTTGCTG
>chr12:115952352-115952552-dinuc
AAGCACAATTTTAGGATGACCCAGGTTAGAGAATTCTCTCTAGATGCAGTCCTTCATCTCTCCTTGCGTCAAATAATGGGGAAGTCTATTGTGCCTTAAT
>chr12:116229101-116229301-dinuc
GTTAAAGATAACTTTTTAACTTTTTCATATTTTAATGTTGCTTCCCTGAATGAAAGAGGAACATAAATGCTAACTAACAGAAAATTGATTGTCTTCATCT
>chr12:117464175-117464375-dinuc
TGTGTCATCAGCCTGTCTGTGTCCTGTCTGTATGATGCTGTGAAGGTGCCCCAGTGTGTGGCTGTGTTCTCACAGTGTGTGCAGCATCCTGTGTGTAAAT
>chr13:3027488-3027688-dinuc
ACAGCTCCACATTGGCCCCCCCCCTAATACACAAGGAGACCCCTAGAGCAGAAAGAGTGGGATCTCAGAAGGACTCCTAGGCCTTCACACCCACATTGAG
>chr13:13589131-13589331-dinuc
TTAACTACCTATGCCGAAATGGTGGATCAGTAAGTCTGAGTAAGCAATACATGGTTGTTGTGGACCTGACACTTTTTGGCTGCAGTTGGCAGCAGGCAAA
>chr13:15498130-15498330-dinuc
GGCTCCTCTCTACCTGTGAAGAGCCATGTGCATGCTGTAGGGCCCTTGCTGGAGAAATTTAGTATCCATCATAACTTATGGGCTGGGCAAGGACCTGGCC
>chr13:16091968-16092168-dinuc
GGGGAATAAGGCTCAAGGTAATCTGATCATACCTACTGCACACTGAAGCTGAAGTGAAGAGCTCTGTAAATAGATTGTAGGAATTAGGCCCTAGAGTGAA
>chr13:17045304-17045504-dinuc
CCCTCTGTCCCACTGAAACAGCACTGTCTCCTCACTATCCATTAACTTCCAAAAAGTCCACTCTGATCAACTTCTTTAGTCCTTTCCCTTTATCTGGCTT
>chr13:17932241-17932441-dinuc
TACACCTATTGAACACTATCGAAGCAAACAGGAACCAGGGATCTTGGGGGTTCTCCTGATTGTTGGCTCTGAGCAGGGTAATCTGAATCTTAAGAGGGTG
>chr13:20823012-20823212-dinuc
CCAGCTCGAAAATTGAGTTGTGATGTTTTTGTTGATGAATCCAAATGGGAAAACCACTTTAAACCTCAAGCTAGGTGGTTTTGACTCAAAGAGAAATGAA
>chr13:22005434-22005634-dinuc
TGTAGTGAAGTAAACTGATGTTCGCAACTTATTTTACTGGTAACCTTAAAGGTATCCCTCAGGAATCTGAGATAAACTGAATTGCTTTTTCAATTCAAGG
>chr13:22218294-22218494-dinuc
GCCAGCCCCTGCTTCCTGCAGGAGAAACTCTGGAAAGGAGCAAATGAAAGGAGAAGCAGAGTACTTGAGCAGTCTCGCAGCGGGCACCCGTCAGCAGAGC
>chr13:23463496-23463696-dinuc
TTTCACTTTGGGGTTCGAGAGGAGTATGCCCGGGGTCCTGTTAAAAACGGGACTTCGCCGAGATCACCTCCGTTATAATTTGGTGCCCTATTACAGGTGA
>chr13:23519072-23519272-dinuc
ATGATACATTTTGAAGCAGAGCACTATACTGCACTCCAGGGAATTTGAGCCCATCTCAGAGTTTGCGTGCAGTCCTACAAGGTTCAATAAATATTATTCT
>chr13:23593482-23593682-dinuc
AGCATAATGCAGATATTTACATTATCCTTGGCTCCTAGCCTCATACCATACGTCCTACATTGACACACCCTCTTATTGGCATTTAAGGCCTCTCTGCGTT
>chr13:23761464-23761664-dinuc
GAAGACACGGCACGCCGCGTGGCATCCCCCTAAGACGCCGAACCCGGATGCTCCGCGTCCAGATCCGGCCGAAGCAATCAAGTCCATTTCAAACTCCCAG
>chr13:23792999-23793199-dinuc
CTATACAGAGTCCAGGTGCTTGGCATCTGATCTGGATAATCTCCTTCAGCCTACCAATATAAGCCTCCTCTAAGCTTGATAGAGGCCTTGCATTGAAAAC
>chr13:24348612-24348812-dinuc
TAGCAGAAATGAGCGATTCCTCCAGATAGTGTACAATGTACTTTTCCCTTAAGAGAACAAACGAGATATAAGCTTAGCACCAAGGCAACTCAGGGGCCAA
>chr13:24399910-24400110-dinuc
ATTATATAGATCTAATCTATATATATCTCTTCTATCTCTCTTATTATCATAGTCACTATATAATATCATCTTATTCTCTCTGTAGACTCATATTCTATCT
>chr13:24704221-24704421-dinuc
GGAGAGATATATAATATGTATTAGAGAGAGAATAATAGAGAGAGAGTTTATATATTTATATAAAGAATTAGAGAGATATAGAATGATATAAGAGAGTAGC
>chr13:24786342-24786542-dinuc
CAGATCCAGGCCAATCTGCTGGAGCAGACAGGAGTCTATCAGGATGATCCAATTTTGAGGAGGTCATACAGATGAGCAACAAAGAAAGCTAACTGAGTGG
>chr13:28693188-28693388-dinuc
CTGATGATTCTAGAACTCAGAGACATGCAACTTGTATTTGACTCTTCTACTCTTTAGACAGTTCCCTGAGGTGATCCAGGTAGTTGAGAGTGTGAGTCAC
>chr13:29820346-29820546-dinuc
CTTATACACAAACTGCGAACAGAGTACTGCAACCTTAATCCCATCCCTGCTAAGCTTGAATGGTTACCCTTCTATGTTCCAATACCACATCGAGCCAAGT
>chr13:30666789-30666989-dinuc
GAGCTGTAGAAAGCTTGTTGTGGCAGGCAACTGAGTGTCTTGCAAGACTCCTGGTGCCACAGTTCACATGAATGCTGGGCTGCCATCAGATTCTTGCCCA
>chr13:33965556-33965756-dinuc
ATGACAAAGATGAGCTGAACTTCCAGTAGGGTATTGCTAAAACCGGTGACAAAGTCTTACATTCCCGAGTACTGTCTTTTTAAGTACAAACAAGAAAAAT
>chr13:34163632-34163832-dinuc
TTCTAGCTGACATGTCCACTTGATCCCTTTGGCTCTGTCTTTGATTGTTACTTGTCTGAATACTCACCACTAAAGACAAGAGGGTGGAACCCTTCTAAAT
>chr13:37439198-37439398-dinuc
CATCCACCCTTGGTGCACACTTCCAGACCCAATGGGTGCATGTTGCCTTGACTTGTGAGATTGATGCCACCCTCACTCAGGTTCTACCTCAGATGCTGCT
>chr13:38759958-38760158-dinuc
AGTGTCTCTACGTAGTCTAGTGGGTTTGGGTGTGGTGGTAAGCGTGCCAGGAATCCAGCTCTTAGGGATGCTTCATTGAATGTCCATGTTGAGATTATGG
>chr13:39623970-39624170-dinuc
GTCTCTATCTCTCTCATCTCTCTCATATGTCTTCTCTATATGTCTCTCTATGTATCTATATCCTCTCTATATATCTCTATATACTATATATCTATGTATC
>chr13:41419094-41419294-dinuc
AGAGCTGGGATCTTAGGCATTTGATGCAGCATTCTGATGAGCTGACTAGGTCAACCCAAGGAATGCTAAGTGATTTTTAGGCAAGACTGTTGAGTATACC
>chr13:41511586-41511786-dinuc
GAATCAGAGAGGCAGCCTGAGACCATGAAGTTGGGCCATATCGTCCTGATTGGCAGTTGTTCTAGATGCATCAGTAGTAGGAGTTTGACTAAGATATCTT
>chr13:42513769-42513969-dinuc
AATAGATGAGATAGAACATAAGAGGGGAGACAAGATACTAGATACAAGAGAGATATATAGATATATAAGATATAGATATAAGGTGAGAAGAGGAAGGAGA
>chr13:43255716-43255916-dinuc
CAAACTTGCTTGCCCCAGAGACCTTATCATGTGAGCCAATTGCGCGCAAGTCATTGTTTAAGTGGAAAACATTCTGGAGCCTCCTCAGCCACCTCAAGGC
>chr1:25693309-25693509-dinuc
TGCAGGTATGGGGATGAACAGGAGCCAGTTGATGAAAACGTCTACAACAAGTCACTTAGGCTATAGTAAGTAGCTCCTGTCAATTCCAGCCCTTCTCAGC
>chr1:35579884-35580084-dinuc
ACACAGTCACATGACACACCCCACACAACACTGCACCACTTCACACACACAACAGCACAAACTAAGTTCCACTGCACAACACACTATAACACACACACCT
>chr1:36522108-36522308-dinuc
CACTGGAGGCGGGAGCAGAGTTACATGGCTGCTTTGTGGGGTGGAGCAGTGTGAGTCAGCAGGGGAGCAACAAAGGTGCGGGCATGACTTGTGTAGGTGC
>chr1:36743371-36743571-dinuc
AGAGGAATCAGGAGTGTGCCCAATCCAACAGTCATCAATAGCAACTCAACAGTCTTCCCTCATGGATCTGGTCTCTTTCTCAGGGGTTCAACAGAACATC
>chr1:37009088-37009288-dinuc
CTTCAGCTGCTCAGAGATGAAGGCCGGTTGGGAAAGACTTCAAAGCTGAGAGAATAATCAGGGAGGAATGGAGAGAGAAGGCTCTAGGTCAAAGCGAGCC
>chr1:37980914-37981114-dinuc
CTCTGTATATTATATCTATAATATTCTATCATATGTGCTCTATCTCTATCTCTCTATTCTAGTTATTTCATCTTATCTATATTCTGGCTATTCTCTTGGA
>chr1:39560561-39560761-dinuc
AACACCTAAAACTGTGAGTTATAGTTAGCAAGTCTTTGATAGAATTGAGTCCTTTCTGAAGGGTTTTAATAGGTCATGAGACAGAATGGCATTCACAGAA
>chr1:39923112-39923312-dinuc
ACAGGAGCTGAAGAGACATTGTCTCTAGGTAGGATCTTGATGTTTGGAGAATGTGAGATAAACTTATGTGGTAACCTTAGTTTGGAGTTGCGAGCAGGTT
>chr1:40476676-40476876-dinuc
TAGCATCTTGGTTTCCGCGCTGTGAGTTAATCTGGCTTCAGCCTTAAAACTCATTGAAACATAGGAGTGCTTGTCTTTTGTGAAGCACTTGGCATAGTTC
>chr1:43169130-43169330-dinuc
CCAGCAGTTTGCTCCATCCCTCTGGAGGCCTATTGAAACAGGCTCCCTCTTTCTTTCAGGCTGCCTGGGGAGTTGGCTATCAGATTCCACCCAGGAGCTT
>chr1:43561168-43561368-dinuc
ATGGAACTTCTAGTGGTCAGGGAGAAACGATAGCTAAAACCCTGCCCTTGCTCCTTGAGTGGATGTTACAACACTGAATATGCCTGACTCAGCCTAATTG
>chr1:51782950-51783150-dinuc
CGATCTGTCAGATGAAAACTCACAAATATTTGTTACTCCGTATTATGTCTGCTATCAGTTGGGACTCTATGCTCTACTCAATTATAGTCATTATAAGCTA
>chr1:53883052-53883252-dinuc
TAAAGCTTAGTTACTTTAGGATAGCCTTAGATCAGTCAACTCTCCTTGAAAACTTTCACCAAGAATAGGTATTAAATGGAAATCAAGTGATAGCTGGTAC
>chr1:54098334-54098534-dinuc
TAAGAATAATATACCACCCCTTAATTTTCCTGCATTACACACAGAAAATTTTCATAATTCTGCAAATAAACACTTGAAGGCTCAAATTCTAAGCATAAGA
>chr1:54875080-54875280-dinuc
TAACAACCTTGCTGAGCACTTACAAAGTACAAAAGAGACCATTCTAAATCACTTCTTCAAGCACACCACTAAAAGCTCATTCAGAAACTTATCATTCTTC
>chr1:56204864-56205064-dinuc
TGAGAGTGAGAGACGACAGGTGTTGAGAGTGTGTGTGTGTATCGTGAGCAAAGACTGTCCTGTGGTAGATAGAAGACAGATGTGATGTGTGTGTAGTTGA
>chr1:59294139-59294339-dinuc
TTGACATATGCATTTAGATATTTATACATTTAAAAATAAAGTTTAGGGAAAAGTAATGGCTGAGTACACCTGGGGTTTTTAACAACAAGTATAATGCATG
>chr1:59651372-59651572-dinuc
AGGAGACTGAGCAAGCCAGCAAATCCAAATGCTAGGTGACATCCAGGAAGGGTAGAAACTTGAAGCGCAGAGGAGAGTGACCTCCTGCATTGGGTAGATT
>chr1:60781410-60781610-dinuc
CTACACTTAATTAGAGACTCATGTATTGACCAAGGTTTTGTCCCAGCTAACAGTGAGTGACTGAGGTAATCTATAACCCTCTTTGATAATCTAGTCTCTA
>chr1:60920564-60920764-dinuc
GATAGAACAATTGTTACACAACACAATGAGACATAACAGTTGTAAGACAAACCGTCTGTTAACTCACATTCTTCAGAATGGGCAAAATCCGTTTAGACAG
>chr1:61030772-61030972-dinuc
CCAAGGAATAGAGAATGAAGTTATTAGAGAATTAGAGCAGATCTTAGAGATTAACAACACCATGACAGCAAGATGAGAGAAATTAGAACAGAGATTACAG
>chr1:62344907-62345107-dinuc
GCAGGGAGCAAAGGAGCTGGGAGGAGTCCAGGAAAGAAAAAAAGAGAGCATCTAAATGAAAACACAAGGAAAAAAAGAAAAAAAAAAAAAAAGAACAAAT
>chr1:69692094-69692294-dinuc
TTGGTGGTCTGTTCACTGACTGTTCCAAGCTTCCAGAAACCGACCTTGCTAGAAACTAAAAGGCAGGGTGTTCCAATCAGTTGTCTGTGTGGAAGACCCA
>chr1:74861835-74862035-dinuc
ACACTGAGATCTCCTTAGGAGGGCAGTGGATAGTATCAGTATGGGTGCCCAAAGTGCCCATCCTACATGCTGCCTGGTCACTTCTCCATCAGACTGGCAC
>chr1:75152144-75152344-dinuc
AGAGAGATATATAGATAGAGATAGATATAGATATATAGGATAGTAGAGATATAGAGAGAGATATATGAGATAGAGATATAGATGAGATATAGATAGAGAT
>chr1:80389764-80389964-dinuc
GACAGTTCGTTTGGAGGTCAGCAGCTTCTTTGTAAAAAGGAATGGAACTCCTAAGCGTGAGGTGGATGTAGGCAGCACTTTATTGGAAGTTTATCATCAA
>chr1:80408650-80408850-dinuc
GAATGAAGATCATGCACATGTGGACTGGATACATACCACCTCTCCAAAGATTGAGGCAGTTCAGGGCCAGCTTTCCGCAGGTCCCTGGGAAATCTGAAGA
>chr1:85698141-85698341-dinuc
ATCATCTAGAGGAGAGGATTCCCATGATCAGCAGTGGCAAAGAGCAGGAGCCCTGAAGAGGATCCACCGGTCTCCATCATAAAAGGTTAGTACCCTGGAC
>chr6:118656754-118656954-dinuc
CTCTTGGAAGAAAGAGAAAAGATGGTGGGGTGGAGAAGAAGGCCAGGGTGGAAAGGGAAACAACTGATTGTAAGGGGGTTCCTGCCTTGGGCTGTTTAAG
>chr6:118657972-118658172-dinuc
CTAATTTTCCCTAAATATTCATAACTGGCTGGCTGTTCTAGCTCCCTCTATGGAGGGCTTGTATTGTTGGCCAAAGTTACTGTTGGATACCTGGAAACTA
>chr6:119332175-119332375-dinuc
CCCCATACCAGCTGGCCCAGCACAGCCACCTCTCCTGAATGGAGCTCCAACAAAGTGACCCTGCTCTCTGGGAACCATCCTTCAGGCATTATCCTAGCTG
>chr6:120053064-120053264-dinuc
ATGAAAGAGTTGCCCTGATGAGGGCCCAGTACTCCTAACCAGAGGTACTCCCCTGGTTCCCTTGATCGGGGATACTGCAGAGACAAGGGGGAAGATCTAG
>chr6:124665028-124665228-dinuc
TCCAGCATATAGGCTTTTCCAGACTAATGGTGGGAAGTGTCTTTATGGGGCTGTGGTTAAACACTCTCCTCATCCACCACCAGCCATCACGATACAAGTC
>chr6:124886654-124886854-dinuc
TCAAGCAAAGCTCTTTCTGATAGGGCTAGGGAGACAGGGAATCGGTTATATACGTCCGATTTTGGTATGTTCTCAAAGCAATAAGCCCACTCCATACCTG
>chr6:127209454-127209654-dinuc
GACCTCTGAGAGCATACAAACTGTTTTGTATCATGTTGCAGGATAAGACATCCAGACTCTATGACTCCTAGGCATGAGACCCCTTGTGCAGGCTAGGAGG
>chr6:127214918-127215118-dinuc
GAGGGCCAGAATGGCAAGGCCATAGGATCTCGGAGGGATGGAGCAACCCAATGAGGAGAGCCCCTAGATAACCTGGGCCCAGTGAGCTGGGCAGTCCACA
>chr6:129067060-129067260-dinuc
ATCAGTGGATGATTGATAATGTTTCCACTGTCCCTCCAATTCCTGAGGTTCCCTACATCCCCAGAACCAAGGCATTCTTTAGATAACAGGGTATGCTGAT
>chr6:129304358-129304558-dinuc
AGATAAATAACAACCAAGTGTCCTGCTTGTAGAAGGAGGTAATAACAAAGGAACCAATTGCATCATCTAAAAGAGAAGGTTAGAGGGTAGTGGCATAAGA
>chr6:134578210-134578410-dinuc
TGTTCACTTCTGGAGAGCCTTTCAAATGGTCTGGCATATCAAGCCCTCTGAAGGGCTCAGAGGGTGTCTGATTTACAGCATTGGTCCTCCCTCGTTTTCA
>chr6:135400758-135400958-dinuc
TGAGAAGTCTTCGACTGGTCCCTGCGTTCTATTCTTGTAAGGGGGATTTTCTTCTCTTTCCCGCTCATGTCAGACTTAAAAATAAGTTTAATGTTCTCCA
>chr6:136248680-136248880-dinuc
AGGAGAAACTTGTTACTAGAACAAGTATGTGAACAAGATATAGGGCTCATCAACCCCTCATCTATGAGATGATGCAGTTTCACAGCTGTGAAAGATAGAA
>chr6:136472046-136472246-dinuc
CCCCTTTTTAGGGGAGCTGTCCACTTTTTCGCAGTGCCTTTTTTTCTCTGAGAAAGGCAAAGTTTGGGTTTTTTGTACGACTTGTTGCACAGTAAGTACT
>chr6:140182814-140183014-dinuc
TTGAGCCAATATATTCCACTTAATATTATAGAATAAATAAAACTACAGGTTGAAATAGGATGATCAAAATTTTAATGCAGCAACATATATACAAACCACA
>chr6:142772328-142772528-dinuc
CTGGGTAAGAAAGGGTCCCTAGTAGGTGATCAGATTTGGCACAAGTAGGTCCCCTGTAAGGTCCACCAATATTCTGTGGCAGTGCTCTGGACTAATGCGG
>chr6:143416291-143416491-dinuc
AGTATGGAAGCCATCTCTTTCTGGAACTTTCTCACTACAGCTGCCATCAAATAGTCATTCTCTGGCAGCAGGTCAAGGCAGATCCCAGGGCCCCATATCT
>chr6:144162459-144162659-dinuc
AGACATTAGAGATTATTATAGAGAAGATTAGAGATATAGATAGATAGAGAGATAGATAGAGAGCTCCATATATCCTAGATATAGATACATATATATATAT
>chr6:145273959-145274159-dinuc
AGTTATTTTGAGAGGACTCCTTTTTGCAAAGAGTCTCTTCATGCATTGAGCCGCATATAAGTACAGTCGCGATTGACACTGTGTCGTCCATTCTGAGCCT
>chr6:146151958-146152158-dinuc
ATGGACCTGAGTGGAGTTGATGGTGCTGAAACATATTCATCTACCATGTTGACATATGGGTCAGGAATATATACATAACGCTGACAAAAGAATGATCAGT
>chr6:146205834-146206034-dinuc
TCTAGAAGAACTGCCATGAAGGACAAGAAATATCCCCATAATCATTTAAGCCATTGTGTGCCTAAAGACACAAGTTCCAGGCAATGGTTTGTACTGTTCA
>chr6:147292208-147292408-dinuc
CCTGTGACCTGGTTCTGAGCGCAGGATGATGCAAAGGAGGTTCAGCCCAAAGCAGACTTGACCCAGGAATGGCCTTGGTCTCTAAAGGTGGCACATACTT
>chr7:4121892-4122092-dinuc
ATGATCTGTCCTCTTTTGCTTCTCTCTCTGATTCTTCTCATCTATTCTAATCTCTGTTTTATCCTGTCTCTGATGTGTGTCTTTCGGTTCCTCTGCCTCC
>chr7:4675142-4675342-dinuc
GCTAAGTCCAGTGAGCCTGGCCACCTGGAAATCCCCAACACTTCCCACACATACCCTACCCCATCCTAATGAGCTAAGAGTGAACAAGTGAGGAAGTTCC
>chr7:7278646-7278846-dinuc
ATAATTAAGGGAGTAGTAATGAAACATAAAGTTCACTAATATTTGTTGGTGTCATTTTGAAACTCAGGCAAGTTACAACAATTTACAACCCTCTGTAAAG
>chr7:13251691-13251891-dinuc
TGTCTTTATAGTAGCCAGCACTAGTGACTAACTGTCAAGTGACCTATTTTTGTTGAAACAACTGCATGTTTGCCCCCCAGGGTAATTTCCCACTTCTACA
>chr7:17150196-17150396-dinuc
AGGAGAGCCTCCAGCCACAGGTTGCCAGATGAGGCCAAAGGACACACTTGAGGGTGAGGAGAGCTACCCCCTCAGCAACAACTGCAGATCCTGCCAGTCC
>chr7:19404644-19404844-dinuc
ATGACAATATCCTTTGCTGCCCAAAGGGCTGGTCGGGTTGAGCGACTAAATTCAGCCAGAGGAGAGTCTTCCTAAGAATGGAAAGTTGGCACTCCTGACA
>chr7:19802832-19803032-dinuc
ATCTCTGTATGTATTTGTTCTGTCTATTCTCATCATCCCTGTTCTGTATTATGTACTCTAGTTCCTATTCTCTAGTCCTTCTTTATCTTCTGTTCTCTAT
>chr7:19824002-19824202-dinuc
CAGGAGGCCTAGGAGAGGGAGAATGACAGATGAGTGAGGAGCCCACATTTTTGGTTTCCAGTGACTAGGAGATCAAGCAGTATAGAGAGAGAGAGCTGAG
>chr7:24440112-24440312-dinuc
CACCCGTGGATGGAGCTGCAGAGCAGTCCTGGACCATTGCACAGGGAGAACCAGATCTCACAACTATGGCGAGCACTACAGCACAAAAGAGCATGAGGTA
>chr7:24982220-24982420-dinuc
TCCTACCCCACTAACCACTAGGGAAAGGGCACAAGTTTGCTCACCACATAGTTTCACCGATCCTACAGGTTGTGCCCCTGTCTATTTATTGGTCTTAACA
>chr7:25186201-25186401-dinuc
CAAGTGGGCAGCAAATAAAACCCAAATGTGTAAACTTGAGAAATACCAAATAAAGGGCTTCTTTTGCTAACATGTGTAACACCTTAATTGTGGATTTTGG
>chr7:25290308-25290508-dinuc
TGATCTCCTGTGATCATCCTCTCTTGGAATCTCTGCTTGTTGTCTCTCTAATACTGTCTCCCCAGTCTTATCTAGACAGGTACTCTCTCCTGTCTTGCAG
>chr7:25542179-25542379-dinuc
TATAGGAAACCAATCAGCTCAAAGAAGAAATTCGACCAATATCAGCAAGACTCACCACAGATGAAAACTCATAAGATCACTATGCCATCAACAAGAAGGT
>chr7:28374420-28374620-dinuc
ATCCATAGGGTTAACATGGGCAAAGAACAGTTTGAGAGAGAGTTTCTCCCTGATGATGTATTACAGGCTCCCAGCTTTTGTCTCTCCTGTTTTAGGGGTT
>chr7:28676996-28677196-dinuc
TGCAGCAAAGGAACTATAAAAATACGACAAATTGGACTCACACGCAAATCCCGGAATAAACTGCAAAAAGGCCCAACCAAACAATCAAGTCAGACAACAA
>chr7:28741654-28741854-dinuc
AGAGCGGGACCACCATGACTAAGAGAACACGCTGAGGAATCCTACAATGGGGGGTATCAACTGGAGAACCTCCAGACCACGGCACCTCTACAGCCAGACC
>chr7:29944680-29944880-dinuc
AGTGTCTGGTATGAGATACTATGAAACATACATCTTGATCCTGCTTTAGTGCATGTTGAGTCCTGAGAGGCGTTGAGGGCATTGCCTGCAGGGACCATAC
>chr7:34135506-34135706-dinuc
TCGAGAAAAAGACCAGCTCTGACCCCACACTGGAGTCCAACCAACATAAATTGGCCCTTGTGTGGGGGAGGCAAGGATACTCCATGATTCTTAAGAGGGT
>chr7:39406320-39406520-dinuc
CCTATCTACTGTCTTGGCTATATATCTATCTCTCTCTAATCTATCTGCTATCTATATATCTATCTGTCATCCCTATATATGGCTCAGATATCTCTATCTC
>chr7:40648292-40648492-dinuc
AATGACGAGTCAACACTTATTTGCCATGGCCTATTCTCCCTTGGCTCTAAATCACTATAGGCCATTGCCTGAATCTCAAGATAAACCCAATGCTCTGGCT
>chr7:42995178-42995378-dinuc
ATGATTTAGACAAAAAATTCAATTCTATTGATGGTGGAGGTGTTTGAAGGCCTGCAGGGGCTGTCCCCATATGAATTACTCTTTTTACTTCATAAAAGAG
>chr7:46549096-46549296-dinuc
CTAGGATGCAGTTTTCTCTTAACTGCTACTGTATAGGAATACTAAGATCTAGTAGACAGTGGATAGAACCTGAGTCAATGAGTCTTTAGGTTGAAGAACT
>chr7:46602458-46602658-dinuc
TTCAATAAAGACACAGACCCAACTCTGCCCCAGGTGGCCCCACATGTTAGAGAGTGGGAACGGTGAAGTTCAGAGAACTTGCAAGCAGAGGGCAAATGCT
>chr7:58711612-58711812-dinuc
AGAAGCTATTATTTTAAGATAACTCTTTGAATGAAATTACTATCTTCACAGTGAAAGGAGAGGATAAACAATCATCTAGTGTTTACCACTTTTGTTAAGT
>chr7:59313957-59314157-dinuc
CTGAACCACCATGCAAAATAAGGAGCAGTCAAAAGAGAATATGCTAACTAGTGATATCCGGCCCAAATGATATGTGATCAATCTTTGGTATCCACAGAAT
>chr7:67517016-67517216-dinuc
TTAGAGCCTACATAAAGACCAGAAGAATTTTAAGGGGAAGTCTTTCCCCATAACATTCTAATTCAATACAACAACTTAAGAGTAAAACAGTTAACCTGAT
>chr7:67843576-67843776-dinuc
CACACAGCCACAAGCCTTCTGCAATTGGCAAGAAGAGGAAAGGGGAACCCAACTCCTGCCTTCCAGGACCCACATTAGCATGCAGGTCTTGTAGCAAACC
>chr7:68133794-68133994-dinuc
TGTGGGATTGAGTCCTCCTTGCTGAGTACTCGAAGCCTTGTTTAGCTATTGGAGTGTACAGGTGTGCTAAAACGTCAGTACTCGTGTTGATTTGGCTTTT
>chr7:68255904-68256104-dinuc
ATCTCTCTATACTATCTCTCTATATCTATCTAATCTATATCTAGTATACATATATCTATCTCTCTCTCTATCATATATCTATCTCCTCTCATCTATATCT
>chr7:74025170-74025370-dinuc
CATACAAGGTAGGCAGGAAGTGCGAAGGCCTGACAGATTAGGAAGTGGCAGGGAGCTCAAATATAGTGAGAGAGGAGAGGTCAGATTGGATCAAGGGAAC
>chr7:74486234-74486434-dinuc
TCTGTAGCTGGGTGAATGCATAAATTGAGATAAGGAGCTGTCAGTGCTTAACACACAATGGTTAACTCTAGGCTGAAGATACCACGAGAGAGAAGAAGCT
>chr7:74900916-74901116-dinuc
GCGAAATCCATAGTCTAGATATCTGGAACACACTTAGAGAATTAACCAGGTCACACTGTATCAAGAACATTGAGTCAATGATGTGTATGACTAGATCTGA
>chr7:75180582-75180782-dinuc
TGATTGACCTGCAGAGGGAGGAAAAGGTAGAAAAGAGGGGGAACACTGATACCAAATCTAGCCATTGGAACAAAAAGACAGCATCAAAGAACACTAATTG
>chr7:75684876-75685076-dinuc
ATTCTCTTTTCCATATGGGCAGGAGAGAAATGCTGGAAGGATTGTATTCTGTGTAAACTTACTCAAGCTTACATTGGTGTTCACTGTACTAGCCTGCTCA
>chr7:80203688-80203888-dinuc
TCAAGTTGAAGACTCCTCAGGAGGCCCGTGGCATAGTGTGTGAATCTCATCCAACCATGGTGAGAGCTGACATCGTGAAAGCCCACAGTGTTTTATTAGT
>chr7:80322074-80322274-dinuc
ACTCTTGGTCTCTGCCTCCACATTCTACGCTGCTCAATGAGAAGCAAGGAGCCCCACGCCTGGTAAAGCTGTGATTGTCAAAGGCATTGCTATCAGGATG
>chr7:82696086-82696286-dinuc
TTGTTTTAAGCTTTCTTTGTGGATTTATCTTGATAGAAGCTACAGCTATTTCTACAATGATTTTTTCTTAATTCATAGTTTATCCTGCAATTCATGCCAT
>chr7:83144229-83144429-dinuc
TTCGATATGTCTACTTGTTGTCTTTGTGTGTGATCACCTTGTTCTCATGTACTCAAAAATATGTTCTTTTTTTGACAAATGCTTCTATTATTCGTCTTAA
>chr7:84127752-84127952-dinuc
TGTTTAATGAAAAGCTCCCTCAAGTTTCTCTTTCATCCTTATTTGGATAAAATTACTTTAATTGACCAGGTGAGTCTATAGGAATCAGAACCTCTTAAGG
>chr7:99289422-99289622-dinuc
AGACATGTCTCAATCATCAAGAGCAATGAGCATGCCCTGAGGCCCGGTTTATCTTCTAATCCTTTTCTGTTTTGGAAGCTAGGGGCACATCAATTGTTTA
>chr7:100023702-100023902-dinuc
CCCTCTTTTCAAGAGAGGCTCTGGCCTCTGTGTTCAAGGGGGGTAGGGCTCTATTCAATTGAGGTCCCTCCAGATTCCCAAAGCATCTGCTATTTTTGGG
>chr7:100830656-100830856-dinuc
TTTGAGAGAGAGAGAGAGAGAGATAGAGAGAGAAGAGAGAGAGAGAGAGAGATGAGAGAGAGAGGAGAGAGAGAGAGGAGAGAGAGAGAAGGAGAAGAGA
>chr7:101241870-101242070-dinuc
TTACTCTTCTGAGCATAATTCACTTCTTATCAACTCTTAAAGATATTGTTGAGATTAACCATTTAGACATTTATTTTATCAGAGTGGAGTATCTTCTTGT
>chr7:101807082-101807282-dinuc
TCAGTTCAGAGGGTATTCAGATCCAGGAAGAGGCATCTGGATCAGTGATTTGTCCTCCATCCCTATCCTCTTAACCTATCCAGATCATGTAAACAAAAAT
>chr7:104466765-104466965-dinuc
TTATTCCATGAACTCCTAGCAGAGACTCACAGTTCCTGGATTTGTGGGAGATGTAGTCATTCCCTATTTTGTTCCTTAATAATGCCTCCTGTTTTCTATA
>chr7:105082881-105083081-dinuc
GTATACATGATCCAGATAGAGAACTAAGCAGGCCATATAGGATATATTAAGGTGATAGGAACATAAGATATAGAAGAGACTATAAGAATAGAAGATAATA
>chr7:105275280-105275480-dinuc
GAACTCATTATCCCCTTTATTATTAATTTCTTAAAAGTTGACACTAGATTAAGAGTATCAATGCTCATATGGAAGATGAACATTAGTTAGATCCTGGTAA
>chr7:105276364-105276564-dinuc
GTGATCTTACTGTACTCAGTCAACTGTTAATTGACGAAAGTTGCAAGGATAGAACTCAACCAATGGCCAAATCTGCAGTTTAAGATAGTTAACAAAAAAA
>chr7:105523616-105523816-dinuc
CTTCTTTTTCTCTGTTTTTCCCCTAGTGGTTGTGCCTTGACCTGAGTTGTATTCCCTTACAAAACTAAAAAGCTGTTTGTTGCTTTGGGGTATTCTCAGC
>chr7:109907596-109907796-dinuc
ACCAAAGTGTTATTATTTAGCCTGATTTCTGGGTTTCAGGCCTGATACAAAAGAAGCCAAGAGTTTTCCACATGATATTCTTTTTAAAAACAAAGTTTAC
>chr7:109964873-109965073-dinuc
TTCAGGAAGCAAACACTAATTTAATGAGCAACCAGTTTTAATACCAGGCTGGGTGAAATCTATCTAGCAATGGGGTGCCCCTAAGAAGCTAGAATACAAG
>chr7:113820939-113821139-dinuc
CATTGACATGTGGCTAATGTAGGCACTACTGATGAGGGGGGTGTCATACCCTTGAAACATCACTTACTTGGCTCAGTGAAGAGTGAAATTTGCCTGTGGA
>chr7:114095464-114095664-dinuc
AGCAGAACATATAATCTGATCCAGAATAACATGCTTGTGAAAGACTTTTAAGAGACAAAAATAATAAAATCACTCAGAAAGCCACAGTTAGCTATTTGAA
>chr7:116488172-116488372-dinuc
AGGTGTAAGGGCCAATCCTGCACTTGCGGAATCCCTCCTCTTTGCTTGGAGATCTTTGGCCAAGTGTTCCTACAGTAGACCTATGAACTGAGTACTCGCA
>chr7:117144598-117144798-dinuc
ATTTTTAGATTTGACATTCTGGTTGCATGTTAATTGAGTTAAGCAGATATTCAGAGTTAGCATTTAGTAGGATTTTGCACGTCAGGCATTGAGAACAGAT
>chr7:123087039-123087239-dinuc
AGTGTAGTGTTGATTTGTTGGCATAGATGGACTGAGCATCTGGAACATCTGAAAGTAAGCTCAGTACGGAAGGAATTGGGCTGAGAGCTCTTGTCCAGGT
>chr7:125637605-125637805-dinuc
TGTCTGCTGCCTCTCAAAAGCCAGGCCTCCTGCTGATCACAATTTCATCCCTGTTGTTGAGCACCCAACACCAACTCCCCCATGGAGCTCGATGCAGAAG
>chr7:126357136-126357336-dinuc
TCCTTCAGGCTCGCTAGCAAGCTCCTATCAAGATTCCATCATCCCCCCAACCTTCTTGGAGAGTGGCGTCCCCCATCAGCCCAGCCCCCTGGCCCCCCTG
>chr7:127058460-127058660-dinuc
CCTTGGCCCTGATGGTAAATCATTCTCCAGAATAAGCCCAGAAATCTATCCTCAGAATTAGTATTGTGGAAGTTAAGTAGTGCTTGACACAGAGAGAGAG
>chr7:127154490-127154690-dinuc
TAAGGGTGGTTACCGGAATTCTATAAACTTACTATTGCAGAACCCATCCAAGGGCACTCAATCAGTCTTTTAGGGTCACTTTCATGCAGAGCAGCAAAAT
>chr7:130533910-130534110-dinuc
AATGCACTTGCAGATCCTTTGGCCGTCCCTGACATAAAGTGCTACGTTACGACCACCTTAGCATATTGAGACGTTCTAAGGTGGTGCAGTTCTCATAGGA
>chr7:130546262-130546462-dinuc
GAGACTAGAGAACTTTCTTGAAGGGGCACAGTCGGTGAAGGGACCACTAGCCCCTTAGCAGTCTAGACCAAATTGCCTCCAGGCTAAGAGGCTTTTACTG
>chr7:131414102-131414302-dinuc
CAAAGTGCATGGTGAGATAGTGAATTCAAGACAATTGCACCTGAAAATTACTCTTGGAGTACCTACTCCGAGAGACTCAGTTAGTTAGAAACAAACTTAC
>chr7:132270847-132271047-dinuc
TCTCGGTTTTGACGAGAGCCATTTGAGGTACCTGTACAATCATCATGCTTCTGATTTACAGATGGGAGACCATTAAATGGAAGCTTATCTCAGGAAGGAG
>chr7:132860393-132860593-dinuc
GTAGGAGATACTTCAGCTTGAGTATGGAGTATCGTCCTTAGTTTTAGATGTGACTTACAAAGTTTATTATAGGTGCATTGAGGATTATAGTTAAACAAAG
>chr7:133028894-133029094-dinuc
ATTAGCTCAAACCCACTCATGCAAACAAAATGCGCTGTTTATCTGAAGCCTTGAATTCAAATACTAAGGCTTCAAAAACACTTTGGTAAGCCATGAGTAG
>chr7:133029360-133029560-dinuc
GTCACCCTCACCTAAGGCCTCTGTAAAATTTGAAGATGCTGCAGTTCCAAGTCAATACCTTTTTCAAGTCTCAACTCCCCAATCACTGCACTCTCACATC
>chr7:135405231-135405431-dinuc
ATAAGATGTATAGAGATTAGATAGATGATTATAGAGAGGGATAGGTTAGAGAATTGCATATAGGATAGTATATAACAGGGAGGAGAGATATTGAAGATAT
>chr7:139684759-139684959-dinuc
GTTCAATTCAACATCAGAAGGAGGTGAGAGCCGACACATACAAACAATGAGACAAGCAGCTGCCCCCTACCTAAAAACGGCTGCCTCTGCTTAGGAGGAA
>chr7:142467073-142467273-dinuc
AGTGAATGAAATGTACTATTTGGAGAAAGTATGTATGTGAAAATGGAGGGATAAGAGGATGTGGTGATGGTGATATGAAGAATATGGTATATGAGAGGAG
>chr7:143625446-143625646-dinuc
ACTTTCTATGCGCTGTTGCTTAAGAACTCAAGGAAAAGCTGGCATATTCAGAGGGAGCCAACCTTCTTTTCTCCAATGTTTCTGGGCTCAGCAAAGAGAT
>chr7:143715258-143715458-dinuc
TTCCAAAGGCCCTCATGAGCTAGTGTTTAGTCACTTTTAAGCTGTACCAGGTAATGAGTTCCTTGGTGCAGGGTGGATGGCTTAACTACTGAGAATTCTC
>chr7:143855632-143855832-dinuc
TAGCACCAGGACTCAAAGCAAACTGCCTTAGCGTGAATGAGACTCCCCAATTACATGGGTCCTCCTTATGTGGGGTTGATTGTTCCACCTATTCAGCAGT
>chr7:143997854-143998054-dinuc
AACCTTGTAATTGGCCCTGTATGTGTATCTGCCCATGATTGTTTTCCTGGCAGTATGAGGGTCCTACTCTCTCCTGTCATGCCAGTCTGATGTGGCTAAT
>chr7:144852728-144852928-dinuc
GCTGAGAGGAGAGAAGAGGCCATCCAGAGTGGATGCCATAGAAGGATGGTGATAGAGGCAGAGAAGGAGGATAAGGATGAGTCTCTGAGAGCTCCTGAGA
>chr8:3221933-3222133-dinuc
TTGACCACAAAGGTCATATCTGAGCAAGCGGATGCAATGCAAAAAATAGGTGCAGAGAAGAGTTGGGCTGAGTAACCTTTTTCACTAGCTGGCCCTACTC
>chr8:8699969-8700169-dinuc
GAAATGCTAAGGATGTCCTGTTTTCTTAGGGTTCTCCTCTGCCTTGTAACCTTCTGCAGGGACCAGAGAAGTCGTACACACTCTGCTCAGCCCCACTCTT
>chr8:10760772-10760972-dinuc
GACCCTCTTGCGAGGGCTCGGTGCTGCCGTGCAGGAGCTCAGCCCTGGGTTCTTTTTTGCCTCTAGCCCCTCCTGACTTTCACATGGACACTGGTCTGGT
>chr8:12870553-12870753-dinuc
AGTGCCTTGGTAGGTCTACAGTCTGCCCTCAAGCAGTGAGAGGTGGAGGAGCCTTGAGTTGAAATCCCCCTGTTTCTGGTGATCTCTCTTCCCATGGGTC
>chr8:14960754-14960954-dinuc
GGCCAACATCTTATCATATCTATCATCTGTATCTCCTCTCAGTTCTACTCTATCTATATATATCCTCTACTCATGACCTACTCAGTCAAATTGCTATGGA
>chr8:33897994-33898194-dinuc
GTGGAGTAGTAAAGCAACAGGGACCAAAGTCTCTACAATAAGAAGGGTTTGGACCACCACGACATTAGTCCTGCTTGCATATCAAAAGTCACTTAAGAAA
>chr8:35292706-35292906-dinuc
AGGAGACTACCAAACCCAGTGCAGAGAAGTTAGCATGATCAAAGAAACTGACAAAAATAAGTTATTACAAGGTTGCTTTGGCTGAATGAAATGTCATCAT
>chr8:35584552-35584752-dinuc
CAAGGGGATTCCTATACTCTTAGGACTGCAGGCTAGAATCTTCCTAGACAAGCAGAAGATACATGTTATCAAGGCCTTTCAGTGAGTGGGGTATGATTCC
>chr8:37227474-37227674-dinuc
TTTGAGGTATGGTAGGTATTGCGCCAGCAGTACATTGTGTTACTGTCCCTTTTCTCCCTGGATGTCGTTTTACAGGGGAAGTTTGAATTTTGCAAGATGC
>chr8:39160492-39160692-dinuc
GCAGAATAGTGGCAATGGGAAGAATAAGTAGGGAATACACACTAGAGAGCAATTAGTTGACTTTAAAGAAGACAAGGTGAAAAAGCTTCTGAAATGGGAT
>chr8:40708329-40708529-dinuc
AGATACTGAAGGGGAACTCAATCAGGACTCTTAGAGCTAGGGTCTTAAGTAGCATCTGCTGGGAGTGACCTTTGATTGATTCTGTTAGGAATCCAAACCT
>chr8:43311435-43311635-dinuc
TCTATCTCTCATCTATGTATATATCTCTCTCATATATATCTCTATCTCTCTATCTCTCTGTCTATATATCTCTCTATATATATCTATATCTCTGTATCTC
>chr8:52164342-52164542-dinuc
CTGCTCAATCTAAAGTTACTAATATGAAGATGAGAATCTTCTTACCCAGATCAACTGGATTTTTAACCATGAAGATGGACATCTACTGCAAGCATGCCTC
>chr8:57764160-57764360-dinuc
ATGTGTAAGAGTTGTGAGTGTTTTGTCAGGAGATTGATTGTGTGAAGTAGTGCATAAAAATGACGAGTCAAGACTGAGAGTCAAGTGTGTCCAAAGTGAT
>chr8:59014762-59014962-dinuc
ATATGATATATATATAGAGTACAGATCTCATACCCCCTGAGTAGAGATAGTATGAGTAGATAGCAGAATCTATCTATAGACTGAAGTCTATATCCATGAT
>chr8:66290249-66290449-dinuc
AATTCTTGCTTTTGAGGAAGGTTTCCTATCTGTGTAGGAAAATGAATACTAGTACATCTTGAGGACTTCCCAAAGAACTGGTGAGCCATTGGTAGTAGTG
>chr8:67805450-67805650-dinuc
CTTCTTCTCCACTCCTTCATTCTACTATGTCCGTCACCAACAGTGCAGAAGTACAGGAATAAGATTACCTGGGCAATTTATTCTCAATGGGGGGTCTCCA
>chr8:69758876-69759076-dinuc
GGGCTGCCACCAATACCAATTAAGTATCACATAATATAAAGAGCCAAAGGATCACAGTGACCTGGACAAATTTAGTCAACCAAAACCATATATTCCTTCA
>chr8:70552332-70552532-dinuc
CTGGTCTAATCTTAGGAATAAGCCCCAGGTCACCCTTTGGCCAGCAGGGGCATGTGTAGGCCCAAGCTGCATAGCTTGTCCTATCATCTGGGGTCTCAGG
>chr8:75082522-75082722-dinuc
ATGTCCATGGGCAATTCAGGTGACTGTCAATTGAGGAAGTGTAACTGGGAACCCTTGAGGTAGTGAGGACTGTAAAGGCCCCTGAAACTAAGAGGAGGCT
>chr8:79131534-79131734-dinuc
TGGTGGTCCTGTAAAGGGTAGATGAAGGTAGCACCTGAGAGCAGATGCACTGCAAGAGAGGAGGGTACCATAGTGAGGTGTGCTTGTTCCCCAAGAGAAT
>chr8:81516923-81517123-dinuc
AGTAGCAGTATTACTTGCCTGTAAGTATGTGAGGACAGCAAGATCATATAGAGAAGATAGCTAGCATTCACAGGACTCAACATTCCATCTGGAACAAGTC
>chr8:81594368-81594568-dinuc
AAAACTCTGTACTTAGGCACCAATTGCTGCGAGGTTCTTGTGAAGAGTCCTCTGCTGTGGTCTAAGCTAAAGAGACTTGATAGAGTTTCAAGGAATAATG
>chr8:81626923-81627123-dinuc
ACTTCCAACATTCAGATATGGTTTCGGATTTAGTAGGGGCTTTACTAGTGGTGCTCAGTGTGAGCTTACTAGAACTACTTCTCAAGGCCTAAATTATCTT
>chr8:81704187-81704387-dinuc
CTTTGAAAGCCTGGCAAAAAATTTGAAAGTTTTGTGGAGTCCAATGGCATGTAATATGGGAATGATTGCAGGAGTCATATAAACACATGTCAAACTTTCC
>chr8:82113538-82113738-dinuc
TTAGAAGAGGAGGGGAGTAGAAGAGAAGGTTCTCCAGGATGACACATAGAGAGTTTTGAAGTCTAAGCAGGCACATTCAGACAGGGGAGATGTCACTTAA
>chr8:83264569-83264769-dinuc
TGAAGAGAGTTGACTAGGTTGACCAAGCCCCTGTAGGAGATAGATAACAGATAATTGATCAGTCAGTTGCTATATTGCTGGGCAGTCACTCCAGATAGAA
>chr8:83414818-83415018-dinuc
TCCTTCTAGTTGGAGCCTGAGTCTGTCTGCGATCCCTCTGCAGACCTTTCTAAGGAAGTTCATCAGTCCATCCCCCATCTTTCTGTGCTATCTAAATGAT
>chr8:83955874-83956074-dinuc
GGGACGTACCTCTCCATGGTCTTCCCTGGGTGGGACTCTGGCCCCCTGCCATTCCTCCCGAGGGACCGCAACAAGGCCGGCCCCGAGGAGCCCGCCTCCC
>chr8:84106714-84106914-dinuc
ATAACGAAGTCCCTCTAGTGCAGGAAGGGCACATCAAAAAGCAGCTGAGCAAAAACTCAACATAAAAGTCATTCGTGTAGGAACAATAAGATAAGAGTGT
>chr8:84110913-84111113-dinuc
TTTTCCAACATATCACTAGGAGGCCCCTTCTCATGGATTCTGCAGGTCATACTTGTAGTGTATCTGTTCACTGTTAGCACTGTTACTCCACTTGATCCAA
>chr8:86624578-86624778-dinuc
GCCCACTTCCCGCCTCATTCAGTATCCAAGACCCCTGCCCATCACTTGGATCCCACCTTGGTCACCTTTACCCTCCCGCGTCGTGTTAAGCTCTTTCCCC
>chr8:88087843-88088043-dinuc
CTCTTCCCTGGCAGCTCTGTTTTGGGGGTGTCCAACTCTTCTCTTCTGCAGGGTTGATGAATTGCTTGGTCCTTTCATAGTCTGGTAGTCCATGCTCCAA
>chr8:88698195-88698395-dinuc
AAAGCTGATTCAACCAATGGAGTTCTGATGTAATCTGTAATCAAGAAAGTTTAATTTGGCAGTTGACTTTCTTTTCATGACTGTTAAATATTAGTGTGCC
>chr9:20729046-20729246-dinuc
CCCTCAACTGCCTGCAAAGAGCCAGCTTCAGGAAAGCTATCCCTCCTTCTGCTTCTTGCATATCTCATCCCCTTGGGAAAAAAGGCCTAAACATGATAGT
>chr9:36727544-36727744-dinuc
GAAAAGGTTGTTGGTGGTGATCTATAATCCTGGTGTCTGTGAGGGCTCAGCCTAGGGGAAGCAGTATAAAAACCTCAAAACATGTTTGCAGTAAAAGGGA
>chr9:84516202-84516402-dinuc
CTTATTCAAGTGTCAAGTTTTACAAAAGCGACTTCCATGGGTTAACATAACAGAATAGATTCGCTCGGTAGGTTTAGAAGTTATCTGAGGACAGAAGACA
>chr2:28605070-28605270-dinuc
CAATCAATGCACACCCTCAGCTAAATCCCTGGCAACTGCCTGTGGACAGGACAACAGATCACAAATAGTACTAGCGTAACTCAAACAGCCCTTGACTGTA
>chr3:10304856-10305056-dinuc
GGAATTTTCTGCTTTTTAGCTCAAATGGTTAGTGGGTCAGCTCAGTTTGGGATTAATTCTGGTGTGGAAGATACTTGCTAGAGCACCTAGTGCATCCATG
>chr3:37825402-37825602-dinuc
TTGTGAATTATGGGCTCCAGCATAGGTGATGAGCATGCCCATGGTAGTCTGATGTGGGACATACTAATGATATGTGTGCCCAGCTCACAAGTGGCTAGAA
>chr3:127963646-127963846-dinuc
TTATCTCAGTGCCCCTTCAGGCCTCTTCCCATTGTCCATGAGCTGTTTTTCTGGGGGCTTGCAGGACTTTCTCTTTGCACCTCCTCACCTCTTCTTCACA
>chr3:135590457-135590657-dinuc
GCAGAGGGGTGCCAGCTTTCCAGGAAAGGCTGAGACCTCTTTCAGATCAGACCCAGGGTTCTATCTCAAAACATGCCTTCACATCCTGACAAGTGCCCTG
>chr4:6869464-6869664-dinuc
TGACATTTACCACAGCCCTTAAGCAGATTCCTACCGAGAACTCAGGGTGTTTACCTCTTTGCCCTTTCCAGATCTTCATACTACCCTTCACTTGATCTAT
>chr4:101320543-101320743-dinuc
ATACTAAAATATGGAAGAGAGGAGAGCTAGGTAGATATAAGGACAGAGAGAAGAGGATACTGGATGAAAGATATATGCAGAGAGAATGATATATGATAGG
>chr4:129376390-129376590-dinuc
TACTCATGGGTAGTGTAGGCTTCAAATATCCTATCATGGATCAGGTCAAGTTGGAAGGAGAGGCAAGGCCCTGAGTTATATTTAATGAGCCAGGCAGTGC
>chr5:43724775-43724975-dinuc
TCTAGGTATATCATATATGTCTATGATCTCTATCTATCCTCTCTCTCTTCTGCTCTCTTCTATATATCTATCTATATATCTATATATCATCTGATATAAT
>chr5:52878494-52878694-dinuc
GTATCTGAACGACTCGCTTGCTTTATACTTCTCTACTCACCCCCTTACAAGTGAGTTAGGGTTTGTATCAGTGACACTCATGACTTACCACATTATTCCA
>chr5:120423869-120424069-dinuc
ATAGGAGAGATGATGGCATCTATATAGATCTATTTGAGAGAGACGAGATAGAGATAAGATATTAGGAGAGATTTAAGAGTTATATATATGGCTTTATCCG
>chr15:10388685-10388885-dinuc
GTGGGTTTGTTCTTGAAATCAGAGCACTGTGAGCAAAAAGAGTCTGAAGCCCCTTCCCTGTGCTTTGGGTTCTGGATCCGACCTGAGCAGTAGTTCTCAG
>chr15:38535056-38535256-dinuc
GTATCTATCTCTCTATCTCTATATCTATATCTTCTATCTCTCTATTCTCTCTCTCTATATATATCTTCTATATCTCTATATATCTATTATCTCTATATCT
>chr15:38648206-38648406-dinuc
AGGAGAGAGACAGAGAGAGAGAAGAGGAGATATATAGATAGAGACAGAGAGACAGAGAGACAGAAGACATAGATAGAGAGATAGAGAGACACAGATAGAG
>chr15:51410968-51411168-dinuc
CCAGAAACTGCCTATCTACAAAGCTGTATGTTATTTGTCTATTGCTCTTAAAGACAATTGTTTCAGTTCATTTTGGACCCAGTAAGAGCATGCTAAATTA
>chr1:166895334-166895534-dinuc
GCACGAGTTTCCTCCCAGACTACTTCCAATCTAAGGTGCTGTGGGCTGTCCTGCCGTACTCGATTGCTCAGTCATGTAGGAATAATGCCGTCCTTCTGGA
>chr1:16231558-16231758-dinuc
CGGGCTGCCCCTGGCTTTGTGTGGAGACAAGCATGAGGCTTGTCGAACAGCAGCGCAGGGACGTAGTGGTGAGGCCTATGGGAGTAAGGTGCTGCAGGGC
>chr6:72288752-72288952-dinuc
ATATAGCAGAAGATATAGATAGATAGAGGGAGAGAGATTATATATATAGAAGATATAGTGTAGTATATAGAGAGTCATGAGTATAGACTAGGGATCTGAC
>chr6:84962481-84962681-dinuc
AGGAGATAATAGAGATCATATATAAGAGTAACATCATACATCTGAGCCCTAGAGACCTACGAGAGACTAGATACATATAGAGAAGATGATAATATAGAGA
>chr15:86064006-86064206-dinuc
TACACGATGGGTTCTTCTATCTGGATCTCAGTATCCAGAGCGGTACAGGCTCGGCCTTAGCAGCCCGGGAAGGGCAAAACGCATAGCCCAAGACTGCCCA
>chr10:91104511-91104711-dinuc
AGTATGTTTTATTATGCTTTACTCAACAGCTATGGAGATACTGAAGTTTATATTTACTGTTTTTTCATTTAGGGAGACCTCCAGCAGTTCATTTTGTTTA
>chr11:3972261-3972461-dinuc
TAAGATGACTGGTATAGTGGTACTGGCAGGCCTTCCTTTCTGGCAGTTTTGCAGTCTCTAAAATGGATCCTGTAATTAGAGAGACCATTGAGACTCCCTT
>chr11:4328928-4329128-dinuc
GAGCTGTGGACTGTAATCTGGAAGACTACACTCGAGGAAGTCTCACAACAAGTGGAAAGTTAGCCACTTTGGAGAAACTTCTAAATACACGGAGTTGACC
>chr17:56684257-56684457-dinuc
TTATCTGGTCTTGTCTCACTGGCAATACAGCTGCCCCTGGCTTATTTATATACATGACTGACTCAGACTGGCCTATCTTGGGATTTGTCTCTTCAGGGTG
>chr17:86779320-86779520-dinuc
GGAGCAGGACAGTCTCAGCTGCACTGGCTATTTCTATCCCACAACGTTAAGATTGAGCCCTGGGAGAGCCTGTCATGCGCACCTGTTTTGACTGATCAGA
>chr18:32386924-32387124-dinuc
TATCTCTTATCTATCTCTCCTATATATATCTATACTCTCTCATCTCTATATATATATCTTGCTATCTATATTCAACCTCTCTCTATCATATCCTATCTAT
>chr18:39061121-39061321-dinuc
CAGGGCATGTCTGGACATGCTGTAGGCTTAATGGAAGAAAGTGACCTGAGTGTGTAGTCTGGTGCTGAGTAGGCCATGATAGGTGTGTGGGGTTTGTTTA
>chr11:98505497-98505697-dinuc
CCAGCACAAGGGAGCCGAGTGGGTCAAAGTCAAGACATTCCCCTTGACTGAAAACTAGGGAAAAGGTTAAGGGAAACTGGCTGCCTCAATGATGCAAAGG
>chr12:8067838-8068038-dinuc
GCGACTTTGATGGGGAGACTTGTGGGACTTACTCGTGGCTAAAGGCTGGAATGTACTTTGGTTGAATAAAGATTGCGTTAGCCTTATAAGGAGTGGATAC
>chr18:76848720-76848920-dinuc
TCCATGACCGAGCCTTTGCTCCTAAGATTGAGCTGTTTCCCTCATCATTCTGTAGAGCAAGTCTCCCATCTCTGATCTTAAATCCCCCGTCAGTGAGATT
>chr19:55488955-55489155-dinuc
TTCTTCCCAGACCATGGGGAATTTTAATAATTGATTATTCCCCAATTTGTTAACGGATCTTTTTACATTACTCTGTTTTTTTTTCCCCCTTCCTTTTCAA
>chr2:11514634-11514834-dinuc
TTCAGGTCATCCCCGTGAATGGATCATTAATTAAAGATATTCCCTGGTGGATCCACCTGGACCCTTCTCAAGACTGCAGACACTCTGATCTTCAGATCCA
>chr7:139146080-139146280-dinuc
TGAACCGGAGCTGGCCAGCAGGGGAGTGCATATGTTCACCTGCCCCTGTCCTGTTCCTCCCAGATCCAGGCATGACTCTCACAGTCGATCAAAAGCAGGC
>chr8:18840294-18840494-dinuc
TCCAACCTGGGGATGCCCCTAACGTTAGATGAATTTGAGGGCATAACAGCTTCTTGCAGGTGGCCAAGGCAGACTGTGTAAGGACACAACCAGGTTGAGG
>chr8:62149184-62149384-dinuc
TGACCATATCAACACATGGTGATGGAGTAGCACGATGGACTGCCCTTCAGGGATGATGTTCCTCATGCAGAAATAGGTTAGTATGTACCTTGGCAACTGA
>chr8:71794947-71795147-dinuc
TGCTATGTAAAACCCTAAACAATACAAAACACACATGCTAATACCAAGGAACCTGGAAGTAACAGCAAGGAACCCTAGTATAAGGTAAATCAGTGCAAAC
>chr15:66879934-66880134-dinuc
TGGTGTTGTCTTACAGCAGGCCCGGATTTCTTGCTCAAGAGATTTGGCCAAGGTGAAATCCATGAACTTAGAAGTTTTTTTATCCTGCTAGTTAAATACA
>chr2:38525497-38525697-dinuc
GGGAACCCCAGTGGGGGTTTATTGAAGTTGCTGCCTGTTCTCGACCTTCTTAGTGCAATCCACTTGTCAGGAGGGCAAGTCATGGGGAGGGGGGCCACCG
>chr3:84581596-84581796-dinuc
AAGAAAAAAAAAAAAGGACAAGGAAGGGAGCATGGTGACCAAGGAGGGTTGTATTTACTCTCGAAGTGCAAACTAGAAGGAGAATGATTAAATATTTCTA
>chr3:89527022-89527222-dinuc
CATGATATTGCAGCTCACAAAGAGGTTCCTTTTAAGGAGCGTACTGTGAGGTTCCCCAGCATACCTGCCTGCCCAGTAACATGTTTTAGATTATCAATCT
>chr4:149604261-149604461-dinuc
CCCTCTTTATAGTTCTCGTGATGTTTTTGTCAAAAATTTTAGTTTCTATTATCTCAAATTATTCCAAAATAATTAAGAGTATTTCTTGTGGTCTTATTTT
>chr13:59031954-59032154-dinuc
GGGTAGATGGATGATTGAGAATGATATGGTGATGAGAGGATAGAATATATGTGGAGGGGGGATTTGGTGGTAGGATGACATGGGGTGTGAGAGATGAGGG
>chr5:32845230-32845430-dinuc
CCCTCTATATACTAACACAGTGACAGTCCATCTTCTAACTCAGTCTCTAAATTAGCGGCCCTCTGGGATATCAGGAGATGTGGTCAGCATATGCATAAAT
>chr1:131626726-131626926-dinuc
AGACATAGCAACATAGGAGATAAGAGAAAATACAGAGATAGACAGATAGAATAAGAGATAGAAGATACAATATATATAGAGATAGAGAAAAGTAGACATA
>chr6:48805378-48805578-dinuc
TCAACTGAGTAAGTGGTTGAAATTATGCTGATCTGTGACATCCTTTGACAGGACTTTAAATTCCAAATTCTTTAATTATCTCTGTGTCCTATGGGGAAAG
>chr6:48829477-48829677-dinuc
ATATAGATAGATAGAGAGAGATAGAGAGATAGAGAGATGAATAGATGATATATATAGATAGATATGAGAGCTAGAGAGATAGAGATATAGAGAGAGATGA
>chr15:78266988-78267188-dinuc
CTGACCCTCCTTTATCCTGTCCTCATCCCTGCATTAATCCTGCAATATTATTGTAATCCTCCTAAAGATTCCTAAAGTTTCTGTTTTCTCCCTCTTTCGG
>chr10:20430380-20430580-dinuc
CCCTTTTCTTCTGTAATTCCCACTACTCCATCCATAATAGACTACTTCTTAATCACTTGATTCCTTAGATTATAAGAATTGCGCCTCTCCTTCAATCAGG
>chr10:67270530-67270730-dinuc
ACGCCCTCACAGCTCTGTACTGTCTTCCACGTCTATGCTGTGCCCTCTCTTAGGAAGCGGGCTTTCATTTGCTAATAGTAAAACATCTAGACGATCTTCC
>chr11:43541912-43542112-dinuc
TCTTTTTGGGATGGGGGGCCCTGCTCCTCTTAAGTGTTGAGGTGTTAAATTAACGACTCTTACAGGTAGACCTAATGAAGATCTGCTTTCTGGTCAAAAC
>chr17:53290880-53291080-dinuc
GTACCTAACAAAAAGGGTAATGAGGAGAGGAAGCAAAACACCACCTGCCCTACACTAGGCCACATCTGACAAAATATGCAAGTGGCGTTCCAACATAGCC
>chr11:59574742-59574942-dinuc
ATATACTTACCTCCTCTCATCCTGTCATCAGTAATCACATCTCCACTCTTATCATGTCTCTGTATATCTCCTATCTAATCTTATATATTCCATGTCTCTA
>chr18:32116896-32117096-dinuc
AGTGAGAGTAGTTGAAGCAAAGTGAACCCAAATACATTTCCTACAAATCAACCTAAAAATTTTGCTGCTATATATATGGAGACAATTCTCTCAAAATTAC
>chr19:7595520-7595720-dinuc
CACTATGCTAGTGTTGATTGAGCGTCCCATGGTAAATTCCTTGGGGTGTGAGTTGTAAATTTTCAAGAGCTAAGCTGCTAGACTAGAAAAGCTGCAGTGC
>chr12:80774266-80774466-dinuc
TATGTCTGATGCGGATTGATTGATTGTCTATCTTCAAGGAGATTCTGTGTGAGGGATCCAGGGTTGATTGGCGTACCTCATCAGGAAATACAACTCAGTT
>chr12:106201474-106201674-dinuc
TCATCTATGTCCTTAGCTATACATATATCTCTCTCTCCTTTACTCATTCTATCTATATCAGATGTCCTCCTATATCTGCTCCCTCTTCTCTATCTCCTCT
>chr19:44955246-44955446-dinuc
ATGCTAGAGTTACCTCTTTGTAGCTCCATCTAATCAGAGAATAGTCTTGTCGAAAGAAGGGTGCAGACTTTCACTTAGTCAAATCCTGCCCTCCCTCCTT
>chr2:9825662-9825862-dinuc
AGCAGTTCCCAGCCAGAGCAGACACACCTCCCCTTGTCTTCCCCATTGTGATGGGGGAGTCCCGCTATGGGTGCAGGACAAGCTCACTCAATCCAGCAGG
>chr13:31551937-31552137-dinuc
TTGGGCTTAAGCTTGTGCTTCACAGGGAAGCCTACATTATTTCACTTGGGAGGCCTCTTCTCCCATTGTATTTAAGCATATAGAGTCATTGCATATCGCA
>chr1:37414894-37415094-dinuc
TCTCTACAAGTACCAGTGATCGTAAAGATGCATCTCTTCCAGTCCACAACCACTAGGGGCAGGCCTTAAATCACAACCAGATCCAGGGTGAACTTGCTAC
>chr1:52176374-52176574-dinuc
TTCACTGAGGGATTCACTTAGTTAGATAGGCCCATGGGTCTAATCCTTATTCTCTCTGGACTACTATCCTACTGATTATCAGACCAAGAAGGCTTTCTGT
>chr6:125601415-125601615-dinuc
TCCTGCTCTGGATAAATCCTAGGATAGCAGCTCATTGAGAGAAGTGATTAGTTTAGGCGCTGACATATGGAGCCTACATGACTGAAGCTTAAGCTAAAAA
>chr6:129231945-129232145-dinuc
CTTTGCTTTTCTTGAGTGTGGTTCTGTTCCCCTTGTGAATGTTAGATTCTGTCAGAATGCACCATATTCAGAAAGCTCTTAGATGAGGAAGGAAAGATAA
>chr7:29668202-29668402-dinuc
TCACCAACAGTTCTAAACATGCAGATAAACGAAACCTAGTTGCTGATTTCATCTGCAGACACAGTCAACCAATCGCCACTAGTTCTTCTTATTGTGATCA
>chr7:46899334-46899534-dinuc
AGCAATCCTGCACAGAGGGAGTAGTCGTGATTGGTACTGCCAGACAGTGACATCTGCTCAAGTGATGCTGGCTACCATCAGAGAGCTAAAGACACCAGAA
>chr7:83617950-83618150-dinuc
CCTTGCTCCTACTATTCATAGAAAGTTCTTCTAATCTTGTCTGTATCAGAGTATACTGTATGGTGGCAAAAAAAGTCTCCTACCAAAAACTCCTAATCAG
>chr4:71942076-71942276-dinuc
AGGGGGGAACTCATTGCCATTATCTTTGAGATGACATGTTGGGAGGATTTGGGAGAGTGATTTGAATTGCTGCTGGAACTTACTGGGTTTTAGAGAACAC
>chr5:30687122-30687322-dinuc
TTACTCTAGCTTCAGGGCTCTCTCCAGGAGATTGTGCATACTGTTCTCTGTGCAGGTAGGGATAATCTGCTATTCTTCTATCAATTATTGATTCTATCTC
>chr6:42354482-42354682-dinuc
TGACTTGCTGACCCTCAACTGGGAGTAAGTCTTAAGCAAAACAGGGTAAACCAGAGTGTGTGGGGGCAGACAAGGTGCAGCACTTGGGGAAGTCTGGAAG
>chr16:3875378-3875578-dinuc
GCCTGTGCTAAAGATGCCCCCCGTTCCAAAGGCAAATGCCTAAGACTCAAGACTGCTCCTGGCTGCTGGTGGGGCTCACATCAACTCTGGATTCTGCCTC
>chr12:80720534-80720734-dinuc
AGCCAGATGCCTTACGCAAGAGAAGGCCCAGGAGAGGCTGACCCAGATCCAGAGAACTGAAAGTACCTCAGTAGAACAACCAAAGCCCAATGAGACCTGA
>chr1:21290068-21290268-dinuc
TATGGATCTTTTTTGTAAACAGATCAACAGAAAGGTGTTCCCTGATTCAATTTAGGGGAGTACCCTTAGAATACATCCTATTTGGAAATTAATGCCTATC
>chr8:94337580-94337780-dinuc
TCTGAGAGGTTCAAGGGATACTCAGGCTCAGCCCACGCCAGTCATGGAGTGAGCTGAAGCACTGAGAAGAGGATCCTGAGCATGGGCACTTAAGCGGGTC
>chr8:107153154-107153354-dinuc
GATATATCTTCTCTTAATACTGATGTGTTATCTTGTTAATTCTCTTCTCCAGCTGAGGAATAAGTTAGCTAGAGACCATTTTAGGGCTAAGCTTTTTTTA
>chr8:108989184-108989384-dinuc
AAAGAAGAGTCAAGGTAGTTCCTTTTTTTATCTCTGAGCCTCTCTTTCTCTTCCCTTTCCTTTGGTTTAGGCTTATTCTATTCATCCTATTACTTTTTTG
>chr8:116753088-116753288-dinuc
AATCTATAACAATTCAGCAGGTGTAAGATCAGACCACTCAGATTTTCCTGCTCCATCTCATTTCATCATAGAACAACTTCCATCTTGTTCCTGGCTCCAG
>chr8:120728510-120728710-dinuc
CAGATTGGACTAGGAAGCTCAAAATTCTTTCCACTTTAGTATGTGCTGTCAGCACTCCTTCAATTATGATTTACCAGAGTGGCCCCCAAGCTGGGCGGAG
>chr8:127962932-127963132-dinuc
GATGGAAAACAGATGACTCCCAATGGAAAGAGAAGTCAGGGCACTCAGTTGAGGTCCTGGGATGTGGTGAGTTATGTTTTCTCCGAAGTGCCACTCTGCC
>chr9:21384116-21384316-dinuc
AGGCCTTAGCCTACCAGAATCTGTAGATCACTGCTCTCTCACCCTTTATTGCCTCTGCACTTTCTTGGTGCACATACTAGGCCCAGCTCTTGTCCCCTGA
>chr9:32936936-32937136-dinuc
TATTACTCTGGATCATTGGTCTCCCCCTCTCTCTCATGATGCTATACTTATTCACCTAAGCTATATTTCTCCTCTCTCTGTATAGTATATATGTCTCTCT
>chr9:43431957-43432157-dinuc
ATACCTCCTCTTCTATATCCTCTATTATATCCTCTTATCGTAATAGTATATAATCTAATCTTCTCTTCTCTCCTATTCTCTCATCACTGTTGTTATATAT
>chr9:56507087-56507287-dinuc
TCTGAAACCTCAGAAAAACTGGGATTTTAAAACCTCTCCACTGCAGGCCCTCCATGTGGACTTTTTAATCACTTAACTCTGCCCCCAAGCTCTTCTGCAC
>chr9:61165486-61165686-dinuc
CTATTTTTTGTGTAACCAATGTTACTTTTGTTCTCTTTTTTTTTTTCGTGTTGGTGTTCACACTTATTTTATCTGTAATAGTTGTTGTTTCTATTTCTTT
>chr9:62408604-62408804-dinuc
TACACCTGAAAGTAGATCATGCTCGAGCCCAGGTTCTAGTGTCCCAGTGCGCAGTGGTTTCTATTAGATCAATGGAAAGTCCGTTATGTCTCTGCCCTGT
>chr9:85234501-85234701-dinuc
CAGAATGTCTGCACTGGCTCATTAGTGGCTTAGTCTTGTTCAGTGGTAAAGATCCCTAGATGCAAGCATTATGTTGAGGGAAGTAATTCCTCATCTGCTG
>chr9:86377114-86377314-dinuc
TATGCCAGGACCATTCTACACAGTGAGGATCACTCCTGCTGTGCGAGTTACTCCCAGAAGGTCTCAACACACCATGTGACACAAATGACATGACATGATG
>chr9:106258375-106258575-dinuc
TTGAGATACAATCATATATACCTTCAAACTTGTCAGTTAGTTGTAGAAAGGAGGCAACACCTCTTCCCCATTGTGTGTCAGGCCACTCATTCTCTTCATC
>chr9:107278679-107278879-dinuc
CAGACTGCTCGGGTTTAGAATGCATGCCCCAAGGGAGACCAGTGGCTGCATCCTAGAGACACTGCTCACACTCCCTTCTGCCCAGACTGCTAGTTAGCAC
>chr2:32449544-32449744-dinuc
AAAGCTTAACTGCCTGATCCTCCTTAAATTCGTTAGGTCTATATGAACTAGGCCTACTGGCTTGTTTTAGAAATTGCTCTATTCTGCCCCACTGGGGGTC
>chr9:110124008-110124208-dinuc
ATTAAGGGATAATTAGAGCATGACTATTTATCCTTTATAGAGGAAGAATTTTACCAGAGTGATAACCTCCACCTAGAGATGTAATATAGCAGTAAATATA
>chr2:35264259-35264459-dinuc
GGGGAGGAGGTATGTGACATGAGAGAAGATCTAGCTCAACAAGGTCCAGAGTAGCAAGGTATAAGCCTCTTGAAATCTTTTCCCCATGAAAATGTCTGCT
>chr2:38524679-38524879-dinuc
TATGGGGTAGTTGGGGGCAGAGTCCCCCACAGGCCATCATGGTAAGACAACTTATCTTGTCCATTTGCTGAGACCTCAGGGACAATGGAGGGCTCCAATG
>chr9:113646156-113646356-dinuc
GCACCTCTGGTCAAGGGAACAAAAGACCAACTGTCCCTTGACCATTCTGTCTATTTGCACACACATATACCAGCTGGTGTTGAAATTAGTGGGCCCCCAC
>chr9:114417740-114417940-dinuc
CTTCCCGAAGAGGGATAGGTATGAACCTATCTTTGCAGCCCAAATGGGGTACTTGATAGAGAAGATGCCAATAGTGCCCGGGTTGTGAAAGGTTTCTTAA
>chr2:43866807-43867007-dinuc
ATTGGAGAAAAAGTAGATCTCAGAACATAAATCTAGAACATCTGAATGCCACCATCCATTGATCAGAAATATTACCTCAACTTTTAAAATTATTATGCCT
>chr9:116113684-116113884-dinuc
GAGTGCCTGAGCATGACTGGGCATGGATGTGTCTTAGCTATTCTGGTATTACTGGAATGAGTATCAGCCATCCATATCTCTTTTTACCACATAGCTATGA
>chr9:119403284-119403484-dinuc
TAACTGCGTCAGGAGGAGGGACTTGCAGGCCCACGTGGTCGGGCAGCTGCCAGGTCTGCGTTCGGGATTGAACCGTTGGTAATCTTTTGCTAGGAAAGTC
>chr2:61491236-61491436-dinuc
TGCCCCTTTGGACTGTTACTAATTGCTTGGTAAGTCTGATCCAAGACGCCCTGGAAAGGAGGAGCCTCCCAAAGCGTGATCAAGGTAATATCCCTAATCA
>chr2:62436382-62436582-dinuc
AGGTAAGCCCTGATCTAAGGCATTCAGTCAAGTCATTAAGCAAAAATAATCTTGGTCCAACAGTCCCATACAGCAGATGCTGGGATTCTTCAATCAATTG
>chr2:68268486-68268686-dinuc
TCTATCTATCTGCTCTCCTCTGCGTATATATATCTCCTTATCTCATATCCCTGTCTCTATCTCTATATCTATCTCTATCTGCTCCTATATATGCCTATGC
>chr9:122586362-122586562-dinuc
ACTATGCCCTACCTCGGCACAAATATGTGGGTCAAGCGGCAGAGGGATCTGTGAGTTCTACCATAGTCCATCTGTTTTCTGCATCCTTCTGTGCCATGGA
>chr2:73709098-73709298-dinuc
GTATGTATATATCTATATCTGTGTATATCTCTCTCTCTTGTCTCCTCTCTCTATCTATTCTCTATGTCTCTCTGTCTCTATGTCTCTATGTGCTGTCTAT
>chr2:78638622-78638822-dinuc
ATAGAGATATAGAGATAGATATAGAGGTAGATATAGGATAGAGAGATATATTAGAGAGAGATAGATAGAGATAGAGATAGTATAGATATATGAGATATAT
>chr2:79250106-79250306-dinuc
GCCTACTTTCTAACAAGTATTAGAGTTCCAACTTAATGGGAAATGACTTACTAAAGCTTGATGGCTCCTAATTGTTTGTTGCCACTTGGATGGGTATGAA
>chrX:52057908-52058108-dinuc
ACAGCTGTGCATTTGATGATGCCATATGGCATGCTAGATCATGAGTGACATGACCCATTACCAAGTGTGTAGGTATGTCTGGGCCGACCAGTCCTTATGG
>chrX:57238759-57238959-dinuc
CTTTCATATAAAGTTTCTCTTGAGTCTAGGAAGTTTTGGTACCTCTAAATTGACTTCATGACTAGCAAATTCTAAAAAGATTTAACTGGTGTCTTTCCAT
>chrX:101767026-101767226-dinuc
AGGTCAAGAAGCTCTTAGCAAAGCCTGTGCTGCTTTCTGGTTATTACTATGAGTTCTCTGGAGCATTCCCTAGATGTTGCCTCCAGAAATAATCCCTCCC
>chr2:92372928-92373128-dinuc
CCTCATAAAAAGTCAGACTGGCAGAATGCCTGGCCAAGGAAGCCTCTTGCAAGATGTGCTCTGGCCTTCCTTCAAAGTCTCCTGAAAGAGCTAAGCTCTC
>chr2:118336462-118336662-dinuc
GAGTAGGTCTACACATATTTGTGGAAGGCTTCAAATCTTATGTCTTGACAGGTTGTTGCAGACTACTAAAAACTATACATCACACATGAATCATTCAGCA
>chr2:118659362-118659562-dinuc
CCAGAAGAGAGGGCACCCTAGAGAACCACCGCTATATATCCCATCAGCAGACATGCTCTCTCCATCAATCAGATAGTTCGCAAAATTTGATGAACGACTA
>chr2:131474169-131474369-dinuc
CTATCTATATACTATCTCTCTCTATATATCTCCTATCTATATATATCCTCTCTATATACTATCTATATCTACTCTCTCTATATCTATATATCTCTCTCCT
>chr2:132053162-132053362-dinuc
TGGACCATGAGCTGGCCATGTACCGGTCCATCAGCTAATTCCGCAACACCAGGCAGTCCACAGCATGCTAGCTGTGTCCCAGGGGTGCTGCAAGGTTACC
>chr2:152471196-152471396-dinuc
AAAAACAAGACCACAATATGGGGGAGCAAAACTGGATGGCATCTAAGAGCAATTCAGCTTTGAGAATGTAGAGTTTTAGAGGAGGAGGCAGCACCTTGTG
>chr2:153892732-153892932-dinuc
AAACATGAAAAATCTGGAGCTCCAGGAAACCCTTGTATTTTCTGTCCCTGAGGACAAACTATCATCCATAAAGGGAGGCAACAGTCCAGAGTCAGGATCT
>chr2:157121750-157121950-dinuc
CGATCTAGTCTCAGCTATCATCCTGACTGTAGCACTTATCACTCCTAGTGTGCGGCGGACCAGAACCTGATTCAGCGAGACTGAGAAGGATTAGTGGCTG
>chr2:168057544-168057744-dinuc
CAGGCTGAAGGCAAGAGCTGCAGATACAAGGGGCTCCTGAAGACAGACACCAGACCTTCATCCCTCAGGCCAAATTCAGCTGAAGAGGTTGTGCTCTCAT
>chr2:180808216-180808416-dinuc
ATCAGATATATAGATAGATATATAGATAGAGAGAGACTAGAGAGACAGAGAGGCACCATAGATATATAGATATAAAGATATAGACAGATAGATATAGGAT
>chr3:9763760-9763960-dinuc
AACAAGATATCCCAGTGCCCACCTCTTGACTCAGCGAACCCCCAGGAGAAGCTCTATAGTATGCCAGCAGTGGCTCCAGAAGACATGCATCCAAGCCATG
>chr3:19343598-19343798-dinuc
ATCTATCCATCCTTGACTGTCCTCGTGGGTTTATCTGGGGACTCTGGTTCCTTTTGTTTCAGACTTTGGTGGCAGAGAAGTGTCTTGCAAGTCAGAGTCT
>chr3:21996027-21996227-dinuc
CATGTGTCAATGTTTTCTCAGCATAACTCTGCCAATTATTGACATGCTTATAATTTAAACTGGATTCAAATCAAGGCCAACTGACCAGTTATGCCTAAGT
>chr3:25964341-25964541-dinuc
ACTCCTCACTCCCCCAACGTGCTCACCTAGAATGAGACTAGTATTACACTACCAGCCTGCTGCTCCTAACTGCTCTGCCATGCTCCTACCTACTCCTGTC
>chr3:28563080-28563280-dinuc
GCCGAAGTCAGAAAGTTTCAGCCCGATCTAAGGGCACTCCTCACATCTTACTGAAAATAGCTTCCTGTCAATCTAACAAATTCCATGGTAACTAAGAGTA
>chr3:50532110-50532310-dinuc
ATGATGTGAAATGTCCATTGCTCTTGTTTCTCTATGTATCCCTGCATGTTCACCAGTTACCATCTTGTTTTCTCTTAGGTTTATGTTTAAGGAATTATGG
>chr3:60522328-60522528-dinuc
TGTTAGTGGTCTATGCTATGATCTGTAGCTGATTGTTGCTGTCGTGTGTCATCTTCATTCTGCTCCTACTATATCTCTGCTCTCATCTATATCATCTCTC
>chr3:60982253-60982453-dinuc
CTAAATTATGCCCTCGATACCTCCATAATGCCCTCAAAGTCCAAGCATCTACATTTGGAAGACATCAGAGACATAGAGGCTCCATAACTTTGCATAAGAC
>chr3:61044160-61044360-dinuc
TACTGAATTGATCTCAGGTTGCCAATTTCTGGATCATCTGCTGCTCTCGTCATCCTCTCCCATTAATATAAATTTTCATTCTTCTCTCTTTAATGGTCTT
>chr3:81774276-81774476-dinuc
ATCCTTGTCTGCCATAGTATGTTAGCAAGATTGCTTTGGCAAGCTGACATTCCAATAGTGCTGTTAATAGTTTTAATAGTAATGGAAGTGATTACAAATT
>chr3:84681793-84681993-dinuc
ACATACCTGTGAGCCTGACGCAAGCATACCTGCTCGCAAGTTAGAGGCAAGGGAGGCTCCAAGGTGCAGGAGAGACCTGTCCTGAGAGCCAAAAAAATGA
>chr3:94836042-94836242-dinuc
CCCACTTCCTATGGAAAGCGCAGTGGCTATGATTAGCTCATAGAATTGCCTTACAACACTCCCTCACATTACTAGACTGAAAGGGAGTCAGAGACTGCCA
>chr3:121484289-121484489-dinuc
TTTTTCTCCATTTGATCCCATAACAGAAATGGATCTGTAGATCTTAACCCTGCTGATTGGTACCAGTATTGTGCACTTTTATTTGTGGGGGTTGGGAGTG
>chr3:133488492-133488692-dinuc
CAGCTGTCCAGAATGTGGTCTGGTGCTGGGTATGAGGCCTAGAGGGGGAGGATCCCATGCTTGTTGGGACATGTCGAAGAGCTTTCTGCTCTTAACACTC
>chr3:135172574-135172774-dinuc
ATTATTGAGGAAGTTATAAAAATATCACCTATCTATGCTCCTACTTAAACTCCATACTAAGCCTGAAAACTGTTTAATCCTCTTTATAGCAATGCTCTAG
>chr4:53249070-53249270-dinuc
TCATGTCATGACCCTTAGTGCTTATAAATGTAGCCTTACTGCTTAATCTTTGCCCAAATGTTCTGCTGGCCTTTGGCATAGAAGTATGATTTGATCTGCG
>chr4:74366131-74366331-dinuc
TATATCTATATATATATGTATCTATATATCTATCTATATATATATCTATATTATGTATATATATATGTCTATACTCATCATCTATATATCTATATATGTC
>chr4:83528764-83528964-dinuc
CTCTTTTCTTTCATCCTTTGCCTTCCCAGAACCACTTTGCATTTCCCCCTGGGCTTATGTTTGAAGTCTATCTTACTTCAAGAGACCTGTTATTCATGCT
>chr4:86640121-86640321-dinuc
TCAGGACACTCTGATATGGAACTTCCCTTAGATTTGGTGATTTTCCAGATACAGCAGTCCCATTCGGATAAAGGAGAATCTAATTATCTGTGAGGGCTAT
>chr4:91018430-91018630-dinuc
AAATTTATCTTTGACACAGTTTCAGAATTTAAAATATAAGGATAAGTTAACAGTTATGATATTTTCTCAGCCTGAATGAAGAAGCAGTCCCATACCACAC
>chr4:101263228-101263428-dinuc
GTGACTGGACTGGAGTCCACAGAATATAAACTAAGCAAAAATAGTGCCCTAACTTAATAAACCTCACAACTATGGATTTAGAAGGCATGATGTAGGGGAA
>chr4:122876545-122876745-dinuc
TACAGAGATCACATAGATGATTCATACAACCAGGGATAGAGACAACTTTGTGATCATACCAGACAGGAGCTGAACATCTGCTGACATGATATATTTGACA
>chr4:123662402-123662602-dinuc
ACAAGCAGCTCACCTAAGAAACAACAGCTCCTTATGGCCTCTCTGAGTGATCTCGAACAGACAGCCTGCAGATCAGTTGAGGTTGTGCCTCTTTGCTTCT
>chr4:132843416-132843616-dinuc
ATGGAAGAGCTTATTGAGAAAATCTTTTTCCCCCTTTCTTGACGATTACCCTCAGTTTTGCAAGTTTTGATTTCCAAATCTAGGCCACCTGCAACTCTCT
>chr13:51829448-51829648-dinuc
TCATGCTAAAGTGTATTCTGAGGAGGCTAAAGACTGTGGGATAGGTCTATTCCTTAATGACCAATGCAATGACGTTCTCTGCTTAGAGGTCCAAAGGATG
>chr4:136450034-136450234-dinuc
AGAGGATATAATAGGATATAGAGAGATCGAGATAGAATGATAGAGATAGATATATAGATAGAGGATGAGATACATAGAGATATACATGAGAGAGATATAC
>chr4:137352661-137352861-dinuc
GAGGAAAGGAAGAGAGTGCAGGGAAGGAGGTAACATATGAACGGATAAAAAGGTTATTTTCTTTAATTTTAAATTTCTTGATCTAGAGACCATTGAAAAC
>chr13:52151949-52152149-dinuc
GTGCAGCACCTCCTGCAGCCTCGAGCTGAACTGTGAAGCCCCACTGCCGTGAGAACTCTGTTCTTTGAATGGGTGGGACCCTCAGAAGCGGAGTGGATAA
>chr13:69449886-69450086-dinuc
TGATATGATAGAGAGAAAATATACATAGAGATATGATAGATAGAATATATGACACAGATATGATTATATGAAGAGAATAGAACATACAGAGAGAGATAAT
>chr13:77115408-77115608-dinuc
CTAGATAGCTCACCATCCTGAGTTGAGCTAACCTCACCACCCTCTGCCTTTTCCCCCAATTATTTTTACATCCAACCCCTCTCTGAAGACTAGAGGGGGA
>chr13:77783054-77783254-dinuc
TGGGTTCTGGGTCAAGAAGAGGTGCTAGACCTTGGGTAGATGTCCTCCACCAGCTGACTGTCTTTAACTCCTAATTCTATTTCTCAGCTCTCTGCCATCC
>chr13:81035680-81035880-dinuc
ACCTACATACAGTTAATTAAATTTGTGATAGTGAACAGAAGCTCTATTAGTTCCAGACAAAAGGGTGTGGTTGCTACTGTGACATATGAGTTTGGGAAGT
>chr5:23413410-23413610-dinuc
ACCAGAGAATGACCCAAGTCTTAGATGAGATAATCTCTTCAATCAAATGCAAAGGACAATCACTGCGTTTTATGTCTGAGATCAGCTGCTAGTTCCTCTC
>chr5:25912124-25912324-dinuc
GAACACGAGGTCCAACAGAGACCAGACATACCAATTCCAATATCCCAGGGAGGCCATTAGATGCAAGAGTGCTTCTCCCCACAACCATCAAATGCTACAG
>chr13:109232131-109232331-dinuc
AAGAGGAAAACCCCCTCACCAGTCTTATCTCTAGGTAGGTGTGCCAACTGGGAATTCAGTCATGCCCCACAGATGATTCACAGGGAAAGACACGCCCTCA
>chr5:43132878-43133078-dinuc
GAGAGATAGAGAATAGAGATATGAGAGATAGAAGATAGATATATAGATATATACATAGGATAGAGAGTATGATATATATAGAGATATATATATAGACAGA
>chr13:111230206-111230406-dinuc
AGGTATAAATATATATAAAGGAGAAGGGTGTAAGATGGTGGAGTACAGATAGTAATGAGTATATAGGATATAGTAGGTAAGATATATAAGGATAGCAGAT
>chr5:64487984-64488184-dinuc
GATTTATGCAACAAGCAGGAAGTCAACAGAGCTCACTAGAAGACAGGGGGCCCTGTTAACTCCAGAAGATCCCCCTTCAAATCAGTTTCTATGGCCTCAA
>chr5:65102516-65102716-dinuc
AAGAGTTTAGGGCTCCCTCCTATAAGACCGTATGGCCAGGCTGCATTCAGACCCTTGTTTTCAGATTGGTCGGTGCTCTCCTCTTTGTATTCCTTTGGAG
>chr14:15581821-15582021-dinuc
ACGGCTGAAAGTCTGGTCCTACTATGATTCACACATCCATGTTTAAGTAAAATTTCTTCTTGTCAAGCCAGCCTACAGTTTGTTTCAAGTGATAAGTCTT
>chr5:66909935-66910135-dinuc
TCATTCTAGGATCTGAATAATTCTAGCTCTGTCACCTTGGACCCTCAACAGTCCTCTTTTTGTGGCCTAATAAAATTAAAGGCACATTCACTGCTTCCCA
>chr5:86187906-86188106-dinuc
CAGTTTTCCAAGCTCTCCCTTCAGAATACCCTCATCCAGATGAAATCCACCAATCTATCTGAAATTTAGTGAGCTAATATGGATCAGAAGGGGTGGAAAC
>chr5:92356242-92356442-dinuc
TTTTGTAGACAGGATGCCATGAGAAGAAGTAGTACCTGCAATAAAAGGTTAGTTGTCATGAAAAACAAGTGTAGGGAATATAAAACGACATTACTTGTGC
>chr5:93133436-93133636-dinuc
CTAAGATGTCCTTACTGCATTAGATCCTTAAAAGACCCTCACACGGTCCAAGGAGTGGAAGGATTTAACTCTATCTGTTTAAGGGCTTATTACTTGCCAG
>chr14:66189550-66189750-dinuc
CTGAATAGGTGGGAGGTTCCTTACAATCTCACGAGTTCTGGCCTTATGCTTGTCTCTTGGCGTGAGACAACATCTTGCTCAGAGTCTCAGAGGAACCCAA
>chr14:73123960-73124160-dinuc
GAGAACATCAAGGCTTTTGATAAGATTGGAGCTCTGGAAAGTTCAGCAGCCACAGCATACAGGCTCTCTGTTAACCGGACCTAAACTATTAGTTGCACCA
>chr5:112938190-112938390-dinuc
CATCTACTGCTCAATAAAACCCCTGACAGTTCTCGAGGATGTGAATGAGGAAAGAGGAGGAGCAGTGACACAGATCTTGCCCCTTCCATTAGGCCAGGTG
>chr14:87439805-87440005-dinuc
AGAGCTCTTCCTGTTGCCCATTGAAAGGCTGCAGCTGAATATCTAGCAAGTCCTTGTTTGGAGAGGATCCCTTGAGGATTCTGAGTGGCTGGCTTTCTTC
>chr1:85806721-85806921-dinuc
ATTGATGGCAGCTGGTATCCTTGTGGAGAGGTGTAAAAAATGCTCAACCTTCTAGAGACTGATTACACAAAGAAACTTGGGAGCGAGTTGGCTGGTTGCT
>chr1:93654508-93654708-dinuc
GCAGATCACCAGGGCCACACTAGCATGCCCCCTGGAGTTTGGAAGTGCACCATCACACCTGACAGGGCTGGGTACCATCTCTTCTCTCACTTCCCTTGGG
>chr1:118400418-118400618-dinuc
AGACATTTATGCTTATTAAAATTCCTTCCAATCTTTTATAGATTTATTCTCCTATTCAATAAGTCTTCCAATCAGAGAATTGGTATAATTTTATATAGAT
>chr1:127295222-127295422-dinuc
ATGAGTACAGATAGGAGATGGGGATGAGGGAGGAGGATATGGATGAGGGATAGATATATGGATGATATATAGTGATATATGGGATATGGAGGAGGTGTAG
>chr1:128948684-128948884-dinuc
TGGGGTTGAGTCTCTTTGGTCAAAGATTATTCAGTCTGTCGAATTCAGCCAACCTTCAGTCTAACTGAATTCCATCACTCTCTGTTATTATCTCATTTTG
>chr1:134991618-134991818-dinuc
CACAACGCACTACATATACACACTCCACACACACAGTCAGTACACACGACATTACACACACATACACATTGAATACACAGACACACAACCCAAGGGCACT
>chr1:136685358-136685558-dinuc
CGAAGCTATGAGGGATGCAAACTCAAATTTATGGGATAATCTCCCATTTAGCAGTGGTAAGATGTTGTACAGGTAGGAATTTTCCAAGAAGGCTAAGGAG
>chr1:138120539-138120739-dinuc
TGACTCATTGCAGTCCTAGCATATGTCGTGCATTCACTGCACATTTGTGTAGCAGTTGGATTATGGTTTGTGAAAACATCCATATTGATAGGAATGTTGC
>chr1:138171874-138172074-dinuc
GTTAGGTTTATGTTTTTTATTATGTTTAACACTGGATGATGGTGGGAGTATAGCAATTGCACATTTTTTTGGGAAGATGTTGAGGAGACTGGCTTTCTTC
>chr1:153677496-153677696-dinuc
AATATAGAGAATAATAAAGATAATATAATAAAGAGGACAGAAGAGATAGAGGAGATAAAAGAGAGAGAAAATAGATAAGGGAGGGAGAGAAGAGGCATAG
>chr14:101752144-101752344-dinuc
GGTGTGATGGATGGAAGGGGCTACCCTTTATCTCAATACAGTCCGTGGGGCAATGTTGATGGGAGAAGGAGACTCACCATCTGTGTCTCAGAATCAAAAC
>chr14:116696404-116696604-dinuc
ATATAGAGTAGTATAGAGGATAGAGAGAGATAGAGTGATATAGATATAGGAGATATGGATATAGAGAGTAGAGAGGATGAGAGATATATAGATATAGATA
>chr5:120157464-120157664-dinuc
AGAAAAAACTAATCAGGGAGGATGTCTAGAGAAACATTAGCTTTCTGTCAGCAAGCTTAATGCAAACCCTGGCACTAGCCCCTAGAGCATCCCAGACCAG
>chr14:120968702-120968902-dinuc
GGTGATGTGTCTTACCCCCTGGTGTGGGTGTGTGTTGTGGATGTGGTGGTGCACTGCTTGTGTGTGCTAACATATGTCAAGCTGTAGTGATCGTGAGTGT
>chr14:121792038-121792238-dinuc
TCCCTCACCCAGGCTCTACTAGACCTCATTTACTGAAGATTAACTCAGGCTCCTTCAGAGAGCCATGCTCAGAGCCTATGGCCTTTGGAAGGGTTGGCAC
>chr15:4781161-4781361-dinuc
AACCTAAAGAGAATTGGATTCACAAAAAGAAGAGAGCATTCTATCATAGTTAGATCTATAAGACATCAATTATTATTATCAAATTTATGATTGGTCAGTA
>chr15:5040602-5040802-dinuc
GAGGTGTCCAACATACATACAAATAATAACCACTCAAGTAACTGGAATTGCTGTGTTTATACCTAACTTACGGAAATAGAAAAACCATATGAATAAACAG
>chr15:8359746-8359946-dinuc
ATATTACTAGAATTTACTATATATTGCCCATTATTACAATTAGAGCCTTCCGGTCTTAGTATATAATTGTGGATTGTACTAGGAAAATTGATTATTTGAA
>chr5:137136044-137136244-dinuc
TTAAGCCTTATTGCAACTATACCCAGTCCTATCAGGGTTCAAACATTTCCATCTCTAGGCCTCCTAGTGGTGAAGTTAGTCTAGGGTTCTCGTTCTAAGA
>chr5:137791719-137791919-dinuc
CTAGAGTTTCTTTTGCTTTATCTTCCTCAGTGAGAAATGCTAATCTCTCTCTCTCTCTCCTCTTCCTGTCAGCTCAATATAGGACTCCTCAGGCTCTGTG
>chr5:139276400-139276600-dinuc
CCTAGATGAGGAATAGCTTGAGGACTATAGGAAGGCGCAAGAGGAAGGGGATAGATAGATGATAAAGAATAATATAGTAGAAGATAGAGCAGATGGAAAG
>chr15:11109378-11109578-dinuc
TAGATCCTCTTCCTCCACCTATTTAGAAGATGAGTCTTCCCTGGGCCTCCTTTTGATTTGCAGTCTGTCTGGTCCTTTTCTTCTCCCTGGAGGTCTGTTT
>chr5:142591986-142592186-dinuc
TACTAATGAGATATAAGACTTAGGGTGTTAATATTAGGTCACCAATATAGCCCAACACCATCAAAGTAGGCAGACATGAACCATCAGCAGAAAGGAGGAC
>chr15:27688722-27688922-dinuc
TGGAGGAGAGAAGAGATGATAGGAGAGATTTATTATAGATAGAGATATATACAGGATATAGATTAGAGAGTGTTATATAGATTTTATATATATAGATGAT
>chr5:150332892-150333092-dinuc
GGGCCTAGAGATACACTCTGGGTCAGAACCTGCGATCTTCTCAGCCGAGTAATTTGACAGAAGGAGCCATCTCTCAGCTAACAAGCCTATTTGAAGAAAG
>chr15:51325168-51325368-dinuc
GGATCAGAGAGAGACATATATAGAAGAGAGATATAGATAGCAGACAAGAGCATATAGCAGATAAGAATAGCAGGAGAGACAGATAGAGGAGATGTGAGGA
>chr15:51780351-51780551-dinuc
GAGCTTGGCAGGAAACTGGGGACTGAAAACAGAAAGGAAGCATTCCATGCCTCATTGAAAAAGAAGTGCCAGTGACAGGAACCGGATTCACAAATTAAGT
>chr6:17634252-17634452-dinuc
GTCATTGCTTTTCATCCTCACAATCAGTCAATGTATGCAGGGGTCTCCAAGTAATCTGGACGTACATGAGACTCAACTCTTTGCTCTTTGAACAGGGGTT
>chr15:55347725-55347925-dinuc
AGCTTGTCTCTATTAGGCACATATAAGGGTGATTCTGGCTTTCTCACTCTAGTTCCTGAAGTTTTCCTATCTTCATTGTCATGCCTTTTTGGCTTCAGGA
>chr15:58654737-58654937-dinuc
ATCATAAGGCAGTCAGTGGCCCTCCGTTAGTGGGCTTTAGCTAGAATAATTCAAGGAACCAAAATAGACCTTTTATAAGCCTCACGGGTCCTCAAAAACA
>chr1:171675003-171675203-dinuc
TCAATTCCCGCTCCGAGAATATGGTTGTAGTATAATCTACCTAGCACTCTTGATTCTGCTAGGCTGAGCTGGTAACCAGCAATATGACTCTACTGTTGCC
>chr1:172244673-172244873-dinuc
CTCCCCTGCTATGCCGTCGCGGAATCCATTCTACTCTCAATCCTCTTCCTGCCCACCCGGCTCCTCAACTTGGTGGTACCACGCCTCTTCAGCCTAATTC
>chr1:174043148-174043348-dinuc
ATCTCTCTCTATCTATCTCTATATCTATCTAATGTATCTATACTATCTCTATCTATCTCTATATCTCTATATCTCTCTCTATATATCCTATATAATCTAT
>chr1:174734266-174734466-dinuc
GCCCATTCCTTCAGATAATTTGTCTATCCTTCCTTCTGGGTCAGTCATCCCTACCATTCTCTCTTTCCTGTGTGAAAACGGCTCCTTGCCAGCCTCATTC
>chr10:3926522-3926722-dinuc
ATATAATGAAGAGAGAGAAGAGAGGATAGTAAGAATAGAAGATAGATAGGATATAGATATATATAGGAGAGATGAGAGGAAATATAGGAGATAAGATATG
>chr10:4161358-4161558-dinuc
CTAGTAGTGTACAGACACAGCCAACTCTATGCAGTTCTCTGCTTAGCCTGTGTAAAATCTTCCTCACACTACCTGAGCTCTGAGCTATGGCCTGCTTAGC
>chr10:4769488-4769688-dinuc
CTATATCTATATATAATCTCAATCTAATCCTATATATCTCTCTCTCTCTCATAATATATCTATATCATCTTCATCTCATATCTCTCTCTGTATCCTCTAC
>chr1:13241040-13241240-dinuc
CTTCTCTAGCTTCCAACCTAGACTTTCTTCTACATGTCTAGGAATATCCACCTCACCCACTAGAAGTCTTAGCCAGCTAATTTTCAAGCTCACCATCCTT
>chr6:86527968-86528168-dinuc
ATTCCCACTAGCTTAGGTTTTTAACTTTCTCAAAGTGTGGCACACTTGCGTGGAGTATACCTTTTGACTAGCTTATGTTCAATTGCAGTGATGTTTTTTT
>chr15:80818565-80818765-dinuc
GTTCTCAGCTCCTCCTTGCAGCCTCAGGATTGGTCTGCCTTGATCATGTATCAATGGTGGCTTTCAGGGTGTTCTGCCACTGATTTCCATCCTCCCTTTA
>chr6:87970951-87971151-dinuc
TCTAAGTAATGCTCTGACACTCAGGGTCTCCCCCCATAAGTTATGGTGCATACCGTCTGTCCCCTTGGGTTCTGTCGTCCCTACTCTCTTCTTTTTGTGC
>chr6:91527024-91527224-dinuc
ATTGGAGTATCATCAGTGGCTGCTATGTTCTAGGAGATTGCAGAACTCTGGAAGCCCATAAACAGGCAAGTTGGGGGTTCTGCAACTAAGGCTCAGGATA
>chr6:92104676-92104876-dinuc
GCAAGTGTGTTTGTTATTTTTATTTTTCTGTTAGTCCTTGGTAGTTGCTCCTGGCTTGTTTGTGTTTTTGTCTTCTACTATAATGTCATCCAGATCTTAT
>chr15:85023111-85023311-dinuc
ATATATGGATTAGATATAGAAAGATATGATATATAGGATAGATGGAAGAGATAGTAGATATGAGATATATATATGTGAGTAGAGAGATATAGAAGATACA
>chr6:99565131-99565331-dinuc
TCTGAGTCTGACATTGTGCTGTGTTGTGTGTGTCCATTACAGTGCTGAAAGTCCTGTCCAGTCTTTCAAGCTGTGTGTGATGACTTGTGAGTTGTTTCTC
>chr15:97425024-97425224-dinuc
AGGTTTGCCGGGTAGTTGAGAAGGGCCAGAGTCTCTTTGAGGAGTTCTGATAATCCTGCGTGCAGACAGCAGTGTTTGGTGTTCTTCTGGGAGTGATGCA
>chr15:98889579-98889779-dinuc
CGGGTTCTGGAATTCCTTTTTCAGCCTACAATCTATGGATTCTAAGTGATGGAGGAAGAGAGGGAGACAGATGTGCTCTATGAAGATATGCTTGATCCAG
>chr10:19740181-19740381-dinuc
TTCGCATATAGTTTTTATCTTCACGGTTGTGTACCCAAGATTATAAGAGTAGTCCCGCGTCACTCCTCCCAAGCATAAACTCCCTTAGTATACATTCTCA
>chr10:44821662-44821862-dinuc
AGGAGAGGTGAGTAAAGCTTCATGTGCTAGTTGGTTTGAGGATTTAAATACAGTTGAGCATTAATTCTGTCATGGGACTCTTTCACAGAGAGAGTGACTA
>chr10:50868084-50868284-dinuc
ATACAATAAGATATGATCAGCAAGCTAGATCTAGATTTGAGCAGATAGTAGATATATATCAGCTGAGCATAATCGAATAAGTAGTATATAGAGGACAGTA
>chr10:60341760-60341960-dinuc
ATTCCTGATTGAGAGTTTTGGCAGCAGCACACTAGTCAAGGAACGCATACCCTAGGGGCCTCCTATTAAAAATTGAGTTGCTAGCCACCCGCCATACTGG
>chr10:61454042-61454242-dinuc
AGCAGTGCTCATATGTGACACACTTACTATGTGACAATTAATACAGCTCCTATATGCTTGGATCAGACACATCAACCCTCTTAATAGAAAGATGAACATG
>chr10:67496902-67497102-dinuc
TCATACATCCTTGGGTTCGTTCTTTTGGTGCAGGTGGATTCGCCTGTCCCCAGTGGTATGCCTAGACTTGGAGTAATTTCCTGTTCTGTAGTGGTGAGTT
>chr15:101918698-101918898-dinuc
CACCCCCAGAAGGGCAAACCATGTGGTTGGTTCCTGGACCTTAGGAGGAACCAAACTCATGAGTCCTGCTTCCAGGGGATCAGTCTTGGGGCATCCCCCA
>chr16:10387655-10387855-dinuc
AGAGGAGGATATATATGATAGATAGATATATATATATAGTAGGTATAGAGAGAGAGATGAGAGAGTAGAGAGATATATGATGATATATAGTAGGTAGAGT
>chr16:13866068-13866268-dinuc
GCATTTTAGAGAGTTATTCAGCAAGTCGTTCTGGCATTTAACATCTTCCAAGGCTCTGCAGCCCCATTTCTGGGCGTTTGCCAGCCACACCTTTAGGCCA
>chr16:17647568-17647768-dinuc
ATCAACTTGGCCAAAGAGATGCAGCAGTGGTAGAAAGAGGCCCTCAGATGCCAAGGCTATGCCCTAGGGGCAACTTCTCTAGAAATAGCTCACATGAAAG
>chr16:19664996-19665196-dinuc
GGGGAAGGCAAATACCTATATAAATGTGGGGCCTTGGGGAGAGAGATATATAGGACTGCAATAAAAAACCTAAACATACTAAGGAGGCAGAGCCTTTTTA
>chr16:32305852-32306052-dinuc
GGACATGATCTGTTTTTCATACAAAAAGGCTGGGAATCAACCTCCCATAAATCAATAAGATCAAAAAAGGCCCAAAAAGACCGCTAATTGGAATTCCAGA
>chr16:37995106-37995306-dinuc
CCTTCAAGAATTATAATGCGCTATTCTCCATATGACCATGTTGGTCTGAGGGAGCAGTGTGACTTGGTGAGAACCACCAAGGGCTAAGGCAATTGTTCAA
>chr16:38087816-38088016-dinuc
ATTGTCGAGCGTGTATAGCATTTCAAATTTGATCAGAAGTAAGGCTAGGAAAACTCAATATTGCATGCTACTACTCAGAGAATGCTTGGGTTACAGACTG
>chr16:45261562-45261762-dinuc
GTTTGAGGGCTCTCGGTCAGTCATGAGAAATTGCAGAGTCATAAAAGCAGGCAATGATGGAGTTTGTAGTTGCATAAGAATGAGTCCTGTATGCCAAGTT
>chr10:94696284-94696484-dinuc
CTAGAGTTCTTTCAGAACAGGAGGAGAAAGACATTATTTGGGTGTAAACTACAGTCTAGCATATGAGACAATTGGGGGAGAGGGAGTTCTCCAAGGGGAC
>chr10:94828700-94828900-dinuc
GGAGAGGTGCTTGCGACAGGACTTCATGCAGGGAGACCCAGCTGGCAGGGCCAGCCTGCCAATACCTGGGCAGGGTCAGGAAGGGGGTCCTTACACCTTT
>chr10:94892256-94892456-dinuc
AAATAATCACCCTTAGGAATACATGAGACTGAACTAAGTGTGAAGTCTTATCGGTAGTTCCCGGACCCATCAAGATATGTGGGAGTCCTGTAATGGCTGG
>chr10:95644168-95644368-dinuc
AGGTGAGAATAGGCGAGCTTAATCAACAGGTCAATTAAGGAAGGTCACTTAAGACATCCTAAGAGAGTCCTGCTCCTGGAGCTCGCAATCACAAACAGGG
>chr11:3469408-3469608-dinuc
AACCCTAAAGCCACTAGCTAATAAGGATTGTTTTAGAAGCACTATCAGCTCTAGGACAAAATGAATTGTAAGGAAAGATAGCCCAGAGCTGGTCTGAGGC
>chr11:4438569-4438769-dinuc
TCATTCATTCAGTTGCTGGAAAGTTGCTTGTGACAGTATCAGCTCCTACCAATCTCCTCTTCCCTGCTTTCTTAAGGCCATGATACGCAGGACTTGGACA
>chr11:4749110-4749310-dinuc
CAGTGGTCAGACCAATCTCCCACACTCCCGGTTGGCAGTGGGGGGTTAATGGGAGGTACTCCAACATTGCCCCCATCCCTCCCGCCAAGGGAAGAGTGGT
>chr16:59617130-59617330-dinuc
GAGAATCAGAGAAAAGCATCTCTGTACAGACCACTTTTGGGAATGGGCAATAATAAGCAAGTACAGCTAGGAAACATCAAATTGGCACTAAAAAGATTGC
>chr16:60160531-60160731-dinuc
TTAGTCATAGCTCTACCCAATGGCAATACCAAGGAATGACTCTTGAGGTTGATCTATGAAGAGCAATCTCAAACCCCTTAGAGTCAATTTTAATCAAGGG
>chr16:62204938-62205138-dinuc
TCAATGAATATCCTTACCTCTATCACTACCCTGTTGATTACCCCCATCGTCTTAAGAAAAAGTTTATCCCCCCCTCAATGTCTAACCTTCATCCCTTTTC
>chr16:76019362-76019562-dinuc
CATAGTCATGCTCTTGGTACTTATGAGACAAAGCCCTGAAGTGTCTATATTCTAGAGTTTGTGGAAACTCCCACTAGAATGAATTAAATAGTGAAAAAGA
>chr16:93232256-93232456-dinuc
ATTCCCACCCTTTCACCCATTTAGTCAAGATCATGCTATCACCATTTCTTCAAACCGTTTTCCCCTCTGCACCAAGAGAGTTAAAAAGTTGAGATATTAT
>chr17:29980000-29980200-dinuc
CTTTAGACCCAACAGCCCATTGTTATTTGGAGCTTAAATATGATTTGCAATCACCTTGGAGCTCTGCAATGCCACTTGTTAGGACAACTTAGGTGCGATT
>chr11:4897709-4897909-dinuc
GGTGTATGTGTCTGCTAGACAATTATATTTTGCTTAAAGTATGGGATAAGTCACTGTGGGTAAAATCCTGACTTCCTGATCTGTTAGTTGTGGAACATTG
>chr11:6351332-6351532-dinuc
TAATCTATAGATAGAGATATATATATATATAGATCTAATATATAGAGAGAGAGAGAGAGAGATCAGAGATAAAGACTATAGATAAGAGATAGAGATATAG
>chr11:6553942-6554142-dinuc
ATCTCTAGATCTATCTCTCTATCTCTTATCTATATCTCTATTCTATAACTATAGGATATATATCTCTCTATATATCTATCTCTATCTACTCTATATAGAG
>chr11:49266572-49266772-dinuc
AATGGACCCTTGAGCGTTAAAGGCAAGCACTAGTATAATGGATACCTGTGGGGCACTGTCAGCTCTGTAACTATCAAAAAAAGACAATGTCCATTTGGGG
>chr11:53655144-53655344-dinuc
ATCTTGCCTTAACTTCCGGTTCAGCTCCTTTATACAGACTTCTTGCTTATCCCCACCGGATTGGGGGCTCTTTTGCAGGTTAACCCCTGCAGCTCACCCC
>chr11:54710695-54710895-dinuc
ACTAACTGGGTATCCCCACTCATCAGCCCTGACAGTGAATGATTAAATTGGTATTGAAGAAAAATTATAAGTCCTTCTGAAGTCTAGCAGTAGCTGACTG
>chr17:34255474-34255674-dinuc
CACTAGTAATTTTAATGAATGAACTTGGCGAAGTCAGGTGAGGAAACAAGAATAAGACAATTATTTTTGGAGATAACATGGAATGGAATGGAAGAATTTG
>chr17:44654656-44654856-dinuc
CAAGGCCCTCTTAAAGGAGAGAAAGGGCACAGCTCATCCTCAGTCAGAGCCAGCTGGGGTTGGTGGAGAACAATGGAGAAAGGAGGAGTGGAAAGCCATG
>chr17:46115362-46115562-dinuc
CCTGTCTGTCTCTCAACTTCCTACTTGAATGGTCTTCCACGGCTCCAGATCTTTCCAATGGCCCTCCTCTGGGACCCCACCAGTGCTTCTGAGCATCTCT
>chr17:47547807-47548007-dinuc
GGTCTTGATCTCTCTATCTCTCTCTATATTCTATATCTATATAGATCTATGGCTATTCTTTCTATAGGGTATAGTCTTATCTATCTACAATCTCATCTTA
>chr17:60179354-60179554-dinuc
TGTAGAGAGTAAGATCAGATGTTAATACTCATGGCTTGAAGTCAGAAATCATTGAATGATTTAATTGCTTAACTTCAAGTTACCAAAGCTTTCTAAGTAC
>chr17:63913152-63913352-dinuc
CTTGACTTTGGACAGAACTCTTCTAAATCAGTGGAGGAGAATGTTTTTAAGGTAAGGAGCAGCTTAATTTATATTAAACAAATTCTGATCTTTGAACATT
>chr17:71184592-71184792-dinuc
ACATAGGGTGGCTCTCTTGCCTTGTGCCCAGTCCCTGTTGTCCTGTGGTACTCCGCGGTTTTCCCCCTGTTAAGGCCTCTAAATTGGCCCGTACGGCAGC
>chr17:85180894-85181094-dinuc
CGCACGCCCAGGGGTTGACTATGCGCAATGGCAACCGCAATAGACTGGAACTAATCAGATTGGAGCATGCAACAACAGTCTCGAAGGCTTCAGACGGTTA
>chr11:57717930-57718130-dinuc
GGCTGGTCTTCATGAGACTAGCACGTCAATCAGAATTGGAGGGACCAGTTGTTGAGGCCAATGCAGAGTTGCCTGGTCTCCCTAGATGGGTGAGACTTTA
>chr11:58866682-58866882-dinuc
TCTAATATAATTCTATGGCCATATGTGATAGTACATATTTATCTCATTCTCTACTTTAAGATGAAGACCTAGCCTCCATATCTCTAAGATGCGCTTCTCT
>chr11:60539338-60539538-dinuc
AGTGGAGCTGCTATAAGAAGGGAGCTTGAATCCACCAGCGTTGTAGAAATCTTCTAGCTGAGTCAGTTTCATCAGATTTTGGCAATCTATGTGATAGACT
>chr11:65094790-65094990-dinuc
AGAGTCTGGCTTCTCTCTGCCAACCGGGACTCAGAGCAGCCCCACCTGAAGAAGTTTTGAAAGGACCTTGAGCCAGATGAACTAAAATCAGCAGGCAAGG
>chr11:74790208-74790408-dinuc
CAGCTGGGTCAAGTGCTCCTCTCCAATCCTTGAGAGAGCAGTGCCAAAGCTGGATCTAAGACCTAAGAGCCAAGAGGAGGCACATTCAGAAGGGCATTGA
>chr11:80493274-80493474-dinuc
GGAGGCTGCAGGTGGTAAGCCCATCCAGGGAATGCAGTAAGCCCAGACCTCTGGCAACGGATGAAGATGAGGGACTGCATCAGATGTCTAGTCCACCTGT
>chr18:11194738-11194938-dinuc
ACCCAATACTGAGTTCCTACTATGAACAGCATAGATCCCTAGAGGATAACTGTCCTAGAAAGGATCTCTATCAGCTATATCAAGGCAAATGTTACCCTGA
>chr18:20957146-20957346-dinuc
GATGAACTTAGAGCAGGTGCCCGTCAGCAAAGGTTTGCCAGTGACTTAATTGGCTTGCGCCTTGGAAGGCCCAGCTTTCATACGAAAGGCTAGTCAAAGG
>chr18:30707930-30708130-dinuc
GGCTTGTACATGCTTTGCCTGCTATAAGATAAAGTAGAGGGGACATTTGTTATATACATCACTCTCCCATGAAGTTGGAACATTGCTAATGTTCTTTGTT
>chr18:35821882-35822082-dinuc
TACGGATGGCTCAGGTTAGTTCTCCCTATACGAACAGTCCTAAGATTACATTGTTCATCTGACCATTATCGATCTGTTGAAATAAGAGCAAATAGCTATG
>chr18:36285577-36285777-dinuc
ATCTACCTTTATTTCCAGATCCTGTCTAATACTTAAATCCTCACTCATAATTCCTAAAATCTATTGGCCTAGCAGGGAGGCCCTTCCGTAGTGCTGAGGC
>chr18:39100424-39100624-dinuc
GCATTGAGCCTATTCTCTAGTTATTGCAGACTGATGACTCCTAGTCATCCCCAGAGAGTGATGGGCCTGAATTACTGAGCAACAGTATTAACTTGAGGCA
>chr18:57356112-57356312-dinuc
AAGAACAGAATCAAGCAAACTAGAGAGAGAGCTAAGATAGTGAAAGCTCCAAGAGCGAAGGAGGCTCTGAGTTGGTCATAAACGAATAACGATTCATGAG
>chr18:68609992-68610192-dinuc
GCTAAACACAGTGCCTGCCTTATGTCATCCACAGGTGATCCGATAGAACCCCCACATTTGATTCTTGCCATGACTCCGTGCCTCTTCTGTGAGCTCAAGG
>chr11:103016172-103016372-dinuc
AATATATAATTGGAATGGTAATAACAAAACGCTTGGTGTGAGTGTCAAAAATCCAGCTACCACCAATCATTTTGACGTGAAAACTGCATTAATGAAAAAC
>chr11:105591199-105591399-dinuc
ATTTAAGCAAGTAGCAATTTGGAGGAATTCCTAGGCATTTGGTGGAGCCAGCATTGAAATCTGCTTATTCTGGGTAGTTGGTATGCTGAGGCAACTTTAG
>chr11:113665760-113665960-dinuc
TGGTAGATGTGTTTTTCATGCAACACTGGCCTCCCTTGCAGATTCAGGAAAATTTGACAGCAGAACTTTTTTGCTGACTTTGTTTGCTTTTTAATATTTT
>chr11:121649713-121649913-dinuc
ACTCTGGGCAAGAGTTTTAGAGCCTGACAGCTAGAAGACTATGTTGTGGGATGATGTTTATCCCCAAGTTTTGGAAGAACATGGGTAAGGCTTACTAGGG
>chr18:77072932-77073132-dinuc
ATCTGCTTTCTGTCTTGTATTGTGGTATCTATTCGCAGTGTCCTGGTCACCTCCGTCTAGTAATGAGGCATCAGAATTTCTAGACACATATTCTACATTC
>chr19:10606416-10606616-dinuc
ATTCTAGAAAGGATTCTTCAAGGGGCTTTTTTCTCGAATTGCTCTCATGGACCAAAAACTACATTTGACTTGGGGGAGGAGCTGGCTTGACTCAACAAAT
>chr19:11432650-11432850-dinuc
CTCTATCTATATATCTCCCTCTACTCTCTCTACTATCTATCTATACTATCTATATACTCCTATATCCTATATCTCTATCTATACTATATCTATCCTCTAT
>chr19:14514759-14514959-dinuc
ATCACATTGTTTAAATATTGAATCAGTGACAGTTCAGGTAGTGTACAGGGTGGAATATATAAGGACTCTTCATCATATGTGTAATGACAAGCTTGTCATG
>chr19:28770180-28770380-dinuc
CATAGTAGTTATTCCTCATCATCCAACAGGCTTGGCACAAGCTACAAATAAAACTGCCCACCTGGTAAAGCTAAAACCAATCCTTTACAATCACAAGAGC
>chr19:29377836-29378036-dinuc
TACTATAATCAAAATTGGGATGTTGTGACCTATTGATCTGACTAGACAAGAGGTCAAAAAAGTACTTGGAGCAATACATCAATTGAATGAGATTCATCAA
>chr12:35825354-35825554-dinuc
GCATGGCCTTTCATGAACCCAATGTAGCACTATTTGAAGTATGTAGAGCAAAGGCAGCTATGGTAAAACTTGAACAAACTGAGCCAGTCTCTGTGTGAGG
>chr12:73592321-73592521-dinuc
CCTGCACATCAATAGTTGAGGGGTTACCTCGTTCACACTGTTCATCAGGCTTTGATAGTCCTACTCCCCTTCCCTTGCTTATGCTAACTCCACGCCTTGG
>chr12:73642676-73642876-dinuc
ATATACTAGCTAATAATCTCTCTCACTCTATATCTCTCAGCTAATCATACTATATTATATACTATGATACTAAGACTCTATTCTCTATCCTCTATCAATT
>chr12:80370086-80370286-dinuc
AGTCAAAGTAGTTCGGAGATCTATTGGCAAGAACTGTTAGATATAAGTGCAAGAATATTGCTACGAGGCTTATCTCACCATAAAAAACTCTGTAGTATTA
>chr12:106502854-106503054-dinuc
CTATGTACCTCATATATATGTATGTATCTATGTATGTCTGTACCTATATATATACTATATCTCCATACTCTCTGTATCTCTATCTCCTATGTATGTATGT
>chr19:32649980-32650180-dinuc
CCTTGGTTTAAACATTTAACTAGTTTACTCACTCAAACATGTTTGTAGATCTGACCAGTGGTTAATGCCTTTTTTAGTTGTTGCTTATTGTAGGATTTGG
>chr19:33036550-33036750-dinuc
TCTAATGTCTATCTCATATCTCTATGTCTCTCTCTCTCTCTCTATATCTCTAAGTATATCTCTATCTATATCTATGTCTAAATATCTATCTCTATATCTA
>chr19:36572571-36572771-dinuc
TCCTATTCACTCTTAATATTCAAATTTTTTTCCATTAATTCTCATTTTCAGCAGCTAAGTGAGTCTTCTCATTGGTGGGCCCTATATAGAATCTTGCTAG
>chr19:36926750-36926950-dinuc
GAACTAAAAAACTAAGGTTGGGATATCATAGTCAAACACGTGGACTTAAGCTTTATGTTGCGATAATTGGTAAGGGTTAAGTTCTCCTGCGATTCGGGCA
>chr19:46757580-46757780-dinuc
TCCAATCGTCAGAAAGATTGAAAGTAACCCCTCCTCGCATGATCATCCTAAGGGTGCAATTTCTATATCAGACCTGGGTCCTTGGAAGTCAAGAAATTAA
>chr19:55843110-55843310-dinuc
TTTGCTCACTTGGGTTGGAGGACACTGGTTTACCAAGGGGCCAAGAGGTTTGGGGGGCTGCCTTTCCTTGATTAGACTTGGCTCAGCAAAGGTCAGGGAG
>chr2:11261706-11261906-dinuc
TAATTGGAGCTTATTCGACAAGGAAGGAGTCCCCCCAAGAATCTTTCCATGAGTGCATCAAAGTTCTCAACAGGTATCATAGTTTGGTCCCTGGAACCAT
>chr2:13417618-13417818-dinuc
ATGTACAAAGCTGGGAATGTTTCTAGTTCTCAACTGGCCTGTTATGCCCCTGCCTTGTGGGGATGGCCAGCCTGGTTATTTGGCTTTAAGGATAATTGTA
>chr12:107362124-107362324-dinuc
TGCTCGAGAGGCTACAGCCTTTGAGAGTCAGTCCTCTAGTCTTCGAAGAACAAAGAGAGTCTCAGTCTCAACTGGGAGATCATGACTACATCCTAAGTAT
>chr12:114991038-114991238-dinuc
ATCACTAGGCAGATGTTAGGGTAATTCAATAGTGCAGCTGACCTGAAGTCAGCTAGTAAGCGTGCAAGTGCATGTGACACTTTGACTTTTGAACTCCATC
>chr13:30871112-30871312-dinuc
CATTATAATGATAAAGGTAGTTCACATAAAGGAAGCACTCTATTATCAAGGCATAATTTTTTAATCTAAAAAAATGTGAATCCATTTATTATAGCAAAAA
>chr1:36760612-36760812-dinuc
TTTTGGCTCACACACTGGGACTAGAAACTGAGGCGCATGGGTCAAGAGCTCTGAGAGGTGAGGCCTTGCGCCTCCTTGAACGTTGCTGGTGGTCCAGCAT
>chr1:38456370-38456570-dinuc
GGTCTCCAGGTATCCCAACCCAGATTGCCACTGTTTGACACTATGTAGGGGAGAACCCCCAATCCATTTCAGCAAGAAAGTAATCAATACTGACAGCTAG
>chr1:43991872-43992072-dinuc
CTTTAATTCTAATAGCTCTTGGATTTTTGTGTATCAGCAGTTCTGATTAAATAAGAAATTTGGGAACTGGAGGGAATTATATGACTGGATTGAAATTTGA
>chr1:60750475-60750675-dinuc
CACATCTTTTTTTATTGCCATGACTCGAGAATCTCAGTCCTCGCTTTAGCTCGTCCTCTGGTTACGATATTCAGCACATCCAGCTCTTGAACAGTTGGGA
>chr1:60986016-60986216-dinuc
CAGAAGTCAAATGAAAATCTTGGATAGCTTGTGAAAAACATTTGAAATTTTTACAAACATAAGATAAACACGAAAACAAGTTATAGCAGGGATAGTGCGA
>chr1:65959245-65959445-dinuc
AGGTATGACTTGACTTGAAATGAAATGTTAGGACTCATCAGGGCAAAAACACACTTGAGGAATCTAAAAAAAAGGGTCAAGAATTCTGAACTTCATTTGA
>chr1:79643504-79643704-dinuc
AATATCACTGTATCATTAAAGCACTTGAAGGATATCTAATCAGAGACTGACCAGAGAAGACCTTCCCTCACAGTTCAAGGAGAGTGGATGCACACACACA
>chr1:80820376-80820576-dinuc
TTTCTGAAGGGTAGCAGTGTTTTCTGAGAGGGGTCTTTAAGAGGTGGAGGACTGTCAATCCTCTTCAAACCCTAGATAACTCCTCCAGACTAGAAGTGCC
>chr6:125353364-125353564-dinuc
CAAGTTATATTTCAGGTCCTCCAGGTGTCTGAAGACTATGCTACTCGGAACTAGTATTGAGGTGAATGGATAGCTAGATTTGATAAGCCATTCAGAATAC
>chr6:129284540-129284740-dinuc
ACAATTCCGTTCTCCACAGAGGAGGCACCTGTCACCTTACACTTGTTCAAAGGGCACAGGTGTGCAATAAATCCCCTATTTGTATGACGTTGCGAGCTCT
>chr6:140598672-140598872-dinuc
AGTGCACTCACCTTTGCAATCCTCTGCAATTAGGAATTGGTATCTTGCGCAAGCTTTGTTAGATTAAGGCCCAAATCAAGAGCACTTAGAAGGGGCTTCT
>chr6:144021536-144021736-dinuc
GAGCAACAGAATGTCCTTCAAGCTGCTGTCTCTGTAAAAAAAAGTCTACAAGCTAAAAGTGACTAGTTCCATTGCCTGCAGCAAGGTGATTAAGTGCTCA
>chr6:145057462-145057662-dinuc
AAGCTGGAGGATCCAAGGGATGAACCAAAGATCCATAGAAGAGGATTTTTTTTTTAATAAAAAATAGCACTTCCTGGAGAAGCGAGTTCTAGGTCACATT
>chr6:145133430-145133630-dinuc
GGTGGTTCTATAGCATCATCTTTATCTCTTCCGGTCTAGTGGGACAAACATTAGCCTACTCTGTTGTGGTGTTCTGCTCGCACTGAGTGCTCTGGCTCTT
>chr7:28340008-28340208-dinuc
TGATATATAATCTGACCTCTGTGAGCCCTCTTTTAAGGCGCCCTAGGAATTCAAAAGATGACTTGAATACCTCTGAGTCAATCCACTGAGCTCTTGAAGA
>chr7:45510430-45510630-dinuc
CAGAAATCTGCGTTCTTTTTCTCTCCGTTCACGGGATCGCGCCGGTTCCTTCATGTTAAATTTGCACCCTTTTTTTTCTGTCCCCTTCCCGAACACAAGA
>chr7:76083973-76084173-dinuc
TTAACTTCATTCAACTGATTTTTTTGATTTCACAGTCAATATTGGCTGAACCCTTGAATTCATTGACTCTATCTTTTTTCTTCTATATCTTATATTAAGA
>chr7:98295826-98296026-dinuc
TCAAAAGTGTTGCGCGTGTAAAGTTGGCTGCATCAAATACAAAACTACAATCCTTTACTGATAAACACTCAAAGGCTGAATATTCAGTGCTGTTGTAGCA
>chr7:110169768-110169968-dinuc
CATGGTCGTTACACAGCACACCACACACTCGCACACACGCACGTACACACACTCTAGCACACCACACACACACACACACACACTACACTTGCACTATCAC
>chr7:132298124-132298324-dinuc
AGAGAGATGATAGATATAGAGATATAGACATAGAGATATATAGAGAGAGAGACAGATACATATATAGAGAGATAGAGATGATATAGATACATAGAGATAC
>chr7:142704611-142704811-dinuc
TTCATGGGGTAAAGAGGAGCCTTGCAACAACTTAGCCTTAGCAAGTACATACAAAGGCAAGTTACTTATTACAGTGGAACCACAGATAGAGGCCTGTTTT
>chr8:22750557-22750757-dinuc
GTGTGGCTGGCAGGCCACACTCACAACCAAGGTTACTCCTGATGTGACCAATCTTCTCGATCTAAGATGTCAACGAATCTTCTCTTATTCTTCCGTTTAA
>chr8:25281700-25281900-dinuc
AGGGGGTGACGCAGTCAGTGTGAACAGAGGGGGACCCAGTGCAAAGTGGGGAGAAACAGTTGGGCTCATTCAAGAATGGTCACTAGGTAGTTGAGAATGA
>chr8:54521092-54521292-dinuc
ACACAACTCAACATGACGCGCTGAGTGCCAAGCTGAGAGCATCATCCACATACACACATCCAGAGTTTTGAGTATTAAGACTATAGCAGAACGCGGAGAG
>chr8:70549870-70550070-dinuc
TGGAACTGTCTGCTGATCTCAGATGGACACTAGCATGGCTTGATAGACCCAGGCCTGGATATAAGTGCAAAGTCGGCTCTAATTAACGGCTCGAGAGTGA
>chr8:84244874-84245074-dinuc
TCTTGCCCTTATTCCCTGTCCTGCTCCCCTAATGCTCCCCATCTGGCCTTGTTCCTGAATCTAGGAAGTCATGCTCCAATTGGACTTGCCATGTTCTCCC
>chr9:59013498-59013698-dinuc
TTGAGTAGCTTTAAAAAAGCAGGTGCTTGGCAAGAGCTTATATCGAAGAGCAGGTCGAGCCCTTAATCAAAAACCACTTAAATATTTAATTGGGTAGTGG
>chr9:59627393-59627593-dinuc
AAGATGGAGTCAAGTTTGGGGTTTCTAAAGCAGCAGACAGCAAATGCTACTTTAGCATGATTTAATGTCAGGTAACTATGAAGGGAATAGCATCATAGTG
>chr9:107249602-107249802-dinuc
AAACCAGGTAGAAGGTTAAGCCAGGTAACTGCATCGTAGGGAAGAACCCAGATCTGTGCAGAATATGAACAAGACAGTAAGGTGACTCCCCTCCAGGACA
>chr2:73008162-73008362-dinuc
AGGACTTGGCTGAGAGTAAAGGTATGAGAGGGGGCTCCTCTGACTGCCTAGGACTGTTTCCAGGATCAGAGAAGGTGAAAGAGAAATACTATAGGGAGTT
>chr2:122575035-122575235-dinuc
AATATAATGCTTCTTCAGCTGGCCTTTTCCCAGTGCCCACTAATTCTCTGCTTCCAGCCCTTTAGGCAGCAGAAAGAGTCCTGCAACCTCATCTATAATG
>chr2:128429038-128429238-dinuc
CTGGTGAAGAGAACCATTGCCAGGCCCCCTCAAGCCCCTGATCTCTTGTGGCGCGACGTAGAACAGCTCCAGATCAGCATGAGGAACTTTGTGGCTGCTA
>chr3:35920940-35921140-dinuc
TGCTTTTCTCGTCTATCCTCCGACCTTTCCAAAGGATCACAATGTAATTTCAAAACTAGCTCACTGTTCCTGTTGTGAAAACTACTCCTAAATTTATTAT
>chr3:50852812-50853012-dinuc
GTAGAATAAGGATATGATATGATGAGAGAATCAGATAGATAGATGGACAGAGATATAGATATGAGACAAGTATGATATATAGATAGATAGGAGATAGATA
>chr3:122095712-122095912-dinuc
ATTATCTATCTCTATCTCTTATCTATATATCTCTCTATCTATCTCCCTTCTCTATCTCTCTATATATTACCTATACTATACTATATACTCTCTATCCTAT
>chr3:138334354-138334554-dinuc
TGGGTGCGAAAACAGGCTCTAACTTAATGGTGAAGTGAGCTAGGACCCTCTCCCCCATATTTGAAGAGTTACTGACAGAACAGGACATGCAGTCAGGTCT
>chr3:144202850-144203050-dinuc
TGTTGCTCACAGCTTAATCCTGAACTCTAGGCCCGCTTTGAACTTTTCGGAACATTAGCTTAATGCCTGTTCAAGTCATTGATCTACCTTAAATCTTGAC
>chr4:59056706-59056906-dinuc
AAGAGCACAAGAAGGGACCAGACATGATGAGATAATAGAGGGTAAACTGCCAAGAAATAAAGTTAAGCATAATCCTGCAGAGGAGGAGCATCTAAAAAGC
>chr4:129808480-129808680-dinuc
CCTGGAGCTAGTCCTGGGAGGAATGGTGCATCTCCTCATGAGCTGCACCACTTCACAATGCTGGTGTGCAGCAAGTCTGGAATCAGGGAACTAAGCACAT
>chr4:134665460-134665660-dinuc
CTACCACCTGAAAGCTCCCCTGGAGATCAGCTCACTGATCCTCCACAGCTTCACTCCTTTTCTGGAGCCATTCAATCTTCAAAGCGGCCCATTTACTTCC
>chr13:72488610-72488810-dinuc
GATAGAGATATGAGATAGTAGATATAGAGATAGATATAGATATATATATATAGATATGAGATGAGATATGAGAGAGAGATATATATAGAGAGATATAGAG
>chr14:31516008-31516208-dinuc
AACAGATGGCTCACCACTAAGACAAGTGCCTCCACCCATAAGTGCACAGCTGTATTTGCATATGAAAGCAGGAGGTGGCAGTTAAATGGTGTACAAGGGG
>chr14:68101127-68101327-dinuc
CCTCACCCCATCTTTGACTGGAGGAGATAGTGGACTGTCATTCAATGAGACGAGGGTAACCTCTTCCCAAGGGGCCCCTGCCTGTCTGTTCCCGTTAGAT
>chr1:133130850-133131050-dinuc
ACTCGCATCGCTAATCCTCATTTAGCAATCGATATCTGAAAGGGAGGTCCAAAGACGGCCTTGGATGTACGTCGAGGAAAGAAGATAAGGGGAATTTAAA
>chr14:102796777-102796977-dinuc
GATTAGTGATGAATTATAGATGATGAATAGATAGAGATGAAGAATATTATTAGAGAAATAGAATATAATATATGAGGAGTATAGATAGAGAGGATATAGA
>chr5:134941196-134941396-dinuc
CCAAGCCCCAGGTATCATTGCACAGTGATTTAGCCAATCCTGCCAACCACTAAAGACATGGAGAGAACTAAAGCCCACATGCACTTCAACCAAGCATTTA
>chr15:10085476-10085676-dinuc
TGTCATGTTAATGATGAGCAAATAATTACCTTGGCTAATTTCTAACCTTCCTAGTGGTGCTGTTAACCTTCTATTGTTAGTAACAACTAGATGAAAAAAC
>chr15:67430484-67430684-dinuc
GTTATTAGAAGGCAAATTGTCTGAGCAAAGCTGGACCAATGTGTACAGTCTTTGGGTAGCCATGTGACAGAGAATTCCTGAAAAAATGGACTTGTCTCCT
>chr6:82872103-82872303-dinuc
GAAAGCTGCCAATTTGTTCGACAAAAGCGGGCTAACAAGAAATGCTACCTCTTGAACAAGGGGGCTGCAACCCTGAGGCCTCCTGTTAGATCTTGATGAG
>chr6:113010248-113010448-dinuc
ACCAGTATTGAGACACTAGCAAACATCTTGGCTCAAGCAAATAAGTTAGTGGGTCTAGATGATTCCTTTCTTTAGAGGCTGTGTGAGTTTTTTAAGATTC
>chr16:18718026-18718226-dinuc
TATGCAGTTGCACTTTGAAAGCAGCCATAAAAAAGCATAAGGTCTTTTTGACCTTGCATGAAGTTTCAATCCAGCTCCATTCCTTTTTGAGGATCCTTCT
>chr16:25062850-25063050-dinuc
TGCCTTTTCCCCAGCAGCTGAAGCTAATTCTCAGGCACGATATTAGACAGAGGTTACTGTAGTGAGGTTTGAGCCTATTCCTAGGTATCTATTCAGATGC
>chr10:86821472-86821672-dinuc
AACACCCTTTTTGAAGTTCTAGCTATGGTCATCCAAGTATGAAGCTAGGAGGTCTGAATGTATCCCTTCTAGGGCTCATTTCTTGGAATACCTAGAGGCA
>chr10:128663666-128663866-dinuc
GTCCTTCAAGAAACTGAGGGTGGTCTGGAAGTGACTCCAGCTCTTAGGACTACACGACTGCAAGATACATCCCACACAGAAGTGGAGGAGCCCCATGGGC
>chr16:76225603-76225803-dinuc
TGATTGACAGACTTTTTTAAAAGAGAGAATTTGCTAAAAAGACCCGACTTCTTCTCCTTACAGACTGTCTCTGAAAGTATTATCCTTCTTTCATAAATCT
>chr11:49085645-49085845-dinuc
CTAGAGCAAATCCCCAATGAGATGTGACAGCATTATCATCTTTGGACACCAGTAACACATTCGGCTGCATCTAGTCTTCATAAGGTGGATCTATCTTGTT
>chr11:53347413-53347613-dinuc
TAAGCTAGAGGATAGTGTTAATGGCACAATCCTAGCTCAGGCCACAATCTGAAAACTCATCTCTAAGGGAGCCTTATTTTCCAATTATCTCTCACAATCA
>chr17:70907200-70907400-dinuc
CCTACATGAGGGGAGTATTTTTAAATGCTTTCATATGGATAGAGTATCTGGGCATTATAATGTGCAGAGAGATTTGGATAAACATTGCACCTAGATAGAA
>chr18:4182774-4182974-dinuc
GAGATCCTCCTTGGCATACAATGGACTGTCCATTGGAGTGACTGCTACTGCCCAGGATCCAGAGAGGCACCATGACCATAAGGTGAATTCTGACTAAGAT
>chr18:33086470-33086670-dinuc
TGATGAAATACAGTTAGCAAAACAACCAATCTCTGACACAAGAAGCTCTTAAAAGACTCATGCTGCCTAAGATGAATTGGGGTTTCTACTAGCTCACAAT
>chr18:35618808-35619008-dinuc
AGTTGGTTGGGTACTTCCTTTGGCATGCAGGACGTCCTTCTGGCTGTGGCCAGGTCCAATGAACCATCAACACTTCTTAGGATCCCACAGCCAGTGGACA
>chr12:16198693-16198893-dinuc
ACTTCTTATTTAATCACGGGGGGGGATGGCACTTTCAGTTCCTGATATGGCATGTTTTTAACTAACCATCCTGCAAAACACATTTTTAATAATCCTAAAT
>chr18:88561596-88561796-dinuc
ATGAGGAGGAGATAGTGAGAATATAGAGATGATATAGAGATAGATATAGAGATAGAGATACAGACATATACAGATAGAGATAGATAGCACAGATAGATAT
>chr19:10953279-10953479-dinuc
CTAGTCAAAACTGATCAGAAGGAGGGGTCTTCTTGTTCAAGCTCTCCTCTCTGCTCCACTGGCTATGGGCATGGCTCAGCACTGGGCCTGGTGAAAGTAA
>chr19:11093778-11093978-dinuc
ATAGAATATGAAGGATCTGCAGCTTTTGGAGTTGGGCAGATGTGAGTCTTATGAAGATACATGATCATAGACTCTTATTTCCAATGTGCTGTACTTATTA
>chr19:12819824-12820024-dinuc
TGGGACCCTGGGGGTTCATGCACGTACCAGAGGTGCAAGCTGTAGGGCGAGGATGGAGCAAAGAAAGATAAGCCAGGGAGCACAGGCTTACCAATGTGAG
>chr19:29317210-29317410-dinuc
CTGTCAGGATCAGGCACTGGCAACTATCTACAGTACAAACATAAGAAATTTCTGGGGCAGATTAACAAATGCTTGAATCACCCCTTGGACATCCTGGGAC
>chr12:77421443-77421643-dinuc
ACAAGCTCTTTGAGGCATTGCTTTTTCTCAATATGTCACCATAAGTTAGTTTATTTCCCTTTTGTGATTTTTCTTGGCTCTCTCATATCCTGCTAAGAGG
>chr19:34186032-34186232-dinuc
GATTCTTGAGAAAGAGCAAAGCCAGAGAGAGCTTTAGATGGATGACCTCACAGAGAATAACACCAGAGCAGAGATAAGAGGTTAAGGTTGAGAAGTCTAT
>chr19:43074088-43074288-dinuc
CTATCTCTCATATCTATCATATATCTATATATATCTCTATCTCATCTCTATCTATCTCTCTATATCTATCTCTATATCTATCTATATCTCTCTATCTATA
>chr12:112833330-112833530-dinuc
CCCTAAGTGTCCTGTTTGGGATTTCAATGTTTAAGGATGGTTTAGGTTTTGTCTTATTTTATTTTTTTGTGCCAGTTGCCATTGGCAAGAGTAAGCCTGA
>chr13:5769520-5769720-dinuc
ACCCTTTGCTGGCTAAAAAAAACAATTGATCCCTACCTGTCCAAGATCTTATCACAGCTGGAAGGAAGCTAGGGGTCAGCAAGAGAGACAATAAGTGAGT
>chr1:82639385-82639585-dinuc
ATAGAGAGAGAGATAGATATAGAGATATAGAGGATATAGATATATAGATAGATGATATATAGTAGTAGGTGGTAGAAGAGATATAGGATAGGAGATATAT
>chr6:125633094-125633294-dinuc
TATCTATCTAGTATGTATCTATATATATATGCTATATGGGTATCTATGTATATCTCTCTATCATCTCTCTGGTATCTATATATTGTCATATCTCATCTCT
>chr6:134364741-134364941-dinuc
ACTTGCACTCCAGACATGATACCTCACCTTCCCCATCTTTCACTCTGCCAACAGTCCTTCACCTAAATCAAAGACCCCTCACGTGCAGCCTATTCTCTTT
>chr7:43447668-43447868-dinuc
GACTTTGGAAACTCCCATATAGGTCTAATAACTCTGGCTTGCTGATCTGCTCCAGGTCATCTATAAGGGCTGGTGGGTCAACAGGCTTTGAGTCGTGCCT
>chr7:99180170-99180370-dinuc
AAGGGGACCAGGGGACAAACTCAACTGGCTGAGCAGGCACTATAACTCTCTGACAGTCTAGGTGTTTGATCCCTTCCCTTGACTGACCACTGTTTCCCTG
>chr8:121530268-121530468-dinuc
GTATAGAGATGATATATAGAGTAGAATATATATAGGGAGGAGAGATATATATAGATGAGATAGAGTATAGAGATATATATAGATAGAGAGGAGAGAGTAT
>chr2:165955079-165955279-dinuc
GTTTTATTTACTTACGGAACGCATTCTTGCACTCTACAATCACTTACTGTGCGTCTTTACATCGCAGTGCGGATTAGGATATGTTTGTCAGCATTTAAAA
>chr3:52949172-52949372-dinuc
TACTATAGATATTAGAGAGATATCCTATATACTATTAGAGATAGAGATCCATCAGAATATAGAGAGAGAGATGAGATATAGAGAGATATAGAGAGATATA
>chr4:14801130-14801330-dinuc
AATGGTAAGTGCTCGCTGCCCAAATGCCGAATAGTAGGCTGAGATTTCAAAGGGGATGCTAGAGGCAGGACAGTCGTTGGCAAAGGTAACGAAGGCAGCC
>chr4:132695606-132695806-dinuc
TAGCCTTCCTTTGATGTTTATACCAAAAATACCTCCCAATTTCTTCTAAAGAGAGTTGACAAGATTGCTTAAAGGGGAAGGAAACATCTGCAGGTCTGTG
>chr13:45573005-45573205-dinuc
TGTCTTATACAAGACTTTCTTGTTTTTCTAAATCTTTCTTCCTATCCACTTTTCTCCTTCATCCTTCTATTATTTCTCTAAAAAGCACCTCTCTTTTGGC
>chr1:10017712-10017912-dinuc
ATATATCCTCACCTATATATCATCTATATATATCCTATATGCTCTCTCTATCTATACTACCCTCTCCCTCTCATCCTCATCCATCATCTATATCTCTCTA
>chr15:102922983-102923183-dinuc
GCCAAGGGGAAACTTATTCCCTGCATTATTTCCCCTTCTCTGGGCCCCTCAGGGGAAATCGTTGCCGAAGACCCTAATCAGACAATTTAGACCCTGCCAG
>chr16:29747081-29747281-dinuc
CAATTCCAGTATAGATCAAAGCAAAAAGCACTAAAAACATGTTAATAAGTAAAAGAGATGTGCGATAGGAAAGTTATTAGATCTAAGTAGACATAGAAAG
>chr17:33828152-33828352-dinuc
GAATAGACCTTCAATAGAACCTTTCCCCCATATCACAGCAATTTGGATCCATCCTTCCTAAAATTATAAAAGTATGAATAAAACTCAAAACTATAGTAAG
>chr17:79299030-79299230-dinuc
CCTGTCCAGCCCTTAACACTCCTGCAGTTGAGGATGCCCTGAATCAGTGAGCTTCAGCCTAGATTCTTGACAGAAACACAATGAGGTGAGACAAGTCAGT
>chr11:98596050-98596250-dinuc
ATTAGTGGGGTCAGATCAACTATCCTTCCAAAACAGTGGCCCACCTCTTAATATATCTCTCTAGTGGTCACACTCGACAACCCTCAAAAGGTTGCATCCT
>chr11:98963344-98963544-dinuc
GCGCTGGCTGCTTACCTAGGGCTGGGGACGGTAGTAGTGGGAGGGGGCACCATGACCCTGCCCTCCACGACATTATGGATCGAGCGTGGCTTTGTTGTGG
>chr7:119894964-119895164-dinuc
TTCCAATAACAGCCCCCGAAAGCACACCTCACTGAATAATCGGTCACCATATAGCTGCATATGTCCCAGTTCCTTTTACAGTGGCCCTCAGTAAGGGGAA
>chr7:142720779-142720979-dinuc
CCCCTGGAGAATCTCAGACCCTTCAGTACCAGCACTGCAGTGAGCCAGCAAAGCATGAATCGAGAACAACCACCACGGAAGAAGGACAAGCACTGTCAGC
>chr8:23249439-23249639-dinuc
GAGAGCTGTAGGTGAGTCACGAGAGGGAATTGGGGGGCACCACAGGGAGCACTCTGAACAATGCTTGTTATCCTCAATGGGGGTCTCAGAGAATGATCTG
>chr2:27013620-27013820-dinuc
ACTGTGGCCCCAATTGTGCAACCCCTAGATCCAAAAGTCCTGAACAAAAACGAGAGAGTTAGCCAGAAGCATACCAGGGGAAAGCCTTAGGAAGAGTAAA
>chr2:52948606-52948806-dinuc
TGTGCCAGGTCTTGTGCTCTTGCCTGCCCCTGTTATGGGGTTCCAGGAGGGGTGGTGTCATATGTAGTACTAGGGCCCGCATCAGCTTAACCCTAGTAAT
>chr13:45841989-45842189-dinuc
GTAACAGAGAGACAGATAGACCAATAGAATGATATAAGACAGATATATATAGATATACAATATATAGAATAGAGATAAGACATAGTAGGAGATATATAGA
>chr15:53218178-53218378-dinuc
CTGAAAGCATCACTAAGAAACCCACTAAACGAGCACTTGATCCAGCTGGCAGGGTCCCCAAGCAATCTATCTCGGTCAATCCTATTCTGCCAAGGAATTT
>chr10:76554075-76554275-dinuc
CACTTTAGGCACAGCAACCGTTACCAGAGCATACATGAACTGGGTGAGCTGTCCTTCCTGGTACCAGTAAGCCAGGTGGAGGCATACATCAACAGGGATC
>chr17:88383962-88384162-dinuc
CATATATCATCTCTCTATATATCTCTCTATATATCATCTCTCTATATCTATCTCTCTATATATATATCATCTCTATCTATATCTCTCTCTATATCTCTAT
>chr19:37361052-37361252-dinuc
GCCTGTCAGGGTAACAAGACAAGCTTGTGTAATCCCGAGCTGCTTCAGGATTGAATCTCTGAGAGGAAGAACCATCTTCAGCGCTCTCTGGTGTGAGTTA
>chr7:4988208-4988408-dinuc
TTCTCTCTCTCCTGTGTAGTCTCCTGCTTCATCATCATGCATCAGATTCATTGCTCCCTCTTGGACTCTACTCTCTCTTCTCCTTTCCTCTCCTTCTCCC
>chr8:79132037-79132237-dinuc
GAGGTGTGGGAGGACACAGGGGGAAATGCTCTAATGGAGAGCAAGCAGGGGAGGTCTAGAGGTCATAATGCTAATGAAGCATGAAGGGACTGGACATAGG
>chr10:67852181-67852381-dinuc
TTATATATCTCATCTCATCTGTCATATATCCTCCATATCTCATCTCTCATCTCCTGTCTCTCTATATTATATCTATCCTATCCTCATCCATCTATATGTC
>chr11:29504608-29504808-dinuc
ACGAGTTTGACACAATTCAGTGTGAGATCACAGCTCTATCCCAAGTATATCCTCTAATCAGACCTGTGCCATCCTTGAGCCACGAGCTACATTCAGACGG
>chr11:30646242-30646442-dinuc
ATTCAGAACAGAAGGGAGCCAGATACTCATCACTCCCCATCCATTCTTTTGCAGTGCATATTCTTTATCTTTTGTAGAGCTTTTCATTAGACTAAAATTT
>chr11:32217228-32217428-dinuc
AGCCAGACCAGGTATGCATAGCTGCCCTTGGGATACAGAGTAGAACCTGGCTTATACTAGGCCAAGAGGTTGGCTGGCTAGGCCATGTCTCCAGCCTTTG
>chr11:34058436-34058636-dinuc
AATAGAATCCCTAATATGTGTCTGTTGGCCTACTAGCCCATCAGGTTTGCCCACTGATCATAACCCTATCTTACAGTCTACATTCTATTCCCTGTGCCTC
>chr11:40835828-40836028-dinuc
TGAGGACTTTCTGTGGGTGTTCTCATCTCAGGGATGACAGCATCTTGTTTTGGATGCTTCCTTCAATTGGGGAAAACAAAGTCCTACCACTGCTTTTGAG
>chr11:43727781-43727981-dinuc
AGAACTCTGGAGTACACAATAATCAAAGGAGGGCTCCATGTTGGGTTTTATTGCACGTGATGGGTTCCTTCTAAACAGCATACTCTAACCTCTGAAACCC
>chr11:45784806-45785006-dinuc
ACCAAGACCTGATAGCACACCTGGACAGGGAGACACTGACAACCCATTGAGATGTCCATGGTGCCAATTAAACATTAATGGAGGTTCCCACTCTGTACTT
>chr11:47559306-47559506-dinuc
CAGTTGACATCTTCTAAAGTCTACAAGTGAGCAACAGTAGAAACAAGCCAACAGAACTGTCTGTTCAAGCTGCTCTATGATAGCAGATGGAGTTAACAAG
>chr11:58552656-58552856-dinuc
CATAGTAAGTCTCACTATGTCCCACTATGGAGTGGTAGAGGTGCATTTTCATCACCTAAGAAAAGAGGGATTACAATTGCAATTTCTTTCTCCACAGAGA
>chr11:59238880-59239080-dinuc
AAGACATGAGCAGGAGGCTGCAGGGCTGCAGCAGGGTGGACTCTGTAGACAGGGAGTGAAGAAACACGGTAACAGAGGGTCAGAAGATTCTGCCCAGATC
>chr11:59500480-59500680-dinuc
CAGAGGTAGGATGTGAATCGATTATCAGACTCTCGGAGGGAGTATGAGAGGATAGTAGACTACAAGAACACAAGAACAAAGGGGTCGGCATTATGAGAGG
>chr11:67834696-67834896-dinuc
TTTCTAACCACACATCCCCATCATTATAAAAACACTATTAGATTAGGGTAACTTATGATGATGCAACAATGTCCCCTATATGGCTTCCAGGTGGAATAAG
>chr11:70337290-70337490-dinuc
ACAACAACCTCGCGCGCGCACAAAGCACAAAGCACACACACTAACCAGGTGCACACGACACCGCACACAGCACTCATGCCACGTTCTGAATCACACATGC
>chr11:75091652-75091852-dinuc
GGACTCTTTGTATACCTGAAGCTCCTGCAGGACTCAGTTGTGAGTTAAAACCATCCGAAGTCACTGATTAGCAACAATTAAGCTTGGGAGGAAGCCAGAC
>chr11:76872517-76872717-dinuc
CTGGGAGAATATTACAACTAGGAGGAGAGCTAGCAAAGCTGAGACCTTTCTGGAAGGCTCAGCCACACGAAAGGCGATGACATTTAAAGACTCTTGGATA
>chr11:78687456-78687656-dinuc
CACAAGAACTACATCTTCAACACATACACAATGACAACTCTCACTCATCACTCATCTCATTCTGTCACTGAACTCTCATTCATGTCACACATCATCACTT
>chr11:78746521-78746721-dinuc
ATTTAGAAAACTAGGAATGACCCCTGGAAGTACAGAAAATGAAAGTGAAAGATGGATAAGTGAGAGAAATGAATCACTTTTTAAATCATTCACGATCAAG
>chr11:84296248-84296448-dinuc
TAAGGCAAGCTACTTGGTCTACTGTTGCCAGTTTCCTGTTTGAATATAAACTTTGACCACTGCACAGCTGCACAATCAGCTCTTGCCAAATTATTTGACT
>chr11:86019988-86020188-dinuc
ACAAGTCTCAGGATGGGGTTTGAGTTTTTGTTTGAGTTGTCTTAGCCCAGAGGGATTTAGAGCCAGACATCCTTGGGCTTGGAGTGGTCGACTCAACTTA
>chr11:90701792-90701992-dinuc
ATCAGACCCTCCTTTGGGATAACTGAAACTGTTGTATAGCAATTGAGATTGCTCAGGCCATAATACCTTTACCTGGGGGTTCTGACAAGTTGTCTGATGG
>chr11:96081876-96082076-dinuc
GTGTGGGCCCTATATGCAGCTCCCTGGTCTGTGACAGGAGGCATCAGAGCTCTGTTCCAGGGAATTGAATCTTGTATTGGGTAGGAGGATGTTGGGACTG
>chr11:99104816-99105016-dinuc
GCACTGCTTCTTCTGGTGGTGCCAGGCTGAATTGGTGACAAGGAGCAGAGTGGCTGGGGGCAAGTGATGCTGAACAGGCTGTGCTCCTAGACAGTTCATG
>chr11:102121899-102122099-dinuc
ATGATATATATGATATGAGGAGAGAGATAGAATATGGGATGAGATATATGAGAGATAGGGAGGATAGATATATAGAGATGGAGGAGATGAGTATGGATGA
>chr11:103927726-103927926-dinuc
AGACTTCCTGTACCTTTTTACTCTATTGACAAACAAGTCAAAACATTGTTACGACCATAATTTTAACCATACTTTTGAATGTTAATGCAGCGGGGATTCT
>chr11:109240484-109240684-dinuc
ACACACACAACACATCATACACACTTCAACACACACCACACACACATGTACCACACTGTCACACAAACCACACTGCTGTGCACTGGGGTCTTCTGACCAC
>chr11:109867197-109867397-dinuc
AAGTAAGTCAGGTCCTCTAGAAGCTGTGCTTAAGTATCCTGTCTAGAAAGCTATGCTCCTGGTCTATTCTTCTCATGCATACTACTCACTATGTACCTCC
>chr11:111660788-111660988-dinuc
CTCATCTCATATGTATACATTCTTCTTCTATCTCTGTTATATCTGATGTCTCTTAGATATGTAATGTATATGATCATCTGTATATTGTTCTATAATGTAT
>chr11:116201846-116202046-dinuc
AAAATTCTAAGCAGCTCAGGTCATTGTAATCATGGAGATCTCTGGGTGATGAAGAGAAGCTGACTGGGACAGATACAAATAACTAGGCAGGTGAAAGGAT
>chr11:116771874-116772074-dinuc
AATAATATATATATTCTGATCCAAAATTATATCTATATACCTAATCTCAAATATCTACTCTAAAATCTATCTCAATAATACTACTCTATAATTATCTATC
>chr11:119014524-119014724-dinuc
TTGGGAACAGACTTTAACATGAACATTGGTCTACTTGTCTGCACCCCCTTTGGTCTGCGTGACCCTGGCCAGTGTTGGGCAATCTCGTAGAAGGACCGGG
>chr12:3206910-3207110-dinuc
TTCAGCAGAGCAACGACTAAGGCGGGGGAACACCATTCAGAAATCAGCTGAGCTTCTATTTAGAGTACGTGCTCCCACAGCCCTGTGTGGTACCTGAGTC
>chr12:16098196-16098396-dinuc
AATAAGCTATTTAGAGCCCTGTTTTTAACTTGATGTTTCCTTTCCAAATAAGCACTGTTGAGACTGAGGGTCAAATCTTTATCCTATAGACTACCCAGAC
>chr12:25481134-25481334-dinuc
AAAATTTCATTCAAACTCTTCTTGGTGAAGGAACAAAGAAAGTTGTGAATCTTTGAATTCCCCGACATATACACTGAATCAGATGGCATCCCAATGATAG
>chr12:26908804-26909004-dinuc
GGAAACAACTTATCCTTATTTTATAAGTGACCATGTTAAAATCTGAATCTTCAGGCCACAAGACCAGGATCTATTTTCTTTAGAAAGAAACTTTTGTTTT
>chr12:26909232-26909432-dinuc
AAAAGATGGATTCAAGGATTTATCTCCTAGAATAAGTCAGTCACTTGCTCACTGAATGTGGGGCAGACTTCTACAACACAAATGGCCTGACAGAGACACA
>chr12:27219672-27219872-dinuc
GAATTAGCAATCAGTGGATGGGAGAGTGGCCAACACTCACAGTTGAGCTATACTGACATGCTACTGCAGGCCCCCCAGGCCTATGGCTACTTAGTCTAAG
>chr12:29821574-29821774-dinuc
CTGACAGGTTGAGCAACATCTCCAGTCAGGTGAGATCTGTGTTGTTAGCCTAGTTTGCTATGAATACCTTCCTAGGGCTTTCCTTGCTCATGGTGAAACC
>chr12:32268074-32268274-dinuc
TATCTATCTCTATATCTCTATATACATATCACTCCTATATATATCTCTCTCTCTCATATATCATCTATCTATCATATATATTCTATCATCTCTCTCTCTA
>chr12:40836394-40836594-dinuc
AATAGAGTTGTCCCCTCAGCAATTTTTTGATCTTGTTTCTTAAGTAAGATAAACCCCCTATTCTTCTATACTAACAAATGAGGATTTAAAGTAGCTTTTT
>chr12:45340862-45341062-dinuc
AGAGTGGTCATCCATATAACCTTAATAATTCCCTAATTGGTTATAGACTAAGACTATGGAATATTTGCCTTAAAATATCCACTGTTTACTTTTCAGTCAT
>chr12:55328874-55329074-dinuc
GATACTTTAACTAAAATGTGGGCACAAAAGGGATGACATTTTACAAGGTTGCCAGGACTACTTGATTTTCTTTCTACGGTCTTTCTTCCATTGAGCCTAG
>chr12:63017342-63017542-dinuc
ACTACCCCTGCCAACTGTGAAAGGAGAGTTATAATAATTGTCCCTTATCTTGAGAGTCATTAGTCTTGCTGGAAAAGCAAATCTTTTCTTTTTTATTCCT
>chr12:73028949-73029149-dinuc
CTAAATAGCTTATTATACTTTTAATGTATAGGTAAAACTTCTCCAGATGTCTCCTCTTAGTTATGCACTATTACAAAAAGGCGCGTAGATAAGTTCAAAG
>chr12:73118358-73118558-dinuc
ATGTTCTAGGAAAATAGAAACTAAAGACTGACTTTTTGTTTTGTATAGCACTCTGACTTGTGGCTCTCACAGGCAAGGTTACTAACGCTTACTTCTGATT
>chr12:78769090-78769290-dinuc
GGTGGGCATGCAGTCCTGGTCTCCTGGGGAATCAATCGCATTTGGTCGTGAGGTAGTCAACAGCACACTAGAACTCAGCTTTGTCAGCTGCAGCGACACA
>chr12:81868820-81869020-dinuc
GTTTTAGTCTGCCAAGAAGAGCCAAGTCGTGAAGGAGCCCTTTGAAATGAAAACTCAGTGAAGGGTGCAAGGTCCAGATTAATTGCTGCAGAACCTGCTT
>chr12:83615330-83615530-dinuc
TCAGGAGAATTGGAATCTGACGAAAGCTCGGAGGAAGCCTGTTTGGGGGTCTAACACAGGTGAACACTTAGATTCAAGCCAAAGAGCCCCTGGGAGTCCT
>chr12:84899991-84900191-dinuc
GGATTTCCTGCACTCTAGTGATTAGATCAGGAGTTTTCTTGAGTGTCACATTCCATCATTCCGCTCAGACTACTGCAGATATACAGTTTTCCTAACTATC
>chr12:91664340-91664540-dinuc
ATTCAGTCATGTCGCAGCCAGTTTAGTTGTTTATGTGTAACGGTCAACGGCATTTAAAGAAAAAGTAGTCATGTCACACATCACTTGGGAAGTATAACCT
>chr12:102480996-102481196-dinuc
ACAATAATGGCAATATGCAACTGGATACAGGTTCTAAGAAGACTCAGTACTTGCAGCAAGAGGGTAGACAGAGGGCTTGAGGACAGCCAAGAGAAGACTG
>chr12:106671998-106672198-dinuc
CTCGGCTGCAGCTGCCAGCCTGGGCAGGATCTGAAGGGATTTGATTGGAGCATATCTGTAGCTGATTCCTTAGTAAAATGTGTCCCTCACGGTTGAAGGC
>chr12:111692496-111692696-dinuc
GTGGTTAAGGGAGAGATGGGGAACTCGCCGCTGCCTGTGAGGCCAGCAACCAGAGACGGGCCCCACACTAGTCGGGGGCTTTCCTGCCCTCCTTCTCCTT
>chr12:111698528-111698728-dinuc
ACTCTTCCACACCCCTGTTAAGATTGCGCAGGAGCCATGACACCTCAAGAGGGGCTTCCAGCGCCCCAGAGAGCTCCCTGCTCTATATGCTCACTCTCTC
>chr12:111905311-111905511-dinuc
AGAACTCTGGAGGGCGCAACTAAGCTAGAACTCAACAAAAGCAAGAGAGTTAACCTGGAGCAATCAGATTAAGGTATATCCTAAGGTAAGCATAGCAAAA
>chr12:116428222-116428422-dinuc
TCTAGCCTTGACGGCATAAGTCCCTTCTGATTTGGGCTATGTAAGTACAGTTATCCCTCATCTCCTGATTGCCTACATTCATGGAAGTTCCCCTGGAAGT
>chr13:9748364-9748564-dinuc
GCTGGGGGAGGTGTAGGGAGAATATAAAAATAAGTAAATGGGATAAAGGTGGTGGAATAGGGGGGGAATTGAAGGAATATCTCAAAAAGAATTAAAAAGA
>chr13:21004180-21004380-dinuc
AAAGGTCTGGCTGGGATCACAGAGTAATTAGCAAATTAAACCCTATACTTCCATACATCATATTGCAGTCATTCTGCCTTAAAGATTGTCTCTCATGGGA
>chr13:21985063-21985263-dinuc
CTCAGAGCACTATGCGGCCACAGATGGCTCTAGGTGGCTTGCTTTCCCTTTACAGGGTCCTCTCATCAGCCAAAAGCCCTTCTTCTCCTATCTCACTGAG
>chr13:32679690-32679890-dinuc
AATAAAAGCAAGTCAGTCAATCCTATACAAAATTGCAGGGTGAGGACTGAACCCTCTGAGAAAAAGACAGGACAGGATTCTGACAATCTTGAATGTTCCT
>chr13:36300121-36300321-dinuc
TTTGGTTACATATTATTTTTACTCAGATTTCATGACTCTTTCCATCCTGTATGTTACATGAGGTGTTTATGCACTCTGATTGTGTTTAAAAATAGGGGCC
>chr13:44483244-44483444-dinuc
CCTCTGAGAGTGAAGAGAAAGAGGGAACAGAGTCAGCCAGAAGAAACAAACCCACCTAAACTCAGCAAACGAGGCAGTGCTTCCAAAGAAAGGAAGTAGA
>chr13:45633350-45633550-dinuc
GTAGTATCTCTATATCTAATAGGGTCTCTCTCATCTCATCTATATATATCTGCTCTCTATATATATCTCTCTCTAATCTTAATATCTTTATTCATATCTC
>chr13:49497810-49498010-dinuc
ATGTGGTTTTCTGTAACTTGGACTTATGTATTAATAAAAGGAATATAAATCCAGTAATCCTATGATATACCTCTATTTAATAGAATTGCCTTATACTTCA
>chr13:52294947-52295147-dinuc
TCACACTCCCATACAGATATCTGTCATCTAATCTCTTGGGCTTCAATATATGATGAGAGTTCTATCCTACGTCTGTTACAAGCCTTCTCTCTATCTGAAA
>chr13:52943528-52943728-dinuc
TAAGCCCAAGGAATCCAAGGAGCTAATGAAGTTCAGAAAGACACCAGACAAGCTTAACCTCTGTCACTAGGTGAACCTGACACACTGCAGACAGGACAGG
>chr13:55425360-55425560-dinuc
AGATAATATTTCAAACAGAAGATTTCTTTGTATAGTTTCCTCCTTAAACAAAAATGTTGTTTGCTCAATCTATAGCTCAATTTGGAATAGAAATTAAACC
>chr13:75832765-75832965-dinuc
CACATTATTGGGAGTGCTAACTGGAGTAAATGCCTTACATTTTTCACCCTTCCTCAGAAAGAGTTCAGGCCTAATAATCTCAGGAATCTCCTACTCCATC
>chr1:27398593-27398793-dinuc
ACACAATTAAAGGAAATCAAAGGTTAACTTAATTCCAGTAAGGAGGGTAAATAACAATAAGAAATCTCAGGAATTCTGCAAGCTAGCTAGGGAACACTTG
>chr1:27938178-27938378-dinuc
TGGTTTATCCTGAGAATCAATTGCCCATTAAAGCAGCTCACGAGAACAGAGATAGCTTCTTAAGTTGATGAGCAAGATAAGCCCAAAAGAGCATAGTGAG
>chr1:34274676-34274876-dinuc
GCATACACACACACACACATGTCACGGTCACGCACATCACACAGCACCACAGTCAACTCGCAGCGGGGCTGAACACGCACTAGCAACTGCGTACGCAGCA
>chr1:37420090-37420290-dinuc
TGATTAAACAAAGGAAGGCCACCATAAAGCCAATTGAGATAACCTCCCTTTGGGTTAAGAATGGATGGGGCCAATGAGTCCCTGGACTTTTTCTGGTGAA
>chr1:40055838-40056038-dinuc
AGTTGGGATCATGTTGGTCTGTGCACTGTTAAGCCTTCACCCTAATAGGAGCACGCTCCTCTCAGCACAGCTGATCACTGTCTTGTCCATGGGGCCATTA
>chr1:40295480-40295680-dinuc
GATAAAGAGAAGAGAGAGTGAAATAAAGAGAGCAGTATATAGAGATCTAGCATATGAGAGAGCCATTAGCATAGATAGATGACAGAGGAGATATGATAAG
>chr1:44217324-44217524-dinuc
TCAAAGAAATCACCAATTTTTAGAAAGAAATGGAGGGTAGTACTACAATAATTAGTACTATTAGTTTGTTAATGATAAAAGGAATAGAGAAGACTCGATT
>chr1:58803050-58803250-dinuc
ATTCTAATAAAAGAGCTTAAGCATTTCGGGGAGACCACTTAAACCCCTCAAACAGGCTTCACTCATCTATGCTTGCAAAGCTCCCTCCTTTAGAAGGTCC
>chr1:60975120-60975320-dinuc
GTCTGAGAATGGAATTTACTTATCTTGAGGGGGCAGCAATGTGAAGGGGGTTATCGCATCTTCTGGAGGCTAGTTACCGTACTGTGTCTCACTGTACTGG
>chr1:64533974-64534174-dinuc
ACTTCACTCATCCGGGATGGAGTATCAATGAAGAGATAAAATTTGAGTTTCTTATTGGAGTTAATTTCTTCCAGGGACGAGTTTTGTAAAATCGCTAAGG
>chr1:65122224-65122424-dinuc
ATAAATTGCGAAAACAGATTAAATAGCATTAACAGTATTCTGTCACATCTGAGTGATTTTGTCTATTAGTTACCAAATCTATTTGTATGCACACATTTTC
>chr1:69513640-69513840-dinuc
TAAGAGCTTAAAACTCAAACAAGATGGCAGGCCATCTAGCAGTTAGACAAGGGGAGACTGCAGGTGAAGCATAGATAAAGTTTCAGTGGTGCCAAAAAAA
>chr1:79677433-79677633-dinuc
GGCTGAAGATATGGAAGCAGAAGATTCCCCAAGAAATGATGTATCCCAGGAGTACATTGCCTGTCCACTTCAATGATTCTGTTCCTTTCTAACCTCCAGT
>chr1:79961522-79961722-dinuc
TTCTTGCAACCATAATATGTTAATCCCATCTTCTAAAAGGCTTGGTTCAATTGAGGCACCAACAAAAGAAATGGTTGTTCAGTCCAACGCCTTTTTGCCT
>chr1:80772464-80772664-dinuc
ACTATAAGACCAACTGAGCAAGAACATCCCACCTAACTCCTCCACTATAAAATCAATAGTAGTCATAATGGTTAAGATCTCATGATCCCCTATAGTACAT
>chr1:81915564-81915764-dinuc
GTGTCTACATTCATCTTTTTTAAAAGATGTCCATGATATGTGATACATAGAGATCTTTGTTTTGCATAGACCTATACTTGGCCCAAATTTAATGAAAATT
>chr1:85896828-85897028-dinuc
ATGTCTCCCAAGACCCTCGTGATGGTCACGCAAGCATCCGCCCTCTGTAAGCCCTGCTAGCTGATTCCTCAGAAAATAACAATAGTTTTATGCACAAAGA
>chr1:88540813-88541013-dinuc
AATTCAGAATGAGGAAGATAGCTTAGAAGCTATGCCCTGTAGAAATGCACATGGTGAGGCATCCTTTGACAGAAATGCAACTGATCCCTGCTGAACCCAG
>chr1:89373425-89373625-dinuc
CTTTTAGGTTTCAGAGGCATTTTCTGATGTCTAGCTAAGTAATGAATAGAACCACTATGAGATTCAAACATCAGAGTTCCTTTAAAGATTAGTGTGCAAA
>chr1:92219244-92219444-dinuc
ATATATGTCTGTCTATGTCTATGTATGTCGTGTGTCTATATGTCTCTGTATATCTGTGTATGTGTGTCTCTGTATGTATCTTGCTCTGTATCTCTGTGTG
>chr1:95587562-95587762-dinuc
AGAATGTGTACAGAGAGAATAGCAATTTTTGCCATTTTAGGTGCCATGACAGAACAATAAAAGATAATATTTAAAATAAGCCACCGATAAAATATCCGAA
>chr1:108082610-108082810-dinuc
GTTATGATATATGACCCATGATATAGCCATAGAGATAGTATACTGATATAGAATTAGAGAGATATAAAGAGATTAGAAGAAGCCAGAGCTGTGATAAGGA
>chr13:81418052-81418252-dinuc
ACAAACAATAGTAATTGTGTGAAAATTGATCATTATATACAAGGGCAACATGCAACAAAAAATTAAATAAGTCTGCAGTGTTTTATACAACTAATTGTGT
>chr13:83690561-83690761-dinuc
CTGATCAGAAGGTCAAAAATTCAAAATGACTAGCACATAAAGGGGACTCTGGGTTTGAAAACTAAAGCAAACATTCATTATCACAGAATAATAAAGACAT
>chr13:102620704-102620904-dinuc
ATATATGTATAATAGGTTATATAATGTATAATATGTGTTGTGATGTATTAGTATTATTATTGTATATACTTGATATATTATATGTATGTATATAATATAT
>chr13:103310635-103310835-dinuc
TTAATAGAATCTTTCGTACATGATGATTCAAGTCTTTCATCACGATTGGGATTGCCAATGTTTAATTCCATCATCAGCTTAGCTAGCCTTGACTATGACT
>chr13:105300408-105300608-dinuc
TCCGAGTATTCCACGTCCAGTATCCTTTCAATTTGCTCCCTACATAATTTTTTATTTATGCTATTCAATGCTCCCTTAATTGTAGTCTTCTATCTCAATG
>chr13:110381852-110382052-dinuc
AATGTGTAAATAGATGACGGGAACAAAACTTAAGAAGATACTATTGATGATGAAAGGAATCTAAGACCGGCATCATGGTGGACCATCAGACAGCAAAGGG
>chr13:111100166-111100366-dinuc
CATTGCCAATAAGCCAAGAATTGCCAGTGGTGACATTAGTTTAAGAGGTGAGTTGCCCACAAACAATATGCCTCCTTGTTAACAGAACCGAACTACATAC
>chr13:113495921-113496121-dinuc
ACAAGAGAGGTCAGTACCCTGAGCACAGACTCAGACAGAGATGCTTTTGAGCATTCCTCTTCAGAGAGAGAAGAGCATGCTTGAATTCACATCATCCCTT
>chr13:119303139-119303339-dinuc
ATATGCAGGGCATGATCATCACAGTCACAAGGCACAAAGGACCAAGAGACCAAATGTACACTCCCCACCTTTAACCCAGACCCATATCTTCGAAGCAATA
>chr14:17296039-17296239-dinuc
TCTCAGTCTGATTGTAAGGCCAGCACTTCATTAGATGAGCAAGACACTCTCTCCGCTGGGCTTGAAGGGAAAGCCACAGTCTCAGTGAATTCACTCATTA
>chr14:17957064-17957264-dinuc
AAAGAAGGTTTGAGACCTTAAGGTAATCAGTGAGAAGGGGTTCATGAGGACCTGAGGAAGGACTATATATCTCAAGAGGAGCTGAAAGGTGTTGATGATT
>chr14:18196194-18196394-dinuc
TAATAGATAGAGATATGAGAGATAGAGATAGAGATATAGGACTCATTAGGAGCCTATAGAGGGGAGATGATATAGATATATAGAGTTAGAGATTATATGT
>chr14:20299328-20299528-dinuc
ACCTCTAGACTAAGATCAGAATCAGACATACAGAAAAATAGCTCCCTAATTCAAGTTATGATACACCCAGGAGAGAGCAAAAGCCAGACCCTACCTGCCT
>chr14:25807254-25807454-dinuc
CACTGTAAACCATCCACCACCTCAACTCACCCACCACCAACATGACACTTCACACATCACCTCTGACGTGTCTCCAGGACACCCCAGCACCAGACCACAA
>chr14:31367570-31367770-dinuc
AAAAGAGTTACTAAGTGGGCTTGCTAGAAGGTGATGAGACCTGGTAAGCAAGAAACTGATGCCATGTCAGAAATCAAATCTGCCAACCAGGGCACTTGAT
>chr14:31748298-31748498-dinuc
CTAAGTTAATACTCTCCCTCAAGCTTGCTCACTTACTGATGATATCTGAGCACAAGATGACAATTGAGAATCTTTATGTGAAACAAACTGAGTGTCCTGT
>chr14:56482612-56482812-dinuc
GCAGGAGCTAGTGAGTCCTACAGATAGATATAGGATTGTGGGATATCAGAACATATGATACTATGGTAGTAGAGATGAGATCAGTAGAGAGATCATATAT
>chr14:69798859-69799059-dinuc
CTATTGTAACTGAAAATGATTAAAAGAAAGCATGAAACAGAACCTCATACACTCTCCATTATATATCCAAGAATGTGGCAAGAAAGTACCTCTAATCTAA
>chr14:78333279-78333479-dinuc
GTACCCAGGAGAAAGGGCCTTATGTATCTACAAAATCTCAACCTTGGGTATTGTGTGTTTCCTTTCCTAAGAATGCATATATGGATCTCTTATTTGGGGT
>chr14:78339988-78340188-dinuc
GGTGCCAAAATGATAACTATAAATAGTGGAGTTGGGAACCGAAGGTGTCATTCGCTTGTTGACAAGTTGCCTCTAGCCTCTCGAGCAGCGTATGTCGAGG
>chr14:91635793-91635993-dinuc
CTCTAGGGTTATAGTCTTGTATGTGTGTATGCAACACAAGATGAGATGCATGGCAAAGATGCAGCAGAGGCAATGCATATAGACAATGCACCATTGTTAT
>chr14:94673756-94673956-dinuc
AGTGGAGCCATTGCATGGCTTTTTTTTTGAGCATATTAGAGGCCAAAAATGAACTTCTTATTGCCTTCAGCAGTAATCTGACTGACTATTATCAATTTCA
>chr14:99029936-99030136-dinuc
AGAAAGGAATACGAAATTGCGTGACTATGCAGAGTAGCAGAGTAGAGTATAGACGTATATGAGCTTTGGCACCTAATTTCATCCTGCCTCATTCAGAAGA
>chr14:101485672-101485872-dinuc
ATTATAGGAGATAGATAGAAGAGAGATGATATGATGATATGAGATATATGAGAGAGAGATATATAGATAGATATAGATAGTATAGAGATAGATTAGATAG
>chr14:101954404-101954604-dinuc
CCTCACACATGACATCCAACCTCAAAGGCTTAATCTGGACTGATTTTGATGAATCTTGCCAGACATCTAATGTGAGAGTTTACCACTCTCTGTACTCTAT
>chr14:115003226-115003426-dinuc
GGCATGGCATCAGGAAATCAGTGTCCACAGACATCATGAAATGCACTTGTTGAAGATACTTGACTCGGTTATTTTAAAGGACACAGGTACCAGCACATTC
>chr18:46020676-46020876-dinuc
TATAGATATATAGATATAGATAGAGATAGAGAGAGATAGAAGATATAGAGAGATATAGATAGAGATAAGAGATAGATATATAGAGATAGATAGAATATAG
>chr18:46715048-46715248-dinuc
CAGTTAAGCCCCATCGTAATATGATGCCATCTCATACTCTTAGGCACAACCTTCCTACAAGCAGTTAAGTCGGCTACAATAAAGCCACACTAACTCACTT
>chr18:53773574-53773774-dinuc
TACCACATCCTCACACCATGCCTGTTATGATCCTAGAATACAGCATCAAACATGAGGACCTAATAGATACATCTGTTGTAACTATGCTGCAGGGTGTGAT
>chr18:54443566-54443766-dinuc
TCAGAAGCAATGATCTAACCTCCAGGATAATTATCCAAGACCCTGTGCAAAAGCTTATTATATAGAAACCCCTCCGTATTATCTTCCCTCAGTATGGGGC
>chr18:56450190-56450390-dinuc
AGTGTACAAGACCCAAATTCAGAAGTCAATAAATATATGGGATAATTAGACATAAAGAGACTTCCAATGATCAGACATAGAGCTAAGTATTATTGCCTAA
>chr18:57056831-57057031-dinuc
TGAAAAGGGAGCCAGAAAATCCCTTCCAAAAGAATATAAATAGGAGAGCAAAAGAGCATTGACTGTAAAGTGACTCACTTAACAGGCCAGGCAATCAACC
>chr18:60263158-60263358-dinuc
CCCATCATCATAGTCCAGAGAATCTACAATCTAAGGAGGGGTGGAATGACAGAGAGAAATGCCCCTGCCTCTCAATTATCCTTATGCAGCATCACTCTAA
>chr18:60377136-60377336-dinuc
TAGAGATGTATATCTATCTAGAGATATTATATAGCCATATTGATAGATATATAGTATATAGATATAGATGAAGATAATAGTATATGTATAGATTATAGAT
>chr18:61067013-61067213-dinuc
GTCCAAAGAGATACTAGAGATGGATCAGAGCTGGATTAGTGGATGGAGATGAATAGTATTAATCCTATAAGCTCCATAATTGTATATATATGGAAGATGG
>chr18:62255250-62255450-dinuc
ATGCTCTATAATAGTAGGAAAAGTTATTGAAGAAGTGCTTTGCCAAGGCTGAGATAATACTGGGAGGTAACTCATTACCAGGGGTTCCGAATCATCAGTG
>chr18:63920359-63920559-dinuc
TTATAGTAAGATTGTAAGACTTAATATGAGTAGATTTGATCTTATATATAGAGAATCCAATTAAATAGGTGAATAGAATAGAGAGAGGTGTCTAGGATAA
>chr18:65505502-65505702-dinuc
CCCCCCAGGCGCAAACACTTAAGGCCCAGATTGGATCATCCTGATGGATCTTGGATTCCTTGGACGTTATAAGATTAGCTTCAAGAACTTACAAAGATCT
>chr18:67944918-67945118-dinuc
TCTACTCTTCTATATCTCTCTAATCATCCTATATATATATACTAACATTCTATCTATCCTCTCTATCAAATATCATTATGATCTATTCATCTACTATATC
>chr18:70427497-70427697-dinuc
TAAGCACAAAATGGAAAGCAAAGTAAACAAGTCTACCATAACAATGAAACAAGCTAACATACACATGAGAGACAGTCCAGCTGTATAACTTTCTTAAGTA
>chr18:73643792-73643992-dinuc
GCAGCAAGTAGAGAAAATCTCTACAGACATAAGCTTACCACTGGGATCTAATGTTGCTACTGCAGTTGTGAGTGAAGCTTAGGAACTGGATCTAACAGGT
>chr18:79585214-79585414-dinuc
AGTAAGCCTCTCAAGAAAAATTGGTGCTGCAGCAAGAATTTATACATAGAAAAGAAACAAGGTAATGAAGGGGGGATCAGTGAAGCTCTGCAATGGGGCA
>chr18:81031392-81031592-dinuc
CCTCATTCTTCATCTTATATTATTCTTCTATATTGTATCTTTGTACTTACTATCTATCATATTCATATTCATCTATCTTATTATCTATCTTTATTATTAT
>chr18:83507690-83507890-dinuc
GGGTTGGTGCACTCAACTGTATTGTGAATGGCACTCAATTGCAAAAACTGACACAACCAGGGACAAGGCATCCACAGTGGCACTCACCTGCTGAGAAACC
>chr19:4924780-4924980-dinuc
CTTCATTAATTAAACATCTTTCCCAAACTTCATCTGCAACCATAAGTTGACATAGTGTAAATTAGCTAATATCACAGATAACAGCCCAGGATCCTTCCCA
>chr19:6326598-6326798-dinuc
TAGTAGATACACTAGATAGGCATAGATCATAGAGATGACATACAGAGAATACTAGGATAAGAGAGAGATCAGGTACAGTAGACAGAGGATAGATGCCAGG
>chr19:13763459-13763659-dinuc
ATGAGGAGCAGAGGTATTTAGATTGATGAGGGAGATCACAGATTTTATATGATTAAGTAGGATGGGTAAGAGCTAGATGACACAGATTTGAGTGATATAT
>chr19:15931508-15931708-dinuc
TTGAGCTGATATGGGTGCTTTAAGAACTTTTAAACTATACAAGCCATTTTGATATGGGTTTTGTGGCACCAAAGCATGATCAATTACACTTGTTAGTACC
>chr19:16979512-16979712-dinuc
TCTAGCTATTAATCAAGGTTACTTGAGATAGTAAGTGCTGGAGACAGGCAGCCTAAAATTGTCATTTCACTATCTCTAGTGTCTTTTCTTCGATAGCAGA
>chr19:18180053-18180253-dinuc
ATGCAATGCAATTGCACTCAAGAATGGCCACCTGAGGAAAGGGAAGTGTAGCAGGGGGCCTCTTTATTGCCCCCACTCATTAACCTCCGGACCCTGGACC
>chr19:28687264-28687464-dinuc
CTAAAAAATAGCAGATACACTCACTATAAAGGTAGCTACTGCCGAGAATGAGAACATATGAATTATTAGTAAAAAATGTCTTGACATTAAAGATAATGAT
>chr19:30962156-30962356-dinuc
CTCATTCTGAGAGGAGACAAGCTCTTTAGAATAAATTTAGTGATTACTCGCCTACATGGTTGATCCATTCTCAACATACAGGAAGGAATATTGCTAGTTC
>chr19:31449734-31449934-dinuc
ATGTGGGAAGAACAATCTGGAACAAATAAACAAAGGATCAGAAGAATGTATCTTAGATAGAGCATTCACTGCATAAATCCGACACTCCCTAGGCTGTTGA
>chr19:37516622-37516822-dinuc
ATCTGACTAAATTGTATAATTACTCTTTCAAATTCTCTCAATGGAAGAGGTAATCTATTAGATGGAAAGTCAGCCCTTTTTTCTACTATAAGTCCAGGTT
>chr19:38822398-38822598-dinuc
GGAAAAACAAGGCAAGGAAAATAAGGATAAAGTGAATGAAAAAGAAGAGATCCAAAGGCTGAATAATGAAGATGAACTCATAGATTGTGAGGTGGGAATT
>chr19:38858867-38859067-dinuc
AATTGGCTATCTGGTAAATTTTCTTTTTTTATCTCTTTGACATTTTGATTTATTTTGATTTACCTGCTTCTGTAATTGCTTCTTCCTTTTTTTTAATAGT
>chr19:53277562-53277762-dinuc
TTTGCTCCATGGTAGAGTGATGGTAGTCCCAGCTAAGCTTAAGGTATACATGTCATATTGAAGCATGAGAGTGAGTTGAGTCGGGCCAGGTGGGACTGGG
>chr14:120008514-120008714-dinuc
AGAGATATAGACACATATACAAGAGAGAGATAGAGACATACTATATATATATATATATGACAGATATACATAGATATATATATATACATAGCAGACATGA
>chr14:121120977-121121177-dinuc
CCAGTGCTGCAACACAGCATCCATAGCGGTTCAATTGATCAGTGTGAATCTTGATACTTGATGTTTCATATGCATAATACAGTGGATCCTACATCTTGCT
>chr15:7894820-7895020-dinuc
CTCTCTAAGCAAGGAGTGCTTCCCTACTAGCCGGGGCTTTGCAATCCTGCAGATATCAATAGGCTGAAGATGAGCTGCCTAACAGTCTGTGCTCTCCTCT
>chr15:27133920-27134120-dinuc
TCCAGCTTGCCTTGTGCAGAGGAGGATAGTCCCAGGCATATAGATACCTATGAGAGGGGCAGGTTGTGGGGTGAAGACTTACACTTAGGTGTTCCAAAAA
>chr15:29920302-29920502-dinuc
AACACTTATATAGCTAAATGGTAAAGTTCTAGTGAGCCAACATAGTGACCTCTTGACTTTTTTAATAGGACTCAAGACGAATTCATTGACATCAATGCAA
>chr15:30529329-30529529-dinuc
GGAAGCTAATAAAAATCAAGGGTCATTCTCAATGATACTTGTACAGTGTTTGTGCTCAATCCTTACTGGGTTGTTCCTGGACTGACCAAACATATCTATA
>chr15:33756144-33756344-dinuc
TGAAGCTCATAATCATAATTGTCCAGAGTAAATGTCTGGGGACACTGAAAATCAGGCACAGCTCTGAGAGGCTCACATCCCTGACACCTATGAGAAAAGG
>chr15:34976252-34976452-dinuc
CCAACTCAATCAGTGTCAGCATCTTGATTTAAGGATGAACACAAAAATTGGTTCAAGCCTTGGTCATGTAGGAAACTACTGTCATGCACACTTGGAAAAA
>chr15:36269026-36269226-dinuc
CTGGAGTGAGGAAACAAGATGGGAGTATTGACTCTATACTGGTGGGGTAGACTATTTGGCTCAGCCCTGAGCTACTTTAATGGGCCTTAAGGCCCACTAA
>chr15:36817180-36817380-dinuc
CTGATCTATCTCTATCTCTCTATGTCTCTCTCTCTATCTATCTCTAGTCTCTCTCTCTGTGTATGTATATATATGGATCTATATATCTATGTATATCTCT
>chr15:42373744-42373944-dinuc
TATTATCTATATATATATCTATCTCTATATCTCTATCTATCTATCTATCTCTCTATATCTCTATATATTCTCTATATATCTATCTCTATCTCTCTCTCTC
>chr15:51342514-51342714-dinuc
AAAATCTATATCTAATAATAGTGGGATTCTGAATAAGTAAGATGTGTTTTTACTTCCGCCTTGTTCTTAAATCAGTCATTGCAACTAGAGTCATTGAAGG
>chr15:52743506-52743706-dinuc
GATAGTCCTTGGTTTGATGGATCGGGAGCTTTCCCCTTGATGATGGATACTAGATGCCCTCTCTCCTAATGAGATTTTCAGGATCTTGCAATAGGAGAGA
>chr15:55100400-55100600-dinuc
TTCACACAAAAGCATCTACACTGTAAGAAGTTTAAGATCAAGAACAATAGGGTAAACACTCAAAATTAGTGAAAATAACTTAATGTGAGTGCTTATATAA
>chr15:55150182-55150382-dinuc
ATGTGTGTGGACCAAGCTCCTGCCACAAAAATCCTTGACAGATCACCACACTGACATGTTCCTCTGGTCCAACATGTAGCGGTGGAGCCATCTAGACAAA
>chr15:57930170-57930370-dinuc
TGCTGGGCTTATTACCCCTATTCTTATTTATTTCAGGATGTTATTGGCTTACTTGTTGAATTCTGTTGCAACACTGATTGTGTATTTACTGGTTAGTCAA
>chr15:66459042-66459242-dinuc
CAACTTCAGAACAAAGCTCTACTATGGCAATCCTCACAATAACCAAGAGGATTAGGAGTTAGGATTAAACTTCAGAGCCTCCTTCACCTTGGTGAACCCA
>chr15:66469688-66469888-dinuc
CGGTTGTCTGTTTTGAAGCTCTATTTACCTTTCTTGTTATCTAGTTTCTCCATTTCATTCTCCTCACACCTATCCAATACAACTTTCTGGTGTACTGTTC
>chr15:67642164-67642364-dinuc
CTATCTCTATATCTCTTATCTCCTCTCTATATATATGTGTATAATGTCTTCTATATCATATGCTAAACTTGCTAAATATCTATATCTCTCTATATATAAT
>chr15:75023150-75023350-dinuc
CACCACACTCCATCACACATACACATCATCACTGCAACAGTACTACTTTACTCTTACATACACACTCACACTCATACTATGAGATGACAATGCACACACT
>chr15:76501300-76501500-dinuc
GCCTGGAGTGGCTAACCAGAGCAGAACCACTGCAGGTGTACTATCTTGTTCACTGGTGGGTTGCACCCCTTGCTGTGAGGTTCTGCACATGCCTATGTGC
>chr15:86007548-86007748-dinuc
TTCTTGATCCTACAGGCCTCTCCATCTCCCGGTGAGGTCAGGTCTAGTCAATCAGGCCTTACTCACTGATTAATATCTGGGAGTTCCAGTTCCTCTCACT
>chr15:86665306-86665506-dinuc
GACAGCTTACTTTTGTTTGACTAGCTATATTCTTTGTATTAATTCAATTTAATTCCATTTGCGAGTTTTATCTTGATACATTCTATAGTGGGTGAGAGAC
>chr15:93149418-93149618-dinuc
GCCAAGCTTACAGATACAATGCCACCCAATTCTGGCTCAGGGGAACTCGAATCATAGCCTGAGTCAGACCTCACTAGTGTGTGGTTCATTTGCTGACTGT
>chr15:96629476-96629676-dinuc
TATCACTACCTGGTGACCAAGCAAAGAGTTAGCCTAACCCAAAATACAGTGAAAAACTCCCGCAGTGGAGCTGAAATTCTGTTGACTTGACCTCTGTCCC
>chr15:97781295-97781495-dinuc
ATAGCCCACTCATTAACAGAAGTCAAGAGCCTCTGTAATTCTCTATCTAAATCTACAACTCATTATAATCAACATAATCAATCACTTATCTCTATAATAT
>chr19:56289074-56289274-dinuc
GTTTGCAGTGAATTTGTTTGATTCAATGAGGGCTAGATTTTGGACCCCAGGACTGTTTCAATGTGGGGACCTAGGTCTCTCTTCAAGAAGGAGGCAGGAG
>chr19:59926008-59926208-dinuc
CAGCTAGCCTGAGGCAGATGCACATCAGGGCTGACCCAAGAGGCCCTCCACTCATAGAAGGTTGAAGAGCCATACATTGACCAAGAAGTAGAGCCTCACA
>chr19:60752278-60752478-dinuc
TCTCCACCTTGGGTGACAGCCATCACCCTAGACCTAGATGGTGCATAAAGTGACATGGTTCAGACAACCAGGAGTCCTACACAGTGTGAATCTAGTACTC
>chr2:3373320-3373520-dinuc
TTGATCTGATTGGAGACCAGGAGTTAGCTAGTGAGCATATACAGTGTTATCAAGACGCTGTAGATGAAATCTAATCTAAGTGCAGCACCAGATTCAGAGT
>chr2:5640952-5641152-dinuc
GATTAAGCCAGAACAAATGCCAAGCATGAGTAGACAATCATGAAGGATCGGGGGGATTACTGGACTGTGGATTGAGTCAGGGAAAGCAGAGACCTGTCTC
>chr2:17139843-17140043-dinuc
AGAATAGATGGGACTCTGAAAAAAGTAAGAAAGAATTGAATCGCTCCATGAAGAATAAATCAGGTGATCTGTGAGATCTAAGATTTCCAGAAAGGGTCAG
>chr2:20790624-20790824-dinuc
AGAGTTGGTCCTGGTACAGTCTAGCTCAACAGGTTCCTGTGGGAGATCTGCGACCAACAGGGGAGAGATCAGATTGCACACATAGCGGCTTCTGCCCGAG
>chr2:21187008-21187208-dinuc
GTGAGTGTGCAGGCTGTTTTACAGGATACTTGTCTCACAACAATTTAAGCATAGATGACCCAATAGTAATGTAAAGGTGTTGTCAACTAGGCACCTTAGG
>chr2:23219932-23220132-dinuc
TAGAGTAACAATCAAATTACCATTTACTACAAATACTACATTAATTTAAACTGGATGAATTTAAGGTAAGGATAATGTATTTTGATCTATTGCTTATCAT
>chr2:26694860-26695060-dinuc
TAGGCTACGAAATTAAGATAAGCAACACCAATGAGTGCTTCTCCCCAGAATGAAGACAGACTAGAAACACCAAATGAGCTTGATTAACACAAACAGACAG
>chr2:29640415-29640615-dinuc
CTTCAACACCTTGACATCAAGAGGGACTTACCATAGGCATAAGCTATCAGCAGAGTGACAGGAGTTTTCCCCAGCTAGTAGCTTCTTAAAACCTTGATTT
>chr2:31725187-31725387-dinuc
GGAAAAGTTGAGTCTTCTGCTAGCTATTTTCCTGCCCATGGTGCTTGCCCCAACCTGCCAGTCTCTAAGTGGAATCACAGAATTGCTCCCGTGCCTGTTG
>chr2:35060613-35060813-dinuc
AGAAAGGAGATATAGATGTCAGATCACTATAGTATATTACATTAGTCCTTAGAGGAGTAGTTGAGATGAAGTATAGTAGATTATTATGGTAGAGATACAC
>chr2:35329107-35329307-dinuc
AGGTTGTCAATCTGAGCATGATCAAGCAGGTGGATCTTTGAACACATCCAAGTACAGATAAGACAACTATGGAGTTGACCTAGCAAAGTTTTTTATCTGG
>chr2:38150614-38150814-dinuc
CTTCAAAAGTTATTCTTTTATTTCAAATAGATGGTTCTTGCATGACTTAATCCCACACCACTATCTGCCACAGTCAATACAAAACATTGCCCCACCATCA
>chr2:41433674-41433874-dinuc
TGTTCCTCAGTAATACACAGCTCTGATAAGAAAGTTAAAAGTCAAGAAATCCCTGAATTATTTAAGTTCCAAAATTATACCCTGAAGAGAGTGATTAAAA
>chr2:46302752-46302952-dinuc
AAAAGTCAAGTAACCAGTTTTTCTTAGAATCAACACCCTGGCCTGGGTGGCTTACCAACCTATAGTCTCCTGCTGGAGAAGACCAAGGTGAATGTTTTTC
>chr2:58101796-58101996-dinuc
ATAGGTTCATCTATGGATGGTTTCTTTGTCCATTTGTCATTTTAACATATCTACAAGTTTCTCATTGTCTAATTATCTTTTCCTATATTAATTGTTCTTC
>chr2:61516063-61516263-dinuc
GGCTTGGAGAACCTGCTACAGAGCTTGGTTACTGCTTTATGGGGCTTACCATGTTTCACAATGCAAATGATCAACTCAGGAGCGGACTGAGGGATCCACC
>chr2:62359292-62359492-dinuc
CACCACATGAAACCCAATAAGTGCTATAGATCACCACAATACTTCTTTAAGCAAAGGTTGTGCAAATATTCATAATATAGCATAGCAACTACATGGCCCT
>chr2:66141313-66141513-dinuc
CGACCTAGGATATATATCATATATAGATATAAGCTAGAGTAAATAGAGGAGATAGACTAGATAATACTGAGAGAGATATATAGACAGAGATATAGGGAGA
>chr2:67305358-67305558-dinuc
CCAGTCAGTGTCTTTGTAGTTCTCACATTGAATCTTGCCAGACACTGCCTACCTAAGTGAGTAGACAGAGCTGCCAAGAGATGGGAAACTATGGTATGTC
>chr2:71410637-71410837-dinuc
GGTCTTGAAAAAATCTATTTGAGCCCAAAGTCCAACTCTTATAAGGAGTTGCAAGTAACTTGATTTGAGGAAGTGCGCCGATTGCTAGGGTTTAGTTTCT
>chr2:73840347-73840547-dinuc
GTAAGTTGATGGGATTCGCCTAATAACAGGAGGTAGCAGGAGGTGCCTGGGAGCTAGTAAAAGTAACAATAGAGGATAAAACCTATTTGCAAAATAGAAA
>chr2:77930378-77930578-dinuc
TCTTTCTTCTCTGAGCTATACTAAGCAGTTGACAATTGAAGGTAGGCTGAGCCTATCCCTGAAGCAGTTAGTCTGCAATGTTTTGTATGGGATGCTCAGT
>chr1:10757600-10757800-dinuc
TTCAGAATGTCAATCATGGGGTCTGGTGAAAGCTACCCAGGAAGTAACTAGTTCTCAAATAACACCCCGGTCTCAGCTAGCTTGCCCCCTCTAGACCTTA
>chr1:14274753-14274953-dinuc
GAGAATACCAGTCTATGTCACGTTGTTCACTCTCCATGGCCCCACTTGTCTTCCTAAGAGATTGGAGCCAGCTCATGGACACCTAAGATGACTAAACACA
>chr1:19060104-19060304-dinuc
TTCAGATGAGGAATTGATAGAGACTGATAGAGGGAGGAAACTATCAATTGTTTGGGCTAGTGTAAGGACAGAGGTGGAGTACTAGGCAAGCGATGGATGA
>chr15:103023110-103023310-dinuc
ATCTGAAAAAAGGAATTCTCTCTCTCTGTGTCTCTCTCTCTCTCTCTGTCTCTCTAAAAGTCTGCTCTCTCTCTGTCTCGATCTAAAGTGTGTCTGTCTG
>chr15:103942804-103943004-dinuc
GGACATGCAAATACAAAAAACATGATAAGAATTTGTTTTCAGAATCAATTAACTAATTAATAACCTATAAGTAGAAAAATGTGAGAGTCAAAAGATTTGA
>chr16:4469938-4470138-dinuc
TTCAGCCTTGTTAATAAAAGTTTTGCTCCTGGGATGAGGCTAGAGATGATGAGATTAAACTCCCAATCATGAGGAAGGACCCACAGTCTGGAGGCCACAG
>chr16:6631048-6631248-dinuc
TACATACCATGTCAAATGGGGTACCCACATTTGAATGGAATATCTGAGGCATTATCCCTATCCCATGTTCCTCATGTAAGATAGTGCTATTTCTACCATT
>chr16:18792458-18792658-dinuc
ACTTGCTTGTCACTCTCACATCCTAATCCTGAGATGATGCTGGTAGGTGGTGAGTTAACAAAAGAGGGAGATAACAACAGACTTACCAGGCCTTGAGCAA
>chr16:32021340-32021540-dinuc
TAAATTAAATAAAATTTTGGTAAAGACTAGATGAAGGCAGGCCCAGAGATTTGTATTACTTTGCAAAACTATCGACTCCTATGCAAGGGACAACTAATCA
>chr16:33154928-33155128-dinuc
ACAAACCCCATGTACTCTTGGAACCTGCAAGAAAGCGCTCTAAATTTTAAAGTTTGGTGTCACAATCAATCTTGATTAATCTTATTTACTGAACTCAAGA
>chr16:45758485-45758685-dinuc
TTATAATTTCAAGGTCTGAGACCTCTCTCAACATGAAATGTCTAAGGCACATTTAACAATCTTCAGGCCTTCTGGGTAAAATTAGCATGGTCAAGAACTC
>chr16:49907137-49907337-dinuc
GTTAGACATTTTTGAGACTGTTCTTAATGGAATTAAATATTGCCCAAGTCCATATCGAATGTAAGATTCCCTTCACTAAAATAGTAATGTTCTAGTTTGT
>chr16:50031503-50031703-dinuc
GTCATACAGACCAGCAGGGCTTTGGAATGTGCCTAAGAGGGCTATTAAGTATGGTCCATCAACCTCAGCCACTTTTAAGCACACTGCATAATGTCTAACA
>chr16:50789056-50789256-dinuc
ATCTGATGTCCAATCACAAACCCTTCGAGGAGCTGGATTGATAATGACTGAAGAAATGTCCAGAGTGTCCCTCTGAAGTCCTGGTCTAATAAGATTAAGA
>chr16:62861567-62861767-dinuc
ATCAAACATCTCCGTTGCGAGACCAGTCCAGTGGGTGCTTTGGTCCATTTAGAGCCAACAGTCCCTCCTAAGCAGCTCTGCCTTCTCTTCACCTGTATTC
>chr16:75943410-75943610-dinuc
AGAGATAGATATATATATATAGATAGATATAGAGATAGGAGAGAGATATAGAGATATATAGATATAGATATAGAGAGATGAGAGAGAGGATATAGCTATA
>chr16:76538741-76538941-dinuc
CAAAGTCACCTGGTGGGATTTTAAGTCTGCTACTGGTTTGTGGGTAAGGTGGCGACTGTTCCAATTATTAGAGAGCTTCCAAGTTCATCACCCCCAATTA
>chr16:78766209-78766409-dinuc
TAAGGTCAGCTGAAATTGGTCTTCCACATTATAGGGGTTTCTGAGTGTCTGTCAGTAGTTTTTGGACTCAGACAGCTCCTAGACCAGTAAGTGCATTAAC
>chr17:4095024-4095224-dinuc
TATATCATATCTTTATAGTCTACTCTCTTATCTATAGTGTACCTTGTCTCTGTGCTTTTCTATTCTATATGTCCTATCTCAATGCTTCTCTGTATCTATC
>chr17:4999456-4999656-dinuc
TCATGGGGATTTAGATATGGCTTTAGCCCAATATGCCATATATAGCTCGTATACATTGAAGGTCCACTTCTGTGACAGCTGTGAGGATGTATGTTCTTTA
>chr17:5574854-5575054-dinuc
GGATTCAGTTGGCCATATCCAGCCTTCACACAGGTGCTGGAGCCTCTGGCCTAGCAACAAAGACTCAAGCAGTATTAACTACCATTTCTTTCGTTCTGAG
>chr17:8408872-8409072-dinuc
AGGGCCTCCTCAGACTTCCCTTCACCTTACTTTGCCTGTCTGAGTATCCATACCCTAGTTCCACTACACCCAGGTTACTGGCCCAGACCGCGACTTTCAG
>chr2:84221102-84221302-dinuc
ACTCTCTGATATTCTCTAGGAATGTCCTCTACAAGATAGCTCATTCAGCTAACCACATTTGTCTCTCATAACGCTACAGGCAGGCTCAGGTTTTCTTTCA
>chr2:92802895-92803095-dinuc
CTGGCAAACAACTTAACCAAAAAAGTAGATTCCAGACCTAACTGGCCAGAAAGGGTCTAGGATAAGTGAAGAAGGAGAGACAGTGTAGTTCTTTATGTAA
>chr2:102698363-102698563-dinuc
CTCCTCCAGCATCTTTGATGAATTGACCTGTTTGATGTTCTAAGTAGTGCAAGTATTTGCTTCTACTCAACCTCTCTGGTCATTTGTCTTTTTTTTTCTG
>chr2:104107232-104107432-dinuc
GGGGGCTTCCCCTTATACTCGGACATGGATTGAATGTTGGTAGGACCTCAGTTCTTTTTTTATTGCAAGTGGTTGATGTGGTAAAATGAGGAAAGTGTGT
>chr2:125994822-125995022-dinuc
TCGATCTTAGTAAAATTTTTTGCACTTTAACAGGGGTTTGGTTGCAATCTATTCAGATGGTGATGTAATGGAACCCAAATGTGTATTTGACTACTCTGGC
>chr2:126187396-126187596-dinuc
ATTGAAAAAAGTAGAAAAAGAATTGAATTACCTCAAGTTTGAGGGTGAAGATCAAACATGAAATAACTGCAATGATTCAGAAGTCACTCCTGTGTCATCT
>chr2:126849276-126849476-dinuc
GACACTCTGGGTACTGAGTGTGAGGGTCCTCACCAAATAGTAGAGCACATATCAACAGATCTGTAAACAGTTTTGATGAAAAAAGCATCCTGTGTCCCTT
>chr2:127096138-127096338-dinuc
ACTAGTTCATGACGGAATGGCAATCATTGGGAAACCAGCGTACAATCTATGATGTAAAAACGGAGTGCTGGCGAGACTAATTCTATAAGATGCGACAGAG
>chr2:131259213-131259413-dinuc
CTAGGGTGACTCAAAACTTGAGTTTACACAGGGGTGCAAATCTCCATAAGAGACAATCCCACTGCTTAATACACTCCACTTGAAAAGAAACTTGCACTGT
>chr2:131429610-131429810-dinuc
GTCTATCTATCACATCAAATTCTATCTCCTCTGTGTTGCCGGCTAGTAGCTCTCTCTATATCTCTACAAATGTCTTAATCATACTTCCCTATATGTATAT
>chr2:131712276-131712476-dinuc
AAAATGGATGCAAAAATTCTAGATGATGCAATCGCTTTAAGGATGAAGTAGGATTGAAAAACATTATGGTTTCACTTCTTTATTAAGGTGTGAATCCTTT
>chr2:132645505-132645705-dinuc
CCAACCTATGCTGGACTGCTGTGCAAACTTCTCCTTCATCAGGCCCCTTGGGTCACGATTTGTGATATCTTTGAGCAGCTCTTGAGATCCAGCCCAATCT
>chr2:139671198-139671398-dinuc
CAAGTCCCTAAATAAGAGATGAGACTCGAACAAAGGAAATCCCAGCATTGTTGAGGTCCACAAGTCCTTAGTCTCAACTCTCTCCAACAAGAGATTTTAT
>chr2:150711281-150711481-dinuc
CTAATCTATAAGCTTAGTCACTAAGGAGCTCAAACTAATATGCCTAGTGAACATGTCTTTGCTATTGGAGCGAGAGCTGGGACTCCAGAGGTCTTAAGGC
>chr2:152348106-152348306-dinuc
GACACTTGAACCAGGGACTGGTCCAGGTCTTAGTTCCCGCCTGTGGGGGCATCCAGACTGCACACAGGTGAGTTCAGGCGTAGCCTGTCAGGACCATTTA
>chr2:155038426-155038626-dinuc
TCAGAGAATTTTCAGCCTTTCCTGGAAGCCATAAAAGCCCAGTCTCCCTTGAGGGAGTTGACAGTCTCGAAAGATAACGTGGACTTGGGCTGAGGTACAG
>chr2:155042790-155042990-dinuc
TTGAGGGAGGTGGAAAAAAAGAAAACAGAAAGGGTTAGGGGAGGGGAAATGTGATGCTTTTGCGCATGACTGTGGAAATGAAAACAAGTAAAGGTCAGTA
>chr2:156308932-156309132-dinuc
TCGCTCATAGTTTCACCCCCTGACTCATGACTTGGGATGGGATCTAACAGCTCTGCTGTACAATGTTTATACAGATTGCAGTGTTTCAAATCAGGAGCAA
>chr2:157402270-157402470-dinuc
TGAGAAGGGATATGGATAGATATGCTGGGATGTAGATTAGAGAGGGTGAGAGGAGAGAAGATAGATGTAGAGATAGTAGTAGAGCATATATAATATGATA
>chr2:167822062-167822262-dinuc
TGGGTGCCTCCAAGCAGTTTGAGTTCAGTCACATCCAGACTGGCGAGGCTTTTGCTGTGAACACTAGAGACCTCCTTAGCCTTGGTTTCACATCAGTTCT
>chr2:169713711-169713911-dinuc
ATATAGAGAGATTATGATAGATATAAGGATATGAGATATATATAGGTATATATAGAGAGATATGAGAGATTGATCCAGATATAGATATAGATACAGATAG
>chr2:170251904-170252104-dinuc
AGTTCCCATCTTATTGGGATTACTTGAGCATGCATAATTGTTGTACATACTCTTACATCATGTCTAACAGAATTGCATATTATTAATTAGAGTGTTGGCC
>chr2:181457922-181458122-dinuc
GTTAAGAGATTGGAGCAAGTCCAATATGCAAGATTCCAATCGCCTGGGGAGGGGCAAAGACGAGTCGGCCGCTTCCGAGGGGCCAGGCAGACGCGCAACG
>chr3:3625080-3625280-dinuc
TCTCTGGCATAGGCATAATAAGTATGATGTTCTAGAGCTAAGGATCAGAGACTATTTCAATTTCATCTCAGGTTCTTATCAATCTTGTCCATACAGGTCT
>chr3:9415793-9415993-dinuc
TCTCTGTATATATTATCATCCACTATATTCTCTCTATCATCCTGTCTCTCTCATAATATCATATATTCTCTCTCTCTGTATATTCTATGTATCTCCCTAT
>chr3:13535339-13535539-dinuc
ATTATTCTCTTTCCTTTTAAAGGATACAAATGGGAGGACATCAACAGACAACCTGTCCGGGGGTGATATTTAATCTAATAGGTACTCATATTCACTGTCA
>chr3:19640196-19640396-dinuc
CACCGCCACTGTATTGTACCTAGACAATAATTAGGACCAGATCCACAATTGAGCTCCACCAAGTTAGATGCTGGGATGCCGCTTGCATTCCTGCATGTAT
>chr3:25206290-25206490-dinuc
ACATTATGTTTGAGTAGCAAGCAATCTAAATTAAGAGTGGTAGGCCATTCCAATACCTATCAGCCCATTGGGGTCAGCAATCTTCATATTCCCTAGGATC
>chr17:15175165-15175365-dinuc
ATTGGCACTTTCCCCTAGGTTTACAGGCTAGGGACTATAGATGAAGATGTTCAGGGTTCACAATAACTTCTTGTTATCCCACTTTGGGAGATGCACTCAA
>chr17:20964848-20965048-dinuc
GTCTTTTCCTGGAATAATTCCTGACACTAGCTTTTAGCAGGAGTTGCTCTGCCTGCTCCTGAATCTGCTAGGTTCACACAAATGGCCTTTGCCTTCTTGT
>chr17:28502811-28503011-dinuc
AAAGAGATCATTTCTACTCTTATCAATTCCAAGGCTATTGCTCTGATAGAGAGATATACTATTATAGATGATAGGATATAGAATATATAACAGGAATTAA
>chr17:33867006-33867206-dinuc
GGTGGCTGTGGTGGGGGGGTACTGGGTGAAGGTGTAGGGTTGTGTAGTCACCAGATGGTCCCCCATGGTGGGTGTGTTGGCTGTTCCACCGGGGTGGTAC
>chr17:64820376-64820576-dinuc
TATGGGGAAATATATATGATATATATAGGTGGAGGATGGATATATTATGATGATAGGATATATGGTTGAATTATAATGAGGATAATAGTAGGTAGATAGA
>chr17:87446992-87447192-dinuc
AGCGACGGGCAGCCCCGGAGGCGGGCCACTGGGTAGTGGGAGGGGAATTGGAAAGGAACTTAGGACCTTAGGAAACCAGTCGGAGCTCCAAGCGCAAAGT
>chr18:5162134-5162334-dinuc
GACTGACCCGCGGGAGCAGATTGATTCCCGTTGGCCTCAGCACCCAGATGGGGCGCGAGGCTTTGGGTAAGGGGGGAGTGGGCTGGATAGGGAAGGGTGT
>chr18:6221348-6221548-dinuc
ACATGTGATGTAGACATGGGGGACTGCTCTGCCCCTGCTCAACTGCGCGTCAAGATAGTCGCTTGAGGAAGTAGCAGCTGGTCAGCTGAGTGGTTGAGCA
>chr18:6465027-6465227-dinuc
GTCCTCCTCTTAGGAGCATGCTGCTTCTACAACAGAGGAATCAGATTTTCATGGGCATCTCTTTCTGAGTATAGACTTTCAACAGCAGTCTGGGTTATCT
>chr18:14645934-14646134-dinuc
CTGTCATTCCCCTCATAACTTATGTGGAATCCTGACCTCCTGCAAGGCTGGCATGCTGCGACTACGTCACAATATTTGGTCCCACCACCTCCTTGCCTCA
>chr18:24257274-24257474-dinuc
GTGGACATCATCCCGCACCTCAGCCCTGGCCCCAAGGCAACTGAAGCCGCTCTCTGCTGACAGAGAGATCGAATAGGTGCGACGTCGTGCTGCACGAGTG
>chr18:36365188-36365388-dinuc
AGAGTTATGTTTACAAGGATGAGAGCCTACATAGCTTGAAGGCCTGAATTGAAAGGCAGGGAGACTGCTCTTGCACCGTCTGAGAGAGCCTGGCTGTTAA
>chr3:37232418-37232618-dinuc
GAGAGCTCTCTCCCAATGTTGCTCTCCCATGATGGGAAGGGGAGGCAGGAACCCATTGGACTTGCAATTCCTAAGTATACCCGGGCTGAGAGGTCCACAC
>chr3:59414323-59414523-dinuc
TTGCATTGAGTAGGAATCTGGTTTTTACCCCTAGTTCAGATGCTTAGCATGACAATAGAATATTTATTCCACATTGGATAACTCTTGCAGTTATTTGTCC
>chr3:68503680-68503880-dinuc
CTAGCTGTCCTAAAAGCTAAAATTGTGGTGACTTTCTTCTATTCTGAATAGAATATAGTGTCATGTGAGCTGAAGGGTCTAAGCCCTCCTCTATCACTAT
>chr3:86286176-86286376-dinuc
TTTCCTGTATGCTCTTTATGGAGCCTTTACCCTTTTATTCAGTCAGTTTTGCATTGCATAGTTCTAATTTTGCAGAATATTCTAATTAATTTAATTAAGT
>chr3:86442582-86442782-dinuc
TTTTAGTTCCTGATCAATCACTCATAAAGGAGGTCTTTATGCAGATATAGCTAAGATTATGCCCCCAATACTCTAAAAAGGAGCCCTTAGGGGGGATGAC
>chr3:90485428-90485628-dinuc
AGGTGGTTAGTTGTGTGCATTTAATTTTGTGTGACTATGATTTAGTGGGAACTGGGAACTAAAGAGGACTAATTTGAAAGGAGCATGCACAAAAAAGATC
>chr3:96014812-96015012-dinuc
CTGGATGTCAGAACATGACTGAAGTACTAGTCCTAGTCTCTTGGTATCTTTATAAAATGCTGAGACAGAGGTGCTCACATGATGCTCCAGAGAAAGATCC
>chr3:96085027-96085227-dinuc
AACATTCATTGTTGAAAAGTAGATAAAAAATAAATGATGCCTCAACATGCATACTGACATAGTGCAGTACAGCAAGGTATCTTCTTTCGTGTAGGGGGGT
>chr3:96309450-96309650-dinuc
AGTCCTGATCTTGCATCAGCGACAGCTGCTGGGAACCTGCGTGCAACCTCCAGGTTCTAGTGGCCTGGCAGGCTTCTCCAGTGACAAGGATCTTTTACTG
>chr3:100653392-100653592-dinuc
GGGGTCAACCCTTATGGTGCATATCTCAAATTTACAAAACAAAGTTGAAAATTAAAACAAGTTTGTATTCCGCAAGTAGGTAAAAAAGCTGTAATTGCCA
>chr3:104106290-104106490-dinuc
AACCAATCTCCATCCTCCTTGGTTTGCCATTATTCACTTATTTCATGCTTATTAACTTTCTGAATAGCAAAATCCAGCTTAGTGTCTCTTCATCATCATC
>chr3:104939372-104939572-dinuc
CTTTGTTCTAACATCTCTCCCTTTGTCCTGCTTGTACCTCATTTCAGTGGCCAGTGCTCATCAGGCTCGTCTGTGTCTAGAAGTGGTGTCTGAAAAGCTG
>chr3:123683910-123684110-dinuc
CAGCATTTCTTGCTAGGGTCTTCCAGGGTTCCTCACTTCAGCTTTAGAAGCAGCCTTAGTAGTCTCTTGTTCAGCTTTGAGTTGGTCAATTTTTCAGTTT
>chr3:126829706-126829906-dinuc
TACAATGTCTATTGATGACTGAAGTAACCCACTTTAGAAATGGATGGAGAGCAGCTAAGTCCAAATAAGGTGGTGATTAATAAAGAAACAAATGGATAGT
>chr3:127525016-127525216-dinuc
TAGAGCCAGAGCAGGGAGAGACTAATAGATAGATATGCATATATGACACACAGTATCATAGAAATAGATACATCCATTAGAGACTCAAGATCTTTATAGG
>chr3:129706668-129706868-dinuc
GATCTACTTATTCTACTATCTAGGATATGTTTTTAATCTTATATATTCTATTCTATATTGTCTCTCCTCTCTACTATCTCTGTCCCTGATCTACTCTATC
>chr3:133431315-133431515-dinuc
GATGAAAGAAACCATACATCCCCGTTTAAAAATTTATAATATTGGTGCTAAGATGATATTGCTCAAGGGAATTTACAGACTTCAAAAAGACAATATATCT
>chr3:136057698-136057898-dinuc
CAGGTACCAAATGTCTTAGATAACTCTAGTAATTAAATGACATTTTTGGCACAGTATCCTTCCTCACATAAAACAGGAGCCTCCCAACTAGGCCTATTTT
>chr3:152042438-152042638-dinuc
AACTGTTTCATGACTTCCATGAACCAATAGTGTCTGATGGCAAAAGGTGCCAGCCATCTTACAAATTAATTGTCACTGAGTTGGAATAACAAAGATGGTC
>chr3:152120783-152120983-dinuc
GTCTATTATTAGTTGCCTCTGTCAGTTGGTCTTTCTATCACATTCCAGAGGACTGAAGAGGGGGGGTGAATGGCTCTGGGCAAGTGACAATGTGCAGCAG
>chr3:152857210-152857410-dinuc
CTCATGAGTACCCCCTTCCCCTTAGGTTCAAAGATAAGGCACCCCTAATCTTGAATAGGAAGGTTTCAACCTGCCCCCACCCTGCTACTTCCCCCTTCTT
>chr4:32215008-32215208-dinuc
TTGGCCAGTTGTTTTGAAAGTTACAAAACAACCTAAAAAAGTTTTTTTTTTCCTGTGCTTTGGCACAGTGTGGGTTTTCTTTGAAATGCTTTTTGGGCCT
>chr4:33273592-33273792-dinuc
CACTCTGACTAAACTACCATGGCCAGATATGATGCTGAAGTGCACATAGCAATCACATCAGGTCTCGCTACATCCACACATGCTCTGTTCACCCTGTGGA
>chr4:33819101-33819301-dinuc
ATCAGGTTGCTTAAATCATCCTTGTCCAATTTGCAGCTGGCAAGAGAAATCAAAGAATTCACCAGGAGCAAAACTTTCATGCTCAATTAATAAATCCTCT
>chr4:38520776-38520976-dinuc
ACCAAGGGACTGAAGTCACTCTGTAGATGAACCTGCCCAGGAGTGCTTTAAAATGGCAGGAGGCAGAAAGGAGTGTTGCCTAGGAGTGTTCAGATTGGTC
>chr4:41043386-41043586-dinuc
AGCCAGTAGATTCTAGAAGCAGGAAGCCTACTCACAAAGTGGGTGTAGGCTTCTCTGGAAGGCAGTGCTAGATCATCAACTCAGTGTGTTGGCCCAGAGA
>chr4:45679238-45679438-dinuc
TAGTAGTCTCTGTATACATGGGAAGTGAATCTCAGATCTCCCGTGGGTTGGAACGCAAGTGCCAGGGGAATCTACTCCACCATTGTGCCTGAGATCCATT
>chr4:45797343-45797543-dinuc
CTGTAGGCATAATTTGATCCCACCTACTTACTCCCCAGCTCAATTAGATTGGCTCTCCTACAGAGAACCAAGAGTTATTCCCCCTTAGTACTCAACATGG
>chr4:47564736-47564936-dinuc
TATCATCTATCATATCTATCTCTCATCCTATATATATATCCCTCCATCCATCCATATCTCTCATATCTATCATCCTCTATCTCCATCATATCTCATCCCC
>chr4:57286971-57287171-dinuc
ATCAAGATATGCCATCACTGCACCAGAGAACCATGCAGTAGCTGCGATGGACAGACCCCTGCACCTTCAGGGAGATAGCTCCAACTAAGCACTACCCTCT
>chr4:57908958-57909158-dinuc
TGTTGTTCCAGCAGGCTCCTCTTGTTCTGGGTTCTCTCTAATGCAGGACATCCCTGTGAGGTGTTTTCCCTCCATCCGCCCCATGACCCTGTTGGGCTTC
>chr4:77339459-77339659-dinuc
CTTTCTTTCTTTCTTTATTGTTTAGACTCTCAAGGCAAGCTTGATATTTAGGCAACAGTGGCGAACAGTGTGTTGATACTGTTATATGTTTAATCAAGCA
>chr4:88066452-88066652-dinuc
CAATTCATTCTTTTTTGATTGAGCAGAAGAATCTATGTTAGTGGAACTGCCATTGAAGGAGATAGCTGGCAGGCTCGAATCCGGTGCCCATTGGATAAAA
>chr4:91133976-91134176-dinuc
TAAGTACCCTTAAGTTGGAAATCAGGACTTTCCATGTTAGGCTTTGCTCTATGTCATAGCTGTTTTTTTATAGGTGGTGTTCTCTCAACTCTGAAGACCC
>chr4:97951330-97951530-dinuc
TTATGATACTATAACTCTTACCATATATCAGGAGCTCCCACAGTCTTTTGCGCATTATTCATAACTGCACTTGCTTACTCATGGTCCTCCCCAATGCACC
>chr4:101316023-101316223-dinuc
GGATCTGGGCCCTGTGCATTGAAACAGTTTGACGAGGAAAAAGATATTGTAACATTTGAACACAACATTAAATAACAAGAGAACCAAAGCATGAATTTTG
>chr4:102989379-102989579-dinuc
TCATCTGAGAGCATAGAGCAATGGTTAGGGCTCTGGCTCCCTCTCTCTTGTGTAACAACAGGGTTCGAGAACCCTTCCCCACCCAAGATATCAGCTTCTG
>chr4:111425424-111425624-dinuc
GTCACTTCCCCCCACATCTCACACAATAGACGACTCACGAGTTTATGTGAGTCTCAGTCAGCCTCACACTTTGTTCCAGGTGGGGCAGCGGTGGTACATC
>chr4:120120820-120121020-dinuc
ACATATATATCCAGATAGATTACTGATCCCCATTGTGGGAGATAGTATAGATTAGAGTTGTGAGATTGTAGACTTTGAGGTTCCTAGAGGGCAATAGCAA
>chr4:121489344-121489544-dinuc
AGAGCCACAGAAAGCTGAGGAAATTAGGTGTCAAGGACCTTAAAGAAGTGGAGAGAAAGTAGGAGGAATTGCAAGGTGACACCAGAGAGGAGGGAAGGGT
>chr4:132408862-132409062-dinuc
TCCCTGATGCCGGTTCAGGTTCAACAAAAGATGACATTGGTAACAGGATTCTTCTGGAAGCCCAAGCTTCCCATCTTTGGCCTGCAGTTAAGTCTTCCAG
>chr4:141439514-141439714-dinuc
GAGGGTTCGAGAAGAACTGCCACCACCCTTGCACCAGCCCTCACTGAAAGAAGTCTTGACCTACAATAAACTAAAGGACCCCAACAAGAAACTTCACCAA
>chr4:148548714-148548914-dinuc
TGTCCTTTGAGAGCCTGATCAAGAGCATGAGCCAAGACAGAATGACCCCTCTACTCGCAACAGACTGTGACCAGGGGAATTTACTGTGTCAAACTGTCAA
>chr4:149449452-149449652-dinuc
GCAAATTCAACTGAAGGCTAAAAAAGCCTGCAAAGAGAGCATGTCCTCTTCAATCAGAACCCCTAGGCTGATGGTACTCTCAGGACCCCACTGGCAGCAA
>chr4:149697240-149697440-dinuc
GATCTGGCCCCTCACCACACTCCTATCCTAGGAATCTCACATCTCCCTCTGGAAACAGGACCCCCTATCTCTCTCCTCTCTCTAACACCCAATCTCAGAC
>chr5:21370442-21370642-dinuc
GATCAAGTGCATAACTGCAGAAACTGATTTGTGACATTTCAAGCTTTGTAGAAGGATCTCCTGCTCTGAGTATGAATGTTGGCTTGTATTTCCTGATCGT
>chr5:26281260-26281460-dinuc
GTGGATGTTCCTTCCACTCTCTCAGTTGATATTGAGTCTTGTCGATTTTTGGAAGAGGGCACTCCCCCCTGTTAACAAAAAATAGGGTTACTAATGGATC
>chr5:29944832-29945032-dinuc
TAACAAGGCCAGTGCAGTGGTAGGCTCACTTCTATTTTATCCACAATTGAAACAAGATGAAACACACAACGACAACTTAGTTATAGGATCTGAATCAATG
>chr5:30230206-30230406-dinuc
GTCCTCATCTCTCAACCTGATTAATGAAACTGGTTTAAAAAATAAACAGGCAACATGCTACATGGGAAATTGTCAAAAAGTGGAACCAAAATCCCTCCTG
>chr5:32176902-32177102-dinuc
GGAATGTGCCAGCCCCAATTTTATAGAAGGAACATTTTGATATCAAGAATTGTATACTTCATTATCAAATGGAGATTATTATTACATGAGGTAGTCTATT
>chr5:32324350-32324550-dinuc
AGAAGGCATGAAATGCATGAAGAGATGAAGTATATTTTAAAAGCTCTGTCCCTTCCTTCACTAAGGCTTCACCAGGTGCTTTCTAATGAGAAGGATCTTG
>chr5:32414035-32414235-dinuc
CAGTCCTCTTTCTTCTTCCTAGAGTGTCTTTACTTTTATCATTCCAAATAGGGTGGACCCTATTACAAGTGCAGATTCAACAAATAGTTTGAGGGTGAAT
>chr5:44227502-44227702-dinuc
TAGGAACGCTAGCACCAAGAGACCAAACGAGATCCGCTGCTAGAGCTTATAGGCAAATTCACCTGAGGCCGAGAAATTTAGAGAGGCCCACTGATGCCCT
>chr5:45421386-45421586-dinuc
AATTGAGAGATATGATGTCATATTATAAGATAAGGGAGGGATGTATAGACAGCATTGATGATATCACAGAAAGATTATATAGAGATACATGACATAGCTA
>chr5:46188780-46188980-dinuc
TTGATTGCTTGAAGTCTTAAGTAATGAGAAGGATTTGTACATGTGAAATATGAATGAGAAACATGGGGGACCAAATAGGGTTCCCTATCTTATAAGAGAC
>chr5:52099734-52099934-dinuc
ATCATAGTCAGAACAAAGTTGAGATACACTAAGAAAAGATTCAGACAAGGAGGGACAGAATGAGGAAGCAGAAAAGGATCAGGCATCCAGAAAAGGGAGA
>chr5:53351266-53351466-dinuc
TTCTTTAATCATACAGACCATATCTAACTGTGACACGACCTGTGAGGACTTTAACATAAAGAGTAATCTTATTCCATTCATCTTGACTGGGTGCATTGGC
>chr5:67533966-67534166-dinuc
ATATATCTCTCTCTATATATCTATATCTCTCATCTAGAATCTCTATATCTAGATCTATCTCTCTATCTCTCTTATGTATATGATGATATCTCTAATATAT
>chr5:67823557-67823757-dinuc
TGAGTTGGGGAGAATAGAGATATTTACAGCCCTTTATGGGGAATGGCTGAGGCATCTGGAAATGAAACTTCAAATGTCTAGCAATCAACAAAGCCAAGGG
>chr5:69596162-69596362-dinuc
CCCACAGTTGTTTGAATCCCTGTGTTTGTTGCAGCATTTAATTTACACTTTACAACACCATGATATAAATTGTTGACATAGTTGAGTATTTTTTCTGTTA
>chr5:73162576-73162776-dinuc
CTTGAGGCTCTGACTGGCTGCAATGGCTCTCCCACTCACTTGCTGAAGCTTCAAAATGCAATGCTTCTACTCTTCTACCCCATATCCAAATTTCTCATGT
>chr5:75147556-75147756-dinuc
GTATATTCTCTGGCTCTTCTCTCTACATCTATTACTATATCTCTATATATCCATATATCTATCTCATCCTATTATCTCTATTACATATTTATTCTATATC
>chr5:85603456-85603656-dinuc
ATGTCTTCTTTTAGTAACCTTCTACCATAAATTTGTTCAAGATTCTCTTTTCCAAATGATTGAACAATAATCATTGTAGTCTAACAGTATACAGTAAAAG
>chr5:85741569-85741769-dinuc
ATCCACCATCTGAAATGGCATGCTATCATCTACAGAATGAACAAAGCTAATCTGCAGGGATTAAGTGGAGACTAAAGTGGATAAAATATGGAAGAAAGAG
>chr5:91866918-91867118-dinuc
GCCCCTCTTCCATCCTCCACAATAAGGTCAATTTTGCTCACTTGCCTATTGCAATTGAGCTGAGCTGCCAGCCAGCATGGCTATCTACTGTTACAGCTCG
>chr5:96960877-96961077-dinuc
CTATCTTCATCTATCTTCTCTTTCATATCTATCTATATATCATCTCTATCTAATATCTTTCTATATGTCTATGTCATCTCTATAGTCCTGTCTCATATTC
>chr5:96975709-96975909-dinuc
AAAGATTGTTGGTGGGTCTGGGAAGTTAGTGCCTATTTTGGTGATGGATAAGAAACATCTTCTGGTTGTAGCCCAACTTTTTCTTGCCCATGGGCCCAGT
>chr5:97898064-97898264-dinuc
GATAGTTAAGATGAGATAGTTAGGGAACATAGAGTAGATAAGATATATAGAGAGATATAAAAAGAGAGAGATATAGATAGATAAATATATGAGCAGTATA
>chr5:99346896-99347096-dinuc
CTAACACAACTCACACATATCACATCTATCCACAATTCATACATTCCCACATTAGTATCAGACATTAACACACACACATACTAGACATTACACCACACCT
>chr5:100074280-100074480-dinuc
ATCCAGAAGATCAAACTTACAGTGGCGAACGAGAAACTATGTGATTAATTTAAGAGTCTGCCTAGTCCTCTGACTGAAGTAGTCATCCTGGAGGATTCTT
>chr5:100486348-100486548-dinuc
AACCACCTATAGTATAAAGATTTATCAAAATTGTCGCACCCTTTCTAGTCAAAGGGTAAGCCATGCTTTCCTATTCAGTATTCAAGTGAAAAAAAACTGA
>chr5:102537138-102537338-dinuc
TATCTATCTATACTGTATGTTATATCTATATATCCTATATCATATCATATGCTATATATATTATCTTATTCTCTCATATCTCTAATCATATGTCATCTCT
>chr5:103650858-103651058-dinuc
AGATAGATAGATAGATAGAGGATAGAGATGATAGAGGATATATATGGATAGATATATATAGGAGATAGACACAGGATATATGGTGATGACAGATGGAGAT
>chr5:107531280-107531480-dinuc
AGGCCCTTTGGGTTTGATTTGAATAAACAACTGACTCCCTGAAGATGCACTTTAAAGATGTAAGTGACTAGAACCCTGAAAGCAGAGGCAGTCTATGTAA
>chr5:107756308-107756508-dinuc
CCTTAAATGAGATTCATTATTCTCTTAATCTAATGATTAGAACAGCTTGTTTCCTGATTCATTGTTGAAAACCAGAAACCATACTAGCAGAACAGAAAGC
>chr5:110714504-110714704-dinuc
GAGCCCAGCTCGAACTTGTAAATCAGATTTGATTACTGCTTGGGGTCCTAGAGGGTACCTGTTGTACACAGAGCTCAAAAGATCTCTGCCTCTGACTCCA
>chr5:114692157-114692357-dinuc
AGGCTCATCTGACCAGTGCTCCAACGAGATGACCTGAGGAACAGCACACACTTCCCAGGCAGCTGCTGCCTCTTCACAATGAAACTCTCCTGATGGAGGA
>chr5:118418713-118418913-dinuc
TGAGCCCCAGGATTGGCAGATTAAGATCTTTTATTGTCTAGGGGTCTTGTGTCCCCACAAATGGGACCCTAAAGACTCAAGCTGAAGTTGTTCTCAGGTT
>chr5:123520446-123520646-dinuc
CTCTCCAAAGAAGAACTCAAGGGACCTGAAGAGGTCAATACTACTAGGACTGGCAGAGGCATCCCTGATTCTCATATGGCTGCAGTGTTTCCAAACTGGT
>chr5:134152814-134153014-dinuc
AGGGCCATATAGTCTAATCAAATAGTTGGTCTAATGGGAGTTTATGAGTATCTCTCTGGCGCTCTCCATATTAAGGGATGAAAGCATACATCTCCTATAA
>chr5:142824214-142824414-dinuc
CTGATCTCCAAAGGGCCCCTGGAAAGTCAAAGTCTCATGAAGCAGCACTAGCAAGGCTGCTCGGAAGATCAATCTAATCCATTCTGAAAATCACTACCAG
>chr5:144354540-144354740-dinuc
CACATGGGTATTAGATTTATACTATAAGAGAACCATACAACAACTCATTTTAGCAACAGTGTATATGTTAACTAGTTATTCTGATATTAATATGTAATGC
>chr5:151723716-151723916-dinuc
TTGCCAAGATATTCCATATTATTGATAGGAATCAATCCTCCCTGTCCTCTTCCGAATCAGCCACAACATCTATATCAATCTTAATTGGCCTTACATGTAA
>chr6:3326054-3326254-dinuc
AATTCAAAGAAACATTCATTAAGATAACTATCACATGTATAAGACCATCTCAGCTATTAGCATGAGAGCTTGAATTCAAAGAACAGTAGAGGGAATAAAT
>chr6:12755884-12756084-dinuc
TAAGTTGACCAGATCAGTCACAACATCAGGGAGCTGAGATATCTCTTGTGAGATTACATCTTTTATTAGACTTCTTACTCCGTTATCTGCACCTCTAGCT
>chr6:21730586-21730786-dinuc
GCCAGTCTCCAAGTTCCATTGGTAAATGGGCTCCAGTGAAACCAATAACTAGATAGAATGGCAGATACATTTGAGGATCTTCTCTGGAAGCACTAGCTTT
>chr6:28889370-28889570-dinuc
CAAAGCTCTTAGATGAGAGACTCTCACTCTTCAGAGTGCTCCTCTGATAGGGAGCTCTGAAAATCTGGCCTTAACAGCTATGCTGCTCTGTGGGTGTGAT
>chr6:29563113-29563313-dinuc
CAGGAATTTGTGTTAGAGAAGCTTAAGAGGGGCAATTTTGCATCCTTCAGATAATAGCCACATCTGAGAAATTCATTTCCTCTTTTTATTAGATTCTTGC
>chr6:30083060-30083260-dinuc
CGCTATTTTAGATCTCCTAGACTATAATTATCTCTAGATCTGGATCATCTCCTAATTGATATATGTACTTATCTATGGTTCTCCTCTCATATATCATATC
>chr6:30141238-30141438-dinuc
ATAAGCAATGCAGGAGGGAATGACAAGAAAGATAATCCCTAGGATGTGTGATAGGGGTTGAACAGCCCTAGCCCAATTTGGATTAGGCTGCAGTTTCGCA
>chr6:32140440-32140640-dinuc
GGTGGAGGTTGGAAAGGAGAGGTGATGATAGGTGATCTACCTGGGGAACTCATTTGGGTCTTCCTAAAAAGCTGGAAGTTTTTTGAATTGCTGTCATGGT
>chr6:39388782-39388982-dinuc
AGCCTGGTTGAAGGAGCTGGATCCAAGGATGTTGCTGCACCACAGGTAAGCACAGAAAAATAGTACTGCTGCCAAGGCTAAGAGAATCTAGCTGGGGGAT
>chr6:43365654-43365854-dinuc
GCCTACATAAATGGTAAATTTGTAAGGACCTAAGCCTAAGTGTAATGGTCAAGTGCCCTAAATCAGAGTTTAAAAGTATGGAAATTAGATACGTAACCCA
>chr6:52471532-52471732-dinuc
GGCCTGCCAGCCTCTCTCCTGCAGATTACTCTTTTCTTAATCTTGCTCTTTGTCTGAATTCCTCTAACCTTGTTTAGGGCAGCCCTTGCTGCATTTCCAT
>chr6:56894888-56895088-dinuc
AACCCGTATCAAACGTAGCTTCATAAGACCTAAAAGCTGTTTGTATCATAGCTGAGACACTCTGTACCAGCTCAGCTAATTAAGTCAAAGCCCACCAATT
>chr6:59225634-59225834-dinuc
TCTATATATATCTCATCTCTTTCTCTCTCCTATATCTCTTATATTCCTTATATATCTCTATATCTATATCTCTAGGATATATCTCTATGTAGTCTATCTC
>chr6:67395411-67395611-dinuc
TTTTACATTAAGCTGCAGGATGAGGGACACAGATCTCCATTGACAGGGGGAAAAGGAGAAGGTACAGACAAGTTGCACTTTTTCAGTCATGTTGGAGGAA
>chr6:70783612-70783812-dinuc
TTGGAGGGAAGGATGACCTGCAAAATCACCTCAAGGCCGCCTCCAAGGGATAAGGCTATGTGGACAGTCTCCTACACAACTGCTTCAGCTAACCACCAAG
>chr6:82966778-82966978-dinuc
TATAATCAGAAGATAGTGACAATCCTTGAATCCAGATTCAGATACAAAATTTTACTGAAGTTCATGTCAATTAATTTACATTTCAATGAGTGTTTTTTGG
>chr6:91911471-91911671-dinuc
GAGTGAGAAATAACAATCTAGATTACCCTAGATCCAAAGAAGAGGGCTAAGCCTCAGTTGCCCCCAAGCATCCACCAATAGTAGTTCCCCTAGACTGGAG
>chr6:100152724-100152924-dinuc
TATATATATCATTATCTCTCTATCTTATTTAATCTCCTATTTCATTACTCTCATATCTCTATATCTGTCTCTAATATCTATTATATCTCTCTTCTAAATC
>chr6:106996741-106996941-dinuc
TGAAGCTGCAGCTATAATCCAGCCTGTTCAATAGAGGGAAGAAAGACATGCATTTCTAGATCTTAACTGCCCCTGTGCTCTGAAGAGAATCTTCCAGTGC
>chr6:108924716-108924916-dinuc
TCGCTTGTTTCAGAATGTCCTCCAGGATAAGCTGAAGGATTGCATGTAAATGTAACTTTTTGCTTTTCGGCAGGGTTCCTTCAGCATAATTGGTTAGCAT
>chr6:111568376-111568576-dinuc
AGATAATGATGAGAGAGAGAGAAAATAGACAGAGATATATAGAGCATACATAGAGATATACAGATATAACATGATACTAGAGATATACAGGACATACACA
>chr6:123171807-123172007-dinuc
TTTTAAGTATCATCACAGCATATGGGGTCAATAGGATAAAAATTTAGAAAAATTGACAAAAAGACAACAAATCAGAGTATAAATAAATAGAACAACCTGT
>chr6:124512060-124512260-dinuc
AAGACTCAGTTTGGGAAGTCTACTAAAGCTTCAGCAGCTTGGAAGTGCAATCGGATGGGCTAGGAGAACAGCCATCATTAGCTCTTCAGCCCTGTGCCTC
>chr6:125602144-125602344-dinuc
TCTGGTGTGCCACCAATGAAATTTGTCTTTTGCAAGTCTGGAATACCAACATTGGTCCTTGACTTTAACTAAGTTGTATGCTTTGCACCAGGGGCCACCA
>chr6:127374738-127374938-dinuc
TCCTGCCGCTGAGCGTTTCCAGTCTCTGGCATAGTGGAAGTGGTGAGAGGTCACCAAGGTCTAGGGGCTTCTGTATTTCAGTCTCCACGCTCCGGGCAGT
>chr6:129452722-129452922-dinuc
GGTATCTCCTGCTAAGGTCTCTCATCGTATCACATCTATATGGTATCTAGCTCTATCTAGAATATATAATCCAATCATCTCTATCTGTATATATAAGTCA
>chr6:142644726-142644926-dinuc
GGCTGTTCTGGAGTTCAGAGTGGCTTACAATGTCTATACATGATCTGAATCATAACTAGGACCTTCCTGCTTGTAAGATTGGAAGCTCAGCAGTCTAGGC
>chr6:148475764-148475964-dinuc
AGTGTGTATACTCTATTCTTATTTTATTTGAATCCAGCTTCAGCAATATTCTTGATGACTATTTTCTAATAGTTGGAATGACAGAGTTGTGGCCTTGCCT
>chr7:4298824-4299024-dinuc
AATGCCTACTAACTGCATTGCAAGTACTTACCACAAACTATGTTGTTTACATCCTTACTTTGCTCAACACCAAAGTAACACACATCATATTCTTGCCCCA
>chr7:13305150-13305350-dinuc
TAGCCAATAATTTTAGCAACTCATGCCCCACTCACACTTTTGTGGGGGATACTTCTGGAGGGGCAGTAGAAATTCCTCCCTTCTGCCTACTGCAACAGCA
>chr7:19876846-19877046-dinuc
AGATATACTCTGGTGATAGAGCAATTTATTTCAGCCCCTGGCCTTGCGTGGGCAGGCAATGGTGCTCTTGCAATCCAAACGTGGTGATCAGGTCCAGGTG
>chr7:28867664-28867864-dinuc
GAGGTCTCGGCCAGACCTGGCTTCCTCTCTGGTAAGCATTCTCAGACCAACCAAAGAGGAGATTCCCTCCCTCTAGTGGGGTTTGGCCTTGGCTTCCCTG
>chr7:29816261-29816461-dinuc
AGTGGCTTCTTCGATGATTTGAGTGGAGGGAGGCGCTTCTGGTGGGTGCGCGTGGAGAGGAGTCTGGGCTATTGGAACATGTTGCGAGATGGGTGTTCGA
>chr7:30846609-30846809-dinuc
CAGTAAACAGTCACCACTCATTGTCAAAGAGCAGATCAGAAACTGAGAAGGATCAATCACAGTATGTAGATGAGCAGTCACCAGTTGAACTCCAACAAAA
>chr7:44108864-44109064-dinuc
CACTGATCTGCTCAAGGTCCACTGCATGATGACCTCCAACAGCCACCATGCACTTCTGTCAGAAGGCGATGCATCACTGCAGTGAGAGGATAGACTGGCT
>chr7:48041908-48042108-dinuc
ACCAGTATTTTTTATGTGGTTGTTTGCTCACACAGGGACACAATCATGTGTTTGTTTAAATGTCAATAAGGGTCTAGACCCATTTACTGCTTGGAATGTG
>chr7:48905530-48905730-dinuc
CTGTTAATAGCTGGATATGCTTGTCTGTTCTTAGCACTGTCACCTCCCCAGCCCTTGCTAAGTCTCAGCTTCTCATTATGATCTGTGCTACAGCTTCCTA
>chr7:58513746-58513946-dinuc
TGTCGAGGGTCCAAATCCAGATTTCCATAGCTGCTGCTTGCTCCAAATTACTAGTTCCTGGGCCCTGGCTTCATTTAGCTCCTTCAAATGGTTTATCCAG
>chr7:58721878-58722078-dinuc
GTCCCTGGATGTGCTCCTGATGTTTTACACTGAGGTTCACCTAACCTGCCCAGAACTGATGTGTTCCTCAGCGGGAATCTGTTCTTGCTGGAATACCCTT
>chr7:64250263-64250463-dinuc
GAGCGTTTGATTTGCCACACTTGAGACTCAAGGAGGCACTTACCCTGCTTTGACGGTGTTGCTGGCACCTCTTCCCCCACGTCAGGCCAGACTGGTCATA
>chr7:64278522-64278722-dinuc
CTGTTTTAATGAACAATCCCCTGCTATCTTTCAATGTTCAACTTTGAATATTCTTTGAATTAAACTCCCAAGTTGGGGTCATATTTTTAGTGATGTAAAG
>chr7:68202542-68202742-dinuc
TCTTCCCAAAGGGCAGAGATGCTGATAAGGCTACTCTCTTCATCTCAGGTGACAGTTGAGAAAAATGTGCTGACAAAAGCCAGTTTCAGGAGCTGCTCGG
>chr7:72298676-72298876-dinuc
GAGCAAGTGATGAAAATGATCCCTGCAAATGCTCTGGGATAGATATAGGCTCAAAGTTAATCGGCAGGACTGGACTAGAGCCTGAGTTGTTGAACAGAAA
>chr7:88323350-88323550-dinuc
ATTAAAGATTTAGGTGGTATCTACAAGACTGCCTCCTGCTGGAGCAGATCTGACATAGATCATAAATCAAAGAGAAGACTGATACTTTCTTTTGAGACTT
>chr7:88402751-88402951-dinuc
TTTGGAAAGGGGGTGGGGTCCTGGAGGAGACAATATTAGGAACCAAAGGGAATGGGAAAGATAGGTGCTAGAAGGACAGTAGAAAACAGATCCCTAAGAA
>chr7:90046096-90046296-dinuc
ATAACACAGAAGTAGGGGTGGGGTTGATATCAGGGAATCCAAACTGGTTTGATAGACTAGAAAATACAGTCTGCATGCAGTTGTCAATCCTAGGACCCCT
>chr7:95425380-95425580-dinuc
AAACTTTCAGAAAAGCCATAAATTTGCAAGAAAAACCATAAACACAGACCCTGAGCAGGCTGCTACTAGGAGGATCAAGATTGTAAGCTTTCTAGCAACT
>chr7:99833584-99833784-dinuc
TTAATGGACAGCGTTTTTAGCTATTTGTCTTGGGTATATAAATTGTTAAAAGCCAGGTATAATAGACATCTTCTTCTCTTTAGTGGAAACCACTCACCGT
>chr7:99868948-99869148-dinuc
ATAAATATGTAGGAGGGATGGGACAGAGAGAAGTATAGAGATAGATTAGGTGAATAGTGTATATAGAGAACAGAGAGATATGATATAGATATGAGAGATA
>chr7:100780510-100780710-dinuc
AAGCCTAATTCATGGGTATTACAACCACTTTTGAGATTTGTGACCGAGGATGTATATGTTTGGAAACAGTTTATTAGACCACCAGTGCATTAAGGTATGT
>chr7:102438855-102439055-dinuc
GAGTTTGATTTTAGATAGGTTACATTTTTATACTTCTACTTCAATAGTAAGAAAGCCATGAAAAAGGAAACTTTCCTCTTTAGTCAGCCACTATGGTAGT
>chr7:102551677-102551877-dinuc
CTTATTATAGCTCTGTACTATATTAAGTCATATCTAATGATGATCCTTCCATGTCCTTAGGCTCAATGCATTCTTCCATTCATCTAGTCTTCTCTTCGCC
>chr7:105096491-105096691-dinuc
ATCCCTCCTCTCCTCCTCTTCCTCTCGTCTCTTCTGTTCTCTCTCTGTCTCCCTCTGTTCTCTTCTCTCCCCTCTAATCCTGTCTCTCTCTCTCTTCTCC
>chr7:106534942-106535142-dinuc
TTTTTGCCTGTCATAAAATTGATCTTGAAGCATTTTTACTCATGATGGCCAAAAGAGTTTTTGGAAGTTGTTGATAGGAATCCTGTAGGATTCTTTATTT
>chr7:109291959-109292159-dinuc
GGGACTTATTCTTGCTCCTAATGACTCTCTCTATTATTTGACATTAAATTTAAAGCCCCCATAGCAAAGTATTCAGGCACCCTATGACCGGAATAATGGA
>chr7:122007185-122007385-dinuc
ATCAGAGGAATGGTAGCCGGCACACTTGCTTCTGATACAAAACAGTTGGAATCTCTTCGGATCTCCGAGAACATTCAGTCCTCGAAAAGCCTGCTTGTTC
>chr7:122849754-122849954-dinuc
ACAAGCTACAGCCCCCCCTGGCAGCTCAGATGCCAGTTGTCTGCATTCCTGATTGGGAGCAACGCTCCTACAGGACACCTGAGCAGGACTCCTCGGATTC
>chr7:122917570-122917770-dinuc
AGTCATGACACACTCAGTAAGCATGTAGGGACACGAAGCAAACCAGCCTATCCTTTGAAAAATCGCACAGCCATAGGGAGACTCCTGAATTGGCCAGCAA
>chr7:127459674-127459874-dinuc
TGGCTCATCATGTTTGGGGACCGCTAGTGAATGGCCAAGGGGATAACAACTGACAGAAGGAACTGGGGGGTTACTTGCATGTTAAACAAAGAGAGCCCAA
>chr7:132559412-132559612-dinuc
AATTAAGGGCAACAATAACATTCCTAATGTGTAAGGATTTAACATGAAAACATGACATATACTTTGATTTTCTGCCATGCCTAAACTTAAACTAAGTTGG
>chr7:140529948-140530148-dinuc
ATTAGCCCTAGATCATGAAGATGAGTGTCAAAGTAGCTCCCTAATCTTGAGAATCTGGGAGCAATGTGTAATTAGCTAGAGAAGAGTGTTAGATCATGAC
>chr7:140547158-140547358-dinuc
CTGCTCAGAATCTACTCAGGCTATTATCACTGCAAGGGTCACTCTACTTCTTAGGATCTATTTAATCACTAGATGACAAGAGATGATACTCCTTTTCCAT
>chr7:140709851-140710051-dinuc
TGTATATGATCTAAATCTTCACTCTGAATTCTAGTGAGATTAGTTATAAAATGGGATCTCTTGAGATCACCCAACACTCCTACCCAGGATGTACACATTA
>chr7:144340540-144340740-dinuc
ATGCACCATTCATATAGCAAATCTGTTCCTCTCACCATCACCTGAATTACACTTGATGAGCTCTGGGGTGTTGTTAAGTGTGTTTGTTGGTTCCTTATGA
>chr7:144844530-144844730-dinuc
TGCAGACCCTTTACTACCACCACCTAAAACACACACCCAGTGGCCAATAGTTGCCAGTTGACCATAGCCTTTGCCCATAGGACATTAGGGGTATCAAGCA
>chr8:3285799-3285999-dinuc
TTCTCAGAAACTTTTAAGGATTACCAAGATTCCTGGGACTCCCTAAAAGGGACAGATGCAACCAAGCTAATGCTTTCTCCCTCTCAGACAAAAATCTCAA
>chr8:6874342-6874542-dinuc
TATTAGTGGAAACTACTTTCCCAGGGAAATTATTAAGGATCCAGTTTTAAAATAACATGTTTCAGAATTGAATTATTTAATCACAATAAAGCACTTAGAT
>chr8:16290372-16290572-dinuc
GATGATGTGTGGGAGTGAGGAGGTATTGATAGGGATTAATTGCATAAAAGGAATATGAGTGAGTGGGATATTATGGGGCCATATAGAGACATTGGGGGTG
>chr8:20006384-20006584-dinuc
AGCAGACAGAGACACACAAGAGACACAACACACAGAGTACACGACAGAGAGACACACACACTCAGACTCAAGACAGACATAGACACACACAAGACATAGA
>chr8:23540361-23540561-dinuc
CAAAAGACCTCATGCAACTGAAACAGGAAAGGGAGACATCTGCCTCTGAGAATCTGAGCATTGATTTAATCCCTCTCCAAAGGATCATAGAATGGGCTGA
>chr8:32764268-32764468-dinuc
AATCTAGATAATAGAATGTACAGGAGAGTAAGTACAATAATATACAGAGGATATAGATAGGTAGGATAGAGGGGTATAATGAATAGTATAGGGGTGTAGG
>chr8:34763162-34763362-dinuc
TATGAAAAGTCGACTGAACACTCTATCCCCAACTGACTGATCCTTGTCAGTCCTTTAGAGTCCCACTCCGAAAGAGTCAATCACTATCCAACAAAATTGA
>chr8:34848246-34848446-dinuc
TCTTCAGATGCCCACCATTCTCAGATCCAGTCCTCAGAACCAGACCACCACCTAAAGACTCCCAGGCCATAACCCCTTGACCAGGCCTACCCATCCATTT
>chr8:35707228-35707428-dinuc
GCCAAAACCAGAAAGCAAAATTGTTTTAACCACGATTTGAGCAGGCTGGATCAGCCCCAGGCAGTGCATCCAGATCACAGACCTGAAAGTGTGGATTTAG
>chr8:40408768-40408968-dinuc
ATGTAGTATATAGGAGTCATAGTTAGATAGAGCTTAGCATTAAGATATAGCCAGATCAGGAAGTTAGACTGTTGAAGAGAAGAATCTATGGTTTGAATAT
>chr8:46722028-46722228-dinuc
AACAGTGATAGGAGTACTGCTCGCGGAAGATCACAAAGCGGTGGAGGGCTGACCTAGATGATCGTAGATGCTCTCAGCATTTCTTCTGACTCAGAGCTGA
>chr8:49967854-49968054-dinuc
TCATAATTATATCAATAGGGGGATATAATCTATCCTATCTTAAGTATCTCAGGCTCTCAGATCTCTCATAGATCATGCTTCTGCTCCAACTACTACTATA
>chr8:51974796-51974996-dinuc
ACATATGGCTGAGTTTATCTAATCCTGAAAAGGGACCTCTACTCCTACAGACTGGGAGATGTTCATAAGGAGCCTTATTTCCTGACATGGTGGATGGATT
>chr8:61818020-61818220-dinuc
TAGAGACCATGACAGTTTTTGAAGATCAAAATTAAGAATCTAAGGCAGAAAATGGAGTGTGTTGAGGAGTCCATTGTCTCTAGTGATGATGGAATTATGC
>chr8:79939312-79939512-dinuc
CATTCTTTCTATGAGTTTTAACAAGCAGCTGCATAGTCTCTGGCAGTTTCAGAGTAGGATAGTTTTCATAGTGGCATATGCTTCACACCAACTGCAAGAC
>chr8:80697918-80698118-dinuc
GACTCTTACTGATAGGAAAGACAGTGCAGGCTTCACTTCCTCCTTACCTGATAAGGGAATGGCTTTGCCTGCAGCGGAACTCAACTCTGGGTGGCTAGAG
>chr8:88690403-88690603-dinuc
ATCAACTGTAGGGGCCATTTAGAATCCTAGTAAGAACCAGGGTGAACTTTTCTTTTAGATGTTGATAAAAGTATCTGGAATTCTGGGGAATCTCAACGCA
>chr8:105441178-105441378-dinuc
TGAAAGGACTGTGGCCTGAATGGAGTAAGATACACCCAGAGATTTGTTATGAGTTTTAGAAGTTATAATAGGCTTACTAAGATGAGGAAATATGGAAGAA
>chr8:108625136-108625336-dinuc
ACGAGCACTTAACTCTCTAGTACACCATCTCCTTCAGGTGACACTTAAAGGAACACCTCCAAAAATCCTTGCCTTAACTAATCGTCTGGATCGCTGGTTG
>chr8:110981380-110981580-dinuc
TATCCACTGTAGACAGATGACAAGTGAGAGAGCAGTGTGTGTGAAGAGAGGTGGAGTGAAGTATCTCCACTATATCACAATGCACCAGCTTCAATTGGAG
>chr8:111741281-111741481-dinuc
ACTGCCTTCCATCTAAACATAACAGGGTCTGCCTCCCAATTAGGTGCTCCATGCTATGGGTAGGAGACCAGCCCCCTCTCAGGCCAAGGGGAGCTGAATG
>chr8:119060781-119060981-dinuc
ACGCATAGGGTGAATGAATCCACCTGAAGACATAAAGGCAAAACCCTGGACCCTTGAGAATGGAGCGTTCTTTGCATAATGTAGGAGGAGGCTGACAGTG
>chr9:3000989-3001189-dinuc
TCATTATTTTTTCACAGTTTGGTCATCACTCTTTCCGTTTTTCGTGTGGCGTTTGAGTTGTCAACCAATATTTTTGATTGCATCAGTTATTCAGCATCCT
>chr9:3332218-3332418-dinuc
ATTGATTTTTTTTACATAAGAACCACTTGTATACAAAGACAGAAGGAGTACAATTTATATAATTGTTTCACACAAGTGTTACCCTGCAGCAGTTTGTAAT
>chr9:5643842-5644042-dinuc
TGGCACCCAAATGACAGATCTTTGTTTATAACCTCTAAATGATCAAAAAGAATCTTTATCCTAGAGATCCTATGTTCTACCTGATAAGGAAGAAGAGGGA
>chr9:24756902-24757102-dinuc
TTTTCAGAAGGTCCTTTAATTGTACTTGTTTCTAATCCCTTGAGTTAAAGACCCATGCCTTCTGCTAAAACCAGGTTCTGGAACCAAACGGCTCTTCTAA
>chr9:25118398-25118598-dinuc
TCACAAACAAAAGGTGCTTAATAAGAAGACTAAATAATCAAAACATCAAAAAATTTTTATATAGAAAGTATTGAATTTAAACTATCGTTAACTTAGCCCA
>chr9:31123375-31123575-dinuc
ATTATATAAAGAATCTGGTTATGAATTTGAATATCAACACTTAAATTCACGTGGAGCCATCAGATATTTTGCAGGAAGTTTCACTTTAAAAAAGTGTACA
>chr9:43545702-43545902-dinuc
CCCTTCCATTAACTCAAACCCTTATATAAAAGCAATGAAGTGGTCGCCTACACAGTGTGGAAAGGCTTTAAATCATAAGTGACAATGTTTTCCCCCACAA
>chr9:54027444-54027644-dinuc
TGTGCAACTTCTGCTTGCTAAGGAGCTCCACTGGTTTTCTCTACAGGATTCATTCTGCTGTTCTCTTGCATCATGTGATCAGTCATCATGTTCACAAGGC
>chr9:54408062-54408262-dinuc
TGACTGGTTGGGGTTGGCTGAATCTAATGAGTTAAGGTGAAGGAGGTTCAAACAGGTGGGGGGGTTGAGGCACTTGCTGAACAAAGTCAAAGAAGACTAG
>chr9:55057552-55057752-dinuc
ATTTGGTTTTATGAAAATTTTTACTGGATGGGGTTAAATACTGCAGGCTCCAATGGAACAGAAGTGTGCAGACCTGAATGCTCTGACAAGCCTAACAGGA
>chr9:61920682-61920882-dinuc
GACAATGAGTGACTCACAGTTATTTCATTTTCTTAAGGGATTTTAGCCTTAGTTAAACAACTCCTTCCAGACTGGGAGTATTGAGAGCTGATAACTTTTA
>chr9:62868268-62868468-dinuc
CCCTTGGAGGGCCTTTTTCCGACTTACTCTGTTCTTGTGACAGACATTGTAAGCTACCTTTTAGCACTGGTTATAGAGGCTTGGACTGTAAGCTGCCTAA
>chr9:65693644-65693844-dinuc
TTGGAGGACACAAGCTATCTTGGTGCAACAAATCACAAGCCATAATAGATACTACCAACAACATGCACAAACAGTAGAAAACATTGGCTAAACATACAAA
>chr9:67198610-67198810-dinuc
TCAATGATCCAGCTCTCCCATTCAAGTGGAAATAGATGGATGGAGGGCTGAAACCGGAGGTCTTTGACTTGCCTTGGGACCTCTTTTACTATGATGAGAT
>chr9:79812951-79813151-dinuc
AAAACTGCTTGTATACTCTGGCGCAATTCAGTGACCTAGGGTGGATTAAATCTCAGATGTCCTGACCAGTGGGTATGTCTGACAGCACAGTGTGTGAAGG
>chr9:94026702-94026902-dinuc
TATCTTATAAGAAATGTCTATAGAGTCATATCCTATTATATTCCTATCTAATCATATATATAATATACTATCCATCAATAAAGGATACTCTCATATATCA
>chr9:96627731-96627931-dinuc
CTGCTTCATTTTACTTATGGGCAAAATACTTCTTACTGGATTCCTTGTGAGGAGCAAGGAGGGAGACCTTAGGGCATACTTCCTGGCCCTATCCCTAGGA
>chr9:114310066-114310266-dinuc
TCGGCTTGAGGGCCCTGTAAGTTAATGTGTGGACTGGATGGCTACATGGTTTCTTCATTGATATGCTATTGAATCTCAGCAAACTGTCTAAGTTGAGACC
>chr9:115099103-115099303-dinuc
GAAACACAGAAAGTTGAGACCAATAGCTGAATTGTGCAAGAGTATTTGAATTTCATTTGTTCATTTCTTAAAGCTGTTGCCTTACCAGTCTCCCATCCAT
>chr9:115363610-115363810-dinuc
GAATTTCTTTTTCTTATAAAGTGAAATTATAAAAGAAAATTGCCATTATGTTGACAAAGATCTTGAAAGTTCAATGCATCAAATATTGGTTTGTTGTAGA
>chr9:115938539-115938739-dinuc
CCAGAATATTTTGTGCTTGTAGGGCCAGATTTTTGCATTTTTTTTTTGCCCTTTTAATTTTCCCTGGACCTGGATTCTGAATCAATTAAATTTTTTTAGA
>chr9:117082398-117082598-dinuc
TGTCATAGACATATGTGTAATCATATCTATATAATTCCTTCACTCATTATTTCATTTACCTTAATAATTATTCTCACCAGCATCATTCATCCTGTCATCC
>chr9:121389910-121390110-dinuc
GACTCAGTCAACAGACATGGGGCAACAATCATCAGTCGAGGTCAGGAAGATGCTCCTGAGTGAGGCCCCTGTGTCTGATGGTTAGGGATGCTGCAGCTAG
>chr9:123158006-123158206-dinuc
TATGTTTCAGTTGGACGGTCACATACTACATTCTTTAGTGTTCCAACCCTTAATGCAGAGACATAGAACCATACTGCTAGTTGGCCAGGATTTTTAGTGG
>chr9:123573596-123573796-dinuc
TAGTGCACAGATTTTTTTGTGGCCCTGATATGTGAGTAAATTGGGTTTTGTTTTGTGAGATTCTCCCCTTTCTTGTTTAATTCGTTTATAAAGAGTTCCT
>chrX:20106264-20106464-dinuc
CTCAGAAAAGCCTAGGTGTGCTTGAGCTACCAATTACCTTGACACTATGAAGCATAGAGGCCCTGATACAGAGCATCCTATGGTTTTTCCCAAAAAGCAA
>chrX:36895624-36895824-dinuc
CAGGTATTTAAATTATTCATATTCTTAGAGTGCGTCCAAAGAATTCCTAGCAGATAACAGTAGAGTTGGTGACATACAGGATTAACCAGCCTCCTACCTT
>chrX:38274334-38274534-dinuc
AAGAAAGCCAGGGGAGACTCAGGTATGTGCTCACAAAGTGATGAGTGTGATCAGAAGTAAAGGATGTAAACAATTTTATGAATCATGAATTGAAAAAATG
>chrX:48313564-48313764-dinuc
ATTAAACTAAAAAGTCCCATCCTAGCTTGGCAGAGGCTGGCACAGGGCCGAGAAATGGATTAGGCAGATCGAGATTTGACATTGGGCTGATACGAATGAA
>chrX:51578334-51578534-dinuc
AAACATCTCCTTATAAGCACTTAAAATGCTGAGCAGAAGAATTGAGAGCATTTGAATCCCTATCAACCTTTTGTGGTGCACCATCATGCTGGGGGCCCTT
>chrX:55616178-55616378-dinuc
AGCTATTTAAATTGCTAACAGGCAGTCCCTCCTTTCTGCTTTTTGACGACAATATGGACAGTACTTATTCCTAAAGAAATGTTACTGTATTTAGGGCAGC
>chrX:59969798-59969998-dinuc
AATGATCTAGGTGTTCAGGTCCTAACTACCATACTATCCAAAGGAATTTGGATCCTACAGTCTGACAGGCAATGCTAGCAGGAAATCTCTCCCCACCACA
>chrX:94233610-94233810-dinuc
CGATGGGGTTATGGGGAGGGCGTACTGAAGTCATTGAAGTTGAATCGGAGGAAAGTAAGGTGAGTCTTTGACAATCAGGGAATTTGTTAGGGGCTGGGCT
>chrX:102542290-102542490-dinuc
TGCACAGTTCTGGGACTAACTCCAATAGTGTGACCTTCATTGTAGCTCAGTAGGGAAACTTCATGAAAGGAAGGTGCCCCAAGGACTGTGGCTGATGTTT
>chrX:106756036-106756236-dinuc
ATGGCTCCTCCATCATCTACCCTATGCCTACCCTTATGCCTGTCTTCCTTATAGTATATAGTACCTGTAGGATCTTAAATTTTGCATTATTAGCCCTCGT
>chrX:113412196-113412396-dinuc
TATATATATGTATATATGTGTGTCTGTATATATATGTGTCTCTATGTATCTGTATCTATATATATATATATGTCTATGTGTCTATGTGTCTGTATGTATC
>chrX:130599871-130600071-dinuc
ATCTAGAGAGGAGATCTTAGGAGACTAGATATCTACTAGAGAATATCCTGAAACATTATAATTATAGATATATGATTAGAGTGAGAGATTATTTAGAATG
>chrX:134654763-134654963-dinuc
TCAGATTTAATTTGATGTTTTAGATTTTGTTCCCCCCCAGGCTGTGAAGATTGAGTCCTCATTTTGAGGTTCAGCAGATAGGGGCTTTGTATCTTTTTAG
>chrX:140614303-140614503-dinuc
AATGGTTCCCACAGCCATATGATGATAATCCTGTTCCTCTCTGTTCAACTAGGAAATAACAGGGCTCACGGAAGGAATATCTCATACAGCTTCTTTTCAG
>chr1:128721625-128721825-dinuc
AGTTTTATTTCCTCTACCCACTATTCTTGCCACTGAGATACTACACCTCGCTCCTAGAGGAATCCAGTCAGCTCTTGAACTTACATTTTTGAGATCTATT
>chr1:129931032-129931232-dinuc
TCCAGTTTAATTGGTGCCAATCCAACAAGTTAGTGTAAACGTGTGCTGTAGGCTTGGACCCATTCCTCTACACTCGCACCCCCCTATGACCATCAATTTG
>chr1:134092773-134092973-dinuc
CTGTATGTGCGCGGAGGAGAGTATTCCTCTTCTTGCCTGCTTTCCAACTCCAGTGGGCCAGCCAATTCCCACTTCCTGGTGGCTTCTACAGCCCAAACAA
>chr1:151572402-151572602-dinuc
ATTTGCCCCTAATTTGCATTTCCTCTAAGTTTTGTTTAAGGGACCTATAAATTGCAGACTAAGCAGTAAACTTGGTATGCTACTGGAGAGTTTCCCATTG
>chr1:155247946-155248146-dinuc
AGAAGCGCGGACATGAGCACAGGAAATCTGATTAGAGGAAACCAGCACCTACCTGCTAGGATTCCGCTTGTCATGAGAGAAGGAAGCAGAATTTGGTGGT
>chr1:161887715-161887915-dinuc
TCCCTTTGATGTTAGTAAGATGATAGACTCTCCTTGACACCTTACTAACTTCAGCTCTATTCTTTCCCAAGTAGGCGCCAAACGCGCTGTCTTGAGTGCT
>chr1:171153154-171153354-dinuc
AGAGCTAGAACCCATATACATTACTCCAGGACTAGCTGTTAGATGAACATAATCATACACCATAGAGTCATCAGATAACAGAGCTATAGAAGCTGAGAAC
>chr1:176779366-176779566-dinuc
CTGTAACTGGAAAAAAGCAGGGTGAACAAATGAATGTCATAGGTCTTGTAGAGTGCAAATTCACAAAGGAACCAACTTATCTCTTGTTTGTACCTTAGCT
>chr1:177427104-177427304-dinuc
GATGGGGACTTAGTGGGGTATGTCTTGAGCTTGAGACGAGATAAAGCCTTGAGCCTGGGATCAGAGAGTCAGGTTCATCATAACCAGTCGCAAAATAATC
>chr1:181223351-181223551-dinuc
TCGGTATAAATAGTGTTTGGCTCTCATGCTCTTATGATTCACCAGTGCCGGATCTCCACAGCCTGGACTCAGTATTCCAAAAAAGTCCCTTTTGATGTGT
>chr1:186619196-186619396-dinuc
ATATAGATATAGAGATGATATATAATAGCCGATAGAGATAGATATAGATGAGTAGAGAGGATAGATTAGAGATGATAAGATAATATATATAGATAATAGA
>chr1:193683896-193684096-dinuc
TTCTGTTTGTGTTAGATGAGCAAGACATATATCAGAGATTTCACTCCTCATCCAAGTCACAGGACCATTGTGGTCGGGGCCTCTTCAGCACAGAGGCACA
>chr10:5348398-5348598-dinuc
GACCCCTACATGTGACCATATCAGTAGGAAAAAATGCCTTAGGGCCTCCTCTGCTGACTGCTTCCCAAGACATCTGAGTTGGATATTAAAACTGAGAGAT
>chr10:12684690-12684890-dinuc
TGACCTAGCCTATATGTTAATAGGCAGGACTTTTTTCATAATTCAACTAGTATGAAAATGGAATTTCTTTTGGACTGTGTAATTACACATTGTTTTCATT
>chr10:17033992-17034192-dinuc
GATAGACTAACTTGATTTAGACCAGGATATAGAGAGATAATTAAGGCAAACCATAGAGGAAGAGAATGAGAGATAGAGATAGGTCAGAGAATGCACATCC
>chr10:17333396-17333596-dinuc
GAGAGAGAGAGAGATAGAGAGAAGAGAGAGAGAGATAAGAGAGAGAAGAGAAGTCAGAGAGAGAGAGAGAGATCCTGAGAAGAGAGTGCTACTTAGGACA
>chr10:19130257-19130457-dinuc
GACCCAGTTCTCATATTGGAAATGCCTAACAGCTTCATTTTACATCAGAGTCTTGGTAAAGAATTGGAGCCTTAGGATTGGAAACCAAGCGTGGCTCTCC
>chr10:19158930-19159130-dinuc
GTGCCAACTTATTGGTCATGTGTTACATGGAATACTCAGGAAAAGCCATATGTCCCACAGAAACAGGCCTGCCTATTCCCAGTGCAAATTAGTCAGGCAG
>chr10:19735818-19736018-dinuc
CCCTGCAGCCTAGGTAGGATCTTGCAGATCCTCATAGGAGGAAAGAATGCAATCCAATACTTCACTCCATCAGTCATTGTCAATTGGGAGAAACCTCCTA
>chr10:24904324-24904524-dinuc
CTCCAGGATGTTGTCCTCTAGAATTTATACTTATTAGGATTCATCTTTAGCAAGTGGGTGGAATTATATTCCAGAACTCCCAGGTCTAGTAACCACAGCC
>chr10:24928793-24928993-dinuc
TTGGACTTTATTAAAAGTTGAATATATACGCCTATATTTTGCTAAGATAATGAGAATTATTTTTTCTTAGTAGTGGATAAGATAATTTTCTTCTATCATT
>chr10:26817242-26817442-dinuc
AAGCTGTGACTGCTACCTAGATGTGAAGTCTTAAATGTCCATTTCGATGCTGCTTCACCCCCTAAGATGGTAAGCATCTAGGGCCACGACAAAACCGTTT
>chr10:27001484-27001684-dinuc
GATCCCAATGACTAGCTTGCACTTCTGCATTGTGCAGCTTCAGATTATGAAAAGACACCAGCCTGCACAAGAATTTGGGGAAATCACTTGGCTTGAGCTT
>chr10:34021132-34021332-dinuc
CATAGTCTCGGAATTAGATTTTTACTCTGGTCCTAACAGCGTGGACTTAAGACCTTATGATCTAGCAAGATACTAAGAGTGAAAAAAATGATAGAACATT
>chr10:41948952-41949152-dinuc
TTTCCACTTGAAGCAACGAATGGTGCTCCTGAGGAAACTTTAGGGTTTCTTCCTTAAAGTGGGTTCCTGAGAGACACACTAGTGCCATCTGACATGGTCT
>chr10:51020228-51020428-dinuc
GAAGGAATAGGAGAGAAGACATTACAGAGTTCTTGAGGGAGAGTAAAAACTACAGTCCCTTAAGTTCAATCAATTAGTTTGATTAGGTGAAGACCATCAG
>chr10:51452178-51452378-dinuc
CACAGAATTGAGAAAGTACAGAGGGCTCATAGCATTAGAGAATACTGACAAGGCAGGCATTCACAGATGATAGTTCACAAATATAGAGAAAGGGGCCATC
>chr10:53265938-53266138-dinuc
GGTCAAAAGCCCCAGTTACCACCACATGGGTAAGAAATCCAACCCAAGGAGAAACACACAGACCTGCACTGACCAACAGGAGCCAAAATCACATCAGGGA
>chr10:58343801-58344001-dinuc
TCTTAATGATGGTAGTAGGTAGCTGGACTATAGAAATGCTTTGGATTTATCTTGTAAGAGTTTTTGCTTTGAAATAGGTAACTGCCCATCGGTTTTTCTC
>chr10:68339687-68339887-dinuc
TCTTCATCATATGTGTATGTCTCATCTCTTCACTATATCATCTCTACCTCTTATTTCTATCTCCTTATATCTCTGTACAGATATCTTCATATTGATCATG
>chr10:69004070-69004270-dinuc
GGCTATTGAGCCCAGCACAGGGATCAGACTTCAGGGGATGGGCAGACAGGCTTAAGCAAAAAGTTAAGGTGGTTTTGGGAAAAGTGCTCTAGTGCCTTAA
>chr10:78376775-78376975-dinuc
CATAGGGTTCAGCATGTTATGCTTAGGATTTGTTGATCAATAAAGGCCAGTGGCCTTTTTGTTTTTCACTACTTTATGGAGGATTCAGAGGCACTGATGG
>chr10:84775472-84775672-dinuc
GCTACCACTAAACCACAACTTTGTTTTAATTTGCAGTGACAGTGTATGCAATCTTTCTACACACAATGACAGCACTAAAGTGCCATTTGCTGAATCACAG
>chr10:84918422-84918622-dinuc
TTGTCTCCTACATTTGCAGAGCTTTTCTTATCTGCAGTGTTGATGTTTCATGGGACGGGATCAGCATTATATTCTCCAGCTAAAATTTATGTCCAATGTG
>chr10:85919657-85919857-dinuc
ATAAAAATGGTGGTAAACTTCTTTCTAAAATCTGTGAAGCAAAATACTTATATTGAAAGATTAAGGCCTTATAATAAAAATGTATTTGGAAGATACATCT
>chr10:88562494-88562694-dinuc
AGTGGAACTAAATAATTTCATGTTAACCAGTCACCTTAGCCTAGTATTTATTTCTATAGGCTAAATGTGAGTCTTAATTAGAATTAACTCAACCTGTTTC
>chr10:95798659-95798859-dinuc
AGTTCATTAGTTAGGCTTGGTCTATGACACATCAGGGATCTATTTCATAGCTTTCCTATGACCCTAGCGCACTCCACCATATATTCCAGTATGAGTGCAG
>chr10:105581541-105581741-dinuc
AATAGATACTATTTATGGGCTCACTCAGGCAGATTTGTCTCTTTGTGTGACTAATGTAGTGATCTGACAGCAAGTTTTTTTTTAGGAAGTGATCATGCGT
>chr10:107280709-107280909-dinuc
TTAAATAATTTAATGGGATGTTCATTCATTTATAACAAAGTAGAGTGGGTAACCGATGTGATTAGGATCATTGATAGATGCTCATTTAGAATGGATGGTC
>chr10:117497492-117497692-dinuc
AGTGTAATTCAAAGAGATAAGGCTCCCAAGGAGACATCCTCAGGGTCAATACAGCCAGCTCGTCACGGATAAAGCAAGCCTTAGAACGGGTGGGTCCAAG
>chr11:3194850-3195050-dinuc
ATGCCAACTCAAGCCCTAAATGTACCTAACTTAAGGGAAAGCATTTCCATCAGGTCTGCCATGAAAACAGTTCCCACAGGAAAAGAATCTCCAGCAACCA
>chr11:8162768-8162968-dinuc
CAGCAGTAATGAAAAAAGACTCAACTGCCAGGGCAAAATATACTCAATATCACTCAACCCCCAAACTTTAACAATAAAAAAGGTGTTGGGGATGCCCTCT
>chr11:8428770-8428970-dinuc
CTGAGTTCTCAGCTGCCTGGAGACGAAGCACAATCCGTTCCTTGAACGTCAGAAGTCATCGAGGATAGAGTGAGACCTGGACTCACTCACCACTCTGGAT
>chr2:8172088-8172288-dinuc
TTCCTCAACTATTGGTATCACTAGTAGGATAGCCCATGAATAACATTGACTAATCTGGACATTTGAATCAAAGTGCCCATATACACTGATACACTTCTAA
>chr2:17109824-17110024-dinuc
TGGTTGTGAATCAGGGTCGCAACCATCTATTTAGCATCTAGAATGTAGTCTTTTCCTTAGATTTCTTTCCCAACAGATGGTTTCTTTCACTTTGAATGCT
>chr2:18128322-18128522-dinuc
AAAGTGTAGGGACTAATCTCTTTTCTGAATCGTCTTCAGAGTCAGTATGCCAAGTATTTTGCAGTAGCTAGATAGCTTCCCTGAAAGAGACCCTCCCCCA
>chr2:21375744-21375944-dinuc
TCTGTCCTATGTATTCAAAGTGGTTCATCTTTCAACAAGTTTTTTTTTTATTCTGGCCAGGAGTCTGAGAACATTGTAAGATTAATGGCTGAGTTGTCAT
>chr2:23219630-23219830-dinuc
TTTAATTGATAGTGAATTGATTTTAGCTTGCAGTTGTATTGCCATTTGCATCTGGATTTAAGGAAGGGGGATGGACTGTTAAGTAATATTCCTATGTGCT
>chr2:32983645-32983845-dinuc
TCTCTATCTATTCCTGTCCATGTCTCACTTTGACTTGCTGGCAGGAAGTTTTCCATTTAAGTTGGCTCTCAGAGAATAAATCTTCATGTTTGGGAGCATG
>chr2:59006370-59006570-dinuc
ACCCCAGGGACATTAGAACGGCAGGTCGGTCTAGCCAATAGGTCCTGTGTTGGTCACTCATTTGAGGAGAGCCATCACCCTGCCCCATCCTGGTCCATGC
>chr2:61518476-61518676-dinuc
AGCATTTGCTAATGTTCAATCTATTAAAATATGACCCCAACCCTGGATCCACGCTGCAATGGATGCAAGTCGCTAATACTACCCAGCTGCAGGGAGGTTC
>chr2:64509338-64509538-dinuc
GTGTCAGAACAATTTTAAGGGATTGCTCTAATAATGTGTTTGAAATTTAAATTTTTGTTCATTGTGGAATAGAAATGAATAGGTCTCTTTAAAATAGATT
>chr2:83676326-83676526-dinuc
AGTCAGCCTTGGGCCTGCCCATTTGAGTGCTATTCCCCTCTCAGGCAGCTTCTGCTAGAAGCTTTACCAGGAAAATCCCTGGAGTATTCTGCTAGAGAAA
>chr2:112448662-112448862-dinuc
CATTTCCAATTCAAGATTAAGTAATATGAGACCAGCACTATTCAGCATAACTAGGACTAGTGGATTTTAGACATACACCTTAACATTAATAATCTGAATA
>chr2:121336241-121336441-dinuc
AAACAAGCTTTTTTGGACAAACTACAATCCTAAGTTGCCCAAGCTACCAGACCCACTCTTTTATTTGCAACCGAAACGTACATTGGTCTTCCAGGCCACC
>chr2:155548164-155548364-dinuc
TCTCTGTGATAGTCTATCCTTCTCACTTCTCTGAAATCTGAGTATCTACTCATGTGCTTCCTGAGTCTATCTATATCTGTGTATCTCTCAATATGTAATC
>chr2:158175709-158175909-dinuc
TGCTCAAGTCCACGTTGAGTAGTGTTTGCTCACCAGATCTGCTATTGGGTTTGTCTTCAAGTTGTCGGATCATATATGACAAACTGCCTTCCCAAGCTTC
>chr2:160393718-160393918-dinuc
GCTCCCCACTGAGGGTGCAAGTTTAATGCATTCAGGCCTGGACCTGTGGTCCCTTGTGTGAATCAGCTGCAGAGCCACTGATTGGGCCTCTGACACACAG
>chr3:61318922-61319122-dinuc
TCTCCTTGACTATTCTATGAAATTCTTGACAAAGATTATGTCAAAACTTATTTAAGTGCTGACATGATCCATTTAGTATTAGATTGTTCAAACAGGTATT
>chr3:103980356-103980556-dinuc
CACAAAACTCAATAGCCCTTATAAAAGCACTCCTGTAGGCTGTACTGGTATAGAGTTGTCCAATTTCTTAACTTTCTAATGCTATATTCAGGCTAGGTTC
>chr3:137745719-137745919-dinuc
ATATATATAGAGACATATAGAGATATATATATATATAGACAGATGATATACATATACAGATAGAGACACACACAGACATAGAGAGATATATACATATAGA
>chr4:7157734-7157934-dinuc
TTTTCTACCTCATACTTGGTCATCATATCTTGTAATATATTCGGTCTCATTCTATCCTAAATGTATTACTGGACAATATAAATCTTCGTAGATGAATGAG
>chr4:19336786-19336986-dinuc
AAACTGCTCCAGTTCTTTGGCCATGGAGTTCACTTACATGTATGGGCTATATAACTTTATGCTTCTTTGTCTTTCTAGTACTCTGTAATTCTTTTTCATA
>chr4:41078824-41079024-dinuc
CTGAGGAAAAGTCAGGAGGCACATTGGGTGCCATAGATCAACCCATCGCTCCAGCAGCAGATTGTCTTGGCACCACGGCTCTTGTCTCAGCTCTTGTTAG
>chr4:64219080-64219280-dinuc
ACTTCCCCCACCACTTAGAAAGATTACTATGGGGGACACTGTTTTATCATGAGACAGGATAGACTCTACCTCCCCTTGCACCCCCTTCTCCACTTTGCTC
>chr4:87976562-87976762-dinuc
CCTGTAACGGTTGTTACGAAGAGGTTTACAATCCCATGTAATGGTTCAGAAAATTAGACTCAATTTAAGCTAGACCAAGTTACAGGAAGTGGCGTTCCTG
>chr4:102393552-102393752-dinuc
TCCAAGAAGGAAGATCACAGGCCTTGTGCCCATAGTGCTGAGCAATCAACAGATTTTGAGCAGAGAGAAGTGGATTCCAAGTTTGTGCATTGGAAGTCAC
>chr4:108000595-108000795-dinuc
AAGATAGATAATAAGGCAGTATTGTGCCTTGCCTGTAAGCATACTGAACAGGAGGATATATAGATAGAATGATATCCTATAGAGCAGATTCCAGAGCCCT
>chr4:119902889-119903089-dinuc
CTCCCTTTGAAGACTGGACTCCTCTGGGCCATTATCACTGGGGCCTTCCTCACCCAATTTCCTCAGGGTTCTTGACACTATGGCCATCAGCCAATAATCT
>chr4:122932650-122932850-dinuc
GAATGTTTGTGGTATTTGAGCTTGGAAGTTAATAACTCTATGGTACAATAAACTTAAAGTCAACTCTGTAATGACACACTGTTTGACAAGCCTCCCAAGC
>chr4:129881170-129881370-dinuc
GCCGCACATCCTGCCCCACTTCCCCTTACAGCCCCCAGATTAGGGTGTAGCTGAGCTCTTTAGAAAACAGCAAACCTGTCACTTCTCTCAAGTCTATCAC
>chr4:132967891-132968091-dinuc
AGACTCAGGTCCAGCTTAGCATGGAAGGAGAGCCAGGAAGCTGACTCTAGTCAATGATATTGGAGTCACAGTCTGTGCAGGGCCCCTATCTAACACTTTC
>chr5:9523830-9524030-dinuc
ATATTCTTCTATATCTCTCTTATATAATATATTCTATCTCTAGGATATCTATCATTTCTATCTTCTTCTTAATATTATCTGTCATCTCTATCTGAACTAT
>chr5:20665382-20665582-dinuc
GTTTCTTTGATTCTAAATCTCTGGGTAACTGGGTTGTTCTAAAAATCTAACAAAAGAGCAGCAAGAAAATCCCTATTGTAATTGGTTCTCTTTCCTTCAA
>chr5:46034070-46034270-dinuc
TCCTCTGAGTGCTTTGCATTTTTAAGAAACCAACATACTGCAGAACCCTGGTGCCATCATCCCCCCTAATCCAATATGCTATATACCTCTTTCGGAGCAA
>chr5:87617746-87617946-dinuc
AAGGACTATATATGATGAGAGGATTAGATATAAGTATATAGAACACATAGTAGAGATACATAGAAGAGAGAAGATATGAGATCATATACGAGAGAGATCA
>chr5:89140366-89140566-dinuc
TCTATATATCTCTCTCTCATATCATCTCTATCTCTATATATATCTCCTCTATCTATATATCTCTATCTCCTATATATCATCTATCATCTATCTATATCTA
>chr5:122389754-122389954-dinuc
TGCAAGTGGCAGCAGGGAGAAGCAGGCCATGCAGGTGATCCTTTGGCACTGTCTTTCAGGCTCCAGCTTGGAAAGAGGTTGTGGCAGTCTCCTCCCCATC
>chr5:122844735-122844935-dinuc
GATAGATGATAGTATAGAGAGATAGAGGATAGAGAATCTAGCCTATAGAGCTGATGAGATAGAGTTAGAGGCTATAGTATATGATATATATATAGTCAGA
>chr5:125372894-125373094-dinuc
ACGAGCCTGTAGAACATCCCATAGAGATACTGAGCCATAGTAGATAGATGATAGTCCCGAGATATCTGGAAGTATAGGCATAGATAGTATATATATCATA
>chr5:144963223-144963423-dinuc
TTGTGCAGGCTCAGTCCCCACTTCCTCAAGCGTGTTCTCATGAAATACAGGGTCAACTAGGGTATGCAATGGACCTGACATGGTCTCCCGTAGAAGCCTC
>chr6:17201963-17202163-dinuc
TGCCAGTCCAGATCAGGTTACAGGCATCCTAATAAGAAATCCTCCTCAGGCAACTTCCAATTCATCCCACCTTCAGAAGGCCACTTGAGAAGCTTAAAAT
>chr6:31432773-31432973-dinuc
CAGTTTTGCTGTTTTTGGCTTTTCCCACCAGTACTTAAGTAGTTTACTTAACTCTACAGAGTCTCTACCATCATTCTATGCCCCTTTCCTAACATAGTTT
>chr6:42287706-42287906-dinuc
CATTCCTCTTAGCCACTAAGGGGGATGCTTTTGAGTGAAGTTACAAGGAGGAATGTAGCAAAGGCATGGTAGGTAGGGCACTGGGGACCATCTATGACAA
>chr6:89289913-89290113-dinuc
AATGAGGAGAGATATTGATAGAAATGATGAAGAGATATGATTAGAGATGATATAGATGATATGATATAGATATAGAGGTATGTGGAGATATGATATATAT
>chr6:94189282-94189482-dinuc
TCAAAGCAACTCCAGGGGGTTTGCTAAGATTACGCACATCTACTATAACATTCCATCTCAGAACTGTTTATATGCTGGAACGCAAACCATGTAGTCTGTT
>chr6:97377972-97378172-dinuc
GGGGAACATCACAGTTATTGTCGTTTTGAAATTCCCTGTACTGTCACCTTAATACCTTTTATGACACCGCCTAGCTTCTCTTGGACTGGCATATCAAAGA
>chr6:125104440-125104640-dinuc
GTGTGTGTGTGGTCCTGAGTTGTCAGTGTCCCTCATGGCTGTTCAGTGTCTGCTGTGCAGTGTGTATGCTCAGTGTCTGTTCCTGTCTGCTGTGTGGTGT
>chr1:36252529-36252729-dinuc
ACCCGCAATTAGAAAAAAGATGAAAAAATTCCAAAAAAGTGGTAAATAGAAGAAACCCGTGCAACCTAATTCTTGAAGTGAGCATGTGAAGAGATACCTT
>chr1:43586798-43586998-dinuc
GGACTACTATTTAAGGTAAGTGTAGACAAATGATAGTAGACAATCAAAATTAAAGGAGCTAATAATGATATAAAACAAGATCCTATGAGCAAATACACTT
>chr1:46925416-46925616-dinuc
CATTAATGATATTAAATATTATAACTACAAGATGATTGAGAGTGATGAGATTAATGATGATGTGAGATAAGTAAGCTGAAATTGAGACTGAGAGTCACTA
>chr1:66347480-66347680-dinuc
TCAGAAGATCAAAGCTAAGAGATTCAAAATTGTGAACGGGGCACTGAGGCCAGAATTCCAGGAGTGAATAGGAAGGACCAGTTGGAGCGATGTATTTCAT
>chr1:80324588-80324788-dinuc
TGATCTGTGTTTAAATAAAACTGCCTTTACCTTGTTCCACTACTCCAGTATGACTTTGGGCACCATCTACAAATGCTCCTTATTCACTCCTTCTTGTTTT
>chr1:80556364-80556564-dinuc
AAGTTCTCAAAGAATTCCCTCTCCATGCTGAGCGGGAGATTCATAGATAGGGAGGTTAGACTTTTTTCTTTCCATCAAGGGATAAATCAATATTCCTGAG
>chr1:80783331-80783531-dinuc
TGTGATTGGAGTTCACAATTATCAGAAATAAGCAGGCTCCTTGTACTTACTCACATACTATCAGTTCTAGTCAGCATTCCTTACTCATGGGCCTTTCAAC
>chr1:82403060-82403260-dinuc
AGCTTAGCTGGGAAGAATGGAATCTGGGGCTGGGGACCTTGAGCAGAAAAAGGTGGAATGTATGCTTAGGACTAAGGGTGACAACTGTTATACTGGATGT
>chr1:83558171-83558371-dinuc
ACCTCATTTGATGAGGATCCTAATAACCTTGTAAACACACCTTTAGCTATAGAGGAACTATGCCAACATGTGCCATTCTAAGTATGTGAAATTCAGACCC
>chr1:85691164-85691364-dinuc
ACATGAACATCAAATCCCTGTGAAGTTATATGGCCCACCCTCACAGCAACCCCCATAACCTTACCTAACATGGGTGCAGAGGATGGGTTGGAGGGACCCA
>chr1:93462208-93462408-dinuc
ACAAACTAGAAAGCAACCAAACATCTAAATCTAGGACAACAGCCTGCCAAATACATAATCGATCATCTTCAATGAGCAAAGAAGAGAATGAAATTGTATG
>chr1:133083258-133083458-dinuc
TTAAATATACACAGTAGCTCCTCCAGATCTGATCTGGGGATACCAGTATGTGGCAAGAAAACCAACAATAGTTATATGAAATCAAGGTGCCCACAGCAAT
>chr1:152499917-152500117-dinuc
GTCCACTCGGGAGGTGCTTCCTATGAGTCACCCTTGCCTCCCAGAAGGCCGAAATGCGAGCCGATTGAGGAGGTCGTGTGGGAGACCTGGTTCAGTGTGA
>chr1:182540004-182540204-dinuc
TATCCAATATTCAATACTAATAGTATCATATTATCATTCTGTACTAGCTATCTCTCCTCATATTTCTATCTCATATATATATTCATATAAATCTCTCATC
>chr1:193576304-193576504-dinuc
GCCAGTTCAGAAAAAGATTAATTTCTCGACATGATTGGAGCCCTTATTGCGTACTTTGGAGTCGATGCCATAATCTTTCTCTGATTTGTAAGCCCCTCAT
>chr10:6953312-6953512-dinuc
CTCTGCAGAAATTGATTTAGGATCAGATGCAATTCACATGTCTGAGAGCCTTCATGAAGTTTGGCAGATTGTGGCATCCCTCATAAGCCTATGGTGGTCC
>chr10:6976889-6977089-dinuc
TCTCTCTTCTGTGTCCTATCTTGTCTCTCTCTCTGTTAATCTATGTGTTACTATCTCTCTCTAATTCTGTCCTGTGTATGTTTATCTCTCTGCCTCTATT
>chr10:12860400-12860600-dinuc
AACACACGTCAGCATCAACCTCTTGACAATTCTTATACCTACACAGCGAGCACAGTCAGCACAGCAAAGAGGTAAACCAATTCTAAAGAGTGGCCCCAAA
>chr6:128532155-128532355-dinuc
TAATTTAATCTATGCATCTATAGTTCTATATCTGATGTCATACTATATCCTCCTGATAGCAATCTATTCTCATATCTCTATATCTTCTACTATCTCTAGT
>chr6:129240053-129240253-dinuc
TTGTATTTTTCCATCACATGTCATTATGTTTTTAGCTTAGACGTTTTTTTTGAGTTTAGATTTCAAAACTGTACTTCTGAAGTTCATATTCTAATTATGA
>chr6:130035807-130036007-dinuc
ATATACAGAGATAATAGAGAGAGATAGATAATAGAGACACCAGAGATAGATATAATATATAGATATAGATATATATAGAGATATAGAGAATTATCATATA
>chr6:134374237-134374437-dinuc
AGACATGGATTTATGGACAGACATGAGGGTAACCTGTTCCAGGACTGGATTGGCCATGGGAGCCAGAGCCAAGAGAGGCTTAAGTATGGGCGGAAATTTT
>chr6:134717036-134717236-dinuc
AGCTAGGAATGACAACCTTTCAAAGGTGAGGGCACTCCTATTGGCTGTTGGCTAGCCACTGATCCAGCTTACGGGCTCCTTCCTCCATGTCTCAAACAGG
>chr6:138151422-138151622-dinuc
TCTCCTCTCTCTCTATATCTATCCTATCATATATATCTCTATATATATATATATCTATCTCTCATATCTATCTCTCTATCTCTCTCTATATATCTCTCTA
>chr7:3375541-3375741-dinuc
TCTATATCTCTCTATCTATGTCATCTATATCTCATGTCTGTCTCTCTGTATCTCTCTATATCAATATGTCTATATCTCTATATATCTATCTCTCTATCTA
>chr7:4969938-4970138-dinuc
GTAGACTGGGTCCCCGAACACTGTGGTCACCTCTTCAATGGGCCCGAGAAGGGACTTTGAGTTAAGGGCTGCCTATGGAGAGATGGAGGGTGACATCATC
>chr7:15290714-15290914-dinuc
TATCTAGAATTACTGAATGTGTTCATACTTAGACATCTCTATCACTGAGGCAAGAAGTTGTTATCTTCATTTTTTATCTCTGTAAGGTGGACAACTCATG
>chr7:24059556-24059756-dinuc
TTCACAGAACAAAATAGAATCATAGTGCCCCTGGACTTGATCAATAGACTAGTAATCTACCTCTCTCCACAGAAAACTGTAGGGTCCATTGGAAACATGA
>chr7:24577286-24577486-dinuc
TATAATCATATGTTAGACAGATCCCCATCAGAGGTAGAGAGCTAAGATACTCTATAGATGATAGGTAGGAGCTAACAAAATAGTACAGAATACTATAGAG
>chr7:27136988-27137188-dinuc
GCAATGGATCTCTGCTAGGACCTCAGTCCTTGCTGTATTGAAGTACATCAGAGTCCCAAGGTTTGAGTAAGGGAAGCAGTGAGGACAGCAGAGAGGACAG
>chr7:47201435-47201635-dinuc
CTGGACTGTTGGACAGATATCCTTTGGAAGCATAAGATAGCAAAAGTTCATTCTGCTGTAGTAGGACACTATTGGCGTCAACTTAGAGACTAAACTTGAC
>chr7:84049090-84049290-dinuc
GAAATAAAAAAAAATCTTATATCTGTGGTTATCACTGGAGGGCAATGAACTGCTGCAAATGATCATACCCTCAGTCTATTGCACCATCTGATTGAAAGTT
>chr7:106237938-106238138-dinuc
CCTATGGCTATATGCTCTCTCTCTACTGGTATCTATCCTCATCTATATACTATTTCTATATATCTCTTATCCTGGCTATAGATCGTATCTCATCTATCTC
>chr7:127188936-127189136-dinuc
CCTTTACATCACACTTTTCCTGTGGGCACAGGATAGTGAGGTAGTTGCACCCCATTTTCAGGATGTGGACGAACTTTTCAATCAGACACATTTGAGTAGA
>chr7:128556214-128556414-dinuc
ATTGTAAGATCTGTAAATAATTTGTGTGTAACAATTGTGTTGTATGTTGTTGTGTGTGTCCTGTGTGTGTCCTAAATTGACTTGTGTGTTTGTGTGTGTG
>chr7:135793097-135793297-dinuc
GGAGCTAGGAGAGGGCTGGGCCCGCCTCAGGATTTTTCTGCCTCTGTGGCTAGGAGGCTTTGAGGGTGACGTTGATTATGGGGAGCACAGGTTGCACTAA
>chr7:139973136-139973336-dinuc
GTGTGAACATGTCTGTTGACTGATGGTGTGAAGTCTGATGCATGCTCTAGTTAAAGTACAAATGTGTGGGTGTTGCTCATGTATTGCAGCCTGAAAGATG
>chr8:3323680-3323880-dinuc
CAGAGAGATATATATAGCACACATATACACAGACAGAGATAGAGATATAGAGATAGACATAGGACACAGCACACATACACAGACATATACATGAGAGACT
>chr8:12232700-12232900-dinuc
AGACTTCAAGATGCCAGTCATGTAGAAAGGAGCCAAGGCAGGGTTTCAGTTCAATCTTGGTGGCAGCTTTAACAAGCCCAGTAACATTGGTGGCTTGGAC
>chr8:18839684-18839884-dinuc
CACTGCCTTCACACTGGCATGATGTAAAGCTGCTGCCTCCACTACCTCGGCCGACCTGTGCCCTGGCGTGAACTCCTTCAGACCACCTTGGATGTCCAGC
>chr8:36143848-36144048-dinuc
TACACTCCATTCTTTTGTTTTCGCTTGTACCAATGAGTCTCTTGACCTGAAGGTTCCCAGGTATACTAAGGCAATTACTGAGGAACTCGTTAAAGCTCTA
>chr1:33898228-33898428-dinuc
AGCGTGACTCAGGATTTGGCAAACAAGTTTTTGCAGAGTATCAGGTCAGAGGCTTGCTCATCCTGACCCTACGAGGTACTGCCTGGGGGGTTCACACTCG
>chr1:34059946-34060146-dinuc
AAAACTTTTTTAGCCAGAAGTACCAGTATTAGTAATTTAATTTTTCATTTCTTAATTTCCATTTCTTTTTCTTGGTTTTTGCCCTTAATACATCCCCATA
>chr8:65786813-65787013-dinuc
TCTACTACCCTCTTATATTAAATCTAATAGACTACATACTATCCCTATACCTATATAATACCTATAATCTACTAGAGATCATAGACATCTATCTACCCTA
>chr8:86588942-86589142-dinuc
TCTATCTATCTCTCTGTATCTCTCTCTACTTCTATGCTCCTCTCTATCTCTATATCTATATCTCTATCTCTCTCTCTATCGTACTCTATCTCATATGCGT
>chr8:106007092-106007292-dinuc
CGCACCAGGGGGAGCTCCATAACAATTTGGGTGAATGAGCTTGGGCAAGTTCAACAGCATCAGAATTGGAATAGAGCCTGGTCCTAGTGAACCTACCAGT
>chr8:109462185-109462385-dinuc
AGTAGGCCAGTTCCCAGAATGCCCAGTAGGTAGGGTCAGCCTGAGAAGGACTTGACAACTCAGGGCCTGACCCTCTAATTGTGCCAGCCAGCAACCTGGC
>chr8:126674390-126674590-dinuc
CCTTACTCTTCTGGTCCCATGATGGTCTTCCATTACTCTCCCTAAATGTACGGTGGACTCTAAATACTTTCGCTTTCAATCTCCGCTCTCTCACATGTTG
>chr9:25674544-25674744-dinuc
CCAATTTTTTGTTTTACTACTTAGAAACTAATTGTTCCCATAGAAGGAATCCATAGATTCATTTCTTTCCTTAACATTCAGTCTTCTTATTTGATAAGTT
>chr9:31024286-31024486-dinuc
TGGAGCTGTCTTTAACTTGTGTTGCCTTCACCTTGAGAAGAAGGGTTGGATCACATATCCATGGCACCTCTTGGCCTGATTGATGCTGAGCCACTATTGA
>chr9:48337772-48337972-dinuc
ATTATAAGATAGACTATTAAGATATTCTTAAGGGGATTAGAGAGATGAATGTCCATAGAGAGATATCTGTAGATACATAGTATCCTATCTGAGAAGATAC
>chr9:50924496-50924696-dinuc
GCCTCAGAATTCACTTAGGGTATGGGAATGAAATTGTTATTCTTAACCCAAACCAATAGATAAAGCTCTCCTTAGATAGGAAGTCCATATTGGATGGTCT
>chr9:63391384-63391584-dinuc
AAGAACTGGGACTGGGAAAAGGCCATGAAGCATGAAACATCACAACAGTGCCTTTCAGGTATTTACTAGTTTCTATCCTCCAAGTTAAACTGGCATGGTT
>chr9:71021862-71022062-dinuc
CACAAAGATAGTAAAGCCTCCAAATCAGAATGTGGGAGATGGGTTAAACCTGACTCATAAGAAAGGCCTGACTCTATATCACTAGAACGAAACTACATCT
>chr9:80080830-80081030-dinuc
ACTTTATCACTGTGTGGACACAATATGCTTAGAAGCAAGAATGTGTCACCAGGAGTCTAGTACCATATTCATGCAGATGCATTAGAAATCAGCAGCCTGA
>chr9:96596302-96596502-dinuc
CTGCTAGCAAGTATAGAGGCGTGAAGTTAGAAATCACATCAAAAAGGATCATGAATGTATATAAGGTAAAAGAATAAAGAGCCTCAAAAAGAGTTGGTAA
>chr9:111498329-111498529-dinuc
TTTCTTTCGACTGCAGAAAGTAAGGCCTTTAGCAAAGACAAGTAGCGTTAAAATGACTATAGCCCAAGGCTTGACAGCCCCCTTTATATTTGACAAACCA
>chr9:119923690-119923890-dinuc
TTGTGGGGAGCCTCAGCCCAAGTGACCTGCTATCTTATACAGCTAGAAAAGTCTGGACTCTGTGTGGTGTGCCTTAGCAGGGATTTAGCATCTTCAGGTA
>chrX:71916544-71916744-dinuc
AGAGTATATTACCCCTGTAGGAGGGACATGCATATTGAGATACTAGATAGACTAGATCAGAGAACTAAGCCATCCATATGTAGGCATGGAGGGAAGAGGA
>chrX:142929980-142930180-dinuc
AGTAATCAGTGAGGACGAGGGAATCTCTAGAAATGTTTGTGAAAGAGTCAAATATGAATACTTAAGACATCATAGAATGGCTTGAACCAGGTCTTAAAAA
>chr10:29528954-29529154-dinuc
TCTTGATGCCTGACCTAATTTTGATGATCTTCAAACAAGCCAATATTTCCCCTCTAGCAAACTGGCCATTATGTTCATTCTTCATCTGTTTAATCCTGAA
>chr10:44731886-44732086-dinuc
CCCTCTGCTGCCCCAATTAGTCTGAGGTATACTGTCGAATAAAGGTCCTGTCCTTTCCCAACTAGATCCTTCACTGTGTGCAGTCTCTTGCCCCATCCAA
>chr10:59948756-59948956-dinuc
TGTTCTTGACAAGCTGAGGTTCCTTTTCACCCCAGTAGAGGTCCAGGGTTGGTGGGACAGAACTGTTGGTACTCTACTGGCTGATTAAGCTATAGATGGT
>chr10:84115134-84115334-dinuc
AGCAGTTGAGACAAGCATATTTACTAGGCCCATACACCTCCTGCTTACTAAGCAGGGTGGTTGATGCCATCACCAAAGACTGGTGGACAGGTCACAGATC
>chr10:84517972-84518172-dinuc
ACCAACATGGGATGATATCTGTGGCAGGAGAGGGCACCATGAGGCAAGTGGGGGGATCCCAAGAAGATAGTACCTAGCAGCCAAGAGAAGATCAGAGAGC
>chr10:84874764-84874964-dinuc
GAGATGGGAGAGCAGAGACAGAGATATACAGACCATTGACATGACACAGGACACACATCACTACATCATATGAGAGACAGAGGAGAGAGGAGACACATGA
>chr10:93499292-93499492-dinuc
AGATTGTGTGCCTTGTTCATCTTTCCTCAATGAAATGATCTTGGATAGTGCAGACTATGTTTGCAATCTTATTACCTAATGATGTTATCAATTTATTAGC
>chr10:124559386-124559586-dinuc
CTTTTAAATAATATTTACAGGCTAGACATGCAGTTTTTATTAATAATGTTGGTAATATTGAAATGGTAGCTCATGGGTGTTAAGAATACCACTTAATATT
>chr11:43473770-43473970-dinuc
GCTACGCTACTACTACCTGTACATGGACAATATACTATACACTACTTGGACTACTGACTCACTACACATTACACTAATACAACTATCGTGGCACTGCACT
>chr11:67717832-67718032-dinuc
GCATCCCCGAGTGTGCTTGGAACTTGTTCCTCCAGTGATGTTCAAATGGACCCCCCTAGCTCTAGCCTCAGCTATCTGTGGTGAAGTCTGTGCTAGAGTT
>chr11:80011738-80011938-dinuc
ATCAGAGATATCTATGCTATCCACTCGTATCTGCATATATATATATCTCCTCTCTACAGATCTCTACTATCTTCAATCAGTAATATACTCTCTCTGTATG
>chr11:83617386-83617586-dinuc
AACTGAGGAGACTAATAGGTGTTCATCATGGTAATACTCTTACAGAGGAATGTCATTGTTGATCTAAGAATCAGAAAATAACAATTAAGGTGAACAGAAT
>chr11:97159190-97159390-dinuc
TTGCCTGCATGATTTACAAATCTTCTCACTTTCTCAGTATCCACATGATACCACACATTCATTCAATCAGATTCTTACAGTGTGCCTGTCACCTAGAAAC
>chr11:98462617-98462817-dinuc
AGACAGAGGTTCACTTAGTGTGGATACCTGCTGGCCAAGTCCCCCAGCCAGCTTCTTCGATTTTGACACAGACAGCAATCCAGCCCGTCAAGCTCTGGTA
>chr11:101148680-101148880-dinuc
AGGTGCTGGCGAACTGAGAATCCCATGGTGCGCTCTAGATGATGGCCAGATCTTTATTAGCTGTATTTGATCCACCAGATAGAGCACGCATCATCTACTC
>chr11:105875978-105876178-dinuc
AATTAGATTTGCATCTACATTGGGAGAGTAGAGTGATGTAGGCCACCATTGCGAAATTTGATTGGGTCAGGATCTAACCCTAAATAAGAGACTGGACCAA
>chr12:16202600-16202800-dinuc
CCAGATCTGTCAAGGAAGCAGTTTGGGTTTACACAAACCCTGAGAGAGCCCTGCTGGCAATAATTGAACCACCTATATCTCGAAGAGATGTGTCCTGTGC
>chr12:41192832-41193032-dinuc
TATTTGATCTCAAACTTTTCAGTTCTTTGAGTCTTGCCATACTTTTTAATCATATGTGTTAAGACACAGCTTAATTTTCATTGGTTTGACTGTATGGTGA
>chr12:85570499-85570699-dinuc
TGTGATGTGTCTGTGTCTGTATCTATGTCTATCCTCTCTCTTGCTCTCTCTCTCTCTCCTCAGCTGTGTGTTGTCTGTCATGTGTTGTCTGTCTCTATGT
>chr12:105479965-105480165-dinuc
GGTGACCAACAGACAATACACCAGAGGACAGAGCCACTACAACAGGGTGCCCTTTTCAGTTCTCTTTGGAGAATGTCATCACAAATGTCCTAGCATTGGG
>chr13:3530576-3530776-dinuc
ACTCATCTGATGAACTGTCTGCCATTCACTAAGCAATTCCTCTACCAAACATTGAGTGGATTTAGGGCAGTGCTGACAGGAGCAGGTGGCTAGCCTCTCA
>chr13:6256085-6256285-dinuc
ATGGACAATTCTTCTGGATTCAGGGTTTACAAGACCTGCTTGTTCTTCAATTAACTCATACTGGACTGTGAAGATTCCCTCAACATAGATTAGAGTGGTT
>chr13:16377670-16377870-dinuc
TATTAGAAGAGTTTCTAAGGAATGCTGGTGCAGGAGTTGTCGCAAAGCTCACAAAATCTATTTCTAGTTATCCCCCAATAGCTTCCTTGAAGTTTTACAT
>chr13:17139047-17139247-dinuc
CATATAGATATATTATATATGAACCAATATGAAATTATAATCATAAATCAGGGATAATAAATTAATGGGTATTATAAGTAGTAGATATATTATAAATTTG
>chr13:17165360-17165560-dinuc
ACATGAGAGCAGAAAAATCTCAATTCAACAGTAATTCATCTCTTGGTACTCGCAGTTCAAACATTTATAGTCATGTTCAGCTTTCTTAGCCGCTGAGATA
>chr13:46692308-46692508-dinuc
TAGAGATAGAGAGAGATAGACAGATATAGAGACAGACACAGATAGAGAGAGATATATATACATAGATAGACATATATAGAGAGAGATAGAGAGATACAGA
>chr13:55250568-55250768-dinuc
ACAACACAAACACTTGTTCAAACACACCACTGTGACATGAACACTATTCCCATAACTAAACTAACTGTGTGTGTAGTCACACCCACAACATCACACAATT
>chr13:59589566-59589766-dinuc
TTTTGCCACTTGTGTCGTTGCTCTAAAAATTTTATTGTTGTCAATGCCAGTACAACTTGCCTGCAGCCACCAAATCTTTTGCATTACGAGAGGTGCAAGT
>chr13:90358420-90358620-dinuc
ATTCTCTTATAAAACTTTGGACAACAACTCTCTTTAGGTATTGTTTGAAGCCTCTGATGTTGAAAAGTGTGAGGAAGGCAAAAAATATTTGGTCAATTTC
>chr13:91375096-91375296-dinuc
AGTCTCCTCTTTTACTCAGGAGAGTGTTTTTTTCATTGCCATTGGAAACCAATGATTTATCCTAGCAAACCAATAGAGTCAGTGAAGAAATCACCCAGGA
>chr13:95837082-95837282-dinuc
TCGCAGATCACTAACAGTTAGCATAGTAAATTGTTACAGGCAACGGCAGTTCAGTGTTAGCCACTGATAAGTTACCCAGTCAGTTTTGGACAGAAGATCC
>chr13:98277620-98277820-dinuc
CAGTAAGTGATCGAGCTTAAAATAATCTGATTCTGTCACTATGGAGAGCCCTCAGACTCCAGGATCCATGTGAATGGCTTCAGCTCCATGTTGATGGGCT
>chr13:111415010-111415210-dinuc
GCTTTGCTTGCAGGCTCTGATCCTACTGCCTGCAAACCCTGCATGCTTCTGCTCCTGCTGCAGCTCCCCCCTGTATCAAGAGCTGCCCATGCACCCCCTG
>chr13:111975762-111975962-dinuc
ATGACAATACTAACATGAATCTGAAATTCAGGGATGACAAAAACAAGAAAACTTGAAGAATGATGAAAGAGTGGCACAGCCTTAGAAGGAAGAGTACATG
>chr13:112426750-112426950-dinuc
AGAACATGTCTGAGGAAGAAAGTTGCAGGAGAGAGAGGAGAAGCTGAGCAATCTGAATAGAGAGCTCAGATCCCGAGAGAATTCTCAGACAACAAAGAGA
>chr14:16554312-16554512-dinuc
GAAAAAAAAGATTCCTACCAACACATGGGACATTTACTCAAACCTCACAACTCAAAGGCTGTGGTCCAACTGTGTGAGCCATCACTTTTTTGGTTGTGTA
>chr14:27013590-27013790-dinuc
GGCTGATAGCCTGCTCACAAAGGCCCTGCTGTGGCTCCAAAGATAGACCCTTGAAAGCCCAGTCAGAGCTTTAAGATGACAAACCTTTCCTTAGTTATAA
>chr14:60480238-60480438-dinuc
GTCAATGGTGTGACCTAAAGTAATTGCATAGCGATATTACATAACACTCATAAGTAAACAGCTACTTATCCATACATCTATATTATCCACCTCCATAACG
>chr14:67086433-67086633-dinuc
TGAGGACCTGGAAGCTGAGGATTGTGATGGGTATTGTAACACTGGCTGGTGGACTAATACTGTCCACTAACTTGACAGAACTGTTGTGGCATATCCAGAA
>chr14:81726817-81727017-dinuc
CTATTCTTACTATCTCTATCTCTCTCCCTCTCTCCTCTATATTCCTACCTCTATCTCTTTTATCTATCTCTACCTATATATATACCTACTATATTTATCA
>chr14:99146184-99146384-dinuc
GGCTCTATGCTGTTCTTGGTAGTTCAGATTAGGAAGACTGAGTTGATTTGCATCCCAACCTAAATAAGTCTTCTTGATTCTCTGCACTACGTGGAAGCCA
>chr14:119972857-119973057-dinuc
GGGAAAATAGCTTTGAACAAAGGCTTCCCAGAGACACAATATTGTTCTATCTTCAATCTGAACCATGCTGCTCTGACATACTCCAGAAAAAGGTACCAGA
>chr15:5592352-5592552-dinuc
AATGTGTAAACGAAAATTTGCTGACTCAAAAATAAAACATAGTCACATCCAAGCCAACTGGAGGGTGGAACACGAAAGGTAAAATTGAAGGCAGTCATCA
>chr15:7126324-7126524-dinuc
ATCATGTTCTTCCACACTGACTCGAGTATTTGAAAAGGTCACAGCCATGACTTCTGTCTTGAGGCCTGGTCATCAATTACTAAGCTGAAAGATGTTAGTT
>chr15:8380348-8380548-dinuc
ATCTATACCTGTTCTAATATAGGATCTCCTATATCTACTCTTACCCTATATGAGATATACTATCTATATTTATTCTATACTATCTTCTACCTCTCCCTCT
>chr15:28014610-28014810-dinuc
GAAGATAGACAAAGACCAAGAAAACACTGTATAGTTCATTCAGATAAGTATAGTGTAGGAATTTTCATGAACTATAGGTTTCAAAATAAGCAAGATCAGC
>chr15:34090780-34090980-dinuc
GGATCCACTTCAATAAAAGGTAAGCACCCGCTAATCTCCAAGTCAAGATCTCAAACAAGAATGGGCCTTTCTTTAATTATGATTCGCAATAGGAAAACTG
>chr15:36487156-36487356-dinuc
CTCACCTGTCTTTCCTTCCTCTGTCTCATTCCAAAGCAATGGAGCTGGCATGCATCCAATGCTAGGGGTTTCATGGCCTCCGCACTGCTTTAAACAGGGT
>chr15:38945512-38945712-dinuc
AATAATATGGGTATATGAGATAGTAGATAGGGATAGGTAGATATGTAAGATAGAGTAGTACAGGTAGTATATATATAGAAGGGTAAGAAAGTATGTATAT
>chr15:43171766-43171966-dinuc
CTTTGCACTGAGTGTCCTAAGGTTGGCTTGTGCTTACTAGGTTTTGTTTGTCAGCCCATAACTGAAGGAGTACGCATTATGGGTTTTGAGGGTTTTACCC
>chr15:80715362-80715562-dinuc
AGAATCTCCAGGAACCCTTCGCACTTGTGGTCTCACCTGAGCTGGCTAATCCCAGGAGCTCTGCAATTCTCTATGGGCTTGTTCAGGTACTTATGGTTGC
>chr16:6630506-6630706-dinuc
CATGAGTGGAATATACTCTTCCTCATGGCTTCTACATCTGCCCAGAGAGTGCATTCAATCCTAGGGGTTCCTTGGCCTTGATGCAGTCAGTCCCTCTTGT
>chr16:22908865-22909065-dinuc
TGCCTTCATGACTGACTGCTCAGATCTGTGGGTCCCCTTCTCAAGATCTCACTCTCTGATCTAGCTACTTCATTGGATGCTAAGATAGTGCCCTCGGGGA
>chr16:29946146-29946346-dinuc
GAGAAGGATGGAAGCCGGGCCACCCATCGGCATGAAAGCGCCGGCAGTGCAGCAGCGCTGCGCCTGTCCCTCCGCGCCCGCTGAAGAGCTCTGCCAGAGG
>chr16:49976179-49976379-dinuc
TGACTCTTGTGAGCAATACTGTCTCCCTACCTGAACATCTCCTCAATATCATCATCATTGCCATTTTCCTGCTTGTTACATCATGTTTAGCATTCTGTTT
>chr16:51638318-51638518-dinuc
TTCAAAGGGAGCCAAGTCCCTCCTAGGATGCTGGGCAGTAAGGCTCTGACTGTTATGTGTCTGCTAGTTTGGGCAATTTTTCACCAAGAGGTGCCCAATC
>chr16:98037030-98037230-dinuc
AAAACGTTTGAGGTACTTTCCTGTCGCAGTCAAATAAATGGATCGAAAACCACTGCATGCCACACCCTCAGAGTGCGTGATAGTTTCTGTTCCTGAGCCC
>chr17:12327496-12327696-dinuc
ATCAGAGTCAGAGATGCCACTCGAGTAACTTGGAAAACTATTCACATGGGAAAGGAAACTGAAGGTTCCATCTCTGCTGAGGGAGAGATCAGGAATAAAG
>chr17:14368566-14368766-dinuc
TTATGCTGGGTGTACAATCAGCAATTGATACCATATTAATGTGGGGGAAGAAGTCAAGGGCCCACAAACATCGGATGATAAGTAGGTTCAATCATTTTCT
>chr17:47717756-47717956-dinuc
ATATATGTAGATAGAGAATATATGATAGAGAGACAGATGAGATATATATGAGAGAGAGATTGAGGATGAGATGAGATGATATAGCAGAGATATATACAGA
>chr17:49076497-49076697-dinuc
CATCTATATATATCTCTATATCTATCTATATATCTCTATCTCTCTCTCATCTCTATATCTATCTATCTCTATCTATATATCTCTCTCTCTATCTATATAT
>chr17:60731864-60732064-dinuc
GATTAGGAGATATATGGATAGATGGTAATTAGATAGATATATAGTAGAATAAGATATAGGTATATGAGAGTAATGAGAGATATAGAGGAGAGGAGAGATA
>chr17:70838038-70838238-dinuc
GTTCCTGTGTGCCCATCCTGCTCTAGAACTCTTTGCATTTACAGGGCTAAATGGAGCCTGTGGCTCTCTTTTAGTTTCTCTCCTTACTCGTCGGTCTGTA
>chr17:73903580-73903780-dinuc
TATAGAGATATTAGAGATAGATGAGAGGAGAGAGAGATAGAGATATGATGAGATAGAATATATATAGATATATACAGATAGACTAGTAGATAGAGATAGA
>chr18:40157857-40158057-dinuc
TAGCTATATCTATATCATCTGTATCCCTATATCTCTCTCTATACTATATCTCTCTCTCTATTCTATTTATCATATTATCATACTCATCTATCTGTCTATC
>chr18:50033857-50034057-dinuc
AGAGAGAGGATTGTGGCCGTTAAATTAACTTCTCTATATCAATGTCTTTACCCTTTCAAGTGCCTTATCGTGTGGATTCCATTGTAATATGTGGATGACT
>chr18:54891314-54891514-dinuc
GGATGTCACTCAAGGGCGCCCTTCTAAGTGCTAAGAAGTAATTAGAAGATATCAAGAGGTAGCTTCTCACCCAAGATGTTTACACCAGCCCCAGAAACCA
>chr18:65264428-65264628-dinuc
TAGGATGATTAGAATGAGACATATAGATAGATATATGAGACAGATATATAGATGAATATACATATAGATAGATAGAGAGAGAGAGATAGAGGAGGATAGA
>chr18:65480279-65480479-dinuc
GTATATAGAGATGTGGAGATAGGAAGATAGGATACAGATAGGACGCAGAGAGGATATAGGATGATAGTATACTAAGGGAGTCATATGAGATGTATAGACT
>chr18:67688410-67688610-dinuc
GCCATGTTGACTAAGCAAAGAAAAAAAACCAGGAAACCAGTTCCAACTATGTCCCAAAAACTGTAAGAAAAAATGCCAAAATCAAACTACGAAAAAGCCT
>chr18:68394026-68394226-dinuc
ATCTTGAGCCATGGCAATCATATGCAATTCTTCCTTTACTTCTCTCCACTATGTAGGTGAGAGAGAGCAGGTCTCTGTTTCTTAAGGTCGTTTCGTTGGA
>chr18:74784613-74784813-dinuc
TCTGAGAGATGAATGAACAGAGAGAAAACCAGGAGAGATTAATGGAGAAGGCAAAGCATAGGACAACTAGAGCATATAAGCTAGGTCTTACTTTGAGAGA
>chr18:78969161-78969361-dinuc
ACTTCTCTATCATAGCAGCACCAGTTTGACCCGCATTGCTCTATATTATAGCTGCAGAACACTCATACTACTCACAGCACTCATAACAGAGAGCAAGCTC
>chr18:89083289-89083489-dinuc
ACTTGAAACATAGAGTGAATATAACTGAACTGGAGAAGGCTGAATAAAAATGTGGTATCAGAAAAATCACTATGTGAATGAGTAGATTCTAGATAGGCAA
>chr19:30714386-30714586-dinuc
TAGAGGACTACTAGAAGAGAGACAGAGAGAGATAGAGAGATGATTTACAGAGAGATAGACTCATAGAGAGAGAGATAGAGAGTGAGAGAGCTTGAGATAG
>chr19:40984078-40984278-dinuc
GCTATATCTTAATAATCTCATTTTCTATATCTCTAATTATATCTCTATCTATCATTATCTCTATATATAATCTATATCTTCTCTATTCTATTATCTTCTA
>chr19:53499979-53500179-dinuc
ACATAGATGATATAATTATAGAGCATATATAAGAAGCGTAATGAAGGCATAGAAGAGGGAGAGACATAGAGATTGTAAAGATGTTAGGAGATAGAGAGAA
>chr5:96158598-96158798-dinuc
AGCTGTGATTTGAATGATAGTATTTCTATAAGGAAATTAGATTTAATCTCGTTGATTTCTAATACACATAAATAACTTAGAGATTTTATGTTAAGATACT
>chr1:53847990-53848190-dinuc
ATTACATTGTATGGACAATAAAAGCCTAATTATATTCATAGTCTAAATTTAATTTGATTTATAATCAGCAGTAATTTCTCATTTACCTACACTTCTATAA
>chr10:18988020-18988220-dinuc
GAGACAGGATTGAGCCAAAGGGCCCAGAGAGCCCTGTTTAGTTACTGTCCCTTATCTGGCAGGAGCAAATAGTAGTGCCATTTCGGATAGACCTTATCCC
>chr6:134838204-134838404-dinuc
CGACTTCACTCATAGAAGTCACTCTTGCTCCCTGAATGCTTCCTGCAAGTATGAAGTGTTAATCTGATCAGGGACTTTACAGGTTCTGTGAAAATTTTCT
>chr10:24590618-24590818-dinuc
AAAAAGAGACTTGTTGCCAGCATATTTCTGCAGAATTCTGAACATGTCCTTATTTCAACAATAAATGCTTGTTAAGGCCCAAAAGCTGTCCCAGCTGAGC
>chr10:127378166-127378366-dinuc
GCCACCTGGTCAACTAGAAGGGAAACCCCTAGGAGATTTTAATTGCTTACACTTCCTCGATGACATTCAATAGAGCTGGATGGGGAGAATTTATTGAAAG
>chr12:69834821-69835021-dinuc
GAACAGGCCATCTCTGGATCACCTGCATCACATTTTTTCAGAGGACTTATCTTGTGGTTCTGTGATTGTGCATTCTCCTTCTTCTCAATCCTGGTAGCCT
>chr15:6648174-6648374-dinuc
ATAGATAGAGATATATAGATGAGCAGATAGAGATAGAGAGAGAGATATATAGATAGCTATAGATAGAGATAGATATAGAGAGATATATATATAGATAGAG
>chr15:53489134-53489334-dinuc
GATTACAATGCAGGGGGAGAACAAAGAATTGAAATTTTTGGAAAGTGCAGGTTGATGAGAGAAATCATCTGACAGAGAATAAGGCTTAATCTTGCTAAAT
>chr3:86859472-86859672-dinuc
ATGATATCAAGAGGCCCCCTTTCTGACTGCTCATGGTAATTAAACTAGCTAAAAGGCAGGCCTTCATCTCATGCTCCATGCCTGACCACTGGACCTAGTA
>chr3:87363496-87363696-dinuc
CCCATATTACTCATAGCAATCAATGACTGGGTGGATTCTCTTACAGGGGTTCTTGACATATTCTTCCTCACACTCCATTTGAGGTTTCAATCTTTTAGCA
>chr3:89531640-89531840-dinuc
ATCTATATATAATTATATATGATCTCTCTCTCATATCTCTATCTATAGATGAAGGTATATCTATCCTATCTATCTACTCTTCTCTCTATACTGATCTCTC
>chr3:89671146-89671346-dinuc
CTGCTGAGACCTCCTCTACAGGTTCTACTGACTTTACAGGCATTGAAGTACAACTTCCCACCGGCTAAATGCCAAACAAGAAGTACCTATGCACGACTTT
>chr3:89871006-89871206-dinuc
CGCCCTTACAGGAGTCCCTCACTGTCAGGTGATGGCCCGACCCACGGGGCAGCATGTGCCGCTGTGCCCCCCCAAGCAATGCCCCCCCATGAGTGACCTG
>chr3:89920030-89920230-dinuc
AGATATAACTTGTTCTTAAAGTAACAACAGACCCCATCATTAAGCAACCAATAGTCAACACATTTAGCAACAAGCACCTGTTTAAAGGTTTATCAACCAG
>chr3:90328528-90328728-dinuc
CAGTAGATGAGAGCAGACATATAAGAAATATAATTTAGAGATAATCGAGATAGAATCCCTACCCTAATTAGAGAGATTATTAGCGAGATTATATTAGAGA
>chr3:94526903-94527103-dinuc
AAACCAAAACAGTACAGATTCTCCTGTGAACAGTGGACCCTGGTGCTTAGCTGCTCCCCTGATGGTGGAACACAAAAGGTTTTTTCCCAATGAAGAATGT
>chr3:95300843-95301043-dinuc
AGCTATCTAGGAGGTGACAGACTATTCTATCTCAACTCTGGAGACCTTCCACTAGAGAAAGAGCAGAAATACAAAAGCAGAGCACTCCCCAAGAGAGGAA
>chr3:95568107-95568307-dinuc
ACTTGAAATTGTGCCAATTCTTTGTAGCCTAGCAATCCTTTTATATAGCAGAATCATCCAGCTGTCATTTGAAACGGGATAGGCAAATGTAATACTATAG
>chr3:95729933-95730133-dinuc
GTCCTATCATTGCTGCATCCTCAGGATATTGTGCTTCTATGAGTCTCATCTCCTACTCCCCTCAGAGGATCCAGAAACTTCCAGGCAGTGATGGGTCGTC
>chr3:96439471-96439671-dinuc
TCATTTTCTAGTTTATCCTCTTTGGAATAGCTCCTTTGATATACAAGATGTTGTCCAGCGAACCCCTTTACCTGGTCTCCCATGGCTGCACTGGGTTCAT
>chr3:100080901-100081101-dinuc
GACAGACAAATACAGCATAATGGTCAAAAAAAATTAATGTTTAAAACCGCCATAAATGAAGCCAATTTTAAAATAGATTGATTTCATACTAGTGTTGAAT
>chr3:100188709-100188909-dinuc
AGTAGTGAGTGTTGGATGCAATGATCTGCATGTGAAGCAGTTAAGAGTCTGAGAGGTGTGCCTGTGTCTTTAGCATCACCCAGGAGGCTGCATGTAGACT
>chr3:100436876-100437076-dinuc
TAGGTTGATTCAGTCCACCCTATCTGGGAGTTAGCTTCAGATGTCAAAATCAGGAGCTCCCAATCTGTCACTTCTCTAAATGGTCAGACCTCTACAGAAA
>chr3:100653622-100653822-dinuc
TAAAATATAGAGCAGTATAGAACAGATTAGAACTTGAATCATTCTTCCTATCACGGGATATTCTCTTTCCAAAAAAAACTGGAAACAAGCGTCTAATAAA
>chr3:100984334-100984534-dinuc
CAGCTTCAAATCCGGATAGATCTAGTGTGCGTGTTAAAGACTGATCATACATCTTCACACTTCTGTTATAGACAGAATAGAGTTTCTTGAAAAACCTTTG
>chr3:101146878-101147078-dinuc
TATCTTTCACCTTGAACACTTATGTTCAATTTATAATAAATAAAATTCAAGAAACCTTAATAAATGCCAATTAGATGAAGTATGGTTTTGCCATAAAAAT
>chr3:101233213-101233413-dinuc
GGACTAGGGTCCCGGTGGAATTGGCCAAAGTGCATGGATCCTGATCACCAGAGGCTTGTGGGCTAACATTCAAGCTTGGAGAAACCTCGTGGTTTTGGGA
>chr3:101650374-101650574-dinuc
TGATTTTTCAGGTTTACTGCTTCCTGTTCTGCATCTCATCTTTTAGGGTCTCTTTCACCCATCAAATCCCCCACCCCAGAGCACCATGCTCAGCTTCTAC
>chr3:101837234-101837434-dinuc
GGACCCCCCTACGGACTCTAGCAAATTCAATTAATCCAAAGTTGAATTTTCAGCTCCTATTTTTTCTCAATACAAAGCACCCAAAGGAAGGTTGAGGTGA
>chr3:103409108-103409308-dinuc
GGTATAGTTTTACACCAAAGACATGCAGTCTCTGTCTGGTCCTGCTCCATACAGTGCTACTTCTTGACTGAGAGGCGGGCTGAGGGTGCTCTGGATTTTG
>chr3:103414823-103415023-dinuc
ATGCAGAATTGTTTGATTAGCATGTCTGAACTATGCTTTGTTCAGATCTGGACTGTTACTGGAGTTGTGCCACATGACTAGATGAAAAGCTAGAATTCTC
>chr3:103957902-103958102-dinuc
TTGATACTCTCTGATATATATAGGATTAGATATATTGTCTATTATCATCTCTTATCTCCTGGTTCATCTTATACCTACTACCATATTCTCTCATCTATCT
>chr3:106115330-106115530-dinuc
GTTATTTGGAATGATAGAATGATCACAATCAATACCTGAGTTCAACCAGACCTAATTTTTTGTATCATAATATCAACATTACTGTATGGAGAAAGTTATA
>chr3:106711536-106711736-dinuc
GGTGGCTTTGATTGTTGAATTGAGTGAGTCATTCATTTGTTTAGAATTAAGTTGTGTTGCATAAGATAGTGTCATTGAAGTGGTGTTGCAGAAGATGCTT
>chr3:107038644-107038844-dinuc
CAGTCCTTGAGAAACAAATCGTTATCCATGCATTGGAAGAGTCGCGCAGAACTATTGGAGCCCCTACAACTCTAAGAGCTAATCAGCAGAAATTCCCTGA
>chr3:107041274-107041474-dinuc
CTGAATATATTTAGTCCTACCATTTTTTGTGTACCTTGAATTTTCTCAGATTAACTAAGGAGAAGGCCATTCAACTCAAATGAGAAGACTCCCTGACAAA
>chr3:108795999-108796199-dinuc
TCAAGGCTAGTTATTAGTAAATTATTAGAGAGAGTTCTGAATACACCTGTATTTGTACTCATCTCATATCTGTGAAATAATTAATGGTGGATAATTGAGC
>chr3:109567996-109568196-dinuc
ATTCATTTTCCCCTCGATTCTGTCAAAGGTTATTACTATTTTCCACCTAGTTTGTAGGGAAGACTACGGAATCTGATTATATGCCAATGTCTGGAATAAC
>chr3:109954974-109955174-dinuc
TATCTCATCTCTTGTCTCTCTCCTATCTATCCTCTATATGTGTACTCTATATCTATATACTCTGTATCTATTCCTATTATCTCTTCTCTCTCTCTATATC
>chr3:110156474-110156674-dinuc
TCCCACAAACTAAAGCTGTTATCCTGCCTGGCTGGTCCTTGACCCTATCAAGCAGTGGCTTCCCCCCCCCTGCACCCGGTGAGGAGACCTTGCCCTTTCT
>chr3:110412806-110413006-dinuc
CTCAAGAGTCTCTTTTTCTTTTACAAACTCTATTAATTATTGCCAGAAATAATATCAGATTTTCTCCATTATGCTCTCTTGGTCCATAATGACAATTCTA
>chr3:112686984-112687184-dinuc
ACTTAGATAGATTTTATAGATTAGATATTGACTACAGAAAGATGAGATAGTATTATAGGATAGAGATTTTGATTGCTTTAATATTTAGATACAAATAGAT
>chr3:115033833-115034033-dinuc
TTATAGAGATATATAAAGAGATATAAGATAGATATATACTTAATGATATACATAGTATAGGATACATATCAGATAGACACAGACACATAAGGATAGAGAT
>chr3:115107685-115107885-dinuc
TGTGTCTCTATCTCTATATGTCTATACTCTCCCTCTGTATCTCTCTCTCTATATCTCTATCTATGTATCTCTACTCTATACTATATCTATCCTATATCTC
>chr3:115677240-115677440-dinuc
GTCCCACTATTTTATTATTTACACTCGAAATTTTCTACTTAAATGTCAGAGCCATCTTATAAATTCTCAGCTGTAGTGAATTATGTTTCATTGAGGATAA
>chr3:115787796-115787996-dinuc
TATATATACAGATAGAGAGATAGAGGGAGACATATGACAGATAGACAGAGAATAGATGATGATAGAGGATAGACAGAGAATATATAGAGACAGATATGAT
>chr3:116555789-116555989-dinuc
GTTCCTGAGACCACATCGTCCAAAACGGAATAGCATAGCAGAATGAATAATGAATAAAAGAGTTTAATTCCTATATCTATGTACATTATGTAGAAGAAAC
>chr3:119831581-119831781-dinuc
GGTGGATCTTCTAACTCAAGGGTTGAGGGCAACATATCAGATTTATTAGAGATAAGCATTTATCACATTTTAACTAGGTAACATTTGGGTTTCATTCATA
>chr3:119857618-119857818-dinuc
ATATATCTATATATGTCTCTATCTCTATCTCAATCTCTATCTATCTCTGTGTATCTCTCTAATCTATATCTATCTCTATATATGTATCTATATATCATCT
>chr3:124255771-124255971-dinuc
GAAAATGGTGATTATTGTGTACCACGCAGGGATGGTGGTGTGTCCTCTCTACATGTAGTGTGACTGTGCACTGTTGTTGAAGTGTCCAAAATTGTTGAAC
>chr3:126578310-126578510-dinuc
AGTATGGTTCTTGTTTTGATTTCTTTTCCATAAACTTCTGTTTGGAGTTAGCTGCTCTATGGAAAGTAGAGGTTAGTTGCATTGTGTTTTTTAATTCATC
>chr3:126836439-126836639-dinuc
ATATGAGCTATATATAGCTATGAGATAAGTGATATATAGAGATGAATATAGATAGAGGAGATGAGATATAGGATGATAGTAGGAAGGATAGAGTGAGGGA
>chr3:127963226-127963426-dinuc
TGGGTCAAGGGGGACATGCAGCTAGTTCAAATTTGTGAAACTCAGGAACTGTCTGATAGTAGCAGAAGTTTTTGAAACAATGTATGAAATGAACTGTCTG
>chr3:128021840-128022040-dinuc
ATTATAACTCTTATGTCTATATTGAATATCTATCAGCTTCATCTTCTGCTAATAAATATATAAGGTGATCTCTGGTATCTCATCTTTCTCCTATCTATGT
>chr3:128746878-128747078-dinuc
TGGTAATACACGCACATTAACACTAGAATACCTGAACTAGCTTAATATGATATTATATTTGTTTGATTTATATGTTTCAATGCTAACTAACATATATCCT
>chr3:129483302-129483502-dinuc
TTTGGACCCAGTTTTTCTCTCTCCACCCCTCTCATTTTTCCACCCATCCACTCCAGTAGTTTAACCTCTCTTCCCTGCCTCACCAGCTGAGGGGCTTCCC
>chr3:129922778-129922978-dinuc
GAAAGGAAGCAACTGATACTAAAAAATGAAGAAGGGAAATCTTATCTGATCACATATAGAGGATGCCAATTAAATTTATCCAAAACACTCAAGTATAAAG
>chr3:131147941-131148141-dinuc
CATGCAGTGATAAATACTAACCTGATGCTTTGCTTCCTGGCAGGTTTGTTGGCAATCTTACAATATTACCTAATTCATAAGCAGATGTAAAGAAAATCAC
>chr3:133388979-133389179-dinuc
CATCTCCCTCAATGGTTTGTTGACTGCAGCATGCCAGCTGAAGAACACCAAATATAGAGTTGTAACTGGAATCTGAATGAGCCTTGACCACTGTCCTTCC
>chr3:133413566-133413766-dinuc
AGGTGACCCCTCCACTCCATCCTCCCTTCTATCTCCTTAGTTCTGAGGTTCCATTGATCTCTCACAGAATGAGACTCCTATCAGAAACCTGAGAATAGAA
>chr3:133442249-133442449-dinuc
TGTGGGAGGCAATTAAGTAGAATCATAGGTCACTAATGCCTTTGATGTACTAGGTGTCACTTGCCCTGTCATCATGCTTCAAGAAGTTTAATTGAGATGT
>chr3:135539066-135539266-dinuc
GGGGCTCAGCAGACTATGCCCAGCATCATGATTGGGGATGTTTCCCTCTGTACAATGTGGACCCTTTGGCATACTGGGACAGGCAGCTGCATGCCTACCT
>chr3:135551983-135552183-dinuc
CTTAGTCCTCTATATAGGGAGATCTGGCTCATTCTACTCTCAGTCTACTACTCAGATATAGTCTGGTGTCTATCTAGTTCTATTGATGTTCCTATCATGC
>chr3:136089892-136090092-dinuc
TAGCTTTTAATGACTCCATGAATCTTAGAATGCATAGAATCTCTATATTTATGAATTGTTCAACTTGCAGTTGTTTAATGTCTTCTTCTTCCCATATAAA
>chr3:136600108-136600308-dinuc
AGCACATTAATATAGAGATTTCATAAGGGTCTGATGCCCATCATTCTGTGACAAGATATACTTCCTCAAAGAGAGAGAAACAATACAGGTAACTCGCTGA
>chr3:136903444-136903644-dinuc
GGTTTGTCAGTTAAGTCTGTATCTATAGATTTAATTCAAGTTTATAGTTGTTCCTCCAGGCATTTATTCCTTCATCCTGGGTTTACCTCCTCAAACCTCT
>chr3:137077002-137077202-dinuc
TCTATTCTGGGCTCCTCTACCTCCCTTCTTCCATTTATCATCTTTTATCTCTATTTATCTGGACCTCCTATGCTCCTTATCTTAAGGCTCAGGCCTGTAC
>chr3:137951467-137951667-dinuc
TAGGAGGACTGAGATGACAAAAAGCAAAGCAATCGCATCAGGAAATTTGAGGAGAGAAGAAGTGATCGCTCCCAGGAGCTATTGGACCTCTGTCTTCCCA
>chr3:138338734-138338934-dinuc
GATGAGGAGAGGTAAATATGAATTAGGAGTATGGACAATATAGAAGAGTGAGTATAGAGAGTATATATAAGATGAGAGAATAATAAAGGTATAATGAACA
>chr3:138423108-138423308-dinuc
CCCCCACGCACTAGGTAAGGAAGGATAGAGTGTCTCAAGTACCAATTCAAATATTCTGCTCTGGACTAAAAAATTTTAAAAGGAAGCAACTTGAAGTTAG
>chr3:138886406-138886606-dinuc
CTCAATTCACCAAAAAAATGCCCTTGGCTTGAAGAAAAAAAATTCACATGACTAGAGCATGACATCATTCCCACAGGGGTTTGGCCCTTAAAGAACCGAA
>chr3:139529716-139529916-dinuc
TGAGACACCAGCCCCCAAGACAACCTGCCACTGGGATCTCCTGGACCCAAAATTAGCAGTCAAACAGGCCCCCAACCAGTCAGCTTATCCTGCCTCAAAC
>chr3:140675382-140675582-dinuc
ATTCCACTTGTCGAGAGCTCATCCTATCAATGGTCTCTATGGTATGAACATTGGAAGCGCTGAAAGTGGGTATGCAAGCCCTAACGCTAGACCAAGTTCT
>chr3:142356606-142356806-dinuc
TCTGGAGATAGAATTGTGCGAAAAATGGATTTAAAAAAAAAGTACCTAGCTTGAACACTCCAGCCCCTCTCTTTTCCACAGAAGATACTGCATTAGAAAG
>chr3:142689014-142689214-dinuc
AGGAAGACCAGAGGGAGAGAAGAGAGAAAGAAGATTATAGATAAGTAGGTGGGTACGGAAGCCTGGACCTGGGAGAGATGTGGAATTTAGAGAAAGATAG
>chr3:144489005-144489205-dinuc
GTGCAGTTTAAATTATTGAAAACAATGATTATACTGTGATTAAAAGGCCAATATCAGTTACTGAAAAGAAACTTTCAAGATCTCTCATCTAAAAGATCTA
>chr3:146208702-146208902-dinuc
ATCTTCTTATTGTCTTTCTATCTTTAATTGTATCTATATTCTCTCTTTCTATATGTCTCGTTGTCTCTGTGTATCCTATTATATATAGGTGATTTTCTAC
>chr3:147163734-147163934-dinuc
CCACTATTTTGTACAATTGATTAATAATAACATAGCACCACTGGCTGCAGGATAATGTAAGCTGAATTGCTTCCATAGTCAATTTATAGTCCCTAAATAT
>chr3:154662062-154662262-dinuc
GTTCTCTATCTCTCTAATCATCTCTCTATTGTCTCTATATGTCTATCTATCTATATCTATATCATCTCTAATCTCTCTATGTCTATCATATATCTATATA
>chr3:155226162-155226362-dinuc
CTAAATGCTAGTTGAAATTGATACTCTTAACTAGTCTTCTCACTCTTATAAATTTTTAGCTATTTCATGCACTGATTTCTTGGTCTAACACTCTGGTGCT
>chr3:158162346-158162546-dinuc
TTATAACAGTTCTCTTCTTGTTTGCCTTTGTCCCATTTTGACCATTAGGTTGTATCAAGCTAGAAGGGGGATTCAGAACTCCTAGGATCCAAAGAGATAG
>chr3:159099046-159099246-dinuc
ATCTCATCTCTCTCTATCTCTATATCATAATCTATCTATATATCTATATCTCTATCTATTATTTGTATATCTATTTATATCTGTCTCTATCATCATTCTC
>chr3:159831516-159831716-dinuc
ATTGTTGGTTGAAATGACAGGAACAAGTTTGAGAAGTAGAAATTTGAGTGATCATACTGAGCTTGTCCACAATCAATAGGCAGCTTAGGAATGAGTGCAG
>chr4:3917394-3917594-dinuc
GGAAGGGCAAGAGAAAACATAGAGAAAGGCAGAAGGGGAAAGAAGAGGAGGAGAGGAAGGAGGAAGAGAAGGGGGGAAGGGATCTGAGAGGAAGAAGGGG
>chr4:4456070-4456270-dinuc
TTGCCTCATGTAAGATTCTAATCTCTGCAGCCCATAGATGAGGGTATCCAGGAGTACCAAGATTAATCTCTTTATGGTACTAACCTGGGTCTCTTTTTAC
>chr4:6692722-6692922-dinuc
ACAGATTATCAGGTTGCTTTACAATGCTTTTTCTTCAAGTATAGCTAAATATCAAAGGTACTTAGATATCCATTTAGTACAGACTGACATTTCATTAACT
>chr4:6969360-6969560-dinuc
TATAACTTTCTGCCAGCAATTCATCGGTATTAATATTTATATTAGAGTTCTAGATTCTTATACTGAGAGAAGACAGATGAAGAGAACAGAGTGATCATTA
>chr4:6975897-6976097-dinuc
GGGTTCACCTAATTATCAACATGGTCACTTCTGATGTAAGTATGTAGTGCTAGCATTCATAAGCAATTGCGTGAGTCACTTCCACTGGTTGATTTACCCA
>chr4:7912878-7913078-dinuc
TTGACAAAAGTCTCAGGTGTGTGTTTAGAAAGGGAGAGGGTATCACTCTACAAAGGAGCCTCTGGATGGTAGGAATTATTAGGCAGCCTGAATTTGATAT
>chr4:8278848-8279048-dinuc
GTCCTGCATGATTCCTGCAATGTCTATTTGACAATTAGTCAGTTTCTACCTTATTGAATGGAGCTGTCAAAGATGGAGTCTAGTTAAGATCTTTCCATCT
>chr4:8900880-8901080-dinuc
CCAGTCAATGACAGTTTTTTTAGCAAGGGGGTCTCCTTGGCCCACTGCTCTTAACCCAAGGACACTGTTGAGTGAGATTTGCTTCTGTTTCCACCAAAGG
>chr4:12135608-12135808-dinuc
GGTCTCATTTCTTTTTGTCTCTTGTATCTATCCTTATTCAATTGAGTTGGCTTTCACTTTCTCTCTCAGCTACTTCTCTTGAAGTTCTTACTGTTCAATC
>chr4:17429656-17429856-dinuc
GAGATAGAGAGAGAGAGATATAGATTATAGAGATAGAGATATATATATATAGAGATAGATATAGAGATATTATATAGATATAGATAGAGAGAGATTATAG
>chr4:20493682-20493882-dinuc
CTGTAAGCTAGTAGAAAGAAACTGGAGCAGGGATTAAACTACAATGGATCTCATTGTTGAAGCAATTGCTGGAATGTAGAGTGGTGAGCTATATGTTGAA
>chr4:21831424-21831624-dinuc
TTTGACCTCCTCGGAGGCTTTCACTCCCAGAATGGATGAGCGTAAGGCCCCTCGCTGAGCCAAGTGTCCTCACCTTGCTATTCAGCATATGAAGCTTGCA
>chr4:22384562-22384762-dinuc
ATTAAGGTAGATTCAATGGATTAATTGATCAAGAAGAGGTAGAAAGCATTGGCATTCTGAAAAAGATTGACTAGATAGATTCTTGATTGAATAAACTTAG
>chr4:24049592-24049792-dinuc
ATTATGATCTTTAAGGTGTAATCAAGACATCACTTTGGAGGGAATATAATATACAGATGTATGGTACTAAAAATCCAAATACTACACATCATATAAAAAT
>chr4:24381732-24381932-dinuc
ATGGCTCAGGGGTCAAAATGTAATGAACAATACGAACAGTCATTGATGAAGGGTGGGAAGCACTAAGGACAATGATGGTAGCATTATGTTCAGATGGAAA
>chr4:28040846-28041046-dinuc
TCTTGAGCACTTGGAAACAAGGGATTGTGCTGAGAGGAGATACTTGTGTTAGCAGAAGAGAATTATGGAAGGATGAGAGTTTTGGAGAGGGCTTCAGGGG
>chr4:28434662-28434862-dinuc
TCCCTCTTCCCTACATAAGTCATCTACTCTTGTGGTCCTTATCTCTATATTCTCTATCTGTATCATACATATTTAATTCTATTATATATAATATCATTAT
>chr4:28516960-28517160-dinuc
TAGGTATCACAATTGGGAACATAACCTAAACCAAAACAAACCCTTGACAAATGAATCTAGATCAAACAAGTTACCACAAGAAAATAATAAAAATCAAATA
>chr4:31767164-31767364-dinuc
ACATTACTGACAAAAGAAGTGAAGGGAAAGCTTTAATTAAAGATAGATTCAGAGCTGGACAGAGACTTCATTTTCACAATGATCAGTGCTCAAATTCAAG
>chr4:32280758-32280958-dinuc
CCAATCCGATAATATGAGTGATGGAGATAAAATGTGAGAGGATTCTCCCTTCTTTACTGGTTTCATCTGTGAGTTGAAAGTGTGAATTGAGGCTTCTTTC
>chr4:32331290-32331490-dinuc
GAGTCATTCTATCTTCACTAATAGACAGGTCCTGACATGATCAAATGGTTAGAACTATACCTCCAGTCGGCAGTCACACTGCAGAGTGCCTCAATTGCCC
>chr4:32347766-32347966-dinuc
TCGAGTATCATTGTAGTAACGGGCTCTTGTTGGGCAGGGGTTTGTCCTGGTATCTCATTTTTTTTGTTTGATAGTGTAAATCCACCTTTTTACGCTTCCC
>chr4:32401296-32401496-dinuc
ACCCTCCTCTAGTCAGGCAGCTTGGTCAGTCAAGCTGATCCCTCAGGGAGTTCAGTGAATTGTGAGATAATGCCCAAGGCCAAGCAGCAAGCAGCTGCTG
>chr4:32645815-32646015-dinuc
ACTGAAAGGAGAAAGCAATGACCTATATTTCTCAAGCCCTCAGGATATTCACAAAACTACACAATACCTCTCGGCATCCTGAGATCAGATGGGACTTGAA
>chr4:32952780-32952980-dinuc
AGTGGTTAGAAGAAAGATCAGAAGGAGACTTGTGGCCCATTATCTTCAAATCTCAAGCTGCTATGGGAAATGGAAGAGGACCCAACTCCCCTTCTGCGTG
>chr4:33124210-33124410-dinuc
CTTATCGGTTCTGCTTTGCCCTAGATCAATGACCCATACTCTACTACAGATGATAGAAGACTAAGTTTGTTTCCAAAGCGGTCTGAGGATAAGGACCTAG
>chr4:33288784-33288984-dinuc
ACACTGAGCTTAGCCCATGTACAATAGGAGGTGCCTAAAGAGGGCATCTGAGCAATGGGTATTCCGGGAATTTGGTCTAGACCATTTGAGCCCTGAGGCT
>chr4:33841032-33841232-dinuc
GGTGGGGAGGAGCACTAACACTGAGATAAACTATTTTTTGGGGGGAATACAACCAATCTAAGTCAGTGGCAGGTTATGGCAAATAAACAAAATGGACATT
>chr4:34113321-34113521-dinuc
AACACTAGGGTCAAGACTTCCACTCTTCAGAGACCCTTCCCAACTGTAACAGGCATAGCAGGCTCTCAATCACCAGTCCTCCGAATTTGTTAATCTGCAT
>chr4:39362958-39363158-dinuc
GCAAGTAACCAGATGGTAATAGATCATGTACCAGGGAGCAGATTGCCCAGAAATATAACTTATAGAAGAAGATTAGAGGATGTCAACTTGGAAGCCTGAC
>chr4:40980299-40980499-dinuc
GAAGCTGTTAGAAGGTGCTACCAGAGACCACCATCTTCCTTGTGTTACTCAGTGCTCACTCTAAAGGATATACCTTAGAATGTATAAGCACTGTACCATC
>chr4:41208844-41209044-dinuc
ACTTTAGTGATCCCACTCAGACTCTGGAAATTACAGATGGGTTTCAAAGGTGGCTCTCCTTGTTTCCTGTAATTTGTAACTGCTAGGAAGGAGGACATTG
>chr15:86095778-86095978-dinuc
TATATCTGTAAAATTGGGCAACATTTTCCTGTTGACTTGTGTCCCGTGGGGGGTGTTATTTGACTGCTCCCCTTTCTACTTGGTAAACAGCACATTGCTC
>chr15:86184162-86184362-dinuc
TGAAATCCCCTGAGCAGGCTCAGTCACCCCCTTGTTGCAATGGAACACTCCCCCACACTATGTACTTGAGGTGGGGAGGTTTCCGGCTTAACCTGAAGCT
>chr15:87826408-87826608-dinuc
TATCATGTCGATATCATCTCCTCTCTCTATCTCTCTCTATATATCTATCGATATCTATATCTCTCTATATATATTATATCTTATCTATCTCTAATATCTC
>chr15:87961239-87961439-dinuc
ATTTTCTCTCTTCTTTTTTTCTCTCTTTTTTATCTATTCTATTCTATCTTTTTTTCTTCTATTTCTACTCTCTCTACTATTCTTCTTATATCTTCCTCCT
>chr4:44164768-44164968-dinuc
GAGCTTAGGAAATCTAGATCAAGTCTAACACAAAGAAAAAATGCAATAAAGATGTATGGATATTGTTTTTGGCAATGTGAAAGTCCCAAGACTCTACTGT
>chr4:44316190-44316390-dinuc
TAGTGAACTTGCTAGGTGTTGAGCTTTGATTGGTGGCATATAAGACTTCTCAGAGATGTCCGCTTAATTTTGAGACAAATATGTCTTGTTTTCATTGACG
>chr4:45296451-45296651-dinuc
CTAGCAGGTCCCCAAATTTACCTGGGGATGGAGGTTAAAGCTTCATCTTTGCTTTGGGTCCCCGTGTGGGGCGCATGTCACAGGACGGGGAGTGAGATCA
>chr4:45404920-45405120-dinuc
GCTTGTTCTTTGCAGAAGCTCTAAAAGAGACACTGTACAGGAGCAGGATAATTTCCACACCAGTCACTGAGAAGCCTCTGGCCATGGAGGGGGAGCAAGT
>chr15:88353796-88353996-dinuc
AGAGAATAGTGAAGATATGATATATATAGAGAGAGAGAGAATATACACATGAGTAGATACAGAATATACACAAGAGATACAGAATAAATGAGAACATTAT
>chr15:89797228-89797428-dinuc
GTTTTCAGACAACTAGAAGAGAGCAGATTAAGCCTATTCGAATCTACCACTGTATGCTCAAGGGAATATGGCTATATCAGGCCCCTTTGACTCAATATAA
>chr15:93223839-93224039-dinuc
TATACCAGCAAAGTGGCAGCCTATCTCTCATTGTGACAGCATGCAGCAATCCCAGCCCACTTCCATAATGAAATAGAAAATTAGGACTAGACGGCTATTC
>chr4:47369710-47369910-dinuc
GATCTACTTAGCCTTTGTGTCTATGTTCCGGTGTTATCTAATAACCTTAGTGTACGGAGTGTCCCTCTCCCTTGGCATAGTTAGTAACTCCTCTTCTTTC
>chr4:47942420-47942620-dinuc
AGCTAGGTTAGAAAGAGAACTTTGAGACCCACACACATCTTTCTTGCCGACCAAGATCTGATACGGCACAAGGGCAGTTGCTTGGAACTCCATCACCAGT
>chr4:48042524-48042724-dinuc
AAATAATAGACAGTGCAATAGTGACAAGGGTTTCCTTTAAAAGAGCACGGTTTCCTGGGAAAACAAAACTTTCTTCCCCCTGTATGTACTAACATAAGAC
>chr4:48374377-48374577-dinuc
GTGATTACTCTAAAGTTGACAGCAATGAAGACTAAATCACTATTAGTATCAGAGTTAGGAACAAGACACAAGTATGGGTGATTCCTCCTCTCTATAGTGG
>chr4:51230004-51230204-dinuc
AGGATTAGTAAACAACAATTGAAAAAAAAAATCATCAGATAGAAGGGTACCTAGAGAACACAATAAAAAGGAGATTGATTGATTTTGGGGATATAACTGG
>chr4:51581471-51581671-dinuc
GAGAGATAGATAGATAGAGAGAGAGATAGAGAGAGATATATAGAGAGATATAGAGAGATATAGAGAGATATATATATAGATGATATAGAGATATATAGAT
>chr4:52019562-52019762-dinuc
TTCTTCTCTATTTTTCTGCATTCAGTGTCATGCTTCTACCCACATAATTTTTCAAGTTAGATGTCCTCTTACAAGTAACATGTAGCTAAATCACCCCTTT
>chr15:93623229-93623429-dinuc
TCTTTCTATCTGACAGTGCCTAATGGGGTGCCTCAGAGTCTTCAGACTGTTATCTGCCCTGGATCTGCCTGCGTCATGGGCCTGCTATAGTGAACAGAGA
>chr15:95283446-95283646-dinuc
TGATGAGAGATATATAGATATATACACACACAGATAAGAGATAGAGATGATGATAATATAGAAGAGATATATAGAGACATATAATACATATATAGACATA
>chr15:95508002-95508202-dinuc
AGATATATGATATATATATATAGTAGAGTGATAGATAGATAGGTAGATAGGGAGAGAGATGGAGGATGAGAGGAGATATGGGAGGAGGGAGATGAGATGA
>chr15:95826788-95826988-dinuc
ATACTCATTTTAACAGAGTTTTGGAGTTTATTGCAGGCACCACGTAACACCATTGTCTACACATGTGCATAAAGCCCCCGGGTATCCTAAAATTACGTAA
>chr15:95872082-95872282-dinuc
TTATGTCAGACAAAAGGGTGGCTTGTGAAAAGCTCATAGGCAGAGTAGAAACCTCTCCAGCAGCTGGAAGTCTCCTTGGGATGTATTAGGAGGGTTCAGG
>chr15:96404598-96404798-dinuc
CAGAAGATGTTAATATTTAGAAAAACTGAGTCTTTTTATCTGACCTAACATTGTTTAGATAGTGAGCAGTTAAATCTCTAGTTTATAATCATCTGTGTAA
>chr15:96605290-96605490-dinuc
TGGCTCTATAATATCTAGATAGGTGATCATATATATGCTCTATCTATATATATCTATCCTCATATATATAGGGTATCATATCCCTCTATCTCTATATATT
>chr4:55725504-55725704-dinuc
TCCCGGATCTATGGTGAGCCCGAGACAACCTCCCCCTCTGAGATCTATTATCAGTTGCTGTGCTCATGGCCTGAGGCAGCAGTGCAGAAGTGTTCAGTGT
>chr4:55901028-55901228-dinuc
CCCACCAGGTAGGCAGAACTACAGCGCCCATAACACCAATGGGCCATCTCACTGTGATGCTGCACACTAGACTTCACAGTCAATATTCGACATAAGGCTA
>chr4:58323020-58323220-dinuc
CCTGATATCTAGATCATACTTCTAGGATGATGCTGACTCTAGTTATCTCATGAGGTAATATCTCACTGTGTCTATATCCTTCCTAGCCCACTTCTTATAT
>chr4:58517458-58517658-dinuc
TGTGTAAAGAGCCAGAGCGCAAGCTCTTGTCTGTGGTATGTCATGCTTTTCCGTTGATCACATTCTTATAGGCCAGCTAACTTTCTCAGCCCGCTTCATC
>chr4:59125079-59125279-dinuc
AGAGCACCTCAGCTGACAAATACTAAAACTTTTTTCTTTTCTTACATGGATGGCCTAGTATGAAAATTTTTATTTTTACAAGCTGGATTGTGACATCAGT
>chr4:59489810-59490010-dinuc
ATGCTTTTTTATGTTAGTACAAATAAATAGATGTACTTTAGTGGGTTGCTTGAATTGGTAAACTCTTGTAAAAGGTTTAAAATTCAGCTCTTATTTAAAA
>chr4:59776843-59777043-dinuc
CTTAGGCTTATTTCTGTCAGCAAAGAACTGTTTTGTGAGGTGCAATCAGGAGCTAGACAACATTCTATCAGCCCTTCATTGAGCTTAAACTATAATGAAG
>chr4:62553439-62553639-dinuc
TTATATATTTACTCTTTCTTTTAATTCTTTAGAGTTTAATCTTAGGGATGCTGTGTACATTATCTTCTTAGATTCATATCTGTCTCTGATTAGTAAGATC
>chr4:62617938-62618138-dinuc
GCCAGGGCACATGCACCAGCTCATTTTCTGGGGGATGACTAGTCTCATATCTAGTCTGTCAAGGCAGACTATGAGCGAGTTGCTAGTTGATTCACCCCAC
>chr4:62633583-62633783-dinuc
CACTGACTCCCACCTGAGTTCTTTTACTTCCTGCCATGACCCACCGCTCCTTGAGCCACGATCTACCCTCTCTGGATTCCGCACCAGCCACCGCTCCCTG
>chr15:101325555-101325755-dinuc
TCATAACTTCTCATCATATATCTAGTCTGATAATATCTCATGCGCGCTAATCTGCTCAAGATTCTCTATCATGGGTGATATCTGATCTGCTATAGCATCA
>chr4:63589668-63589868-dinuc
GTCTGTCTGTATCTATATTATCTATTCTATCTCTATATCTATCTGTTCTCTATCTCTGTATCTATCTCTCTCTCTATCATGTATGTGTCTCTGTGTCTCT
>chr4:68139098-68139298-dinuc
TGGATCTTGATCCTTTGAATGCAGGTAATGGCCACAAGATGGAAACCCATGGGTCCATGCCCACCTGATCTCAGCATGTGGGAGACCTCCAAAAAGATGG
>chr15:102934608-102934808-dinuc
TGCTGTAGATGCATTTTCCTTAGAACAATTAATGAAATCCGTATTGATTTTACTACTGAAGCAAATTCTAAATGAAGATCCGTCAATGCCTGTGATTCAT
>chr15:102945295-102945495-dinuc
TCACGAATAAGTGAAAAAATGGAGCAGTTCGTGTCATGTAGATGAGGAGAAGTGGACAGCTGCGATAAGGGTCTCGCATATGAGCTGCATGGTGGTCCGG
>chr15:103159281-103159481-dinuc
AAATTTTGATGGCTCCAACTAGACTTCAATCTTGTGCTCCTACCAACTTAATCTATAATGTGATCTTTGTGCCTAATTCTGTAGTCATGTAGTGTCATAG
>chr4:69544731-69544931-dinuc
GTTTATTGTAAATCAATCCCATTTGCAATCATTTCTCATATAAGTGTAGCTGATCAGATGCCAACCTAAAATACTGCTCAGTCAAGCAAATACCCATGTT
>chr4:76381060-76381260-dinuc
GGTTTGGCTGCACACTCTCTATAAAATAGCACTCTAGTGTTTAGCAGACCCTTAGCTGTCTATCATCCAGGACACATCACCCTTGGGGGGCATGGCTTTC
>chr4:76396122-76396322-dinuc
ACACGTATGACCACTTCTTAGTCCAATTTTCATCAGACACAGTGCATAGGGCATCACTCATGCACATCAATGATTATGGTGTGGAAATATCTCCAGCAAG
>chr4:81024682-81024882-dinuc
AGATAGAGAGAGATAAAGATGATAGAGAGAGATTATGAGGATAGAGAGAGATAGATATATGATATATAGAGAATATGGTAGATAGATATAAATAGGATAT
>chr4:83102237-83102437-dinuc
CTGGTGAAAGAGCAAGTCAATTTTTCTCAATCAATCTATATACATACCTTTACCCAATGGTTTTGAGGAGCTTACTGTTTTTCGTTACACCAGGATTTGA
>chr16:7879525-7879725-dinuc
CTCCTGACTCATGTGATAAGAATGCCCCACTGCCAGGGTTCTGCCAATGAGGTTTCTGAGAAGAGACATGTCCAACGAGTGAGCCTCAGGAGGTCTGATT
>chr16:10138506-10138706-dinuc
TTGTGTTATTGTTGACTTCTTTTAGAATCCCCATGTTTTGCTTTTTCTTCTATGTCATCTGGTCCTTTTTTTTCAGCTCAGATTAGCTATTCGGTTATCT
>chr16:10484482-10484682-dinuc
TTCGCAAGTGTCCAGCTGGGCACATCATAGGAAATAGTTGAATACTGACTCGGCCTATCTTGGTAACACTTGCTCACTCAATATTACATTTTCTATACAC
>chr4:83408526-83408726-dinuc
GTCAGACTTAACTACTATCAAGGATTGGAGTTCCAGACTATTGTTTTCTGAGGCACAGCTTCTTGTGTCATGCATTGTCAGGAAAGGAAGCCTTTATTGA
>chr4:83442604-83442804-dinuc
CCCTAGTGTTTAGTTTTGTCTAATAACAACCCCACATAGTCCTTAGTCTCCCTACATCCACCCTCCCCCTGCCATTCCAGAGTTCCATGTTGCCCATAAC
>chr4:83581980-83582180-dinuc
TCAATAGATAAGCTATCTTCTATCCTGACTACTCCTTGCTCTCAGGGATCTACTAACTTCTCCTAGTAGATTATTATCTCTATATACTATATATAACATG
>chr4:85388400-85388600-dinuc
ACTCATCCCTATCACCTACTCTATATATCTCCATATATTCTATCATATCTACACCTCTCACTATCATATCCCTATCCTCCTATATTATCTCTCTCTATAT
>chr4:86981627-86981827-dinuc
CTCTCATTAATCTATATCCATATCTATATATATATCATCTATATATTATCTTATCTCTACTCTCGATCTCTCCTATCTACTCTTCATATCTATATCTACA
>chr4:87520808-87521008-dinuc
ATCTCTGTCTATCTCTATCTCTCTATATCTCTATCTATATATCTACTACATATAGATCTCATATCTATATATATCTACTCTCCTCTATATCTCTCTATAT
>chr16:10659590-10659790-dinuc
TGCTCCCGCAGCTTGAGGGGAGCAGCTAATTGTGCCCACATTGTAACATTAGACAAGCAAGCAGGCCCCTTCCTCTCAAAGCTAGCCCCAAAGCCCTTCT
>chr16:10787980-10788180-dinuc
TTCCTCCTTGCTTACATGGGGTATCAAAGTCAAATTGATTCTCTACCACGGTGGCAGAGGAGAATCACGGAAAGAACTTATATTGAACCCTGGACAAAAT
>chr16:11020950-11021150-dinuc
AAATAGAGATTTTATATTTTGTCAATTATTTAGATTAGTATATTTTTATGTGTTAACACGAACCTAACACTTTATTTACCCATGATAACCTAATATAGTG
>chr16:12674040-12674240-dinuc
TATAGAGAGAGATATATACATATATAGAAGGATATGAGATAGGAGACATATATGATATAGAATAGAAGATATACAGTAGGAAGAAGAGATAGATGATATA
>chr16:13298812-13299012-dinuc
TATTTATCCCTTTTAAGAAATACTCTAGTTTTGAATTTATGCAGAAATTAGTTTTGCACTCTCTAAGAAATATTTAGGTTGTCCTAAAGTCTTGTCATCT
>chr4:87696797-87696997-dinuc
TAGGAGCCAGTTATAGATCCTTTTAGTTGATGAGTTTATGGAGAGTATAAGGGATCATTCCAGAATAATGTAACTCTATGATAGAATGTAGCACTATAAA
>chr4:87929511-87929711-dinuc
ATTCCTCCTCTGAACTGGGCAGAAGGCCTCCAGTAGCTGGTTCTCACTTAGCATGTCAACAGATATCTAGCTAGGGTAGGGTGGATGCTGCATCCAAATG
>chr4:88065934-88066134-dinuc
AAGTTGCAAGTCCATATTTTGGCCTCCGAGTGATTCCCCAAGCTTGAAGCTCCCACTGTTGTCCTCATCTGTTGAGTCAAAGATTATCTCATTGAAAAGA
>chr4:89126603-89126803-dinuc
ACTTAAATCCATCACTCTATTAAATATCAGTTAGATTACCAGATTTCAAGCAATTCATAATCTTATAACAACAAATTATAGTTTTGTGCTTGCGTTCTTC
>chr4:89267398-89267598-dinuc
GATTAGTCTAGAATGAATTTCTCAAGGGGGAATAGATCAGGTAAAGCAATCTTGACGATCTGGAGAAATAAAGTCTTAACTATGAAAATATTACCCCAGT
>chr16:14423176-14423376-dinuc
AAGGGGACTATTTGTACTGCTCATCTGTCTTGTTACATGTTCCTAAGTGGCTAGGTTATTCATGTCACCGTACATACATGCTCTCCTCTCATTGACATGT
>chr16:15100367-15100567-dinuc
GCCTTAAAAAGGAATACAAAGTATGCATAGTTGAGCAGTTAGGCCTGAACTGTTTCGGATTTTCTCTGTGAAGGAGATATATAAAAGTGTTGTGGTAGTT
>chr16:16991214-16991414-dinuc
ATAAGTAGCTTAGATAACAACTGAAACAATGTTTAGAATATTCTTGTGCAATATCTAGATTCTTAACACATTGAAGTTGTTCAATAGAGGGATTTATAAC
>chr16:18339012-18339212-dinuc
TGGTAAAAGCTAAAGGTATTCCCTATAACTACTAAAAAATTTAATCTGTAATGTATAACTGTGAAGATTGTATACCACTAAAAGCTCCAATAGGGGTATC
>chr4:90136334-90136534-dinuc
ATAGCTCATGTGATTGACATTCTCCTCTCACCAGATTCAAATTATCACATTCTTTTTAAACAAATCTGTCAGGAGGCTTTTGTCTAAGTCAATCTAAAAA
>chr4:99920866-99921066-dinuc
ATTAATGAAAATTAAATGATTTTTTTCCCTGGGCACTCAAAATTAACTTCATAACTTATAAAAATACACTATCTGATGTATCATATTGTCCCCAGAATTT
>chr4:100806265-100806465-dinuc
TCTACTATATATCCTCCATACTATCATCTATATGCTCCTTCCTCTCATATAATATATCTCTCCTCTCTATCCATATCTATCTATATATCTCTACCTCTTC
>chr4:101241454-101241654-dinuc
TGGACTAATCGACTTTGCCTCATTTCAACAGAATTTCCATATACATGGATTAATTCCAGAAGCCTTTATAAACCATTCACAATTAAAGAGCAAGGGGAAG
>chr16:18344278-18344478-dinuc
TGGTTGCTACCCATCACTTGTTAAAAATCGTACTTGCTGACACCTCTGGACTCCTGCTACTAAGCCTCAGACTTCACCAAACATACCCGCTTCTCTGATC
>chr16:18892942-18893142-dinuc
CTACTCTGTGCCTGCTCCCTCTTTGAACAAGTTGAACATGAATCCCTAGAGTTTGACACACATGACAGTATAAGTTGATTTATTCAATCCCATTACAGAC
>chr16:21530644-21530844-dinuc
CAATTAACAATACAAAAACAGATGCTTAAGCTGTAAGTAAGTATTTCACCAAAATGTGAGTAAAAAAAACCCCTATTGGGTACATAGGGGATTGCCAATA
>chr16:21672010-21672210-dinuc
CCCACTTAAGCTTTACTATCACATGCAACAGAATGCTGACAAGGCCTCTTTGTTACAAGCCAAACTCCTGACATGGACAGACAATAACAGGTTCACTCTA
>chr4:101414082-101414282-dinuc
ATCATTTTAAGTATGACTAATGTATATGAGGAAAATTATAATTAAAAAGCGACTTTATTTCATTTAGAATAAAGTAATCATAATACTGACACTTTAATTG
>chr4:101687950-101688150-dinuc
GTAGACATGTATTCTCAATATATGATATCTGCATCATTTAGAGATATAATTGTAGTATACTATGATCTATTAGCTACATATTGTATAAATAAACGGATGT
>chr4:101981358-101981558-dinuc
AATTCCTACCTTGGGAGGATATATTGGTCTATATTGTCACTCTGTGTTTTATATTTTATCTTGTAAATTTCTAGGTCCCATCGTGTATGGCACTGCAGAC
>chr4:102247248-102247448-dinuc
AGCAAGAGTAGAAAAGTGATTAGCATGCAAAGACTGGTAAGAGTATACTGACAGTGGTGTATTATTGAGTCTTCTAGCACAAACATCAGTCTAAGGGATC
>chr16:23264326-23264526-dinuc
TGTGACCAATCACTCTCTCTGATTTCCTTGGAGCATGACCTTGACTTATGTTTCACGCTTTCTCCAGAGATAGGGCTGTTTAGAAACCAGTTGAGGCAAT
>chr16:23681598-23681798-dinuc
ATAAGTACCATCCCCACACCTTCTTTAACAGAATCCATCCAGAGCCCGAGCAGAGATTATCATGTTTTGAAGTTTGATTTTATGCCTCTCCTGACAACAG
>chr16:23796317-23796517-dinuc
CAAATCATAGAGGGGCGGTGACTCAGAGGTCCTAATCCTTGGGAGTTTAAATGGGGGTGATAGGATACCTTTATCTCATGTCACTATGCCCCATTGTTTC
>chr16:23846540-23846740-dinuc
GGCCATATTGTCTTCCTGTGTTCATTTTAGACTCTAACTTCACCCATCTCCATAGCTTCCTGGAATTAAGCATACACCATATTCTTTTTCCACAAGAACC
>chr4:103249542-103249742-dinuc
TGGACAGACCACTCATTGAACAAGCAGTTAAGGAACAGCACATTCTATCACACATCACTATCAGCCACCACACACTAGACAATGTGCACACAATCCTACA
>chr4:106725896-106726096-dinuc
ACCCTATCTGCTGACACACAATGCACATCTGTACACTCACATCCAAGCACCTCACAGGACTTATCAACACAATAGGCACACAGGGCACACAGTCAAGTAC
>chr4:106908578-106908778-dinuc
CCCCAGGGGTATGTTTCTAACTGTCTTGGGGTTTGGACTGTAGCCCTCATTTTCCCCCAGTGAACCCGGGTTCTGTTTACACTGTCGTGGGGCTTGTCCA
>chr4:108166862-108167062-dinuc
CTAGTTCCCTGATCAGTGAAGGACCTTCTTTGCTGCTTGCTGGTGGCAAGAGCTCACCTTATGATGAGGGGAGATCATCACTTCCCTCCTCCAGATTGTG
>chr4:108774900-108775100-dinuc
CAAACTTAAATTACTTCTGAAAGTTTCACAGCAAATTGATAATCCATTTTAAACCAGTCAATTCCCTATGTCCATAATCATCATAGTCTTTAATTGCAGT
>chr4:108974368-108974568-dinuc
ATATTACAGCTAAACATATAGTAAACGTTTGACTATTCTGTTGACTCTTTAACCAGGGATGAGACCCCCTTGACTTTCTCCTTATGTCTCTGACAGTCTC
>chr16:24154640-24154840-dinuc
GATGAGCTGAAAACTACAGACATGCTAGAGTAGGAGGGACCCCTTAATCAAAGTCCACATGAGGCTCCTCTGCGCTAAAGAATAACCCTCCATTCTAAAG
>chr16:24659450-24659650-dinuc
AACATGACCTCATTTAGAGCTATTTAGGGTTCATACTTTATTTATTGGAGTGTATTTTTTATGTATTTTAATATAACTTTGAGTGATTGGCCTCAGTTGG
>chr16:25575147-25575347-dinuc
AACAGAAAGTAGTCTTGAAAAATTACGAGATAAAAGTCAAAAAAATGAACTAACAGAGATTGATCTGAAATCCATATAAAAAACGAAGACTCTAGGTAGA
>chr16:27355319-27355519-dinuc
CCTTTGGATACATGGCAACATATCAACATGTATACATGACATCACCTTGTGTTATATGCAAGTCTTGCCCTAACCAATAACACTATAATACTCATGACCA
>chr4:111456669-111456869-dinuc
CAAGCCTCCATATTGACGCTTTCATCCACATGTTGTTGACCAGGCCTTCCTTCTCCCCCTTAAAGTTCTCAGTCCTACTGTACCTGTCCCCCTCTGCTCT
>chr4:111482862-111483062-dinuc
AAGACAGGAGTTGAAGACTAACTGCCCCCAGACCTGTGGAGAGCAATCAGGCACATCTGTTGACGATGGCCCAGTCCAGGACCTGACCAGGCCAACCAGG
>chr4:113075910-113076110-dinuc
AGTTATCTATGTATAGATCAAATCAGCATCAATATTCATAACCCCCCAGGTGGTATAACTGGGTGTCCTGTAGTGTATCCACTAGATACTTCAGTTGATC
>chr4:115877040-115877240-dinuc
AGTGTGTCAGGAGCAATTAAATAAGTCTAGATCCTCACAAAGAGTTGCATTCCACATGTATGGAATCAAAGACATCACAACCCAGAGAGCTGAGACAATA
>chr16:30068924-30069124-dinuc
CCCCCCAATTTTTTAAGTTATTCTGATCTTCTCTTTGGAGACCTTGTGTGGATTTTTGGAGTTTAGCTTAAGCCAAGAGACTTTCCCGCCGGTTTTTTGC
>chr16:30393434-30393634-dinuc
AGCTAGGATGATAGAGTGATAGGGATATAGAGATAATACTATAGACAATAGATTCCTCCACAGTAGAAATAGAGGTCTGTCAGATAGAGAATAGTAGCAG
>chr16:31460213-31460413-dinuc
GCTCTTGGGCTCCAGGATTTACTACTTGGGAGCTAATAAGTGAGGGACAGTCAATCGGCTCAAGCAGAGGCCCCCCTCAACAGAGTTCAATGGACAGAAG
>chr16:31604502-31604702-dinuc
ATGCTCCCAGCTCTCGTATGGGCCCAGTTATCTTGGTAGCAACAGGAAGCTACTATATCATGAGCACACAACGAAGCTACTTCTGACACATTGTAATGAG
>chr16:31717682-31717882-dinuc
TTCATATCAGTCAGACTTCAAAAACTCTTTAAAAGGGTATGAAGAGTTGGATAGAGATCTCAGCCCCATTGATAGTCATGCCCTCCCTGGTCACAGGGTA
>chr4:116652796-116652996-dinuc
AATTGTCATAAGCCACTTGGCAGCAAGTATTTCTGAAATACAGGGAGCTCAGGATTTGTTCCATATTATAATCCCTCAAGCCAGAGAATGGTAAAGGCCA
>chr4:118049832-118050032-dinuc
TGTGCGGGGGGGATGATGTTTCCCAATCGTCAACTCTCAACCCATCTCTCGTTGTGAGAAGAGGGAGGGTGATTTTATAGTATGACACTTAGCTGAACTC
>chr4:118242266-118242466-dinuc
TACAGGTTAGAGTAGGCTGCAAGATCGTTAAAACCACTGGGCATTGCATATGCTACTGTGTTTTGGTGACTCTTGAGGGAGATAGGAGTAATGGATTCGC
>chr4:119519520-119519720-dinuc
GGAGAACCTTCGTAAATCATGGCAGGGTGGATAATGTAAAGATATCTGTTATTTAGGAATCCTTAATGTCAGTGTGAGTAATAGTTTTGTGAATTGTTAT
>chr16:34060503-34060703-dinuc
TATGCATTCAACCCCCGGCTACAAATTAATGGTGCCTTAATGGGCAGTCATTTAAGTCCTTTTATTGATTGAATCACTTCAGTCATTATAATTAGCTGGC
>chr16:35767952-35768152-dinuc
ATATCCCTAGGACCCCTGGCTTATGGTTTGGCTAAGCCAATTCAAGGTCATTGAACTCAGGTAAACAAGCTTTATCAGGTGTAAAAAATTGTAATAAGAT
>chr16:36269156-36269356-dinuc
AAAGATTCTAGGATCAATCAGCAAAAAGCAAATTATGTGGTTCTAGATTCTCCATAAACAATGATATTCCTTAGCAAGATGGAGAATGCCAAAGCTGGGG
>chr16:36363134-36363334-dinuc
TTCAGTTCATAATCTTGAAATTATTGAACATTTTTGTTTCCACCATTTGATATAACAATGACCAAGGAAAGATTTAATTTGTGTAGTTCTCCATTTAAAG
>chr4:119785064-119785264-dinuc
ATGGCTATCCCCACCATCCATTCAGAGGCAGACCTTGCAGGCTCCTTCATATGTTAGACCACCCAGCAACCCACAGTCCACTTTTGATGTGAAGGTGTCT
>chr4:120669520-120669720-dinuc
TTATAAGTAACACAAACACATGCAAAGTTAAAGCACTCTGGAGCCCTGGCCCTCCTTGGCAGTGTCCAAAAAAATAATCTTGGATCCATGCAGATTACCC
>chr4:121667705-121667905-dinuc
GAAAGAGTCTATGTTGAAGAACTTATGAAGGAGAGAAAAGAAATGACACTCTCAAATTCCGAGAAAGGATTAAAAAAGAATGTATGTCTCTCAGAATCCT
>chr16:36880832-36881032-dinuc
CCTGGACAGTCTGTGTGTGGCAGTGTGTGAGTGTCTGGTGTGTGTTCACGGGGTGTGTGTGTGTGTGTGTTGTGTGTGTACAGCAGGTGTTGTGTGTGTG
>chr16:36925692-36925892-dinuc
ACATGCCTGGCAGTCTGGGCTGAGCAGAGCTCCCTCAGATTCAGATCTTCTGAATTGTGATATCAAGGAAGCAGATCAATCTGGAAAGTCCAGAGAGGGA
>chr16:36941568-36941768-dinuc
TTTTCTTTATGAAAAATATTGAACACACCATATGATATTTATGTATTGTGCGAATTAAATGATTAAAAAGACTGCATCTAATGTAAAAAGAGTATCACTA
>chr16:39070372-39070572-dinuc
TGCTTCAAGATGCTGCACCAACTGGGCCCACCTGACTTCCAAGAAAACCCCTCCTTAGTCAATACCATCCTCTACCTCAACTGCCTCAGTTTTATGTATA
>chr4:124011280-124011480-dinuc
AGCATAGTGAAGGGGGCTATATATGGTTCCAAGACAGTACCCACTTATGGAGGGATAAGGGCAGATCTAGTAGTTTGAAGTAACCTCAAGATGAGATTTA
>chr4:126725442-126725642-dinuc
TATGGATATCTCTACTCCACTGTAGATCCTGGGCATATTAGTCTATGTCATCATGTACTCTAAATCTATGGGTACTGGCTCTATCATCTATAGACCTCTA
>chr16:40933102-40933302-dinuc
TGACATGAAAAATCAGATTAGACAGAAAGGTACTCCACCTTGGAAACCCTTATCCTCTGGTGGGGAAACCTACTTCATTAACTTAACCCTAACATTTGCA
>chr16:43124946-43125146-dinuc
TTGGAAAAATCATACACACTTGTAATATATAGCTGGCTACTTTAACAACATGACTGGGCACTCAGTTGAGCAGGGCTTGTTTACCCATTATTCCCTTAGG
>chr16:43461339-43461539-dinuc
AAGTCAGTATCTGGCAACTATCTACTTTGAGGTGAATTACCTTCATCAGAAATTTCCTGATTAATAACTAGCATATCTTTAGCAATGTTAAAATAGACAA
>chr16:43709349-43709549-dinuc
GATCTCTCTGCTCTCACTGCTCTCATTCCTTCTTCAGCTATCTCTCTCTCTCACTTCCTCTCTCTCTCTCTTCTCTCTCATCTCTCTCTAGCTCTTCTTT
>chr4:127222142-127222342-dinuc
GAGAGGGTTGTGGGAGAACTGCTTCCACCTGTCCAGGCCTTTGAGCTCGGCTGGAGTCCATGCCAGGCAGGATGTGATCTGGTAAACCTAGACCCGGCAT
>chr4:129444631-129444831-dinuc
TACATATATATCTCCATCTATTATTATTATATATGGAATCTTCCCTTGTATATGTATTTGTTATCTGCTATCTTATATATCTTATATCTCTTGTGTTCCC
>chr16:45195935-45196135-dinuc
GGCTATCCCATGTATGAAGATGGACCATACTTTCAACCCAATTAGGAGTGTTATGACGCTGGAGGGTAGGGAACTAGAGTCAAAGATCCTGAGTCAGGGA
>chr16:45218343-45218543-dinuc
ATCTCTTCTCCTTTAGAATCTCTATATCTAGATATGGTAGATAGTCTATATAGGATATAGAGAATCTTATAGATCATATTGAGATATATTATATCTATTA
>chr16:45221474-45221674-dinuc
ATCACTGTGTTCATTGCCCAACATGTAACACTACATCTAAGAGTTTCATCATCAGTCTCCACTAATTCTCAAAAATGTCCCAGGATTGTATCTGGAGATG
>chr4:132241265-132241465-dinuc
TAAACACTCCCCTCACCTCAGTGGGACTATCTCTGGCACTAGCATGATGTTGGAATTTCTGACAGATTTTCCCAACACTGCAAAAAGTGCAGCTTTGTCA
>chr16:45678464-45678664-dinuc
TCCTCCTCTCTCCTATTCCTCCTCCTTGCTGCTCCTTATGCTCTCTCTCTATCCTATCTCCTTTCTCTCTACCTCCTCTTCTTCTTTCTCCTCCATCCGG
>chr16:45722188-45722388-dinuc
ATATCCATGTCTAGAGGAGTAATGTTCAACTTCTCATAAGTGCCAGTTTTATTTCCCATTTGAGATTCATCTCTCTGAATGTAATAGGATCATACCCGCT
>chr16:46539555-46539755-dinuc
CTCTCTCTCTCTATATATATATCTCATCTCTCTCTATATCTCTCTCTCTATCATATATATCTGTATATATATCATCATCTATATCTATCTCTATATATAT
>chr16:47241718-47241918-dinuc
TCTAGTTAGCATAATCTATTCATGTGTTCATGTGTTGTTTTTTATGTAATGATACTTATTTAGAGCCTTCTTGACATTCATTATGCTGAATGATCATGGA
>chr16:48776962-48777162-dinuc
ATTATTGTATATCATAAGTGGGTAGAAAGTATTAGGGAATTTTAATAATTTTGACTCATAAAAACAGCTTTTTTAGGGTGATCAGTCTAATGGTTTAGAG
>chr4:134045772-134045972-dinuc
GTGAGTATACCAACCCATCCAGCAAAGCACATAAGATATAGGATATATGTAAGGGCATAGTATACACAGGAATAGAAAACCTACTGAACATAATGATATA
>chr16:49699820-49700020-dinuc
TAGAATCTCCTTACAGCCTACTAGTGCTTGCTGTTTAGTCTTAAATTTATCTTCGACTAACTTGAATTGGAGATACCTTTTTTTACGATGCAGTCATCTT
>chr16:49788390-49788590-dinuc
CCACAGTTGTCGTACCCAATGGAATTTTTCTGAGTATAGGAGGACCAAGTTCCCCTCAGATGCAAAACAGGTCTTCTGCACAGGCTAAATATCCCATCAC
>chr16:49818932-49819132-dinuc
CTCTAACAACTAGGCGTTGAACATTTGTCATGGACATTTACCAAGCATGCATTTACCTAACTACACAAACCGCTCTCTGGAAACCATATTTTACTTTAGC
>chr16:51312861-51313061-dinuc
CTCAGCTTCTCCTAGGACAAATCTTTGGCATAGGAGAAAGGGGTAGATGCAAACAAAGACTCATTGTTACTCTAAGACACTATACAAGACTACTTAAAAG
>chr16:51482411-51482611-dinuc
TATGGAAAGACACTGGAAAAGACTGCACCAATCAGAAATAAGCTTAGAAACACCCACAGAAGTCTCATCATCCACAAATCAAAACTTAACACATTACATG
>chr16:51629319-51629519-dinuc
AAGCAAAGTAAATTAAATTAGTCCTTGAGAGTTTGTTTGGAACTGAAGAAGCCTAACACCATTGTTAGAGTTAGTGCATCATTTGATTGGTCTTGCAAAA
>chr16:51675148-51675348-dinuc
GACCACATCACCCTGCTAAGCTAATTTCTACAACTCAAGTTAAGATTGTCCATTAGAGGCACCACCACAATAAACCTCAAAGTGACCCCACAAAAAGCCC
>chr16:51914910-51915110-dinuc
ACAGCAGCAATGAAGAACAAGGAAGAACAGGTATACAGTTACACGCCATTAACTGCAAGATAAACCATTGACAAAGGTTGTGGGTGACTGTGGGGCAAGC
>chr4:138024329-138024529-dinuc
TCATCATCCCTCATATCTCATATATATATATCTCATCCCATCTATCATCTCCTCATCCCTATCTATATCTCTCATATATCCATCCATCCTCCCTCCATCA
>chr4:139634883-139635083-dinuc
TTGGAGAGAAGATTGATAGAGAGATAGTAATAGAGATAGATACCATAGGAGAGGTAGCTAGAGATATAGAGAGTGAGATAGAACAGCCTCAGCGTCGGAG
>chr16:52216469-52216669-dinuc
AACACTAAAAGATGAAATTGACCACTAGTAGCACCTTGAATGTTAGAAACTTTTCATCCATCCAGATCAACACTCATTTTCTTCATGTCCTTCTTTTAAA
>chr16:52299910-52300110-dinuc
ACTCTCTCTATCTCTCTAGATCTCATACTATCTATATCTCTCTATATCTCTCTCTCTCCTATCTCTCTCTCTATCTCTCTCTCTATCTCTCTTCATCTCT
>chr16:55583209-55583409-dinuc
TACATCTGACTTTTGGAGAAAGTATGCACCCATGGAGTTGCAAACTTGAGCATTTTTTAAATATTGACAATATATACGTGTGATGTGTCTCAGAAGTACC
>chr16:57372234-57372434-dinuc
CTCTTAACATCAGTTGCCCTTTAGAGAGATGTTCCTTCAAAGTTCAGAGGCAATGGCACAATTATAGTCTATTATTGATTCTTCAAAACTCTGCCTAACA
>chr4:142127488-142127688-dinuc
ACACAGCTCATCTGGATGCTAGCCTCAAGTGCTGTTCTAAATTGGCACACCACCTCCATCTGCGCTTTTCTTCCATCTGTCCTTTGAACCTGTCCATGTC
>chr4:143099634-143099834-dinuc
GCAAAATCCCTCGAGTCATAGAGGAGGTAAAAAGTGCCATGGGAAGGCAAACATTAAATCATACAGAAGCGTGCCGCAGCTGTAAAGGGCAAGCAGATTC
>chr4:143577295-143577495-dinuc
AGTGGGGTATTCCTTTTATAGAGTGACATGTCTCCCATTGATGTTTTAATTAGAGTCTAAAATTAGACAAATTCTTTTTTAGTCGCCTACTTTTTTCAGT
>chr4:143605342-143605542-dinuc
AGAAGGGTACATTGTATTCTCATCCCTAGGTAAGTGTCAGCACCTTGAAATTCCAAAGCAGTTTTCACCTCCATATAGGTAGGAATTGTTAACCACGCTT
>chr4:143906106-143906306-dinuc
TTTATCTGTAGGATTCCTCTTAAAAGGAATAGAACTTGGGGAGCACTCACTCTGACTGGCCACTTTAACTTGACATAGCTCTGGCCGCAGGACAGGCTCC
>chr4:145182875-145183075-dinuc
CATATGCGTCACTTTTGCTCACAAAAAGACTAGCTGAGTTGAAGTGGTTAAAATCTAATTTAACAGACTACCAATGTAGAACTCAAAGGATCCCAGTACA
>chr16:58774094-58774294-dinuc
ATTGGAACATACTAAACTGAACAAATCAACAAAGGGACCCACAATTGAAGCAGTAAGGCATCACAGGGAAGACAAGAAGCCATAAGATGCTTTTGCTGTT
>chr16:59475858-59476058-dinuc
GAAGACCCCATCAGTCTAAACAGGTTGAGCACATTTTTCATTTCAATTATAAAGAGAAGCTCAGGAAATCCCATAGTGGATTGATCAGAGACAGGGAGGA
>chr16:62192171-62192371-dinuc
ACTAGCGCCGTCATCAATTGATTTTGGATGAATGTTAGAAAAGTTGCTACTCTTTTGATTAGACAAAATTCACCCTCATAAAAGTCCATTCACTTTATTA
>chr4:147219586-147219786-dinuc
AACTGGGGAGTGCGGGGGGTGCGAGTTAGGGCTTGGGATCAAGGCCCCTCCTCTCTGTCACGAATCATGATTTGGCCGGAAGCGAACTGGTCCCATACGC
>chr4:147306324-147306524-dinuc
ACAGAGTGGTATAGAACGGTCATATTGAAATTTCAGGCAATCCCAATAAAGAATCTAGTATCTTTGATATAAAAAACATAGGCCATGCATATTTGCTATC
>chr4:147767777-147767977-dinuc
CTGGAGCTCCTTCAGGTGGAGGCCTTTTGCTGCTGTGCAGACTGGACTTCCTCTATGTGAAAACGATTTGCATGAACTGCTTGATCGTCAACTACTTGCT
>chr4:149422128-149422328-dinuc
GAAATAACCTCGTGACCTATCACAGCCTGACCTTGTTAGCTATGGGGTATGATAGGATACCTTTCTCCCCCCCCTATTCCCAAGCAACCTCTTGGTCAAG
>chr16:76109172-76109372-dinuc
GACGGGACACTATCTCACGATTGAATGTAGGTAACTTAAAGAAGAACACATGTGAGGCAAACAATAGAATACTACCAGGGCAGTTAAGAAGGATCATGAG
>chr16:76539164-76539364-dinuc
GCATCTACAACTGAATCTCATGAAAAGCTTATATCATAGTAGATAATGGGACAAGTTCAGTGGTTACAATCTTGCGGGTTTATTTATTCAATTTATTTCC
>chr16:76575566-76575766-dinuc
TGCAGACCCTTCCTATTCACTGTCATCAATGTTAGAGAATGTGCAATCATTGGAGTGGACAGATTGATCTCCTCTGACTCATGAGCTGACATCATATTGC
>chr4:154904746-154904946-dinuc
AGCTAGCGGGTCAGGGAGAGGTACTTGAGCAAGGAAGCTGCCCAAAAATGAAGGGCCTGATGCAATCCTCTTAGAGAGGTGATGGGTTTGGTGAAGTAGA
>chr4:154965122-154965322-dinuc
CCCTATCTGAAGGTCCCTTTTGACTGCTGAAAATGGTGTCGAGATCGTTTGGTACCTTGTTTCCTCTGGATGAGATCTTCACTTCCTTAGTCTGGGGAAA
>chr4:155722788-155722988-dinuc
ATTGTGTTTAGCCAGAGGGCCCTGGCCAATCACATCCTTCTAGGCTCAAAAGCTAGAGAGTCAATATAGCTGCCTACAATCTTCTAGTTGACCTCTCTGC
>chr16:76993510-76993710-dinuc
ACCATAATAAACATCCACATCCTGACCCAACTGCTGGTACTAATTATGATCCAGCAAACTGTCATACATGATATCAATTTAACCAGAACTGTTGTAATCC
>chr16:78691337-78691537-dinuc
AATATCCCTGATTTGTGCTCCCCACTTTGGGGATCTTAGATAAAGGAAGTGGTTGCCTTTCACATTTCCTTTAGAAATTTATGGCTTTTTATAAGAAATC
>chr16:87581330-87581530-dinuc
TCCATATGGGTATATCTCTGTCTAGGCTCTCTAAGTTCATATCTATTATCTTCTATCTCTCTCTATGGTCTATATGAAAATAATCTGCTCTAATCTCTAG
>chr4:156129676-156129876-dinuc
GATCTGGAGCCCAGTACTAGTCCTCCACTTGCCCTCTCTCATCCATGCAGGTTGGCCCTAACCCAGTTGCTGGCTGACCCACTATCTGTAGCCCAGTGGC
>chr5:3138706-3138906-dinuc
CTTGGTACAATCCCAAATCATCAGTATTTGAGTGGATATGTATTTCCTTGGATAGTCCACCCTTATGTCTTGAATGCACAACAAACATTCTTGTCAACAT
>chr5:3229983-3230183-dinuc
AGGGGTGGCTTGATGTTTCCCAATGGCAACTCTTTGGTATGCAATGGACTCTCTGAATTTTGCTCAAGAATATGACATTTATTGATGAGTAAGATAGCTG
>chr5:3459500-3459700-dinuc
ACTTGCTCCACATAGGAATCTATGACATGTTATTAGTTGGTCCCTTTTCAGAAAAAGTATGTACCAACAAAATGTTCTGAAGTATATTGTAAGTTCTGAG
>chr5:3496172-3496372-dinuc
TGGCATGAGGAACTCCCTCTTCGGAGGCTGGCCCCTTGAGCCTATAATCGTAGACTCTCTTTGTGCATCTTTAAGGTGGGTTTTGAGTCTTCTTGGAGGG
>chr5:7390026-7390226-dinuc
GAACAGGGAGAATGCCAACTAGCCCAGAAGAACCATTAAAAAACAACAGTAATAAATTACATGTCAGGTCATAAACGAGGCAAATTTAGACACTCTAAAG
>chr5:8193968-8194168-dinuc
ATCTTTGGTCTTTAAACGCCAACAAGTGTCTTCAGTTAACATCACCATTATTTAGGGGATGCTCCCCAGTTTAGAGTAGAATCCTTTGTCAGCACCAGAT
>chr16:88617422-88617622-dinuc
AGAGAGGAGAAATGATATAGGATAGAGGAGAGAGAGGAATAGAGGAGAGAGTAGAGATAGATTAGTAGAGAGAGAATAGAATATATGAGAGAGAGATAGA
>chr16:89127156-89127356-dinuc
GAAATAATACAGATAGAGATAAAGATGAATAGGATAGATATGAGAGAGCAGAGGATGATGGTAATGATAGGAGATATAGAAGATATAGAAACAATGGTAT
>chr16:91063948-91064148-dinuc
TGGAAAGTGGTCTGTTGCCCCACCCAGTCACTTTCAGTGCCTCGTCCTGACTTGAAGCTCACACTTATTGAAGCAACCCGCAGAATTGAAGATGCTTGAC
>chr16:91073128-91073328-dinuc
GGTCTATTCTGATCATGTACTGTTAATTGCATGAATGCGCGCCCCCATAAGAAAGGAGGTAAGTGTCCAAAGTGAGAGAACAGAATCATATCAGGTGCAA
>chr16:91285209-91285409-dinuc
CCCTTCCGATTTTAGGATCTTATCCATAAATTTTAGACTTCAATGCTTCATATCACTGACTCAAGTAGTCGGGCACCATTACCATCCAATTTGAGGAACT
>chr5:8622098-8622298-dinuc
ATGAGAGTTTACTGGAGAGCTAGCGGGGACTCAAGCATGTAATGCAGTCGGCATGCACACACCACCACTTCTCTAAAGCTGAGGCGCAAAAGAACGGACT
>chr5:13366836-13367036-dinuc
GAAGAAAAATATATCAGAATTCAAAGGATACTGTCTGACCCTGAGCAATAGGCTTGAACTTGGTTACATGCATAGACAGGGAACTGAGCTAACTGGAGAT
>chr5:16379282-16379482-dinuc
ACATCTCTTTGCTGCATTGTTATTATCTAAAAATCATATGTAAATGTCCAAAAACCTTTATTCTAACTCTGTTATCTGTAGTCAAATATCTTTATATTTT
>chr5:17930538-17930738-dinuc
ATATCTATCTCTATATCTCTATATCTACTCTCATATATCTATCTCTCATATCTATATCTATATCTCCTATCTCTATCTCTATCTCTCTACTATCTCATAT
>chr5:20737096-20737296-dinuc
GAACTCAGGATATACCACATCTGGTTCAGATAGGAAATGCTCCCTTGACTCCCAAATATCTTGCCCATGGGATCATCTATGTGCCTCATATAATAATGCG
>chr16:92554456-92554656-dinuc
TCTGAAGATGACAGGCTATAAGTCTTCAATGTCTATTATACTGTTGCCTGTCATTGTCTGGAATTGGGAATCGTTCTCAGGGATCCTGGTTACCGGCGGT
>chr16:92786614-92786814-dinuc
TTCCTGTCCTGACTGCCTCTCAGACTCACTGCCCCTCCTTTGGTGATCTTCCTCAGAGTTCTCAGATGGACGTGAGCTCGAACTGCCTTGTGATAACCTC
>chr16:92924006-92924206-dinuc
GATAGATAAATGATTAGATATATGTGATCATAGATTACTATATATAGATGAGAGAGAGATGATATTGATATTATATGATAAAGATGATTTTAGATTATAT
>chr5:23875388-23875588-dinuc
TTTTGATCTTGTAGCATGTCAAGGTAGCTAGCTTTTGGATTGCTCATGACGCTGGGTGGCTGAATGAGTCTTATCAAGAACCATATAAAATTAAGTCAGA
>chr5:23883340-23883540-dinuc
GCTGACTCTGTTATGACTTTGCAATATGTTATTGTTGACTATTTTATTTTTCTGTGTACATGCTGTAAGGGAGTGTTTTCCCTTTGCCAAATTTAAAAAT
>chr16:94189464-94189664-dinuc
GCTGAGGGCCTCCACAAATAAGCTTTGAGGATCTGTTTGGAGCGGGGGTGCACAGAAGAACCAGAGGGCATCTGGCAGTCATGGTGCAGGCATGGACTGT
>chr16:95059440-95059640-dinuc
TATAAGAGAGAGATATCTAGATATATTTTATACAGATAGACATACATATATATACTAGAGATATAGACAGATAGAGATTAGATATATACAACAGAATGAG
>chr5:24294304-24294504-dinuc
GATCCCAAGTCCACAGCTAAGGGAACCCCCCACATCACAAGCAGTGACTGACCTTTGAGGCCTGCCTCCAAAGTCATGGTGAGTGCCTGTTAGGGCCTGG
>chr5:24740388-24740588-dinuc
AGGACTCATCAGAGTATAAGGTGTATCTTACCTGGGGTATTGCTCAACCCCGAACATATGCATAAGCCTTGATCAGGCCTTAAGCAGATTACAGATTACA
>chr5:25077008-25077208-dinuc
AGATGACTGCCACAGATTATGCCCCGGAGAATGGATTCAGATGCCATGGGTCTTGGCTGTCCTGGGGGAGGATCCTTTCAGACTTGCAGCTGCGGCCCAG
>chr5:25493432-25493632-dinuc
TATTTTGCCCTTTGTGTCATATAAATAAATAACCATAAACAATAATAGACATACCAACACTATGTATGAACTGAATGATGCCGCCAATAGGGTATTGGGT
>chr5:28242501-28242701-dinuc
AGTCTGCAGAACCAAGTCTCCATGAAAGCATGAAAAGAAGCTCTCTTAAGATCCACTCCATCCTCTTGTCTAGGCAGAGAATCTTTGGTGAAACAGAATT
>chr16:95315429-95315629-dinuc
CTGGCCTTAGAGTGGCGATTCAAAACTCTGAGGTGAGATCATTCTGGGTCCATGCCATGCCTATAGTTGAACAAGTGATGCAAGAGAGTGATATTTTCAT
>chr16:96524048-96524248-dinuc
ACTCTCTACATGTTCTGTGTATATATGTATATCTCTATATATACTGTATCTATGTCTCTATTCATATCTCTGTATCATATATATATGTATATATGTATGT
>chr16:96890696-96890896-dinuc
AGATGATATAGAATGAATGATAATGAAATGGATAATTAGGAAATGATATGAGAGAATAATATAGTATATGATAGAGAGATAAGTAGGATAAGATAATGAT
>chr5:29752902-29753102-dinuc
AAATTAGTTTTGAAGAGAGAATTATTGGGCTTACAATAATAAATTGCCCAGACTGCTAAATGGCCTTGCCAAATTGAAACTCACAGAACTAAAGTAAAGA
>chr5:31680852-31681052-dinuc
TAATGTAATACCTGCAATAAAGTATACTGACTTCAAGTTCAAACACACAAAATAATGTTGACATGTATGTTATATAAATCAAATTTGTCTAAATATTACA
>chr5:31702950-31703150-dinuc
GTTTGATTGTTAAAAGTTTGTTTACACTCCCAGCATCAGATGAGTGAATTACACAACAAGGTAATTATTAGCCAAATGTAGATCAGGTGGTTTAGCTTTC
>chr17:4734218-4734418-dinuc
GGAAATTAATCTAGGATTTCTTATTTGTAGTTTCCTTCCTTACAACTATCAGATACCGAAAACCTCTCATATCATTAACCTGCAATACACATATCTGAGA
>chr17:5797141-5797341-dinuc
TGTGAGTGAGAGCTCCCTCAACAAGGCTTCACCTCAGGCTGGGTGCCTCAGAAGAGTTGAATCGGGATCCTCAGATCCAATTACAATCTAGTTACAAGGA
>chr17:5802873-5803073-dinuc
GTAGCAATCCATAACTCCAGACAAATAGCTTATGGACTCTTGGGGATTCCCCCCCTTGTCTCACCAGTTTTATTCTGGGTCGCAGCCATATGCATATGTG
>chr17:5976938-5977138-dinuc
TTGACCATGGCACTTGAACCGCAGAAGTTCTCTGACTCACCCTGCCTTGCTTCTTCTGATCCTGTACAGCAAAAGGCACAGGAGGGGCAGCCGGAGCCAG
>chr5:32197984-32198184-dinuc
TAAAGATGGAGGATTCCGCATATCTGACTCCGCATTGAACCGGATAGTGCTTATATAGTCAGAGTGGGTCGCTACCAGCCCAGGTCTTTTACTGAAGGGA
>chr5:32427610-32427810-dinuc
TGCAATATTCGTGATTTTGATAGAATGCAGAGTCAAAGAACCTAGGCACATTGTGCAGATATATAATAGAGTGTGAATGTGCACAGTCAGGTTAGGAACA
>chr5:32680867-32681067-dinuc
TTAGTTTGAAAATTTTTGTTCTACTTACCAGGTTTTTTTGATATTTTATCTTGGTGCTGGGTAATAGTTTTTTCCTGTTGTCTTTTTTTGGGGACATTTG
>chr5:34424252-34424452-dinuc
TTTCTTAAGTTATATTACTGTTTATTAAGTTATGACTTGCTCATTTTTTTTAAAACATTCCAGTTACTTCATTAGCTTTATTACTGACTTATTTTGAAAT
>chr5:34844970-34845170-dinuc
TGAGATGTGTGCTGCTAAGTCCATCTTCTTGAGTTTCCAAGGCTTGCCTTTCTAGAGTGGGGCTGCTTTCTCTTCAGTGCCCAGTTGCTTGTTCTGCCAC
>chr5:35296133-35296333-dinuc
CTGGTTCCTTTTAGGAAGGGCTTCATTCTAGGACTGATCTATACTTGCTCTCTAATCCTGTGTGTAGAACAGCCATTTCCTCCCAAACAGCTGAGCTTGC
>chr17:7896818-7897018-dinuc
CAGAACCGTCTAGAGAAGAGCCATGATTCCACTTCAGACAGAGAGAGAGAGCCAAGTGAGGAATCTGAAAGTACACCAGAGGAGGCACCAATGAGATTCC
>chr17:8310470-8310670-dinuc
TTATTGAACAGACGCATAAGGTTAAGATTTGTCACTTTATATTTTTAATAGGGGTGATAAAAACTACACAATATTTAGTAATTTTCGTAACCGATTCTAA
>chr17:8391477-8391677-dinuc
CAGCACACAGTTTTTTTTGTTGCTGCACACACATACGACATGTACACACACAATCCACCCACTGCACATGCACACACAGCACATGCACATCACTGCATGG
>chr17:9624981-9625181-dinuc
AAGAGAGATAGTATATGATAAATGTGAGTAGTTGAGATAAGACAGATAGGGAATAGACAAATATATGAGTGAGAGGGAATTGATATGTGTATAAGAGATG
>chr17:9980216-9980416-dinuc
ACTCATATATCTCTACATCATTCCACCATCTATGTTATTTCATCCCTCTATATACTCATCTATCTCCATACTCATATATAATATCTCCTCTATATACTCA
>chr5:36343716-36343916-dinuc
CCTGAGAGCACTCTGAGCTGGTCCTCTGTCTAAATAGACTAGGCACTTGTTCATCCTCTTTGATGCCTGAGCCTGTGCTCTGCCATGTCATATCTGCCCT
>chr5:36748906-36749106-dinuc
GGTCAGAAGAGTCCTACAGGGCACCCTCGATTAGGAGCAGAGTTCACTTCCACAAACCTGCTCAACATGGCCTTGCAGTGTCAGTCAGGGCTCAGAAGAA
>chr5:37497021-37497221-dinuc
GGAGGAAGTCAGATTCTGGTGCTTCTTTGCTGTTGTTGACATCTTCGAGCCTATTTTCCCCTCCAGGCCGTTTCTTATCTATATTTTCAAGGGCCAAGAG
>chr5:43079676-43079876-dinuc
TAGAGTAGTAGTATATGATATATAATGTAGTAAGATAGAGATATATATAGATAGATGATGAGAATGATGGTGATAGATATAGATAGCATATGGTAGATGA
>chr5:43204711-43204911-dinuc
TCCAGCTGATTGGATCTTGGGCACCCCTGAGAAGGAGGACTTGAGCATTGTGCGAGATCCTTCCTTAGTGTTGGAATTAGGATATATCATCTTCTGGATC
>chr5:45452628-45452828-dinuc
GAGATAAGAGATAGATATATGAGATGAGAGATATAGATACATATACATAGATAGGAAAAGATATGATACATATATAGATATGAGAGAGAAGAGATATAGA
>chr5:45672320-45672520-dinuc
CAGCGACCAGATTAAGAGCTTATTGCTTGAAAGAATATTCTTAAATGCATAGTTTAAGATGATTTCTCCCATGTACTTTGAATCAAAAAGATAAGGATCT
>chr17:10027773-10027973-dinuc
CATATGATATAGATAATAATGAGATTAGAGATAGAGGTGAAGAGATGCAGATGAGAGATAATAGATATTAAGAGATGAGGATACTATAGATATAGTAGAT
>chr17:12308388-12308588-dinuc
GTGGACACAGCCTAATCACGTCATCTGCGCTTTGACATCGACGCCTTCCCGTGCTTACCTCGTACGAAAGGCGGATTAACCTTCTAAGAATCTAAGCTTA
>chr17:12653884-12654084-dinuc
CTATCTGAGAATATATTCTCTCTATATATTCTCTCTAATCTCTATTTTATAATCCTCTCATATCTCTCTCATCTCTATACTTCTATATGATATAGTCAAT
>chr17:12857127-12857327-dinuc
TTAAGAATGTTGAAAACAATAATTCTTGCTCAGAATGAAAAAGGCCATATCTAAGAAATACAACCAAATTAATATGCACATTATGAACCACTCAAATAGC
>chr17:14562670-14562870-dinuc
GCCTCCTCATCACAACTGTGACCATCAGAACAGAGACAGAAAAGCACCATCCTATTTCTCATGATAGTGAGCCCTCAACAGGGATAAATAATAAACATCA
>chr17:14940788-14940988-dinuc
CCAGTTACTAGACATAATTTGACTCTCATCCTGAGGACCAATGGTGTCTAACACCCACAGGTCCTCCATGGTCATATCACACCTATGCCTTGCAGCAGAG
>chr5:46559670-46559870-dinuc
CACTAGTGACACAACTCCACGTACACACTGAGTACAATAACTACAAGTCTGATTCACACTGTTACTCAACACATCAAGCAGTGGGCACATGGATTGCAGA
>chr5:48193460-48193660-dinuc
GAGGATTGATTAAAGTTCAAGTGGTTGACATCAGTAATGAATAGTCAGCTTAGAAGTGTTTGATAGTTTAGCTGGAGAATAGAAGAAGAGGAGATGTTAA
>chr5:51489148-51489348-dinuc
AGATATAGAGACACTAGAGAGACACATAGATATAGAGATATATATATAGATATAGCAGATATATACATATACATAGAGATACAGATATATGAGATAGAAC
>chr5:52825493-52825693-dinuc
GAGCCCAGAGGCCGACCTTCTTTAGGTGCGGGATACTAGAGCAGTCGATAAATACTGCAGTTAAAAACCCAGATCTGTCGAGGAAGGAGGCCTATAGTAA
>chr17:15742205-15742405-dinuc
CTTTAGAAAGTATTAACTCTTTATTCCTAAATTGCCATTAAGATTAAATACCCACACAGCAATACCAAACTAGCTCAATTACTGAATATGCTTAGGAGGA
>chr17:17448694-17448894-dinuc
AAGAGGGTCCTGAACAGCGACAAGCGAAGTGGGTCCAGGGCCTGGAACTTTCTCCCAAGAGGAGCTTCCCCCTAGGAAGAAAGGCCTCAAGTCTGGAACA
>chr17:17646648-17646848-dinuc
ATGTAGCTACAGCAAATGAGCTGGGGTCTACCATATATGCATTAGTATTGCCTCAAATTCATCCAATAAGGAGGGCTTGAAGCTATATCTATGATAGGCA
>chr17:17831540-17831740-dinuc
AGAGGTTCATAAGTACATTAGGAGAGAGAGAGAGAGACAAGAAAAGGAGTGAGAGTCAGATAGGAGGACACACCACAGTACAATATAGTACCAATAGGTA
>chr17:18693628-18693828-dinuc
GACTGTACCACATGGTGGAATTAATTCTGTATATGAAAGTATATTCATTATAAGCTATAATTATAAAATTTATTCTATAAAGTAGTGCAGACAAATTATT
>chr17:20321704-20321904-dinuc
CAGTATACTACTGACTTGCTTCTTTTCCTACTTGGTTCTTACTTTACAACTATTACTCCTAGTTATTTATTAGACTGCTACTTGACAAAGAGTTTTGTGA
>chr5:53594348-53594548-dinuc
AGCCCCCCTGTCTCTGAGGCTAGCCCTCACTCACACACGTCTATTCCTGTTAAGCTTTCTCGAGTCTTTTAGCATTCTGGATCACATTTTTGACGTACCT
>chr5:53640532-53640732-dinuc
ATCTCTCTCCTATCTCTATCTCGATATATCTATCATCTCTATCTATCTATCTATATATATCTATATCTCTATCATACTCTATCTATATCTCTCTATATAG
>chr5:57440908-57441108-dinuc
ATCCTATATCCACTTGGTACTACATACATATCTATATACACAGTCTATTATCTATACTTCTAAAATCTATATATCTCTCTCTAACTGATATATATATATA
>chr5:57583890-57584090-dinuc
GATGACTTTTAACTTAGGGATAGGCACAGTTAGTTCAGCAATACAAAGATATGCCTCTAGGGTGGGCATGATAAAAAGGCTAAGATCTATAAGAGGAAAT
>chr5:60163292-60163492-dinuc
TAAGCTGAAACTAAAGACTAAGGAAGAATATGGTGAAACCTAGAGCAATTCAGTTAAAAAATTGATGCAATTACTATACTATTCTATCGCTGTAGAAAAA
>chr5:62775411-62775611-dinuc
AGAAGACAGACAGAGAATTGGCTAGCGTCCGTGCGCAAATCTGTAGATTCCCAGTCAGCATCAAAGTTCTGAGGGCTGAGAGCAGCGTACTCAGCTCAGC
>chr17:21442188-21442388-dinuc
AAATAGGTTTCAGCTTTTGTGGAGTAACTGAAAGGGTAGGCAATCTTGTACACTTAGTCCAAGTGGATTCTGAGGGACTAGTTGACTTTGTTTTGAAAAA
>chr17:21533096-21533296-dinuc
TTAAGTCAATCATCCCCTCTTGAAGAGATTGGATCCTAGTGTAGTGATATGCTAAGTTGACCCTCTTTTTGTCCCTTCTGTGGCAATTCTTAGAAAAAGC
>chr17:24010747-24010947-dinuc
ACACTTCACCTTGCTGGTCATCAAGAGGCACTAACTGTTACATTGAAGTGAACCTGCCAGTTTAAGACTCTGGCACCTAGCAGCATGAAACAGAAGAGGA
>chr17:24306550-24306750-dinuc
ATTCTATCTATCTATCTGTCCATATACTTATATCATATAGCTCTGTATAGATATATATCTGCTTCTCTCTGTGCTATCTCTCTCTATCTAGGTCCTATCT
>chr5:62780257-62780457-dinuc
AGTACCTTCTCTTTTATGCTTTGCTTTCTACATCCAAACACCATTGTCACATGCATATGAGCTGACCAGGATAAGACCACAGGACAGTGGACATGGGAGT
>chr5:62905322-62905522-dinuc
CAGCCATCTAAGGAGTTGAGTTTAACAGGTGAATTCTCTTAGTTTACCTCTACCCTCCCATCTGCCATTAAAGAAAATGCCTTTCCTCTTCCTTTGACAT
>chr5:64359756-64359956-dinuc
CACCTGCAGTTCGTCAAGGCTGGGCAGGAGATGATCTTCCATCTCTCAGTAAAACTAGAGCTTCAGCCCTAGACCAGCTTCTCATGTTTCAGTCCACTCA
>chr5:64376388-64376588-dinuc
TCCACCAAACAAAACTGAAAATCAAAAAAACAAAAAAACTTTGCAAAAGTTCTCTAAAAAACAAAACAAATACACTTTCAAACACCAAAAAAAGAAGCTG
>chr17:24683464-24683664-dinuc
GTGTTCTTGTTTTCCATAGCCAGCAATTTTCCCAGTTCCCTCTTTATTTCTTATTTGCTTTTGTTCAGCTTTCTTTTTTTTAGATTTAGAGCAGCTCCTT
>chr17:25203644-25203844-dinuc
CCCCTGGCCTCCTGCCCTTAGCAAACCCCTTCAACGCTGACCTGGGGTAGTTCTCCTCGAGTTAACTGCTTGCCTTGGTGTACCAGACTCCCCAGCTTGA
>chr17:26171539-26171739-dinuc
TAAGGGCTTAGATAGGAGCAAGTGGATCAGGCAATTCTCATCTCATTGCTTAGTGCAATCTCACTTAAAGTAGAGATGTAAAATCTGAGAGGAACCTCAT
>chr17:26237502-26237702-dinuc
ATATAGACGATATATCACATATCAGTGATAAGATATAGACACAGTATGATATATAGACGCAGAGATGCATACTGACATAGTTAAGATGACGAGATATAAT
>chr5:65501447-65501647-dinuc
CCGACCATCCTGGCTACTTTCTGACGAGGAAAGGAATTTGTTTCAACTAAGGGCTTTGTACAGGGGTAGAGACTAGGCAACTCCCCTATTTCATTTAAAA
>chr5:65878962-65879162-dinuc
ATATTGGGGCCTGTGGGAGTCTATGCAGGAGATAAGTTCCAGGAGTCCAGAATGCATCTAAGATATACTGAATGGGCCATATAAAGTGGGCAGCCATGCA
>chr5:66201067-66201267-dinuc
ATACACCGTGAAAATCTTGTTCATAACTCACTCTATGCAGTGTATTTACATGAGTTACCAGCATTCTGGCCAAAATCATTGTATGCTATATATCAAACTT
>chr5:67549161-67549361-dinuc
AAGTCCTTTATCTGCTAATAGCTAGCTTAGTGTGCACTTTGAGTTGGGCTGGAGCTTGCTACATGAGAAACTATGCGTAGAACGGATCTTAGTGAATGTG
>chr5:67580950-67581150-dinuc
TTATCTCTGTATCCCTGTACTATCTCTATATATGTGTCTCTCTGTATCATCTCTCAATCTCATATCTACTTATCTGTATCTTATATTCTATCTCTCTATA
>chr17:28211572-28211772-dinuc
CCCTATTAGTGAGACTTAAACTCCAAATTTGCAGAAATGAGGAGGCCAGTGGTCTGGCTAGCAAATTCAAGCCTGATGAAGAGGGTTAGAACAGAGAATC
>chr17:28672798-28672998-dinuc
GTAGGAGCTTGCTTTGAGAAAAGCAAAGTGGAGTTTAATAAACTACCAAGGCAAGTGACACTTCAATTATAAAGACCTAATCTAGCCTAAGGTTGGAAAT
>chr17:29763803-29764003-dinuc
AAAGCTGGAAGGGAAGGAGCAGGTGATGGCTGCTTACTTCTGATTGTGCACGATTCTGTACTTGTAGTCTGAAGCTGAGCACCATCTAATGACTCATCTA
>chr5:72135988-72136188-dinuc
AAAAGCTAGGATGAATATGAATATTGTGATATTAGAAAATGAATACTATAGGAGATATATGTAGATATAATATGAACAATATAGTTTGGATAGATATGAT
>chr5:72869074-72869274-dinuc
TCATATTTTGTATAGACTTACAGGGTATGTGTGATGTTCCTATATCTGTGAGAGTCCATGGCACTCTTGGCAATTCCTTCACCCTCCAGTCTGTTTCAGC
>chr5:73254046-73254246-dinuc
CAAGACCCAAAGTATTCAGACTATACATCCAATGCTCAGCTCCTCCAGAATAAGTGTCGCAAGGGCAGAGCTAATCAATACATAGTAAAAACTCAAGATA
>chr17:30549055-30549255-dinuc
GTGTCATCAGGAACAAACTGACTCATAGAGGCCATCACTAGGACCAGAATCAGAATGAAAAGGACTATTAAAGGATGGCCTATGGCACTTTGGGGAGAGA
>chr17:30766734-30766934-dinuc
CACATATACCAGATAGATATGAACCCAATTATAAGCACAGAGTAGAGAGATCAATACAGATATAGATATATTGATGAATAGCCCAGATAGAGACATAGTA
>chr17:30773831-30774031-dinuc
TGTGTTAGCTCTCTCACTTTGTTTTCTAGTTCTTCTTTTTACAATAAATAGTACTTATTTCTTGGCCGTCGCCCCTGTCTGCCTGTACAATCTCACTTAG
>chr17:31697111-31697311-dinuc
CTTTTTCATGATTTGATAAGGCCTATGAAGTCTAAGTTCAATTTTTTCTTCTTAGTTTAAATCATGATTCACGACATTTAAGACTCCTTCTTTCCATTTT
>chr17:32239042-32239242-dinuc
CAGGGGACTCCCAGGGGGACCTAAAAACTTATTTAACACACCTATAAGATCTGAAAATTAGCAAAATACCAACTTGTCTCAAAACACAGATCACAAAAAC
>chr5:75282987-75283187-dinuc
TGTTAGTCATGTTGTGTGCACACTGCTGTAGTGCACATGTGTGTGTGTGTGTGTGCTTGCAACACACGTGTAATGTTAAACAAAAAACTGTGTAACACAC
>chr5:75301378-75301578-dinuc
TGGAATCATAGGGGTTGGGGGGAATCATATGAATAATAGATGTAAGATTAGGATGTGACCGATTATTTAGGTCAAAAACTGCCTTAAAAAGAAGGTAATT
>chr5:77046610-77046810-dinuc
AACTTTGTTTAAACCCTTCTATTATAGGACTGCTAGGATTGTTAGTCTTTTTACAGTTTTTGCTTCAAATAACAATGCATACAAGTATGGTGTGTTCTCA
>chr5:79435964-79436164-dinuc
TGGTCCAGATGTCACAGACTGATCCCTTTAGAGAGTGAGTCATATAAACCCAGGGGTACAATGCCAAACTCCCCTTGCATGGATTTAGTGTCTAAGATTG
>chr5:84161553-84161753-dinuc
ATGATAGAGAGATAGAGATAGATATAGTATAGATCAGATGAGATATAGATAGATATGGATATAATATAGATAGAATAGAAGATATATAGAGAATAGAGAT
>chr5:86072106-86072306-dinuc
ATAATTAAGCTATTTAATCCCTTCTTGTGAGCCATTTTAAAGTTTCTTGCATATTCAGATTGGAGAAAAAAAAGGTTATCCAAAAGCAGAGAATGTTAGA
>chr17:32475700-32475900-dinuc
ACCCAGGACAGCACACTTCACAACACACACTGACACCACACACACGACACACAAACACATTTACCATCTGTGACTGCAACCCACCACACACCTTTTGGTT
>chr17:32994418-32994618-dinuc
CATTTGCAATTGACACAGTTGTTGATGTTCCCTGCTTGGAAGCTGCTGCCTTTAATCTTTCCAAACTTGTTATTTTTTGTAGAGGACTCTAACTGTCACC
>chr17:33033356-33033556-dinuc
GATTCTGTACCATGGGAATTTTCATAGATTCATTGTAGAGGAGTGTCCAAGATTAGCGCCCATCGCTAAGTGGGTGAGAACACCAAGAAACCTGCGACTG
>chr17:33466438-33466638-dinuc
ATATCATAATTTAAGAGAGAATTAGGATTTATTGAATAGAAGACAGCAACTATATTTATATAGATAATTTCATAGAAGATAGATCTATATAGATTGAAGA
>chr17:33472086-33472286-dinuc
CCATGCCAATGGCCAGTGATCAACACCCAAGAGAAGATCAGAAACCTGACAAAGTGAGATGCACTATTTCACACATGAAGAGGAACCCCACCCTGTGAAA
>chr5:88884152-88884352-dinuc
CTGGAGTTATCGAGGCTTTAGGGCAAATTCTATTGGTTGTCCCCTTGCAGCACTTTAACTCCAGCAATGAGCTCTCTACTGGAGCCATCAGGGCACTGTC
>chr5:89036199-89036399-dinuc
AAGATTGAACTTTATGCCTAAGTGATAGAATGAGACGGATGCAGCGTCAAGTGGCTGCTGGGAACTCTGTTTCTCTTGGATCTGGGTGAAGGCAGCTGAT
>chr5:90062603-90062803-dinuc
TGCCTTGGTAGAGGAAGTAAGAGATCACAGAACAAAAACTGGCACTAACATGACCAGCAATAGGATAGCAGGGAGGCCCTATGAGACAAAATAAGCAGAA
>chr5:90710499-90710699-dinuc
CTGTATATATCCTCTATATCCTATATATATCTCTTCTATATCTATACTCTATATCTTCTCTATATCTCTATACTCTTCTATTTCTCTTCTACGATATCTC
>chr17:33921384-33921584-dinuc
CAAGTGACCCAAACCCCAGGAGAGCCGCTCCCAGGCCTGAATCAAGAGGTTGTTGCAGATAGTAATCACTATAAGCTGTAAAAACTGATGTTCTATAACC
>chr17:34397702-34397902-dinuc
CTGCTGATAGATTTCTGGTCCAGTAACTGATGTTCATTGGAGAAAATATTATATGAGGGAGCCCCCCTTTGGAGAAAATGTAGGTGGACCCTACAACAGA
>chr17:35820288-35820488-dinuc
GTCGACTAAATTCTTCAGCTTTTCTTTTTCTTCATCTATTTTTTCTTTAATTTTCTTCTTTCCCCTGAGTGACAGTTACTTTTTCTTTCTTTGACAGAGG
>chr5:92113860-92114060-dinuc
GAAAAGTGTGAAAAAAAAAGTGGCCTTCTGGAGGACTTTTAGAAAAATCAAAACAAGTCATCCCACTTAAAAAATGTTAAAGATATTAGATGTGGAGAGT
>chr5:92818222-92818422-dinuc
TCCTCTAGGTAATAATACTTAATCATGCGTCACTACTGCTTACAGAGAATATTGTCTTATTCTATCTTGATTGTATGGTTCCTATTCTGTCTCTGTCAGA
>chr17:37696200-37696400-dinuc
TATATCTCTATCACTCTCCATCATCTATAATATATATCTCCATCTCCCTATATCTATCCTATATCTCTATATCTATCTCTCTCTATCACTCATATAATCC
>chr17:40885001-40885201-dinuc
TAACACCCAGGCTTGCAGAGACTACAAAGGGATCCGTATGGACTACTGGCCTCTGGTTGGTGTTTCACCCTACTTGAAGTCTGTAATGTCCAACAAATTG
>chr17:42720444-42720644-dinuc
TGAGCAGACCATAGGATATATGAATTAAAGCCATGAGATACCTAGGGTGTGACCCTGATACAGATACACAGATAGAGATAAATTGATGAGATATCATATA
>chr17:43364708-43364908-dinuc
GGGAAATTTATGATTTCAAGGGCCAGAGAGGGTTCAGCCACAAAGAAAAGCTGTCTTAGGGTTAAGGAGGTGAGGCATTAAGAGAACAGGAAGAAAATGG
>chr17:44122496-44122696-dinuc
TGGTGTTGAGAATCTTATGTGTTGTCCAATTTGGCTCTCATTACTCTGTCTGTATGCGGCTTAGATGCTGCAAAAAGGAAAGGAATCAAGTGTCTCAACC
>chr5:96879169-96879369-dinuc
TGGGATGCATAGTGGAGTAGAATAAAGGAAGGGACTTGCGGGATGTGACCGAAGGGCAAGATTTCAAAGGAAATGGTTTTAGACCCAAGATAAATCAGTG
>chr5:97869616-97869816-dinuc
CCAATAAAAGACATATTGTTATATAAGACTAAGAAGATTGAGGCTAAAGTGCGGAATCCATCTCAGCACTGTCGTTGAGTGACAGGCTGGATAGAACATC
>chr5:99584856-99585056-dinuc
GGCACTATTATAGATGATAGAGATATGATATATACAGACAAGATAATATAGATAGAGATAGGTCATGATGAGGAATAGAATGTGATCAGAGAGATGATAT
>chr5:100108771-100108971-dinuc
GAACCTTATTCATTTTTCTACCATTCTATTGAAAGATGGACAGTAAGCAATCCTGTCCACAAGGCCCCTCATATTCCACCTGAATGATTGTGCTAATTAA
>chr5:100501382-100501582-dinuc
GGTCAAATATTCACTTTGGATAGATGCACAACACACGTGAAGTCTGATTGTTACAAAATATGAACCATACTTCATTAAACAGTCGTTCTACAGCTGTAAG
>chr5:100577356-100577556-dinuc
CCCATTCCCTAGAGAGCTGGTGTGTCAGTACACTTCGCTCACCCTGCTTGGTAAAACATGATGTTGGGAAGAGCAAGCAGCATAGGAGTAGCACAAGGAA
>chr5:100599460-100599660-dinuc
TCTCTGTATATATCTATATATCTCTATGTCTCTGTGTATCATCTATCTATATATATATATCTCTCTGTCTATCTATATATCTATCTCTATCTGTCATATG
>chr5:100871804-100872004-dinuc
CGACGATAGGAAACTACAGACTTGTGGAAAATCTGTAGGAGAGAGAGACTGTAGTTGTTAGGTTTGTGCGTATCTATGAGGACAATTCTGAAGCAGCTTT
>chr17:44329042-44329242-dinuc
TTTTTTCAAAATTAAATTGAGTGGTGTTTTTTTTCACTAGCATGTTGATTGATGCTTCTCAGACAGTTTTAGTCTGCCTCATTTAGCTGTTGTTTCTTTA
>chr17:44557188-44557388-dinuc
CTGTTAGATGGATAGGCCCCAAAAGTGCTAGTGCCAAAGTGTGTGTGGCTCGTCCTGACAATAAGTTCACGTTGACCAGTCCCTCAAAGCCTGGGTACTC
>chr17:44612132-44612332-dinuc
GTGAATGCGGAGGGTGACGTTGGCTGATGGGCAAAGGATCACCCTTCTGGCACTACAAACCTGCTGAAGTTGAGCCAGATTGGTAAGGCTTCAGTGAAGG
>chr17:44718692-44718892-dinuc
GGCACCCAGAGTCATCTAGACTCAAGGACAAGCGAAGATAGAGTTAGTTTTCTAATACGTTTGGATTCCCCATCCATTCGAGCCTTCCCTCAAGCACCCT
>chr17:45415413-45415613-dinuc
TGACCAGTCGTTGCCCGCAATGCCTGAATGCACGTAAACAATCTGAGTGGTCCCAGTATGACCAAGGGGTCACTGTACAGACAATTCCAATCCAAGTTGC
>chr17:46000184-46000384-dinuc
CGCTATGTCTTCTCATCTCTACTCCTCATCATCTCTCATATCCTATTATATATCCTCCATATTATCCTATCTAGTCATCATATCTTATATATATAATCCT
>chr17:47261142-47261342-dinuc
CTATAAGCCGCCTGATTGTCTTGGGTTGTTTGCATTGTTCATGTAAGTGCACCCAGGGGAATGCTATCTCCAGTGGGTATTTAGGGGGCCAGGATCTAAT
>chr17:47292447-47292647-dinuc
GAGATATATCTGACAGGCAGAGCCAGAGAATGTAGAGAGATGATGATATACGATATTATAAGAGATACTCCTATAGTATATAGAGGATGAGATCCTAGAT
>chr17:47447134-47447334-dinuc
TGTTTTGTAGTAGCAAAGCAGGTTTCTTCCACTCTTCCTGCCCCCCATAGGATCGCAACCTCCATGCCATAGAGCTTTGCTGAGCTCTTCGCTGGAATGC
>chr17:47465324-47465524-dinuc
AGGGTGCGCAACAAAAGCCCGTGTCCCAGAGCCAATACTTTGGGGGGCTCTTCCAGAGTTGGCTACCCTGTGCTCAGAGTTACACAGGAGGTGCATCCTA
>chr17:48380370-48380570-dinuc
AGAGCAAGAATCGCCTGCAGGAATGCAGGAAAGTATGGTTGCGTACATGATTCAATCCAAAAGCTAAGGGAGAAGCTAATTGATTCTGAAGGTCTAATAC
>chr17:48961348-48961548-dinuc
GAGAGGATAGTAGATATAGAGATAGAGAGAGATAGATGATAGATATAGATATATATGAGATAGAGAGAGAGATAGATAGGATAGGAGAGAGAGATAGAGA
>chr17:51120793-51120993-dinuc
CTCATCACTGCATTATTATAGATATCCAGAGAGAATAGATCTAGAATATAGATAGAGGTATATAGATAGACCCAGAGTGTATATACTGATTAGATAGAGA
>chr17:51906776-51906976-dinuc
ATCTTTTTGGCTAAAAGCCATTTCACTCCTAATGCAGTTTGATGTATTTCTCAAACTTACCCCATGGACGTCTTCAATGCGTAAACTCGTCCTTATCCAT
>chr17:51941129-51941329-dinuc
ATATCTCTATATATCTATATATCTGTGTCTGTATGTATATGTATGTATCTCTCTATGTATATATATCTATGTCTGTATATCTATATCTATGTGTATGTCT
>chr17:51968158-51968358-dinuc
TACTATATATCTCTACTATCTACTCCTCTACTATCCTCTACTCCTATATACCTCTATCCTCTCCCTATCCTATCTATACCTACTATACTATACCCTACTA
>chr17:52035137-52035337-dinuc
GACACTGGATGGGTCTCAGATATTAAGGATGAGTGTTTCTACTACTTTGTTCTCCATTCAACCTGAGATCTTGTGATTGTAATAAGTACAGTCATCTATT
>chr17:52076922-52077122-dinuc
GAGACTTGAAAAACCTCTGGTCTCTTGGGGACAACTTCAGGCACTGATAGAGGTTTCACAGGGAGCTGGGTTTGGTGAACTATCTCTCATCTGGCTTGGG
>chr17:56760970-56761170-dinuc
TTGTGGGTTTTGTCCCCTTTATAACACATGACACCAGGGCTCATCACATATCCACCCTCCTGATCTCCACTTTTATGGAGCATCCAGAACTTTACCAATT
>chr17:57297203-57297403-dinuc
GCAGCTGGTACCACATACGGATGGCAGCAGGAGTGGCATGATGTCCTACAAGACGCACCACTCGCTGAGCAGGAGATGGCAGAGAACTAGTCCTGAGTCC
>chr17:58905832-58906032-dinuc
AAGTCATAGTTGTATTCCTATATCATATCATAATCTGGCATGTAGAATTAATCATCTCTCTGTCATCCTCTCTATATCCTAGAATGCTTAACAATACAGA
>chr17:70243499-70243699-dinuc
GATAACTCCAGCCATAATTGGATCCTCCTTTCAAAGTATAAATATATAAATATACTAACTATGTGATAATAGAATATATACAGACTCAGCTAGCTTTTTA
>chr17:73271538-73271738-dinuc
TGCCTCAATGGTCTCACAGTCAGATGGTGAGGAGCCTGCTTGAGTTACTACATTGATGGGCATCGGCCTCTCATCAGCCCTGAGAGTGCTATCCCATAGA
>chr17:74656318-74656518-dinuc
GTCCTTAACATCACTGTAGTAGTAACGGGTGTTAATATACCGCAATACAATAGAGAAGTGCAGAAACATTTGGCAACATACAGCAATGACACATGTGACT
>chr17:75038826-75039026-dinuc
GTTCTGGGTCTCTTTTCTATGGTGCTCTGGCCACTTGGGGAAACCATGGATTGCTTTCCAATCTGAGATACAGGTAATGATAACATAGGCCAGCATGACA
>chr17:75664222-75664422-dinuc
ATCTCTATATATATATATGTATCTATATCTATCTATATCTTGCTATCTCTATCTCTATATATGTCTCTCCTATCTCTATGTATCATCATCTATCTGTATA
>chr17:78732888-78733088-dinuc
ACAATATGATAAGCTCAGTAAGTAGCTGCTAACCCATATCATCCATTCTTCAGACTGTTTGATATCTCACTCCTAAATTATCTAAGAGTTGCAGAAGCAT
>chr17:80501075-80501275-dinuc
CCAGACATAAGTCACTCACCTAAGCTTTCATTTCGACCACTAAATTTCTACCTGTAAGTCCAGTGCATTCCATCTTTAGTCTTAATTAGCCTTGTGTTCA
>chr17:84674848-84675048-dinuc
CTTTCTCTGAGAAAAGCCAGACTAACTAGATTTACTCTTTGACAAAACAGCCATGCAAAAGGTTTCTATATCAGCTCTTTTAGAAGAATCCAGGGCTCTC
>chr17:84997767-84997967-dinuc
TGGAACTTGTCAGCACTGACACACACATCACACAGCACACAGACTTAGCAGACACCAGCATGGGAGGCAGAACTGATGCTCACATCACTCACTTTTACAC
>chr17:86238771-86238971-dinuc
AGTCAGAGATCCATTAGTTTAAGTCAAAGAGGGGCTAGGCCTTGGTCATAAGGGTTAATTGATTAAGGATTCTAATCGGTCCACTATGTTATCTGTAGAA
>chr17:86852699-86852899-dinuc
ACGAGGCCTTCGCCATATGAACTGGCAGACCCTGTCCTGAAACAGACAGAATTCCTCCACGACCAGGACAGTTTTTTCCAACAACCGTCTGCTTGATCCA
>chr17:88086586-88086786-dinuc
TGCTCATCTAGCATTTTTAAGATGGATCCCATTTAGCCGGATCTCTTTTTCATTCTCTATAAGGTAAGAGGTTCCTCCTGATTCAAGTCTTCTCTGGCTC
>chr17:88109638-88109838-dinuc
TTGGCAGTGTACTTGGCCTAGGCTGGGCCACATAGGTTCAGACTAGGTAAAACAATTTCCAGAAGGTGTCACTTGGTTGACACTCCTGGGGCCTTGGCAA
>chr17:89961085-89961285-dinuc
CAAGACCACCACATACAGATATCCCAGACATTCTACATAGAGAGGATACAAGATCACAGAGAGAATAGATTACACATACTATCAACCAGTCTCATAGAAC
>chr17:90444514-90444714-dinuc
GAGATACATATGATAGATAGATATAGATAGATATATAGAGAGAGATAGATATAGAGAGATAGATATATATAGATAGATAGAGAGATAGAGAGAAAGATGA
>chr17:91029712-91029912-dinuc
TTATCATTCCACTCAAGTTTATTGAGCACACTGTACTGAGAATAAGTAATATTTTGACCAGCAATAATTCTCAGAGTACACACATATTTACAATTATAGT
>chr17:92833302-92833502-dinuc
TGTATCTCACTATATCCTCTATCTCATCTATGCTATATATGTATATATCATCTATATATATCTCTCTTGTCTCTCTCTGTCTATTATGTCTCTATATCAT
>chr1:58938108-58938308-dinuc
AACATATTAACTCAAACCCCAGTAGTACTACAGTCAGTCTATTATAATGAAGAAATTGATACAGGGGTCTGTATCTAAGCTGAGCAAGAAAAGATGACTA
>chr1:60214158-60214358-dinuc
GCTGATAGCTCTGGATTCTGTTTTCCTTATTTTTTGGTCTGACCCAATCTATAAGAACTTTCTAAGCATTTGGATTTTCCTTAAGTGTCACTAGAATAGC
>chr1:60880708-60880908-dinuc
CATCAAGAAATAGAATTCTTGAGAATCGAAATGTGGATATGGTATTAAGTGAAAGAACCAAGACTCTGATATAACACTGAAGAAATGCTAATGCCTAGTG
>chr1:60957733-60957933-dinuc
CCTATCATCTCAAATCTAATCTCTGCACCATACATCATAATCAGCAATAGTGCAGTGCTTATATAATAAAGTTATCCGCTTCCTCCTCCTTCTTATCATT
>chr1:60976837-60977037-dinuc
TGCCTGAAATGGCTAGTATCTTTTAGCTATTTGCTTAGTTTTTTCAATAAACAAGCTAGATTTTTCATCAATTTGTATCACAGGAGATTATGCTTTCTGG
>chr1:61133129-61133329-dinuc
ATTCTCTGTTATAATCTCCTTTATCATCTCATGTGTAATATATGTATATCACTGTCTATTCTATTCTATATCATATATATCTCTCTTATCTCTATACAAT
>chr1:64104754-64104954-dinuc
TAGAAGAAGCTCAATGCGCACATGACCAAAAGACAGGCCCAGCAGCCTTGGCAGTTTTAGACATGGGTCTTGAAAGCAGTGGGGCATAGACTTGGGACAT
>chr1:64627309-64627509-dinuc
CAGTTCCTTCCTACATGCTGCCATCAGGAGTGGAGTCTGACAGTAGCACTAGCAACTCGCTTACTGAGTACACTGAGATAGAGAGCAAGTTCTGAGTGAC
>chr1:64806050-64806250-dinuc
CTCTTTATATCTCCCTCTCTATCTTATGTATCTTCTATATTTCTCCCTATCTCTATATCTCTCTCTTTTATCTATATTTTCTTCTCTGCATATTCTCCCT
>chr1:66650022-66650222-dinuc
CACACAACCATAATTCCCTCCCAAGTTTCAAGAGAACATTAAGAGATAAACTGCATGGACATCAACTTGAAGACTTTGGGGTGTGACCAACTTGACTAGA
>chr1:66757323-66757523-dinuc
CCAGGTGGATCACTGGTTCAGAAGGTTCATTGAAATGAAAACCTTTATCCCACACCAATAGATAGAGCAAATATTGGGATTTAAATAGTAAGAAATCTTA
>chr1:66854826-66855026-dinuc
CTATTATTTTCCCTCCTTGCTGCCCATTTTCATATTCTCCCTCTTTGACTGCTGGTCATGTGTTGTGGTACTCTGTCTTTCCTTTTCCCTTGGCTTTCCT
>chr1:66982112-66982312-dinuc
TGGCAGACAGTGCCACTTTTGAAGGCAAGATTTCCAGGCATGCCTGTGCCTGAAGAAGTCATCTCACTCTAGGGACTAAGGCCACTGAGGGCTGGGACTG
>chr1:67041042-67041242-dinuc
TCTAGAGCTCTCTCAATATCATATCATATGAGCATCTAATCTCCTCCTCTATCTATCTCATGGGCTACTTATACTAGTCATCTCACATACTGTACTATCT
>chr1:67100261-67100461-dinuc
TCTTCATATATATATCACTATATATAATATTCTCATGTCCTCCATATCTATCTCATTATATCTCTCTCTCTTATCTATTGTCTAGTATCATGTCTTATAT
>chr1:67507027-67507227-dinuc
ATATAGAGATAGATATAGATATAGGAGATATAGAGCTATAGCTATATATATATATTTATAGAGGCTAGAGTATATAGAGAGATAGATAGAGAGATATATG
>chr1:69343608-69343808-dinuc
CCTCCAATGGCCTATTTGGTCTAGCTTTCTAGGACACATCCAGAGATATGATGATTTACTGAGCTGCTGAATGAACTTAAGTCGCGAATCATCATATTCT
>chr1:69657495-69657695-dinuc
GGCTTGATCAGAGGGCAAAAACTCTGCAATAGGCTGGTCAGGCACAATCTCTGTCTGCTGGCATTCCTGGTGGTCTGGTAAAAGAATTATCTGAGACTAT
>chr1:74413414-74413614-dinuc
ACTTGTACTGATGTATTCCCTTTTCTACAATCTGGTCCCTGGTTTTAGCAACTCCTTTTGCATATTCAGTTTTTTTTGACCAGGGGCCTTGACATTAACT
>chr1:74894510-74894710-dinuc
GGAAAAAAAAGCACCAGTGGAGACATACCTATGAATATTGATGTGGGTGCTAAGTCAGGGACAGTTTAGATGTGGATAGAAAGTCCCCGAAGTCGGAAGG
>chr1:78659767-78659967-dinuc
ATTTTTTATTATTTAAAGTATGCCTGGCACATTATTAAGCACACAGAATAATTTACGTTATTTATTTCTGCTATAATCCATTTCCTAGAGATCAAGAAAG
>chr1:79438596-79438796-dinuc
ATATGAACTCATTAGCTTTTAATAATGTGCTTGTCTTTAAGTACCATATGATTACATAATCATTACACTTTCAGAGATTGAATCTCATGATTGCTGCGGA
>chr1:80642806-80643006-dinuc
ATCTCATGTGCCGTATTGGGTTTTATAATGGCACACATGTTCATGTTAGACAACCAGTCATTATGAATTAAGTGAATGGTGCTGCTAGTCTTGTGTTATA
>chr1:80667561-80667761-dinuc
ATCCAATGTGGAGACAAGGAACAAAGCCAACATGCGACAGTGCCTGAGATGTAGGAAAGAATTAGTTTTGAGCATAGTACTGTAGGGCCATTGGTCAACT
>chr1:81010446-81010646-dinuc
ACAGGGAAATTATTCACATAATTAAAAACAAAATATATTGATAATTCATGTGGTATAGTTCAATAATGCAATAATAATAAACATTAAAAATAAAACTATA
>chr1:83898546-83898746-dinuc
TGAAACCAGATGCATATACCTCACAAGAGCCCTCATATCATAGTCCAATTGAAACTTGGAGCTCTCCATGTGCCTCCCCCCAAAGATGATTGTTATTGCC
>chr1:85161214-85161414-dinuc
TATGTCTCTCTATATATATATGTATATATCTGTATCTATCTGTATGTCTCTGTGTCTATATCTCTATCTATATATCTATATCTGTGTCTATATATATATC
>chr1:86132390-86132590-dinuc
GTAGAGGATATTTTGTTATGGCTAAGTGTGCACTGCTCAGCCAAGGACTCAGAGGGCCATCTCGAGAAGTGGGTCAAACATAAGAGTTCATTGGTCAGTG
>chr1:86881402-86881602-dinuc
AATTTCCTGTAACTGGAACACCTGATGGTCTACTGTCTTAAGCAAAATGTGGCCAGTGAAATGTTCTGATATTGACCCAGTGCACACTCAGTCTTTGTTA
>chr1:87838006-87838206-dinuc
GCTTACTTGTTGGCTCAGTCCCTGCATTGAAGGGAACCATCGATGAGCCTGGATATCATGCATGCTGGACTCCTGAGGTCTGGTGGCTGGTTTCTCAGTC
>chr1:88054216-88054416-dinuc
AAGCTTCCCGAACTATATGAACTTCCATCTAACTATATAGTCTGGTGAGATCTAATCCAAGATGTTATTGCAGATGGACTAGCACAGCTCTGACTACTGT
>chr1:88709078-88709278-dinuc
ACAGAATAGCTTAGACCCATGCACAATAAGAAAGAACACAAAAAAAAAGATACAAACAAGTAGAAGGCACAAAGCAGAGCATAAAGAGTTTAAAAGGAAG
>chr1:92328374-92328574-dinuc
GATATATTGAGATAGATATGATATAATAGAAGAGATATACAGAGAAAGAGACAGAGATATACAGAAATAAGATAATAGATGAAAGTGATATATGATAGTA
>chr1:92641560-92641760-dinuc
CCAATCTGGCTCGGGGAGGCCCTCTCTCGACTCAAGCAGTGAGTCTCTGCTCTTTGCTACCAGTTTCGAGAAGAATGCACATTAGGGTCCGCCTGCAGGA
>chr1:94061985-94062185-dinuc
TCTAATATATGTATATCTCAATCTGTATATACTATATATCTCTCTCTGTATCTCTCTCTATATATCATGTGTATCTATATCATATATATGTCTGTCATCT
>chr1:94714209-94714409-dinuc
TAAATACAATGTAAGTAGGTTCCTGAGTAGGGATACATACTCATTGCTCTTGAAACAGCTCTTTATTGCGGCTTTGATAGAGCCCCAGCTACTTCAGCAA
>chr1:97573177-97573377-dinuc
ACACATGGAATACATCATGTGACCCAGGCATCCACAAGTACGGGTCATCAAATCAGGGAATTGTTCAGATTTAAGACATTGAAGAACTCTACCACCATAT
>chr1:97796482-97796682-dinuc
AGAAATTTAGAATCAGTGGGGCAAAACTAGTGTAATCCAACTGGAAACCTAACAGCACAAGAATTTATGGGCTAAAAGGCAATGACCTAAAATAGGATAA
>chr1:98354275-98354475-dinuc
ATATCTTATATATCTCTCTCTATATCTATATATATATCTCATACCTCATCTCTCTCTCTCTATCTCTATCTATATATAGTCTATATCTCTATCTATCTCT
>chr1:98486506-98486706-dinuc
CAGACCTCTGCTGATCAAGGCTGTGTTGCTTGATCGATCTGTTGATCAGTGCTTAGGCTTTCATTCAGGAGGCCGATTGGGGGAGAGAGGGGGAGGTAGC
>chr1:99769842-99770042-dinuc
GACTGTCTTAAATGACCTATCACCCAGTAAAAACTTGCCATTCCCATTCTCACCTGCACTTGTTAGATTTACATGCCTCTTATGTGGTTTTGATCTAACT
>chr1:105388158-105388358-dinuc
GGGTTTGAAAACTGTCATATATATGTTTTTTAAGTTTATTCCTGTGTACTGGCCACTTCTATGATATCCTTTGTAACCACCACACAAACAAGGGTGTACT
>chr1:105667012-105667212-dinuc
TCTCATCAAGAACAGCACCAGTCCATGAGTAATGTAATCAAAATCCTATTACTTAGCTTGAACAAGCAGATCTATGGGTTTTTTAATATTGCAACAATTG
>chr18:5010866-5011066-dinuc
TGGAATTGCAAAAGGCATTGGTTCTCGCACAGTCCTTGACTCCCTATTTGATCTATGTGTGAGATATTAACTGATATGTGCTTTCATGCTTCCCAAGTGG
>chr18:6137538-6137738-dinuc
CAGGAGGCTCCAGCTTCAGCCTTTAAAAGATGCCACCAATAAATAAGGGCTGTTTTCACTGAACAGACACACACCTACCTTTCAAATCTGTTTGCTGCCA
>chr18:11045444-11045644-dinuc
TGAGCTCTCAACTTGGATTTTGGGAATTTTGAAGCGAGCAAAGCATTTGGCTTGCAAAGAGCTTGCTTAATTCGGTTTTCTTTTTTTTTGAGATTTCAGG
>chr18:11477674-11477874-dinuc
AACCTACTGAAAGGGCATATCACCTTTTAGCTAGCTTGAGAATACATAATTTTACTGGTATTCAGATTAAGGATAATGTAAAGTGAATATGTATAAGAAA
>chr18:11607547-11607747-dinuc
GCTAGCCCAAAGCAAGCCATCAGAGGGTGATTCTGGATCAGTCTCCAGTTGTGCCCCAAGGTTGGGAGATTATCTGGGCATACTATCCTATGAATCATGC
>chr18:12174091-12174291-dinuc
GAATACCAACATAATGTCTCCCCCTTTTTTCCTCCAAGATGAGGCAATTAGGAGGTATCTGTATCACCTCACAGTCCGGAAGTTCAAAACCCTGAAGTGC
>chr18:14267460-14267660-dinuc
CATAAATATAATTATACTGAGAGAGCTAGACATTAGATAATCATATGGACAAGCTATGGACAGAATCATTTAGAATGACTACTCAGAGTATCTAAATTAT
>chr18:14283706-14283906-dinuc
ACTAGAGTAAAAGTTTATAGGTTTCCAACATGAGCCTCTAGTTGTCCTCACTAAGTAACACACTTGTTCTCTCTGAAATGTGTGTTCATCCACCAGTGAG
>chr18:14379890-14380090-dinuc
CCCCATGAAAAGCCCTGCACTGTTGTGTGAAACAGCATGCAAAGATTCAAACAAACCATCCTGTCTAGGACGCTCTTCACTTTCAACTGAAGGACATAAG
>chr18:14406686-14406886-dinuc
AGATGATAAGAGAGAGAAATAATTTGATATATATATTATAAGATTATAGATATATACACAGATAAGATGATGACAGAGAATAGATAAAGAATATATTTAG
>chr18:17411100-17411300-dinuc
AGGAGAACTTGAGAGAACTGACCACAGAATGTATGAGGTAAGCATCATGCCAGGGGGGAGTAAGAGAGACAGTCTGAGAGAATGGTACTCCAAAAATGGC
>chr18:17688700-17688900-dinuc
ATTCTAATCACATGCTCTTACTTGAAGTCTTAGCTTTAAGGGAAAACAGTTGAAGCTGAAATAATCAAGACATACTTGAATTGCATGTTATATCATACGT
>chr18:21765703-21765903-dinuc
TCTGTACTATATCCATATACTGTGTCTATATATTCCTGTATCTCTCTATATATCTATCTATATCTGTATGTATAATATCTCTATATCCTGTATGTCTCAT
>chr18:22493735-22493935-dinuc
GGATCAGTCCATAAATGAAAATAATCTGAGTTTAAAATGCATGGTAGACCAGCCAGTTTGGGAGTTACAATCAGACATGTACATTTCTGACTGGTGAGAA
>chr18:23527196-23527396-dinuc
CGATATGGAGATATAAAGTAATGTAGAAGGTATATAGATAAATACCTATAGAGAGCCAGGTAGTAGGATTCCCCAGAAGAATATAAGGAATATAAGAGAA
>chr18:32291512-32291712-dinuc
GTTAAGGATTAATTTATTTGTAATTGGTAGTCTAGAGTGAAAAGGTGTAATAGGGGATATCTGCCATTTGAGAAAGTAATTGAAATTATGGGTGAAGATT
>chr18:32402822-32403022-dinuc
TAGCTTCATTGAACAATCAGGAGAGAATTCATAAAATATTAATGAGGCACCCCTTTAGTAGATTAGTATCCATTAGACTCATTTGAACAACCCTGAAACA
>chr18:32564282-32564482-dinuc
AAGGACCACTTTCTGAGCACACAATGAGACAAGTGGGAAACCACAATTGTGATACTTTCAAGCTTTTAAGTCACACGTAGCAAGTTCAGAAGCAGACATG
>chr18:32715348-32715548-dinuc
CAGAGCTTTAGATATATAAATATTGATCAAGATACTCTTATATAGTGTTCTTCAGTAATCAAAATAATAGAGACATATGGATCCATTATCATTACATATT
>chr18:32727229-32727429-dinuc
AACCTGATCTACTGAATTCATCATTCACTACAGTCAGACCGGTCCGCACATATGGGAAGATGAAATTGTGGAAGCATGCAGCAGTCAGCCTTCCAGCATA
>chr18:35164582-35164782-dinuc
ATGGATTAATGAATTTCTTAGATTTCAAATGAGTCTCCAGGCTTGCTCTGCAACTCTTTTTCTGTTGCACCTTTCCACCTTCCCTCTCTTTTGCTTTTGC
>chr18:35763286-35763486-dinuc
GTGAAACATGCTTGTGGCCCCTTCTAGCCCCTGAGTCAACAGAGAACAAATGTGAGACCTAGACAAACCTTTGAAGGAAGGTTTGTTGCATCTGATAGAG
>chr18:35764366-35764566-dinuc
TCTTTGTTTTTGGTGTGTAGAATTTGCCAGTCCTGCAGTGGTTCCCTGTGCAGACCAGATTGTCTCCTCTATTATGGACCCTGCTTTTGTTCACTTGGCC
>chr18:38573812-38574012-dinuc
TTGTTCTAGGGGACAGGCTGCCAGGAAGAATATTGGATAGTGTAGGGTAAGAGAGCTTATGGTGGCTACCCCCCCAACCCATTGGCACCGCACAGAGCAG
>chr18:38633696-38633896-dinuc
GATAATTTTTTGTCTGTACCCACCACAATTTACAGTGCAGACACTGTTTTTAAGACTATACACTAATCTGTAATAAATATTTTTCTTATGTCACTGTTGT
>chr18:39150378-39150578-dinuc
AAACAAGTTGGGCGTATATATGGAGGTCTAGTTATAGTGCATTTGGCAGGAAGAATCATCTCTAGCTTAGTCAAGACACTGATTCTTCAGCATTTAGGTT
>chr18:39670295-39670495-dinuc
TAGTATAATAGATATGTACCAATTATTAATCATTATATGTTTGTAAATCCTGGAATGAGGTCTCAAGCAGAGTTATTGAATTCATATGTGTATTTCTGAA
>chr18:39968813-39969013-dinuc
TCCTTCAAAATCAGAGTGATAAAACCTACCAGTCCGGAAAATCTAATATGCATTGACTGGGAATAAATGCAACTAACAAACCAAATAGTTAGAAAGGAAA
>chr18:40237296-40237496-dinuc
TCTGGCCTTATGGAATAAAAGTATATCTAACTAAATGGATTGTCACAATTAAACTTCCACCTTGTTAAAGCTGTTTCTGGGTTTTTTTGACTTGTAGTTG
>chr18:40238860-40239060-dinuc
GCTGGCCAAAGTGCCCTGTTTATCTATAAATTATCTTACAGATGTAAGTACAAACGAGACTGAAGATAATTCTACTGTGGTGATAAAGTTCTCTGCAACA
>chr18:41189668-41189868-dinuc
CATTGTAAAAAATGAAGAAGTACTCTTATTGCAAACACACTCATTTATTACTTGCAAGTACCAACTTAAATCTCTCCTTTCAAAAATATTTGAGTCTGAC
>chr18:41589611-41589811-dinuc
AGCTCATTATAAGCTTGGGTAATATGTAAAGCATCCTTGCCTTCTTTCAGTGAAGTGAGACCATCAAGCTCCCTATATAATTATGTTCTATTTCCTGATG
>chr18:41759868-41760068-dinuc
CAGAGCTCTGGTTGATATAGGGCAGAGATTAAAATAGAAGGAGTATAACAGCATGATCATGATATATAACTATGGCAGACACAGGAGTTTCAACCATGGG
>chr18:43803590-43803790-dinuc
AGAAGAGACAGGGACAGAAGAATAGAGGATAGAGAGACAAGAGAAAAGAGAGAGGAGACAACAAAAGACAGACAGAACATATAGTACAGACATAATGACA
>chr18:47030904-47031104-dinuc
CCCAGTATTATCCACCTGATTAGGGACTCCTTGTCCGCTTCTTCTGGGCTTGTGCTTGCTCCTCTACAGATAGGGGGGTTCTGCACCTATCCATCTGGGG
>chr18:49641990-49642190-dinuc
AGACCCAGGACTTTCCAAGGGGAGATAGCAACTCACACAAGATCGCCTAGCACCCAGTCAGAGCACTGCTGTAAACTAATATCTGGAACTCTGATGATCA
>chr18:50276582-50276782-dinuc
ATCCAGCTCAATCACATCCTGGATTTTAAGACTATACCATTTGGGATTTGTTTGTTTATGATTTTTAAACAAGTGTATAGTTATGAATTGTTGAGTCTTA
>chr18:53796638-53796838-dinuc
TCTCCTCTATCTACTAATATCCTCTATATATATCTCATATATATCTCTTCTATATATAAACTCTATCCTATATATTATGTCTCTATCACTATATCTATCT
>chr18:55173386-55173586-dinuc
AGATACCAGGTTTCATTGGGTCTTTGGCTTAGCTTCTCAATTTAATTCCCGTTTTTGATGGCAAGTTTCTCAGACAAATATCCTTGTAAGAACATTTGGA
>chr18:55181251-55181451-dinuc
ATCCTATCTATAGTGTCATCTCTCATCTCTTCTCCTTGTCTGTGTATCTATCTGTGCCTCTGTCTGCTCATATGTATCTGTATTCTCTTGTCTATCATAT
>chr18:55460045-55460245-dinuc
GCCTTTTTTAACTTAATGCAATCCTCTAAGAACTAGCAGATCCATTTCAAGCAGTCCACTTATAGACTCAGAACATTCAGACCTGGCTGGTATGATTACA
>chr18:58542348-58542548-dinuc
TTTATCACTAGAGTAAATTGATGAATGTCAGGAACCTGGAATGATCAAAGTCACACATTATAGTAGATGTTACAGTGTAACACCCAGCTAATGGGAGATA
>chr18:60736104-60736304-dinuc
AGATCTATGCAAGACTAGGTCACACTACAATACTCGTCTGGATACATAGCACAATCTTCGTCGACTTTCACTCACGCTTGGGGAAACAAGGATATTCCCA
>chr18:61210382-61210582-dinuc
CTTGAGCCAGGCACACTAGTGTGCATCCAGAGGCAAGAGAGAAAATCAGGCCCCTCATTGAATGCATTCTGATTAAGTTGGTGAAGCTAGAAGCTGCTGC
>chr18:61441624-61441824-dinuc
AGATATAGATTTGAGGATTATATAGGATAGGATATGGATATATTAGATAGAGATGATGGAGATAGATATGATAGAGATATAATATGAGAGAGATGAGATA
>chr18:61537488-61537688-dinuc
GATGGTTTCTCGCCTGGCTTTCACAGGACAAAGCCAGTCATGGTGGACAGAGATCTGAGTGGACAGACAGGAGTCTGACACTTGTTAGGATTTCCCTGAA
>chr18:62166390-62166590-dinuc
GAGTTAACAAAATTGAATTTGTAATCAACAGGATGAATAAAATTTCTATGCTGTGACTAGGCCTGCTGTCTCCCATTAAAAGGAGAGTGTTCTTGAACTT
>chr1:107022996-107023196-dinuc
GATCTTCCATAGTAATTGACTCAGTTCATACTCCCCAACCATCTCTGCTGGAGTCTCTACACTGCTGGTGGTGGGTGCAAAGAGGGCACTCAGACCTTTT
>chr1:108678662-108678862-dinuc
CACTATGGGATTCCATGAAGCATGCTGTTTCAAAAGATTTTACACCAAACACATGTGAGATCATCAACTGCTATGAGACAAGACATCAAGATGGTTACAT
>chr1:109461634-109461834-dinuc
ACTAATCATATCATTATACTACTAACCTGATCTGATATATGAGCAAACCCTAGTGTGCTGTATATAATAAATTCTCTTGCATGATTCCGTCATCTATAAT
>chr1:119646967-119647167-dinuc
ATATAGATATCTGAATAGAGGATATAGATCTATTATACGATCATATAAGCACTAAGTCGAATGATATCTAAGAATCTATCTAGTGATAATATATAGGATA
>chr9:18593030-18593230-dinuc
TAGATATAGATACATATAGATATATAGAGAGGATAGATAGATAGATGATAGATATATTAGAGATAGAGAGAGATAGTAGAGATATAGAGAGATAGAGAGA
>chr9:19760133-19760333-dinuc
AGGGATTTGGCAGGTGCTCATCTCTTTAATTACTCCGTCTATCACTATATATTCTATGTTATTACTTGGTGCATTTCATAAATAGAGTTATTCAAAGACA
>chr9:19931432-19931632-dinuc
TTGAAGAAACCTCTCATAGGGTTTATGTTACTAATTCAGCAAGTTATAGGGTTAAACATCCCCCCATCCTAGTTACTGATAATTCTTCTCAGATTACCCA
>chr9:22136366-22136566-dinuc
GATGAGGCTCTTATGTGTGAGGCTGTACATAGGTTCAGTGCATCACTGAAGTTTGTAAAAGGTGTGTGGGAGAGGTGTGAGCTCTGATTTGGCCTGAGAA
>chr9:22232798-22232998-dinuc
AATGTGGTGCTGCAATGTGAATAACATCCAAGTATAAAGGCCTTGTATTCAATGACATGATTGCAGCAGACAAACTGTGGATGGTCAAGGCATCTTGGTA
>chr1:120661960-120662160-dinuc
AGGTCTCAAGTTCAAAAAGATGTGAAAAGCAGCAAAGACGAATGTAAAGTCTTATAAACCAGCAAGAGAAGTACAAAACAAAGGGAAGATCTAGACTTTG
>chr1:126641158-126641358-dinuc
GAGGAAGTAAAATAGGCCAAAAAATTCGTCCTATTGGAATCAAGATATCTTATCTCTCACCAGTGATGGTTCAATACTACCTGCTCACACAGCTTTCTCC
>chr1:126806236-126806436-dinuc
TGAAGCCCAGCCTGCACTTCTTCACACCTAATGGGAGATCCAGGAAACTCAGTTCTGTGTTTCTAGGCTTCCCTCATTAACTCTCTCCAGTAGTCTTGTA
>chr9:30575100-30575300-dinuc
GAAGAAAAAGAAATTGATTCAGATTCCCCTTCAGAAGAACTTCTGGAAAAAAAAAATTATTGGAATGGATGCTCAGGCGAGTGAAATCTGTCTTTATCTC
>chr9:31046703-31046903-dinuc
AGCTAAGAGAGAGCCTGGAGGGGTTGCCAGTGAATTTCTTTTTATGGAGGGGATTAACTGAGCGTGAGTTTTTGAGTGCAATATCCCCAGGCTAAGGAGT
>chr9:31336792-31336992-dinuc
CATTGGCATGATACATACTTTTGGGGGGGCTGACAGTATTTTGCAGGTGTGGTGAATATGGGATTGGCCATGTGCTCACTCGTGATTCTATCAGGAATAT
>chr9:31430616-31430816-dinuc
GACATTGGGGGTAGGTTGTAATTACATTGGGAGATTTTGCTCTCTTGTACCATGGATTCCAATTGTGTCTGAAAGGTGAAACATGTAACGAAATGAGAGG
>chr1:127296834-127297034-dinuc
CTGCTCCACTCAACCCTGGAGCTAGATGGGGCTTCAGATACTGCCTCACCTTTGTTTGCCTTCAAGTCATCCAATTTGAAGTGACTAGCAAAGAATGACG
>chr1:128399200-128399400-dinuc
GGCTAAGACACAGTGCACTGTTATACAATAGATGCTGAATTAACATAAAGAATAACATGCTGAATCCAACAGAAAAGTCTAGAGACTCCTTCAAAATACA
>chr1:128447707-128447907-dinuc
TCTGTGTGTCTTCAAATATATTGCATGTAGGGTCAATGAATGGTCTAGTAGTGCCAAATTATAGTGGTGAGTGCTGGATACCGTGGATAACACTGGAGGT
>chr1:128690535-128690735-dinuc
ATCTATCTATATATCTCTCTATCTCTATCTCATATATATCTATCTCTATCTATCTCTATCTCATATATCTCTATCTATCTCTCTATCTATATCTATATAT
>chr9:31594511-31594711-dinuc
TATCTATCTCTTATGTATATATATATCTATATATGTGTATATATGTATATATGTCTCTATATGTCTGTCTATATCTCTCTATATATCTGTTCTCTATCTA
>chr9:32076813-32077013-dinuc
AGTTGTTTATTAGAAATTCTAGCTTTTTACTTCCGGTAATAATGGCATGTTGTCATCATGAATCTGTCAAGGATTGTTTGCGCTGAGAATTTTATGATGG
>chr9:32424923-32425123-dinuc
TATCGTAACTGAAGCCCTAAGTTTGTAAACGGTATGTAAAAATAAGTAAAAGGCAGCAATCTACGCAGTAACGGATAATAACTACCTTATAGCTCAAAAT
>chr9:32501606-32501806-dinuc
AACCATTTCAAGAAGGAAGAGAAGGAAGAGAGGATGATTTGAGGGAAGGGATTAACCATGGGAGACTAGATTGAGGGGGGAGGACAGGGAGACTTTTGTT
>chr9:32510169-32510369-dinuc
GTTCATGAATTGGGTAAAGTGAACCTCATGACAGAACCAGCGTTAAGTTATCTAACTTGAGAAGGGTAGTATCTGAGTCTAATCCTTGAATGGGGCTTGC
>chr1:128770758-128770958-dinuc
GGCTCTAATGAGAACTTGATTCCTGACCTGAGGAGAGAGACACCTTCCACTCAGGTGATGTTTCTCACTCTATTCTGGAGGGGTCCTCATCCGTCTTTCC
>chr1:130145431-130145631-dinuc
TTGAGGGTGGTGACAGGATGAGTCTTTAATAATAGTTTAATGGTCTCTTGTTGAGTTTAATCTTCTGTTTTTGTTATTGTGGGTTCCTTATTACCCATTA
>chr1:130673774-130673974-dinuc
CCAATTCCACCGGCTCAAACTGCCTCCTACAGAATGACTACCCCTCTGAGAGTCTGAGCCAGCCCCCTAGCATGAACTCTTGAGCAATCAAAAATATCCT
>chr9:32554538-32554738-dinuc
AGCTATGCGAGGAATTCCATTCCACTTTAATCAAAATCCTTGCACCTGTAAGTCTGTCCTCACGGAGCTCAGGATGTTAGCTCAATAAGAAGGTATGCTA
>chr1:130989356-130989556-dinuc
CATCAAAACCTCCTTCTAACTGGGAAGATTATTGCTTTAAGCTCTAAAAATACAATGACCCATTAAATGCGGAGAAGCGGTATAAACCACTTAATGACTG
>chr1:131098076-131098276-dinuc
TAAGTTCCTGGGACTATGATCCGCGTGATCGGTGGACTGGGAACAAAGAGGGGAATGTGGAGTAAGGATAGTTGCTTATGAAGAGATTTTCGGGAAGGAC
>chr9:34850460-34850660-dinuc
GGTGCGCATGTGAGCTACATAATGTTTCAAACAAGGAGGTAGGAAGCTGGAAAAGAGATGGGATTTAGCGTCGAGAACTTTTGTAGAGTGGCCATGATGA
>chr9:35037264-35037464-dinuc
ATCCCTTCAGCTTGACTATTGTTCCAGGATTAATATCCATCAACCTCTGAAAAGTGAAAATGCTGTTTTTACTAGAATTCCCTGTATCTCTCCCTTAACA
>chr9:36767010-36767210-dinuc
ATACGCCTCGTTCTCACTCTTAGAGCTTGGATGCGGTCTCTGTGGGCAGGGTATCTCAAGCTCACACAAACTCTGAAAGACTTCATTCCTTGCCATTCAA
>chr9:37525254-37525454-dinuc
TAATTGGATTGATAGCTTATCTATCATGATGCAGGGTCAGGGGAGTCTTGTGGTTAGTCTGTTGGGGGTCTGGCACCCGACTTCCAGGTGTGAATTTGTT
>chr9:40338916-40339116-dinuc
GCTGCAATGTGAAGGAGGGTCTAGGCTTCTCACCCTGGGTGTGCTCCAGATAGCCTTTGACATCCTTCGTTTAGGTGTGGTTTAGCCCTCAGAACCCCAC
>chr1:133498886-133499086-dinuc
ACATCCAGTTCCACTCTAGCTTTCCAGTTCTAGCACAGGTCTGGGACTTTTTCTCTGGGTGTATTGGGAACTGTCTCCAAATCGGGCCCTCAAAACTTCA
>chr1:134348339-134348539-dinuc
CAAATAATACATACTTTATTAAACCTGTAAGGAGGGACTTCATATGACAGTAGGAAAAGTAAATATATAATTGATCACAGATACCCAGCATTAGACAGCA
>chr1:135276221-135276421-dinuc
CTTTCAAGGGATACAAAACTAGATGTGAATTCCACATGCCTTTTTCCTCTTAATAGCTGATGGAAAGGCACCACCCATCAGTGGCTGAAAAAAATTCAAA
>chr9:40448942-40449142-dinuc
GCATAGTTTCAGATGCTCTCTTTAACTGTTCCATGTAGGTTTTTTCAATACTCTGTCATCTGAAAATTGTGGTCTCAATTCAGACAGGCTCAGGAAATGT
>chr9:41213754-41213954-dinuc
TCTATATCTATATCTCTATATATCTATCTCTATCTATCTCTATCTCTCTATATATAATCTCTCTCTATCTCTATATCTCTACTATCTATATATCTCTGTA
>chr1:136679235-136679435-dinuc
GCTGATGGATCTGTGTCCTCTTCTATATTAACTGTCAAAGCATGTGCTGCTCCAGATATGCAATCCCATCACATTCACAGTGTGAAGGGCAGCCAGGTTT
>chr1:137871340-137871540-dinuc
GAAGGAGTAAGACTCTCAGTGAATCAGACAGATGAAAGTGTCTAATTGAGTCCTCACTGTCTCTCTGTGAAACTAGAAATTCATAAAAGAGAAGAAACGA
>chr1:137872404-137872604-dinuc
CATCAGTACATTTATCCTAGGCAAATTGAATCTCCCCATGCTGCATTAGTGCTTTATGTATACTGAGTATTGAGTCTATATGAATTTGTTAAGAAAAACA
>chr1:138124015-138124215-dinuc
TTAACTTGCTGAAGGGATTGTGTCATCTCAACTTCCCTCCAATTCCAGACTGACATGCTACCTCACCTCCTTGAACATAGACTCACAGGGGTGTGGGATA
>chr9:43635090-43635290-dinuc
CAGGGAACTAGAAACTGTGATAGAGTGTGCCCCATTGGCCCAGGGTTGATCTGCTTACTATGCCAGTAACAAAATATGAAAGGGCTGGATACAGAGAATA
>chr9:44020794-44020994-dinuc
CAGCACGAGCAGAGGTAAAAGAAGCACGTGAATAGGCAGCAGCCGGTGGGGGGCGAGGAAACTGAGTCAGCCGAGGGCCCCTGCTAGAAAACACAAGGGG
>chr9:44220647-44220847-dinuc
ACTTGGATCCTGTTCACATCTAATGGCCAGTACAACTTCCTTGCTTCTTCCCAAAGCTGGTAGAAGTAGTGTCCACAGATCACACTCAATTCAGATCCAA
>chr9:44563798-44563998-dinuc
GATGAGATTGATGAGAGCTATGACAGGGCCTTCATTAGAACCTCACTAGATATAGAATGCATTGTGGGATATACAGAGAGCCATATAGATATTCATGTCA
>chr1:138171290-138171490-dinuc
CAAACTACATTTCTTTTCAATCAAATTACAATCATTAGTCCAAATCATCCATTGCATGTGACTGTCTATATTAGCTCTTCATTTCGTTTCACTTCTGGGG
>chr1:138176463-138176663-dinuc
CTCTTTCTGCACTCCTTTATTCCAGGGAAACCTTTTCATGAATCTGTTGTCTCATAGATGTCTATATTCATGGAGCCTGCCTAGAAGCAGTTGGGGTACA
>chr9:45897098-45897298-dinuc
ATCACTTGAGTCAGAGAGTGATCTAAGATGACTGAGTGTACTCATTTCACTGCTACATAGTGCTGTCCTTATGAGACTGTGCTCTGGTGAGGTGAACAAA
>chr9:48353985-48354185-dinuc
AAAGCTGAGGGTATGTGATTGTCTCCCCTGTTAATGACAGGACAGGAGTGCGTGCTCATTCTCTATGGAAGCAAAGGGTGATCACAGAATGTCTTTAATT
>chr9:48686718-48686918-dinuc
TACACATATACATCATACATAACAGTGTACATATATTATACATATATAAAAGTACATATGTAATACATACATGATTATATGTATTACACATTATATATGA
>chr1:138853028-138853228-dinuc
AAATGGAAGGCCTTGTGCATTGGGCACTCTCCTCAGGGATGGTAAGAGGGATAGATTTTTTAAGAACTCTCGATGAAGGGGGAGAAGTCAGTCATTAAAA
>chr1:143201983-143202183-dinuc
TAGAGCTGTTGTGTGGAGAGATACTGTGAGTGCTGTGTGTGTTCATGTAAATATGGTGTGTTGACTTTGCTTGTGTGAATGTGTGTCTGAAGTAGTGTGA
>chr1:143731444-143731644-dinuc
CAGAGAATGTCTAAAGGAACTTGCACTTGTGACGGGATAATGTCAAACTTGCTCCCTCCTAGTTGTTTGAAGTAGCCAGCACCTTATGGGGAGTTATATA
>chr1:143906594-143906794-dinuc
ACTTTTGAATCAGAGACAGGGATCAAGCAGTGGTTTCTCTTACTTATAGTATTCCATACTGAGAATATTCTGTCAACTCATAGAGATTGACTTGAATTGC
>chr1:144242540-144242740-dinuc
AGATTGTGGCAATTATGCAATATGTCCTATCACTGTATTAGCCAGCTGGAACAAGAAGTCTAGTTACATTAGCCATAACCTCCTTGAAGCAGTGATTTGA
>chr1:144264130-144264330-dinuc
CTGCAATTTTTTGGGAATGGCAGATCTCCCTTTTTGTATGACACACTTTGGGTACCCTACCCTGACGAACCCTCTGGTGCTGGAGACACTCTTCTTTGAC
>chr9:49815098-49815298-dinuc
AGATAATAAAGAGAGATATATAGAGAGATAGATAGATGATATATAGATAGATATAGAGAGAAATGAGTAGGAATAGAGTAGATATATATAAGAGATATAT
>chr9:50477099-50477299-dinuc
AGTGTCCCCTTTTTGGCCGGCTCACTCCTCTCGCCCACACACAGATGACTCACTCATTGACCCTGCACCAGGATTGAGACTCACCGCCTACTGACCGGCC
>chr9:50922390-50922590-dinuc
ACAAGACTTAACCAGGCTTTTTACCATCTATGATAATCTGAAGATCAGTGGATTCTGGATGTTTAGACAATATGGATATCACAACTGGCTAACACATCTC
>chr9:51036884-51037084-dinuc
TCTTGAGAGGGGTTAAGTCAGATAATCCTAGTGATGAAGTGGGAATCATTATAACTGAAGCTTATTATGAGAAAGTTATAATCAGGTTGCAGTGTTCAGG
>chr9:51207428-51207628-dinuc
GTTAGTCTGTTGCACAACAGAGTTGTGAATTGACAACAATATCTACTGTCGTAGCTTTTCAGTACAAAGTAAGAAATCGATTAGGTCCCAGGTCCCTGAG
>chr9:51492880-51493080-dinuc
TTTGGTATATTGTAAGATTCCTTGTTCTATCATATATGTTGTTATACTTGGTTGTCTGTTGGCAGGTTACTAATAAATTAGCAATAGGGATAGTCTAATT
>chr9:51886489-51886689-dinuc
ACTCATCCATCTTAGCTTATCTGAGGATAACTACCTCTAGACAATTTACAAAGTCCCAGAACCATGAGCATTCCTTTGATTGAGCCACCCCAATTTCAAG
>chr1:149208087-149208287-dinuc
TATTATAACAATTGACTGGAGGGTTACAGAGAGAAATGAAACCTTTTAGATAGCTGAATAGACCAGATGAAATATCAAAGAGAGTATTGCTCATCTGATG
>chr1:150109484-150109684-dinuc
TTTCATGCATGTCAGGGCTGTTATTGGGTCTGTCGCCAACCAAGTCCACTTTTTTCTACTTATGCTACCTTGCAGCGCCAGAGTAATGTTTCTTCACTAC
>chr1:150855541-150855741-dinuc
GGAAGTGGTATTAGGCATTGATAGTCTGTGGATATGTAAGGACACTGGACTGGATTATGTAAAGAGAGAGACAATGCAGGGGGAAGCAAATTGAAGCATC
>chr1:151398952-151399152-dinuc
ATGACTAATCTGGTCCCTGCAGCACATATCTGGTATTGTGGAGTTGGGTACTGTCAACAGACCAAATTGGAACTGTTTGTATGACGGCCTAGTCTTGCAC
>chr1:151858400-151858600-dinuc
ATCATCTATATACTCTCTCTCTATACTCCTCTCTCTCTATCTATCTATATAATCTATCATATCTAATCTCTATCTATCCTATATATCTATATCTATTATA
>chr9:52259306-52259506-dinuc
TTAGGGTTTGGTCTTCTGAGTGAAGTCTGTATAGAGTGAGGGGGAGGAAAGAGGGGGAAAGGCCTCTCCAAAGGAAAGATCAAAATGTCAGTGACAAAAG
>chr9:52986775-52986975-dinuc
CAGGACACAGTTTCTGCCTGGATGAGATTTGTTGCTTCTGACAAGCCTCTCTAGTGCAGACCAGCTCTGAAACCAGATCAGCATTCCTAGCCTGGAGTCA
>chr9:53569522-53569722-dinuc
GTCTCTTGTGACTGGACAATTGACAAGAACCTGCAGTATTATTATAATTTCCAAGAGCCTGCAAAGGAAAGTCTGTGATTGAGGACTGAGTTATCATTAA
>chr9:54963318-54963518-dinuc
ATCTATACTCTATCTTATATCTATCTTTATATACTATCTATCTATTATCTCGATATCTTATCTCTATCTATCTTCTCTCATCCTATAAGATCTCCTATCT
>chr9:56024584-56024784-dinuc
CACAACTCTTGTCGATCAACTGAGATGCACTGGAGGTTCTGTCATTTCTTTTCAACATATCTTATCCCTCTATGAGCACCGTTTATTTACATTCTTGAAG
>chr9:56171343-56171543-dinuc
AGAGAGATAGATCATATAGAGATAGAGAGAGAGAGAGATAGATAGAGAGAGAGAGAGAGATATAGAGAGATATAGATAGAGAGATATAGAGATATATACC
>chr1:6249356-6249556-dinuc
AATGCAGAAGGATCTTCAAATATGAACAAACAAAGGAGCCACTGCTTCAACACTTCTGCAAGAAGAAGTGCAATTTCTAAGCAGTCCTGAGTCTGAGATT
>chr1:6390112-6390312-dinuc
TATTTTTAGATATTGAGGAATAGTTATGGAGAATTTATACTTACATTTTTAGTATATATATTTTTCACTATTTTACTACTATATTGGTTAATGACTAAGG
>chr1:7874012-7874212-dinuc
GCAGAATCTCTAGATAGAGTCTTTCCTATTCATTATATTACTCAGTTCATGATATTTTTGCCTGTGGCCTTATTTCAATCCTGCAAGAGGGATGAAAATT
>chr1:10352518-10352718-dinuc
TCATTTGTTTGGCAGTGTGTTAAGAGAGGGATGATGATGCTTGCATGGGTTTGTAAGATTTGTTGGTAGAACACTTGAGTGGTGACATTATGTGACTGCC
>chr1:12087564-12087764-dinuc
CACTCACTTAAGTATATTAATTAATGTCAATCCTTAGATTTACTTTACAATAAAGCAATATGGTTATCCAATTGGTATTCATTACTAAAAAATAATATAG
>chr18:62266588-62266788-dinuc
CAGCCCAAAAAAGCTTTAAAAAAACAAAATCAGCTGTCAGAGGCACACGAGCCCTGCAGCAGCTCAAACTTAAGAAGATCTACAATGCAGGTCAAGTTGA
>chr18:64608744-64608944-dinuc
GAATAGCTCAATTGAATCAAGAAGGCAAAGAGCATTGCTACCTGAGCCGCAAGGATTAAGGCTAGTAGTCACCTAGAATTTAATAAAAGTGCAGCCGTCA
>chr18:64625212-64625412-dinuc
TCAGACACATCATGGTGTTGTCAGAGAAGATACTTGCCCTGCAGTACTGCCCAGTACAGACCTAATTGCTTTACTCGTCTCCTTCACTGAATCTGGCTAT
>chr18:64858324-64858524-dinuc
CTCCAAACAAAAACCTCTGATAGATGTTGCTGACTCTGCTCACCTGATGCTAGACTGTTAGTTACATTTTAATTCCACTGAGACCTCTGTCATCATCTGG
>chr18:67202422-67202622-dinuc
ACCAGATACCATAATAAAGGAGTCCACAACCAATGAGATGACAGTGCCATGAATACCTCTGCTTGCATGAGGGAATATCCCAGTTACAGTGGACAGACCT
>chr11:87899580-87899780-dinuc
AAACCAATAATGGAAAGGATAAAGCAAGAAGAGAATAAAAATGCAGTAAGAGACTCACTTGAAGCAAAGACTCTGCAACAAGAAGAACCTCTCTCCCAGG
>chr11:88063102-88063302-dinuc
CTAGTTCTTTACTCCTCATCCTTCCTGGGACCAGCGTGTGTTTCATTAAAAGGTTTGACTTCTTCCCTTGTTAGATAATGGCGAAGGTTTCATAAGAATG
>chr11:88954033-88954233-dinuc
GAGCATTGTAACAAATAAACTCCCGCATGTCAACTCCTCCACACTAGGCTATCAGTGAAGGCGCACTCACAATCTATATAAAGACACACAAGTATTGATT
>chr18:67387757-67387957-dinuc
TTGCTTTGGCCCAATAGCATGATGCATGAGCATACATTGGATGCTGGTGCCAGTGTGTTAGTGGGTGTGCCAAGTGGTGTTCACAGTGTGAACCAAGTGA
>chr18:68287448-68287648-dinuc
CTTCACTGCAAAAAAACAGCTCCTCACCTAAATAGAGATCATACCAAATCAGGACAAGCCACCTCAAAATCTATAGATCCTTGGCATTTTAGCCGGATAA
>chr18:69272306-69272506-dinuc
GCCAAAACAGGGGTCGGCTGTAGGCAGAACTTTTCCATATGCAACAGCCCTGGTGGCAAGTTCTTAGGAGGGGGTGATGTAGGCCTTAAGTCCCTAGTAG
>chr11:91389699-91389899-dinuc
TTTTAGTCCTCATTTCTATATCTTTATGCTTTATGCTCTTACTTCTCATATATATCCTCTTTATTCTATTTCCTCTATAATAGCCTTCCCTCTCAGAATA
>chr11:92473940-92474140-dinuc
AGAGACAGGATATAGATATAGATATATATAGAGTAATACATAGATAGAGTACAGAGATACATACATATAGATAAGATAGCATATATGAGAATATGATACA
>chr11:94201485-94201685-dinuc
GTCAATATGATAACAACTATTCCCTCATGTCTAACAACATTTTTTTGGGCTAGAGCTAACTTGCTTCCTGAAGGCGTTTTCCCCTCAAACCCTGTTTGGA
>chr11:95000674-95000874-dinuc
TTACATCCTTGGGCCCCCCAATGAGTCTCCTTTGCTACTGGCCCTTCTGAGGCCTCCAGTCACCACAATACTCCAGGCGCCACCCCATCCGTGCTTCATT
>chr11:95744736-95744936-dinuc
TGTCAGTATCACTGTGTTTTGGACTTATCTGCCATGGATATGGTGCTACCTTCACTTCTTTGTGTTGGCTGTTTGAGCGCCTCTGTTCCTGCAAGTGCGA
>chr18:71061434-71061634-dinuc
TCTATATATTCTCATCTGCTATCTCTTATCATATCTCTTCTCTCTATCTCCTATATATCCTATTCTTCATTAGATCTTATATATCCTCATTATCCCTACT
>chr18:72777313-72777513-dinuc
CACACACTCACCACACCACACACACCCTTGTATGACATACCCTTCAGTGTCTATTCTACCATTCTATACACTTTCACTCACACATATACCACACACACAG
>chr18:73285510-73285710-dinuc
GAGAGAGATAGAGATATATATAGAGATAGAGATAGATAGATATAGATATAGATAAGAGAGATATATAGAGATATATGAGATATAGAGATAGAGATATATT
>chr18:73708296-73708496-dinuc
GATTGCAGGACGGTGGATGACAACATATCAACTCTTCATCATGTGCATAACATCACACTAATCCCCTAGATCTCTTATGCAGTCATGATGAACTCTCCCA
>chr18:74458667-74458867-dinuc
TTTCTTTATCTTCCCAGTTTGAAGCTTTCGGTCCATCCTACTGTTGCGGTTGCTGTTGGGGGTCCTTCACTCAGCAAGCCTACCTCTAGTCCAGCTCTCA
>chr18:74758410-74758610-dinuc
TTTTGTCTTCCAAGGCCTACAAAACTTGTTTAATTCCCTATGCAGTATGTGGTACAATGAAGAAAACCTGGAATCTACAGTGGCTGCCCTTTGGATCTCC
>chr18:75047402-75047602-dinuc
[truncated: 946,024 more chars]
