# Supplementary material for: Genome-wide CRISPR Screens in T Helper Cells Reveal Pervasive Crosstalk between Activation and Differentiation
Source: Cell. 2019 Feb 7;176(4):882–896.e18. doi: 10.1016/j.cell.2018.11.044 (PMC6370901; doi:10.1016/j.cell.2018.11.044)
Supplement: Data S2. Processed Data from All the Steps of the Analysis, Related to Figure 1 [file mmc2.zip › supplemental data/motif analysis/gata3_meme/seqs-centered]

>chr8:95631510-95631710
tggtgcacaataaaggttaaggtgtgaccacatagaaactcctttacaaagtacatgtgaccacgagggtggggttcatatctgataggcctagaatcta
>chr8:105059448-105059648
CCATCCCCTTCTTCCAGCAAAGAAGGTTGACGCCATAACCTGATAGGCAGCTTGACAGCTACGAAATGGGACCCAGTGTGTGTTTCTGGCACTATAAGGA
>chr8:105609094-105609294
ctatctatctatctatctatctatctacatatatatTAAAttttgtgatagacttttagtaagctagccaggctgactttttagttcaggcaggcctgaa
>chr8:106959840-106960040
ttcttataaaacccagaaccactgggtatagcccagggctggtaccgcctacagtgggcttggccctcccctcatcaatcataattaagaaaatgtccta
>chr8:107484882-107485082
ttacagatggttgtgagccacttacttcatttgggtgctgggatcagaacttttgtcctctgtaaacagcaattgcttttaaccactgaattatcctgcc
>chr8:107633594-107633794
ctctatcatctatctatctatctatctatctatctatctatctatctgtcatctatctgtcatctatctatctatctatctatctgtcatctacctatca
>chr8:110863734-110863934
GCTAGGAGATCTCACGTGAAGTATGTCTTAGGCCAGGCAAGCTTATCAGGTACAGCATCTCATGTACTGCTTTCAGGGGGAAATATTATGGGGCACAGTC
>chr8:111566491-111566691
TCACACAAGTCACACTATGAGTGGAAACCATGCTTCCCCAGGTTCAGGTGCTCCTCCAGCTCTGCCCCGCCGCTCTCTGATGAGCTGACCAACCATCCTC
>chr8:111647188-111647388
TTTGATCAGAGTTATGGTGGGAAGTAGGGATCTTGCTTCAAAGCCTGGTCTATCATGACAGGCAATATTTTTGAGATCTTATCTAGCTCAGCTATCCAGG
>chr8:112201160-112201360
tagtgccatgatctgccatctgcaagctgatacccaggggagcagtaacaatgccacagtcctaatctataggtatgagaaccagtgatgctgatgttgA
>chr8:114429258-114429458
atagatagatagatagatagatagatagatagatagatagataggtaggtagatagataggtagatagatagataggtagatatagatagatagatagat
>chr8:114883145-114883345
ggccctggttccaacagtccccatagatcattttgtaggaccctcccatcaaatctgtggggtcggaattatcctgtcattctgtacatgagaaaaccaa
>chr8:116807990-116808190
tcctctgaccttcacacacatatggagatacacacacaAAatagataattgatagatagatagatagatagatagatagatagatagatagatagataga
>chr8:117054076-117054276
TGTCATGGCTGACTGGATGGTTTGCATGCAGCGTAGGTAGGGTCTTTGATGGTTCACTCTCTGTGAACCTTTGCAAAAAAAAAAAAAAATGTCCTTTGAG
>chr8:117114004-117114204
atgcacacgcagatgagcatgtacacatatgcgcacgcatgggtggatgttaaacacatgtgtatgtacgtctgtgtgtatttatTTGCTGTTGCTGCTT
>chr8:119415058-119415258
AGAAAGCCATTTTTTTCCTAACCTCTAGATGAGAAAATCAGTGTCTTCTGCCATTAGAAAACGATGACAGCTTTTAAAAGGGTTTTAATGATAGTTTTAG
>chr8:119792212-119792412
TGTGAGCTTTGCTCACAGAGGCCACCCTGCTGGGTGTTTCTCAAATGCCGCAGGCAAGCTGCGTGTTTCGCCTGACCCTTGGTAGCTTGTCCGAAAGGCA
>chr8:119829401-119829601
TCTCTGTTGATGATCTGCTGAAACAGCACTAGGCCAGATACCCTCAGGCCAGTGTGGCGTATGGGGTGTGACGGTTGGATCACCCGGCAGCCAGGCAAGC
>chr8:120332932-120333132
TGATGGAAAGTCTTCAGATGCGGGTGATAGCTATATGACACTAAGTATACACCATCCTGCTGAGGTGGGGAGAGTCAGTGTTTCCTATATGCAAATTCTG
>chr8:120729210-120729410
agcactcacatgcacacactcacatgcatacaccacaaacatgcacatacaTGCATGCACACGCACACAGACTCATGACTGTATGCATATGGTCCTGAGC
>chr8:121108562-121108762
ggacgagatggttcagcgagataaaggcgcttgttgctaagcctgacaacttgagttcgattctcaggacccacacagggtaaaaggagaaaaatgactc
>chr8:121603002-121603202
ATCTCATGGCTAAATCCTTAAGTGTTACAGATCTTCCAGGAGGTGGCAGCAAGCGCTGGCTGCACCCAGCTTCTTGTGTTTGGGTAGAGCATCTGGGGTT
>chr8:121858420-121858620
CCTGTGGCTGTGACCTTCAAGGCCCAAAAGGATAATCTGGTGTGGGCTAATCAAGATCTTATCAGTTCAAGATCTTGAAAGAGGCAATTATGAATTGTCA
>chr8:125296443-125296643
tctcatggaggcatttcctcaagggaggctcctttctctgtgataactccaacttgggtcaagttggcacacacaaccagccagtacagagagtgataga
>chr8:128694806-128695006
ttattcaaatgctgatttctctatcccattatctgttttcaatccagacacagcattggggagtgtttaatacagggtcttgcacacaccaagctagtgt
>chr9:4319042-4319242
TTACAGAAACATGCCAGAAAACTCTAAGCCCAGATCACTCGAGATAAGCAACAGGATGCTAAGCAAGCACAGAAGTGGTACAGGCAGACAGTGACAAATG
>chr9:6334389-6334589
ATGAAAATGGGAAGAAAAATGTTGGGGAAATAGGAATAGAAGAAGAAGAAAGGGGTTGGCAAGAGATAGAAAGATAAATTAACATTCTAATTTATCTTTA
>chr9:7785990-7786190
GAGAGAAAGGCTGCCCTCACCTCTAGCCTGGCTTGTAACTGCACTGTTTCCTCTCTGTCAACTCCACTGTGAACCCCTTACAGTAAGGCCTTCTATGTCA
>chr9:14412652-14412852
attggtctgaagttctctatctttgttggatctttctgtggtttaggtatcagagtaattgtggtttcacagaatgagttgggtagagtaccttctactt
>chr9:14876134-14876334
TGATTTGTGGTGGAAGCTTAGCCCTCTAAGCAGCAATGTCTCCAGGTGACTAGACCACAAGGACTCAGATCTTGTGAGAGATTAAACCATCAGTGTATTC
>chr9:16159358-16159558
ATGAGAATGCTCAGGTTGTggagctggagagatggttcagcagataagggcacttgctgatcctgcagaggatcagggttcagatcctagcacccatgtt
>chr9:18969802-18970002
AAGAGAAAGCAGTGGTCATCAATTTGAGACCTAGCAAGGAGGAGGAACAAGAAATATTGAAGGAAACAAAGGAAGCAGATtatctatctaatctaatata
>chr9:20464774-20464974
ctctcccaatctctctctctctctctcaagagcaagttccaggacagccaaagctttacagagaatcaatctctctctcaatctctctctctctctctct
>chr9:23253441-23253641
CTGGGGCCCCGGGAGCCATTTCAGACCAGAAGGAAGGCCAGCTACCCTCTCTGAGTTGTGGTTTGTTTTCCTTATCTATAAAATTGATCTCATGGGATTT
>chr9:24677913-24678113
aaaggataaacaggctgaggaagaaaaattgggaaacaacacccttcacaataatcacaaataagataaaataccttggtttgactctaactaacggaag
>chr9:32734602-32734802
TTGGGAAGATACAAGATGGTTAACCAGTGGTTTATTTGGAACTGGTCATCAACAGCCTGGTGAAAGTATGTATTTAGCTAGGAGACCAGGGGAAAGGTGG
>chr9:34885719-34885919
tagatggatagatagatagatagatagatagatagatagatagatagatagatagatgataggtaggtagatagatagatagatagatagatgatagatt
>chr9:41230060-41230260
GTTAGTCTCCAGGTAAATATTGGGTGATGGAGTGATGCTGTGTATAATCTAGCTAGCAATAAACTGATCTTAAGTTTAGGTAGCATTTTATCTCCGAAGA
>chr9:41230648-41230848
ctatgtatctatgtatctatgtatctatgtatctatgtatctatgtatctatctatctatctatctatctatctatctatctatctatctatctatctat
>chr9:42262096-42262296
AAACTGTTTGGATCTCAGGGCTTCCAGGCTTTGACACAACGACTGCTCCTGACACAACGACTGCTCCTGTACTAAGTAAACTTTTACAGGCACGAAGTGG
>chr9:43921834-43922034
CCAACTGTGGCTGAGACACACCCTTCAAACGGAAAGCTAGAACTAAGAGGTGGTGCTTTCACCCTTAACACAGCCCTGGACACAGTCTTGGCTGAGCCTT
>chr9:43939721-43939921
CTCACAACTCTTTCTCGGCTCTCCGGACCCTACACTCCagatagatagatagatagatagatagatagatagatagatagatagatagatagatagatag
>chr9:44012212-44012412
ccggcagacaaacgggagcagtcacgagggcagagaaaagggaggcagagagggagaggggggacgctgaggacaaatagagagctgagggTGGGTGTGG
>chr9:46159010-46159210
tacaccaccaTCTCTGCCATTCTGGGGGTGGGGAGGGGAAAAGAGTGTTAATAAACCAAGCCAGAGATGTTATCAGTCCTGGAacgcctatcttagccac
>chr9:46176414-46176614
gaggaccagagttcaaatccctgcacctatgtgagacagctctcaaagaggctgtaatgccaagaaatccagtttcctccgctggcctttatgggcactc
>chr9:46363150-46363350
CACCAATATGGGGTCACACAGCAGGGAGAGAGAAATAGCAAAATGCAGATGCTCAGAGCacataacacctccacacttgctagatccttatctagctttt
>chr9:47739380-47739580
GATAAAAAGAGCTTCCCGCTCGTTGCTATAGTAATCCTTTCATGTTGGGCACTGCACTATCTTGAAGGCAATCAGAGGAGAACAAGGGGTGGGGGCAGGA
>chr9:50966746-50966946
AATTTACCAAAAAAGGCAGCAGCAGCCCAAGTACTATCCAGGGACATCTCACACATTAGGCAGAACACATGCTTTCAACAGCCTTTCATGTTTCAAATCA
>chr9:51185478-51185678
GCGCAGGGAAAGGCACAGCAAAGCAGCAGCCTAGACAAGAACACCAGCTGCTGCCTTCACATCACACACCCACGTGTGGTAAAATTGCCGTTTCCCATGA
>chr9:53085972-53086172
CTCAAGGGTGGTTAGGGCTGCTTGTCACAGGGAAGGCAGTATCGATgagcccagtttataggctactgcaacagcccaggggtcagaggcctggagagca
>chr9:55066051-55066251
ACTTGTCCACTAACTGCAGGTGTAGGATTGTCATCCCTGTACTTTACACCAGGTGAGGTTTCTGAGCCTGCTCTCCTGCTCCTCACTGGGGAAGTCACCA
>chr9:55974226-55974426
agagatggctctagagataagagcactgctcttccaaagaactaaggtttaattcccaacactcccatggtgttgaagtttggaattttgctatgtatta
>chr9:56401477-56401677
TGCCTCGTAAATACTGTTGATCTTTAGATTGATAAGGATCGACTAGAGTTGAAAACAGTCAAGTTTATTGCCTAATTCCAACAAAGAGACTTTAAGTAAG
>chr9:57354108-57354308
agacttatctctgggatcagtttcagaaagacagttcaaccttattcagggtgaatggtgcttatataaaatgttgggggagggggtacgaatatccagg
>chr9:58522602-58522802
gtgggcagtgccatccctgggtaagtggtcctgagttgtataagaaagcaggctgagcaagccaagaggagcaaacctataggcagcacttctccatgac
>chr9:59448101-59448301
ACAGTACTGCTGCTATTTTCCTGGTGGCACAGCCTTCATATCTGATTCTCAATCTTTAAAGGAAATATTTTTAGGAGAGGCAGACCTGAAGAAATCCTTT
>chr9:60341992-60342192
agagctgggctcagggtcatgagagtggaagccatgtccctcaccagctgcaacacttgggagagcaggccctgcacctcacctgggcagcaggatagag
>chr9:61037292-61037492
ctcatttttttgagccaggcttcctcactaacctggggctatccaaataggccaggctgattacctcgaacacagagaGGAAaccatgtccagctttctt
>chr9:62934701-62934901
AGCTCTGCCTGCTCCATTTATTTACCCTTGATCTTATTTCTCAGATTAGGCCTGAGAGTTAGTAGCTGGCCCTCGAGCAGATACACCAAATAGATTCTCC
>chr9:63227718-63227918
attgcccaacccTTCAGGTTGGTATTTAGAAGAAAAGAAAGCCATTCTTCACCTGGCTGGCTAAGCAACCTGCCTCAAGTGCAGTAGTGACTATAATGGG
>chr9:65426660-65426860
tctacaaatgacttctgctgcagcagcacacacctgttagcccagtacttgggaggtgaacaagagactcatcacaagttttaggccagtcagcttgata
>chr9:66370876-66371076
ACGGATAGATTTCCCCGAGGAAGTGACAGTTAATTTATGATTAAGTTGACTGACTGAGTCCAGAGAAATAAGTTCCTGGTGTTGAGCTGTTTAAACTGAG
>chr9:68518414-68518614
atagatagatagatagatagatagatagatagatagaCACACAGACACAGACAAACAGGTAaatctaggactacatacaaggggacttgccattcaaaat
>chr9:68961660-68961860
agatggaagttgaggacctgctcctacaagttcatctctgatcgtccagatacacggtggtctgcacctcccctccacacacaaatccacaACTGTAAAA
>chr9:68983839-68984039
AAGGTTGCAAGCTTTGCAAGGCAGGCTCCATCTTCCCTGGGGTCGgagaggagcagaagcagaagccagtacaagatagcaatctctctctctctctctc
>chr9:69073329-69073529
GTCTCCTCCTCTGCCCCTCCCTCCTTATCTACCTCTTTGCTCTCACAATCTCCCTGCACGGAGGTGGGGGTGGGGGGCTGATTTCAGAGAATATCAGACT
>chr9:69250018-69250218
CCTGAAGGATCTTAGACACTCACTGGGGAGACATGCAAGAAAGAAACAAGTCAGACATCATTAAAAATGCTGGCAAAAGCCATGAGGGGGGGGGGGACAC
>chr9:69271306-69271506
TGGTTTGTTTCATCTCTGATCGTGGAAGATAATGAAAGGGAGGCCACCATCTCAGGCACTTTCCACAAATGACCTTTTACTGTCTCTTTCCTCATTGTGA
>chr9:71120818-71121018
AGTTCTGCCTAGATTCTGGCATCCTAGTGAGAACTCACAGGAAAAGACTCAGAGAGCATctcagtgggaaagccctcgctccgcatgcacaaggcatagg
>chr9:71647810-71648010
tgctgttgagttgtccaggctccTAAGAGCAACCTTAACGTGACAGGGACCAACACCAACGGGAAAGTGGGAGGGCCAGATGGGCAAAGGGGATCAGCAG
>chr9:71648342-71648542
AATAGCCATGTGGATCCCTGTTTAGGGTCACAGTGACACAGTGGCCTTTTGAAGTTAAAACAGACCAGGTATTTGATGTGTTCTGGCAAATGTCTGAGCC
>chr9:71905274-71905474
TCCAGTGCCCAAAGCAATTTCAAATCTTATTTTCATAATTACACCTACTAGTGGTAAAATGAAAAGCCTCAAGCTTTACATGAAATGAAAGATCCAGGAA
>chr9:72072572-72072772
atagatagatagatagatagatagatagatagaATGGCATAGTGACACAGCTTTTAGTTCCAATcatcctgcctcgcctacttgataagctccagccaac
>chr9:72467530-72467730
gacaaacatttatttaccatgtgacccacatgtaccacactggatatctatctgaaggaaTCTAAGTTGGCAGTTGCGTGGGTAAAGGCAAAGGGAGACA
>chr9:72917678-72917878
TAGCAATAAGTAACATTTTTTTCTTTTTTTTTCAACATTTTGTTTTTATAAAAATATAACTGTGAgggctggtgagatggctcggcagataagagcaccg
>chr9:76943933-76944133
GCCTAGCTGGCCAAGGAAAGAACTGTGTCTTCCAATTTATGTGTCCTCATCCTCTTTTATTTTCTCCTACTCCTAGGATATTGCCCTGAACCTGCCTTCC
>chr9:77522164-77522364
TCAGAAGTAAAATGGAAAAGATATCCAAAAGTCTTTCCCCAAAATGCCTTTCCATATTAACCTTCCCTACTGCATCGCTCTGCCACTCTAGTTATCATCT
>chr9:77573784-77573984
tgtaaatgtagcataaagaaaccagatctttatctctcacctgtcacaaaaatcacccccaaatggatgaagcacttcactgtagaacctgaaattatac
>chr9:77867532-77867732
atgcagtaaagctttttgcaaagacactgcctggcccgggcatgataatgaggctttgagagtataaccaatcagatgtgagacatgcaaatgaggtatg
>chr9:78002808-78003008
tggatggatggatggataattggatggatgggtgggtggattgatggatggatggatagatgatggatagatagataggtggatggataagtagatgagt
>chr9:79884516-79884716
TGCACAGGAGAGTGGAGCAGTGTGCTTTGGCCTAAGATGAGTCCTAGAGGGATTAAATACGTATGCAGGAAAAGTACAAGGAAGTGTTAATACTAGGAGT
>chr9:94828072-94828272
GGCCAAACACCAATTACTTCTTGGAAGGGAGGATAAAAAGACCAAGTGTAGATATGACCCATGGTTTTCCAAGTAACAATTGAATGGAAGTATAATATCA
>chr9:94930778-94930978
TTCATCTCCCCCTCCTCACTGCCTGCTTTTGCACCATGAATTTACTATGCCACAGAATACTCTGTACTAAATACATCACATGTACCAAAGATTCTTATCT
>chr9:95238624-95238824
tagcatatgacagtagaaacagtaaatggagagatgccagctataaaccagtgaaagccaaggatcgctgcaacttccaggagctaggggatagataggt
>chr9:95289115-95289315
TTCACCTTGCAAAGTCTCCACCACAAAAGATAAGATCAGCCCAGACTTTAGCTCAGTGGTAGAAACTGTTCAGCACACAGTATAAGCCCTGAGCTGACAC
>chr9:95543740-95543940
tctatctatctatctatctatctatctatctaAAAGACAACAAATTTCCCTAAACATCTATGCCCTTTATATTGACATTTTTCTTTTTATAAGCTACATT
>chr9:96231612-96231812
TAGGCTCTGAAGCAAATTTTAAAATTCTGATGGaaatcaagagtagtcatgcattcctgtaatttcagcgttctcaagatagaggatggaggatcagaag
>chr2:27075356-27075556
CTTTTCCATTTTACAAGGAAGAGATTGAAGTCCAGATAAGAGCAAGAACTCATATCACGCTTCCTCTCCTTTGTCCTATAAGACCAGAGGGTCCAAAGCT
>chr2:27778468-27778668
GTAGCAGACCACACCCTCCAGAAGGGTCTGTGTCGGTGCAGGCTACAAGCCCCTGCTCCCTACCTCTCCATAGCGGGGACTCACATGCCCTGCCACTCAA
>chr2:27997068-27997268
TTAGTGTGCTAGAGGTGACCGTCACCACAGTAATCGACTCTTGACGTCATACAGAACAGAGGACTCTGGGGCATTGCCATGTATCTTGGCCAACAGATTT
>chr2:28563697-28563897
gcgcgcgcgcgcgcgcgcgcgcgagagagagagagagagagagagagagagggagagagagagagagagaagaaggaggaggaggaggagggggaggggg
>chr2:28730254-28730454
AGGGCTTCTTCTGCCTCCCTACACTGTGAGATGAACTCAAAGCAGTTTGCTTACTTTCACTCTTACAAAGGTCACTACTGCTTTATCTGAGTTCCAAATC
>chr9:96573506-96573706
TTAGCAGATTCTTCTCTTTTATGCTACATAAATTTTAGCATTTATGCTTCTGACAGACTACtttaaattaaaatatttttattGgagcctagagaactag
>chr9:96596633-96596833
AAACGGGCCTAACCCAGACTCCAGAATGAACTGCCCTGCAATGTCTCCAACCTCATTAGACTTTAGTGGACAGTGACAAAAATTTAGCTAACTTCTCTCT
>chr9:99570954-99571154
GATCTATTACAAGCTGGCACAGAATAATGCCTAGATGTCAAATGCTTGGCTCAGAGGACAATTTACTCACAACACTCTTAACACTTGTTAACTGTTTCTA
>chr9:100454354-100454554
CCCGCCGGGTGGGCGGTAGAATTGGGCCACCGGATCAGGTCAGGCCGGATTCAAAGGAAAAAGATCCGCATCCCCAGAAAAGTCACACAGGCCAAAGAAG
>chr9:102663630-102663830
TCTGCCTTCGGCACAATCCCCATCGCTTACACAGGCGGTGAGGGAGTGGAGATGCAACCAGAGATTAGAGATGTCAACCACTGAACTCAACGAAACCCTA
>chr9:103639443-103639643
TCTTAAGCCAAAGCAACAGAGCCCAAGATGCCCAGGCCTACAGTTTCCCCTGTGAAGTGTGTGATTCTCAGCAGAGATGCCAACTGATGTCATCATTGTG
>chr2:30106550-30106750
tgccatttgaacctgggtcctctgcaacagtagccagtgctctaaactgctgaaccatctgtccttgccccATTTTCTTGAttttcttcttgagacaggg
>chr2:32161233-32161433
cctagatcctctgcaagataagccagtgctcgaaactgctaagcagtctctccatcccTGGCTGTGACCGACCGACCTACctttctttctttctttcttc
>chr9:105092974-105093174
gtgatttttctgtcaacaatataaaatatcaggcaggcatattacagcaaaaatgtgaaatagctggcagggatggaacaaatagttatacagctctact
>chr9:106222312-106222512
ATCTGGTTTCTCATTGACCTTGGGCTGGAGTCTGGGTTTTGGTTCCTTCCCACAGCTCTTTGGGGGGTGGGGGGCATATGTGATACCCTTTGGCTGATTG
>chr9:106492846-106493046
CACTGGGTGGGTGGGTCAGATATATCAGCCACCCAGTGCCTCTGTGGTCACTAACAGTTGTGTAAATGTCtgtagtggctattcctggttgtcaacttga
>chr2:32770895-32771095
GTCACCTGTGTGACACTACAGCCCAGCCTCTGGCTAGAACCTGCCTGGCCACCCTTATTCAACCACTCCCCATCCTGGCCTGGTTAAATGAAATGAACCT
>chr2:32894591-32894791
tgcctctgcctctcaagttctgggatcaaaggcgtgcaccacctctcccggctATGTTTCCTGTTTCTTGATTGCTCTGCAGAAGGACTGGGTAGCCCCT
>chr2:33308530-33308730
ACCCCCGCAACAAACAAACAAATATATGGAATAAAGTTGGAGCTGTGAGAAAAAAACCAATACTTCTGGGCAGCCAACACATTCGGTACTCCTTGATTGA
>chr2:33544060-33544260
GAGCCGGGCGGATATGGCGGTGTCACGGGCGCCCCGGCTCGCAGATCTTATCCTGTTCATTTCCGCCCGAGCCGAGCCCGCCCGCGCCGGCTCCCTGAAG
>chr9:107686452-107686652
aatctgctaccatggccagctGTGAGTAGTAGTTTTCTAAGTATCGTGTGTTTCACTGGACCTGTTGACTGGAGGTTCATTATAGTGGAGCCCATGTCTA
>chr9:108163665-108163865
TCTGATTAACAAGATTAACAAGAAGGCAGAACCTAAGACTTAGCAGGAAGAACATAACTGCGATCAcagatcgccttacaagaaaccacaaagggagaga
>chr9:110441366-110441566
CAGATTTCAAGAACTTCCCAATTTCATAGCGAGgtgtatgtgtttgtgtgtgcgagcgtgtgtgtgtgtgtgtgtgtgtgtgtgtgtgtgtgtTTcccag
>chr2:33994059-33994259
agtgctgcccacagtggcctggggcttcccatataaaatcataagtcaacacaatctctttcagacatggcaccaggccaatctgatttgggaaattctt
>chr2:38239210-38239410
TGTTCATTTCCAACTCAAGCTCTGTACAGCCTTAGGAAGATACCCATCCCTGCAGTGTTAAGGTTCTTGATGTAGCTTCTATACAGTACTGACAAACCAC
>chr2:39506836-39507036
TTTCTATGCAATTCAGAACCTTTGCTCGCTCAGTTGTATAGATGAAGAAGATAAGACAAGCAAACATTGTTTTGCTGATCAGTAATGATGGAGCTGAGAT
>chr9:110461204-110461404
gtttcttgcaggctgctggttacaactgcacaccatagaactcaccacactgtgtcttatctaacagtgagttgaagagcatctttgccactaatctata
>chr9:111062410-111062610
TGAAAGTCGAGGTGGCTCGTGGCATTTTGTCTATTGTCACTTTCTGTGAAAAAGAGCACTGAAATCAAGAGTCAGTCTCcggattggattcctaggaacc
>chr9:111307484-111307684
taggtggaacaacattatgaactaaccagtaccctggagctctggactcaagctgcatatgtatcaaaagatggcctagtcggccatcactggaaagaga
>chr9:112389946-112390146
CCTGTAACAGCTAGTGCAAGAATTAGAGAACAGGAATTACCCATTTTAGTTTTCTATTTCAGTTATATTTAAGGACAAAGAAGACATAGGAAGAACCATT
>chr2:44524528-44524728
AGACAGGGCATCTGGACATCTAATTATTAGGCTTGCTGGTTCCAAAATCTCTTCAACAAACCATAGTCACAATAAGAAATAGCTGACAAAAATTAAGGTA
>chr2:45091217-45091417
CCCTGAAATCTGAGCCAAGGTCTCCAAATGTAGATCTTATCTTCACAGGTTCTGAAGGGAACCTGGGAAGTTAGTCTTTGAGATCTGCCCCTCCCCCCAC
>chr2:46938002-46938202
atggcttcatgagatttttccacttCTAATTTAATagtccaaggatctagcagttactcagtctcacgcagcaagcaggcgaaggagcaagggctcgagc
>chr2:50253906-50254106
ggtggtcaccacaatgtgaggaactgtattaaaatgtcacagcattaggaagatggagaaccattgaactgacatataggaatgttaattttgtattctg
>chr9:114729978-114730178
aacagggtagatggtgcctgaggaacatactcaaggttgacttctgacctccacacttgcacccgcgcGAGCCTGCACCTTCATACGCGGGTGCACCCCT
>chr2:58444011-58444211
cactgtcgagtcgataccatgccagccccatgcttcaaatcctccacggtctttgtggtgcacatcaggcaaacccacactttgctgttgtacctttctc
>chr9:116369375-116369575
gtctctgctcattttgtggggttaaagatgcaatctctcagcctctggttgccatatctcctccaccatatggtctctgcctctaaaaccaaaccacagg
>chr9:117999524-117999724
agatagatagatagatagatagatagatgattgataggtagatagatgataggtagatagatagatagatagatagatagatagatagatagatagatag
>chr9:118402743-118402943
TCTCTGGTGACATCTCCTGCCCTTCCCTTAAGCTCCTGCTTTATGTAGGCCAGCTTGGCATCCTTTCTCACTTTAGAATTTATCATCTCTTTAAGGAGGG
>chr9:118842876-118843076
GGGGAGGTTAGATTTTTGTTTTGTTTTTAGTTTCTGAAGCTTTTGAATTTTAAAACTTTGTTTTAGAAACATAATTGGGAAGATggctggagagatggct
>chr9:119231900-119232100
AAAAGATGAAACTGCCTTCCTCACTGACTTCCAACTATAACATCTTCAACAACTCACAGTCACCTCTATTGCTTTCCCATCACTAAAAACTTGGTTCTGA
>chr2:61386845-61387045
aatagacagacagacagacagacagacaagtagatagatatatgggtagatagatagatagatagatagatagatagatagatagatagatagatagata
>chr2:61981654-61981854
AGACTGGGGAAGGCAGGGGCTGTTGACATGGTTCAGTAGTTCACATTTGCGATCAAACCTCATCATTTGAATTCAATCCCTTGGACATATGTGTTAGAAG
>chr9:119947698-119947898
GTTATCAGAGCAGTTAAAACTTTCTGGTCAGCACATTAGGCCCTCACACCAACACCTCTCCTCCATCatctatctatctatctatctatctatctatcta
>chr9:120076002-120076202
aatgttgcaaatgaattcagaggcctgcctgcctttgcaagcacagacaataaacttagctgggtgaggtcctgccctgggatcaccactgtctaaattt
>chr2:69728866-69729066
actacaatccagaattggaaggctcaccagtgacccttatctggaggcttggagatccttatctggatcttggtttggagatcttgagccatagtggcta
>chr2:71032417-71032617
GTTTCCCCACTGGCACGCCTTCTCAAGTAGGTTTTGTCAAACAAGGGTTCCATGATGATGTCGCTGGGTTTTTATTATGATAATAATCTGAAAGCCAAAT
>chr2:71757924-71758124
atcactaggTTTTACTTTCATCTCCCCCAGGGGAAAAAAGTTAAGATGAGACAAGCTGGACCAAAGATAACATCTCAGTGTAGAGTAAGGAAGGACATGC
>chr2:72855495-72855695
cacacacacTTTTTTTAAAAAAGAAAGAAAGAAAAGAAAAATAGAGATAACACTTTCAAAATTCATGATAATAGAATGCCTCCTATAAGTTTTCTGTGCA
>chr9:123251208-123251408
ttgctggagcgggttctctccttctaccctgggggttctaagctcatgctatccagcttggtggtaggtccctttatcttctgcaccatcttgtttgcca
>chr9:123665902-123666102
CCTTGGAATATcctaataacctaatcactttgaaatatcctacttctgaatactactgagtggggatcagatttctaacacacgaaCAGAATAGTATCTG
>chrX:7446893-7447093
gtactgataatttactataatattcttcacaatagccaaggtatgggacagactagatattcatcaacagatgaatggataaagaaaataggctgttttg
>chr2:73728372-73728572
GGGTTGCACTCTGAAAATGATGATTCTAAATCACCATTTCTTTAATGTATTGAGAGTACAGGATAAAGTGAGGTAAGAGATCTTCCACCTGATAAGACAC
>chr2:73803601-73803801
GAGTAGACAACCTTTTAAAAGAAGCCTGGCAGTCAAGGCAACAAGGTTTCACCAGAGCGTCATTGTGGAGTTCGTCTGTTTCTAAGACAGGAGCAACATC
>chr2:75707138-75707338
CATATACTCCATAAAAGAGGGAGGGAACATAGACAAAACATTATTAGTCTATAACTAATACATGATGTGACAGCCACACGGGAGTCTTATCTTCAGTGGA
>chr2:75825665-75825865
tatcagattagcctgtgggtatgtctgtcaagctttttcttagtggttgattgatgtgggagagccaagcttaactgtgggaggtgcctttccagggcac
>chrX:7657597-7657797
GAAGTAGAATCCTGGATGCAAAAACGTGTAGATATGGTGGCTCAAGCCCCTAACACGCCTCATACTTTTATCACTGTTGCAATCTGGGGATGCCCCCCTT
>chrX:12766347-12766547
CATTAATTTTTTTCTAGCTATACTAAAATTAAATATCCTATAAATGAATGGTTGCTAATGAGCAAACAAAAAAGAAGAAAAAGACAGGCACTTTTGAAGG
>chrX:35892462-35892662
TCTCTAGAATTGAGAAAGGCTGACAAGGGTCAGCAGCTGTTCACTTCCTCCATCCGCCATTCACAACTCCTTTGAGCAGAGTGGCTGTCTTGCTTGCCTT
>chrX:36875554-36875754
GTTCAGCAGTGCTTAGTGTGTGGCTTGTTTAGTGCTGAATGGATGCAAGCTTCTCTGACATACAGTTGCCTGCCTGGCTTGAGCAATGTCACTAAGGTCA
>chr2:75842095-75842295
TTGTCTCTTTAACAGCATTGAGTTTCATCCCCAACCCTTTTTCAGTCTGATAGATCAGGGACATTTCTTTGCCGTGACTTAAAAGATGCTTATCTTTGCT
>chr2:76023809-76024009
GCTGTAGGATGGACCTGCCTCTGAAGCCTTGTCTTCTGCATTAAGACATGCGCATGAGGCACCCAAGGCAGGAATTTTGTGTGCTCTCTGGGAAGCAAAG
>chr2:78840611-78840811
ATTAGTACTCCGGTTTCTACTAATTGAGCTTCTGATTATGTGTTATAACATGGAGTGCAGAGAGGGAATAACTCAGTGTGGAAGGGTCCAACATGCAAAA
>chr2:79075390-79075590
gaagagcaaccagtgctcttacctactgagcTCCATGTGTGTAACAGTGAATGTTTAATTGATTGGTAGACACAGAAAGTTGTgttagtgagatggctca
>chr2:79243710-79243910
TTAGTTAAGATCTCCCAGTTGTCTCAGAGTCTGACCTCTACCCCACTGTCTATAATTCCATGCTAATTGCTCAGAGCAGCCCTGTGTCATGAGGATGGTA
>chr2:79566284-79566484
TGTAACTTATTTCTTGATAGCAGTAAAGGGAGCTAGCAGTGCCAATATCAACAGTCCATTTTAAAGGCTTCCAGGTTCTCTGTAACAAAGTCTGAGTAAG
>chr2:80760982-80761182
GAAAAATGATACATTTTACAGCATGAAAAATATGCTAGGAAAGAAAAAGATCTTAGAGATAAGCCACAACTCGACACCGAACCAAAGCCTCCCAGGAAGC
>chrX:95852528-95852728
cctctctctctctctctctctctctctctctctctctctctctctctctctctcataatatgccttctctgcctcttacttactggttctactctaaata
>chr2:83808180-83808380
atcttttcatcttttgtttctaagccatctaaaatagtattatacagggtccaatactgtttattgttattttcatccttaCGTGTCTTATTCTTTTTAA
>chr2:84930184-84930384
tattcagaggccactgcagtcatggcctgaagattccaggctacatctcaagatgTGGTGATGGCTCTAGTTTTGGTCTAGctcttgctgcttcctgatg
>chr2:90535311-90535511
TCTCTACACATGGGAGAAATGTCATTTGACTGACCATAGCTGGTGACTGATGCTCCCCAGCAGTAATGCTGAGACCCCCTATATGAGTTCTAAACTGTGC
>chr2:91167007-91167207
GTCTGTCTCCTGTCCACAGTAGATTTGCAAATGCTGGGAGGCACGGGAGGGAGGGGCTTGGAGATGCCTGCTGTGGCCTTATCTCCCATCTCTGTAGAGT
>chr2:92025574-92025774
Gttttttgagacagatttctctgtgtagttagccctcactgtcctggaactcgctctgtagaccaggctgatctcagactcacagagatcaacctgcctc
>chrX:134162970-134163170
TTAGGCAGGTGTGTCTCCCTTGGCCGCAGGGTTGAACCTCCCCAGGTCCTATTGCCCTCCAGATAATATCAGAAAAGCGGGAACCTAAGTGGGAATTGGG
>chrX:142429496-142429696
ATTAGAATgcacagtggttaagagcatagagttttatcttgagcaagatctcaggtagcattcttttccaagtacttgcacaatcaaggtgacatcagta
>chrX:159259106-159259306
TTGCTAGTtagactgagctcttgaaaacaaacactcttatttctctgaatcctcaacagttaacacaatgcctggcacatacatattatgaactcagtaa
>chr2:93471487-93471687
GGGAGACATACAGGGATAAAGACAGAGTTTGTGTTTCTGTGTGTGTTGTCACCTCCTTCAACTAGTTAAGGTCTCATGTTAACTCCCTATGGCTGGGAAC
>chr2:94352006-94352206
ctgctccaactgtaaaccccaccagtgccagggttgcaggtatgtacaccacacttggcttttgtatgggtgctacagatctggactcagggcctcatgc
>chr2:95025775-95025975
tagtaaaaatggccattttgtcaaaagcaatctatagattcaatgcaatttcctccaaaattccaactcaattcttcatagaattagaaagagcaatttg
>chr2:101804346-101804546
ggttcagttcccagcacccttttggcacacacacacatctgtaattccagttccagggaatctgatgccctcttttgacattcctggacaccagtcacta
>chrX:166185354-166185554
ctaatctagtgcaatctcatcattatcttttatctgcacaaagcctctttccgagtaagCCCCAGTGACGAGAACCTGCTGCTCGGCCTCTTCAGCCCCA
>chrY:144893-145093
gacagacagatagacagatagtcagacagacacagagaaagagagagaaagatagatagatagatagatagatagatagatagatagatagatagataga
>chrY:258303-258503
gatagatagattgatagatagatagatagatagatagatagatagatagatagatagatagatagatacttagatagatagatagatagatagatagata
>chrY:260038-260238
tttatctatttatctatttatctatttatctatttatctatctatctatctatctatctatctatctatctatctatctatctatctatctatctatcta
>chr2:103065122-103065322
ctaatatcaaaacctgataaagacacagcaacaaaaagaaaactctaaaccaatatccctgataaagagattaaaaatgtttgataacatactttcaaac
>chr2:104171532-104171732
TGACTATAAGCTGGCAGAGGTGAGAAGCTGacatgccaggtattgttcccagagctttgcatacactgacattttaactcttacgataacctactgcaat
>chr2:105021767-105021967
gagagagagagtgagTTAGagagagaagtagatctctctaagtttgagaccaaggccaaggctacataatgtataagatcctatctcaaaaacagaaaGG
>chr2:109180410-109180610
tgcaaatgaaaacaaccctgagattccacctcacaccagtcagaatgactaagatcaaaaattcaggttacagcagatgctggctaggatgtaatagaaa
>chr2:118434156-118434356
CGTGCTATGTGAGTGGCAGGTAAGATGTGTTCAGGGTGTAGCTCAGAGGACACTGAACCTTCTGACAGTGTGAAGACATCTGTTAACACAGGCTCACCCT
>chr2:119031978-119032178
atCAGCTCTGTTCAAGAACAGTCCAGTGTGAAAAATGGGCTCCAGGTCACATGAGACTGAAGAGAGAAAGAGGCAGAAAGACCTCAGATTGTATACAATG
>chr2:120662254-120662454
tgagtttgaggccagcctggtctacaaaactagttctaggacagccagagttgcacagagaaaccttgtctcaaaaaaccaaaCCAAACAAACAAACAAA
>chr2:121396776-121396976
TGGTGACACCAGATTTCTAGCTCGTCCCTAAGTTACTGTTTTTGATGAGGGGAGGTGATTGAGACAGAGATGCTACGTCCTTATACTTAAAAACTCCTGG
>chr2:122322788-122322988
gatttgttattggtgagggtcttagaaccagtctccagtgtcctccaaaggacTCCTATCTGTGTGTGAGACTGCTTTCTTTCTGTGTGTTCTTATCCAC
>chr2:122443468-122443668
cctatctatctatctatctatctatctatctatctatctatctatctatctattgggacattCTTATTCTGTCACTCAGGCTGGCCTCAAAACTCTTCTG
>chr2:124704782-124704982
TTTCACACTCACTAGCCAACCCATATTCACAGCGAGCTTGCCAAAAAGCATATCACCATCCCCAACCTGTCACATCTGGGTACCCTAACTGTGGGGAAGG
>chr2:125735790-125735990
cgtgttaagtacaacatcagcaccaacagtgccactggcaacccaacatcagaacatacactctgatgttatcagccacccacatcaaggtttcattttt
>chr2:126483538-126483738
CCGTTTTGCATGCAACATGTTTGCATGTTTGTTTTCGTTCTCAAAAATATCTCTGCTTggagctggaatgtaacccaacagtagagagctcacccagtac
>chr2:128372156-128372356
CCAGCTGTAAGAGAGCATCCGAAAAGCTCTGCAGGCCCAGCACCCGTGAGCACTGAGTAGCTAAGAGTCCGTTCCCGGGTGGGAACCCTGGACGGGCCTC
>chr2:128403005-128403205
GTCAAaaataactcagctgggagagcattccactgaagatcaaaatgatttggctctcctggCAAAGGCTCACCCTGCCACACGCTGGGCCCCACCAATA
>chr2:129377148-129377348
taagctgtgctcaggtgccatgtgtccatctcctcactcccttccaggttccccctcccctccttttttcccagaattcttcctcctccagttgtcctcc
>chr2:131989744-131989944
TGTGTGGGAGTTCTCAAAAGTTTCTTCCCAAAATTATACCCCAGACATCTCCAAGACATAATTATCTTCCATTAGTTGGGCACACCCACGCGGTCCTGCT
>chr2:132379618-132379818
TGAAATGGAACCTCTGCTGTCTGTGCCAGGTGACTGCTTCCTAAACAGCGCTAGCATCACAAACCACAAGGCAGCAAGATTGATATCACAGACACAGCTT
>chr2:139773706-139773906
tggggcaatgggatgttgcttgccctgggcctgcataagactgagcctgtcatcagctaactacaggtcggagaagtgaccatagccatctgtgttcaac
>chr2:142811928-142812128
ATGAGAGAAATGAGTAAGAAATTTCAATGCACTACTTAGACACTTCAAAAGAAATACTGATGGTTCAGATAATGAAACTAAACGAGAAAAGCGTCTTCAG
>chr2:143563382-143563582
gatagatagatagatagataatagactgacagatagatagatagatagatagatagatagatagatagataatagactgacagatagatagatagataga
>chr2:145822177-145822377
CACTTCCTGACGTCATGCTATTTTTGTCTCTGTATAGCTCATTGACACGATCGCCTCGGAGATCGGAGAACTGAAACGGGAGATGGTGCAGACAGATATC
>chr2:147795388-147795588
AGGAGATGCAGGCAGACAAGTGAGAGCCAGTGACAGCAAGGCAAACAATCACAATGCTGTGGGAATGACAGCTGGTGACAGAGAGAGCCATGGTGGCCCT
>chr2:149826562-149826762
AGAATGTATTTAGTCAACCCTTTGCAGATGCCCTCCACTAACACCCACCATTGTGATGTTGAAGATGGCACAGGTGAGCTATTGCACCCCAGCTTATAAC
>chr2:150747570-150747770
GAAGGAAATACACAAAGAATGGTAGAGAATAGCTCGGAGAGGTCCACTGTAAATGAAACAGTCTGAGAAGGTGGCATTATGTTATTTTAAAAGTGAGAAA
>chr2:150909835-150910035
TGTTGCTTGCTGGAGGTTTTTTTTTTTTTGTTGGTTGCTGGGCTAACTTTATCTCTTTGCTAGATTCCGAGATCGGAAACAAGTTTGAAACGGGGCCAAA
>chr2:152962316-152962516
GGCAACTCTTCCAAGATCCTTGCTTGGGTCAGAGGGAACCTAAAGGCGTGTCATCCAAACAGATTGCTATCATCCAATCAGATCGGTGGATCGGGACACC
>chr2:154351282-154351482
CACTTAAGTAGACCTCTAggtgttggagaggtggctcagtagtcaagagcactgtctattcagttcttagaacccacatggcagctcacatctgcgactt
>chr2:154465257-154465457
TCTTGAGCAGCTTGTTTAGAGATACCTAGCAGAGAAGGGTACAGTTCTGTGTAGAAAATGGACTCATGATACCTGTTGTCACGTCTCATAGCTGGAACTA
>chr2:155318158-155318358
aggcagaagcaggcaaatctctacgttcaaagccagcctATAAagatagatagatagatagatagatagatagatagatagatagatagatagatagata
>chr2:155686181-155686381
ACCTGATATACTGGGAGAATGGCAGAGACAAATGACGTATAGATGCTAATCTTTTACATGAGGAGGAAAATAGATATCATCAAATTGGAAGAAACAGCTT
>chr2:160741687-160741887
ttccccatctgtttcctccatcaggctgggattttctgaagggcaggaactcagtgcccattgatctgtttccccaggacccatcttagggcctagggta
>chr2:162826248-162826448
agtacaaagacaacccaaagtccattaatgcaactgatgagctgattaacaaaatgtggtggtaaccagccacacagtgcccttacccgcagaaggaata
>chr2:163253472-163253672
ATTAAAACTGGGGTGAAGGCTCGAGATTCAGATTAAAATGAAATTGTGTTTCGCCCGCTGCGGTGCTGAGAAGGCAACGGCAGCGATTACGCCCGAGATT
>chr2:165272494-165272694
ccatGTACTTAATGTATCATCTATCCATCCATTCTTGTGTGTATCCGgctatttatccatccatcatctctccatccatccatctatccatccatccatc
>chr2:165367074-165367274
AAGCAGGTTATGGGAGGAGCTTCCAGGGGGCGGGGCCACCGCCTCTGCCTGCACTTCCTCCTCATATCACCTCCTGGCCATCTTCCAAGGTACTCTATGC
>chr2:165654349-165654549
GGGGGTCAGCTGAGGATCCTGTATCTGTAGACGGTAGCAGATGACAAACCTGGGACTTGGTGGGTTAGCGAAGAGACTTTTATTTTAAGGTGGGACCTAT
>chr2:166754883-166755083
AGGATGTGATGGTTAAAGTGTGGCCCATGGCAGGAAGTACCGTTATCTATTCATCTAAACTGGGGACCCAAAAGAGGCTCAGGCATGGCTGTGTCCACTG
>chr2:168586126-168586326
cttgccaacaaacctgaccgcctgggttcagtacccagcacccacatgatggaaggagagatatgactcccacaagtCCCTCGGCATAGAGAGAAGAGAA
>chr2:168595806-168596006
tagtgataaccatcttaccacttcccacatcaggaaactggggcccacgcaggtggtgacGTTTGGTACTTTAGTTGCCAAAATAGAAAGCATTTGTATG
>chr2:168908991-168909191
GACTCCTGAATCAAGCTTGCCACAAAAGCCACCTGAGATGGTGAGATATCCTGTGTTGGGTTTTAGATTAGGGATGGATGGTGACATGCTTCCAAGCTGA
>chr2:170145296-170145496
gagaacaagttcctgcataggcagggctacacaaagaaactctctgactcgaaaagccaaaCCAACCAatagatagatagatagataatagctagataga
>chr2:170193242-170193442
GGCAGATTCCCTCTTAGATAAACACATTGCCTAGTTTCCTGAATAAACGAAACATGATCACAACCAACCGCCCAGCTTCTCGCACGCCTCGAAGGTGTCC
>chr2:173027930-173028130
CCTAGCCCTGGGGAGGAGGGCTGAGATGCCAGAGTAGATAATGGATGGCCTTGGCCTTGGAGGAGGCCATCATAGAGGACAACTTTGAAAGTAGCGGTGG
>chr2:173672545-173672745
CTAACACTGCTTGAGTGAAGCACTCCTTtttattctttaaatgattagtgaaatttgtcagtgtttccatctgggcttcaagcactccttgtgtattaga
>chr2:180273688-180273888
TCGATCGGCTAGCGATATGTGGCTTGCCCCGGCGCTCCCCTGAGTCCTAGAGTCTTCTGTCTGTTGTAGGTTTGGCGTGGCTAAACACGGCAAGGTCGGT
>chr2:180602746-180602946
atgggtggttgctgggatttgaactcaggacctttggaagagcagtcagtgctcttacccactgagccatcctgccagcccGTCCCTGTGGAGTTTTTAT
>chr2:180781640-180781840
GCAGTTTCCCCCGTATTTCAGCACTCCTCTTTCCCAGAAGATAGAGTTCTTACTCCATGAGAATAACATTCTAGGTCCTGCATGTCTTCCCTACCAGTCA
>chr2:181458153-181458353
AGCCGGAGGAAATTCGCTAAGAATTTCAAACTTTCTTCTGTTTATATTTCTTTGGGTTAGAAATTATCTGTTTTTTGCCCCATTTAGCTTGCTCAGGGGC
>chr3:16027446-16027646
gtattgtgaaggttgttgtttccctaattttttctcagcctgtttatcttttgtgtagagagagacaactgttttgtttgagttaattttatatccagct
>chr3:19568626-19568826
AGCCTTTGCCATGCTTGCTAGAAAAATATTTATATCAAGCTCACAAGTAATCACCTATAGTGAACACTGAAAAGGTTATAAAATGACAAACATTTTGGGC
>chr3:21046547-21046747
agcgatctccccaaatccATTGGGGAGAAACTTTTTAGAAAGCTACACAAATGCTAAGAGATGATCAGGAAAGTAATAAATAACTAACCCTATGGTGGGC
>chr3:30605770-30605970
agatctcactgtgtgagtttgacagaaactcactgtgtggctgaagatggcctcaatacagtccccagagtgctctattgtagacacaagccaccTGCCT
>chr3:30891003-30891203
GTTTTCATTTATTTTGGGAGGGgccatagcctatgtatggaggtcagaggacatccagaaagtcagttttctcttgccaccacacaggattgtaggttcc
>chr3:35529300-35529500
CTTAGCCACAAGGACTCCATCTTATATATATAGTCTCCATTTTGTACTAAGCTAAATTCTAGGAAACACTTGAATTCCCAAAGATGGTGTCTGGCCCCAG
>chr3:37081466-37081666
CTAAATTAGATATTCTTATTCAAAGATAGCACCAGAAAAGCACAGGTTTCCAGTTATAAATTCCTCCAGTACTCTACTATAATTCAGCAGAGTATAagcg
>chr3:37334302-37334502
ATTTAGGGAGCAGTAGTGAGGAGAAGAGATTGGGATACCTGGGAAATAGATCCAAAGAGCAAGTACGTAGCCGCAGTGgaatcatgtgtctcattgttat
>chr3:37476782-37476982
AACACATTTGAGGAAATCTTTTTGTCAACTGCCCTTACTTTCTGCTTTTCAGATTGACTCTGATGTTAGCTTCTATTGTTGGAAATGTTAATACTACATG
>chr3:41182718-41182918
AAGAGCTGATCTTGATACAGGTTTTAGGTTTCTGCCTCTCTGAGCCATCTGAGGTCAGCTTGACCTGGGATCCTTATTCAGTAGGTCTGGGATGGGGGTG
>chr3:55079198-55079398
AGCCATTGGAAGCTTCCGAAGTCGACATCATCCTGCATCTTTGCAAACGCTAACGTCACGCATTCCTTAGTTATATCACAACATCTACAAAAACATTAAT
>chr3:59483104-59483304
ACTGGGTAGTGATGCCCAGTTGCAGAAATTACCACCAACATATGTTCTTATCTGTCAGAATGATCTAAGAGGTGCTGGGCTTAATTATGTTTCAGAACTT
>chr3:59879169-59879369
taatttagataaggaatctgctgttatgattttgttaaagagacctgcttatgttttgctgcctattagagttaggaaatgatccttggtttaaaaatct
>chr3:61409762-61409962
AGACTGGTTGTGGCCTGTGGTTCTACAACTCAGCTCTTTGTGAGAGAGGAAGGAAGGGCGGGCCTGTTTGAGATTTCCTGTTGCTGTGAGTCATTGATAC
>chr3:75360156-75360356
tatcaatgtctacaactttttaacattcagaAGCAACACCAGTCAGAAGAACAGGTGAGATAGACCCACTTGATAACACAACAGTGCCACCTTCTAGGTT
>chr3:76135490-76135690
atccatccatccatccatccatcgatccatccatcgatccatccatcaatccatccatcgatccatcgatccatcgatccatccatccatccatccatcc
>chr3:84772116-84772316
GGCAGAGATAGACAGATAAGCTATGGGGGAGATGAGGGCTGCCTCAGCAGTTCAGGATGCCAGCACTGGTCCTGGACTGGAGTGCTTATCTGCAGGGCAG
>chr3:84977848-84978048
GTCATTGAGCAGAGCTACATCAGCGTTGTTACCGTCACCTAGAAAGGAGTGGCAGTAATATCCAAACACGGGCTGCTTATCTTCTAATCAGAGCATCTGC
>chr3:85284818-85285018
gatcagacaccatgaccaaggcaactctcataaggacaacatttaattggggctgccttacaagttcagagttttagtccattatcatcaagacgggagc
>chr3:85725496-85725696
AGCAAGGTTGGTGCTTAAAGAGGGAACAAGTCAGGCCAAGGGAGACAGAAGCCAGTCTCCAAGCTGATAACGATCACAAGGAAGACCACTTCAAGAATAC
>chr3:85857655-85857855
TTTGATCATCCAAGAATGTTTTTGAATCCCTACATGTACCTATTGTATGTCAGGCACTTGAAACAAAAAGATAAAGATCTCTCTCTTATCGAACTTATGT
>chr3:85981393-85981593
tttgaatatgcttggcccaaggagtggcactgtaaggaggtatggccttgctagagcagctatggccttgttagaggaagtaggtcactgtgggagtggg
>chr3:87048634-87048834
aatgcaagagctgggagatagggaaaaggacatgatacacccccactgagataatgatctccgagcatctgtggcaatctgcacaagactggacctgcca
>chr3:87372082-87372282
actcccaccagcaatggagaagtgttcccttttccccatgtcctcaccagcttgagctgtcgttcggtttatcgatcttggccattctgactgttatcag
>chr3:87390090-87390290
GAAGGATCAACCTTAATTAATGGGGGGTTGTAAAAAGCTAAATATGAGTAATATGAGTAGAATCTCACCGCTTATTTGTCCCTCCACAGCTCAGCATGTG
>chr3:88045112-88045312
tttgaaactgATAGAACTGATtatctatctatctatctatctatctatctatctatctatctatctatctatctatAtttgagacaggcttttacaaagc
>chr3:88663430-88663630
TTCATCAAAAAAGGGAGGCAAGTgagagatggctcagagattaaaataacttgttgttcttgcagaggatctgagttcaatgcccagcatccacaagcag
>chr3:89881604-89881804
TTTAAAGAAGATGGGGAGTggggctggagagatggctcagcagataagagcactcgccgcccttggatggaacctaggtttagttcgcagcagccccaaa
>chr3:94314078-94314278
catattgagtaccaggccagacaaggctacatatagtgagacccGAGACCCTATCCatagatagatagatagatagatagatagatagatagatagatag
>chr3:95027384-95027584
GTCTCTCTACCCACACAGGTGCCAGAATTAAAGGCATGTGCTCTGGCTAGGGGGCCTCCTTTTAAGGGCTTTGGGAGTGGCATTTTATTGGAGTTCCAGT
>chr3:96563714-96563914
GTATACCACAGTGCCCAGGAGGTCAGAGGACTTCTGTAGACACAGGTCACCAAGCTCACAGCCTGTGCCTTTATCCAAGCCAGGTGACATTTTTCCTTCT
>chr3:96813828-96814028
TCTTGCAGTGATCTTTATCTCCTTGATATTTATGAAAAGGGATGACTCTCACCTACTGTCTTCTCACGAACACAGAACTAAAGAGAGCAGCCTGTAGGAC
>chr3:96958205-96958405
ggacaatcttagaaggctccatcccagtgaagggctacaggcaagcaatggctacttagagagagaaccagtcttctctagggatgagcTACCTGGTAGG
>chr3:96958949-96959149
TGGCATTATATACTGCATGTTTCTACAAGGTAGCCTTTTTCCCAATATGAATATGGATTTTATCTGCAATGAGATCTGGAGCTTTAACTGCTCCTTCGGT
>chr3:97071515-97071715
ctatgggtcccacacggaatgtgtaggagaaactgagctgagctgagcatctctgttctgctttctctcagaggggacacacccgccagctgcctatttc
>chr3:97775378-97775578
AGTCTGTCTACAGATTGCAGGCATGCATGctagcattcctaactaagagaaataagtttctcttgtttttaaactaccagtgtagctttttgttacagca
>chr3:97889688-97889888
gcaaattccaggtcggccagggctgcataatgagaccatgtctcaaaaTGAAAAACGTTACCAAGACAAACtggtttatccttgtgatctcaactatttg
>chr3:100561930-100562130
AAGAGGGGACAGTAAGCTCTACTTTTCAAGTAGGTGTATAAAAACAAGCTCTTTATCTTTCTTAAAATCAAGAAATGTGAAAACAGACAAAGCCAAAAGA
>chr3:100907306-100907506
atagatagatagatgatagataggtagagagagagagagagagagagagagagagagatagatagatagatatagagagatagaaagataaataTATCTT
>chr3:103509808-103510008
cacaactggcggttatcatgtagaagaattcgaattgatccattcctatctccttgcactaaggtcaaatctaagtggatcaaggaactccacataaaac
>chr3:104534244-104534444
gatagatagatagataAgaaagaaggaagaaaggaaggaaggaaggaaggaaggaaggaaggaaggaaggaaggaaggaaggaaAATAATACTATACTAA
>chr3:104771460-104771660
TTGCACAGGTGATGGTGGCAATGACATACAACTAATTAGCCACGGCACTTGTGGAACCGCTAAAGAGTTTGATAAAATTTTAATTACCCCTTGTTTTGTG
>chr3:105399975-105400175
TTTCAAACATGATTACAAACACGACCTTTCTGTTTGAAAGGTCAAGCAGAAAACTCTTATAAAATAGAGATATATGAACATTCAGGCCATCAAGAGGCTT
>chr3:105438536-105438736
AGAGCAATTAATCCTGTGCTAGGCAATGGTGCCAGGCATTGGTGATATCCTGTGTGTGGATCTGGAATATACTGGTTCTGCCCACTGAGAAGGAAGGGTG
>chr3:105563400-105563600
ataaatgatgatggtaaagatagataatagatgatggtagatgatattgatagataggtagatagataggtagatagatagatagatagatagatagata
>chr3:106786633-106786833
TCTACTTCAACAAAGCATAGAGCTTTGGTGGACTTGCTGCTTTGCAGGTTGGATCAAATGAAGTCATATTGCAAGTAATCAATGACCTGAAGTTGCTTCC
>chr3:107084468-107084668
CTCAATCATCTATTCCatagatgggtggataggtagatagatagatagatagatagatagatagatagatagatagatagatagatagatagatagatag
>chr3:109354822-109355022
cactggtgagccttccaatatcggattgtagttcattccaaatatagtcaagttgacaaccaggaatagccactacaCCCACCTCACAGCATCTGTTTCG
>chr3:113646383-113646583
atgtgaacatgagatattatttgtgtcaagttgacaaggggtggattgtagtggctattcctggttgtcaacttgacaatatttggaatgaactacaatc
>chr3:115729170-115729370
GGTTCCCCCTGATCAGCGTTCATCTTTCTACTTTTCAGCTTCCAGACCTAGGTAGCTGTCATCTCTTCTTATCTGAAAAATCTTCTTTGTTTACAAAGAA
>chr3:116659260-116659460
AACTGTATCAAATACTGTTCAAAGACTGCCACAGGATCCAACGGTATGTCGTCTTTAAAGGCTCGAATTGTAACGTCAGTAACAATATCTCCACAACGAT
>chr3:121717845-121718045
TAGAGCAGGGATAAAGGCAAATTCCTAGACAACTGAGTCTTAGGTCAGAGCGAGCTAGACTGAAACCATGAGTAACCTTGATGATAGAGAAATCAAAGTT
>chr3:126991190-126991390
CTCTTGGCATGTTTACATAAGACCACAGGTATTGACTTAATGAAAGCAAACTAAATCAATGCTGTAAGAAAGAGAAATCCAAGGCCCAATGATATCACCA
>chr3:127862769-127862969
ACTGGTTAAACATGATCGCACTGGGTGCACTCCCCAAAATAGTATTGTCACATTAAAAAAAAAAAACCCTATTTAAACTATGAAGACTTGAAAACACATT
>chr3:127941430-127941630
TAAAAGTGAGTCACACTCTGGTATGGAGTTACACACCCATAACCATAGCTACTTTGACTTAGTGAGACCCCCCATCTCAAAACTtcatcatcatcatcat
>chr3:129557748-129557948
GGTGACCTGCAGGGCCTGCGGAACAGATAGTGAACAGTGCTCATGGTATCTGCACCTAGCTCTGGGCTAGGCTAGGTTTTTGCTAAGCTTTTGATGGTGC
>chr3:129658644-129658844
aagtgtgatctctgaaccggcagcatctgtgacagctgggaacttagtgagacgttgatccagtctcctgaacccactgggccggtatctgaaaagctcc
>chr3:130273308-130273508
atagctctgaagtaataacaaaaataatttgtggttgggacttactacaacatgaggaagtgtattaaaaggctgcagcattagggagattgaaaatcaa
>chr3:133527866-133528066
TAGTCTGCTTGCCAGTACCAAAGACATCTGAAGTCTAAAGAAGTTAGCAGAGAGATTTGTATCTCTTTATGAGAGTAGATGCCGAGATACCAGAAACCAC
>chr3:133656186-133656386
tctagcagaagacccaggtttgattcccagcatgaacacagtagctcacaaccatctgcaactccagttccaggagatctgacactgctcttctttcctc
>chr3:136086852-136087052
AAGACTAAGGAAAATGGAAACTATGCTTTGGTGTCCAGGGAAAATGTGTGCCAACTCACCAGCCAGCATGCACACACAGTCATTAATGCTAGTACATTCT
>chr3:136531877-136532077
AACATGATATTtttctttgagccagggtttcactttgtagctaaggttagtcctgaatttcagagctccactggccctcaactcatgattctcctacctc
>chr3:136755694-136755894
CCTGATGCAGCCCAGTGTTTTATGCTCTTATTGGGATACTCTAGTGCTTTTACCCGAGAGTGAGTGAATGGTTCAGGCTGTAACCTCCTTTTAAAAATGC
>chr3:138215180-138215380
cttctcttttatttggctagtttggctaaggactatttgatctttatcttttcaaagatgcaaagttttatttgtgtctttgtctccattgtcgcttgag
>chr3:142493590-142493790
TATGTAAGAAACTGCAGACTGGCTATGCTGAGCAATAGGAAGTGTTTATAAATGTTGAGCAAGTGATATAATTATTCAgtgtgcatgtgtgtgcgtgtgc
>chr3:142560274-142560474
ttttctccttttttttttttttttttttGCATCGGTGATGGAACACACTGTAGGAAAGAAAAAAAGTCTCAATCTGCAAGATGTGGCGGGGTGATAACTG
>chr3:143674106-143674306
ttatgagatagggtctctgatcgaacctggagttaaatgagttcaacaattaggtgaggctgtctagttaaagagtgataagcatctacctccctgggga
>chr3:144015452-144015652
tgcactgtggtctcaaccctcagacatcaagcattcatcaagaatgtgttcctgaagcttatctaaggtcaatctgctggaggcattttctcaactaaga
>chr3:152212031-152212231
ACACGAGTGAGCAGACAGCTTTGATGATAAAGTAAACCACAGCGGTTACATAAATAGTCACACTGTGAGGCAGGCGCTGTACAGGACGCTGCTGGAAAGG
>chr3:152245006-152245206
ttcctaccatgagtggacttacagtaggtcaccaggcttagtggtatctttatctacctgggccatcttcccagtctcCAATAACAGTTTTATTATATGA
>chr3:152535590-152535790
gcctccacattcatagcccttgtgtggtacacagatatacatgcatgcagaacacccacatgcatgaaataacaataaaTTAACAAATCTAAACAAACAA
>chr4:6978575-6978775
AGAGATATGGAACTAAGCATAGTCATGAATTCACTCCCTCTGATATGCACACATGATACGCAATTAAAATCTCCATTCACATTCCTGCTGGCTGTCAATC
>chr4:7136144-7136344
tgcatgtctacattcatgcatatttacatatatactaacataagcatatttacacatatatCACTTATTTCACATGGTTTTATAAACTAGAAAGTGATTA
>chr4:7141130-7141330
CTGATTTGGGGCACTATCAATCTCAATGTTTCTTTGAATATTCTGCTTTAGAGTGGATTTTATGAAGAATTATTTCTACAGAAATATTCTAATTTGTTAC
>chr4:7389960-7390160
gaaagaaggtaagagaggatgttggcaaaggaattttatccaattacatttcatatatatacaaattttgaaaaCAGTTTCTATTACATAGTGGAATTCA
>chr4:8728860-8729060
GCGGGGAAGAGAGTGGTTTAAGGCTCTGCCTCCAAAAGCACTCTTGGAGGGGTGGGGCTTATCGCCTGTGCTCATCAGCAGAGCTCTCAGACTCCACTCC
>chr4:8783246-8783446
CAAGAGGAGTGGGTTGGCATCAGAGAAGTGCTAGGTTTAGGAAACACTTCACCTCTTTCCCTTACGTGACTCCTGATAGCCTCATCACCTCCTAGAACGC
>chr4:9859520-9859720
TTCGACGTGTGGCAGGGCCTGCGCCCTCAGCCTTGGAAGCAGCTGTGCCTGGAGTTGCGGGCAGCCTGGGGTGAGCTGGACGCCGGGGATACGGGGGCGC
>chr4:11881497-11881697
ataagaacctgtctagcaagcacctggaattcctgcaatgcccctccatgcaaatgaggtgttACTGGGACAGACGGATGGacacacacacacacacaca
>chr4:18086998-18087198
acacctttaatcccagcacttggaggcagaatcaggtggatttctgagttcgaggccagccaggtctatagagtgagtttcaggacagccagggctaaat
>chr4:22645280-22645480
TACAGGAAAAAAACCAAACTTAAAGCTAAGGATAGTCTCAGAAAATATGCTATATATATATTCATTCTTAGAAAAAATTGAGAGCAGTTGGATGGAAGAG
>chr4:31823396-31823596
TACTTGGCCTCAGTTTCTCCCAATAAGATTTTCCACTCAACTCCATTAAGACTTATAGTCCCTAGTGAAGTCACACGCCAACGTGTGTGCTTTGGGAAGA
>chr4:32263292-32263492
GTCTGTTCCCAGTGGATGGGCTGAGGGGCATTCCTAGTAGCACTGCTGTCATTCCTAACTATTCTGTTTCTTGCTGTTTTAAGGATACACATTTACACGC
>chr4:32350766-32350966
ggccactctacccaaattgataacgcttcaggttcagtgagagaccctgtctcagaaataaggtgtaaagagattgagaaaagatacccgatattgactt
>chr4:34528748-34528948
CTTCAGATCCTTATCTTTCTCAGAACAAGAGAATACTTGTACACTTATATTCTAGCAGCTGGCAGCTCTTTTGACAATCCTTCCCACACAAAGTTTATGC
>chr4:41313947-41314147
ATCCCAAGTCCAAGAGGCCTTCCTCTCCAAAGGGGGCAATATAGAGATGACACCTGGTGTTTCTTCTAGATGTCTAAAGAGCCAAAGGGGCCTGCACCCA
>chr4:43967828-43968028
TCACAGCCCAGAAGATCCTAATCTATCTGCAGAGGGTGATGGTGGTCACAGAGCTCTGAAGAGGGTGATGGTGGTCATAGAGGCAGAATGAACACTGGTG
>chr4:45267802-45268002
ATTTAGATACAGTAGCCAGATGGAAGCTCTCTGAAGAGGTGAGTTGTAAGTCAAACTTAAAAGGGCAGAAACAACCTTGTGGAAGATGATGAAAAAAAGT
>chr4:47274198-47274398
AACCAGCTGTGTTTGAAGTCCAACACACCACAGTATTGGCTTCTTGGCTTCTCTCTATTATCATCAGTTGGTTTTGGCATATTTGTGTGGAGGGTTTCCA
>chr4:50513968-50514168
catctcccaggtctctggtacatcgtagacagacaccctacctcctacctcctgatgctgcctgttttcattctttctgctgcctcttggtgtttcacag
>chr4:54626156-54626356
agatagatggatggatggatggatagatagatagatagatagatagatagatgaatagatagatagatagatagatagatagatagatagatagatagat
>chr4:56853956-56854156
ccaaatctaaagacagacgctaagggaccgactgtaaagtcttGCACTCggctttgggagctttgacatttgtccttcagctgtcccagaaggagtcaga
>chr4:57901126-57901326
ggcagttccccccagccccatccactatttctcttctcagtgagattcaaggatcctcacctgagctgtccttgttactaagcttctgcaatccacagac
>chr4:59200460-59200660
ttgttctatgtgagtccctaggtctgcacccaagactgtcagtcagtcttggcaataaattgctttttatctcctgagccatcttgttggctcTAGGTAC
>chr4:59291214-59291414
CTGCGTGACAGCTAAGGACCTGGCTTCGAGTCCCAGTGTCTAAGGTTCTTAAATGCCTGCTCATCACTGAAATATGTTCACAATAACAATGGAGCTCGTG
>chr4:61830486-61830686
CAAGCCTTTTGTATCTTCAACAGAGTCCTGTGTTGGAACTGTTACTTAAATATATAAGGATTCTCAATAATAGCTTAGTTTGTGAACAAATTTTTTTTTT
>chr4:62386380-62386580
GATCCTAGGCCTAAGACTATATAATTAAAATGCCAGATAAAGATCTTTTTTCTTTTTTTGGGGGTGGGGTGGGGGGTTAGTTGGTTTTTTGTTGTTGTTG
>chr4:65605212-65605412
CAGCATGTCGGGAGGTATGAGGTAATGTGGGGGCCATGCGGAGAGACGGGGTGCAGCATGTGGGAGATGGGAGGATCTGACGTCCCTGGAGGTATCTGGG
>chr4:70638256-70638456
gagggggagatgaaaagagagaggtatgttgagtggaagagagacgggagacggaaacagtgaagagagaggaaaactgagggatatagaaagagcagga
>chr4:82542303-82542503
GTGGAGACCAGCAGCCAGGAGCTTCCTAAACCAACCACAGAAAAGTTTCTTTTGTTTGCTAAGCACCTTGGAGTGGAATTTGACCTTCCTTTCTCAATTC
>chr4:83452338-83452538
CTATACACTATATTCTCTCTACATATATATACTCTATACTAACAAATATGTGTAAGTTTGCCTCATTTTAAAGTATCTGGGTACATGGGCACGTGCTTAT
>chr4:83997014-83997214
CTGTTTCTGGCTTTTTAGCTACTTCAGCTAAAAAGGATAAGATCCCCCCAAGAGATAAGACGTTCTTTCCGAGACTCTGGACAGTATCTCACCTCTGAAC
>chr4:95910168-95910368
ATGTGTGTTTTGTTGGAATGAGACTAGGGAAACCTCAGAAACTCAAGAGTAACACTTGTTGGATGAAAGTTAATTATGATAGCTCACACAGTGCAAACAC
>chr4:101194445-101194645
taagaacatttgttcttgcagaggacctgcacagtgcacagcagcatccacatgtgtcacataaccatccacaactctagttcctggggatctgaaggta
>chr4:109348097-109348297
tcaacttgacaatatttggaatgaactacaattcggaattggaaggctcaccagtgacccttatctggaggcttggagatccttatctggatcttggttt
>chr4:111463080-111463280
tagtaagaatgttttaacacagcaacagaaacctgactaggacaTCCCCTAACTGACAAGTATTTTGGCCAGAGTGACGTGGTGtctctctcactctctc
>chr4:114670989-114671189
GTGTAGATGTTGCTGctgactaaatgtgttccctggaaattcaagctaagctctcacaccccatgtgacagtactggggggattggcattagaaagtaat
>chr4:119982021-119982221
tctttctagaacacaaatctggacccatcatccccctgattagcttcccacaacctgcaggtttaaatgtcaaattcctttagtggcttgcaagggccct
>chr4:120297457-120297657
TCCAACCTCTAGGATTATTTCTGGTTAAAGTCTCCAAAATAGATATAAATAGAAGATTAATATACGtagacagaagatagatatagattgaagatataag
>chr4:120853146-120853346
gcacctgcatgtcagaagagggcatcagatctcatggttatgagccaccatgtggttgcaggaaattgaactcagaacctctagaagagcagccagtgct
>chr4:124806500-124806700
aactatagtgactctgtcatctgtgttttattgtcaacatctcactgttggcttgtgcttggaaacctctagAAGagtggttctcggtcgagggcacttc
>chr4:125649552-125649752
GGGTTGCCCAGGTCTGGATGGTGATGGGGGAGCTGGGTCACCCCTAAGCACATCAGAGTCTCTTATCTCTCTTCAGGATCTCTACGCACTAGACCTGGAG
>chr4:128667578-128667778
CCTTTACAGATAAACATTACATTGTAATTGCCATGCAACACAATTTATCCATACTAGTgtagactaaataatgacccctcaaatctaaagtccaaatctc
>chr4:129336098-129336298
TGGCCCACATCTCTTGCATTCGGACAACCTGCGGCTTCCTGCTTCGCCCACTTCTTTGCCCTAAAGGTGCTCTGGCGTGATCACAGTGTGCCCCTCTTTG
>chr4:129765844-129766044
CTTATTTtatctatctatctatctatctatctatctatctatctatctatctatctatctatTTTAttttggttttttgagacagggtttctctgtgtag
>chr4:129877858-129878058
ggcggggggggcacaagtgtctctttagaatgtatccattcttgccagggaggtggttaTGAGAATGTCACAGGGCCATCTGTGCTAATTCACCAGTGGG
>chr4:130184804-130185004
cacacacacacacCAGGAggggttggagagatggctcagtagataacctgcctaaccaagcacaagaatctgaatttcaggccaggcctggtagcgcaca
>chr4:130683379-130683579
aactcaggaccttcagaagaacagtcgggtgctcttatctgttgagccatctcaccagccccACGTTACTAGGTTTTTAGTGCTCACTACACATGAGCCT
>chr13:45891550-45891750
GACCTGTCCATCAGTGAGACACATGCTCTCCTCTGAGTCCCTTCAGAAATCATGTTGGTCTACTTTAAATACCCCAACTCTGTGTGTGTATGTGAGGGTG
>chr13:46012214-46012414
tatatgttgtggtaaatctccaacccaaatatgccccggcaatgaaaacacaactcagttaagatgaatacatgctgtgcgactaggttgagcagaccta
>chr13:46504667-46504867
ACATAAGATCAAATATATGATAAGAGATTCAGGTCCACAATATATAAACAGCCTTTCTAATTTGTTAATAAAAGATGGTCTAATATCAAAGTGTGCCAAG
>chr13:46690844-46691044
GCTAGCAAATTTTGTGTCTGGTGGTGTCTGTTGTTGGTCCATTACCCAATCTGACAAGGTAGCACCTTTGTGATGGCTGTAAGTACCAGTGCAATCATTT
>chr13:46780038-46780238
GAAAGCTGCTATTTAAACTCTCAACATGGTGAACTAAGCTTGACCCCAACGAGAGGAAACTGGTTAATAAAACAAAACAAAGGTCTGTACGTAGTCTCCA
>chr4:134059258-134059458
AGTTACCTGGCATGATGGACGGAGCATCTTGAAGGAACTGGAGAATGAAGCAAGAACGAATTTGTGTGTTGGCCCATCACAGGACATGTTGGGTTCCTTG
>chr4:134463264-134463464
CCCCCCTAAAACATTCtttatgtgttgctgttttgtctgcatgtttatctgcgtatcacctgcacgcaatgccacatcacccacaagagggcctcagatt
>chr4:135019116-135019316
AGAGCCAAGCCTCCATGAGGCCAGAGTTAGGGAGCAGGGTCAGCTAGCTCTTGTGGGCAGAGTCCCCAACAAAGGGCTCACATGTTCTGCTCTGACTAAA
>chr4:135055870-135056070
GCCCCTCTCGGGCCCCAGCCTGTTATCTCCCAGGGAATCTGTCTTGGGTTTGtgtgatggtttgtttatgcttggcccagggagtggcactattaggaag
>chr4:135649074-135649274
aagtctctgtgttccatccacatacctggaagggcctcagtttccCCAGTTAGCATTGCAGCCATTCTACTTCTGTCTTATAGATGAGATGAAAGATAAC
>chr13:46897973-46898173
TTCCCAGTGCCGAAAGAATGACAAGCCAGTAGACAAAATGAGTTCACCGCCGGCCGTTGGACTTTTGATACGGATAATTGCCATGGCTTCTATAGTCTAC
>chr13:46990803-46991003
aaatatatggtaatctatgatggggcaagaaaagactaataGTGACTCTAGATCctggggagatagccagtaagaagcttgccatacaagcatgaagacc
>chr4:135701930-135702130
tcaatgtcccaccttatttctgaggcagggtctcttagtgaaccaggcgccctagattaagctagcctaactggccagcaagcccagagattatgatctt
>chr4:135826568-135826768
aaaaaaagagagagagagacttttcatagttccctgcccctatcccctcagcgtgttatcaatttagtagatctttgTGTCTCAGCCCTcatggcttggg
>chr13:51900338-51900538
TTTTGGTATAAAGCCCTTATCTCTACCATCTTCCCCTTTCCTTCTCTCTATTTGAGGAGAGTGCATATCGTGTCCATGTATATATGTGTGTGTGTGGTAA
>chr13:52924071-52924271
ATACAAAATAACCAATGATCTCAGAAGTAACTTCAGGCTTGAAGGACCTAGAGATCCAGGTTGGAGATATGGCTCAGCAGGTGGAACACTTGACCTATGT
>chr13:53630694-53630894
GACAGAACTGCCATGCTGTGGCTGGGGTCTTCAAGGTCCCTGGTGAACGGCTGTTCTCTCTTCCTTCTGATGGGCATCATGGTATAGTTTGGTAAATAGG
>chr4:138928098-138928298
ATCTGAAGCAAGTTTTGAAATGTGAGTAACATTTGACTGGGCACTGTGGGAGGAGGTCCCCAAAATATGGAGCTGTCAGAGGGGTTCCATCATTAAATAT
>chr4:140490616-140490816
atagggaatttgaagccagcctgggctacataagactctgcctaaaagaaaaagaaGAGCCAGGCTTTGGCCTTGGATTGTAAGGCTAGAGGTAAAGCTA
>chr13:55431980-55432180
ttaagatctttttttcctctcaagattctctttctagctttaacacacaggcacacacacacacacacacacacacaccacacacacttttaatatgcag
>chr13:55590108-55590308
tttatattatttgtgactattgagaagggtgttgtttccctaatttctttctcagcctgtttaatctttgtgtagagataggtcattgacttgtttgtta
>chr13:56564822-56565022
ttaatagatgatagataggttgatgatagataatagattgataaatagatgatagctgctaaatagatgcttgatgatctattgattgatagataggtga
>chr4:141961275-141961475
TGTGTGTGTGCATGTGTGtgttgtgtgttaggggatgtgtacacatgaatgcaggttccttgggggacagaggtgttgggtattccaggggttagaatca
>chr4:143044626-143044826
tatgaaatagctgatagatgattgagatagataatagatgtatgaatacagggattgatggatgttatatggatagagaaataaataataaattgatgga
>chr4:144848562-144848762
cctggttgtcaacttgactatatttggaatgaactacaatccagaattggaaggctcaccagtgacccttatctggaggcttggagatccttatctggat
>chr4:148642634-148642834
atggcccagcggttaaaagcactgactgctcttctgaaaaacctgagttcaaatcccagcaaccacatggtagctcacaaccatgtgtaCAGCTACAGTG
>chr4:149873414-149873614
ctggcatctacgctggtgcctggaacacagtagctgaataattatgtgctgagcgagtgaGGGACCTCAGAACAGGCTCAGCCTGCAGGTAAGCCAGTAA
>chr13:59356136-59356336
CAGAGAAAGACAGACCAAAGAGCAGACTCCTTGATAAGCATCCAGGAGGGGTCTCAGAGCACGCCTGCCCTGGGGTCAGGAATCACTACACTGCAATGAA
>chr4:150688786-150688986
gcgtgtgtgtggtgtagatcagaagataacttgaaggaatctcttatttcaccgtatatgtggtcctggggatcaaactcaggtcctcaggtttggcatc
>chr4:150924296-150924496
GTCATCTACCTCTGTGGCCGTGGTAATTTTATCACACGAGACCACAGAGATGTGGTGACAGCTGAGAAGAGCCTTTCGCAGAACACTCCTGGAGCGGTTG
>chr4:151702100-151702300
AGCCACCAGGATGAGTGACTGCCTCCGCACACACTTAAAAGCTCAACCCAGTAAGTACCATCACCAACATGAACCAGCTGGTGCCACAGCAACACAAGCA
>chr4:151853953-151854153
ATTTTTTTTAATTTAAGCAATAAACAATTCTGCCAATAAACATTTTGAAAAGGAGATCTTATTAAGTTAAAATGCAAACACGCCAGTTTTATCTACAGAT
>chr4:152656286-152656486
atctatctatctatctatctaATCTCTACCTACCTACATCCTTTTGACCTGGGCCCTCCatcagctgtgtgtactgtgggtctattttgaggctctctgt
>chr4:155580162-155580362
CAGTTAGTGTATCTTCCTGGGTTACACCTGATCATTATCTCTGTCAGCCCAAATTCTGGTTAGCATTGGATATTTCCAAAGAATAAATGTTTTCCCTCTG
>chr13:74670594-74670794
tcagttggagctccaaaacttaagtttaaaaaatcaaaatgagtgttgcagtgtgtggttgtgaccctggtgctggaaaggtgaagacagaaaatcctaa
>chr13:80156192-80156392
TTTGAGTGACGAAGAAAACAATCACCAGACGCCCACAAGTAAAAGTAACATTAAGAAACTTTCCATTTGCTGCCATACTAGATATGAGTGTACATGAAGA
>chr13:82958217-82958417
CTTAAACATGTGCCTGGCAAAGCAAAAGAGTGTGTTATCTCATAGGCAGATCAGCTATGGAATGGCAGCTACCAGGTTGGAATCCAACACACGGTGTGTT
>chr13:83126140-83126340
CATGGGAATACCAGGAAAAGCCCTTTGAATCTTATCTGATAAAATCTATTTAAGTCCTCCAGCAAAACACAATCTTGACTAGACAGGTGGTTCGAGCCTT
>chr4_GL456216_random:39024-39224
TTGCATGTCTCTTATCTGCATGTGCATCATGATCATGTGTTCGTAGCTCATTTGCATACAGTTTACATTAATATTTAAATCGCTCACATATACATTCCTA
>chr5:3670400-3670600
CTGGCAGCTTATCTTCACAGTCATCAGGGCTCAGGAGCACCATCACCCCCCACCCCACAGTGTAACTCACAACTGTTCTTTTATGTTGGTGGAGTTGACC
>chr5:14700352-14700552
gtcacaccatcccgtttgtggccatgctgaacctggcaAAATTCTTAATATCACATATATGTGCTATATCTAACCACCTAGCTTTTAAAGGCATATCATT
>chr5:21369122-21369322
TTACATTTGTAAAACTTTCTAAAAATATTTCCAGTGAAGGCCTTAGGAGAAGCACCACCTAGGTGTTTCAGCACTGGTTGTTAAACATACAATATTTATT
>chr5:22525211-22525411
AGCAGAATTAATATATATGAATCTGTATTTTTCAAAAGtttacctctgagtgctgagatttaaagtgtgtgccaccaaacctggcCCTCTTGCCATTTTT
>chr13:85516526-85516726
GCTGTTGTTAGTTGATTGTTACAAACCCACTGAGGCATTCATCTtgttaggcattgggctatacacacacagtctggtctccagtcgagctgagatgttg
>chr13:94427160-94427360
GTTAATAGTAGATAAAAATGAGTTTTCTTAGTCTGACGTCCAGATACCAGCTCTTCTTAGATAGTCGCTTCTGTCTATTTCATGTATAACACACAGAATA
>chr13:95191894-95192094
TAACCTAGCTCCCCTCTCAGTTCCTTCCCACCTACTCCATTTCCTCAAAATGGGCTTCTTTCAAACTACTGTGCATATTCCAGACCCGGAACCAGGCAAT
>chr13:95420824-95421024
CTGACCAACCCCCCAAATCAAACAAATTTACCTATGTTAAAGATtctacaaggctgattatctgatcagaacttccattgttgagagttggaatgatgca
>chr5:24840726-24840926
CTATCTTCAATTAGTTATCTGATTAGAGGGTACTCAATCAACAGCCAAGTTACATCATGGTCTCATTCTCCAAATTTGGAGGGAATTCAGAAAACAGTAT
>chr5:24934346-24934546
ATTTTTTtatctatctatctatctatctatctatctatctatctatctatctatctatctctttatccctttatctatctctatctaatctatgtatcta
>chr5:25741779-25741979
CAGTTTTCCAGCTAATGACCCAGATATGTCAAGATACAATCATTTCTGTCATCTTACACACACTGCTTGAGAAGAATTTGTTGTTATCAGTGATAGAATC
>chr5:26904782-26904982
TGTCAGTCAAGCATACCCGCCCAGAGTCCTGGAGTGCACAAGGCTCTTGCCACGCTGCCGCTGCCGTTGTCACTTACAGGGTGTTGAAAGCCAGCTCGGA
>chr13:99112160-99112360
CTCAGTGGCCTCAGAACCCCAGCAGGCAGCCTGTCTCCTTGTTGTGTAGCTTGCTAGATGGGTAACTCTTTACCACAATTGCAGGCACAATTGGCCTGGC
>chr13:99146609-99146809
TACAGATTGTTCAACTGTGGTCTGGGCTATAAACTGTCATTCTTCAGTGTGGGGAGGCAATGCATGCTGGGATCCTGAAGAGTCAAACACATCTCCAATC
>chr13:99147281-99147481
taggatgtaggtgtgaactgacatacctagctCAACATAATAATATTAATGTATGCCATAGAAGGCAACTTCTGGCTTTGGAGATTAGATAAGAATCTAG
>chr13:101694852-101695052
GGGGGTGCTGAAAATAGTCCTCCCTGGTGGCCATGGTGCCTGTAACGCGCTGGCAGCCCCCGCTCCGGGGACTCAAGTGGGCCGCAGTGAAGCAGCACAG
>chr13:101702148-101702348
CCTGGCCTCCATCAGGCAGCACCAAGCGTGATTGGCTACTTCCTCGGATCATCAGATAAGTAGCACAGGTTATACTTTGAAGGTCACGGACCACAATTTC
>chr5:28240562-28240762
catccatcaatccattcatcctttcatctagtcatcctatctattcatccatctatccattcatctatctatctatctatctatctatctatctatctat
>chr5:32487790-32487990
AGGTTGCACCATTCTTATTTCAGATGTTTAAACTATTAATCCTTCTGTTATATACTGGACAGTGAATAATTACTAAAGGAATGGAAATGGCAAgctggaa
>chr13:104622562-104622762
gaaaaaggagataatatctccttcaagagcatactttccatgacattacttccttccacaaggctgatgccctaaccatctaccaccttcctttagtgct
>chr13:104623186-104623386
CGGAATGGAGGCTTTGGGGGATCCCTCTTGGTTTCCTCCTGTGGTGGGACTGCCAGCAGCTGCTTTCCCAGGCCTTGCTGTCTGTCTCCAGCCTTGGGGT
>chr5:32488278-32488478
CTTACAGAAACATGCACATTTCAAAGGATTCGCTCTTGCTTTGTTGTGCTGCTTGTTCAAAACCATTCTTAATTGCTGGTTGGTAAAGCTCACTTCTGCC
>chr5:33642427-33642627
ctgcgatgtgaagaattgaacctgggttctctagaactgccagtgctcttaaccactgagccatctccaagctccTTTTTTGTTtatctatctatctatc
>chr5:33762736-33762936
TTACAGGTCACCAGATACACAGAGCATGAAATAAACAAAACAGGCTCAAAAGAAGACAATTTAGATAAGATAACAATCTTCGAAAGATGTCTTGGACCAC
>chr5:35262860-35263060
tgcctttacccactaagaaatctcAAGATCCACATGTATTCTTTCCTCCTCTTTCATTCTTCTTTAAGATTTCCTCCCCTCTACTTGctacttttccaac
>chr5:35265339-35265539
TCACTTCTAGGGATCAGAGTTTTTATTTTGTGTTATAGATAAGAAACTAGGGGAATCGGTTGCTATGGTAAGAACTGAACTGAACCCCTCACTCACCACT
>chr5:36136489-36136689
CACCTCTGTAACTAGTTTCCTAACCACAGCCAGGCTGTGGCTTTGAGATCCAGAGTCTGATAGGGGTTGTGATTGTCCAACCAGGACCTCTTCTGGCCCT
>chr13:109927925-109928125
GCATCATTTCAGCCTGGGATGTATGAGCCAATCACAGCTCATCTCTTCAAAGATATCTGTCTATTCCGCTGTGCTAAGTACTTTCAGAGTGAAGGCTCTG
>chr13:112070596-112070796
GAGCCCTAGGTCTGCTCTCTCTGTTTTCCATTCAGAAGCAGAGAACACATCTAGTTGATCTTATCTTCTATCTCCTTTCTGCCCTAACACTGGGCCTCCT
>chr5:43772571-43772771
GGCCTGATGGGAGCTATGACTTGCTCCTGTGCTACTCTGAACTGAAAGGGTTAAACTAAGATTAATTTTCAAATACTGTCTAAGACAAATATAATTAATA
>chr5:44709490-44709690
GTTAGTGTAGTTACAGAGAAAGGGCTACTGCATTTGCTGCTTGGTATTACACTTCTTGCAACTAAacacagacacacacagacacacagacacacacaca
>chr5:53307506-53307706
atagagtttcagttgctcacttctgcagttggctcaggaatgtgctatctgttgaccgatctctcctgccagtccgttctatttctggaggtttctgggg
>chr5:53351812-53352012
TCTACCCCACAGCGGCCATCTTACAGCTGCGAGATGACCTTAGAGATAAGAGGCAAAGTTCGGGATGCTAAAACTGTGCTGTTCGaacactttctctgga
>chr5:54038422-54038622
GAATTCATACTTCAAAGTGTGCAACTTGGCATGTAATATCtctatctatctatctatctatctatctatctatctatctatctatctatctatctatcga
>chr13:117215634-117215834
GCAAAAGCCGATTTAAATCCCCTTTGTGATCTGCAGCGTCTGGTGCTGATCAGAGAACTGATTGTCATCTAGTCACACTCTCAGACCAACCCAGAGAGGG
>chr13:118346876-118347076
CTAAATATGCCCCCACATACACAGATGCCTCACCTGTAAACTCTCTGATTTTAGAAATATTGATAAAAATGAGTTGTACATGTTGACAATTCATTCTTGc
>chr5:64806970-64807170
CCATGTTAAGAATAAAAATCTTAAGGAAAAGGAGAGGTAGGTGCTGATTGGTTTTCTTGAATGATGGTGTGGAAAATTGTAATCTTGTTTTGAAAACAGA
>chr5:64914730-64914930
tagttcattccaaatattgtcaagttgacaaccaggaatagccactacactaagcatgtgatctaatttacatttacttaagtcttaaattggggttgtt
>chr14:8636354-8636554
ATCTCACCACCTTTGGACCACCTTTGTCTTCACACTTTTCCTCCTCCCTGCTGCCCGAGCATACAACATAAACAAACCGAAAGCAGCAAAAGGAGTTCAA
>chr14:14652416-14652616
gagagagattgcattgactctgtagattgcttttggtaagatagccatttttactatattaatcctgccaatccatcagcatgggagatctttccatctt
>chr14:15270982-15271182
GCAAATGAAGTGAGAATGTGTTGATACTTTATATTAAACAATTTCAGATTTGCATAATTAAAATCTCCATGATTCTAATTTGCAAAAGCTATGAGTAGCT
>chr14:17736702-17736902
CCCATGCTCCCACCAGAGGACACAGCTATCATAactgggtacttatagctattggacttgacttccttcctgtggacagtgcctaatattcactgccaaa
>chr14:20205473-20205673
tggctcagcggttaagagcactgactgctcttccgaaggtcctgagttcaaatctcagcaaccacatggtggctcacaaccatccgtaatgagatctgac
>chr14:20771138-20771338
AAGTGGCAATGTACCTAGTACCCCTTGGGCCACGGGTACACAGTCACAGCAAGAGACTAGTGCTTGGTTTCCACTGCAGACCGAGACGAAGAAATAGAAG
>chr5:66571502-66571702
gactcacctgtgcaagactaccatgaaaaagagaaacaagtggggcagaaagaGTgatagatagatagatagatagataggtgatagacagacagacaga
>chr5:67360518-67360718
GGTAGTCTTACCAATGCATGCATTTGAAGAGGAAGGAATCACTTGGATGGGTCCGAGTTGATTTAggggctggagagatggctcaggtgaagagctgtgc
>chr5:68073716-68073916
actgacctgcaaagccaggttgccttctccagtttcttgggcttttagaattttgtctgataatgtgatggcatacgatgaacagtttctgcccctgcct
>chr5:71903588-71903788
acccCATCCAGAGTAATACCACAATGCCACCTGATCACTCTTGATTCTTATCTCAGCTTGTTTCTCATCATAGAAATTAAACTATTTTTCAAATTAAGTA
>chr5:72084576-72084776
CATCTCTGCTGAGTTGGGGGGGGAGGGTCATTTGctctctctctctctctctctctctctctctctctctctctctctctctctctctctcATCCCCCTG
>chr14:21180644-21180844
gctgtgagccaccatgtggttgctgggaattgctcaggacttctggaagagcagtcagtgctcttacccactgagccatctccccaaccccTGTAGTAAA
>chr14:22722588-22722788
tcatctatctatctatcatctatctatctatctatctatctatctatctatctatctaACATCTTTATACCACCTGTTTATTTATTACCCCATTCTCCTA
>chr5:73290369-73290569
ATACATTGAATAATTGTTATTTTTAAACGATGAAGAATATAGAGAAAAACACCCAAAGTCAAGCTCTGGCCTCTAAACATGTATGTACAGGTAAGTGTGC
>chr5:74455640-74455840
ttgaagatacaaacagttgtgcactgccctgtgggcactgggatgcaaacctgggtcctctggaagagcagtcaggcactcttatctgctgagccatctc
>chr5:75087124-75087324
tgaatgtgttatcctcctgtctcaggctccaaagtagttgggattacaggTCTAGTCCTGGCAAACAATCACTTTAAAAAAAAAAAGGTTTTCAAGATTC
>chr5:75841102-75841302
AATTATTACTGCATTAATTCTTCCAAATTAGCAGCTGACATTGGCTGGGTAGCAGTCAGGACATTTCAATAGGTTCAGCTGGAAAGTTCTGTGGCTGTGG
>chr5:77054930-77055130
CTCAAACACACGCTGAGCCGTTCATatccttgtcaaaaaccagttgactagatgtgcaaacttttacttctgccaacccttctccaggtcctaaatgtct
>chr5:88686166-88686366
GAATAAAGTAAAAGACTTTTAgaattggagagatggctccatagataagagcaatggctgctcatgtagagcccctgagttcaattcccagcacccacac
>chr14:30009378-30009578
GTTACATCTGGGGTCCCGAAGCTGGTGTCTCAGCACTGTGGGTTCCGAGCTAAGGTTCTGACATTTGGCAGTGCTGCTTCTGCCTGAGTGAGATCTGCCC
>chr14:30010225-30010425
AGATAACAATCAGTTTCCAGTTTTGAAAAACAGCCCATGGGGCTGTGCAGAGCAAGTAGAGAGCACTCCCTCTCAGCTGAGCAAGTCACAGCCGATTGCC
>chr14:33528638-33528838
TCCCTTCGCCTTTTAGGAATCTCTGTGAGAAACTTTCTGCAGATACCATTTTCTACCCCCACCCCtgtgcctgtgtgtgtgtgcacatgtgtgtgtatgc
>chr5:89461685-89461885
agagagagggagagagagagagagaggaagagTGCAGTCTGGATTTCAGGGTGTTCTTGTGAAGTCATTTTCCTATCCTTGCCCTGTGTGAGACGTTACA
>chr5:90046849-90047049
GAAATCTTAGCGCCGTGACACAGATGGGAAAGTAGCACAAGCTCATTCATTATGTGGCTCAGAATTGTTACTCAGGCAACCAAGAGACAAAGCTAGAGAA
>chr5:90339537-90339737
AGCAGATAAGATTTCTTTGTTCAAATTTCAACTTTCATTTCATTTACAGACCTAACCCTACCTCAAGAATGTCTTCTAGCACATATGCTTCCATTTCAGC
>chr5:90843056-90843256
atgcctggagctgtaagctggcccagaacccatggtttgagagctcataggtctgaggaataagcctattactCACATTTCCCTCTAATTTCATATTCCT
>chr5:92800554-92800754
ATTTGTCCCAACAAGGAAAAGCTAACTAGCACACAGAGCAAACTAAATGAATAGGAAAATGTGGATTTCTTTTATTATTATTTTTTGCTTTGTCTAAGTT
>chr14:44829034-44829234
ggtcactggtgagccttccaattctggattgtagttcattccaaatattgtcaagttgacaaccaggaatagccactacagacatcaaagactctgagcc
>chr14:47109910-47110110
AGCCAACAGCCTTCTTTCGCCCCTATTCTCTGAGGCTCGGACAGCACCGTCTCCTAACAACAACCCTGCCTAGTTCTGCCTAGATCCAGAATCTGAGCAc
>chr14:48427194-48427394
ctacctatctacctatctacctacctatctatctatctatctatctatctatctatctatctatctatctatctatctatctatctatctatctatctat
>chr5:96201924-96202124
ATCAGCAACAAACATATTGACTCACGGGTGTAAACCCCAGAGTTTGggggcagcagtgaagtggaggtggaaagttcaaaggttagatacactggctctg
>chr5:98074115-98074315
ttaggaaatgcaaaataaggcaccggtagtgtagtggctattcctggttgtcaacttgacaatatttggaatgaactacaatccggaattggaaggctca
>chr5:99841782-99841982
catcccctgagtcttctgtcctcttatctgtaagtctgatctgtgcctgcctgaaggctgcctagtgaatcctttcttgtgtctgtgtctgtttgttgtg
>chr5:104982634-104982834
GGAACCCGAAGAGAGCAGAGGAAGTAGCAGGCAGTGGGGCGGAAGGGAGGGTGGGGCGCGACATGGGGAAGATGCAATCAGGGGAGCCCTGGGGCTGGGG
>chr14:53454128-53454328
TCCTAGTTTAGTATCTGGCCACCAGGGGGTAGAGTTTCCTAACACAAGATCATTATCAGTGTGAACTCTAAGCTTCATAGGTTCATCATTTTGTGTCATT
>chr14:54340712-54340912
AAGAATAAAGCATGGGGGGGGGGGTAGGGGATGGAATCGGAGTTTTTGTTCATGATCCATTAGACTTTCTGGATTTGGACCAGAGTCAGTGCAATAGCTC
>chr14:54366222-54366422
TAAAACCCATtagatagatagatagatagatagatagatagatagatagatagatagatagatagatagatagatagatgacccattagatgggtggata
>chr14:55532494-55532694
ggaattggaaggctcaccagtgacccttatctggaggcttggagatccttatctggatcttggtttgaagatcttgagccacagtggctatgaattccag
>chr5:105143814-105144014
acacacatataaactcacagagacggttgaagcatgcacaggacctgcacaggtgtaagtcagaggggatcccagtgctgagatgggtcctgaacacagt
>chr14:60978116-60978316
TTACTGATGAACTGCTTCTAGCCACACTCTTTAGCAGCAATAAAAGCCACTAGCCCCGAGCCCCTGCAGTTTCAGGGAGGCACAAGCGCAGTCGCAGAGC
>chr14:61754774-61754974
aaatagatccatatctatcagcctgcacaaaactcaagtcaaaatggatcaaagaccttaatgtaaaacatatacactaaatctaatagaacagaaagtg
>chr5:107236402-107236602
tgggagatggctcagtagataaagtacttgctttgcactcatgaggtcttgagttcagatccccagaatccaagtgaaaaaccaggcatggtggagaaag
>chr5:107275804-107276004
catttcttcattgcaataggatgctgaatgagacaCACGGTGCTCCAGTCTGTATCAGGCAAAATAAAACTAGCCAGCAAAAAAGGAtagctcagtgatg
>chr5:107724708-107724908
GCAGTGGCCAGAAGGCCTGGCCAGGAGGCCAGGGTCCCTGAGCATGACCGAGAGCTGGCGTCGCTCTCTTTAACCCCCAATCAGTTCACCTAATCTCGGG
>chr5:107749088-107749288
ACCTATGTTGAGGATTAAAAGATATGCTAAGACACACTTCAGGTTCCTACATTCTTCATTCCTATCAACCTCTATCCCTGTTCTCAGTGACAAGCTCCTA
>chr5:107972786-107972986
CTTACATTTGGTCCTCAGCAGAGGCATGGCAAAGGAGTGGTGGAGCGAGGGAGGGGACATCTATAGTCAAAATACCAAAGAGGAAGGTCCACAAAAAAAG
>chr14:62017412-62017612
GGGTACATCTTACCGCCCCCGATGCCCGTCTTTCTAATCTGTGCTTAAATCTATGTTCAAACATCTTCCTATTGAGAAGAGGGCAGGCAGTAAAATCTGA
>chr14:63255419-63255619
ctcagaaatccgcctgcctctgcctcccaagtgctaggattaaaggcgtgcgccaccaccgcccggttCAGCTCAAGTCTTATTCTCCAAACAGTTAGTT
>chr14:65965889-65966089
GGAACCAGGGAGCTCCGGCAAAGATGGCTTTCCTAAAGAATTAATTGCTTGCAAGGAAAATACCCAGTTCTCAGGTTGGGAACATCCAAATAGAAGTAGG
>chr14:66285074-66285274
gtttgaattgcttttgtgtagagataaggatctggtttcattgtacctgtggaaattctggtttcccagctccccttcagggccttgctggttctctgat
>chr14:66652450-66652650
TGCTATTCCTTCTTCCTCTTTTTGTAGTTTCTATATTTAACCTCTTTCAATCTCAGATTCACCATGGTTCGTCCTCAGCAGACGTACCGCTGAAATGTCA
>chr5:111058151-111058351
GTGTTGCTGATGAGTGGAGTGTGAATTTGGTTTTGATTGATTGATAGCAATCTGGTGGTCTGAGGGAAGATGCTGAGAGTGCTGCTTTTCTTCTGATTGG
>chr5:111177961-111178161
GAGCTGTTTCTGTTTCCTGTAACTACCCACCCACCCCCAAGGGGGGAAGTtctatctatctatctatctatctatctatctatctatctatcAACTGCCT
>chr5:111366885-111367085
gactctgctttaatgaatagataagaatgatttgtaattagcataataattatatgcaaatgaagccttctgaattgctctaaaacacttctgaactgtt
>chr14:69806917-69807117
AGTTCAAAGGCATGTTTAAGAAAGAAGGTAggggctagtgagatggctcagcggataagagcactgactgctcttctgaaggtcatgagttcaaatccca
>chr14:70275208-70275408
CTGCTGATTGCTTTGCTGATAAAGAAATAATGTCCCTGCAAGCTGTAAGCTGTATTTACCGGCCAGTCTACTCTGCTCATCCATGAATCATCAGTGAGGA
>chr14:73011258-73011458
ttcaagaatctagtggtttctcagtcccacagcatgctgggtgtctcagctggtcttctgtataagctggagtcctgaagaaaatagatgtaatgccagt
>chr14:73291766-73291966
GAACTCTCATGTTCTAGTTGTATTAGAAGAAAATTCTTTGGGAACTGTGGTGCTGTATCCCACAGACTGGACTGTAAACACCGTTGCTTATCCTGGCCCT
>chr14:74618644-74618844
CAGGAGGCAAGGGGCTTTTCTCAGGTGTGAAGGGTACCAGGAACAAGTTGGCATTTAACTCATCACGAGATAGTAATCAGTCAGCATCCAGAACAGCCTC
>chr14:77254624-77254824
agcaatgaactatagcctggaagtgtcggcctatcctttcttcccctaagttgctttttggacatggcatttgtctcatgaaactagaaCAATCTATAGT
>chr14:78320956-78321156
ACAGACCCTCATGTCAATAATTGTAAAACTTACACGTGAAAGTCTGTGTGCTTTATCTAGTGACAGTACTCATATCTTAGTAGAATGATCACTTACTTGT
>chr5:112849753-112849953
ATCAAGCTGAAGATAAAACAGAAGGGAGCTGGACAGAGAGGGTCAGGAAGGGGTTGTCAAAGAGAGAGGTTGGACTAGTTCTGACAGGGACAGGGTGTGT
>chr5:113170425-113170625
TGATGTCACATGAACCTTTAAAAGGTGCCCACAAGCCTGGACCTCCTCCCAGTAGAGGCCTACAACCCTGTCCCTGTCCACCAGGGAGGTGTGTCAGAGT
>chr5:115319388-115319588
CACTTGCATTCCTCAAACTGCCGGCTCCCCCCGCCCCCCTCCCCGTTCCTATCTCTCTCTAAAATCTCCTAATTTAGCTGCGCTGCAGGCTCTTCCCAGC
>chr14:79552156-79552356
TTTGCATTTTCTCTCCATTTATGGTAATAGGGCCCAGCGTCTTGTATTCACCTGGGAGGTGTTATATACTTTCAGGTTTCTTACTTTACTACTTCTATTG
>chr14:79651036-79651236
GAATACACACACACAGCCTGGGAATCTTGGCAGATGCTATGGTCCCACTTAGATTGGAGACTGGAACTGGTTCTCAGTTATAACCTCGTTGAGATCCGTA
>chr1:85919850-85920050
TCAGGTTTCCTTTATATATGATAAAGTGAGGACTGTGTAAAACCGGGCTGGGGGCCCTGTCCTAAGCTATTCCATGCTATATACAATAAtgttgcttggt
>chr1:86333378-86333578
gtacctcactagttaagagcatttcactgatcttgcagactagatttgattcccagcatccatatggtggctcagtactgtctttagggaatctgatggc
>chr1:86583869-86584069
AAGATGGAGTTGACAAGTGGCATAAAAGAAAAGATATCAGAATGCCACAGAGGATTACTTGTTGGCCTTTTAGTCAAGATCAAGTGGAGAATGCCTTAGA
>chr1:87561198-87561398
CTTAGGGTTTTGTGGTGATGTTTCTAGAAAATTGTAGGCTTCCAGTTAACTGTGCTGGAATGTTGGTGAGAAGCTTCAACCAGACCTCAGAGAGAAGGGC
>chr1:88587468-88587668
CAGAGCTAGCACAGACAGCAGCCACATCTGTCTGGATTCTGTGGAAAGATTAGTCAACCCAGGATGACGGAGGCAGCTCAGGCTTGCTCAGACCCATGAG
>chr1:90979906-90980106
agccacatatttagcttagatcataaaagctgattagataggaagtccagggcatggtaaggttggttacattgcctcattaaatacaacttaaacagac
>chr1:91059419-91059619
tctcacttcctgagtgctgggattGTATTGCAGATAAAGACCATCATATTAGGTCCACAACATCAGTTCAGATCCACgtgtgtgtgtgtgtgtgtgtgtg
>chr1:91181402-91181602
TTGACGTAGCCCTGAGCAGTCTGGCTGATGTTATGTCTTGGGAGAACAAACACAACTCTATGAGGTTATCGGTGAATTAATGACTTGGGAACCCAGCTGT
>chr1:92369008-92369208
gtgacaccatcagtattggattctggttatcctgttgttgccctatgtcatggagatcctcccgctgtggaatagcaggactggccctttcacatatccc
>chr1:99191259-99191459
tcaccaatcttggcaaaactttttatattcattgcaattgttatcaattaactaattgtgtagatcctaatttagataaggaatctgctgttatgatttt
>chr1:106663176-106663376
CCCCCAAATCCCCTGGAGATCTAAAACCACTGTCTGGTGTCTGCTTGTTGATTCTGATAAAGATCAGGGCTGAGATGCTGGCTGATTGAGAAGGTAAGCG
>chr1:111141147-111141347
agtacatcagccatatggaggtttatatatccatcagccacatggaggtttaagaactggcctatctattgagctgtttatggctaagtgtttaaaggct
>chr1:123081181-123081381
GAAAGCTTGACCTGGGAAACAATACCTTAACTCCTTACAAGCCCAtgtacaggccttgtgcatgctgtcactctttctgtgagctcatGCATTTCGATGA
>chr1:123400638-123400838
TCTTCATTTAGATCTTCCTCTTATGTCTGCATGTTTCAGCTCTAAGGTCACCTTCTTCATGATTATCCCAGGAAAGCCTGGTATTCTGCTGCTCCCCACA
>chr1:125476537-125476737
GCAGCAGGGGAAACAAGAAAGGTCCTGACTCAAAATGATGTGGACGGAAGGAATCAACCCCTGAAGAACTGTCTTTGGctttctctctctctctctctct
>chr1:128092783-128092983
tgtggttgctgggatttgaactctggaccttcagaagagcagttgggtgctcttacccactgagccatctcaccagcccTAGACTTCACTTTTAAATAAT
>chr1:128802646-128802846
tcccttctcttcctgtctctgtctccctccctaacttttcctctttttacctctttatcccaatatcttggtccatgtctctttctatatcttgttctct
>chr1:131280306-131280506
CCCACCACAGGGAGGAGAGGCAAGAACAGGCCCGGAGCTTGTCGCTGACAGATCCACCCAATGATAATGTGACAGCTAGAGCCCTTACAGTGGCTTTTCA
>chr1:133006249-133006449
CACTAACTATAAGAGCAAGTCAGAGGAGACAATCCAAACTCCTTGCAAAATTCCCTGTGAAACCCTGTATAACAATACACTTTTTAAAATTGTTTAAAAG
>chr1:133842678-133842878
ACAACATCTCCTCAGAGGAGAAAGGCAAGAGGCGGGCTCAAGCTCCTCCTTCCTGCAGGAATTTGGCCAGGCTCCCTCACCTTTCTTACCAAGATGGCTA
>chr1:135088410-135088610
gatagatagaaagatagatagatagaaagatagatagCGAGTAgggctggagagatggctctgccaaagcacttggtactgttcaaaggaactgcgttca
>chr1:136542266-136542466
TCCCTGTTTACCTCTTCTAGGAAGGTTTTTTTGTGACCCTTGCAGGTATTTCTCCTCTTTGACTAAGTTAAGAGATGTATGGTTTCTAAAAGTTTTAACT
>chr1:137595902-137596102
ctatctatctatctatctatctatctatctatctatctatctatctatctTCATTAATATATTTTACTATATTCCACTCTCAAttctgaaaatataatgt
>chr1:143993151-143993351
atgtttgccacatttgaaagaaactacgtaaggatgttctttgatgcttatcatattctttgaagtagaaaagggtgctgctaggagctaacacatctca
>chr1:146431206-146431406
actcacagatcagtatcagccttcacaagagaagctccctcctgtattaggtaagaacaattacagggacccatactatattatttgcatacagggaatg
>chr1:151793628-151793828
TCTGTGCATTAGTTTTGGTAGTAGTAAATACCAGAATACTGCGTTAGCTGAGAAGGGAACACAGTTCTGGTTAAAGGAAAAAAACTAAGCTCTGTAAGAT
>chr1:152990546-152990746
ctgggcttacagataggaccaccatgcccATCCTCACGAGTGGCTTTTCTAGTGGCTCTGTCTTCTGTAGTCCTGCAGTGACCTGGAAATCCAGATCAGG
>chr1:153347081-153347281
agaacaaaacaaaaaacaaaaaaacCCACTACTGTCCTTCTTTACAGAGTCACAATATCAACCCGCTACATCTCGGAAACTGTGACTGTGTGTGTTAAAA
>chr1:153484445-153484645
AGATAagatggctcagtggttaggatcacttactgatcttggagaagatacagattcagccacttgcgactggcaaacatcactggctctaagggttcag
>chr1:155844418-155844618
GTATGTATTCAAAGTCTGAGGTCAGCTTGACCACACAGTGAGATCAAGTTAAGATTTACCGGGAAATCCTCTCCTGACTCAGCCCCACCATTTTAACACA
>chr1:156712480-156712680
ctgaaggtcctgagttcaattcccagcaaccacatggtggctcacaaccatccctaacaagatctggcgccctcttctggagtgtctgaagacagctaca
>chr1:156718198-156718398
TCGTTTTTATCAGGAGCCTGACAGATCACTGACTCCAGATTAAAAAGAATGTCTTATCAGACTCCACAATCAAGGACACAGCTTGACAACGTTCGCATTC
>chr1:156725310-156725510
tggctattcctggttgtcaacttgacaatatttggaatgaactacaatctggaattggaaggctcaccagtgacccttatctggaggcttgaagatcctt
>chr1:156903940-156904140
aGATAgaaaacagtaccaaagtgggtctgatgctgtgataagcctgactacagggtttttaggactttgtaactattttataggaggaaatgtaaagagt
>chr5:116076726-116076926
catcacccccaccacctcctcttcctcctccaccaccactatcattatcaccaccaccatcatcatcaccaccaTCCTGACCGACACCGTCACTATAGCC
>chr5:118880840-118881040
GAGCTGAGAtgtgtgtgtgtgtgtgtgtgtgtgtgtgtgtgtgtgtgtgtgtTTAAACCGGATAGAAAACTCTGTTTTAGCGTTTCCACCATTCTTATCT
>chr5:119539138-119539338
agtggatagatagataatagacaggtagataggtatgcagatagataatagacagataaatagataagataaacagatgatagatgatagatagatagat
>chr14:102981384-102981584
GCGAGGGGCGGGCGTGGGGAGCTCACTCCCTGCAGAAGACGTACTCGGTGTAGCTGGTCCAGATCTTGTCCTCGCTCTGGTCGGTGCTGCTAGCAAAAGC
>chr14:103194556-103194756
ACCGCGCCTCCTTGACGATCATTGGCTCATACGAGACGTCCAGCTTTGGGGATGCCAACCCACCAAAAGTCATGTCGGCGCTAGAAGCTGCTGCTGAGGG
>chr14:114945244-114945444
agatagatagatagatagatagatagatagaGCTTAGAGATGTAAATACAAAGCATATTGAAAGACTGAAAGCTTGGACAAGGAAGTCCTTTCTGAAGTT
>chr5:119661763-119661963
AACCAAGAACTCTCTTGATCCCAGTTCCCTGCCCCCTTCATTCCTGCTAGAAAGACTATATtagatagatagatagatagatagatagatagatagatag
>chr5:120106370-120106570
CCTGCCTGGGACCCTGACAAATCCTGCCATCCCCAGATGGGTGGCTCTCTGGCTTCCTTCAGTTACTCAGTATTCAAATCTGTTCGTGTTTGCAGAGATA
>chr5:121604746-121604946
tttcaagagtcaggtctcttctaccatgtaggtcctgaggatagaactcagggtgcccagcttgcagcaagcatttttatctactgagccatgtcactgg
>chr5:122285970-122286170
CAGTGTCTTTGTAGCTCGTTTGCTGTTTAGTGCAGGCTGACCTTCAGCTCTTGCTGAAGATACAGGTGTGTGCCCAGCTCCCAGCTCTTGACATTTTCAA
>chr5:122833199-122833399
CTCTTGACACAATCACATTTCTGTGTGTGAGCTTAAACGGCTTAAAGCCCAGAGAGGAAACTCCAGTTCCTAAAGAAGCCCACGTTTCCAGTCGCTGTGA
>chr5:123144761-123144961
CCCCCTACCGGTGCCCCTTCCCTGAACCAATCTGAGCCGAGGAGTGTTTCATTGATAATGTTCTGATAGCATTGATAGTGGATCTTGGGGGCGGGCTGCT
>chr5:123746312-123746512
GAGGTACTGGAAACAAACAGCTGTGAATTTGTCTGTAGTGAAGTGATAAGGTATCTGACTAGAGATCATAACAGGAAAAGAAATCTGTTCACCCAGAGAC
>chr14:118179291-118179491
TGGCCTGAGATGAAATGTTTGTTTTAAATGATCATACATATGTGATTAAAACAGAAGGTAGGTGTGGCTGGAAGGCATTCAAGATTCTGTCTAACTTACA
>chr14:118197175-118197375
GTGGCACCAGCTAGACGCCTTATCGCGCCTTCCCATCGCTCACTGCGGTTTAGCACTTTCTTACAGCAAGAACCAGCTTTGAAAAGGGTGCAACCTTTTA
>chr14:119973408-119973608
GCTTGCTTGTGTGATCGGCTCTGATAAGGAAACAGAACTAAATCCTCTTTACTCTGACACATCCAAATACCCTTGTGATAAGGGATCAAAAGGAGCGTGG
>chr14:121973768-121973968
ctttttctcatttGATCTCCTTAAACCATTTTCCCCCATAAGCTTGGCTTCATGATCTATATCAGGTGTTCAGAGGAAGGGTTACAGGGTAAGAACATCA
>chr14:122002206-122002406
CATTTGAGTAAACTCATGTCTGCTTACGGGGTACTCAGTAAGGAAAGCTCTGGGAAGAGGGGAGACATGGTTTAGGATGGGAACCGTGAACCTCTAAAGC
>chr14:122131496-122131696
CCTTTGTTGTTTTTTTTTTTCCTTTACAGTTGAGTACAAAAGTTGAGACAGCTAAATCCAGTTCCCACCTATTAGATTGAGGTGTAAGATTTACTGTTGG
>chr5:123778541-123778741
TTTGTGAAGTCTGAACGGTGCCTCTGCATGTTCAGTGCTCGACTCTGGAAGGAGCGTAAGGCTTTTACCACTGGCACCTACGAAGCATTTTGAATTGATC
>chr5:123821070-123821270
GAGGGCTTAGCAGGGAGGAGCAGCTGCTGCCAGGCCTGCGTATGTGAGTTTGATTCCCAAGAGCCATGGGTGGAAGGGGAGAGCTGACCACAAGGCTGTC
>chr5:124050826-124051026
CTTTGACCTCACTGTTCCTTGGCAAGATAGCTATCTCCCACATATtcttctcttctctcctctcctctctctctctttttttctAtttttcttttgtgac
>chr5:124612551-124612751
GGACCGAGTGTTGCTGTGGAAGTTAATCCTGTGTCATTTTAGGTCCGGTCACACCAACAGTAACCTATGAGGAAGCCATTGACCTGGACAAGTTCATCAC
>chr15:3170376-3170576
ctcaactctctccttctccttgcctttctctgcctctaactactctaacgcctctccccatgccctaaataaacactattttaaatactgtcctgtggct
>chr15:4037354-4037554
tatgtatcaatgtatctatgtatctatgtatgtatgtatgtatgtatgtatgtatgtatctatctatctatctatctatctatctatctatctatctatc
>chr5:129955832-129956032
TGTCTCTGCCCTCAGAGTGCTTATCTGTGCAGTCCACACAGTAGTTCTCTTGATAAGAATCTTGCCCTTAATTAACGTGCTGGTTTACAGCAGTGCCAGC
>chr5:133038578-133038778
GGAACTCTGTGAATCAGTGCCCTGAGCATGCTGTGTCAGAAACAGGCACATCTGAATCTTCCACAAGGTCGGGATTTATTTTCAAACAACTGAAAAAAGC
>chr5:134265838-134266038
TCAGTCGGGGTTTTTTCCTGCCTCCCCAAGGGTCTTTCCTTTTTCTGTGTTTCTTGGGAACAGCTGGAGACTGAAGGACATTTGAAACTTGTTTTTAGAA
>chr5:134577270-134577470
tctacctatctatctacctatctatccctctacctatTCATTGAGACATCGGTGTGGGCCACCATGCCCCCAGCTGAGTCCTCTGTGTTAACTGTGTCTT
>chr5:134941818-134942018
aaactaacatttccggcactctggtgtgtccaagaacctggctccaaccagtctgaactaggcaagGCAATATCCAAACCCACACAGAAGGAAGCAAAGT
>chr15:5681730-5681930
atatttggaatgaactacaatccggaattggaaggctcaccagtgacccttatctggaggcttggagatccttatctggatcttggtttgaagatcttga
>chr15:6623648-6623848
CCTCTTGCTACGTGGCTTATCTATGACCAGCCAACTTCATAAAAATAGATCCAACTTAGAAGGAACTTGGAAAGAACAAAAGAGGCTGGGTGCTTTCCAT
>chr5:137773534-137773734
TTGAAAAATGTcacgttgagctgggcatggtagcacaaactggcaattttgaaatgttttggaggtagaggcaggagactcaagcgttcaagggcatagt
>chr15:11726616-11726816
TTCTGCTGGTCTCTGCTCTCTAACAAGAAGCAATCTAGGATGCAACTCTAACTTTCCAGGGCCTCAGAACCACTTCTGAAAAACAAAAAGCAAAAAAACT
>chr15:27027366-27027566
CTGGTTGTTTCCCCGGCTCCCAATGCACTATGAAATGCTCACAGATGGGACATTAGCCACCCCAGGATGTAAAACCTGAGGCGTTCAGAAGGGTAAGAGG
>chr5:140867370-140867570
ttgcctcgcccacaaaatacttggataataggtgtgcaccaccctacctggctGTACTGTCTCTGCATGAATCCGTTCAAACACACAAAAACCTGCAGAG
>chr5:142178748-142178948
cctggagtttgattcctacaacccgtgctcaataaaatgaaataaagtaaaataaaataaGTCAGcaagccactgagagacactgcctctaaaaccaagg
>chr5:142926574-142926774
AGCGTAGCTGTCCCCTCTACCCTCAGGGAGCAGCGGGCCAACCTGGGGAAACAGGATGAAGCCCCAGCACCTGGGGGTTCATGAGATCCCTATCTGGGAA
>chr15:27685350-27685550
ATGTCTTATTTTGATgggccgccaagatggctcagcagataaagacatttgctaccatgcctaagatctgagctggagagaccctactctgcaagctgtt
>chr15:27826860-27827060
CACTTGTGCAGACTTAGGAAGCAAAGGGGACAAGACCTGAATGCAAACCAGCAAAACCCAGCCTCCCAGCTTACGCCATGCTCACAGACAGCAGCAGCAG
>chr15:30577059-30577259
TTTGTGTGTGTGTGTGtatctatatatctatatctatctatctatctacctaCCtagatagatagatagatagatagatagatagatagatagatagaga
>chr15:30741246-30741446
ATGGCAGCTTCTTTATTAAATATGTGCAGTGGAAATTATGCTAATTATGCTGGAGTGTAATTATAGACTAGGAAGATTCTCTCACAGTCTGACTTGAATT
>chr15:31550222-31550422
cttcttcccaagattatttctactccccacaaaggtaaaggaccacacacaccagtggttaacttttaacattcaacttttggcgataatgaagaggggt
>chr15:35302350-35302550
AATTTTCCAGCAAACAGGAGCTTCATTACCCGGGAGAATGCGGTTCCTTAAGAAGGACTACCGCAATCCCCACCCCCCCTTTCCTGCCCTTGACGCCGCG
>chr5:146683162-146683362
ACCGGACAGATAAGGAAGAGGGCTTCAGATTTCAGAAGTCAGCAGATCCACGGAAAATGCCCTCTTCTGCCTCCGAGGTCCCTTTATTTGAAAAGCAAAC
>chr5:146828854-146829054
ttaaaaaGGGGGGGGGGAGCggctagagagatggctcagcagataagagcactgactgctcttccagaggtcctgagttcaattcccagcaaccacatgg
>chr5:148428802-148429002
CTTGTTTCCCGATGGCACAGAAGAACCGGAACACACCAGAATGACCTCTTTATTCCACAGCAGCCTCTGTCCCAACCTCCAGCTGATAACCATCTCTTGC
>chr5:149326326-149326526
TCTCTGCTCCATGCTGACCTCTCTAGAGGACTTCCCCTCAACTATACTGTCCATAAGCTTCCTCTGATTTCCCTTCCAATCCCTACTGAACTGTCTCTGA
>chr15:36423320-36423520
CTAAAGCCCCAGGAAGGATGCCCTTGTTATCAAAGACCAGATCTTAGAGACCTGGTTCAACTTTAGATAAGATTTCAGTGCCATTGAAGAGACCCCAGTC
>chr15:36520022-36520222
AACATAAGAAGACGGAGGCTGCTCCCAGGGGAAGGATGAGGGAAGAGAGAAAAGGTGCTAAAGAAAGAGTAACATCTGCGGTATGTCTCggtctgcctac
>chr15:36607514-36607714
CCAAAACTGGTCAACATGTTTAAAATTCATAACCACAGGTGCTATTTTAGAAAAAATATACATATGTATACATTAAATAACGACTTCTATTAAACTTAAG
>chr15:38060464-38060664
ggatcccctgaaactggagttacagagggttggttgtgagcttccagatggatgctaggaatttaaccgaggtcctctggaggTCTTTAAAATCGCTTTT
>chr15:41862878-41863078
TAACTTAAGTAAAACACATTGCACTTAAACCAGCTTTGCACTAAGAAGTGCCCAGGGTACGAAGAATAAAATGGGGACACCGTGCTAAGGGACCACTTCA
>chr15:41890256-41890456
acaaaccagcagtgaaagctcaagccatttgcaaacactttatggatataccagcagtccagttcagtagtgtagtggctattcctggttgtcaacttga
>chr15:42112532-42112732
TGATCTTTATCTTAGAAGAATTTTCTTCTTTGATTTAGTTGTCTTTTCCTCAGACTATCTGGAAACTATTTCCCTAACTAGGGACCCATTAGACTGTATG
>chr5:150687930-150688130
AAGTGTTGTTATAAAATGCATGCTTTAATGATGGTCTCTAAGCTTTTAAGTGATTATATAGTTTACTCTTATTTTTCTAGTTTGTGGGGTTTTGTTTTCT
>chr6:8385824-8386024
tctaacccagtgaagaattgacttggaattttgatggggattacattaaatctgtagattgcttttggcaagatagccatttttactatatcagtcctga
>chr15:43280436-43280636
aCCCCTCCACAACAGTCAGACAAATCAGGTGAACAGAGCTTACACTGAGAGGTAGAATGACTGAGAAGCTGGTTaaaatagaaaaaacaaaagaacaaaa
>chr15:52904070-52904270
gatagatagatagatagatagatagatagataTAgaagaagaagaagaggaggaggaggaggaggaggaggagggagagggagaggaagaggaaggaaga
>chr15:55281980-55282180
TAAAGCACAAACACTGGGAGTGCATTGTTTAGAGTTGCACAACTTAATGAGGTTTTACAAAATGAACCCACTTACATGAGGACCAACAGCTACATCAAGA
>chr6:29051390-29051590
ccTTCACATTCACCTCCAAACTCCTGTAGCACTGAGTTCTGGGTTTTTCTTTCCAGGTGGGGCATTCCGCTATCAGGGCAGGCGTTCTTACCTTCGAAAT
>chr6:30539688-30539888
AGCTCTCCCCCAACTTGCATTTGCCTGCCACTAGCAATTCAGATCTCTTATCTTTCTTTCACCACATACTCCCTGTCTTGAGACTTAGCttgagggccag
>chr15:57515328-57515528
atggatagataggtagatagttatgagagatagatataaatgatagatagatagatagatagatagatagatagatagatagatagatagatagatagat
>chr15:57800320-57800520
aaggatgtgttgcttcctccagacaacccttggggccatagacatcacaaaattacagtcctgcctgtcctaccacaattctcaatgtgtcctgacatgt
>chr15:58584128-58584328
gggaggaagaaagggagggagggatggagaggaggagggaaggaaggaggTAGAAGAAGAAAGGACGTGTTcttttgataagagcacgtcatattaaatt
>chr6:32885900-32886100
TAATTTCTGACTTCATGGAAGCTACATGTGTAATACTTCTTTTCAGAGTGTCATCTGAGGCAACCCAGTACATCAGACAATAGATCTTTATCTGAGAAGT
>chr6:33043230-33043430
GCAAAGCCAAGAGTAATGAATCAGACAACACCAAGGTGAATGGGCCAGATGAGGAGATAAGGACTGAAGCAAGGATCATCATGACCCAGCCATACAGCTT
>chr6:37571224-37571424
CTTATCCAACACATATTTTGTGTGCTTGGCTAACCTCTTGGGCTGCCTCAGTGAACACAGCACTGACTCTCAGCACTTCATTCTTTCTCTTTAGCGACTG
>chr6:38864048-38864248
ctctctctctccctctctctgtttctctctctctctctctctctctctctctctctctctctgtttctctctctctctctctctctctctctctctcCCc
>chr15:59246869-59247069
CCCTCAGAGCTTAACACTCTCGCTTCTCAGTCTTGAGGTTAAGATCCGGTGTAGACCTGAAGTGCACAGCTCGTGATTGTACACATGATAAAAGAATCAG
>chr15:59538643-59538843
AGAGAAAGGAAGAGTGGCTATGGCTAGTTCCGCCCTTCTTAGTTTCTACCTCTGCCTTATCTGCTCCTCATCTTACTGTGGGCCTGTGGCTCGGCTGGGG
>chr1:157460714-157460914
tatggctcaagatctcctaaccaagatccagataaggatctccaagcctccagataagggtcactggtgagcctttcaattctggattgtagttcattcc
>chr1:160794618-160794818
TTAAAATGAATTTAGATTTTTATTATTTGCAGTCAAGTCTGAATTTTTCAATACATATTATGGAAGGAAGAATCATATGACTCTCCCACAGATATTGTTT
>chr1:164081602-164081802
TCACAGACACAATTAGATCCTAGATAAGGCGTCAGGAGAAACCAGGTTTTTTAAAGTAGAGACAAAGTTTTGACACCAGAGCCAGCAGACAAATCTCGCA
>chr1:164193113-164193313
CTCTCCTTCAATGAGTACGGACAGGTCACTTCCTGACTATAATCAGTACTCGAAAAATGACACTGAGCAGATGAGCTCTTCTTTAGATCTTTATCAGTCA
>chr1:164252164-164252364
GGCTTCATTCATATGACAATTCTAAATCTAGTATATTCACCAACTCACCTATGTATGGTCCAGTACTCAAAAGTATGATCTCTGCTTGAGATAAtctttc
>chr1:164691801-164692001
ccacattttCTTTCATGTGTATTCAAATGAGCAGATGAGGAAAGAAAGAGAAGGAAGATATGATAGTACATGAAAAAGGAGCTGATGAAAACTTGGAAAA
>chr1:164933832-164934032
TAAAATCCAAATAAGCAAAGTATTGACATGTTAATGCTCTCCCTAGATGGAGCTACTGCTATGTGCTTCACAGCTGCAGAAGGATCTCAAGTCATCATTG
>chr1:165111956-165112156
cacacactatggaaCATGCACTAAGGCATGTGCGTGTATGTGTCTGTGTATGCAAACACACACAAAGtaaataaataaatgtaattttttttttaCAATT
>chr1:166017402-166017602
CTCTTTCGTTGGCCAGAGATGGAGGCTAGATACAGCCATTTGTTTTCCAGCCTACCATGACACTTTGTTCCAATTATTGGCAGTTGAGCTAAGAACAGGG
>chr1:166132460-166132660
TCTTTCCTCCATGACTATCTGCTCTAAGAAGAAGTCTTGGAGCCCTGGGGCAAAGGAAACCACTCTGCCAAGTGGTGGCTTCGTCATTGCCAATCCTGGG
>chr1:170385644-170385844
agccaaaacggtggttcttacccagcagtgagatGGCTGCATCATAGCTCGCTACGTCCCGAGCTAGTGGGAAGTGTACAAAGATCTGACTCTCCTGGAC
>chr1:171941904-171942104
ggggactggggatttgaactcgaatcctcatgctttctcagtaggcactcttatctactgaaccatcttgccagccACTATCTTCTTGTATTTTTGTTCC
>chr1:171954312-171954512
ggcaagcacatacccaaactcatacatataaacacattcacacacaAAGGGGAAAAAATAGAATTCATGTAAATCACCGGCTACGTATACATGGGAGATG
>chr1:172474968-172475168
GGGGCTAGGAACAGTGAAACATAACAGTGGAAATAAAAGATAGACTCTCTCAGGGGAGATAAAGATCACAGCAGCATAGAAAATACTGAGGGGGTGGGCG
>chr1:178777270-178777470
ctgccttatatcatcccacagtcattgctgggattaccaacatttataatacatctctggttcttatgtaggttctgaggatttgaacttacatcttcat
>chr1:183240564-183240764
gacacaatggactacagacagaaaccttgtcttagagagaGGGGAGGGGGGCTTGCCTTAATGGAAGGTGGAAGATTCCTGACCTCAAGCCTCCACATGC
>chr1:184333208-184333408
gttctctgcctcggctccccttccctccagggacgccataactgagtagatttgtttgctggcacccataagctcattagtccgtctcttctgttcacat
>chr1:189582934-189583134
ACTCTCCTTGccccccaccccccacccccacaacccacaacccccaccccccacAtccctgtgccttcatagcatctcccctttgtttctgagtcctaag
>chr1:193357140-193357340
gcagaccctcctccctctgtctcccaagtgctaagttcatttaccaccatagtcagcAACATATTTTTAAAAACTAACAACTTTTAAAAACGTATTTACT
>chr10:7034872-7035072
TCTGGGTCACACCATCATTTTCAAATCATACTCCCCACTTTCTCTTTTGTCTGCCCTTTATCTGTCTCATTtggttctgaccacacaatatggagtaggg
>chr10:9371259-9371459
ttgtgtgtgtgttaatttgtatctatgtatCTGGGGTGAATTTGTATCTATGATCAGTGCCCCAGTGTGGTATCATTTAACTAACCTGTAATAAGTACAT
>chr10:18124240-18124440
gtgtctatccctgcagcaccgtgctggaaggagagagctgacttctgaaagttgttctccagcctccacatacatgcaggagtgtgcacacatacgcata
>chr10:18958844-18959044
aAAAAACAGAAAGACTCCATAAGTGTTAGGctggccaagctagctaacgtctctaatcttagcgatcagtaggtagaggaaggagaatctgaaattcaag
>chr10:19185407-19185607
ctctctctctctctctctctctctctctctcGGTTTAGTATCTTGAGTTAGGGCCTTACTGAGTattcacgatcctcctgcctcagtctcctgagtgcca
>chr1:4712701-4712901
tcttctggaatccatagccactatggctcaagatctccaaaccaagatccagataaggatctccaagcctccagataagggtcactggtgagccttccaa
>chr1:12313189-12313389
gcaaagatagatgattgatagataaatagataaataatagagaatagatagatagatagatCAGTCAATCAATCAATGGAACAatagatagatgataaat
>chr1:13228354-13228554
TTTGTTTGCAGAGCGAATCCATCTAACATAGGAGGCAGCAAAGCTGTTGTTTGCAAAACAGCCTCATGACATTAGAGCTAGTTAATCATCCAGAATTCTT
>chr6:39381004-39381204
CAAGACCCAGATCAGTATCTTCCTTTAAGTCGCGGTCATCTCAGTTAACAGCCGCTCAGCCCAGCCAAACAAGCGGATCAGGAAGGATGTTCGATGAAGG
>chr6:43734988-43735188
ccctcccaagatagattcttatctctctgaaatgtaagcccaaataaactttttcttctataatttgtcttggtcatggcattttatcaaggcaaaagaa
>chr6:47476368-47476568
gtgtagagaaaggccactgatttgtttaattttatatcgagctactacactgaagctgtttatcaggtttaggagatctttggtagaatttttagggtca
>chr15:60256362-60256562
attttataaaccaataaatggaggttcaatgatttatctaaggtGGTAATAATTAGCTTACCAATGGGTCTTTTTgctcatgaggcctcatccctacaca
>chr15:61058792-61058992
gtctgtctatctatctatctatctatctatctatctatctatctatctatctatctatcatctgtctatctcatctatttatTACCTTTCTTCATCTATA
>chr15:61523082-61523282
GGTTCTACTTGTCGGTGAGAACAATGAGGATAACAGGAACATATTCTGGGAACAAAATGCCACAGGTAGCCTGAGGACAGGAGCTCTGGGTCCATTGGGC
>chr15:62223752-62223952
GCTCCTCCCAAGTCAGCTTCCTAGAGGCTCTGTGCCTTGTGCTCTGTCCTGGAAGTTGAGTTGTATGGATGCATCCACAGGGTGACTGAACTGTGAAATG
>chr6:48667666-48667866
ACTTGATCATGCCTTATCTTCACACTCATCAATACCACTGAGCACTCCCTGGTCATTTGTGCCTGAGCACAGAGATACACTTTCTCGTTAGTCTGATTTC
>chr6:48680630-48680830
CCACAGTGGTGCCTGGAGTTGACTTTACGTAAGCCAGCTTATCTTGACTTTGAAATCTCTCATCTGTTATTAAATGGAAATAAAACATGGCAGAACAAAA
>chr15:62696746-62696946
GATTTGACTGCCTATTGTATATATAAGCATTTCTTGTCCAGCCAGCCAGAGTAATTTTCTAATCTGAGATATACTCAGAATTTTTATTTGGGCTGGACCC
>chr15:66789092-66789292
TGACAAGGACTTTGTTGTTTCTCTTTTTAGTGACACAGGAAATCATAGTGATAAAGATCACTGTGAGTTGACAAGCTCACACCTGCTTGCCCTTATTCTC
>chr6:50919986-50920186
tagatagatagatagatatGCCATAGATACAGATGTATAGATCTAATAAGGTTTTTGTTTTTGTTTTTAATTGtggcttacaggctatggtgagctagtc
>chr6:52044106-52044306
tatctacttatctacttatctacttatctatctacttatctatctatctatctatctatctatctatctatctatctatctatctatctatctatctatc
>chr6:53792859-53793059
aGTACACATAAGGTTTTTAGGAAACAGATTCAATAATCTGTTGTGTAACTCTTCCACGGCCTTCTCCCTCTCTCAGCACAGAGTAGCTCCCTGGGTCATG
>chr6:65190351-65190551
agagggagagggagagagagagagagaAGATcaggtgacagtggaggccagagacataggattttcccagaggtgaagttataggtcattgtgagtctct
>chr15:67029984-67030184
GAAAGTGTAGGATAGATTGTTCTTTGCTCATGTATGTCACGCTTTGTAATCTTTCTCCCTCTTTTCTTCTTTACAGTTACTGTCATCAGCTGCCTTTTTG
>chr15:67275252-67275452
TTATCATCTCTGGTCACCCCCTCTCAACTAAGAATTAAGTGAGCAAGTCATTAAGATGGCTTTGGTGAGCTATGTGTCCAGACAGCATTATGGAGCCCCA
>chr15:73235888-73236088
AACTGATGAATGTTATGAGCCTGTGGGAGGTTGGAAGGGCATAAGGGCAAGATAACCATCTCCAAGGCAAAGACCAAGGTGACTAGTTTCTTAGCTTCCA
>chr15:73256534-73256734
GGAAGGAACATCTTGGCTAGATTCTCAAGACTGAACAGGAGATTATCAAGTAGAAAAGAGATTGAGAATAAAGCATGTGAAAAGGTCAAGAGCCACGGCA
>chr15:74876674-74876874
CATCTGCACTGAAAGATCCCTTTGGTCTGCAGTGTTTGAGCAGCATCACCCGTGTTAACCCTCTAATGCATGGCTCCGCACACGGTGCAGACCCAGGGTG
>chr15:74915110-74915310
AGGCCCAGTTCTGAAGGAAAGTGAGGGCTTGCCAGAGCTCCACACTCTTCATTGCTAGGATACAAGGCCTCGCTGGGCAGCACGATCATACTATCCACCA
>chr6:65587776-65587976
TCCTATTGTAAAATATTACTTTGGCAATTTCATGATTGAGAAAGCTTTAAAATTGCTTTGGAGATGTGGAGATAACACTTCAGTTTCTCTGAAAGTCACC
>chr6:67037326-67037526
GGAACTCTGCACTGCTGCCTCGGGGCCACTGGAGGACAAAGGGCCCGATTCCGGAGATATGGGGCTAGCCCTCAGCCAACCAGGTCCAGCTTCATTTGCA
>chr15:75033618-75033818
tctgagatcataataatctttaggctccttgactgccaggatcattgctccttgggccacctgtttggcggttagatctgccatctgatttcctttaacc
>chr6:72473916-72474116
TACCTCATTCACTCCTGGAGCCGCCTCACAGAGATCACAGAGACCGTGCTGTATCATGTATCATAACTGGGCCAATGACACAGCTGAGAATGAGCCAGAA
>chr6:72943766-72943966
accctaaGACAgtagttaaggataactttaaacttctgatcccgcctctacctcctgaggtatatttatgctaccagatgtggtagcactgactgggatc
>chr6:81900629-81900829
AGAAATTCACACTAACCATGTATCAGTGGGAGCCGTGGGAGCGGAAATGGGTTTTCTCAGCTTTGTCACCTGGATAATAAAAGGAATAGAACATTTAAAA
>chr15:78516098-78516298
TACACAAAGAGGCTCACATTCCTAAACATACAGACTAGTCTGCTTAGCCCATATAATGTAGCCTTTATCTATATGATCTTGGGAGAGGAGGGCGCTTTCT
>chr15:78525778-78525978
AGATATCCACTCAGCATGGCCCAGCCCATCTCTACCCTCCCTGGAACTGGTGATCTCCTAGTCACTTTCCCAGCCCTGGCTGCAGGCCAGATGTGAGCAT
>chr15:79156758-79156958
GGTGACTCTCCCTGCCTAGCCCTGCCTGTCCTGTCCACTTTGGACTGTTAATCTCTTACCATGTCCAAACAGCCCTGTGCCCTCCCTCTTCAGTGCAACC
>chr15:79893102-79893302
AGAGAAAAAGAGAAATAATAGGGGGCGGGGTTGGCACTGGAgagagatggctcagcagttaagaacctttgtcaccttccacagaggaccaactgctacc
>chr6:86421537-86421737
TGATACCTCAGGGCAGACACTTCCAATTCCAAGGCATTGGAAAGAAAACAACTCCTTCTGATATTGTGAACCAATAAAGTAACTACTCTGGTGGATTTTT
>chr6:87518464-87518664
tagatagatagatagatagatagatagaAGCTAGAAACCTCTAGACCAAGCCATTGTTCTATCATAATAACAGCAACTAGAAACTAGAGATAACAAATGT
>chr15:80080627-80080827
AATGGTTCCTAACTAGCAATGTGTTTAGAAAACAGAATACTTGGCCCAATCTCACACCATCATTTCAGATTAGTCAGATAGAGCACAGTAAGACCATCTA
>chr6:87653804-87654004
GGTTCCTGCTTTTCCACTCCTCTGGATGACATCCTTATCTAACATACACACAAACACACATAAACAAAGAACAAGAAGAAAATTACTTCCTGTATCTTCA
>chr6:90956708-90956908
TGTGGATGGTACCCTAACCTGCCACACTAGCCATTATACAGAAATATGGCACTTGGGAGTTGGCACAGACAAGTACAAAGAATGCCTATAAACTGATAGC
>chr6:91123640-91123840
TTCCTGACCCAAGAAGCAGCTTACCTGAGTACATTTAAGTAGCCAGCCAGGGAGCTTCAGCTAAAAGCAACAgtgtgtgtgtgtgtgtgtgtgtgtgtct
>chr6:91720301-91720501
ggtgacagggaagtgggggtggatgccaagaatgtgcagagtggatctgcaggtcttgctgctggaatggTATATCGCAGGGCCGCTGGTCAGGCACACG
>chr15:83045010-83045210
AGAGACCATGTGAGGGCCACCACACAGCTCAGTCAGCCGCAGAGCACTTGCCTAACAAGTACAAGATACCTGCTTCACACCAATACCAAAAGTAAAAAAA
>chr15:83454488-83454688
TCCCTCAGAAAATCCAGAACACAGTGCACCCCATGACCACTGGTTCCACCACCATCCATGCCAATCTTCCCATGGCACATGACCAGCCTCCTTATCTGAT
>chr15:84305417-84305617
GAAGCTCCGGAAGCTAAAGTGAAAAGCTGCTTCTCTCGCTCCCTGATGTCCCCCACCCCCAACTCCGCCTGGGTCTCTTTCAAAGTGCTCATGCATAAAA
>chr15:85809252-85809452
GGGGCTCTGTCTCAGATGCCATCTGCAAGATCAAGAGATAGGGGTGTCACCATCAGAACCGAAGAACCACTGCACTTTTTCTCTCTGACTGCTGTTCATC
>chr6:97309331-97309531
TGGGGGAGGGGCTGGTGCACCAATGCTCTCAGTAGGAACTGGCTAATCTCCTTGGGTCATCTATTTGTCACAGCGGTTTCCTCCTGTTCCTCTGACCTCC
>chr6:97315334-97315534
agcctggctcaACATATCCATCAGTGAGTGGTTGAGCTAATGTGTTGTGAAGGAAGGGCTTGCTGAACACTTAGCTAATTGTTACTAAATGGGCAGCAGC
>chr15:89297180-89297380
GGAAGGGCAGAAAGCTACTAGCAAGAACAGATCTGGCActgggcagtggtggtacacgcctttaatcccagcacttgggaggcagaggcaggcagatttc
>chr15:93084588-93084788
CAAAGCCTGGTGGTCTTAGGAGTCTCTCCATAACAAAAGTACCTATCCCTTTCCTGAGATATCatagataggtaataggtaggtaggtagatagatagat
>chr15:93570906-93571106
AAATTCTTTGAAGACGGGTTATATCCGACCCGCTCCCTGGAGGCATTTGTCACCTCGCTGACAAGATCAAAATGAGATAAGCCCCAGAAACTCTTTGAAG
>chr15:94001586-94001786
GAGGAACCCGAGGATCGTGGCACAATTCCCCAGCCTCTGCACAGATGTCACAGAAACCCGAGGAGATCTAAAGATAGGAAGGTTTGGAGGTTTCACTTAC
>chr15:94464093-94464293
gcagaaaatagagatgggatacccaggagaaagaaagggtatgcggagaaaggcaggaggaagattcaacagaagatacgatgagccaaatccatggtac
>chr15:95353876-95354076
CTTGCAAACCAAGAGAGCAGAATCATGCCATTACTGCCTCATTGTATCAGGTGTCTTTTGATGCTAGAAGAATTCTAGAAAGCAGTATATCTGAATGGCA
>chr6:99106120-99106320
AGATGTGAACATAGGCAGTCCCTATTTAACTTATAAGGAGGGAAAAATCAATTAAACAGAGCATCAAAACGCAGCGGAAGGAAGGTGCTAGGAGCTAGAG
>chr6:99675192-99675392
ATAAGAGATAAAGATCTTTCTGGATCAAACTACCTAGAAAAGCAACCATTCTTTCCCTTTTCCAGGTAGAAAATATTTTCTCCACCTCTCTCACAAAAAA
>chr6:99852729-99852929
ccagagttacagatgactgtgagctgtcatgtggatgctgagaactgaatccagatcttgtgttagagctgccagtgttcttaactactgagtcactcac
>chr6:100580304-100580504
ATCACCAGGATATAGTTTCAACAGTAAGTCCCTAAATTTGACTAAAGGTTGGCTCTACCTTACATGAAGGCAAGCGTAGTGAGGTTCCAGATTTTGACAG
>chr6:103685826-103686026
ACCAGTCAGTCTGGTTGCAAACAAACCTTGCAGTTTGTACAGCTCCTGAGCACAGAATTTTTCCTATTACTTGCCACAGGGTCACTGTGTGGTGATGGTT
>chr6:107984578-107984778
ctggaagcttcatccctactagctaactgtcatagtgctgaaagatgctatgcctgataagaaaaaagaaaagtacctatacatcttacctagctgtgaa
>chr15:95953032-95953232
CAGGAGCCAGAGAATGTCAGCTGCTGGTCATTACAGCACTGATGTGTGAGACAGTATAGGGTTTTTCTTCTCCAAAGATGATGCTAACATTGAATAATGA
>chr15:97756410-97756610
TGAAGGTGTCCCCTTCATCCTTGTAGCTCTCACACAGGACACCAGCACAAGCCAAGGACACTTGGGTGTTGGGGGGCTGGAGGGACAGAGGGAAGATGGT
>chr15:98066806-98067006
ACTGTCTGTAAGGGAGAGAGAGAAAAGATCTTAAACACACTTCTCAAATCGGCATGTAGATCTCAGATTTTCTGCCAAAGCTCTAGCAGTCCTGAAGATA
>chr15:98587851-98588051
ATATTTTGAGCAGCAGGTGCTTGACGATAGCATCTGCACGTGGTTTCTCAAAGTGGGTGGGGTCATTTTTTTTTCCGTTTCAGGGAACTCCTCAGAATGA
>chr6:114583630-114583830
ctggcctgtctggccagaagccttctccctgagtctcattctgcctcctaccgggtcagagccagaggtttccagaggtttccctggacccaccttggct
>chr6:114938112-114938312
CAAAGGGCAGGTGAGTTTTCTGATACCATCTCTCCGTCTTGCATAACATTATCACATGTTTCATCTTCAGAATGCGTCACTTCAATCTGCTTAAAGGTAG
>chr6:115794484-115794684
gtaggtaggtagataAGAGCctggggctggggctggggctgTTgcttggtggtagaatgtttgcttctgacacacgaggccctgggttctattcctaccg
>chr15:99474052-99474252
TCAGGATTCCCAGATTTTTTGGGGGGGGGAAGGGAAGGGGATCCCCGTTCCCCAGCCAAGAAGACCAGCAAAGCAAGAGAGGAGGCAAACGCCGGAAGTC
>chr15:99571643-99571843
tgccttgtgggtgctgagaatcgaacccaggtcctctggaacagaagtctgtgttcttatctgctgagccatctcAACCATTGTGTGTGtatatatgtgt
>chr15:100565498-100565698
ccctcaaatcccctaagtctattgccccggggaaggaaggaagatctatagggtccagcatctaaagaatgcttctgcctccccagccaacccgtttggt
>chr10:20617617-20617817
CAGCTGTAATTTTGTTTGTGTGGAAATTGAGTGAACTAAAGGATGAACAGATCAAACTTGGTCATTAGACACTTTCTCAAATCCAATGTTGGGACACATA
>chr10:28166589-28166789
TGCTCTCTTAACCCTTGTTCATAAATTTCAAGACTCCTCCCTTTAGAGCAGCCTCTAATGGCTGGCTAATACTTCTCTCAGGTTAACAGATAAGGATCTA
>chr10:30662650-30662850
TAGGGCAGAATATGAAAAATCCCCAGTGAAATAGTACACCAAATGTTTCCTCTTCAGGGGACTTTCACTTATTGGATACATACTGTCAGGGGAAAAAGGT
>chr10:38962132-38962332
GCTGAGGACAGGCCCAACAGCACAGCGCTGCTGCAGAGGCAGGCAGCCTTGATCTTTATCTGCTGATAACTCCACAGGTTCTTATAAGGGAATTCCAGAA
>chr10:38996058-38996258
CTGGAGAGCAGGAACTTTGTCATTGGATTTTTATCATAGTCAATTCACTGTCATTTGCTGCAGCTGGAGATTCTTATCTCAGCCCTTTCAGGTCATTGGT
>chr10:39339578-39339778
TTTGTGCAAGCTGACCATTATCAATATTTATTTACTCTGTACTTTAAAACTCTCTCTGATATTATCTCTGCCTTATAGGTTTTCAGTAGTCCCTATCACT
>chr10:39948560-39948760
CTCATGGCTGTCTCAGTTCTTTCACAGCCCGACTGTGGCTCCAACCTCAGTTCATCCTAATAAGCCATTGATTCTTCTTATCTTAATATGATCAAGTTCC
>chr10:40153392-40153592
ACCTCCTATGCCTTGCTCGTCTGTCTCTTCAGAAGCTAGCACAGCTCCTCCCTGGCACTTGATGGGTGTTCCATATAGTCTTAGAATTAAAGCTTCAGAA
>chr10:41229007-41229207
CTCTGTGCTGAGCTCCCACCCGGCTGTCCAGATGTTTATCTATCCCACCCGGCTGTCCAGATGTTTATCTATCCCACCCGGCTGTCCAGATGTTTATCTA
>chr10:41529930-41530130
CGATACCCTGGCTGAATAGGCTTTTCTCTTCCTTGGGCCTTTACTTCTTTTCTTCCTCCTTGGTTTCAGTTCCCATGTGCTATCATTATAATCATGCAGA
>chr10:41711523-41711723
caggtcaccaggcacagtgacctctctacctggtgagccatgtcaccagcccAGATCTTTATCTTTAACCGTTTAAGTAACCTTAGCGTGACTAATTGCT
>chr10:41979100-41979300
CCTGAGTTCTAGATACATTGCAGGTGACCACTAACTGTCTCCTTACTGGTGAGGGGCTAGTTTGAAGATAACATCTTTTACACGGTGCTAGATTGATATC
>chr10:43669575-43669775
AAGGGaaaaaaaaaaaaaaaaaaaaaaaGATGTGTGTGTGTTGGGGGTGGGGGAGGGGAACAGTGAGAAGATCAAGACTTCAGATAGGAGCAGATGTGAG
>chr10:43983858-43984058
ttaaccagtccaaaaacaacttctgaactcccctcttccctccacactcttcctgcaggtcccatctagaataggccaagcttccaagcccctgcaccta
>chr10:44005100-44005300
tagatagggtctcattatgtaactcttgctgtcctagaactcatcatgtagaccaggctggccttgaattcacaaagatccgcctgcttctactcactga
>chr10:45503354-45503554
gatttgttgcagctctgattttaggaaatactgctttaattgcaattctaacttcttttgcagtatttctaccaagctttagttcagcagttacatactg
>chr10:45698974-45699174
GCGCAGAAACCTGAAGGGAGCAGAGCTGTGGGCCCTGCCTGTGCTTCTCAGTGGCTCAGATCTTATCTACAGTTAGTAAGCAAGAAAGCCAGTCTGCAGG
>chr10:56062002-56062202
AGTAGTAGAGGAAAAATAGGTCCAGATTTACCTATCAAGGATCACTCTTACTGTGTGTAAAGAATGCCATTTTGGCTAGGTGGGCAGCTCTTATGATTAT
>chr10:58375798-58375998
TACCACCTACCAGTTGACTTTATGCATAGATAAAATCAGAACTATGTCCGAACTCTGAAATGAATCAAAAAGCATATTTTATATTCATATCCCTGTAATG
>chr10:59225476-59225676
TGTGCCTTTATCTTTGTTTTAGGATTTAAGTAGATCGGGTACATTGATAAGCACTTTTTCTGTACACTTAAGTGAAAAGCCAATGTAAAAAGCAATCATG
>chr10:59392935-59393135
caggaaaaagtcgggagcatgcttcaggatctaagcaggggtgaagcctttctgagtagaactccagcaacacaggaagagcaataatcaacaagtggga
>chr10:63519282-63519482
TACATTTTAAAGTCAAAGAATTATTATTATAAAATAGTTGACCTTATAGGACTTTTATACTCAGCTTTTAAAAGTCTATCACTTAAAAATATTTACTTTA
>chr10:68355979-68356179
AAAATCGCATTAAGATGCTGCAAAGAGATAAGACAATGAAATCTCCGGGAGAGAGAGAGAGTTTTGGCACACACTAATTACAGTCACGTCCCTGCAGGAA
>chr10:69168435-69168635
GGTACTGTGCCTGGTCCCTCGGTTCTAGTACGAGAGAACCCTCCTTCTGGTTCAGTGCCGTCTCTAGATATAATTCAGTTAGCTTTTGACAAAAGGAAAT
>chr10:75094118-75094318
tcagagatccacctgcctctgcctcctgagtgctgggatAGTTAGCCATTCATGACAGATGGTAATCTTAAACCAAGGTTGAGGGGTGAGAAAAGAGATG
>chr10:75434599-75434799
AGCCACAGAAACGTCAGGGTTAAATAAATCTCAACCCATTTCTTCTATGGGTTTAGTGACAGTAAAATGAGTCATTATGAAGTTAATGTAGCATGGTGAT
>chr10:75550786-75550986
taggtaggtaggtaggtagatagatagatagatagatagatagatagatagatagatagataATGTGTTTCAGCCTAGCTCTTGCCAAATCTCACCACAC
>chr10:77108978-77109178
tggtagagaatctgcctagcatgtgtgcctaggttctatctccagtaTcacacaaacacacacacacacacacacacacacacacacacacacaaacgca
>chr10:77573664-77573864
tgctgttggtctcagatgttatctgatggcagtcttagctttgggtttgtccgataatggtctgctaagaatgtcttcttccagaggttgtacctgatag
>chr10:80267302-80267502
ACAAAGGAGATTAAGGACTGGGGGACCCCAAGTGGGGACTTTGTGGCGTCTCTGTGATATCAACCAGGGCTTGAGGGGTGTAAATAAACTTGGAATTCTA
>chr10:80830498-80830698
CTCAGAAATACCAACAAGGCCATATGCCTGTTCTCCCAGTACCTAGAGGGCTTGAGTTCCATGCTAGCCTGGTTTACACAGTCACACTGTGCAAAGCGAA
>chr10:81525052-81525252
TGTTAGACCCCGGAAACACAACTTCCTAGCCTTCGTCCTCCCCTGCTCCAGGTTGGTGGCAGACGGACATCGACAGGTTGGCAGGCCCACGCCTGCTCCA
>chr10:81538898-81539098
TGGACTTGCAACCATGATCTTATCTCCAAGCTGGTAGCAAAGTCTCCCAGGGAGCCCAAGGTGTGGACACTGATGGTCTCAGAGAGCCACAGGCCGTACC
>chr10:82870518-82870718
tccgtttacatgagagccggggttgtactcaggtcatgaggtttgtgcagcaagcacctatactgactCCCATTACATTTTAATCAATTAATTTATTTGA
>chr10:82985709-82985909
CTGTTCTGAGCCTCCCCGGTGCTGGTACCCCCGCGGCGGGGTCCCCGCTTCTGCGCTCGGGACGCGCCTCCCGGACAGCCGGGTCCCCGCGGCCAGGACA
>chr15:102636980-102637180
cagggctctgaagaagctgaaccttcagggccatcgagattgcttatcagataaagactctggccaagcaagcctgatgatctgaactagaactccagaa
>chr16:4677914-4678114
GTGACACCCCGCATATGGGAAAGAAGAGCGCTCGCCCTGCAACTGAGATCAAGGACCCCATTCCCTCTGTTGGTGTCAAAGCACAGATCTGCAATCCTTC
>chr16:5393640-5393840
AGTTGGCCTCTTACATTTTGTGCTGTTGTCTAGGTTAGGAACAGCCTGGCTTTAGACCTTGGCTCTACTTGGAGGCTGTGGACCCCTAAGCCTGAATGGC
>chr16:24947546-24947746
AGTGAGATGGTTAGGCAGGTATCAAAAGCTGCGGTTGATTCATTCTAAATAAAGTCTGTTCTGAAcagcctgtgatctgataaagtacttcctttatagc
>chr16:25987390-25987590
ATACAGACAGTGACATCATTTTCTCCATGATCGCTTGACAGCACTTGGTCCCAAGCCTCCACAGTTTACTATGCTTCCTGTGCATAGAGATGAACATGGA
>chr16:29847201-29847401
ATGTGGGGCTGTTCAGTGCCCTTTGAATAACCCCCAAGGCTTGCACTGGAGACCGGTTGCAAAAACTGTCTCCTGGCTGTGGCCTTTGCAAAGGGTTTTG
>chr16:31342527-31342727
TGCCTGAACTCAGTCAACCGGCAGTGCACATTAGAATAACAAAGAGCTCACCCAGACAAGATCAGGAAGCAGAAGGATGCTGCATGTAGGCGGAGGGACC
>chr16:33343620-33343820
AGCCGCTAGCCACTAGCCAGGGCAATGACTTAGAAGTATTAGACTTCAGCAATGAGTTTGTGTTGAGCGGCTCCTAGAAATGAATTGATGTGGTCTCAAG
>chr16:33706082-33706282
TTTATCTTCTGGGCAATAGTAATCTAAAAGATAACTTGTTCCTTTTTTTTTTCCCCGTGGTTTGTTCTATTTAGATGCAAATGATAGTTCTGCCTGCCTG
>chr16:33857591-33857791
GCTAGAAGCATGTGATTCATGAGCATATTCAGGGCTGGTACCCAGCGGACAGCCTCTATGGATCCCAACCAGGGTTaggcagagtggctttttaatgtat
>chr16:34094058-34094258
CTCTGTGGGCCGCTGAATTGATGCCCTGGGGCTGAGTGGAGACTCCCATCTCTCTTTTCAGAGGGAGTGCAGAGATGTGTAAAGCTCCGCAGATGCTATC
>chr16:35768232-35768432
ATCACACTGGCAATTGGCAAAGTGAGAAGCCTGGAGTCCCTAACTGAAAGAGAGCCTTCCTGCATCTGCGATCTTTATCTGAGAGTAATAAATCGCAACT
>chr16:38393358-38393558
attaagctcagagcattaggcctgagatcaagtgcctttgcacacccagccaggcatcttgctagtcTATGGATGAgtgtgatggtttgttggaggaagt
>chr16:48740590-48740790
GGCATGCACATGGCATGAAGCACAGTGCTTCAAAGTCCATCAGTGACTAAAGTTTTGTACTTTGTCCTATGAATAAGATGTTTTATTTGGAGGCATTTAA
>chr16:49774751-49774951
ATCTTATCATCAAACAGAAGCAGGGTTGAGTGAACTGGGTGAGGGTGATTTCATCTGGTGGGAGAAAAAGGGAAAGAATCAAGCCGTTGGTTTCCCAATC
>chr16:50530472-50530672
AGCCATCACGCGAATTTATCCAGAATCTATCAGAGTTTCTAATCTTAAAATAAGAGCCATGCCTGGGTGGCGGTGGGATCTGTTAAATTCTGTTGAATTT
>chr16:50736184-50736384
TGATCACCTTTTACCCTTCCAAACCCCAATGATCCTTGACTATAATGATCTTCAGGTCTCTGATGTTTCAATGTGAACTTCGTATTCTACCTCCAGGTCC
>chr16:52200596-52200796
tgttccgatgaaatgtctgtcctgcagctgttggataaagaatattctgtaggtgttatttaaactcatttatccctttcagagtttagctctggtgttt
>chr16:52418680-52418880
GCCTCACAAGCAGGAAAATGGCAGTCTCTTGGTACCAGTAGGTCAACTATTTCCCTAAACCATTTCAAATATCAGCAGCAGCAACAAATCCGTGAAGAAA
>chr16:55973296-55973496
AAAATTACTTAGGTAGTTTGGAGAAAATTCGTAACACTGAAGCACTTAATGCTCGGTAATACTGCGACAGTATTTGGCCCAGAGGCTCAGACAGTGGCAA
>chr10:84729623-84729823
ttctccccctccctcaggatagctgggaccttgtataccggactggcctggagggtgggagggagtcttggccggggccttggtccaaagtgggtgcata
>chr10:84875362-84875562
TGAagtgggtgaaggggcttgctgccaatctgaccacctgaggtcaatcctcaggacccaccaaaggtgagaactgggtctcacaacttgtcctctgacc
>chr10:85180734-85180934
CACAAGACCTGGCTATTACCATTCCTCCTGGAGAAAGAGTAGGGCTCACAAGGCTCATGAGACCCTCACCAGGCCATCCTCTTTCTGAGGATGCTGTCTG
>chr10:85584658-85584858
cttatcagtgagtgcatCTACTCTTTCGGACAATCACACACTTGCTCTGCTCTCTCTTTTATTTACCTCTCTGAACCTCTTCCTTCACACAAGAAAGGTG
>chr10:86707550-86707750
tagggttttcagcactcacataacattagatactggtctaacccatgctgggggtagggtggttttgctagagacagatatggctccctggccagacagc
>chr10:87842655-87842855
caccagtttaattattcacactaacaatgacaaagcactttcctcttccctatggcttgccagtatttgctttttccccttaatcataaccgttctaact
>chr10:88347938-88348138
tggatggatagatagatggatagataaaacttgagcataaagaactcaaaacccacctacccaatgatgcacttcctcaaacaaggctacatctcttcca
>chr10:93172755-93172955
gatagGCAGGGCAGGCAGGcatacacacacacaaatacatatacatatacatatacatatacatatatatgtaAAAATGTCTGTCTAGGCCTGTTGGTAA
>chr10:94343145-94343345
TGGCTTAGTGTGGCTGCCATCAAACCTCCCCTTGTTATCTGTCACCCAATCTgaaatgaggacaccctgtatccagagcctcgaatacactaggccagtg
>chr10:95065612-95065812
tgggggatctggggactgaacacaggtcttgaagttttgtggcaagtgcctttatctactgagccatctccttggcccAGAAGACATGTTTTTAATTAAT
>chr10:95220446-95220646
tcagtgttcttaaccactgagccatctctccagcccGAGGTCTCATCTTTCTAAAAATAGAAGCAGAGTAGTGTACTATGCTCCTTCCAGTGTTTCTGCA
>chr10:95261358-95261558
CAGTCTGTCAGACTGTCCATTTAAGCTTCTGCCAAAACTATGTTTTTATGACTTTTGTTGCAATTTATAGTTAACCTTTTCAGCAGAAGGAAAGAACCAA
>chr10:95426284-95426484
AACCTCCAGTTGATGGTGTCATTAGCCCTAGGCCTCTAGATATATTTGACTTTCCAGACAGGTTCACAAAGACCAAAGTCTGCCGCGATGGTGTGGTAAT
>chr10:96246808-96247008
tcatttatttatctatctatccatctatctattatctatctatctatctatctatctatccatccatctatctatcttctatctataatctatccatcta
>chr10:96254564-96254764
gaggagaaggttttattgttcaggcctggggggtggcacccattacttttgcccatgttctgctgatgatatctcagttgcatataagagcctagctgta
>chr10:97850968-97851168
CTCTAGACGCTAATCTGCTAGCTCATTTTAATAAGATTCTTGATTAACATTTAGTCATACTTCAAAATCTATCCTTACTTTGCTTGGTCCTTTTAAAGCA
>chr10:99184744-99184944
aagatccagataaggatctccaagcttccagataagggtcactggtgagccttccaattccggattgtagttcattccaaatattgtcaagttgacaacc
>chr10:99461790-99461990
CTTCCCCTTGTCTCTGGCTGAGGAAAAGTGGTGGGAACTGAGGTCTGAGCATGTCTGCAGTGAGGTTTGCACACTGTTGGACCTTCTTGGGAGTGTTGCT
>chr10:110812203-110812403
AAAGAAGAAGTAAGATTCAGGAAAAAAAAGTTAGAATAAACTGATGGTGGTGGTGATGATGATGATACAGGTTCATAATCCTTATCTATAAGATCTGCAA
>chr10:111441035-111441235
ctcccagatcagtgccaccagctgcagtccaagtgtttaagcctgggagcatgtgagggacttttcacgttcCGTCTGTAGCAGCTGCTAGGATGGAGGC
>chr10:118024066-118024266
caagttgacaaccaggaatagccactacaaggggtcttgggatagtcaggagtgttggatggtgttttgctggggctgacacgtgaaggagtgtttcttg
>chr10:118412810-118413010
cacacagaaaggctgatgcctcagatggctactgattaataagcagcactcatggtgtccatgtgctagacaaaagatgattcatactgctcaaggtgag
>chr10:118422305-118422505
ccgagtttaaggaacacacctttaatctgggctacaccttctgctggagacaatataaggacattggaagaagggagtctggctcttgctccttcgcctg
>chr10:120202116-120202316
TTTATGCTGTAATGACCACCGCAGGAACGGTACGGATACTACTGACAAAGGAGGTGGGAAAATGAAGTGGGAGATTTTATGATAACCAGGCACTGAAAAA
>chr10:121419546-121419746
CTGGAAAGCATCAAGAGGGCTGGAGCTCAGGGCCTACGGGACTGCTCCTGGGTTGAGCACTTTGCTATTCAATGATCAACCGGACAGTAAATCCTAGGAA
>chr10:127224935-127225135
agctaccatgtggttgctgggaattgaactcaggacctctggaagagcagtcagtgctcttatctgctgagccatctctccagccccTTActtttttttt
>chr10:128103892-128104092
agttgtgagccactatgtggttgctgggaattgaactcaggacctctgaaagagcagtcagtgctcttaactgctgagccatttctccagctccctcaaa
>chr10:128231323-128231523
GGGGTGAGTGGGTGGGGGAAGATTCATTTAGAGCAAACTGAACTTTGCAAATGGCATCTCTGTACTTTTATCACTAGCTCCATAGTCTTTTATTTTTGTA
>chr10:128991046-128991246
GAAGGCAGAGAAGACCATGTGTTATGATGTAATTCCTGATCAAGGCTGAGGCTTCTGTGGTTTCCTGTATCTATGTTCTTGAGATATTTGTCTTCTTGCT
>chr16:62934686-62934886
agatgcttaagccaggaccagtgtctctttctctcttcctgctagctgccaatttgagtgtagaactcttatctacctctccatcaggatgcctgcttgc
>chr16:70313617-70313817
TCTATGCAAAAATCTTTAAAGACTCTCTTGGTTAAACTCTTGAGACACATTAAGGTTAGGGCCGTAGGGTTGTTAAATGACATTAAGATTCTAAATAGTT
>chr16:76549543-76549743
GCTTGATTTTGACCCTTCATCTACCATACAGTATTTTTATTCCTTCTGTCTTAGTGTGTGAGCCAGGCTGGAAGGAGTTAGACATTCAGACACTGACATA
>chr16:76678802-76679002
CTTAGTACTTCCCTGGCTATGGCCAAGTAATACAATCCTtgactttgaaggtggaagaaagagaacctaggaaatatgggtgacctatggatgcagaaaa
>chr16:77768154-77768354
ATGTCATTATAGCAACTCCTTTCTTTATATTACAACCTTGTCTTACTGGTAGAAGGTACCTCACCATTTTAACGttttttattggatattttctttattt
>chr16:78720450-78720650
CACATATCATAGTAAATATGAGATGATATCTATCTAATTTATAGTATATAGGTATGTTTGTTTGTATGTTtctatctatctatctatctatctatctatc
>chr16:84806248-84806448
ATACTACTGGTGTCTGCTTAGACCCCGCTCTTGACGCCCATCGATTTTTGCCTAGAATGATCTTATCTTACCTGCATCTCCCAGCAAACTGTAGACTTGT
>chr16:87980458-87980658
TAACTCTCTGATACTCAGTGAAGGCAGTCGGCATGTAAAAAGTCACTCTCTTGGAGAGGTAAAGCTGCTGAATAACAGCATCAGGATGAGTGACTGAATT
>chr16:90113030-90113230
aaacagataaagggacttgctgctaacactgacgccctgagttcaatccctgggacccacacatgggaaagaagaaccaagtcccgtgggctgtcttctg
>chr16:90154451-90154651
atgatagacagataagatagatataaatagatgaccgatagatagatgatagatagatatagatagatgagatagatagatagatagatagatagataga
>chr16:90984700-90984900
TTCTTAAAGCTGGTACTCAACCATTCTCCAAAGATCTCAAAAGCATAGAAAAggggctggtgagatggctcaacagataagagcacccgactgttcttct
>chr16:93232766-93232966
atgttttcagaattctttcccacagccttaaagactgccctgaaggtctcagcattcaccattttgctgagacatagataagcccttgcctcctagacat
>chr16:94962652-94962852
ATAATCCCAAGCACACTCACAGTTCCGTCCCACACAAATTCTTCTCTCCCCCACTTTGTTAGCTTTTTATTATTTTCCAACCACCCTCAGCTGTGACAAT
>chr16:96256080-96256280
AAGGGTCCTAATGCCATGAAGGAATCTCACTGAAGGCTGATAGAGATGCAAAAATGATTTCTGTAGGTGTTAGATAACTGACTCTCTTAGTTACAGGCTG
>chr16:96463403-96463603
tgtatctatcatctatctacctatcaatcatttgttatctatctatatatcatctatcaatcatctatctctctatttatcacctatctatcacctgtca
>chr16:96933040-96933240
CAGAAtgtagtgggctgacctaatgttgcttgtattctgatgctaatttagggcccccaagcctggttaccccaaggaagagagtccacacaaaaaaaca
>chr16:97087362-97087562
ATTAGAATGGAAATATTTGGCTACTGGATGTGGAGCAAACACTCCTCAAAATGAGCAAAACTCAGGAGCTATGGAAAGCCCatctatctatctatctatc
>chr16:97301330-97301530
acctgagtttgatccctgggtctgcagtggatagagacttaagtctctgaagttgttctttaaatttcaatgtacagtgtggtcccacatgcacagatag
>chr17:3209678-3209878
CTCACCCTTCTCAAAGCCTTGAAGATTTTATCTTTATATGTTGGTATCGTTGATATTTCACAGGAAGTGAACAGCTTTCTTTCTTTGCTTAAGTCACATT
>chr17:5801957-5802157
AGGAGGAAAACCAACGTGTACTACCAGCCCTGTAAGTTTCTAGTGGGAGGGACCCGTCATCCTCGATGATGGTTATCAGTGTCTCTGCCTCATTTGCATG
>chr17:6880876-6881076
ctcattttgggtgggaccatctttgggctggtggtcctgggttctatagaaaaagaaaagcaggctgagcaagccagggaaagcaagccagtaagcagca
>chr17:7423114-7423314
TTCACTCCACTGTGTGATAGCTTTCAGCTGACACCGCCCCTTTTCTCCCAGGAAATAGTACATAAGAAGCTGTACTTCTTAATAAGCCAGTTTGGCATAA
>chr17:7935646-7935846
TGGGGGcggcagctaagagcacttgttgcttttgcaaaggacctgggctcagttcccagcacccacatggcagctcacaaccatgtgtaacttcagttcc
>chr17:9068597-9068797
ACTGTCCTGCTTGATCGCACACTGGTAGCACATGGGGCTCTCCATTTCCTGTGTGCTGATGCCATTGAGAGACTTGAGATCCTCTCTTTGTTTTGTCTCT
>chr17:12308683-12308883
gcacctgtagcctacccctgccagctaggccccaggccacaaagctttcacaacctccccccaaacagtgcaactatctggggggggggggatgacctgt
>chr17:24353216-24353416
TTTAAAAAAATGAGTGTCATGGGAATCCCCCTCACCCACATTGGTTTGAATTGAGCCCTTGCAAACAGATAATATCTTCCTCTAGGGCAGGCGGCATTCC
>chr17:25035000-25035200
GCTGCTCTGAACCTGTGTGTATAGGTTTTATACATGTGCTTCCTTTCTTGGGAGCATTTTGTTGTTAATTTGTTACTTTGTTGGCACTCTGTCTGAAGTC
>chr17:26475228-26475428
ACAGAGATCGTTATCAGCACGGAATCGATTCACCTTCGGCCATCAGGTCAGAGTCACGGTTAGAGCACAGCCATCCGTATCTATATGAACCCTGAGAACA
>chr17:26579622-26579822
TTCTAGATCATAGGTGTGGTCTGCTCTGGTGTCCTTAGGCAGAGATTAGCCTGCAGGGCCTGGATTCTGTCAGCAGTTATTAAATCAAAGTGGTGACAGA
>chr17:27838070-27838270
caatataaggacattggaagaagggagttgagctcttgctcctttgcctgcttgctgcgtgagactgagtaactgctagatccttggacttccattcaca
>chr17:28231820-28232020
cTTCCAGATCTTTCTTTTTTCTTGTGTGGGTGTATATGAAAGTGCACATGCGGTGTGTAGAGATTGGAAGATAACCTTCAGGAGGCAgtcccagggactg
>chr17:31046730-31046930
atcccagatgaaaggtgtagcccagattaaaggtgtgattcttaaactcggagattcaatcttctggaatccatagccactatggctcaagatctccaaa
>chr17:31423639-31423839
GAgtgtgtgtgtatgtgtgtgtgtgtgggtgGGGGGGTCTTTTTCCCTAGCACTGGGAGACAGTCCCTGCTTCTAGATTGCTTCTCCTTTTATGAGGGAA
>chr17:31777478-31777678
GGGCCCTCAGAGAGATCTGAGGAGGAAGGAACAGGCTTGCCAGACTTAAGGGCCGCCTTCTCCTTTGCAGTTCCTTCCCGGCCTGGGTTTCTGTGTTTTC
>chr17:32249966-32250166
gtctcgaaaacccaaaaGAGTTTCATTTCACAACCATCTGGGGCTTAGATGTTATCTATACCCTGAAAGATCTCTTTAAGAAGCCAGTTGTTATTTAAAC
>chr11:4917352-4917552
TGTTCTCAGTggccagggagatggcttcttagataaaagcacttggtaccctagctcagtgacctgagcgcagttcccagagcacctgtacacagccagc
>chr11:6006414-6006614
cgggaggtaagctggccagcggtcgtttcgtgtctgtctctgtctttgtgcgtgtttgtgccggcatctaatgtttgcgcctgcgtctgtactagttggc
>chr11:9724733-9724933
CTCCTAGAGAGACACAAACCTTGGGGAGTCATTTACTCACATCAGTGTCATTTGTATTTTGTAAACACTAGCTGAGCAATAGACCGTATGGATGTCCTGG
>chr11:11555156-11555356
TACTTACCTTTCTTTGTCTCTCTTTCTGATCTTCAGCCTAGAGCTTTGGTGGTATAGCCCTTTGTACCAAAAGACTCAGCTTTTCCTATGGAAATATTCC
>chr11:11739856-11740056
gacagctacagtttactcatatacatTGgatagatagatagatagatagatagatagatagatagatagatagatagataTTTTTTAAAAAAAAAGATTT
>chr11:11832500-11832700
ccaggcctgaagtaaatctcttatctcaacttcctgagtggtagagactgtaggtgcataccaccacgTATTTCTGGATTAAGCCTTAAGCTCTAGCTTC
>chr11:17038833-17039033
gttaaactcacaatcaataaaaagctttGTTTTGCTTTTTAAAAAGACACCATAGGCTGCTAATTCCTGGTTGGTGTCATGATTGCCTTCATACCACTGG
>chr11:17975122-17975322
ACTGCCTCAAGAATATAAAGTTACAACTACTTACAGATTCATCCATAGGATTTATTGTTGTCTGTGAGACATCAACTTTGTGTCTCTGTTGAGAGAAAGC
>chr11:21141972-21142172
CTTAGGATAAGTCAAAAATATGGCCATCAGAAATACATCTATTTCTTCTTGTAATGTTTAATCATCCTGTAGATTTTTCTGTATCTGATCTGGAATATGA
>chr11:30164008-30164208
tggtctgtcttcagattactgggactatagaaaggttctactaccattcccagctAAGATTACATCCCCATTCTTACCAGATTCTTAGTCAATTGTGCTA
>chr11:31724048-31724248
TTCTTTATAAGTTGTGCATTTTTTTagccgggcaatggtggcgcacgcctttaatcccagcacttgggaggcagaggcaggcagatttctgagtttgagg
>chr11:31922918-31923118
actgtgcaataccgatgagcaaatgtagaaggaacagtggcaacagatcatcaacacttggcagccCTGGTGGTTCCCGATCTATCAGTGGGCACCTTCT
>chr11:42113488-42113688
GAGAAACTATGAAAGACAGACCAAAGCATCAAAGAACTATTTAAACAGGGATGTCTTATCTATTTTGCAATCTGCCACTCAGTTCTCAAGATTAACTTTT
>chr11:43345816-43346016
tagatagatagatagatagaacgtattcaggaatgcaacctgtttagctagtctgattaattgtatgtgtgtttacagggctggcagtgtggcacttggc
>chr11:45192874-45193074
CCTCCCTCCATCACCTAAAATGCATTATTGTCtctatttagttatctatctatctatctatctatcatctatctatctatctatctatctatctatctat
>chr11:46553080-46553280
CAGGATTTTTTTAGAGGAAAAGAATTAAATGCTATGGTATAAGAATTTGTTGTACAAGATTGTGATCTGGAACAAAAGGGACCATGATAAGACCTATGGT
>chr11:49131668-49131868
GGGGAAAACTGGCCAATTGAATTCAAAGAAACCATTGAAGATGGAGAAATGTTGCTTATTAGTTCACACTATAAGAGAGTTAGGATGAGGAAGAGAGGTA
>chr11:49204312-49204512
GTCCAAGGCATTAAAATACAAAGATTTTTAAAAAACAAAAATTTAATGCAAAATATGAAAACAAGATTTTCTTTTACTGTTCTCAAAGGTTGTTCTGGGC
>chr11:49665505-49665705
ATGTCCCTAGATAACTTCTTGTTAACAATAACATGGCCAGACTCTGGAGATTGTCTGATAACACACCCTAAGTTTCCACAGAAACACTACAGAAGCTCAC
>chr11:49706782-49706982
GTCTTTCTTCCTATGACGCATGCCCAATTTTCCAAGCCAAAATGAGTATTCAGACTCCAATTCTAACACAAATTTCTCACCAATTCTCTGCCTTTCACCC
>chr11:51823974-51824174
GGAAACAGAAAGTCACCCATTAGGGGAAAGGGCCCAGAATCAGTACAGGGCCAGACCACCCAAGGCCTCTAACTCCAGCCCTGCCCTGTCCCTTCAATGC
>chr11:51996084-51996284
ggtcttactaaataaatagcccaggttggcttctacattgtgatccttctgcctcagccttccaggggctatgattatagatgactgaccaggacttcag
>chr11:52342310-52342510
TGCTGAGTCCTTGGCCAGTTAAAGTAAAGCAGGCAGAAGCCTCCTGAGGACCCATTTCTCACTTTGGAGATGTCATAGTGAACTCTGGGTGCTGCCGTCA
>chr11:54214624-54214824
TATGGGGTTTTCAAAGAATGTTTCAGCTGAAAACTCAGCCTTTTTTTTCTTCTTGCCTATAAAGGATGGGCAATTTCCCACTGTCCCTGTCACTGTCTGG
>chr11:54448512-54448712
ggagagagggggtgagggagggaaagggaacagaggagaggagaggaggggtggacagagaaAGCACATGCACACTACATAGTTGGAACATGGCTTGTCC
>chr11:54802198-54802398
TGACTGAGTGCACGGTGTGAAGTGTAAAgtgtgtgtgtgtgtgtgtgtgtgtgtgtgtgtATACAGGAAACAACGCTGGGGCTTCTGAGACAGAGATCAG
>chr11:55107574-55107774
aaaaagaaaGGATTCTGAGAACTGCGGCTTCCAggctggggagatggctcagttgataacatgcttcctgtgcaagcacgaggacctagattcaaccccc
>chr17:33221727-33221927
GGGGATGAGGAGTTCATGGTCCTGTAAGATCAGGATGACTAGGGACCTAGAAATATACCACCCTCATTCCTGTCAATAGATtatctatctatctatctat
>chr17:33629532-33629732
TTATGCATAATCCCTGATAACTCCTGCAATTGGAATTAGGAGACAGTAGCTCGGTCTGCCCTTATCTCCCGTATCTTGCTGGTGACTCAGAAAGTGGAAT
>chr17:34299397-34299597
ACGCCATCTGCAGTCTGGGCTTCACCCCAGCTCCACCTGCATCTTCCCAGGATTCCCCTGGCCTGCTCTTGCTCACATTGCTGGGCCTGAGCTAAAACCA
>chr17:36274964-36275164
CCAAAACAACAGTGTGTCGTACTATATGGAGCTGTTACATTTTTCAGTGAAGGGCTTCATTTCATAGAAATGTTTTCCCCTGAGTTTGAATGTGTATCTT
>chr17:36914408-36914608
TTGTAGGATGTTTAGACACCACCAGAACTTATGAATGTAAGTCTGGTTATCAAGTTTGCTTTTTTTTTTTTAAACTGCTGAGCCATCTGCACCCCCTCCA
>chr17:44456250-44456450
ttcttttttcttttttcttttttctttttCATGTTGACAGTGATGTTTAAAATCTTTCTCTTCAAATACAGATTGGCACCTGGGTCTGTAATCTCTCACC
>chr17:44460252-44460452
TCAGTCAGTGGGCTAAACCTTGCGGTAAAGGTCAAGGTTTCTCCTATCTCACACCATCATTGCCTTTTACACTCTCCCGGAAGGGCTCTTGTGCAATAGA
>chr17:44479947-44480147
GCCCCTCTGGGCACAGGGCTTCTCACGCTGGTTAATTCTCAACGTGCTTTGCCTGAGGGCTATTGCTGCCACGTTCCTTGAAATAACTCTGCCTcttacc
>chr17:45169804-45170004
GCGGAGCTCTTCTCTGTTGGGTGCTGCCTCTCACCTCAGAGCCCTCTGGTTTGTGGATTACCCATGtgtagtggctattcctggttgtcaacttgacaat
>chr17:47053031-47053231
tgcctccccagtgctgatattaaagatgtgtgccaccatgccaggctTCAGGATCTGCCTCTTAATCTCTAAATGTGTCAGCTAAAAATAAATTTAggag
>chr17:47088015-47088215
ctttcccatttggttggatttcacctttccctggatggttgtgcaaatggaatggcgtggctagggttgggcttaGTCTCCTTGGGACTTCATCTGCTTG
>chr17:47504565-47504765
GCCTGgccagatgctgtcgctgggtttgaatcctaaggcttgttagccttcaaactctggtcacagttacctaacctcaccgtgcctcagtctcccccac
>chr17:47563772-47563972
atggtctacctaaagaAGAGACTGCATCTATATATGTTTGCACAtatctatctatctatctatctatctatctatctatctatctatctatctatctatc
>chr17:47988236-47988436
CTGCACGCACCCCCACCCCACACAGAGATACACACAAGATTTGTCCTCTGATAGCTTAGTGCGGTTTGTGGCGGCTTCACCCTTCCTGGGCTCAGCTCCT
>chr17:48403826-48404026
aaattccattttacatatgcatgacatttatttgcattacccattctgctgataacatctacgttggttctacttccttgttattgtgcataggagagtg
>chr17:50207472-50207672
CAGATATTATCAAGACTCAGAATTTTTTCTTAGACCATGTTTCAGATGTTATCACTGACTTACATGTCACTCCCAAATATACTATTCTAAAATAACCACC
>chr17:53650132-53650332
AATATCTCAGTGTGGATCTGTGTAATAGTTTAGGTCAATGCAGGTAAAACATTTTGGTTGAAAGTCTGCTCTCATCTTATTGTAAGACATCCAGGAACAG
>chr17:61958772-61958972
gatagatagaaattagatagaGATTagagacagaacagagatagagatggagagataaagacagagacagagaTagcatgggcaatcctacaggggcaga
>chr17:62496861-62497061
cgaattgtagttcattccaaatattgtcaagttgacaaccaggaatagccactacaCAgacctacagcattaaaatcatcagatgcttctaagaggtgaa
>chr17:65611074-65611274
AGGAAAGCATCAAACTCCAAATGTCAAACTCCTACTCCAATCCTCTCGAATTTCTCCCTCCCTATCTTTCCATCTCACCCACCTTTCCAGAAGTCTCTGA
>chr17:70833816-70834016
ATTTGAGAATAGAAAGGACTACTAGcgggatgtggagacggaagacagcagggagaatgtggaccttgaggccagctaggtctgtaaagtgaaactttgt
>chr17:71205360-71205560
AACTTTTAATCTAGTTTTCTCTTGCTACAAGGTACAAAGTCAAATATGACTTCTAAGTTTTGAGTTCTAGAAATCTGTTAAGGAAACAAAGTCAGATGAT
>chr17:71460458-71460658
GGAAACTGATACAATCTCTACAGGAAGTAAGCTACTCCAAGTCTTTAAAACAAATGTATCTGCTGACTACACAGTATATATTCAGAAATGTATCTCCAAG
>chr17:71963838-71964038
GTACAGGTTGGAGACCCTGGGGGAGCAGAGATGATATAAGGAAGCATGGAGAATAATGTTTCCAACGGCTAAGGTCTATGATGGGGCGCTGACAACGAGG
>chr17:72845820-72846020
tttagtaacagttgagtcttcatatggatgctggggatcaaccctaggttctctgctccagcagtaagtgctctaagagcactgagccatctctccattt
>chr17:72902267-72902467
ctctcactgtttgagaaatacaatgcaaaacaagagagttatcatcagatcagtaaaaatgtgcagctcgtgccaagtcttgggaaagcagttaaagccc
>chr17:73087293-73087493
TGTCTCCCTCGGAGGACACTCCTCTGCCCACTATCTCAGTCTTCCATCTTTTCATCACTGGATAAAAACGCTTTGTTTATGTTCCATTCTCTGTCTCATG
>chr17:77781366-77781566
cgcagaagattccggtttgttgtgtctttcctggccagtcgcgagaatgcgtgtaagagtgtgtcagagtatgtgcatatgcaagtgactgtatacactt
>chr17:77795630-77795830
tgagggagggaagaaattaaatagccctacctatctgtaataattatgaaccacaacaattacgaacatggcaagttaggtggcattcacatgtcagtgg
>chr17:78995342-78995542
CTGCTGTGCTTGTTTATGAATTTATTGAATCACCCTGTGAAATGTGTCATCTGCCCCAGTGTTTAGTGTGGTCAGTGTGTTTCTCCCCAACATGTGAGCC
>chr17:80145906-80146106
CTCATCTCAGGAAATCAGCTTATCTGATCACTTCAATCACACTGGCACTATTTCCTGCGAGCTGGTGGTCATGACCAGCTGGCAATGGCTTCCATTTTCA
>chr17:80168280-80168480
CGCTTCCTAAAATAATAACTGCCATTCAGGAGATGACTTAACCAAGATGGCTTAATTAGATATCAGACGAATACCTGTGCCCAGGAGCCCCATTACTGCA
>chr17:82717590-82717790
ggaactgccagactgatttccagagtggttgtacaagcctgcaatcccaccaacaatggaggagtgttcctctttctccacatccacgccaccatctgct
>chr17:83212807-83213007
TTCAAAGCTTTGATCTCTTCCTTTTAGGAGCAAAAATCCTATTTCTGTGGCTGAGCATGCATGTCTTGATGTCTATGTGTCTCCCTGGGGGCTGAGGGAA
>chr11:55134416-55134616
GAGGGGCAGGgtgggcttatgtgccatggtatgcatgtggagatcaaaagataacttgtggtagtcagtcctcccctacctctctgtgggggctgggtat
>chr11:57806519-57806719
TGCCTTTAAAGTTAATGTTCAGTCTGTGATCTAGACAGCTCTTGCTGCCTTCTCCGACCTGAATGTAAAGGTTCATCTTGTCAGTGTCACCAGCTGGGCT
>chr11:59572108-59572308
TGAGGCTTTTTTATTTTGTCTTCTGGAGACAGAGACAGGATAGAGGAAAGAGGTAAAATAAAGCAGGAAGACGCGCTTTGCGAGCAGGGAGGGACTCTCT
>chr11:59756660-59756860
CTACCTGAGTGTCACATCTGTGGCTTCCCCACCAGCAGACTGAGGGAGCCTGGGCAGGCCACATTCTAGGTGAGGCTGGCCTGACTTAGCTGTATTGTCT
>chr11:60860304-60860504
cctacttttccgtaacaggtttgagtttcacatgaaggtctatttggaactgatatatttgtgtgcagggcaagataaagatctagtttcgttcttgact
>chr11:62257810-62258010
CCTCCCGGCCTGGAATGTTAGGTACTCTGTTTCCCTGCTGATTTGTCCTTGTGACACACTGTGTCTCTTAAAGTGACTGTCTCCTTGTGAGTCCTGGGGT
>chr11:62386752-62386952
GATATTTACTTAGAAAACTTTTGAGATATCAGGGGATTTTGTAACTACAAGATGATTTATTTTACAATTGAGAATGCTTTTTTCAGCTCTGACTTCATAT
>chr11:62524674-62524874
CCTCCTGGACTAGCCCTGTGCACCCTGTGCACCCAGAGTCCATGTTTTCACAACTCACACGAACTGTAATCATTCAGTCTCTGGTTGTAAGTGCTGTTTG
>chr11:63169451-63169651
TTGTTTTCTGTTTCTCATCCATATTTTCAGCATAGTTTTTAGGTAAATGGGGCTTCGCACAGGACTTTCCATTTTGAAGACAGATAGAGATATAAACGAA
>chr11:63429074-63429274
CTCCCAAGGTCATTCTGTTTTTCCATCCTAATCTCAAACCCATTTCTTCCCTCTGAGCAACTCTTGTCCCCATTTTATACTGTTTTTTACTTGTGTCTTC
>chr11:66598852-66599052
GAGATAAGCCACTTGTTTCCAGATGAATTATTGGCCCCAGTAGGTTGCAAGACATTCTCATTTTTCTTACAGAGAACAACCTTGGAAAGGTGTGTGGAGG
>chr11:67866291-67866491
aGGAACtgtagtggctattcctggttgtcaacttgacaatatttggaatgaactacaatccggaattggaaggctcaccagtgacccttatctggaggct
>chr11:68345735-68345935
CAGTCATCCTGAGTACATCCCACTGTCCACGACATTACAGCAGCACCTCTGCCACCGGTGGGTTCAATTCTTCCCTTCTGTACATTTGTTGTAGAGATTC
>chr11:69894528-69894728
TTTTCTCCATGACGTGGTCACCTTTTCCAGGCGGGTCTCCAATTCTGACACTTCAGTTTCCACCAGTTCAATCGAGGCTCTGGGAAAGAATGGACAGCAC
>chr11:70793270-70793470
tctatctatctatctatctatctatctatcatctatctctatctatctatctatctatctatccatctatctgtaggttaattatctatctatcaatctg
>chr11:74769326-74769526
ctatctatctatctCTTCTTTGTGGTGTTAGTTTACACAGGCCTTTGCATTCTACCACTGATCTAGTGGTACACTGCCGCTTTGGCtttttgagcaaggt
>chr11:75417211-75417411
agctgtacctcccgtcccTGTTGCTTTTCGGTTTGGAGGACTTTTTTTTTAGTTTTCTGTTTGGTTTTTGGTTTTGATTTTTTGTTGTTTGtttgtttgt
>chr11:78063092-78063292
ttttgttttttcgagacagggattctctgggaaacaggcagatagatctctgagttcaagaccagcctggtctacagattgagttccaagacagccagga
>chr11:79529338-79529538
AGTTGAGATTAACAGTTGAGATATGCTAAGTTGCACAGACAAAAATAGCATATAGTAAATGATGCTAGTTAGAAACTACAGTTTGATTCATATCTTATAC
>chr11:79677496-79677696
CAGCACAGAGATCTGTATCTTGCGTCAGCCTGAGTAGAGTTTGCATGGCATCCTCTGGAGGTTCGTCATCAGCTCCTACACAGTCCCCAAAGCTCTCCAG
>chr11:80513728-80513928
GAAGTTAGATTGGAGGTGGGGGGAATTACTGTGAATGCAGAGATGCTATCTAGTGTGGATTTTGCTTTCGTTTGTCTCGTCTCTAGGGATCTGAGTGGGT
>chr11:83078438-83078638
TCCAGATTATTTGGAGAGATTACAGCATACACTGTCAATAGGAAGGAGGGTCAGGAAAGAGATGCAGGAACTGACAGGTGAACACCTGCGCTCTGTGGCT
>chr11:83829485-83829685
atagatagatagatagatagatgacagatagatagatactattgtacattgaatgtttgctgtatgcctgcactgtggtgcttcgcctgtaactgttaac
>chr11:84050129-84050329
CCATGGAAATAATCCTAGGCAATTTGGAGGCtgtgtgtgtgtgtgtgtgtgtgtgtgtgtgtgtgtAGGAGGCAGGGGAAGGGGAGGttacagtgctaga
>chr11:84954662-84954862
aggagttgtttctctccttccactctatgggtcctggagatggctggaactagggttgtTTGTTTGTTTGTTTTGTTTTGTTttttgttttttttcaaga
>chr11:86078184-86078384
CCTCAGCACTGCTATCTCGTCAGCCGATCGCCTTGATTGACTGtggcagccacagacttgcttggtttgccttttctgaaatctcaaataaacgctattg
>chr11:86346577-86346777
TAATAATTAAACTCAAAATATTTCATGACAATCAGCATTCTAATCTATGACTCAACTACAAAACTAAGTGATGAGTATAAAGGAAGCTGCTGCCACCAAG
>chr11:86455324-86455524
tctatctatgtatctatctatgtatctatctatctatgtatctatctatgtatctatctatgtatctatctatgtatctatctatctatctatctatcta
>chr11:88614368-88614568
acatttcagttttggttctcttctcgctagctgcctgacctgggacaggctagtgctaatgtttactggggctcagctttctcacctagaaaatgaaata
>chr11:89143512-89143712
ATCTATCTGTCTATTCACCATTtatctatcatttatcaatgtatctataatctatctatcatctatgtatctatcatctacctatcatctatatgtcttt
>chr11:89180165-89180365
AGGCCTGAAGACCTGAGAGATCTCATGATTTGAAAGTAGGAGAGATGGTGGCAGTGGGAGGGAGATATATTTTAATGAAGCTCAAGCCAGGTTGGTAATA
>chr11:89180705-89180905
AATCAAGAGTCTAACAGTGCCTAGTCTGTGGCTTGGGTAAAAGACTTTGACCAGGAAGGTGGACAGAGACCATGGTGTGGGGGCAGGGCAGAGAAGGATC
>chr11:94377858-94378058
gtgtgtgtgtgtgtgtttcatttgtgaatccagagctcttgggcaggtactgagctgtgcacgtaccagcctggaacccagagcgaattaacaattttcc
>chr11:94958746-94958946
agttatctcaactgattgttcaaagtcagttccagattgcatccctattctacactccacacccccctttcctgttactgtacttaaccagccgttaaga
>chr11:97100634-97100834
tagcaACTTACTCCCCCACaactaactaactgagtaacttactaagtaaataactaCataagtagatagatgatagatagatagatagatagatagatag
>chr17:85399284-85399484
GCATGTAAAAAGTCATTTAGAGATCAAAATTAATAGGATTTATGTTATAATCTAAGTGTTCTTCCCTCCCTTCTAATCCCCGCCAATGAAACTGAAGATG
>chr17:88042638-88042838
CCTCCCCACTCCCTCCCTCCAGGAAGCACACACTGTCTGCGCGTCTCAGATGCTTCTGATAGCTGTAACTAATCATAGTCTTTCATTTCAGTGAAAATGA
>chr17:88176632-88176832
AGCACAATGCAAAAGGGGCTTTCAGCTTTCAGTCCACAGAAAGTGAGAAAGGTGTAGCCTGTGATGAAGGATACGTTTTAAAGGAAGAAAatttgtctat
>chr17:88330778-88330978
TATACCTCTTGTATATCTTCTGTGTTAATGCAAAAAACACATCTCTTATCTCTACATCAAAGGGAACAAGGGAGAGCTTGTTCTCCAACCAAATACGGTG
>chr17:88703647-88703847
cagtcccccctcacacagcccctcctcccactcctccctcaccATAGCCCCTCCTCCCACTCCTCCCTCACACAGCCCCTCCCTTACCACGCCCCTCCCA
>chr18:4296353-4296553
gggtgctgggaactgaacctaggtagatctggaagaacagatattgatcttcaccactgagccatctccccaacccTACAATAGTTTTAGCTAACACATG
>chr18:11274455-11274655
cttctgttcTGGAAGGAGAGAGACCACGTGCACACCCACACACTAAAATGTAATTAAAGTGTTCTTGTCTAGTATATCTGAAGATATATGTGTTCATCCA
>chr18:19788855-19789055
tgtgtctgtgtgtcttgtgtctgtgactgtgtatgcgtgcatgtatgtAccattaagaagcctttctttcctgtgctgttctcttgagacttgggtatcc
>chr18:23845140-23845340
GAGAACCTCAAGTAGCCTTTGAATGAGAAGTTGGTGGCAGCCTGAGAATCAGATCATCATCTGAGATTAGAGCTGAGCACTCTATCCAACGTTGATGTTG
>chr18:24558606-24558806
ctccttcgcctgcttgctgcgtgagactgagtaactgctagatccttggacttccattcacagctgcgactgaagcattgttgggaattgggctgccgac
>chr18:32263519-32263719
ACGTGAGTGCAGACCAGAAGGGAGAGGGAGCCCCaaaagtctcttttgtcatgattaaatcattagataagagcagaaaagtttgtatgtgcaactgagg
>chr18:33210863-33211063
CCTGCTAGCTTCTTGTGGGTGGCAGATAAGAACTTTTATTTATTTCAAACTTATTTGATAGGAATCAAATGGAATGGAAAGCCACTATTACCATAACCAA
>chr18:34783722-34783922
GTAAAGCTAGATGTTTGTTTATCAGGGGTTTGAGTCACTCACTCCTGCCTGCCTGGTACAAGTCTGTGCCCTGCTAGCTGTTCTGCTGGTTTAGGTTTCC
>chr18:36130480-36130680
TAGGCCACTTCCTCCCTAAACCCACAGGAGGAAGACCACAGAATGGCTATTCAGAGGCAATCAATGTTCCCTGGATATGGAAAACCCATTTCCTGGCCTG
>chr18:39457862-39458062
TTTTGTGGCCACTTTAGCTCATTCTCGCCTTGTTTCTTATCAGATCTTAGGCAGTCTGGCAGTCACTCTTACCTCTAAAGTGTGGTATAGTCACCTCCCT
>chr18:40036832-40037032
TAAAACTGCCCAGAACAGAAACACTGGGAATAGTAAAGCCCTCAGTGTTTCTCACCCCAAAATGTTTCTGTTGCCTACAGGACTTTCTTCACTCATCTTC
>chr18:44402474-44402674
TGGAAGTGGCACAGGGGGCTGGGGAGGAAAGGGAGGATGCAGGATGTGAGTGTGGCCAGAGAGCACGGAAGCTGTCGTGGGCTGGAGAGACAGCTCAGAG
>chr18:46192936-46193136
AAAAGATTATTACAACTCACTATCTCTGGTAACAGGAAAATATGAAATGGAGAAAAAGATTACACACATATAATCAGAGATATAAAACAATAGAGCTTTT
>chr18:46598807-46599007
ACGTGGGGGTGGGGGGGTGGGTATGGGGGGTTTGGGAACCGCCCTTTCTTCTTAAGATGACCGTACAAATAAACAGAAAAGAAATAAGATTAAAATCTCA
>chr18:46673166-46673366
GTCAGTGTCCTCTATGGATAGAAAGAGAATAAAATGATGTGACATAGTCCCTTTATGGCATAAAGCTCCTGCCATCCTACACTCAAGAGCTGATTTTCAA
>chr18:49642316-49642516
AGGAAGGGGCGGGACGTCAGAGTTTTCACTGTCTGCTTTACGCTCCCACTTGTTTAACAGGCTGTAATGAAAACCACTGCTCGTTTAGATGTAGCAAAGT
>chr18:53973006-53973206
actttaaacactatattgaacagggatagagagaacagacatccttgtcttgtttctgattttagtagaaatgccttgggtttctttccacttaaaataa
>chr18:54196642-54196842
tatctatctatctatctatctatctatctatctatAATTTGAATGCAAAGACAGCAAATATCATGTGTAATTTCTGATTCTATGTGACCATTAGACTCTT
>chr18:54962066-54962266
CATTAGTAGTCAGACAACAGCCATGTGAACACATCAATTATGGGCCACTGCCAAAAGCCCTTGAGATCTTGGAGATTAACAGCCAATCCTCTGTTTTACA
>chr18:54990554-54990754
aaagaaaggtgtggaggaggaggGAGCAGACGATGCAGGGAGCTGATAAACCAGTTAGAGCAGCTTTCGCCCGGGGCGGGGGGCGGTGGAGCCGGGAAAA
>chr18:56452036-56452236
ACAGCCCATGCCATGCAGATGTGACACCTTCTGTGGGCCCGGTTATAGGAAGTTCCCACCCCTTAATAAGATGCTGAAATATGATAAGCATCTTCCTGAA
>chr18:58508747-58508947
TGCGTAGTTTTGTGGGTTTGAATTTTGTCGTTGACTGTACCGTAAGTCCTGGAAGTCACTGTTCATTCAGGTTGTCAGATAATTAGTAAGGACTTTTTTT
>chr18:58541742-58541942
TACCCTTAGTAATGACATCCAGGAGGAAAGGGGAAAGATGAGGCAGGGTTTTATGGGGTAGTACTAGAAAGAACAATGGAGATAAACCTTGGGAGAAGTA
>chr18:60847010-60847210
AACCACAACAATGGGCACTATAACCCATTTCCTCTGTTTTATAGTTTGAGTATGAATGGACATGGAGAACCATACAGGAAGATTAAGAAAGCAATAGATA
>chr18:60884444-60884644
TTCAGCCCTATTCCTGGACTGCCAGGGTCCTCACCAAAACAGCTCAGGACCCATAGCACTCCCTAGGAACAGCGCTCCCCAGCTCCACCTTGCCCTACTT
>chr18:61139501-61139701
tagttggtttccaccatgttggtaccaaccaaggggtgtaactcagatcaccaagcacttactagtgcttttaactactgagccatctaacctgcAAACA
>chr18:62125531-62125731
TAGGTTTTTAGTCAGCATGTGATTACATAATTCTACAGTAACTGAGGAGCTCTTACAGGAGGATGTGGTGCATTGGGCCGGCTAGAGTCTTGATTTGGAA
>chr18:62498290-62498490
CAAGTTTTCCTTGCCTTGTTTTAACACCTCATTCTTTCTCCTTCTTCTCTCTCACCAACATCCATCCTTATCCCTTCCTCCCGTTCttttaccttttaga
>chr18:62659946-62660146
CATGACCCAAGGTTGGCTTTCCCTAGCAGGCCATGATAGAAAGCCCTCCGGATACCCCAGACATAGCTAGCATACATAAACAGTAAACTCTTACTACTAA
>chr18:62848920-62849120
GACATTGGTCCCCATGTGCCTGTGGGGAGTTCTTCTTTGGTACAAGCAAGGGTGACCGGGGTTCTTCTTCTAAAGGCAGAGGAGTCATGAGAGCAGACAT
>chr18:65433790-65433990
GGGAGGAGTGGAGAATCTGGAAGTACTAAACTCATATCAATTGAGATTAGAAGAATCAGTTGCCATTAAAAGTTAGTACTGAAagccaggcatggtggtg
>chr18:65481504-65481704
GAGTGGAGTCCCCCACTCCTCTCAGAGAAGAGGGGCATCTGTGAGTCAGTCATCTTGAGCTGCTGGGGACGAGCAGTTTTGATCCCTGGAGCAGATAGCA
>chr18:65847669-65847869
AAAACCTCTGGCATAAgggctagcaaaatggctcagtgggtaaaggtcccttcttcaggcctaaggactggagtttgattcccaggaccatccttcatca
>chr18:67278866-67279066
CTCCCACTTCCCGAGGCATAGTAATGTCCAACTTCGCAGAAGGCCCCAGTGAACACAGATCTAGCTCTGCCAGGAGCCTTTCTCACAGAATTCTGGGGCT
>chr18:67469041-67469241
aaggtcagctgagcatatatgaggccctctgtcaacaatttaaaaaaaTCAAAAATTTAACTGCGTTTTGCAGAAATTGGGAGACTCTGGTACTTTAAAA
>chr18:67524811-67525011
TTGCTGTGCTCTTCCAGAGGACCTGAGTCcagctgccaatgcaggcagtgatctgagaagagataagagtgaaaccccagagcaaactgagtatgtcaag
>chr18:67902870-67903070
ggatacctgaacaagattgtgcccttccatcatggatacaggaggtaccagaggatttattgactgttaatgtttataggaagcaatgccgttttcttca
>chr18:68235460-68235660
CAAAATGTAGCCATAGCTTCTTTCTGTCTCCCTCACGGATGTCTGGGAAGGGGGTCATGACTGCCTGCGGCTGCAGGAACCGTAAGTCAGAAAGTCACAC
>chr18:68352196-68352396
tgagtttgtgcgaggagagagataaagatctatttgcattttcctacacccggccacccagtttgacgaacaccatttgttgtcaaagctctcctttctg
>chr18:68566642-68566842
AGAGGAATCACCTGAACACCGGGATGTGTTGACTTGATATTCCCATGGTGACTTGGAATGTGGACGCAGCAGAATGGAGAGATCAACCAGGAGATAAAAA
>chr18:68727181-68727381
TGTAATCTCTGACTTGTCCCTTAAAGAGATTATGCCTCCTAGGCTATCtctatctatctatctatctatctatctatctatctatctatctatctatcta
>chr11:97124662-97124862
AAGTTGGCATGAAAATGGATTGGCTAGATCTGACCTTGAGATTAACCCCACTTATCACCCCAGATGCAGATTCACTCTGACACACAAGTCTGTGATCTCC
>chr11:97807854-97808054
GCCTATCATCTCCTGCGGGGTTTGAACATTTACCAGACACTTGCTGCCTGCCCTCTGATCTATACCAACTTCTCAGGTGCTGGAAACCTGATTTCTGATA
>chr11:98682187-98682387
TCTGCCCGGCAACTCATGATGTCATCCCCATCTGAGCTCCGATAGGTCCTACCCACTTACATGTTAGAGTCTGTTGTAGCCCAGCTTGGAGTCTAAAGTG
>chr11:98774660-98774860
TCAGTACCTGTGTTGTTATTGGAGTCCAGGGTCGTCATGTCTTCACCAGCTGAAAGCGGTCATTCAAACTGGACCTTGACACAAACTGGAGGTTGTGATG
>chr11:100301468-100301668
GCAGAGCCCAGAGCTGATTGACCACATCAAGGAAAGACAGAAgggctggagagagagatggctctgcagttggaagcactagctgctcttctggaggatc
>chr11:101431104-101431304
tcttttatctgctgagccatctctcaggctctgTCTTAATCAGCAGCTACATCAGTTTCTCTTGAAGTGGGAGGGAGGTCTGTGCAAGTTTTCTTTCCCT
>chr11:102222064-102222264
GGAAAGGAAAGGAGAGAAAGTATAGAGGGCGCTAGGAGGTGCTGGGCAGACAGGTGCTATCATGCGGTTCATCTTCCTCCCACGCAGGGCAGAAGGAACC
>chr11:102862763-102862963
CAGAGGGCACAAAATCTACAGCAGAACCAAAGAGAACACGCTCAGCACACTCAGTACAAGGGGGAGGACCTGGTGAAGTGTCAGCTGGAAGATCATGCCC
>chr11:104536727-104536927
ttatttacttTGGTAtgtgcatgtgtgtgtagcaggtgggcatgtgcgcgcgggaaggaggtcaaagataacttctctcctaccatgtgggcccaaggga
>chr11:104693363-104693563
GTAAGAGAACGGAGGCGAGTCTGAACCTGGCAAGTGTCCCTTGTCCCCAGCCCCCAAAGCTTCTGGATGTTTTAGTTCAAGTGTTGAAATGTTCCtattt
>chr11:106857564-106857764
ATTcatgtgtagtgcccaagaagtgggctcagatcacctggagctgaagttacagatagctgcctaacttgggtgttgagaactgaattcacattctctc
>chr11:107108647-107108847
GGAGGGTAgactcttcttgctgaggtcctaagttcaattcccagcactcacatagcagctaaggatcccaagctctcttccagcctccatgggcaccagg
>chr11:107124548-107124748
CTTCAGCTCTTGCTAAACACCACTGGCCTCTGCCCACACTTGACTATCAGCGCTGAGATCATGCTGCTCCTGCCCCGCCTCCCTCCTTACAAGCCGGTCC
>chr11:108585264-108585464
AATCCTACAGGAGAATAAAGCAGATTTGTCTAGGACTTAGGTTTTTAATCTCTATTTAGCCAGGCATATAAACAATTATTTATTTAGCTTTCTGCTACTT
>chr11:109009896-109010096
TGGGAAAATAAAATATCAATAACCTTTCTTGTTAACTATTTTAAGCAAGTTTGGGTTCAGATCCTAATCTCAACCCTTGATATGTATAGAAAGGGCTTAT
>chr11:109433235-109433435
tgtgtgaatgtgtgtgtgGTGGAAATCAGAGATCTAAGTACGTTTATGCATAGGAGTAGGAATGAGGGGTTATTAAAGGAGCCCAAGCTTAGCTGTGGCC
>chr11:111373704-111373904
GTTTAATGTCTCCTCATTTTGGATGGAGATTGGGTCACATCTACATTTATTTGCTTTTCCATTTTCTCTTTTCCTTCTCTGTTTCCTAGGTTTTTGTAAT
>chr11:113816241-113816441
tggagagatggcttagctgataagagcactgactgctcttccactcctgagttcaaatcccagcaagcacatggtggctcacaatcctctgtaatgggat
>chr11:115641010-115641210
tgggtctgttgtctgacactaggcatgggactcagggctttgcctacactaagcatgtgcttcaacagttacacctccagctccACCTATTAATAACTGT
>chr11:117439298-117439498
tgagacttacgtgatagaagaagagaatccactcctgctggttatcctctgactgtcctattgtgctccatggcatgtgtaaccacagacagacaaacaA
>chr11:117936277-117936477
ATAAAACAACTCCAGCGACAACAGATTCGTTTGGCCTGAGGCTACAGCACGTGAAGCACCAGTTGCTGCAGCCCTTCAGAGCTGTCTCCTCCCCTGCAGG
>chr11:118075904-118076104
CCTCCATCTGGAGAGGGTGCTTCACCTGCCTCTCCCTCAGCAGAGCTCGTCGCCTTCCCATTCCCCTGGACACCCCAGGAGTGTCCAATCCTTTCCTCTT
>chr11:118214194-118214394
AATTAATTAGGTTTCTTCTATGTGGCTCCTTGTACATTGGATATTATATTCTACACAGCTTACATATTTTTCTcaaaagttttttagtttgataaattgc
>chr11:119009612-119009812
CCGTGGTACAAGCTGTCTAAGTAGACATTGGTGAGTTCATCAAGAGACCAAAGTAGCTATGGATCAAAAAAGACAATGTCAAGTTCAGGCCTTCTCACAC
>chr11:120132090-120132290
acacacttgtcaacaagtctaaccttatcttagactgatctacagaatctatgaggcgaagagaactggaccccttccatttcctctgacttccattcac
>chr12:3982440-3982640
CAATTCAAGATCTGTCTGATAACACTGCTGCTAAGATGTGGGCCAGAAGGAAAGTACACCCGCAGTAACGGGGGCGCTCAGGGAATGCAGGTGGCTTGTC
>chr12:4722918-4723118
caaacaaagcaaagcaccagatggcttagatgtacaggacctgaaggtcaggtaggaaaattaaggccatacaaggctgatatagccattaacatatggg
>chr12:15930389-15930589
AACATGAGATTATCAACCTTAAAAGTAGATCTAAGGATTTTTCACCTGTAAGATAGGCATAACAATGCTAATCAAGACCCTTATCTCATGTGGTACATAG
>chr12:17032826-17033026
TTAAGGCTGTGTTTCCTCTGGCCCATTCTGCATCCCCAGGAGTCCCTTGAGGACATAGCCTGTTATCTGTTCATCTACCACTGGTGCCAGGGAGTTCACC
>chr12:24809440-24809640
cggagggctatgtttccgcatctattccagcccctaccatcagtgatatcttgctagtaactgaaattagctgtggtgggaatggttgtactacataaat
>chr12:25251384-25251584
TTGATGTCCTTCTTGCTTCAGTCTGGTGGATGATTCTAGTGTTCATCAGGCCCGATGCTCTGCCTGATAAAACCCCAACCGTTAAGGGGAAGTATTTGTC
>chr12:26032290-26032490
TGCAAAGAATAAAAAAAAGCACACATTCTTCTCATTTTTAAAATACTTGTCTGTTTCTGTATGTGTGTTGTGTGTGCTTTGATGTTCTTtgtgtgtgtgt
>chr12:26100909-26101109
GGAAAGGCATGGCTTGGCAACACCATCCCCTTGTACCTAGAGACCCTAGGCATCAAACTCTTGTGATACTATTAGGAGTTACCTAAAGGTCCCATGGTCA
>chr12:26188604-26188804
CAGTACATCAGTATACAAGATATTCAAAGACATGAGCCCACAAGAGTCAAAACCATAATGATGGACCAAACCAGGATCTGGAATGCTGCCACTCCATCCT
>chr18:70348092-70348292
tctggcTATCGCCTGCAGGCAAAACAGATGTACATATGTATGTGGCACATATATGCCACACATACATAacagtaacaactgtttacacaccattcacact
>chr18:74959101-74959301
TTTGATCCTTAGTACCATAAACCAGGTATGGTAgctagcacatgcttgtgagtctgaggccagtcggggctacatgagacaccatcccCTACCCCCAAGG
>chr18:75278707-75278907
TGCTATCTGTATAGACTTTAGGTGGAAACTGGAAATCTCACTGAACTTCTGTGGTAATAAAATTATTACAGTTGTACCCTACATCTGTTCACTGACTTCC
>chr18:75345246-75345446
actaacctgatagagagggagcaattgagtggcccaaaaatgcattgctgggtctccatccaaagtgtggtgtaaatacccagaagtggaatcatactga
>chr18:75774446-75774646
TGGCTTCCATTGGGAATGAACATCATTTTCTGCCTTTCTCTGTGTCCTGGGGACTGAGGGAAGGGGTCTTGGCTAGCAGGTGCCTTGGTAACCTCGTGGT
>chr18:77609730-77609930
TGTCCCACCTGGAGTCAGTTCTTCCATTGAGCCTTCAAAGCTGTAGACTCACCATCTGGGAAAAAAAAAATCTTTATACCAAAACATCACTAGGACCAAC
>chr18:78225058-78225258
tatctattcatttatcatctatctaacttctatccatttatcatctatttaacatctgcctatcatctatcaatttatctatctatctatctatctatct
>chr18:79166656-79166856
agtctcttcagggttaggcacatcctttcccactgaagtcagataaggcagtcctaatgggaaatggattccacagacaggcagcaacagctttaggtac
>chr18:80577598-80577798
CGAGTCTCATCTTAAAATAGATCCTTAATTTCACAGACAATTAGGAACGTCTGTGGAGCTCCATCAGCCCCCGCCCAGCGCCTTACACCCAGGAGCAGGA
>chr18:80596472-80596672
cagatataagatgtaagataatacacaagagaagctatggtctaggactgagtgcagacttcttagctttggcaccagaagctgacgtagaagaagacaa
>chr18:83437243-83437443
tacagatagatagatggtaaatagataataaatgatagatggtatctagataataggtagatgatagataaatagataataaatgatagataatagataa
>chr18:83797062-83797262
AAACCCTAACCAGTGAAATAGATACACAACATATGTACAGACAATGGCACATCAtaggtcccctttagccaaggtgcacttcctacagtttcagtgatct
>chr18:84696833-84697033
CTGGTGCCCCCTAACCCAACTCTCCCTCTCAACTTCATGtctatctatctatctatctatctatctatctatctatctatctatcatccatctatctatc
>chr18:89152142-89152342
agaatctagcactgtctgtttcctaaaccagtgtgatctgcattctgaaatttatctttctactcacagacatgttatcatccctcatcagagaagcttc
>chr18:89212268-89212468
TTTCATCCTCTGGTCCTTACTATAGCTACTCATTTCCCAGTCTGAAAGAGGTAACCAACCACAAAACCTGGAACGCATTTCCTCTGAAGAGCAGGTGTTG
>chr19:3654212-3654412
AAAGGAACAGCGTGACCCAGAGGAGAGCGTCTAGTGAAGAAGTCAGAAGCAAGTGTACACATGACCCACAGGACCAAGGCTGACTGATCCCAGAGATAAC
>chr19:3750540-3750740
tcaccaatcaaaaccaactgggggtaaggacccccagtgttgtacaggcagatgtgccaattcctgtgtaatttggggagctgaattaacacaaatagca
>chr19:3865451-3865651
tgcctgggactcactatattaatccagactggtcttagacttgagatcctcctgttttggtctcctgcattctgtgattacagccacgtaccactaagct
>chr19:11356088-11356288
CTTTTGATCTGGCACAGCTACACCAATTGCTTGATCCTCTTAGCTTTATTTATGTAGTTTCTCTGCCTTATCAGAAACCTGGAAAAAGATCTCCACAAGA
>chr19:11371472-11371672
tagatacctctttggtcttttgctgtTGCTGTGTAGCAAGACAAAAGACTAGCTAGGATATATGTTAGACCTTCATCAGAGATGATAGTAGGATGATAGC
>chr19:11497271-11497471
AACTCTGTTAATGGGAGCCACTCCTTTTGAGTATATTTCACAATAAATATACACACCATGGAGGAGAAATCGAAAGTCAGTTATAGAAAAATAGGAAGTG
>chr19:14025126-14025326
atcatccagagactcctccTCTTGATATTAACAGGACTGCCTAGAAGGAAGCACATTCAGTAACTCCTCTCTGGAAGAGTACAAAAACAAATCACCTAAA
>chr19:14713536-14713736
TAAGAGAGACACGTGATACAGATGATTTGAGGACTGACTCAAAAGACTGACTTACTAGATTCACATCTAATCTTACACTTTGTCATCAAAAACCCCAAAC
>chr19:15220284-15220484
CATCCATTTTTCATATTGATTCCCAAAATTTATCTCTCCTCATTTTTCATTTTCTTGCCTGGATTTTAGTAATAAACATTATTACCTAAGCTTCCTTCTC
>chr19:15623468-15623668
TCATTTAGTCTGTAGAGGCTCAATATTAAAATTATAATGCCTACTGATGCTTAACACTTTGATGTGAGTGGTGACTAAGAGTCCTCAAATATACAGACCA
>chr19:15934567-15934767
cgaggagttgagaatgggggtcctctggcccgagcggtagaatctggcttagctctgagtgagtgccaaaagtacgcaggggctggaagagaggtcttct
>chr19:17061580-17061780
ATAGCCCCcccttatgctttcttatcccatacatttctttactgctacccaccccatacctcaagaatctcccttatctcataatccgttttctagtttt
>chr19:18717554-18717754
GACTTTGAAGATGCTTATCTTGGAAAAGGAGGTTTTGGCAGTTTCAGAGGAAGCCCTCAGGTCTACCGCACTTGTTCTGTCAAATGTCCCTTTGCACCAC
>chr19:26880658-26880858
CACAGGCCATGAGGACAGAGACAAAGCAGGTTCTGCCCATCCCTGCAAATGTGTCACCAGGCACTGTCTGGGGTATGTGTAGGTGATCACTGCTCGGATC
>chr19:28028935-28029135
ccccccccagtgaaacatttccttcaacaaggccacacccactccaaggctatacttcctaataattcaagcattcaaacacatgagtctatgggggcca
>chr19:29226802-29227002
tgtacatatgaatgggggcatcatgtatttgtctttcacttaacagtggtctccagatccatgctgtcacaaataaaacgatttttatctgaatactatt
>chr19:30849282-30849482
TCTAAGCAGTTATCGCCAACATGAATACATACATATGACCCATGAAATCAGGTTCTAAGAAAACACGCGTCTATCTTCATTCATTCAACTCAAGTGACAT
>chr12:30057052-30057252
cttctggaatccatagccactatggctcaagatctccaaaccaagatccagataaggatctcccagcctccagataagggtcactggtgagccttccaat
>chr12:33301358-33301558
ATAGAAGGTTTAAGTCCTCCTTGGGTTAAAATATCTATACCCATGCTCCAGTTTTCATGAAATTTAGTTTTCCTAAATCCTTAAGGAACTCAAAAATTTA
>chr12:34938305-34938505
ggctcctcccaagatctattcagagataaaagaacctccagaatggcgtaacaccccacccccatatccccaacaggtcccctcccagatctctcaacag
>chr12:34954335-34954535
gcttagtattagaactcttacctgatatactccagtttctggttcaattctcatgactgcaaaaagatagataggtaggtagatagatagatagatagat
>chr12:35686492-35686692
CAGATGATAAAGTATCACTTGCTATGTCTTGCACTAGAGTGAGAGCTCTAGGTGACCAAGATCTGAGTATATGATAAGGTATAGGTGTTAGACAACTTGT
>chr12:35770502-35770702
CCACATCAAAACAGACACCAAAGTGCACATCGAGAAAGCCTGAGGATCCACACCCACTCACTGATAACATCACCTTGCCTTATGTCTGCAGGGCAGAAGC
>chr12:36423464-36423664
AACCTTGTTTCACTTCAGACATGATGCCCTTAGTTTCCTGAACACACTATCAAGGGGTGCTTTGAAACCTACATGTGTACCTGGGGGCAGTTTCTGTGGC
>chr12:36430850-36431050
TTGTGGGTTGTGCTGTACATGAAAACCTGGATTGAGTGAATTTCAGGGAGAATAGAGGGCCCCTTTGGGGAGGAACATTGGCATATTTAAGCAGAAGAAT
>chr12:51863079-51863279
CGAAGTCTCCTCCATCTTTCAGGAAGATCAGATGGCCAAGAGTTAGTGTACCTCAGAGGAAAATGTACAGAATGGGTGTTCAGAAGGTGGCCCTACGGAG
>chr12:57544314-57544514
CACCAAAGCCTAGGCTTTAGAGCTATAGTTCGGACCAACTTAAAATTCCCAAGTGAAACTCTACTTGCTTTCTCTTAATGCTATTCTGCTTCCTAATTCT
>chr12:69300171-69300371
CAAGTGAGAGGATTATATGACTTTTATCTGCCCAGAGAAGAACTGTGGATCTACAACATGGAGACTGGAAGATGGTAACTGGAGATTAACCCTCCAATAA
>chr12:69649353-69649553
AAAAGACAAAATCAGAAAACATACTTATACAAACAAAGGACATTTCACTAAGCATTATCTTTTAATCTCTGTGGTCTCCTTtgcatgagtgtctctgtgt
>chr12:70914040-70914240
AGACAAGACAGCAAGGTAGACGCCATGCAGGAAGGCTCTGCCTCTTTCAAGACACTCTACCGGGCCTGCACGCTCCGGCTTCCTCCACCCTTCAGGTCTC
>chr12:72563908-72564108
TGCTTCtgactataccattttgtaactgcattgttagcgatagatgaggtccctccagctattccacattctctcagcacttgTTCCCTGATATTTCTGT
>chr12:73050602-73050802
GAGAAACATAGAGGGGCAGATAAAACAGGACACCCCCAAACACACGCACCCTAGCTCTGGTCTCCACCAATCTGAGCTCCCTATCCCTATCCTCTCCTCA
>chr12:73074138-73074338
GCCTCTTGCATGCAAAGCTCTACCCTGAATACCAACAGCCAGtgtagtggctattcctggttgtcaacttgacaatatttggaatgaactacaatccgga
>chr12:73844507-73844707
agatagatagatagatagatagatagatagatagatagatagatCGGTCTTAAGCCAATAGTTTGAAGTTTTTTGGAGCTTAAGAAGCCTAGGCCCTAAT
>chr12:76527464-76527664
CAGCAAGCTGTATCTAAAGCAAACCCAAGGCCTCTAAGGCCGGTGTGTGGGTGCCGACTCCCTGTCTCAGGTGTTCTGAGTGCTGACTGGGCCCTTTTAT
>chr12:77291086-77291286
TGCTCTCAGTTCTCTTGTTACATCTTTCTTGTTATCAAGGGATCTTAGAACAACTCTTACTAGCGAATGCTAATTATCCTGGGAGGTGGAGCATGATGTA
>chr12:78359406-78359606
AGAGAATCTTAATTCTTAACTGATATGTAAATGTCATTTTCAGTGAAAGTGATAGAACTTCTAAATATTTCTttctgctcttgtcatctgttaatctatt
>chr12:79307117-79307317
agaatttgagagcagcttagttgaatgtttctggttcagatctgctatgagattacagttagagtattggcctaggctgacattgtctgaactgctgcct
>chr12:79412060-79412260
atgtgtgcttgtgtgtgtgtAGGCCTGAGGTTAACGTCAGCATCCTTCAGGATTGCTGCCTACACAAATGATCGTTCTTTGACTGTTGACTGCTTGCAGG
>chr12:79971613-79971813
TTCTCAAGAGACAGGACTTTATAAGATCCCCCTTCAGACTCATTAATCCTTATAGGAATAAGCTCCAGGGAGCCTGCAGTGACAGGGCCATATGGCTTTC
>chr12:83624956-83625156
tgtcaacttgacaatatttggaatgaactacaattcggaattggaaggctcaccagtgacccttatctggaggcttggagatccttatctggatcttggt
>chr12:83900567-83900767
CTGCCTAGACCTATGGCTTAGGGGAAACGGGGACACAGAAAGATagatgtctccatagataagaacacttgctgccaaatggaacaccctgagttctatc
>chr12:84155532-84155732
AATTAAATCACAGTGTCTCtcaaagaccacgtcagggttggtgttaatgtgcctcttccctagacttgataatctgcctaaatgagaagccagccctgtc
>chr12:84622643-84622843
agatagatagatagatggatagatTgctgttcttgcagaggatcacagttccagttctggctcccacactgggtggctcagcactgttcctggggattgg
>chr12:91743985-91744185
ACCAAGATCACCCAGATAAGGATTTAGAACAGACCATCAACTGACCACTCAAAATTTAGCAATTAGAGTTCCCCATTTTCCCACTGTTATCTAGCATGGG
>chr12:99131240-99131440
agatagatatctaagatagatagatagatagatagatagatagatagatagatagatagCAGCTCATATCTATTTGTTCCCTTGAATTATGTCATGTATA
>chr12:99561490-99561690
TTACTAGATACCATCTACTTCCTGTGTCTAAATATTTAAACCAATCAGAAAAGTGTTTATACGGTTAACAACTTCTGGGACCCAGCTTCTTTAATGAGGC
>chr12:100928151-100928351
TGATGAAACCCTCGGAGGTGAAAGGCCGCCGCCATCTGCCATTTACCAGCGGCAGTGCCACTCATCAATGAACTACAGCAAGCTTGACTAGTGTTCCTGC
>chr12:102875670-102875870
aaaaaaTATTTTGAGATAAACTTTGTTGTGTGTGTGTGGCTGCACAAATTTGTAATCTTAGCATCTGGGGAGAAGAGGAACGATCCTAGTGTAAGATACC
>chr12:105134675-105134875
TTCAGGTGAGCTGCCCTGTGACTTTCTTATTCCCTTGATAAAACATCCTTCCCTAAATCTGcagttacaatggcagccagccaaccccagtggtcctcct
>chr12:105152634-105152834
GAAGAGATTTTTGAAAACTCTTAAAATGGCCAAGACAAGGTCAGAAGGGGCCATTTAGTGCCATGAAAGGCATTACCTGGAGCCTGGAGGCAGTGGCTAC
>chr12:106034462-106034662
CAGCACAGATTAAAAAAGTACCTTGAGAGAGCCCATCTGAGGAAGCGCTAGCCCGAGCAAAGCGCCTTTGCTGTGAAGGTGCTCTCACCCCAGACAAGTT
>chr12:106307839-106308039
CCCAGCTGCTGGGGAGATGGGTGCCCAGATACCATGCTGGGTGCAGCGTGTCAGTGCGCTGTCTCTTGCGGACTGAACCTAGCTATGACTAAAACAGTCT
>chr12:107070460-107070660
ttgttttgttttgtttttttaaaggcagggtttctctgtgtagccctggctgccctagaacttgctctgtagaccaggctggcctcgagatttcagagat
>chr19:31871910-31872110
aaatatatgacctgtatatatgtgtgtgtgtgtgtgtgtgtgtgtgtgtgtgtgtgagtgtgtAGGGTGGGAagatgatagatagatagatagatagata
>chr19:32109546-32109746
caggagactgatccagaccatgagagggcgtggggagagggggaccaagagaggaagacaaaagagagagggagccaagagaacccatggcggagatggc
>chr19:32465244-32465444
tgtgtgtgtgtgtgtgtatgcgcgcacacactgctgatcctggaggtgggtttacagtacaaggttgaacaaagaggtgaggttatatgtacagctgaat
>chr19:33002817-33003017
GTCTGTGTGTCGTGCTCCAAATTCTTCTTGCTTGAACCTGTTTTATCTGGATCCCCAAACTTCCCTTGCTCCTTTTCTTCATGGAGGCTTATTTCCTTCA
>chr19:33020994-33021194
ctgggaggaatggcCCTACCTTCCTTGTTCTGGGAAGCCCAGAACTGTTACTTGAGAAAGATTGATCCGCCATCTTGCCTCAGTCATTTTATTTCAGCAA
>chr19:40044603-40044803
TTCTCACAGTTGGGAATGTTCTGTATTAAGCTTTCACAGGTTGTAATGCTCTCTCTCCATtctgtctctctgctgtctgtctgtctgtctgtctgtctgt
>chr19:40240578-40240778
CATTCTGACCTGCCTGGGATGCTGCTGTACCAAGATCTacaagacagataagacagacagacaggcaagacagacaaacagacagacaagacagacagac
>chr19:40269069-40269269
atgtagcattattggtagactgcttgcctttcatacatgatgtctgggttcaatcctcaggagatgagagacaagatcagaagatcaaagtcagccttgg
>chr19:41040414-41040614
TGGCCAGCTTTTCAGTGGGCCAACAATTAACCCGGTGGTTTAAAAAGCCCTCTTATTTCCACAACTCGAATCAACTGAAAAGAAAATGACCAGGGTGATT
>chr19:43541155-43541355
AGATCTTGTTTCCTACGCCAACATATATGTCTCCTTCAAAATGCAGATTAATGGACACCATTGCTTCTGTTGTTTATTGTTTTATTAAAATGGCCCATTG
>chr19:44395334-44395534
GCACTACAGATTAGGAAAGAGATAAGGCACCCAAAGCTATTAGTACATTCATCTGGAAACTGTTATAAATCCTTCTTTGAGAGGATCTGAAAGATGTCCT
>chr19:45362502-45362702
tttatgtgggtgctagaaacttgaactcaggtccttgtcctttcatgggaagcactcttatctactgagccatctccccagccccATCTTGTCCCTCTCT
>chr19:45516078-45516278
AGTTCACAAGCTGCAGTAGGAGTTTGTGTAAAAGCGTGATTGAGGGCAACTGTATACACAAGCCTTGTTGTAGGATACTGTAATAATTAAATTCAATTTT
>chr19:46732512-46732712
ttgcatttctgtcaatacagaatataataattaaacaaacagctgacatccctagatgataacaatcatagcacatcgaacgaccaGCGACCAGCTGTGA
>chr19:53174185-53174385
ATCCCTTAAAGCACTTTGCAGTGCTTAGTGTCTGCTGGGTGTCTGATAATATCAGCTGTTATTGTAGTGCTTCTGAAATCTTCTTTTGACTGACATGATG
>chr19:53314131-53314331
TGTAATCACTTGATCTCAGTTTCTCCGCCTCCTCCTCCTCCCCCTCCCAGCGCTAGACACATGGTTTCCACATGGAGACAAACTTCTTTCCTCCGACTGG
>chr19:53840858-53841058
TGGCATCGAACAAGGCAGGTCATAGCTGATGCTTGCGGTGTTGTCTAATGATCTCTTTGACTTTACCTAGAAACCTGGGAAAAATGTGGCTGCTATCATC
>chr19:55865050-55865250
TGGCAGATAAGGCTAGCCCACCAGGCTTTTGCACAAGGTAACTAGTTAACCTTTGGTCAGAGTTGAGACATGGATAAAGGAGAACCAGGTGCCCTATTTG
>chr19:58360542-58360742
AGGTTTAGCTGAAGAGTATTCGGAAAGCTCTATGAGGTAAGGATCCTATCACAACCATGATGTTCCGCATCTCTGAAGATGGAGATGTTCTAGAAGCTGA
>chr19:58384876-58385076
gcattagtccttgcaaatatacacagctccagtctaatcataaaacaaCTggtccagagagatggcttgttgggcaagggcacctgccaccaatcctgag
>chr19:60895721-60895921
TGCCTTTTTTTTTTAAAATAAGCATCAGATAAAGGCCCACAAGACTCTCATCTTTCAGTAGCTTAGATGCTGCTTGTCAGATTCTAAACTCTAAAAGATC
>chr1_GL456221_random:41196-41396
tcgtattgccctagtagtgggcatgggttgggtccccagcaactatcctagggcttccaactgcatctcatgccaactccagatcagacagccttttctg
>chr2:7372639-7372839
atgtatatatttcatatgtttaaaagtGACCTAACTCCTAAATCATCACAGACAGGATTGACTCCAGAGTGAACACCATTTATGGCCGTAGGACCCATAA
>chr2:9233085-9233285
GATTTATTGAATTTCTTACAAACATACAACCTTATTATATCATttttccaaaatggctgtagtgatttacattcccaccaacagtgcacaggggctcctt
>chr2:11193282-11193482
CTTCACTTCCCGCCCAGAGCGTTTCCTGCTACAGCATCAGCTGTGTTGCTTACCCGGTATCCGCTATCTCCCTTTTCTGGTTGTATTTTATCTAAATCAT
>chr2:11378384-11378584
TTAAAACATAAATGCTTTATCTTTTTTTAATGGAAGGATGATAGTTATGGAGGAAAATAGAAGAAGGGGCTGGAGGAGTAGAAGAAAAAGATTGATGCAT
>chr2:11388279-11388479
agatgataggtagatagatagatagatagatagatagatagatagatagatagatagacatatgacagatagatatgatgatagacaaatagatatgata
>chr2:25534199-25534399
GCCACCAGCGACAAGTTTTTATCAATAAAATCAGCTAAGGCTGAGCTGTGCCTGCCCTCCCATGTGACCAAACCCAACTCATCTCAGGGACTTTCCAGAG
>chr12:107249622-107249822
GATGACATGCTGGTGGAAATTCAGATTATCAAGGAAACCATCAAAGGCCTGCCCACATATATGAGAATGGGTAAGAGGGCACAGAAAGATACAAATCAAG
>chr12:107338922-107339122
TGTGGGCTCTTCAGGATTCCGTCTTCAGGAACGTGTTTGCACAGCTAATTGGTTGAGTGCAGCCATGGATTCTGTGAAAGTCTCGAGTTCTTGGGCAGTG
>chr12:107729906-107730106
ATGGAGGAATCAGATGATATCATGAACGCAAAGCATATTGGGCTTTCCCATCCAAGAGGTCCTTGGCTTGTGCTAGCAAAGAAAGGGTAGAAGATGCAAA
>chr12:108036849-108037049
gatagatagatagatagatagatagatggatggatggatggatggatggatggatggatggatggagggagggagggagggagatagatagatagataga
>chr12:108763492-108763692
CTGTTCTCGGGGCTGGGGAAGTCTTGGGGGAAGTGACCTGGCCTATTGTTCTATGAGGCCACAGCTGAACTGGTCTCCCCGCCGCGCCACATCTGGGACt
>chr12:110681456-110681656
TAGCCCAAAGAGGGATCAGAGCTCACATAGAGTGGCTTCCTCCggctggagagatggcccagtggataagagcactggctgctcttccaggggtcctgag
>chr12:110746914-110747114
gagacagggtttctctgtgtagccctggctgtcctggaactcactctgtagaccaggctgacctcgaactcagaaatcagtctgcctctgcctcccgagt
>chr12:111905640-111905840
ATTTAAAAAGTATAATTCAGATAAGCACAGCTAACAAAAAGGTATGTAGAGAACTACTTGGCTTTGTTTACTTTTATAGTACCTAAGGTATTTTATATTG
>chr12:112628731-112628931
CTGCCTGGGCTGTTATAGCCATCTACCCCTCGGACAGCTGTTCCAGATGTCTGACGAGGCTTCCCTACCCTGGTCTCTCTGGTTGATGAAGAACCCCCCC
>chr12:113320308-113320508
GCAAAGGGCTCTCGCCTCAGGAGAGCCAGATGAACGGATAAATGAGCCAGTAGATGACGGAATGAGTGGGCCAGTGTGATGATGGCTCAGCAGATAAGGA
>chr12:113415082-113415282
GGAAGAGGTGAAGACAACATGTGGGGTACAATAAGTCTTCCAATCTAGGTGTAATGGTCTCTAGCCCTTTAATGAGATTCTTATGCACCTCAGAAATGTC
>chr12:113422513-113422713
GGTTCTGATACCCTGGATGACTTCAGTGTTGTTCTGGTAGTTCCAGGTGAAGGAAATGGTGCTGGGCAGGAAGTCCCGGGCCAGGCAGCCCATGGCCACC
>chr12:114548586-114548786
cagaaggctcagacgagagagtagttctcatacacttttaatctttccagataggatttttatatatagatttgcgatgagataagggtctgattaaagg
>chr12:115847789-115847989
CAGGGTTTCTGACACACTCAGGATGTGGTTGTAACACTGTGTCTTGCACAGAAATAGACAGCAGAGTCCTCAGATGTCAGGCTGCTGAGCTGCATGTAGG
>chr12:115952352-115952552
ATAGATGGATGTTTACAAAGTAATTATGATTTCTGAGCAAGTCTAAAGATTAATCTTTCTGTCATCTCAGGCCCAGGGAAGCTTCCTGCTCCTCCACGGT
>chr12:116229101-116229301
gatagataaatgagataAAAATTCAAATTTGACTCTGCAAATGAAGTTTGTTTAAACTAATTTAAATACTCTGACTCCAGGCTTTCTTTGTTTACCATTT
>chr12:117464175-117464375
tctctgtgtgtgtgtgtgtgtgtgtgtgtgtgtgtgtgtctgctgcctgtgaatcaggttgtaaagctctcagcaccaggatccctgccatcatagccat
>chr13:3027488-3027688
aaaaggagagcccccctttggatagaccccacctagagacatctagtccagcaggactagacacattctcccacactgaggcccaacctggcaatccagg
>chr13:13589131-13589331
ttgtgtatgtgtgggttcttgctaaactgccttggcgattgctaaacctagagtttacaaagatgtgcacacatagcacatgggccaaggagaaggttca
>chr13:15498130-15498330
gtagtctggctggcctggagctccttatgtagaccaggtagatcctgccttctcaatgctgggattaaaggcttgaaccaccatgcctggcATAATGGGC
>chr13:16091968-16092168
GGAGATGAAGCACTATAGTTGAGGTGGGGTAAGAAATATACAGAAGCTTCCTCAATGATGCTGCTATGAGCCTAAAGGAGGTCCTCAGAACTAAACTGTA
>chr13:17045304-17045504
CTACTCTTCATCAAGTTGGCCCAACTGTTCCTCAAACTCAACCCCTGTCTTTCAGCTACTTCCCTCTGATCTCTTCCTTCCTTAGTATTGACACCAAAAT
>chr13:17932241-17932441
ttcatctgggattaaaggtgtggtggaacacacctttaatctgggctccaccttctgctggagacaatataaggacattggaagaagggagtctagctcg
>chr13:20823012-20823212
CAATGTGTTTCTGACCTTCGCTTCCACCTGAGGTTTTACCTATGATTTGAATGAAAAAAAGAAAAGAAAAAGGAAACATGATTGGTGGTGAGTTTCAGCA
>chr13:22005434-22005634
TTCACTCTTCTGTAAGTGGGGTATTAATAGTGGCTTTCACCTGAGAAACTAATGAAATAAATTTTGCGACATGTTCTTAAAGAACCTTGTCCAGAATTAG
>chr13:22218294-22218494
GGCAGGGAGCACAACCTCCCGCCTGAGAGCGTGCCTGGGAGAGCGCTAGCAAGCAAGCTCAAGTCTGCAAGAGATGGAGAAAGCAGAACCTCAAGTTTCC
>chr13:23463496-23463696
tagcggttaggattcctggttttcacccaggcggcccgggttcgactcccggtgtgggaaACTCATTGTTTTACGAATGATCCTAGTACTTGATAAAGGA
>chr13:23519072-23519272
ATGACATTTTTGGCGCACCTCCCTCAGAATTTATCTGTGCATCTATAGCAAGTTCAGAAGTTAGATAGCAACCTTAGGAAGTTACATGGCATCTGAACAT
>chr13:23593482-23593682
ATATGCTTTTCCTCAAGCTATTATACATTATAGGGATGTCCTATTACTAGCCACACCCGAACAGGCTTATCTCACATCTGCGCCTTCCTGTTTGCACCAT
>chr13:23761464-23761664
GACTTCACAAATTCCGCCCCTCAGTCACGACCAGAAAGCGCGCCGGCGGGAAAGTGATGTCACATATCTCGCCCATCAGCCCCGCCCCGAAAGCCGGACG
>chr13:23792999-23793199
CCCAACTTagataagatctgattagataagctatcttggagttcactatgtagcccaggctggctgcaaacttatggaaatcctcctgcctcagcatctc
>chr13:24348612-24348812
tccaacaggtaagaaggacacgttctcaactatgtttatagcagccttatttataatagccagaagctggaaagaacccagatgcgcctcaacagaggaa
>chr13:24399910-24400110
AGATATCATCATGTAACAGTCAAGACTTtatctatctatctatctatctatctatctatctatctatctatctatctatctatctatctatttatttatT
>chr13:24704221-24704421
gttaaaaagtagatagatagatgatagatagatagatagatagatagatagatagatagatagatagatagatagatagattgatttttaaaaaggtagc
>chr13:24786342-24786542
CAGCAGAGAATTCAGGAGGAGGAGGAGCCTACACAGGCCTAGGATCAAGAAAACTCTTCTAGATGCAGTGAGCCATCAACAAATCATTGATGTGTGATGG
>chr13:28693188-28693388
CAGCATGTGACTTCATTTCTCTCAGTCTGGTTCAGAGGAGAGAGATAAGAATCTAGACTGAGACTTTTATAGTGTGTTACCTGTGACTTGTCTGACCCAC
>chr13:29820346-29820546
CTAAAACCAATATCCCCCATGGCCTTCAATTGCTGATCCCTGAGATAGCCTAACACCACTACACTAAGTGTTTTAGTTCTGCAGACTATCACGCAAACGT
>chr13:30666789-30666989
GAGCATTCTGTTGGGAATCCAAGATTCAGCACAGCTGAAGTGTTTGTGTGCTGCCAGCTCACTGCCTGTGCTGCCAAGGGATACACCAAGTGGCTTCTGA
>chr13:33965556-33965756
AAAACAAACAACAAAACCTTGGTTAACTTACAGTTTCCACCTAAGGCGAGTAACTGAGAGTGAAAAGCCTGTATCAGGAGATTGTATCTATGTTCGAATT
>chr13:34163632-34163832
TATTGAACTTGGAGCTTAGATTTGAGTGTCTGATAGGTACTTGACCAACAAACTCAAACCTTCCCCTTCTGTGACCTTTCATCTCTGTATGGGCAACTCT
>chr13:37439198-37439398
cccccaagcttggtgatcttgctttgattccccacctcttgtgatggacagataggagccttctgcacacatgctctgtggtgtgcccacacacactcat
>chr13:38759958-38760158
AGTCGTGGTGAAGTATTTCTGGGGGTGTAGGTAATGCTCAGCCATTGTGATGTGGAATGCGTGTCTGGAGTCTCCTAGTTTGCTTTATATCCACAGGGAG
>chr13:39623970-39624170
GTGTATGTCTGtctatctatctatctgtctatctatctatctatctatctatcatctctctatcatctattctatctatctatctatctatctatctacc
>chr13:41419094-41419294
ACTTGGAGCCTTAGAGATAAAGATCTGGACTGAAGGGTCAGCCATATTTGGCTCTTTACAAGCACTTATGGATAAGAGTTTGTGCCAGCATGTGAGATGC
>chr13:41511586-41511786
GTGGGTAGAGATCTGATCACGTGATAAGAGATCTGCCAGAGATTAGCAGGCCTCACCTTCTTAGTTTTGAAATGGCATTAGTGCAGATAGTCCAGATGGT
>chr13:42513769-42513969
acagagacaaagaGAGGAAGGAAGAAAGGGAATAGACTatagatagacatataatgggtaatgatagatagatagatagatagatagatagatagataga
>chr13:43255716-43255916
cctagcgtttgcaaggccctgagtttcattcccagcatgcaaaaccaaaagaCCGAAAGCTGCTCCACAGGACCATGTCTATGCAGGTGATTCTCTTTGC
>chr1:25693309-25693509
TAAAGCAAATCTATTTGGAACGTTCCCCAGCACACAATCAGAGCAGCTCAGCACTGTCTAGGGTAGGTGGTAGATCCTGAGTGTGATAAGGCTTCTAACC
>chr1:35579884-35580084
ACCTGCAGCAAGCTGTacacacacacacacacacacacacacacacacacacacacacacacacacacCTAACAACAAAATAAGTTCCTCTTCCCCTGAT
>chr1:36522108-36522308
CGGTGTGGCACTGAGTTGGCACATGTGGACAGGAAGGTCTGTAGAGCTGGGAGCAGAAAGCGCAGGTGGGGAGCAGTTTGCATTGTGGGTAGGCACTGGC
>chr1:36743371-36743571
ATCTCTCAAAGTCCCCAGAGGGTTGTCAGAAGTCAAGGCCATCTCTGGCACCATCTACACAGGATGACAGTCAGGAATCTTTCAAATCACAATCTTGgtc
>chr1:37009088-37009288
ctgctcatggcttaaagctaaagagaggcaaggaaggagtcagattggccagagaaagagggaaagaggaagctgatgcgaggatctcagacttccggtc
>chr1:37980914-37981114
ctatctatctatctatctatctatctatctatctatctatctatctatctatctatctatctatTTTGTTTTGTTTTTGCATATAGGTCATCTGGCTGAA
>chr1:39560561-39560761
AGAGAACATGGAACCCTTTGTCAGAACAGTGAGACTTGTTAAGTAATTTTCAGTATCTTAGTAGGAAAAAAGTATTCATACTTGCATGGCAGGATTCTGA
>chr1:39923112-39923312
AGGATGAAGTGTCTTGTGAAGCCACGCAAACTGATGATGTGAATAGATTGTAGCTTTTAGTGAGGGTTCTAGGTTTTCTAGGACTTAGTGGAGACAGGAT
>chr1:40476676-40476876
tcctgttttctttcATCTTGCTTTAGGTtgctgctgatggaaaccaagattatgttcgtgttaggcaagtgctctacaacggagcAATCAGCTGTTAAGC
>chr1:43169130-43169330
CCAAGGGCCACCACCTCCCCTTCTGCAGCCTTTCAGGCTCTGCTAGGGAGGGAGATGCTGGGCTCTCTGAGAAGCAGTTTCCATGTCCCATTTATTTTCT
>chr1:43561168-43561368
AACTTAAAGCCCAGGATCAGATATGCCTTTATCACTTGACTCCCTGAAATGCCCACGTGGCTAATGTGTGAACTGTACTAAGAGGGAACTTCTGAGGCTG
>chr1:51782950-51783150
ctgtatttggaatatcttcggctacatagtgagattcctgtctaaaaacaaGTATCTGAGCATTCACATGTATTAACGTGCACTtctatctatctatcta
>chr1:53883052-53883252
TGGCAGAGATGTAAAGATATGCTAATTACTTTAAATAATAACCTAGAGTCCAGAGGGGAAAGCACAAAACTCCTTAAGTATTCACTTTCTTAGTCTGTTC
>chr1:54098334-54098534
TCCTTGCCAGGCTAACTACCATTGATTTAAAAGAAAAGAAAATTTCACACTACTAAAGCAATTTATATatttaacacaatccttatcaagatgccaatca
>chr1:54875080-54875280
TTTCTACAACAGAGCAAAGAAAAAAACTTCACTTCCTACTTACCTTAGATATGTAATTTCAGCAAACTCAGCCACTGAAACACACAATCTCTTCATCAGC
>chr1:56204864-56205064
TCGTATGTATGTGACCTAGATTTAAAAtgtctgtgtgtgtgtgtgtgtgtgtgtgtgtgtgtgCgagagagagagagagggagacagagacagagacaga
>chr1:59294139-59294339
tttgggtactaggcacacaagtggtgcatagatatacatgtagataagatgcctgtacacataaaattaaaataaaTTTTTAAATTTTAAAGATTTTGGG
>chr1:59651372-59651572
acttccagaatcacacaggcaggctaagagatgaaggaagaagagggagaaaaggtaaccagccatgtgagatcttgtgccgagtggccataggctgctt
>chr1:60781410-60781610
CTACCTTACCCTCTTGGTATGCTCAGTTATTAGTCTCTGACAACTTGAAGAACTAGATGTTATCAGTATATTGGTAACAATGTCCTTACCTCAGAAGAGA
>chr1:60920564-60920764
GTCAGTGACTTATCACACACGATCAAGTTACCTTAGCAACCAACAGGATTTCAAAAACAACGTGACTCACACAGAGTGAAATTATGTATTTGAATAAAGG
>chr1:61030772-61030972
CAATATATTTTCACAGAATTTGCATACATTATTAAAAATAATAACAAGTGGACCTACAGAATGAGAACAGAGCCagagagagagagagagagagagagag
>chr1:62344907-62345107
GGAAAATAAAGCCAAAAACATCAAAAAAACAaaagagaaggagaagaaaaaaggaaagggcaagctgaaagtcaaggaaaaaaagctgaaggaggaacat
>chr1:69692094-69692294
TCTTTTAGATGTGTGAAAAGCCCGTGGAAGTCCCTGTCCTGTGACTGGGAGGAGCTTCAACAACTTCCAAACCAACTTGGTTCACAGTGGTGCAGTCTAA
>chr1:74861835-74862035
atagatatggctgctcctccagaagactggggttggatcaccagcccacacatgccagctcacagtggtcttgtaactctagtcccagggtatctgatgc
>chr1:75152144-75152344
agatagatagatagatagatagatagatgagtagatagatagatagatagatagatagatagatagatagatagatagatagatagatagatagatggat
>chr1:80389764-80389964
GAATCAGCACTTCAATCTAGTTCTATTTTTAACCATGGTTTAAAGAATGTCAGAAGAggggtggggaagttggttcagtgagtaacgcgcttgctgagca
>chr1:80408650-80408850
GGAAGGATCGCCCTCTAGAGGTCACATTAACAGCATCATTGTGAACCCAGGAGGATGTGGGCAAGATGCCAATCTCCTTCATGAGGACCTTGCAACTGAA
>chr1:85698141-85698341
AAGAGAACGTGTAGGAGGAAGAGATCATATCATAAGACAGGAAGCCAGCAATTGGGGTCCCATGAGAGTTACCATCATCCCTCCTGAGGGCAGCTCCCTC
>chr6:118656754-118656954
CTGCCCTTTGGGAAGGTCTTGGAAGGAAGAAAAAAGGGAAACTGGGCCTGGAGAGAGCTTATGGAAAGAAGTCAGGGGAAATTTGTACAGTGGTGGGGTG
>chr6:118657972-118658172
CCTAATGTTATGGTGGCCTAAATAAGGGCTCTGCCTTGGTTTCTCTTGGTCCCTTTTAACTCTGGAACTTATAGTAGCTGGCTGATACCATgaacaatta
>chr6:119332175-119332375
CTGAAATTGCCTCCACCCAGGAATCCTAGGATGCTGGCACTCCCTGAGTACCTTCCAGGCCACTGCTATCAGCTGCACAAATCAGGCCCCTCCCTCACAG
>chr6:120053064-120053264
AAATCCAGGATGTAGACCCCATAAGAGAAGTCACTGATAGATGTGACTTGGGGGGCTCCCTTACCGGTAGAGGAAGGCCCTTCTGCAGGAGACCTCCTGG
>chr6:124665028-124665228
TAGAGGTGGAGGGACCTTAGGTTCCGTGGCTGGCTCAATACAGTGTCACTCAAACATCACCCAAATTTATCAGCATCCCACATCTCTGGCTTTATGTACC
>chr6:124886654-124886854
TCTTTAGTGGTTCAGGGCGGCCATTTTGTATTAACCTAGAGAATCTAAGATAGCATCGGAAATGGTCAGAACACTAAATAGCACTGGCCTCCCTCATCGG
>chr6:127209454-127209654
GCATGTGAGGCAGGACCAGGGCTGTTACTACAGTGAACTTCCATTTACCCATACTGATTGCTATCTAGAAGCAAGATGTCCTCAGAGAGATGGACTCCTG
>chr6:127214918-127215118
GGCCAGAAGGTGGGAGGAGAGGAGGGAGGCCATATCTGGCAGAGGGATGCAGGTACCAGAACCCCGCCCTACCAGCAGCAATGATGGAAATCCTGCCTCA
>chr6:129067060-129067260
ATTGAGTCCTCTTGGGGACCCATTGATCCCTTTATAGTGATATGAAGGAAACCATCAGCACCCTCTTGTGGTCATAAGCAGTACAATCCATTGATCCCTT
>chr6:129304358-129304558
ACAAAGTGTATTGCTGGCCAAGTCCTATAGAGAAGTCACCTACAAATATAGTTTAAAGAAGTGGGTGGGGAATAGCAGGATCAGATAAAGAAGAAACAAA
>chr6:134578210-134578410
TCAGGGTTCAAGGTTCCATCCCTGACAATGAGTCTTAGCAGGAGCTCTCCATTCCTGGGCTCGCTCACCTTTCATGCTCTGAAAGGGTTTTGTGATGTTA
>chr6:135400758-135400958
TATCCTTCTTTACAGTCTTTTAGCGTGGTCCCGAGGGGCCCTGACATCGTCTCTGAATTAGTTTTCTCTTGTCTGGAAAAAAGTCTCAAATTGATTTCTA
>chr6:136248680-136248880
ATAGCTACCACAATGCCTCTCATCCTGTGTGTTCACAAGATTGCAACTGTTCTTAGAGATAGAGATAAATGAAGAAAGGGATGGTAGATAGAGAAACACA
>chr6:136472046-136472246
CTAAAGGCCAGCCAGAGGCTCTACACGGAGTCCGAGGTCAGCCTGTACTGAACAACTAAGCCTTGGTCTTTTGGtttttttttttttgttgttttttgtt
>chr6:140182814-140183014
TTTATTTAATATAGGCTAGTAATTCCATAGAACATATTGATACAAATTGGAAATAATGAAGCACATACTGAAGCACATAATAAAAATACCAATTCACCAA
>chr6:142772328-142772528
CATTAGTACAGTCTgggcccgggagaaggctggtgtgtaatggcagtcacttcccatctggtaaccagaggttgctccctaggatatgtctggtaaaaag
>chr6:143416291-143416491
AATCTAGCAAGCACTCATACCTCTGAGGTTCAGGGTCTCCAGCCTGGATACATGGCAAGTTATCAGCTTCAAGGCAGAATGGCTTCTCCTCCATCCCATT
>chr6:144162459-144162659
atacatatattatagatagatagatagacagatagatagatagatagatagatagatagatagatagatagatagatagatagatagCAATTCTTTCCCT
>chr6:145273959-145274159
AACGTGTTCGGCATTGAGCACATGACTTCGCCTGCTTAGCTTCCAATGTCCTTATCTTCAAGATGAGATCTACAGAGCCGTTTTATGAGTTTGTCAGAGT
>chr6:146151958-146152158
AGACAATGTAGATGTGGGGCTGATTTACTGTCTAGTCATCATCAACAAATACTGACGAATGAGACCCATGCATGAAATGGAGGTATAATGGTTATGACAT
>chr6:146205834-146206034
tgttccactatgttcatagcagccttatttgtaatagccagaagctggaaacaacccagatgtccttcaaccaaagaatggatacagaaaatgtggttca
>chr6:147292208-147292408
CTCCTCAGGAGGAACAGCTTGGAAGCACCTGGAGGCCAACCACTGCAGCTGTCTGCCTGAAGGCAAAGATTTGATCAGGTTTATGGAACCCGTGTGGTAT
>chr7:4121892-4122092
ATCTCTGTCTGTCTCTCTCCTCGATCTCTGATTTAATCCTTCTGATGTTTTGTGTGTCTTATCTCCATATCTCTCTCTTGTTTCCTTGGCTGCCTCTTTC
>chr7:4675142-4675342
GAATAGGAAACAGTCAACCTTGCAGAGATGAACAAGGAGTCCCTGTATGTCCTTGCAAGCCTACTCCCAGGTACATACCCCCAAGACTCCCAACCCCtgc
>chr7:7278646-7278846
ACATTAAAGTGGTTTCAATTTTAAGATTGTAATCAATTTATAAAGGGTGGTTAAAGCTACTGTCACAACTTGACCACACTGTAGAAAGTCCAAATATAAG
>chr7:13251691-13251891
TCTACATGTTGGTTTGACCTCAAGCTGAATTTTGTAGCCTACTACTTAGGTCCCTTGTATTAGTTGTGCACACAGAACCCCAAAGTCAACCCATGCTTTA
>chr7:17150196-17150396
ACACAGAGCCCACCACCCACAGCCCCTTGGATTCTGGGAAGTGCTCCTGCATGAGAGGCCACCTAGCTCAAGAGGAGGAAAGACAGCAGAGTCCAGGTGC
>chr7:19404644-19404844
AGATggtaagggcgctagctgccaagcttgacagcctgagtttcatctccaagaaccatgaaaactgactcctgggaattattcCGGAGTTGGTCAAGGA
>chr7:19802832-19803032
AGTCCTCTTTTCACCTTTTCTCTCCTTTTCCTTTCATGTTTGtctatctatctatctatctatctatctatctatctatctatctagtgtgtgtgtgtgt
>chr7:19824002-19824202
CCAGATGCAGAGAGAGAGAGGAGATTTGGAGACAGATCCTGAGAGATGCAAGTGTAGATAGGGAGAGTTAAGAGTTTGGACCAGCAGGCCTCACTTAGGG
>chr7:24440112-24440312
ccagtcatgccagcactcgggaggcagacatgggaggactgataatgcgaggccagcctgagctacacacagtgagatcttgtaccaagaaaCAACAGCA
>chr7:24982220-24982420
TCATCTACACCTGTGACCACAGCAGCaccccgtggggaacctgtttggtagcttctatcaaggttaaacatctttaaccctacttccaggtttataccca
>chr7:25186201-25186401
CATTTGTAGACCCCATAAGTTAAAAACAAAAAAAAGCATTAATTTTAAACTTGGTGACATTGGGTGCATAAAAACCATACTGTGTGCTGGAGGCTTCTGG
>chr7:25290308-25290508
TGCCTCTTTCTCCTAATGGTTCTGTATGGCCTACTCTCTCAGTGATGAGTGTCTCTACCTGTTCATCATCTAGATTCTCCTCCTCTCAGTCTCTGAACTG
>chr7:25542179-25542379
tccagagaatacaagatggcgaaaggcaaacataagaatcctactaacagaaatcaagaccactcaccatcatcagaatgcagaagtcaaaatatcactt
>chr7:28374420-28374620
aagagaagcaagcccattctcttaatctctcagccatctgtccagGACCTGGAGAGGTTATATACTTAGACCAGGATTTTTTTGTTGTTGGTGGTGGGTT
>chr7:28676996-28677196
TCATCATGCATACGACCAAAATTATAAGACCTACAATCCGCACCTGGAAAAAAGGCAGGCGTCCTGAGGCAAGAAaaacaaacaaacaaacaaacaaaca
>chr7:28741654-28741854
ATACTGGAAGGGGAAACTGAGGAGAGAGGAGAGATCTGGATCACAGATAACTGCACCCACCTCACCAACCTAGCGGGGTCGCACACACGCCAACCCCTAC
>chr7:29944680-29944880
aagggtgacattgtagagacagggctttgagatctcatatatgtgattatgtgtggttaatgtgatccagcgaccctcttactggctgcctgcagcagac
>chr7:34135506-34135706
TCAGGGAGATGGTTTGGGGAAAAGGCACTTGCCACCAAACCTGATGACCGCAGTTCCATCTGTGGGACTCATAAGATAGGAGAACCCCTCCACTAAAAGT
>chr7:39406320-39406520
cctacctatctatcatctatctatctatctatctatctatctatctatctatctatctatctatctatctatctatctgaatgccttgcaggctgtggtc
>chr7:40648292-40648492
acttcctacaacagccaccatgcctgcctgcagtcatgcctctgggctctgatggatttttaatcttctggaaatataagccaaaaatatactcctCgat
>chr7:42995178-42995378
AGACATCTTCTTTTCCAAGTTAGGAATTACCAGTtgtgatggtctgaatgaaaatggctcctataggccaatacatttggatgcttttaaaaaggattgg
>chr7:46549096-46549296
CTTAGAGATTACTGAGTGATTACTCTAGAAGATTACTCTAAATGATTACTCTAGAAGGTTACTCTAGAAAAGGTGCCATGCAGAGTGGTACTTCAGTGGT
>chr7:46602458-46602658
TTCTTTGAGTCGGTAAAACTCACCAAGGCAAGAGCAGAGAAGGGCAAGAGCCCACCTTGGGATGCCAATGTACAAGCAACAGTGAGACCCCTGTGGACAT
>chr7:58711612-58711812
ATTTTTTTCCTCTGTACTTGAATCAGGTTGATTGTAGATAAATTAAGACTTAGATACTATCAGCAAAACATTCTTAGAGACTTAGGAACAAATGTAAAGT
>chr7:59313957-59314157
CTCAATTCCCAGGCTGTAATACATCTGTCGAAAGAATGTATAGATGAAATGATTGCAAAGATAAAGATCCTGGGTAGCCAACCAGACCATACATGCAAAT
>chr7:67517016-67517216
tagaccctaacagttaaatcctaacaagtaaagaccaataaggctttaatacaatttcctttacagaaaggaagagtttccaactcatgaggacaatatt
>chr7:67843576-67843776
cagaggcacacagctttgcagccttgaaagcttagccacaaaaagatgaatggcccccaaggagggtcacccaaggttatcaactggcctccacactcac
>chr7:68133794-68133994
TGTGTCTGCCCTGCGTGTGGTAGCCGGGAGTTGAGTAGTTGAGAAACATTTAGGATGTGGTGAGCTCTCTTCGTTGCACTTTTTACTTAATCTTAACTGT
>chr7:68255904-68256104
AGtctatcacctatctctatctatctatctatctatctatctatctatctatctatctaatcacatctatctatctatctatctatctatctatctatct
>chr7:74025170-74025370
CCAGAAAGGGCTTAGCTGGGGTCAGGTAAATTCGTGGGCAGGGAAGAGTCAGAGGAGAGAGGAGAGCATGAGAAGATACATAAGAAGTGGATACACATGC
>chr7:74486234-74486434
ttaacagcggtgtactgcatgtagctctacagagctacaggggaggagtttgaatgctcctatcagagaaatgatagaaactgaaagtgagaaacatgct
>chr7:74900916-74901116
gatacagatacagatacagatacagatacagatCTCCAAGTGAAAAACTCTCATGACCAAATGAGGGTTCTGTACTGCGAATAGATTGTATCTGTTGTCA
>chr7:75180582-75180782
tcacataaaaccagagacactgaaacttatagaggagaaagtggggaaaagccttgaagatatgggcacaggggaaaaattcctgaacagaacagcaatg
>chr7:75684876-75685076
AATGCATCTGGTGTTCTTTTTCAGCATCTAATACCACTGGGGCAAAGATGAGTGGTACTTATCTGCTCTGCCTTCTTGTAGATACTTTGAGTAGGAAACA
>chr7:80203688-80203888
TGTGCAGTGGTATTGTTTCACCCAGTGTCGAAAAATGTTGAGCCCCAGACAAGCCACCTCATTCTGTCAGGGTCATGGATCGCTAGAGATAAGAGACTGT
>chr7:80322074-80322274
atgtagaacaggctggcttcaaactcacaaagatcgccccatcgctgccttctgattgtggagatcaaaggcatgtgccagtacTTCTCTAGCTGGCCTG
>chr7:82696086-82696286
taagaatctatttgcattcttctacatgcttatatccagttagattagcaacatttgttgaagatgctttcttttttccattgtataattttggcttctt
>chr7:83144229-83144429
TCTATTCTTCACGTTCCTTCTTTTGTTAATCTCATCACAACTGTGATCTTCTTCTTTTTAAAAAACTTTATTTAtgtgtgtgtatgtgtgcgatatgtga
>chr7:84127752-84127952
TATTTTGGAAAATGTATGCTTTTAGATAATCCCTTTGATCACCTAGGAGATAAGGTTCTATCTCCTAAAAACAGTCTCAGTTTTCTTCAAACCTTGGAAG
>chr7:99289422-99289622
AAAGTCTGCACCTCCATAATTCAGCTGGGATGGTTTGAGATCGCAATCTTGAATAGCCAGGATAACCAGGTTGCTCTGGTTTTCATTTTCATAGCTTCCA
>chr7:100023702-100023902
CCTTAAGGGTATTTGCTCCCAGGGAAAGAGGCTCTTCTGGGCCCCCAAGGCTGATCTTCATCAGAGCTCATTTCCAATCTGGTGGGTTCTGTCTTTTAGG
>chr7:100830656-100830856
TTgagagaggaagaaagagagagagagagagagagagagagagagagagagagagagagagagagagagagattgagagagagagagagagagagggata
>chr7:101241870-101242070
tttccatcttctgagatcttagaaaattgaagttcttatcatacagatctttcacttgcttagagtcacactaaggtattttatattatttgtgactatt
>chr7:101807082-101807282
tcaagatctccataccaagatccagataaggatctccaagcctccagataagggtcactggtgagtcttccaattctggattgtagttcattccaaatat
>chr7:104466765-104466965
tgcacactcaatagagtctgatttttagggactgtatatgtctccatatttcctcttgtgattattttgttcccctttctaagaagccctgaggtatcca
>chr7:105082881-105083081
GGCAGGGCATCATAGAAAAACCCagatacataagtagaaaggtaacttgatagatgatatagactaatagataatagatagatagatagatagatagata
>chr7:105275280-105275480
GTTCCTATCTGGATTTTTTTCTAAAAGTCTTATTGAGAATTCAGTATGTACAAAAGACCACAAGATTATGGATGAGACCTATATCAATATATTAAGCCTA
>chr7:105276364-105276564
GCTTCCGGAAGGTTTTTGAGTCATTATGTGTCCAGAAAGTAAACTGACTACATGTGAACAAACTCTACAGTCAATATTGCAAGAAAAAGCAACTATAAAA
>chr7:105523616-105523816
ctatttggttgcctagtccagccttgttcaccttatcttactgtgttttgttttgtcctgtttgtcttttggaggcctgctctttcctaaaaaaggaaac
>chr7:109907596-109907796
AACCCAGTTTTTCTGTGTTTAATTTACAGTCCATTTTTGAAGCCAAATTAGGCTGCTTACTTTTATTAATCAAAAGGGTCCAGAAACAGATAATGAGAAC
>chr7:109964873-109965073
tagcaaaatgtggcatatcctacaatagaatcttcaagcctttaaaaagaaggaaactagccaggaggtggtacatgcctttaataccagcacttgggag
>chr7:113820939-113821139
CCTGTGTACAGCAACCCACACAGCATAAGGACTGATTTAGTCTGCTGTTAATGGGAACATGATCTGGTGGCTCTGGGAATGAACTGTTGGTAGATTTGGA
>chr7:114095464-114095664
aaGATCTATAGAATTCATTTACataaagaatctaatttgcaaaccacaaaagatctgagaagataacaaagaagctacaattagccactgtgcagttgaa
>chr7:116488172-116488372
agataaggttgaagctagtctgagctacacggtgaattcgttttaggcaacatgtggcccaggctggccttgaacttgatcctcctgtctctacctccca
>chr7:117144598-117144798
agattgataggttgatagaaagatagataCAATGAGAGCACATGCAGGGTTTTTAGTTCATTTCATTTTCTTTGCGTTAGCAGAGTTTTACATGCATGTT
>chr7:123087039-123087239
aaggctgtagttggattgtgtctattagaaatgacggagttgggctggtgagatggctcagcagataagagcactgactgttcttccaaaggtcatgagt
>chr7:125637605-125637805
TGCTCTCCCAGAAAGCACTTGAAAGCTTCCATCAATTCTGCCAGGAACTCAGCAACCTGACCCCAGCATCCCCTGTGCATTCCCACTGTGATGCGGTCTG
>chr7:126357136-126357336
TGCCCCTCCCCCTCCCAGCACCCCCAAGCATTATCTCCAGGCGGCAGCAGCTGAGCCTCCTGGTATCTCTCTGATCCCCCAGATTTCCGGTTCCCCAAAG
>chr7:127058460-127058660
CCACAAAATGATATCCCTACCTGATATCAGTGTTGTAATCTTTCTAGGAGAAGTGGAATCCTGAGCAGCCCTAGAGAAGTTTCAGAGGTAGAAATTGCAG
>chr7:127154490-127154690
TTCTTATCTGGGTTCTTAGAAAATGTCGACAAGTTACATTTGGCAGAGGCTTACAAAGGCAAACACTTCCCACTAGGTCCAATCAGGGCCAAGCATATAT
>chr7:130533910-130534110
ATGTGCTGCCTAGATATCACGTACTACAAGCAGTTGAGTAGCGGAGCAAGTAACCCCGCTGATTCCCACACTGATCATGGGGTCTTTTTCTGAACGTTTA
>chr7:130546262-130546462
gccaagaaggctaggtgagctggccaaagagacccagggtctctgcttcccctcggctgaggatacaagtttacagaactacttttaggagacactttag
>chr7:131414102-131414302
cgtcaccctctgaatgcttgctaattgaaccttctgaatagacagtaaagagattaacaacacaagaggtgtacaagtttattactgacaagaggaagtc
>chr7:132270847-132271047
TGGAGATGAGAAGACATTATGGGTTCCTCGTTGACAGGTAAACGGACATGCCTTCAGAATATTTTCTCTTCTTGAGGAGCAGATTCATACCAATGCTAGG
>chr7:132860393-132860593
GGACTGCAGTTACGAGTTCAGGGTGCTTATTTATTCTGTTTTAGAGAGTACCTAGGAATGTCATAGTTTGTGTATAAGACAAGATTATTATAAAGATAAG
>chr7:133028894-133029094
aaaatcaatgttacagtaactattttgcttaatgctcaaagaccaagaatcacaacactggcaatttggttatgctaagcgaagccaaaagctcctcctg
>chr7:133029360-133029560
GCCACCTCTTGGCCAAACCAAACCAGCACAAAGTTATATCATGAAAACTCCAGTCCTCACCAATTGTCTCTCTGTTTCTCCATTCTAGTTCAGACTCTGC
>chr7:135405231-135405431
atagatagatagatagatagaaagaaggatggatggatggatagatagatagatagatagataggtaggtagatagCATATTTGGATTAGAGTTTAACAT
>chr7:139684759-139684959
gccacctgctgggactatgagtcagcacatgagcccgtgagaccttagcaggcgcaaactaAAAAAccacagagggagaaacagataaaatctttcctca
>chr7:142467073-142467273
AATGAGTAAGTGGATAGATGGAAAGATAAGGATTGataaatgagtgaataaatgagtagatatgtgagttggatgggtgactggatgaatgtataggtgg
>chr7:143625446-143625646
AAAACATCTCTAGGCTTGCAAGTGCAGATACTCAAAGACTTCTCGCAATTTTTGCCTTTAAAAGCCCTTCTTTCTggggctggagagatggatcagcagt
>chr7:143715258-143715458
TGTTTCTTCCTAGGATTCAGGACTGCTTGggaaggtgctgatgtctccattttattaacaagtaaactgagccccagtaagtggtctgcaggtacttagc
>chr7:143855632-143855832
ttccaattccggattgtagttcattccaaatattgtcaagttgacaaccaggaatagccactacaGGCCAGCTGACCTGTGCTCTGGGTGGAGCTACCCT
>chr7:143997854-143998054
ACTTGTCCAAGGGATATGTTTTTATGCTGATGCCTCCTGTGTCCTCCATAAAGTATCTGTGTGGTCTATGCTGATGCCTCCTGCCTTGTCCACAGGGTAT
>chr7:144852728-144852928
GTagatagggagagagagagagagagagagagagagagagagagagaTGGATGGTGGATgggctggcaaatggctcagcctgtaaatgccctctccatca
>chr8:3221933-3222133
tgcttgccatgcaagcatgaagacctggctttagagctctaaaatggaccaacaaaagccaacagtactagtttgtaatctcagggcggaggttgagatc
>chr8:8699969-8700169
gtttttcgagacagggtttctctgtgtagccctagctatcctggaactcactttgtagaccaggctggtctcaaactcagaaatccacctgcctctgcct
>chr8:10760772-10760972
GCCTGCACGGACACCGCTGTTCTCTTATTTTCTGCCTTCTCCGCCTGTGAGGCCCCTCAGCAGGGTGGTGCTTCAGGACTGTCTGGCCTGGGAGACCTTT
>chr8:12870553-12870753
AGAGACCAAGGCCAGGTGTCCTTCCTCTGTGTCCAGTGAGGCTTCTCTGAGCCCTGATCCAATCTAGATAAGGGTTCTTTTGGAGGCCCTGGTGTGTGTC
>chr8:14960754-14960954
GCTTCTATGCCAGGGACCCACACTGTCTAatcaatctatcaatcatctgtctatctacctatctatctatctatctatctatctatTTCATCAGACTGTA
>chr8:33897994-33898194
GCCAGACAGGTCTTCAAACAAACAGAGAACTGTTAACCTATAAATACCCACAAGGTGATGGAAACAGATAAGGGGCAAGCGTTTCAGTTGTCTAAGTCTA
>chr8:35292706-35292906
atgtaagttgctttatatcaagtgtttgctgcactggtagaaaaatgCCTAACACAAAGACAGAGAGGGAAAGATGAAACATTCAAATCCAGAGACCAAT
>chr8:35584552-35584752
CCAGTCTTAGCTAGGGATAAGAGCACACTGTTCCTTCATTCAGGCAGGTATTGACAGATAAGTAAATGGAAGATCTTTATCTGGGATGCCTAGGGACTCC
>chr8:37227474-37227674
tgttatctgatgacattgttaggttttggattggttaagtgtagcaatggtttttggttgtaccgctttgagatcctcggtaggccaagcttccagccac
>chr8:39160492-39160692
GAGGAACTTCATAATAGCAACTAGAAATAGAAAACACTTAAAATTTAGAGAAAAGATGAGCATGAACAGGCATAGAAGGGGGAGGAAGCTTGTGGTGTGT
>chr8:40708329-40708529
aagaaaccttcatagagatctcttactgtgataaggatgctgaagtgtacctctccacttcatgctgggggagcaggaagggaaggacttagttctattt
>chr8:43311435-43311635
tctatctatctatctatctatctatcatctatctatctatctatctatctatctatctatctatctatctatcatctatctgtctgtctatctgtctatc
>chr8:52164342-52164542
CCACTCAGAGAGATCTCAAGTGAGATAAAAACATTTGCCATCTCTGATACTACTTTTATGATATAAAATGGGAAATTGCTTCCTGCACAGATCTGCCTAC
>chr8:57764160-57764360
ATGTAGAATCAGCAAAAAGGATCCAATTCTTTTGAAACGATATCACAAGTGTTTGTGTAAGAGAGAGAGAGAGAGAgtgtgtgtgtgtgtgtgtgtgtgt
>chr8:59014762-59014962
atagatagatagatagatagatagatagatagatagatagatagaGATATAAGCCCTCCCCATATATGTATGTACATACACaatctctgtctgtctgtct
>chr8:66290249-66290449
AAATTGAGTTAGATCAGTAAAGGTGATAAGGACTgttagaaaacctgaagctatgtcctggcactttttctttatgtagatccactccttgggagtggtg
>chr8:67805450-67805650
ctatatctagtgtcttcctccattatctcatcatttttgaaccagggtcactcactaaccctcgtcagttaaggatgggcttctggccagggacaaacaa
>chr8:69758876-69759076
gtctgtaataccagtcccaggggatctgacaccctcatacatccatgcaagcaaaacacccaggcacataaaataaagacaTATTTTAAAAAGATATTTA
>chr8:70552332-70552532
CAGCTCAGTAGTGGCAGGTATGCCCATCCTCTGCTATGTGCCTAATCCTGGGGTCCTAAGGGCATTTTCAGGGGTCCAAAGGATCCCACTTGCAGGCTAG
>chr8:75082522-75082722
aagaggcttctatggtgaaaactgagagatgggtataaagataagaagtttggaggcagGCTGGGTGTGGTGACAACTCCTCCTGAACCCCACCAGGTGT
>chr8:79131534-79131734
TGACctgaaagtgtagctcagtggtagagtgtttgcctagcatgtgtgaggacagccctgggatagatcccagcacaataaagaaGGGGAGTGAGGGAGT
>chr8:81516923-81517123
ATGTAAAGCTAGCATATAGATCTGTATCTCTTGTTAGAGGTTCCAGTAGATACAACAGAGGCACACAAGTGACTGAGATACATTCAGGAAGCATCCAAGC
>chr8:81594368-81594568
ATAAGAAAACGCTCTGCCAGTAAAGGTGGTGGCTTTGTAGAACTTCCTGAGAGGCTGTGCTTTCATAAAGTGTCTCTGAAAGACATTCTAGATAGACTTG
>chr8:81626923-81627123
ATCTAACTGCTCACTCTAGTGTTTGGGGTTAGAGTAGAGGCGCTGGGTAGACTAAAAATCCTCACTGGCCACTATTTCTTTTTCAGTTATTACAGATATT
>chr8:81704187-81704387
CTGGGTAGTAAAGAATGTTCATAATCACCAAAAGAACATTTCAGAAATGTGTTTTGGCTCAATATGGAAAACCAGGTGATTTTTGGCAATGCTGAATGCC
>chr8:82113538-82113738
TTTTTTAGTGACAGGGTTCTGAGAGAGAGGACCAGGAAGTCAGGAGATAAGAAGATAGGACACAAAGAAGATACAGCATAGGGTCAGGAGGTCTTGCTCA
>chr8:83264569-83264769
tggacccttctgtggtgcacagttgtgaagcacaaagcatttgaagccagacctcctgggtcaagagtcTTatagatagatagatagatagatagataga
>chr8:83414818-83415018
tctgattatctcaggtgctccctgccctcgatatatctgattggagcctgtccttcctgtaatcccagttgagtcaaaactcctcagagttcagctttct
>chr8:83955874-83956074
GCCCTGTCTGACGGTGAGGCCGGGCCTGAGCCGGGGACCCCAGACCCTCCTGCCCTCGGGGTTTCGCCACCCCCAATCTCCCGGGGCCAACTAGATCTCC
>chr8:84106714-84106914
actgtgtcAATCAGTCGATCAATAGCAAACAAAACAGAAAGTAAACGGAGGGCAGTAGAAGTGATCTGGCAGATAGCTCCTTAACCAAAAAGCAAAGTAT
>chr8:84110913-84111113
tctctgactagatcatagtttagataacccaattgttttcacctacattcttccacatggctggttacctgtgctcaggtaccatgtggcagtctcttca
>chr8:86624578-86624778
GATGTGAATTCGTGTCCTACATAGCCTTCTTCACCGCCCAGCGCCCGGGCCCCTCCCCCATACCACCTTTCACCCTGTCCCCTTTCTTTCAGTCAACCTC
>chr8:88087843-88088043
ctgttgttcctcttatggggctgcaagcttcttcaactctttgggtcctttctgtagctcctccatcagggatcttgtgtccagtccaatggttggctga
>chr8:88698195-88698395
AAGTGATTTGCTGGAAATTCTTAGTGAAGTTCATGTAATTTGAATGTTGACAGTACCCAGAACATTCTCTAATGTTCTGCTGCAAAATTTTAAGGTATTC
>chr9:20729046-20729246
CCTTCCTCCATGCCTCTCAAATTCTTCTCACCAAAGATGGCACTAGCCTCCTTgggctggcaagattgcccagtagataaagctaaaagcctgaaatcct
>chr9:36727544-36727744
ggtcagcctgagccaagggtgtgtgagtgtgtgtgatcttatctaaaaaaaaaaaaGGAGGTGGGTTGGGGAGCACAATCAATATTCCTTAACTAGGCTA
>chr9:84516202-84516402
caaaagatacacacctcaagtcattttttaaatacacgagtggaggtatgcggaagatcgaggttatagcaaagtggagaagtctctactttagttttca
>chr2:28605070-28605270
cacaaccagctgtgactaagttccaggagaacccgtgctgtctctctggcctctacaggcacctgcacataaagccacaaatgaacatacacataaaata
>chr3:10304856-10305056
GAAGTGATCTGCAAGGCTCTGGAGGTTCCCATAAGGCTTTGTTGGCTTTGGAGTTTTTACATATAGAGCACTAAATGGCATCATGGTCTTAGTGTTTCTG
>chr3:37825402-37825602
tgcctgaatgccagtatgcataacatgtgcatgtctagtgcctatggatgccagagcagggtatcagatatcctggaactggaattacaggtggttgtga
>chr3:127963646-127963846
TCTGATGGGGTTTTCAGCATCAGCTCACTTCTGGTCCTTCTCCTTTTCTTTCTACTTCTCCAGGACAGTTGCCTGCCCCTCACTTCCTTTGCCATGGCCA
>chr3:135590457-135590657
GCTTTAACCTTCCAGGGACAATCAATCTGAGAGGACAGGTCATTGTCCAACTTCTGATGGAGGCCACCAAGCTTCTGCCAAGTCCAGAGGCCCTGCTCAG
>chr4:6869464-6869664
TATACTACCATTCTCTGTCTTTACCCGCAGCTTCCCCCAGATCAAGGGCTTATCACACCATCTTTTCAGAAGTGACTACCCCTTTACTGAGATGACTTTT
>chr4:101320543-101320743
agatagatagatagatagatagatagatagatagatagatagatagatagatGAAAAAGAAACAAACTATGCTgggctggagagatgacaggaaggggtg
>chr4:129376390-129376590
ttcaagtacaggataatatcaggtgtggtgatctatgcctgtaatcccagcatttggtaggggctgcaagagaatcagaggtccaagatttagggctagc
>chr5:43724775-43724975
tctatctatctatctatctatctatctatctatctatctatctatcattatgaatggttgtgagccatctatctatctatctatctatctatctatctat
>chr5:52878494-52878694
GAGGCAGTGTGACTTCTCCACTTACACGGTTACTTGTGTGCCTCTCCACCCACGTTACATTTATCTATACTTTAGATGAATAGATAACACCTCTCTTTCA
>chr5:120423869-120424069
ATTGCTTTTAATCGGCCGATTTGTTCTTCAagatggatggatagataggagatagactagatagatagatagatagatagatagatagatagatagatag
>chr15:10388685-10388885
gctgagccagagctcctgcCAACTCTGAAGTCGTCCTGATTTGCTCTTTTTCAGGGTGTGAATGGTGTTGTCCAGTACCCAAAGGAGTTTCTGAAGGAAG
>chr15:38535056-38535256
gtctatctatctatctatctatctatctatctatctatctatctatctatctatctatctttctttctatctatctatctatctatctatctatctatct
>chr15:38648206-38648406
agatagatagatagatagatagatagatagataACAACACACACACACagagagagagagagagagagagagagagagagagagagagagagggagagag
>chr15:51410968-51411168
CTCCTCTTGATTTTGAAAGCTGTTGAAGCATTGTACAAGCTTTGGTAAATTATACATAGAGCAGCCTATCTGTTTCCATAACCAAAACTAGTGTATTTCA
>chr1:166895334-166895534
ggcttgaggttcaagatacgagcccttggctgttgctgtagtcgccatgcctcaactcctccatcgtggattctcgtccctctggaactgtaagtacata
>chr1:16231558-16231758
CTGGCCTAGCAGTTTCCGAAGGTGTGGAGAGGCCGGCACAAGCGGCACAAGCGTGGGATGCTGTAGGTGTTGACAGGCTGGTGGAGCCTGGCTGGATAGC
>chr6:72288752-72288952
AAGACACTGTCatagatagatagatagatagatagatagatagatagatagatagatagatagatagtaggtaggtagatagatagataATGTTCTgggc
>chr6:84962481-84962681
agctggaccacatcctgtaagacactctaataaatcagatagatagatagatagatagatagatagatagatagatagatagatagatagacagaccgaa
>chr15:86064006-86064206
TCAAACCTAGGGTCTGCCCATTCTATAGACAGCATCAGAAACCCAGATCTagccgggcggtggtggcgcacgcctttaatcctagcactcgggaggcaga
>chr10:91104511-91104711
ACCTGGCttttattttttttagatttattatttatttttatatgtaagcactcttgtagctgtcttcagacacaccaagagagggtgtcagatgttatta
>chr11:3972261-3972461
TGGATTGGTGGTTTGAtttttgagataagatcttatagtgtaacctaagctagcctggaactcaggatacttctgcctcagtctcccaagtgccaggact
>chr11:4328928-4329128
gaaaactagaacaGTGTACTGGTCAGAATTCTTACagaggaccttgctcaagctcgactacctgagtttgaaactcaggacgtacatggtggaaggaaac
>chr17:56684257-56684457
TTCTACAGCTGTTCTTATCTGATGCTGATCTCTGCAGCTTATCTGATCTCACCTATTCTTTGGGGGACACATACCCCATTGTACTAAGGGGCTGTGTTGG
>chr17:86779320-86779520
GTGATGGCCTGGCTCGATAGGGCGGTTCATGACACCCTAGCTTCAGATCAGCAGATTGCAGCTTGTTGCTGAGACTCCTTCCTGTTACAGACCACAGAAA
>chr18:32386924-32387124
tctatctatctatctattgctatccctatcacctatcatttatctataactctatctatctatctatctatcatctatctatctatctatctatctatct
>chr18:39061121-39061321
ctgaatatgcttgtccaaaggagtggcactatttggaggtgtgtggcattgctagagtaggtatggccttgtaggaggaagtgtgtcactgtgggtgtga
>chr11:98505497-98505697
CTGCAGAAGAGAAAggaatgttgctcaggggtcaaatgcctaccaaacctgagcaaggacctgggttcaattcccaacactgAGGCGGGTAAAaaggaag
>chr12:8067838-8068038
GATAATACCTGGCGCTTGCTCGCTTTGGAGGGAAGGGATTACTTGGGAGCTGTGAAAGTTGTAAACGTAGACTGATAGTAACTTTGGGTTGATATTGGAC
>chr18:76848720-76848920
TCCAGAAGCCTCCCTCAGAGTTCATCCGTCCCATCACTGATTAAGAGTTTCCGCCATGCCCTTTTCTGTAATGCTTATCTCCTGATCTCTGAGTGAAGAT
>chr19:55488955-55489155
TAAAAATTCAGACCTTGGATTTttctttttttttattggatattttctttatttacatttcaaatgttatcacctttcctggttccccccacctcccgga
>chr2:11514634-11514834
TGGAGTCTGGGGACAAGAACCAGGCCATTCCCTATTGATCTCCTTCCTCTGAACAGAGTCCACCTCGTGATTTCTATCACATCCCATCAATGAATTATGA
>chr7:139146080-139146280
TGTTATCGGTGACACAATCAATGCACAGCCTGAAGGCCTCCCCCGCAGGCCTGGAGGGGCAGCTGTGCTCTCCACATTCCCAAGATGTCTCCAGAGAGTC
>chr8:18840294-18840494
tctcaaggtgcagaagggaggatttgacacgaactttgggagtgcacagtttagcccCCACCTGCTACTATGTGCAAAAGGCATATGGGTGAACCCAGGG
>chr8:62149184-62149384
tattatacgtgtgaatacatggtctctgacttcagacataccaaaagagggcattggatcccagtacagatgcttgtgagccaccatgtggatgctggga
>chr8:71794947-71795147
taaccactacagtgaggtaacccaaatgcaaaagaaaacacatggtatgcactcactgataagtaaatactagcccaaaagctaaaaataaccagggtac
>chr15:66879934-66880134
TCCATGTGAGAGCCTGAGGCCAGACTTTTAAATGTTTTAGTATGCTTTTCGTAAAAGCTCCTGGTGTCCAACTTTAGCAATTTTCATTACAGATGGGGAA
>chr2:38525497-38525697
GGGTTGTGGCAGATCCCCCCTGGGACTGTCAGCCAGGGTACACTGGGGCTTTGTGGCATCTGGAAGACAAGCCTTTTAGGGGAAATCGTTTCCAGGGTCG
>chr3:84581596-84581796
AAGAAAGGATAGTTCAGGAAAAAATAAAGGAGGGACGCACAGAAATCCTGAAAGGGTGACTTAAAGGATCTGCAGGAAGTGTAAAATATAAACTTTTTGA
>chr3:89527022-89527222
CGTGCATATATGTTTCCAGTTTGGAATTTCAGTGCAGAACCTTGCACCTATTAGGTAAACAGTCTGCAGAGGAATCTCCCCAGCCCAGATTGCTTATACT
>chr4:149604261-149604461
caaggagttgatccgtttcttttagttaatcaaattgtttgtattattcctttattctaatgtctataaattcttcatccttttaaaaatgtttctagtt
>chr13:59031954-59032154
GTGACatggtggaaggatggatggatggaaggatggaggatggatggatggatggttggatggataggtgggtgTGGAGTTtagatagatagatagatag
>chr5:32845230-32845430
cgttgtatagttcaaaacctcctatacctcaagctccaggggatctgatgccTATAACATCTGTAGGAGGCTACAGTCATCTGCATAGATACTCATCAAT
>chr1:131626726-131626926
acagacaggaagatagatagatagatagatagatagatagatagatagatagatagacagatagacagatagacagataAGTAAATAAAGCAAAAACAAA
>chr6:48805378-48805578
tcctttacatgttcTCTATTGCCTGAAAATGACTTTAAAGTGTGGGGTGAGGAATTTGATAATCAAGTCAATCTTGAATTGTCTACACTTCCTGATAAGG
>chr6:48829477-48829677
aatgatagagatagagatgatatagatatagatagagatagagatagagatgatagagatagagatagagatgatatagatagagatagagagctagaga
>chr15:78266988-78267188
CTTTAAATAGAGGATCCAATTTTATAATCTGTTATTATTCAATTAAAtctctccccctctccctccttccctctttcccttcTCTGCCGCACtgtgtgtg
>chr10:20430380-20430580
CTTGACTCTTCTTTCCTTCCTTCATATATATAATCTGCTCAACCCAATCTTCCTCACGGAGTTTAATATTCTACCCAGAATACCTTTTATCCTGCAGAAG
>chr10:67270530-67270730
ACATCTCTGTGCTCTCCTACGGGAACTCTTTTTCTCGACTGTTTCTGTGCTATCCCAACAGCAATCTACCGCTATCATTAGGTGCGTAAGAGCCCTAagc
>chr11:43541912-43542112
TCTAGCTCTTTCGGTTACTTTAAAAACTTAAGTGAAGTTGTTTCTGGGAAAGCTTGTCTGATCTGATCAATGGGGATACCTTGCTGTAGGGGGACCACCC
>chr17:53290880-53291080
gcacacaggccaacactcatacaaataaaagaggaaaataGCCTGTTACCACAAGGCCTGGGTGCGTAGATCAAACTAGAGATAAACCCCAACCTGGTGC
>chr11:59574742-59574942
atctatctatctatcatctatctgtctgtttgtctatctacctatcatctatctatcCACCACCTATTAAATCATCAGTCTACTTATCTGTCCCATCTCA
>chr18:32116896-32117096
ATAATATTTAATATTTACACTTACTATGCTTGGAAGATCAAAAAGAAGAACAAAATAAAGTCTCCAACATGTAAGTTCCCAGCCTGTGCAGACTGAATTC
>chr19:7595520-7595720
CAAGTGCAGTTTTCTGTGAATGCCTTCTAAAGATAAACTCTGGAGTTAGGTATGCCCAAAGGCACTTATAGAAGGAGCTGTGTGCGTTTGCTGTAGATGC
>chr12:80774266-80774466
TCATTTCCTTATCTTCATTAGATCAGAGAATGGTTATCGATCACAGACAAGATCTGTGATGGCTGGCTGTCCTTTGTGAGTGGGATGGGGAAACGTGTAT
>chr12:106201474-106201674
tctacatatctatTGCCTATCCCTCCTGTATCAGCTATGAGTTATCATCTATATCACCTAtctctctatttatctccctatcttctctctctctctctct
>chr19:44955246-44955446
agagctagactcccttcttccaatgtccttatactgtctccagcagaaggtgtagcccagattaaaggcgtgttccttaaactctgagattcaatcttct
>chr2:9825662-9825862
ACTGACCATTCAGCACGGTGACAACTTCCCAGAGCAGTATGGGGAATGCCCCCAGTCCTTCTCAGGGGAGTCAGCCCAGGCTGTCCCTTGCCAGCATCAG
>chr13:31551937-31552137
tctgctatgggctatagggatggttatcaggtcaccagcctcgaatagcaagcacttttatcagtgagccatcttgctggcctcACATTTTTATTTTTAA
>chr1:37414894-37415094
TCATATCCAAAGTGTCCTCCTAACACACTCAGAAGTGGCGTTTTACTAACCCTGGGGGCCACTCAGACAAGTCAACTAGGATCAACTATCAGCAGATGCC
>chr1:52176374-52176574
TTCCAGGAACCCTATATTGATTGCTATCTCTCTAGGGTCTACTCTAACCTCTAATTCTTGACAGGATACATTTTATCAGCAGTGGAGAGTTCTGGGACCT
>chr6:125601415-125601615
tcttaaaaatggctgaggcgagtccctgagatctttagtgagattatagctactgatacttgccaggctaatggctaaatcaaagctgagCATAGAGACA
>chr6:129231945-129232145
CTTGAAGAGAAGTTATGTCTTCAAAGATTGGCAGATAAGAAGTGGGAATGTTGCTCCTCATTTCCTTTAGCTCTGAattcctagaccatgtttgtgttga
>chr7:29668202-29668402
TCTATTTATAGTGACAATTCACCGagacagctgtcattcacacgttcaaacaagaagcagaatttcatccttaactaatctgtgcaccctgtgcaactca
>chr7:46899334-46899534
ATCCTGTGAGTGCACTCACTCAAGCACTCAGCAAATACGCAGGGAGAGCTGCCACCTGCCAGATGTCTGAGGAGATAGTAACACAGATTGGTAAGAGTGA
>chr7:83617950-83618150
CCTCAGTGGTACTATTGTGTCCAGAGTATGAATAATAGCACATAAGTCTTTCTCTCTCTCTCCAAAATAAAATGGTAACTGCTTCCTCTTAAACCTAAAG
>chr4:71942076-71942276
atgcttttatttgaaagactgtggatttggggactttggatttggatggcacatacagggactgttggagatcagAAGGGAGataagacttgccttggtc
>chr5:30687122-30687322
tatctatctatctatctatctatctatctatcttgaggcagggtctttcactgaacttggagtgcttcatttctgttagattggctggtcagcaagcctc
>chr6:42354482-42354682
TGTTGAAAAAGCTAGTGACTAAGCCAGTCTAGGGACTTGGTTGACAAGGCACAAGGGCAGGCCCTGGGACACTCAAGACTCAAGTGTGGGTGGTGAAAGG
>chr16:3875378-3875578
gccctggctgtcttggaactcactctgtagaccaggctggcctcaaactcagaaatccgcctgcctctgcctcccaaatgctgggattaaaggcatgtgc
>chr12:80720534-80720734
AACTCTCCATAGAGAAGAAGAAAACCCTAGAGATGCTGGAGGAAGATAAGAACCAGCCACAGCCCTTGACCAACCAGAGTGAGCAGCCACCGGCCAGTGA
>chr1:21290068-21290268
TGGAGCTGGGATCtgttgtagaaattattaattataaattattaatcccaatcagggtttctaccccaccttgatcatttagtttctggagaaaagacac
>chr8:94337580-94337780
tggggaaactaagtctcagagagatgtggcagggcgtcgcagagcacactgctaggaagagatgggctggatttgccagccagtctccagaTCTCAGACC
>chr8:107153154-107153354
GTTCTGATAAAGCTAGAGATATCTTCTAGGCAAGGCTTTCCTTAAACTTGAGATACAGATCTTTATCTGTGGTTAGCTATTTCTTTTATTATTGTCCtta
>chr8:108989184-108989384
ATAGATAAGATCTTCTAGTCAAATAGGCAAGGTACCTTGGCTATAGtttctttctttttttcttcctttctttccttcctttccttccttcttgtttgag
>chr8:116753088-116753288
ATCTTTGAAGGCTATGTGCATTCCTCCATGTTCTCATTTATCACAATAATCCAGAACTACCAAGTTCTTCTCACTCATCAGCTTCAGAGAATCCCACAGG
>chr8:120728510-120728710
CAATCCATTTACTTGGAAGAGTTGTTCTTTCTAGGACTGTTCTAGGCACTTCCATGGATAATAAATGCAAGCGACCTCCAGCCCCTGCAGGCAGGAGTTG
>chr8:127962932-127963132
gtgaattcactgagttggattgtgtttgtggtctggagacaaagagcagacaggaagtggggctcggtgataagatctcaagccctcccccaaatgactc
>chr9:21384116-21384316
ATGTGCCTGCTTAAGGAGCAGTTACAGCCTAGGCTTAGTCTCTGACCTCTTATCATCCTACACATCTGCACTCTCTCCTTGCCCCACTTTTGGCCCCTGA
>chr9:32936936-32937136
TGATATATTCTCCCTCTGTTCTCCTTTTGCCACACCATAGTCCTTGCTAGGGAActatctgtctgtctatctatctatctatctatctatctatctatct
>chr9:43431957-43432157
atctatctatctatctatctatctatctttctatctatctatctatcCACCCATCTATCCGTCCTATCTATCTTTAGTAAATgtttctttatgtaactct
>chr9:56507087-56507287
TATTTGTTTATTTTTGGCAAACTGAGCTCCTCTCTGCTGGGAGGACTGAAAACCCAAACCACCAAACAGCCCCTAACAACAATGCCCTTCTCTCTCTCTC
>chr9:61165486-61165686
CTTTCTTAGTCACTCACTCTACGTTGTACtttaaattattttattttaatatCATTTTGGTGTCCTtttgtttttgttgtttgtttgtttgtttgtttct
>chr9:62408604-62408804
tagcttccaagcctcgtggtcgaatccactgtctcctgcatgagatacgttgtccttatattgtctccagcagaaggtgtagcccagattaaaggtgtgt
>chr9:85234501-85234701
ctgtaggcctctgcatttgttcccattggctgcaggaagaagtttctctgatattatctgagtaaggcactcatctgtgagtgtagcaaatgtcataagg
>chr9:86377114-86377314
TGAGATGTCACTTGTACCTACCCACCCATGACTCACACATCAGTGCACATCTGATAACAACGATGATCAAAGCCTGTTGTGAGACATGGGGCAGACTCAG
>chr9:106258375-106258575
tcactggtgagccttccaattctggattgtagttcattccaaatatagtcaagttgacaaccaggaatagccactacacatcctatcagttctgtttctc
>chr9:107278679-107278879
CCAGAGCTTCCTGTCCCTAGCTGACTACAGACCCTGCTGATAGCATCACCAGCTGACGTTTCCCTGGCAACAGCATTCACTGAGTGGCTAGGGGACAAGC
>chr2:32449544-32449744
agaaaccttatctttaaaTCTCTGGGCTTACCCCAAGGATTCTGCTTTGCTCGGTGCTGTCCTTGGGCTTCCTATGCTGATACTAAGTAGGTTAAATACC
>chr9:110124008-110124208
atagatagatagatagatagatagatagatagatagatGCCTGATTCTAAACCAAAAGGTTTAAATTTTAATACCACTTATTCAGGGTACTTAGTGCCCA
>chr2:35264259-35264459
GAAGGGAGAGAAGGCAGATGAAGGGCCTGCAATGTGGCTCTGATAAGTATCTCCCCCAGAAGGTTTCACTCTTAAGATGATAAACATGTTCTCAGTAAGT
>chr2:38524679-38524879
tcaacttgacacaagctgaagttatcacagattatctccattagggatcaaggggggaggacccagcccattgtgggtggtgccatccctgggctggtag
>chr9:113646156-113646356
GTGGTGCAGGTACCACCCTGGATGGCCACAAACCCTGTCCTTTCAGCTGTGGGCATTTCACCTTACAGAAAACATGACACCTCTAAGAATGTTCCAATAC
>chr9:114417740-114417940
CTGGATTTTGCAGAGCCGGTGTGAATCGCTGATAACATCTTAAAAGATAAAGGTTGAGAAAGCCTTAGTGGGTTTGGTAGATACCTAGGGGATCCCCCCA
>chr2:43866807-43867007
atctctcaccctagacaaaattacaaattttgtatatcagagacctcagcatgaaatccaatgccttgaatctgataaaggataaattaagaatacattt
>chr9:116113684-116113884
GGCCATCTAGTACCACTGAGATATGCTAGCAATTGGCATAGGCTGGACCACTGTCATGATTTTCTATGTTTGTGCTGTCAGATGGATAGATCCTTATCTA
>chr9:119403284-119403484
TTTCTGTGTCCCGATGGTGCTGAAGCGTGCTCAACTTTGTAGGAGCTCCGGGGCGGGCTTAGGGCAGTTCCAGGAAACGTGGACAGTCGGGCATTAAGAC
>chr2:61491236-61491436
TTTAGCGTCCCTCCTGGAGTGCTGAACCCAGTATCAGCGGGATGAATCTGGGCCTGAACCTTGAGGATAAAACCTAGTGTTCCCAATAAAAGCTCCATTA
>chr2:62436382-62436582
AAATGAATTTAATATCAGGGAATTCACACATCAGTAGCCCAAGCCAGTCATATCTCCAAGCCTGAAGGCAAGGTGTATCAAGGTCAAATTTCTCTTGCTG
>chr2:68268486-68268686
tattcgtctatctgcctgcctgcctgcctgcctgtctatctatccatctatctatctatctatctatctatctatctatctatctatctatctatctatc
>chr9:122586362-122586562
ATCTGGCTGTTTCTGTGTTATCTCTATAACCATCTATGCATTCCGCCCAGAGTGGGCAGGCCAGTGGCACAAGGTGGAATGACTCTTGTCATCCTACCGA
>chr2:73709098-73709298
gctgtcctgtttgtctgtctgtctgtctgtctgtctgtctgtctatctatctatctatctatctatctatctatctatctatctatctatctatctatct
>chr2:78638622-78638822
agatagatagatagatagatagatagatagatagataggtaggtagattgatagatagatagatagatagatagatagatagatagatagatagatagat
>chr2:79250106-79250306
GAAAGGAAGTTTATTTAGGGTTAAACTGAATGCTTCCTGACAACACTACTGTATCTTATTTGATGCTAACCATGTATCTGCTGGGTTAGGCCCTTTGAAA
>chrX:52057908-52058108
atattatgtatatgagtgtgccatctgcttgtacacctgcataccagaagagggcatcggatcccatgacagatggttgtgagccaccatgtggttgctg
>chrX:57238759-57238959
CTCTTTAATTCCTAACTAGTGCTGGTGGAGGTATCTGTGTAGATCAAAAGAGAGTGACTTTAAAAAAATTTTTTTTCTCATTTCTATCACCTCTAACATT
>chrX:101767026-101767226
ATGCCTTGCAAATTTGTAGGAGAAAAAGTAGTTTCCTCCTATAGGTCACCTTTATTATCAGAGAAGCCATCTGCCTCTCTCCTGAGCCTCCTGCTGTGGC
>chr2:92372928-92373128
CTCTGCTCTTTGTCTCTGGAGCCTAATCAGCCTCCAGATCTAGAAGAAGAAAAAAAAAAATCAGGCAGCTCTGTTGCTGCCAGCCTGGCTGGACCCAGTC
>chr2:118336462-118336662
GATCTATGCTATGGTTCTTAGAAGTGACATACACACTGGGAAATATGCAGGTCTTTACATACAAGTGAAGTTGTCTCATTCACAAACACAGCATCTTTAA
>chr2:118659362-118659562
CAGATATTCACTCATTCATCCAACCAAATAACACAAGCAGCCGCTATATCCTGTCCTAGAGAGCTCACCGGCTACCGGAATGAGAGAGATGATTCCAGAA
>chr2:131474169-131474369
ctatctatctatctatctatctatctatctatctatctatctatctatctatctatctatctacctacctacctatctatctatctatctatctatctat
>chr2:132053162-132053362
TCCAGGAGTTGTGCATGGACCCAACATGCACTGGGCATGCTCAGGTATGCACAGCTGGTGTCCAGCAACAGCTAGGTAATTAGGCCCCTCCCGTCACGCC
>chr2:152471196-152471396
aaaggtccatgagacttttaaacagtctgagaaaaaggaaaagcattagggatgaggaggatgccagcacactggcttgggcattagcagatgttaacag
>chr2:153892732-153892932
ATGACATCTTATGATCCCTTTCTGTCTCACCCAGGTAACTCAGAGAAAATTCCCTAAACAGGCTGAGCACAGGAAAGGAAATGGGATCAAGGTCCAAAGT
>chr2:157121750-157121950
CTGAGACGAGAGACATTGTTAGGATCTTACCTAGGTCGTGGCAGAGCCCCGCAATCTGAACACAGAGTATATCTCGCTCACTGATCTGTAGCTCTGGCTG
>chr2:168057544-168057744
cctgtctcaaacaaaggaaCAgggctggagagatggctcagcagataagagcactggctgctcttccagaggacctgagttcaattcccagcagccacat
>chr2:180808216-180808416
atccagggctatacatagatagatagatagatagatagatagatagatagatagatagatagatagatagatagatagacagacagacaaatagatagat
>chr3:9763760-9763960
atagccactacaGCCATCAAGCTATGAATCCACAGACAGGCTATTGATGAAGCCAGAGAGCCCTGTGGTCCAATCACTCCCCCAAAGCCCGTCTGAGCAG
>chr3:19343598-19343798
acttggtggttcagactctgagagcgccaaggtccaggttaattgactctgttggtcttcctgtggagtgtcttttattctcttcagggttcatgatcct
>chr3:21996027-21996227
CATGCCCATGGCTGCCTAAGAAAACATTTCATGTATCATCACACATCTAGCCATGCTAAGTCATTTGTGGTTTTCTACTATGACTTTAAAAGAAAATGTT
>chr3:25964341-25964541
ACTGTCACCCTCTGCTACCCAAGCTCTACGACTGTCACCCTCTGCTACCCAAGCTCTATGACTGTCACCCTCTGCTACCCAAGCTCTATGACTATTAGCC
>chr3:28563080-28563280
GTAGGAGCTAAAATACCACAGCTAAATCTCCAAGTCCTTATCTTGGTGGCCATCTTTCCCTCATCGTCGACTAGAAAACAGAATTCAGAAGCAACTGTAA
>chr3:50532110-50532310
AGTGTCTTGTGTGTCTGTATGAATTTTACCCTGTTATCTCCATGATCAGCCAGCATCAAACTTGGGGATATGTCTTTATTATTGTTTAATTCTCCTTttg
>chr3:60522328-60522528
TGCATTTTGAGACTAGTATCTGTGTGTGCTTATCTGTATCTGCATCTGTATCTATCATCCATGTCTGGCTGTCTCTATCTCTGTCTATCGCTATCTTCTC
>chr3:60982253-60982453
ccgaaaccagagatcacaaattagataagctgcatagactgcactttgaaatttatctctcccctgcccagctccagggtaatagatatatcacaacatc
>chr3:61044160-61044360
TTGAAAAtttgggcatttcatgcatagatactgtgttttggtcaaatctatgctcattcctctctctctaatttctcttatctcctcccgatctcttcat
>chr3:81774276-81774476
AATAGTTCTTAAAGCATTGTGCATATTAAGTGTACCTCCTAGGCCTCACATAGGATGTGTGCATAATTGTTGATGTAAAGATAAGAGCAATGCTTTTTTT
>chr3:84681793-84681993
acagacctgccatcccagtgctccggaagctgaggcaagcgggtgctgagcaagacctctgagtaaataaacaggaAAGATTAGCCTGAAGCAGGTGACA
>chr3:94836042-94836242
ccagaggagcaatgacagctcttatctactgaggcatctctacagccccGGGACtttattactgtattcctagcaccaagaacagtgcctgaaacatgaa
>chr3:121484289-121484489
TCCATGTCATATTGAAGAACTCCTTTGCCCAAACCTATGGTTACTGACAGGATTTGGGTCTGTGCTCCAGTTTGGATTATTTTGTTATTTATGGTGGGAG
>chr3:133488492-133488692
CTCTGCTAACGGGCTTCCATTCTGGAGTTTGACAGCCAGAGGTTCTGTATGGCTGATGGGAGAAGGTGGTGCTATCAGGAATGGACTCAGTCTGGTGCCC
>chr3:135172574-135172774
ACTCTTCCTATTTTACTCTACCTAAACTGCTATGAACCCAATAAAAAGTTAGCCTAATATAAATTCTCAGAGATGCTTATCTCATGCTAGGTTAAATATG
>chr4:53249070-53249270
TAATGTTGTGATCTCTAGATTTTGGCTTCTGCCACATTCCTTATGCTTCCAAATGATAAAGCTATTAGCCTGCCTGTGGCGCTGAATGTTATTGTACCAG
>chr4:74366131-74366331
TTcatatacatatatatgtatatatgtatatatgtatatatgtatatctatatctatatctatatctatatctatatctatatctatatctatatctatc
>chr4:83528764-83528964
CTTAACTGAGATGTCTCTCCAGCCCTTGGCTATTCTTCACCCATCTTCCATAATTTGTTACATCCTTTTGAGGCCTTTTGCTTCCTTCACCTTGAAGTTT
>chr4:86640121-86640321
ttggagatccttatctggatcttggtatggagatcttaagccatagtggctatggattccagaagattacatctccgagttcaaggaacacacctttaat
>chr4:91018430-91018630
AAAACAACTCAATTTTCCATATTTTTACAAATGTCTAGCATGTAGAATTCCCAGAGGAATTAGTATAACATGAGAGTTTAACATTTGCCTATCAAGAGAC
>chr4:101263228-101263428
GGGTGGCTACCAAGTGGCCAGAAAGATAATGATCTTCTGGGTAAGACAGACTGATACTAACACCTGCCTAAATTACAACAAAATAGAATATGTTAGGAAA
>chr4:122876545-122876745
TTCTTTCACCTCCATGCTTCTGCACAGATGTACAGGGACACAGATGAACACATGGATGAACACACACAatagatagatagatgattgatagatagataga
>chr4:123662402-123662602
acagagttacactgctgctcggaacagaatcctgcttctctgcaggagaagcacaagctcttatctgctgaaccatctctccaagcccAGAGTTGTTGTT
>chr4:132843416-132843616
ATGGCTAGAGATAAGAAGTGATGGCTTTTTTTTTCCCCCTTTTTCCAGCCTTCCTTCGAAACACTGCATCTGAAAACAGAATCCTTACTCATTTGTCCTT
>chr13:51829448-51829648
TACTGGAGACTGCCTTGTCTCGCCCAATCTCAAGTAGATGAGAGATTGTTATCTCTGTCTTAGTGATAGGCAAAAGGGATTGGCAACTAAAATATGGTGG
>chr4:136450034-136450234
atgagatcATatagataaagagatggatagatagatagatagatagatagatagatagatagatagatagatagatagatagatagacagacggatggac
>chr4:137352661-137352861
GAATTTATGACAGAGGGAAACAAAAAAATGTAAAGAAGATAAGAATCTCCACTTGGAATTTTTTTTAGGATTTACGAGATTAGTCTGTAGGAGGGAAGGC
>chr13:52151949-52152149
GCTGCAGAGAAAACCGGTTTGTCCAGAAGCTCCTCCGCCTCAACAGACTGTGCTGAGCTGTGCCCTTGGATGTGGGACGGGTGCTAAGACTGATCCCAGA
>chr13:69449886-69450086
tagatgatacatagatagagatgagaaatacatgaaagatgatagattatacatagagagatgacacatagataaatagatagatgatagataaatagat
>chr13:77115408-77115608
CAGCCTACTTTCAGGAGACCCTCCTCCTACCAGTCCCCCATAACTTAAGACATTCAACTATGCCTCTTGATGGGGACCAGATCCCCTTAGCTCTTTTGAA
>chr13:77783054-77783254
tggtttttccagacagggtttctctgtatagccctggctatcctggaactcattctgtagaccaggctggtctagaactcagaaatcctcctgtctctgc
>chr13:81035680-81035880
AATAGATATTAAAACCCACTGTACAGTGTGTTGGTGTGAGGGTGACAAAACATACTTTGATCTAAGTTTAGAGGATGGCTTAGTGCTTCAGTTACAGAAT
>chr5:23413410-23413610
AAAAAGACATTCAGTCATCTCAAAGTTGAGCCCATCCATCACTCCGTGAAACTTCTAGATTGAGGAGATAATATCAGTGCTCTGACTCTGAGCTTTATGC
>chr5:25912124-25912324
gagttaagacgaaaggatggaccatccagagactgctccacccaagggtccatcccataatcagccaccaaactcagacattattgcatacaccagcaag
>chr13:109232131-109232331
ATCCTGGGCTTTACCTCCAGTAGTCCAGACCACAGCTCAGGTAACAAGTGACCAGGGAGTGGCATCCTGATCCTGGAAACCAATTCCGAACCATCAAAGA
>chr5:43132878-43133078
gatagatagaggtagatgatagatagatagatagatagatagatagatagatagatagatagatagatagatagatagatgatagatacatatatacaaa
>chr13:111230206-111230406
atagataataaatgcataagatgataggtaggtaggtaggtaggtagatgataaatacataagatgataggtaggtagataggtaggtagataaatagat
>chr5:64487984-64488184
GCTTCAGAGCCAAGAGCCTCCAGAATCCTTTTTGGTAAGGAATGTCAGCTACAAGGGGAATCCCTACCTCACCATCTACACAGAGTTCAAAGGAAATGCA
>chr5:65102516-65102716
AGCAAGTGAGGCTTTCTGTATCTTATTAACAGCATTTCTTGACTTCCTTGGGGTTGGCCCAGAGTATGAGAGGCCTTTGTTCCCTCTCTCCCCGGTATCG
>chr14:15581821-15582021
agccaacttcaaataaatgttgtccttattagagtttccttggtcatggtgtctgttcacagcagtaaatcgctaactaagacaGACCTTTTGTCTCATT
>chr5:66909935-66910135
TTATTCCACTCTTCTAAGCATTTAAAAATTTGAGTCTCCCAACTTCAGAATGCAGACTAAATGGCTTGGGCTTATCTCCCCTCACCATCTCTGGTGTACA
>chr5:86187906-86188106
cccagattaaaggtgtgttccttaaacttggagattcaatcttctggaatccatagccactatggctcaagatctccaaaccaagatccagataaggatc
>chr5:92356242-92356442
TAAGCAGGTAACAGTGAACAACAACAAAATACCTTGTAGGAGTTGATGGTTGTGTTTTAAAGAAGACTTGGTATAAATCCATAATGTGATAGAGCGAAGC
>chr5:93133436-93133636
CTACTCTCTTCCTTCCGCCCCTTGATAAGGATCAGAGGGTATAGGCTACTTTACTAACCACATCTGATGCAGAACAGTTTGGGTTTTAAAGTGAAATAAG
>chr14:66189550-66189750
CCTGTCTTCTTTCAGGCTCTCCATGAAGTCTTCCGGCAAGTAGCGGATTTGAAGGTCATACCTGTATCAAGACAGACTCTGGTTGACACTGGGAAGCTGA
>chr14:73123960-73124160
GGATAACACTCAGCAAGAAGATGCCGATTAACCCAAACTCTGCTTGCAGTGGGTAACTTTCTAGCTTATCACCATCAGAGAGGGTTTGCTTAGAACAGCA
>chr5:112938190-112938390
CCCAAGGGCTCATACACTGTGCCCCAAGGTTTGTCAGAGGGACCTAGAGAACAAAGCCCTTATCTGCAGACGATCTGTCTTCAATGAGAGGATGAATGAG
>chr14:87439805-87440005
ATCAGAGGGAGGCTTTGTCTTGAGAGCTCAGCTGCCAGCTTTGAAAATGTGGGTGATCCTTATCTCTGAGTTTTCCTCCCCTGCTGCTTGAGAATTAGGC
>chr1:85806721-85806921
ACTAAAAAATTCTTAGGCACTGGTGACCCTGTGGAGGTGCTTTGCTCTTGCTCGATAGGAATGTGAACAGAAACAGAGTGGAAGCATTGGTTGGCTAGAT
>chr1:93654508-93654708
GGCATGGTGCTCAGACTCCCACACACTGAGGGAAGCAGGGTACCTGCCACCCCTTCTTTTCTCCCTTGCTCATCAGGACTGTATCACCCATGGGGCACAG
>chr1:118400418-118400618
acaatttcagaatttatataataaagttccttatcagatatatgatcttcagatattttctcccattctgtaggcttcctttttaAAAATATAGAtttat
>chr1:127295222-127295422
atggatgggtgggtgggtgggtggatggatggatggatggagggatagatggatagatagatagatagatagatagatagatagatagatagatatacag
>chr1:128948684-128948884
TCGTTATCAGTTTGGAGTCTATGTCCTCATCCTTTTTGATCAGAAGTACAACTTGTTCTCACCTCTcatcatctattcttgaaaatttctgcaagggtgg
>chr1:134991618-134991818
caatagaggaagacGTGCCCTATAGCCACATAAATCTATATacacacacacacacacacacacacacacacacacacacacacacacacacacGGTTTCT
>chr1:136685358-136685558
CTTGCTAGATAAGGGGCAAACTTATTTTCCATGTTGCAAAAATAGGAAATGAGGTATAGGGAGTCTGGGAGAATTATTACCCAAGATCGCAGTGAGTCAG
>chr1:138120539-138120739
TTAAATCGCCTTGCTGTCAGTTTTAACAGATTCATGACATCCAGCATTGGGAACTTGTGGAGATAGTCATGCATGTATGTATGCATGTTTACATGTGTGC
>chr1:138171874-138172074
GAGATATGGGAACAGTATTTATTTATTTTTTTTGGTTTGGTTTTGTTTGTTTAACTATCTGTGGAGCATGTGGATGACTGCACATAGGAAGAGGGCTTTC
>chr1:153677496-153677696
AAAGAAaaggaaggaaggaaggaaggaagagatagatagatagatagatagatagatagatagatagatagatagatagaATAAAACAAAAAGGCAGAGG
>chr14:101752144-101752344
ggtcagatcctctgaaacgggggtggggatactgacagttatggattccatgtaggtgttgagaactgaatccagggtcctctgcaagaacatcaaatgc
>chr14:116696404-116696604
aggtagatagatgatagatagatagatagatagatagatagatagatagatagatagatagagtgggtagatagatagatagatagatagatagagtgga
>chr5:120157464-120157664
AAATAAGAAACAAGTCCTAATAGCACAGGCCAGCTACTTGAAATTatcccagctacttcagaggctgaggcagaaggatcccaagttcaagacctgcctg
>chr14:120968702-120968902
gtgtgtgtgtgtgtgtgtgtgtgtgtgtatacctgtgtgggggtaaatgtgtctgtgcgcatgtgtgagatccagggagGACCTTGCATACTCTGCCTTT
>chr14:121792038-121792238
tcatccctggggaagcctctctcccagcctccattGGGCTCTGCTCTGTTTTTAGCTTAACACTACAGCAGAGATTGACCTACAGATAAGGCCAGAGGAC
>chr15:4781161-4781361
ATTACATCAAATATAGATTTGAATTAAGATAAGGAGACCAAACAGTCATCAGAGTCTGAAGAGCTCATTGGTCAATAATTTAGAATTTCTATTATAATAA
>chr15:5040602-5040802
gataaggacaatgtggtacataAAAATACACGTGTACAAAGGAGCCATACTGAAACCCATTGTTTCACATGATAACCTAAAATATTACTAAAACTCTaag
>chr15:8359746-8359946
ACTAATATTTTATGACTAGTTGGAAAGTAACCCGATAAGGTGAAATTTAGGCTTCAGATATATACTGTATTTATGATATTATTTATGCTATTCCCATTTA
>chr5:137136044-137136244
TTAGAGTCTAGTACAAGCAGGTTGTAGTCTCTCTTCCCGGCAAGGTGGGTAGATCTTATCTTTACCCCAAGGCTTCTCCTGTCTTAAAATATTCCACATA
>chr5:137791719-137791919
ctggaagagcagccagtgttcttaatctctgagccatctctctctctctctctctctctctctctAGCCTCCTGAATCAGGTTTTTAATACTTGTTATTG
>chr5:139276400-139276600
CTATGGGCTGAAGTGAGCGAGGCCAGAGCAAGAGGGAGAAAGGAAAGGGGAAAAATAATTACtagatagatagatgatagatagatagatagatagatag
>chr15:11109378-11109578
tccctttgagtcctgagagtttcttatctcctagatctctggtgctttctggagggtctccccaacctcctatttcctgaggttgcctgttttcattctt
>chr5:142591986-142592186
tggatggacagatacatagatagatTACTAAtagtagcacatacctataaccccagcacatgagaaattaaggcagaagggtcaaagttcaaggtcaacc
>chr15:27688722-27688922
TTTTTTTTGACAGgatagatagatagatagatagatagatagatagatagatagatagatagatagatatagggtaagtatgatagatgatggattagat
>chr5:150332892-150333092
GAAAGCCCTTCAGGGAGGATCCTCAACAGATAAGACTATAGACAAGGCTTCCACTTAACTTCTGAGTTCTGCAGCTGCTGATCGGTCAGATAAGAAGCCG
>chr15:51325168-51325368
gatagagatagagatagagataaagatagagatagagatgatagagatgatagagagGcagtcagacagataggcagataggcaaatagacaggcagaca
>chr15:51780351-51780551
GATGATTGAAAAGCATTCTTGTGAAATCTGAGGGCACAAGTGGAAGCACACTTCAAAAGGGAACCAGAAAGGCAAGGTTAGGATGAACCCGAAAGCACCT
>chr6:17634252-17634452
gaagttggttcactcaatctactgggtgggttctgtgatcaaattcagatcatcaggcttcgtggcaaacacttttatctactgagccatctcaccagTT
>chr15:55347725-55347925
AGGTTTCTTTCTTTTCTGCTAGTTTCTTCAAGTCTCTTTTGtcctatccatgtactaatggggcttgatcatgcttagcttctgatatcaggcaggacca
>chr15:58654737-58654937
AGAGTTTCTTCTACAGGCAAATCCCACAAATTAACATCGATCCAAGGTTAGGTCCTAGGGCCGTCATGCCCTAAATTAAAAAGGAGGCAGCTGTACTTAA
>chr1:171675003-171675203
tgatgtatgcagttctggagatctactgcgtgctaggccagtgccctacccactgcgatatatctataactcTGGAGCTAAGTTTTCTCTTCCATAAAAC
>chr1:172244673-172244873
CCCGCTTCTGTCCACGATCCTGCTCTCTCCTGTTTATCTGGCGTCATCTATCGCCTAAACTTCCCACCCCAAATCCTCCGCTCTTGGCTACCAGGGCCAC
>chr1:174043148-174043348
atctatctatctatctatctaatctatctatctatctatctatctatctatctatctatctatctatctatctatctatctaacctatctatctatctgt
>chr1:174734266-174734466
gtaaccgctcttatctgctgagccatctctcccaccccAAGTATTTTCCATTCTTCTCCTTTTCCCATCTGTCTCTTCTGCATCATTGGTGAAAGGGTCC
>chr10:3926522-3926722
atagatagatagatagaaagaaagaaagaaagatagatagatagatagatagatagatagatagatagatagatagatagatagaaggatggatgggtgg
>chr10:4161358-4161558
ctttggaagagcagtcagtgctcttatctactgagccatctcaccagcctgcctcatgtgttctaagcaagctgtactactgtactactaagctacCTGC
>chr10:4769488-4769688
ctatcaacctatctatctatctatctatctatctatctatctatctatctatctatctatctatcaatcatctcctatctcatctgtcaatctattaatc
>chr1:13241040-13241240
CTTTTAGACTCCACAACTTCAGAGCTTTTCCCTACTTATCAGTCCCATAGCAAGCTACTCTTATCTCTCTAGCAATCTCTGGTACCCCACAAGAATCCTT
>chr6:86527968-86528168
AATTTAAttttgctgagctggttatcagacataggatctctaactttttagccaagctgtctaccactacgccacaGTTTTGTGTGTGTGGTTTTTTTTT
>chr15:80818565-80818765
GTTCTCTTGGCTCATTTTAGGTCATGGAGCCTCTGTTGGCACTTTCCATGCCTCCCCTTGCCTTCCTTCATCAGTGATAAGATCTCCATGCTGGTGGTCA
>chr6:87970951-87971151
tatcgagtatataggcaacacaaactgggcttgtgtgttgtttcgtcctcttcctcctcctcttcctcctccCCACCtgtagtggctattcctggttgtc
>chr6:91527024-91527224
ACTGGagcttggcattgtggtggataactgtaatctcagcagtcaaggggctgaggattacaagttctaggccagccaagggctatgaatcaagatctta
>chr6:92104676-92104876
GTAAATTGATGGGTACCTTGTCTTGTTAGCATATTCTTTTTTTGTTGTTAGCATATTCTTGTTCTCTCTTTGTTAGTGTATTGTTTGTCTTCCAGCCTGT
>chr15:85023111-85023311
atagatagatagatagatagatagatagatagatagatagataagattgatgatacataggtaggtagatatataataaatgatagatggtagatgatga
>chr6:99565131-99565331
tgtctgtgtgtgtgtgtttgtgtgtgtgtgcacatgtgtgaagaccagagatcactcctcaagtgctgttcttgttttgtgagataagctctctcctttc
>chr15:97425024-97425224
AGGAGTCCAGCCAGGGCGAGTCACTGGGAGAGCTGTTGTGTATCTGTTTCCTTTCGGAGTGTCTAAGGCTTGATTTGGCAGCAGTTGGTGATGTTGAGAA
>chr15:98889579-98889779
ctggaggcttgaagatccttatctggatcttggtatggagatcttgagccatagtggctatggattccagaagattgaatctcagagtttaaggaacacg
>chr10:19740181-19740381
TCCCCTGTCCTTATCAGTTACATCTATAAGCCAAGTTTAGACAATCTCGTCCGCCACGGATATCACAGTATACCGTGCAAGTTAGTTTTATTTCTCCTAA
>chr10:44821662-44821862
ACTTTCTAGTAGATTGTGAGAAGATAGACAGCAGCATTAGCTTCACTGTGGGTTTGATGTGGAGAACAGAGTCAAAAGGAGATATTCTTGTGGGTTTCTA
>chr10:50868084-50868284
atagatagatagatagatagatagatagatagatagatagatagatagCAGGCAAATCTTATGTGCATCAATAGCGTAATACACTAAGTGCAGTCTTCAA
>chr10:60341760-60341960
ACACGGAGCTGTGTCATCGGCCCTAAGAAACTTATTTTAGCCATTACATTTACTGgggccccccaagatggctcagcagataagagtacttgctgccaag
>chr10:61454042-61454242
aatctgacctaccttatcttctgatctctgcaacaccaggcaGAGATGTAACATGATGTAACATGATGCATTTACATATATGTAGACAAAGCACTACAAG
>chr10:67496902-67497102
TGGCATGTCTTGTTTGTCGTTATttctgtttgtttgaggcagggtccctctatgtagtcccgggttgtcctggaactccatatgtagagcaggttgacct
>chr15:101918698-101918898
CTTCATCCCCTCTGTCCATTGGGGTGAAATCAGACACCCCTCCCATGCAGGGGGTGGGGGGCCACTTGACCCAAGTTGAGAAGAAGCTACCAGGTTCCAA
>chr16:10387655-10387855
atagatagatagatagatagatagatagatagatgtagatgataggtaggtagatagatagatagatagatagatagatgtagatgataggtaggtagat
>chr16:13866068-13866268
GCTAATGTTTTTAGTTCTGCTGCACCAGTGGCCCAAGATCTTATCTCATTTTCAGAGCGGCACAGTTTTCCTTACAGGCAAGGGCCCGCCCATTTCAGCA
>chr16:17647568-17647768
AAGCTAATCATGAATGAGAAGCCTCAGAAAAAAGGTAGGACTTGCAGGGAGTTATCACTCAAGCCTATCTGGCAGCAGGGAGCCCTGCATGCTAACCCAG
>chr16:19664996-19665196
gggggaaggaacatggctaagcagggtagcccttactttatggggaatagctaaaacaagggctaattgaaagattatatgagaacctaataccatagaa
>chr16:32305852-32306052
gccccGAAATTCCATTTTGTACAAGACCAGGAGGCTAAACTTCAATTCCAGGGGAAAAAAAAAATCATAGAATCATCCTGAATAAACAATCTGATGGCAA
>chr16:37995106-37995306
CCACTGTGGACATGTGGTGAAGCACAGGGCCCTTCGCCTCCTTAAGTCTCATAGGGAGTATTCATAAGAAGAATTACAATGTGCATTGAATGCTTTGGAA
>chr16:38087816-38088016
ATTTTAAAGCAATAGCTAAGCAATCTGATCAAGTACGTGTACTTTTACATGTGCTTTCTGGAGATAGCATCTCAACAGAAAGAGATGACTATGCGGGTGG
>chr16:45261562-45261762
GGAGTGTTCGCTGAGTCCTGTGTAAGATCAGTAATATTTGCAATTGTTGCTTATCAGCAGGGTGCATCAAAGGATGAAAGGAGTCATTGCCAAGAGAAGT
>chr10:94696284-94696484
CTTGAGGGTGAATACAGATATTTTCAACTTGGACTAGAGGGAGTTAAGTCAGGGAATACTACAGAGGAAAGTTTCTGGGAGCCAGGGAATCAGGAGTCAC
>chr10:94828700-94828900
GGGACTGGGTTGGCCACATTGGTTGACGCAGAGGCCAGCCAGGACCCCCAGGGCTGGGCAGAGGAACAGCCACTGGCTCAAGGGCTCTCTAGTTAGGATT
>chr10:94892256-94892456
ACAGTCCCTGAAGGAATTCGATAACTAAATATCAGGTAATTGGCTTGAACGTGGGGTGAGTGTGACCTGTCCCCAAGATCCTATACTGATAAGGTATCAG
>chr10:95644168-95644368
AAAGTCAAGGCCAGATCGTCTACAGCAAACACTAGAGTCTAAAAAGATCTTGGgtcagataaggaggcgcatgacttaattcccaggactctggaggcag
>chr11:3469408-3469608
aactaaaatagattataaagagtgttggctaagaaagcccacccttgtacatcagaagctacttatcttggctatcagctgagaggaggcaaaaggagcc
>chr11:4438569-4438769
tccacttcagaaatgctcgggttacagtgagcccttacactgggTCTGCCATCTCTACTTTAGATCAGATCAGCCTCATCTTTTGCCTGAATTGTTGCAA
>chr11:4749110-4749310
CTGGATTCAGGGGCTGCCCCCACCCCGGACATTAACCTTGGTCCGAATCCAAAGGGTCAAGGTGTCCAGTCATGTGACCAGGGTACTCCCCAGGGCAGGT
>chr16:59617130-59617330
GCAGAGGCTGATGCAACAAAAGGGCATAAAAGCACCTCTAAAAATATGCTGTTTTCACAGACTTGGGAGGTAAGATAACAGATCAGAATAAAGAATTCAC
>chr16:60160531-60160731
tagcccagattaaaggtgtgttccttaaacttggagattcaatcttctggaatccatagccactatggctcaagatcttcaaaccaagatacagataagg
>chr16:62204938-62205138
tcaccctgtactgattttccttatctttcccatctctctcaccccactcccccccaattctccccGAAATTAGTGAAACTTGTAATAAGTTATAATAATC
>chr16:76019362-76019562
ccatgtgtaatgagatctgatgccctcttctggtgagtctgaagacagctacagtgtacttagatataataataaacaagtcctttttaaaaaggaagaa
>chr16:93232256-93232456
aaaagcccagtcttttatttacatatcaattcagtcatcaccccacgtttccttttgatatcccatgactccagccccttgattcttagaaagaaacagt
>chr17:29980000-29980200
CTTTATTATACTTAAGACAGAGACACATTTTGGCTTGTGGTTTGTACAGCTGCCAATGCAGCTGGGCCCCAACCGATAAGATCTTTGCCTCAATGAATTT
>chr11:4897709-4897909
gatggtagtggttcttatctgaatggctttgtaaagtaaccaagtgtgaacatatCtgtagtggctattcctggttgtcaacttgactatatttggaatg
>chr11:6351332-6351532
tagatagatagatagatagatagatagatagatatctagatagatagatatctagatagatagatatctagatagatagatagaaagaagaaagataCAG
>chr11:6553942-6554142
atctatctatctatctatctatctatctatctatctatctatctatctatctatctatctatctatctatctatctatctatACTACTTTAAgagagagg
>chr11:49266572-49266772
acacattcaactaaaataaaCCTTAAaaaacaaaggcggtggaggtgatgtaggcctggcatagtggcttctgatgttatcagggcctcagatacctgtg
>chr11:53655144-53655344
ATGGCCCACCCCCGCCTGGGCCCAGCTCTTTTCTAAGAGTTTCCTTTGGGTACTTTTCTTATCACACTTGGGCCTATCCCTATCTGCGCTTTCACAGAAC
>chr11:54710695-54710895
ATGTTCAAGGTTCCTGACACTTCTAAAGCTACTGCTGAGATGTAAACTCCCTTAGGGTCAATGAGCCCATAAGAAGTGTTACCAATGATATAAATCTGAG
>chr17:34255474-34255674
ctgtatgactttattgaagaaattgagacatttacatgggaaatgcgaaggatggaatagaaagaacaattttcaaaaagaacatagatggtggtttagg
>chr17:44654656-44654856
CAAGAGACAGGCAGCAGATGTCAGAATGATAAAAAAGAGTTGGGGAGGAGGCAACTTCCTCAGGAAGCTGTGGGGAGGCCCTGGTCCCTCAGGCAGAAAG
>chr17:46115362-46115562
CAGCCGGGCCCTCTTCCCCTGCACTAACTCACAACCCTGATCAATCTCTGTCTCCCTGAGCTCCTTGGGTCATTCCTCTGGTTTGACAGATTGTCTCTCT
>chr17:47547807-47548007
GatctatctatctatctatctatctatctatctatctatctatctatctatctatctatctatctatctaGGGttttttaagacagggtttctctgtgca
>chr17:60179354-60179554
TAGTGAGATTCAATTTATTTTGCAGTGAATGCTGTCCATTTTAGGATAAAAGACTGAAAATCAACTCAAGTAATAGACTATAGAGTCTTTACTCAAGTGC
>chr17:63913152-63913352
cTGAcaattcattcttcttatttatgagagttatattctttaaagacactgaaaacagaattagtgacttgttgctcaaggggaggaaaaggcttaattt
>chr17:71184592-71184792
AACAGGTGTTTTAGCCCTCGTTGGGCTGCCCTGCCCGGTGTGCCCTCTCACATTGCCCGTGGGTAGCCTCCTACGGGCTTCCTCCTAGTTAAATGTGTTC
>chr17:85180894-85181094
CATCACTTAGCAGCGGTGGTTAACCGGCACGGCTGCCTAATGTGCAGGAACAACGCTGCTTAAACATTCGCCATGATCAGGACACAGATCGGGAAGAAGA
>chr11:57717930-57718130
gtagctgtcttcagatactccagaagagggcgccagatcttgttagggatggttgtgagccaccatgtggttgctgggaattgaactcaggaccttcaga
>chr11:58866682-58866882
tggaagaatagtgctcttaaccgctgagccatgtctccagccACACTAGAATGAatttatttatttatctatctatctatctatctatctatctatctat
>chr11:60539338-60539538
ACCTGCAGGCAGGTTTGAAGTGGCCATAGTAGCTTATCTGAGAATTCATCTGAAAGCATCTTTCTGAAGACTAGCATAGGAGTTCGAGTTCTATGAATGT
>chr11:65094790-65094990
aagcaaagcagcagcgacaggaaaaggaaagggccttccttccctgagtttcccacttctgaccagaagcagagactcctgaatactgtctgcagggatg
>chr11:74790208-74790408
CCTAGCAGAGGCCAAAAGAAGGTGCCAGTCAgggctggagagatggctcagcagataagagcactgactgctcttccagaggttctgaattcaaatccca
>chr11:80493274-80493474
GGGAGGATGGAGAATGTGTGAGTGGGCAGATCTCCCTAGCAGCAAGGCTGAGTAAGGATCTCACAGATGCCGGCAAGTACCCAACCCCTGGTCACTGCAT
>chr18:11194738-11194938
agatgcagtaagaaaccctgtctccatatataaagcagagaatgactgagggagacatcctatattaacctctggcctccataTCTACTCCTTAAGTACA
>chr18:20957146-20957346
GCCTGCTGCATTAGAAGCCAGTGAACTGCTTTGAAAGATTAGATCTTCAAGCCCTGCAGGTGCACCAGCCGGGGGCAGTTTAAAACGGAAGGTTTCGTAG
>chr18:30707930-30708130
GGAATATTACTGTGGGTTGTGTATTTTGTTAGGCATTGGCTGAGCTGACATATCAACCCACTTCTAGATTATGCCAATACTAAAGAAGTTCATCTTTGCT
>chr18:35821882-35822082
TATTACTGAGATACAGGGCGTATTATATCTTCTCATCTAGAGCTTCAGAATATGAAATGACGTAGACCACCCTCTATGGTCAAAATCCAAGTTTTGTGCg
>chr18:36285577-36285777
ATCCTTATCTTTATTCTTGGGCCCTCTTCTACTGCTATAGAAGATCCCCTCTAGCTAATCGCCATCCAAAGACTGGTAGGTTAATTAATGGTCAGCAACC
>chr18:39100424-39100624
GAACACAGATAAGATAGTGCTTATAGTCCCAGATGAGGATTTGCCTTGCTTTCCACATGAGCAACTGAGTGCTGGCATATTCTGAGTCTCCCTAGGACTA
>chr18:57356112-57356312
AAAAGATACATAGCTTCTTCAGAAGAGCAAAAATCAGAGTGACTGATAAGAGATGAAGGAAAGAGATAACCTCGGTAGCAAGAGACGCAGTCTGCGGAAG
>chr18:68609992-68610192
gtggtcattcactgtaagtactcacatggcttccgaagcccctgtttgacatccctgctccccttgccattgcagactaaatcagctgatgatccacgag
>chr11:103016172-103016372
AAAATGTAAAACATCCAAATGCGCCATCTTTAAAATTGAAACACAATGGCTTGTAATTCACGGTGATGATAATAGTGGTGAAAACTATGAAGTTAACACC
>chr11:105591199-105591399
ATTTTCAGGCATTTTGAAGGGTTGGAGCCAAAAGCTATGGCAGTGGCTAATTACAGAGCCTGGCAATAGTGGAATATTCTGGTATGTTTTAGCTCTTGAG
>chr11:113665760-113665960
tttgttttgttttgttttTCTTTTTCTTgagctggcaagatggcatagcagataaaggcacttatttgccacaaaacctgacatcctgactttgatttgt
>chr11:121649713-121649913
aGTATGGCAAGGAATTAGTGGAAGCTTAAAGTGATAGGGCCTTGTCTTAGTGGAGGGAGATTTGCTTACTGGGACCCATTTTAAGACCACAGTCTGACTG
>chr18:77072932-77073132
agtagtcactccgtataattcatctgttccatagcatctactagtctactttctgtctgtgggtttgcctgtcatgagcatttcttatcgatggaatcac
>chr19:10606416-10606616
ATTGCTTGGGAGATAAAAGGACAACACTGAAGGCTCTGGGAAATTTTCTTCGCTTTATCTTTCTGGATGGGAACTCAAGGAAACACAGGCTTTCTCCATT
>chr19:11432650-11432850
ctatctatctatctatctatctatctatctatctatctatctacctacctacctacctacctatctatctatctatctatctatctatctatctatctat
>chr19:14514759-14514959
ATATACATCACATTCTTTCTTGTGTGGGGTCATAAGAAATGTAAATAGCATGAAGTGTACAGTGGTATATAGACATTTTCACAATCATCTGTGAGTGGAG
>chr19:28770180-28770380
ccctgcacctcagtttcctcatctataaaatgggctaacactgtccatttcacaagCTAGCACAAATTAGTAAATACAAGCCACCAGGAATAAAAACAGC
>chr19:29377836-29378036
TATAAGAAATGGCCATTGTGAAGATCAGAAGGAGATAACTCACTGATTTCAGGTGGTTGATTCAATCTAACACATGATATATTCTGAAACTGTACAAAAA
>chr12:35825354-35825554
GGTGTGAACCAAGCCATATCTCTAACATTGCACAAGGTAAAGCATGAGCCTAGAGTAAAGGGCTTGCACAGATTTGCTGATGACTGTGTCCTAAAAGTTG
>chr12:73592321-73592521
CAACTTCTTTATTATACCTCTCCTATGttttcagtgttggcgattgaacccagggccttcacccatgctagccagtctctcccgtcactgggctacactg
>chr12:73642676-73642876
agcaacagactaaacctaaacaGATGCTACTATTACatctatctatctatctatctatctatctatctatctatctatctatctatctatctatctatTT
>chr12:80370086-80370286
AAAATAAGGTAGTATAACTCTGAGAGAGACTCGTTAGCGGTCATTTCTACAGAAAGGTTTGCAAGCTGTATAAATACAAGTCTGATTATGCCATCTATAA
>chr12:106502854-106503054
catcatctatgtatgtatgtatgtatgtatgtatgtatgtatgtatgtacctacctacctatctacctatctatctatctatctatctatctatctatct
>chr19:32649980-32650180
caggttgtgtccttaattgttgaaccatgtctgcagcaccTTACTTTTTTGGTTTGTTTGTTTTGAGAAAGGGTAACTAATACTCTATATTTTACATtag
>chr19:33036550-33036750
tctctctgtgtgtctctctctcaaGTAAtatctctctatctatctatctatctatctatctatctatctatctatctatctatctatctatctatAAATA
>chr19:36572571-36572771
TATTTCTTCAGAAGTTTATAATTCTTAGCAATTGTTATAATTTTCTTCTTATGGCCAGGCATTCTCTTAACAGCTTATCTCCCATCTGATCTCCAAGTGG
>chr19:36926750-36926950
GTCGATGGAGGCGGGGGTTGAAACACTGTTATCTAAGAGACCATCTGGTTATGCTAAATTTTAAAAAAAATTTACAGCGTAACGGGTATAGTCTTGCTCA
>chr19:46757580-46757780
tcccagataaaaaggtgtagcccagattaaaggtgtgttccttaaactcggagattcaatcttctggaatccatatccacgatggctcaagatctccaaa
>chr19:55843110-55843310
TTTTTGTTCTTTGGCTTTGGTTGGCTGCAAGAAGCCTAACACTTGTCAGGGACAGGCTTCCTCCTTGGGGTAGATGGGAGGGGGACCAGAACAGGGCAGG
>chr2:11261706-11261906
tccagataaggatctccaagcctccagaagggtcactggtgagccttccaattccggattgtagtttattccaaatattgtcaagttgacaaccaggaat
>chr2:13417618-13417818
agctcattgtgggtggacccattcctgtagtgggtttggcctaatgctgcttgtattttaatgctaatttgggccctcctaaactgttggcaggagaata
>chr12:107362124-107362324
TTAGAGAAGAGAGTGTTAAAGCCTCAGGTCTAAGATAACACACCGAGATCTCTCCGGAGATCAGCTCTTCTCTGAGCTGTCTCACATCTGTACAGGAAGT
>chr12:114991038-114991238
ATGTGGTTGCAACACTGTGCCTTGCACAGTAATAAACAGCAGAGTCATCAGATGTTAATCGGCTGAGCTCCAAGTAGACTGTGCTAGAGGATTTTTCTAC
>chr13:30871112-30871312
CAGGCAGTATATAAAAACCTGGGCAAAAATAGCAAGTCTCAGTGATACAAATTTTCAGATATCAATCTATTTGaatattaaaataatttttaataaatta
>chr1:36760612-36760812
TGCGGGCTGCAGCTATGACACTGTTTCCAGTCGCAAGCTTCTGGACACGAAGTGGGACAGGAAGGGGCTTGTGGCTTGCTGAGACCAAGATGTCCCTTCT
>chr1:38456370-38456570
gataagggtcactggtgagccttccaattctgaattgtagttcattccaaatatagtcaagctgacaaccaggaatagccactacaGACCCCACCCCAGG
>chr1:43991872-43992072
CTTGGAAATGAGGATTTGGGGGAATTTTACTTTCTGCTTTTTTGTGTGACAAGGCATAAAATAGAGATTGTTATCTCTAAAATCTTAATGATATGATAGA
>chr1:60750475-60750675
CTTCATGAGTAAGAGACACTTCATGTCGGTGGAGAGCTTTTTGCTTAACTTCGAGCTTCTTTATCTTCACATCATGGTTACCATCATCTCCTCGCCGCCA
>chr1:60986016-60986216
CGGCACACAAGAAATGGCAGTTTTTATGAAAGATGAAAGACTGGTAGAAAACACATTTTTAAAATAATGCTAAAATTCACGAGTAGAAGATCAAATGTAA
>chr1:65959245-65959445
AAAAGAATTACTCATGACTTTGAAACAATGGAAGAAGTGGGGAAACTCTTTGTTATGGGGAAGACATCAAACTGCTTCAGTCAAATCTGAGAAAATTACA
>chr1:79643504-79643704
aagggcttcttagagatcatagagataaacagaactgaagacacagtgacattggtcctgatCACCCACATCACAATTACTGCATACCTCAGAAGAGTCA
>chr1:80820376-80820576
TTTCCTATTTCTAGACTTCTGGTCCTGACCTTCAGTCCTGGCAACTGGGGAGTTAGGGAGTGAATGAGGTAGAAAACTCAGTCAGAAAGCCTTAGAGTCC
>chr6:125353364-125353564
CTGTCTGGGGAGATTGTATCTACTCATTTGAAATAACTATAGCTTCTGATAAGAGCCCAGAGTAGATATGGATAGTTCGTGTTATTCAACCAGAACAGGC
>chr6:129284540-129284740
ACAGTCCTTATCACGGCAGCTGCCTTAGTGGTATGTGTTCAAAGGAACCACAAACTTCCGACCTGAGGCAGTTTCCGGTGACAACCTGCTCATCATATTT
>chr6:140598672-140598872
AAATGAAAACCTGTGGCTTGTTATCTTATTGAAAGCATCAGCCTCCAGCAGCTCCGGGCAAGGGCTTACAGCTTAGAAGCACTTTTGGTTTCATAGATCT
>chr6:144021536-144021736
GCTGAGCAATAGCATCAGTTTGTCCTGTAACATGCCAGCCAGGACTGTGTGAAGCTCTCTAGCTGCAAGTCTTAAAAAAAAAAAAGTCTAGTTCACTGAA
>chr6:145057462-145057662
AATGAGGCCTCCTTTTCGGGATTCTCTTAAGGTATTTTTTGCAAAGGAATAGGCAAGGATATCCCAGAGACAGAAGAAGATGAAACAACAAGAATTAGTT
>chr6:145133430-145133630
GGCTGTGGGCGTTCTCTAGGGCCCTGTTGTGTCTTGTGCTTTAGATGATTATAGTCTGTCTATCTTTCAATCTACGCTGTCACTCTCTCACAACAGGGCT
>chr7:28340008-28340208
tcttgctgagaaacctgacgatctgagttctatccctggaacctatatgatagaaggaagatagccaaaaagttttcttctgacctctgcatccatgcta
>chr7:45510430-45510630
CCCGCCCCTTTCCGATGAGGTTTCCTTATCTTTGAAAATCTTTCCGGTTTTCTTGGACGCTCACAGTCTTCAACGCAACATTTCCTGCGTCCGTTTTCAA
>chr7:76083973-76084173
TCTACTCTTAATTGATCAGAATTGACTTTTAACATGAGATCTATATTGTTTTATACAATTTCAAACTCTTTCTGGCATCATTTTTTCCCTTTATTTCTGA
>chr7:98295826-98296026
ttaactcaaccgtgcgtttctcaaaaataaactgtagatgacaatgcaatgctggtgtgctgcagtgtcaaagttaggcacATCTACAAAGCTTTATAAA
>chr7:110169768-110169968
cctttctagcctctacaggcatctgtactcgtgtacacacacacatacacacacacacacacacacgcacacacacacacgcacacacacacacgcacac
>chr7:132298124-132298324
atagatagatagatagacagacagatgatagatagatgatagatagatagatagatagatagatagatagatagatagatagatagatagacagacagac
>chr7:142704611-142704811
tgctagggctgagccacaccacaagtacttgtttacagtaaagggaaagctttaggatcaaaggctgagccataccatattagaaacaggtttttacagt
>chr8:22750557-22750757
gtactcgctgggaattgaactctggacctcacggaaaacagtcagtgttcttatctgctgagccatctcttcatcccACTCCGTTAACATTTTCAATGTA
>chr8:25281700-25281900
AATCACGGGGTGTGGGGTGGAAGTCAGTGGTGTAGGAGTCAGGAGAGGGAGGCACTGAATGTCCACCACAGCACAGAGGATTTTAGCTGTGAAAGGAAAA
>chr8:54521092-54521292
AGACCAGAGATGCTTATCACACATACGAACTTAGCAAGTTACAGCATCATCACAGACTGATAAAGCCGTGCACGCACGCAATGGAGTTCCTGAGAGACAG
>chr8:70549870-70550070
TCCGGTGTGACTTCATGTCCCAGCTAGGCTCTAAGATGATGATGACggggctagtgagatggctcagcggataagcataagactgactgctcttacaaaa
>chr8:84244874-84245074
tctgcctgcccttatctcctccatctttgttgctcccttcatccttttctcccccaataaacctctcccatggaagtgtgctggcctggtatgatgagcc
>chr9:59013498-59013698
TTCTAGAAATGTTATCAGGCCAATCAGAAAGGAATTTTAGGAAAAGCTAAGTAATTGTAAGCGTATTTGAAACTTAGCTGGTTAGCCAACCGCAGGCTGG
>chr9:59627393-59627593
AAGGGCATCTTTGGAATATAGGAAACATTCAGTTTGCAATGTATCAACTTGATAACTTAGAGCAGCAGTTAAAGCTAGAGATAAGCATCAGTGTGGGTGG
>chr9:107249602-107249802
AAGCACTGGTACCCACATAACCTACTGAGAAATGGGCCAGAGTGACCAGAGAGAGTAATCAGTCTCGAAGCAGGGTCAAAAAGGAACCCCAGGTTGTATA
>chr2:73008162-73008362
AACTCCTAGAGATTGGCCTGATAAGGGAGTGCTTGAGAGTTCCTCTGGTTCTGGGGTACAAAGGGGCTAGAGATGAAGAGGTAAGAGACAGAGGATAACT
>chr2:122575035-122575235
aagagcagctggtgctcttatctgctaagccatctctccagccTGCCCTTCCAGTTTTGATTACTTTCTCCTGCCCAAAATATCAGCATAATTAACCAGG
>chr2:128429038-128429238
CTCACCAGGGAGAAGCTGATAGACGGGTCCGCCTGCCTTCCCAGCCACTGTGCTGTGAAGATCCCAAGATATGCGCAGCTTGCCTGGAAAGTCACTTTGA
>chr3:35920940-35921140
TGCTCTAACTTCTTCCTGTCCAACGATCCTTTTACACTCTCCCGTATATAAAGTTCTGGATTTTGAAAAAAATTATCTGTTGCAACATCTAACTTCCAGT
>chr3:50852812-50853012
gatagatagatagatagatagatagataaatagatagatgatagatagacaggtggatagatggatagatgatatgtagatcaaagatagacagatgata
>chr3:122095712-122095912
atctatttatctacctatctatctatctatctatctatctatctatctatctatctatctacctatctacctatctatctatctacctatctatctTCTT
>chr3:138334354-138334554
TACACACTGTTAGGGGAACATCCGCCCTTGAAGAGTCTGGTGACTAATCTAGGTGTGAGATAAGATCAGGTGCCCCAGAGGCAAGAAAACACTTCTGCTT
>chr3:144202850-144203050
TTGAACTTTAGGATGCCTGTTAACTTCCTATACAAACACTCTCCACTTTGGTCTCGCTAATCTGCCCTTGATCAGCAATTTAAATGCGAGAGCTTTGTTC
>chr4:59056706-59056906
aggacagccagagctacagagagaaacccagtcttgaaTACAAGCAAATAATAATAATAAAATAGCATCAAGAAAGTGAGGAAAgggctggagagatggc
>chr4:129808480-129808680
caaggcaggctgacatgggtactgggaagtgaaattgggcatctggagacagaagtgccacacagtgccatctctGCTCCTAATCAGTGCCATCTCTGCT
>chr4:134665460-134665660
cattctttcgacacaagcatcttatcaactgggccatctccccagccccAAGGCTTTCTCCTTCCAGCAAACCTCTTAGATGCTTCTGAGACCTGACTCC
>chr13:72488610-72488810
gatagatagatagatagatagatgatagatagatagatagatagatagatagatagatgatatatagatagatagtgatagatagatgatagatagatag
>chr14:31516008-31516208
acctatttcaaaacaagcaaggcaggagtatagtgcacatatacaagagtgtgtgcacacaccctgcttgtaatcccagtgggaaggaggcaatgctggg
>chr14:68101127-68101327
CACCATTTCTGGTCCCTTCCAAGGAGACTGGGCGCTACATTGATGAGAATGAAGTCCCTCCGGAGGGTTCCTCTGTGGACCTGTATACCCCCTCAGAGTT
>chr1:133130850-133131050
AATAGGAGAAGACCGATACACGTGTCAGATAAGCGGATAATTTGCCTAGCAATCGGATCCATAAAAAAGGGCTCGGGAGAATTCTCGGGTTCTCTTGAAA
>chr14:102796777-102796977
gatagatagatagatagatatgatagatagagatgatagataattgaataggtagaaaattagttagaaagatgattggatagatgatatagatatagaa
>chr5:134941196-134941396
CTGTAACACAGCCAAGCACCATCCCATCCCCATTTTGCAAAAGATGTTGAATTAggaccagcaagatggctcagcagataaagccacacttaaccaccta
>chr15:10085476-10085676
TAAGAAAAGCCAACATGATGTCCTGTCTGCTGAAAAGGTGTGTGGACTATTTAAATATCCTAATATTCTTTGCTACTGTTTAAATTTACAGTTACCTAAC
>chr15:67430484-67430684
GAGCTTCTCCTGGTTGGGATGAAATAAAGTGCCAATCAAAAGACAGAAATGTGCCCTAGGCTACATCTTCAAGATGTGTAGTTGAAGTGGACACTTTGTT
>chr6:82872103-82872303
GAAAGCTGATAACTGTCCAGGCAGAAAAAGCCTGGGCCTCCGAAGGCTTTAAATTACAACTTTGATGGCACTGATCCGAGTTCCTGAAGCTGCAACTGGG
>chr6:113010248-113010448
AGCAGAGGAGATCTTtatcttagtctgttttaagctgttgaaacaatgttacagactgagtaatttattaacagtggaagctcatttgcctcagggttcc
>chr16:18718026-18718226
TCCTTGGCTTTTGCTTCCCTAGCCAGGAAATGTGCAAGTTTGATTTGATTTATTCTGTTCCATCTTATCAGCACTTCCAAAGAAGCAGAAACAAGCAATT
>chr16:25062850-25063050
tttgagaagacagCTATGCCTCCATTCTACGCAGTTATTCCTTAGCACTGTATCCTGCATTAGAGTCCCAGGAATCTTTATAGTTGGGTGGCTAGAGAGC
>chr10:86821472-86821672
AACTCCTAGAGGCCCACATAGTTGAAGATCCTTACTATAGATAGCATTCTAGGAATTGCTCTGTCTGTCTATGGCTCAGTTTGGGAAGGGTTTTCCCAAA
>chr10:128663666-128663866
gttcaaaccccagcaaccacatggtggctcagaaccactggtaatgagatctgacaccctcttctggagcgagtgggactaactagagGGAGcagaggtc
>chr16:76225603-76225803
TTTTTTTTAAACTTTTTGAATCTTATGAAAAGAATACACTCGTGAACTCTCTGCTCACCCAGTTCTTCCCTGAGATTAGACTCTCTAGAAGAGATAAAAT
>chr11:49085645-49085845
CCTCAGAGTATCTTCATGGTGAATCTGTGACACATTGCCATATAATTGAGTCACGGCTTCAGTTATCTGGAAGCCAGGCACTATACCTCAAGATTTCAAT
>chr11:53347413-53347613
tttctgcagctcAAGTCTATAGTTTTAGCTCATCAGCCTCTACCCATATCTGGGGCATCTCAGGAACCAATCTAGGATCAGATTAACTAAATGAAACAAA
>chr17:70907200-70907400
ccttttgccaaaggtgggaggggatgcataatcagatTAATTTTGAGGTATGATTTACACTGAGATATTAATATGATCTACAGATAGTAAGATGCAGCTA
>chr18:4182774-4182974
GCTGGGAACCTGATGACCACATGAAAGGAGTCTATCCACAATGCTGTGACCTGAGGACATCAGACCCCAGAGATATTTCCAGGTTGGCTCTGCTAGATAT
>chr18:33086470-33086670
tacagcaaacaatgtactgaaacctttatctcttcatgcagaaatgaaattAACActggaaagatggctcagcagataaaggcacttaacctctgagtct
>chr18:35618808-35619008
aagggctcgggtttggttttctaatacccacatggtggttcacagccatccagaggatcctgtgctttcctgtgacctctgtgggcaccagacaagcaca
>chr12:16198693-16198893
aacattcaaatatttgaccctacgggggccatttctattcaaactaccacaCATGGGCAAAGTTTTGGTTAAATTTTATCTCTATTGCTATGGGAATTCT
>chr18:88561596-88561796
ataggtgatagatagatagatagatagatagatagatagatagatagatgatagatagatagacagacagatagatagaatagacaggcagacagatgat
>chr19:10953279-10953479
CTGGGAAGCTGCTGGGTTGGGGTCACTCCAAAGCTCTCTGGTACCTGCTGCTCAGGGTGGAGAAAACAGCTTATCTCCAGATCTTCTCAAAGCATCTGTA
>chr19:11093778-11093978
ATGCTCACATTTCTGCTAAACATTTTCAGGAATAGAGAATTTGCTGACTATATATGTGATAGTCTTTGGAGGCATTGTGTGATAGATCCTGGAGATAGTA
>chr19:12819824-12820024
TGTTAAACACACATGCCTGAGCAGGACAAGAGGCCGGTGGGCAGGCTGTGATGGAGCAAGGGAGGCCAAGGTAGGAAGGATAAGTTCTGAGCCCATACGG
>chr19:29317210-29317410
caagggaacacacctctttcaacaatgggtgctggggaaactggcattggtacatagaagaatgagcctagatccatatctctcactttgcacaaatacc
>chr12:77421443-77421643
AAGGCAGACAGATGCTGCATCTAAGGTCATTGTTCATTTGATTTTCCCTTATCTTTACCTAATCTCTTAAGCATCCTGGCTTTTCTTTCTAGttgttttg
>chr19:34186032-34186232
gaaggacctagaagactagaacagattgctagagataaggtgagaccaagcagagtaattcaggagaagctgagagaagccagattgaatcagtcatttt
>chr19:43074088-43074288
ctatctatctatctatctatctatctatctatctatctcatctctatcatatatcatctatctatctatctatctatctatctatctatctatctatcta
>chr12:112833330-112833530
cttccccagtgctgggattaaagttgtgtgccTAAAtttttttttagttttagggttattttattttgtgtgtgaatgatttcagtgccctcagagggca
>chr13:5769520-5769720
AGAATATCTGGGGCTTCCTTGTAACTCCCCCTCCAGCTTCAGAGTAACTTGAAAAGTGGAAAACAAAAGACAGAAATGAGAGGCAGGCAGCATGTACTAT
>chr1:82639385-82639585
atgatggataggtagataggtagataggtagatagatagatagatagatagatagatagatagatagatagatagatagatagatagatagataataggt
>chr6:125633094-125633294
tatgtatgtatgtatctatctatcatctatctatctatctatctatctatctatctatctatctatctatctatctatcAtgtatatgggtgtaggcatt
>chr6:134364741-134364941
AGACAGCAAAGCATGTCCTGACTCCTACCCACCCCAATCTCACATCCTTCCTAATTTCACCTGCTTTTACCACAGCTCCTTCTCAACTGATTCACCTCGT
>chr7:43447668-43447868
gcactactgtgggaagtgagtgggctctcttcctccactatgtgggtctcggagataaaattcaggttatctggcttggcagcaaatgcccttatctact
>chr7:99180170-99180370
ATGGAACTTCCCTTCACAGAGTCCATACTCTTGCCTCCTTCCTTGAACACTGCCACTACCAGGGTGGTTGGTGGGAACTGCTCTGAGGAGACAAACTAGG
>chr8:121530268-121530468
gataggtaggtagatagatagatagatagatagatagatagatagatagatagataataggtaggtagatagatgatagatagatagatagatagatgat
>chr2:165955079-165955279
GAGTGGTATATATTTAACGCTTATTCTTTCACACTTTATTAATTTATCTGCTtgtgttttcgcacgcacacactacagtgttcatggagcgctcggaaaa
>chr3:52949172-52949372
TTCACTCTTCTACCCAagatagatagatagatagatagatagatagatagatagatagatagatgagagatagatagatagatagatagatagatagata
>chr4:14801130-14801330
ATTAAGCCAGCGAAAGTGCAAAGGCATGTTGTGCCTTATCAGGTAGGCCGATCTAAAGAAACAGAACCggggctggtgagatggctcagcgggtaagagc
>chr4:132695606-132695806
TGTAATCCTGTGACTTCAGATTGCAGGAAGATAAGGAATCCAAGGGTTATTCTTGGCTTCATAGTTGCCTGAGACTCCACCTAAAAACCTTTTTAAAAAG
>chr13:45573005-45573205
tttattctatttttGCACTCTGCCTTTCCTTCCCTCCTAAATGGTCTTCTTCTTTTCACAAAATACTAATAGTTTATTCTTTCAAGACTCTCTTTCTCTC
>chr1:10017712-10017912
atccatctatccatccacccacccatccacctgctatctatctatctatctatctatctatctatctatctatctatctatctatctatctatctatcta
>chr15:102922983-102923183
GGAGCCCCCCCTAGCCTCCCATACCAGGCCTGGGATTTTTCATTGGAAAGATCAACCCAAAGAACTCTTTACGGTAGGCCTGAAATTCTTCTGCATCCGG
>chr16:29747081-29747281
cagtatcatccgtaagtaagttaataaacaaacaaaaaatacagcatgagattgttatctatgctagaaaattaagcaagaaaatagagtaggaagAgag
>chr17:33828152-33828352
gaattctaggacagccagagatcttatctcaagaaaacaaaaAACCCAACCTCCCCCCATTATTAAATAAACTATATAAGTCATATAAATtgtttctatg
>chr17:79299030-79299230
CCCTTCAGCACTGAGAAGTGACACCACAGAAGGCAGAAAGTGTTAGTGAATCAACTTCCCCTTCTGCCCAGATCTGAGAGGTGATACAGTGCTTGCATCT
>chr11:98596050-98596250
ATCCTCAGAGGTGATAATATCTGGTACCCTACTCTCTGGTCCCAACCCCATCACACTTCTAAAACTGCATTTTCAAAAGTAAGTCACGGGGCAGTCTCAT
>chr11:98963344-98963544
GCACGTGGATGCCCGTAGTGGGGTGGGGGGGTGGGAGAGATGCTTATCACCCACCCGACCGCTAGGTTTGGGCTTCGCACTGAGCTTGCTGGCTATACTG
>chr7:119894964-119895164
TGTCATCCCGTCCCACTTCCTAAACAGGATATAGGCAAACCCTCCAGCCCCATTACCTCAGGCACAGATGGTTATCGTTTATAGCAAAGGTGCACTGAAA
>chr7:142720779-142720979
CTCAGGACAGCCAGATCTGCTCTACAACCAGAGATCAGCAACCATGACCCAAACAAAGGCAGGACAGCCCAGAAGCGAACTGCAGTGTCCCGAGTTGAAC
>chr8:23249439-23249639
GTCTGCAGAAACACATGGAGGAATGGTGTGGGAGATGGAGCTAGAGAGGCAACTGGACATCAGCTTCAGGGGATCTTTCCTGATCCAGTCGTAACTGGGG
>chr2:27013620-27013820
AAGAGAAGCCCCAAGAAAGGCCAGTTTGCGTTCTAAAGAAAACTATGGAGAAACCAGGAAAATGAGCCTGTATAACCCACAGTCCCAGCCTGGACAGGTA
>chr2:52948606-52948806
TCTTGTGGGTGCCTCGGGCTCCCCTAAAGCTGCCCTAGTGCATATTACAGGAGGGCTTGTACCCATTCTTAGTAGCCCATGGTGGGTAGTGGTCATGTGT
>chr13:45841989-45842189
gatagatagatagatagatagatagatagatagatagaagataaatagacagatagaccaatacagaggtacataaaagatagatacatacatatatgta
>chr15:53218178-53218378
CTCTTGCAGCACTCCTATCTTCAAAATAACTAGGTTTggccagcaagatcgctcagcagataaaggtcgacaatcccaaacctggatccctggaaaccat
>chr10:76554075-76554275
CCATTAGGGTAGACAGTGGTTGTAACGGTTCCTGCCATGGGACAGTGCTGGAGCAAGGACAGCTAATCATATCCAGCTCACCACTTAGACACACCAAGGC
>chr17:88383962-88384162
ctatctatctatctatctatcatctatctatctatcatctatcatctatctatctatctatctatctatctatcatctatctatctatctatctatctat
>chr19:37361052-37361252
GAATGTGCTCTTTAAAGGTGTCTGTCGTTAggctggagagatggctcagcagataagagcactgactgctcttccgaaggtcctgagttcaaatcccaca
>chr7:4988208-4988408
ttttttcttatctctccatctctctgtgtctctgctctctctctctccctcactccttatctctGGAGCTTTGAGTCTCTGCATCCCACCATCTCATCCC
>chr8:79132037-79132237
GGGTGGGTAGACAGACAGACAGATGGCTAAATGATGGCTAGGTAGATGGGCAGGTAAAAGAGAGGATGGGCTCTCATGGGGCTCAATGGACAAGAGGAAG
>chr10:67852181-67852381
tatctatctatctatctatctatctatctatcccatccatccatctatcatctatccattcatctgtccatctgtctgtctatctatcattctatctatc
>chr11:29504608-29504808
AGTCAGAACCCCAGTCACAGTAAGACACAGTTCTCTGAAGATAGCGATCTTATCATTCCTGCATGCCTCTACCCTGATGACACAGACGTTGCATTATCGG
>chr11:30646242-30646442
agatgctaggagttgcttaattttatcacagagctcattcctttcctttatcaatccagagatctaggagcaacaaccaacattgtcattttccttattt
>chr11:32217228-32217428
atagatagatagcctggcttggtagtacatgcctttaatacctgcccttgggaggcagaggcaggcttctgtgagtccaaggccagcctggcctacacag
>chr11:34058436-34058636
atttgcttatcaacctgctcctaggcctcccattctggtatgttatctatacaacccagactactgtcctcagtgtgatgtatcccctccattaataagc
>chr11:40835828-40836028
tgtcacagctgaaggaagaacatttttatctcttggatctctgcctggtgggtgcttctttcagttcaccaGAACCTGATCATTTTGGGGGAAACTTGTG
>chr11:43727781-43727981
AAACCCAAATAGGCACTTAATGGACACAGACTCTGAAGGCCTTTGGGTTCACATTGTTAGTATCTCTTGTGGAATCTCCCGGTGCTAACAATCTAGGAAC
>chr11:45784806-45785006
ataccctgagtttgaaccctgggacacacatggagtaaggagaaaattgattcctataagttgacctctgacctccacatgtgggccacagcacacacat
>chr11:47559306-47559506
CAGAGACTATTTCTCAATAACAGCACACTGCTTCTCAGAGGCACAATGAGAAGTAGTCTACATTGCAAAACAGTGAAAGTAGAAAAGTGTGTAGCTCCTG
>chr11:58552656-58552856
cagggttctctagagtcacagaatttatggacagtctctagatagtaaaggaatttattgatgacttacagtctgcagcccaattcccaacaatggttca
>chr11:59238880-59239080
AGCAGATGGCTATTCCAGGTCAGGTGACAAATGAGAAGAGGTCAGAGAGGACAAAGTGGCTCGAAGAGGGGCTGCCTGGCAGTGGACACACAGGCTAGAC
>chr11:59500480-59500680
ctgtcagaggatcacagtgtctatcggcagatggatagataagaaaatacggtctaCGAGAGAGAAGATTGGTTAAGAATAGGGGAGGACAGGGACACAG
>chr11:67834696-67834896
TGTCCTCCAATAACTTTCAAAGGGTAACCCCCTATTTACCATCTTATGCATATGAATAATTAGTCACACATATGACTAAAACCAGATGCATTATGGGGAG
>chr11:70337290-70337490
aaacaatagagaaaaactcccaacatcagcctctgccttcacaggcatgtgtgcgcacacGcacgcgcgcgcgcacacacacacacacacacacacacac
>chr11:75091652-75091852
gCTATAGTTAAAAAACACAACAATgggactggagagatggcttagcagttaagagcactgactgttcttcctgaggtcctgagttcgattcccagcaacc
>chr11:76872517-76872717
CTTAGCCACGAGGAATGGAAACTAGCCGAGCTTATTTAAGGACAGACAGAATTTACTAATGGGATCTCACTGAGGAAGGCAGAACTGCAGGCTCTGAGAA
>chr11:78687456-78687656
ctctctctctctctctctcacacacacacacacacacacacacacacacacaTGAAATTCAGATGTaatcattctttcaaatgtcatcaatgatctatct
>chr11:78746521-78746721
AAAAAATGGTTGATGATATCAGATGAGAAGTGACTCTTTAGAAAGGACACGAAAGTTTTGAAGAAATCATAGAAAATCCCAGACCATAAAAGATACTTGG
>chr11:84296248-84296448
TGCAACAGGCAACTGTTCTACTCTTGAGCTGTTTTCATGCTGTGACAGATGCTAAAGCTCTTAAAACAGCCTTTAATGGCCACACCCTTATGTTACATTT
>chr11:86019988-86020188
agacctgagatagtgatcttaacgagaagagaggttcatttggggtcacagctttggaggtttcagtccacagctggttttttcctgtttggggcctgta
>chr11:90701792-90701992
acctgtagtggctattcctggttgtcaacttgactatatttggaatgaattacaatccagaattggaaggctcaccagtgacccttatctggaggcttgg
>chr11:96081876-96082076
gcaggtcaatgggacatcttcttgatggcctattgatgtgggaggctcagctcctggtggatagtggaacccctgagcaggtggtcttggagtatgttag
>chr11:99104816-99105016
GGCTTCTGTGCTGGGTACAAAGGCTGGCAGTCACTCATGGCCAGGGCTGCAGATGGTGGCTTGAAGCCTGTTGAGACACTGATGCTTGTGAAGTCAGAGG
>chr11:102121899-102122099
agatgatggatggataggtagatagatagatggatggatggatagatagatagatagatagatagatagataatggatggatggatagagagatagatga
>chr11:103927726-103927926
ataatataaatGATGTGTTACCCTGGGACTCGGTGTTAAAAGCACATCACACTTTTTCGAACAGCCAACTGATAATACCTCAGACTTTTTTTTTTAACTT
>chr11:109240484-109240684
accacacacacacacacacacacacacacacacacacacacacacacTAATCACACTGTGGTTCTGTGTGGCTTGCTCTCATAATCCCTGGACACAAACC
>chr11:109867197-109867397
AGTGGCCTCCTACCTAATCACTAACTACTGCAGTAGCTCTGAATATCTATCAGTGCCTGTCTCTATCTCCAGTAAAGTATTTCTGAGCTCTGTTAAGGTC
>chr11:111660788-111660988
ctcatctatgtctgtatctgtctctgtatctatttcATCTATGTATAATGTCTTTGATGATGTCTAtatacatatatttgtagatctatcaatatctatt
>chr11:116201846-116202046
AGAGACATAAATATCTGATATAAAAGGGGATCTAGAAGAGGAGTCATGGAAGTCTGGAAAACAACAAGCTGTTCACATTgggctgctgagatggctcagt
>chr11:116771874-116772074
AATATGATtatctacaaatctatctataaatctatctacctataaatatatctatcaatctaactataaatctatcaacctatttatctataaatctatc
>chr11:119014524-119014724
TACACTCTGTCTTGGGATGAAACCGTCCCATGTTGACCTACAAACCACAGGTTTTTATTGGCCTGGCTTGGACTCGAAGCTCCGTGCCAGGTGTGGGGAG
>chr12:3206910-3207110
TGAAAACATGGGCACAGCTTCAGTATTACCCGCAGGGTTCCGTGTGCTTAGAGAGGGATGACTGAACTTCAGAGTCTACTCAGCCCTCAGCCGCAAGTAC
>chr12:16098196-16098396
AGACTTCCATTTATTTTATAAGTTCCCTTTTACTCCAGTTTGGCAGAAGCTGGCTAAAGACTCCATAGAAATACCTGTGTTTCTATGACCTGAAGATAAC
>chr12:25481134-25481334
ACTGGAGGAATTCAACTTTTTCCCAAACCTTGACGGATTTCCATAAATAAAAATCTCAAGAATGATCAGATATCAGATGTGCAATTGTGTCCTGACAAAG
>chr12:26908804-26909004
GGTATATCAGGTTTTTTTTTTTTAACTTCTTGAGAGAATTTCAGGTAAAAGATGATAAACCCAAAACACATGATGAGCCCTTCTTCTTCTAAAACACTAT
>chr12:26909232-26909432
acaaatctgatctatgcaactcttcaactgaggctttccacacacatgactctagggtatgtggaattggcaGAGTTCACCAAGAGAAGGAGAAATAACA
>chr12:27219672-27219872
GGGCAGCCATCCCTGTATGCTACACAAGGGCAAGTATACTGCCTGTGCCAATCATTGTGACTAGCACCCAGGACTATACTTCTAGGAGCTTGAGAGGAAG
>chr12:29821574-29821774
CTATGTGATGTGAGCTCCTGGGGTCATAGTGAGCAGAACTGTGGGCAGTCAAGATCTGCCCTTTGTTAGCCTCTTTAAGTGAATTTCACCTTTCACCTAC
>chr12:32268074-32268274
tatctatctatctatctatctatctatctatctatctatcatctatctatctatctatctatctatccatctatcatctatcacatctatcatctactta
>chr12:40836394-40836594
AAACCTAAGACTCTGTTTCCCCTTTTCTCCTTAAATAGAGTTTAATTATTTGTTCCTAGGCTCATTATACCATATAGAAAATGTTTTGAGCAAAGAGTTT
>chr12:45340862-45341062
AAAACTTTCTCATAAGGGAGATGTTAGAATTATTACCCCAAATATCTACTAGGTACCTCATTGTCACAATATTTCCCTAATTTGTGTATATGCTTTAGAT
>chr12:55328874-55329074
gctaccgacacctgactACAAAAATCTGGGAGGGTGTTTATGGCAGGACATTTTGCTTTTTTTTTTCCTTATCTTACTGAAATCAGTAAACTCAGATAGG
>chr12:63017342-63017542
aacctgtcttttagtttttgaatttgagtcctgaagaatggcagtaatactaccctgagataatctctttttcctttcctcagctggtagccaaataaat
>chr12:73028949-73029149
CTCTTTTTAAAGACTTCTATACTAAAAACGTTATTCATTCTCAAATATAAGTAAGCTTATAATATAAGCTTATAGTGTGTAGGTCAGCGAAGGCCACCTG
>chr12:73118358-73118558
AAGCGAGAGGACtacttgctgaagtacttgctgaagtaATTATGTTTCTGGGTtgttacttttctctttactctaacaagacatctggcacaaataactt
>chr12:78769090-78769290
ggcacgcatgtggaggtcaaaggacaacttagttctctctctgcaccacaggtccagggatcacagtcaggcgatcgtgcttgcatggcaagtgcttgta
>chr12:81868820-81869020
GAGCCAAAAGAAAGAATTTTTGAAAAGGAGAGAGTGGCCAGAATTTGCCAAGTTGTGCTCCTGCAGGTTAACGGCTGACCTAAGTCTCCATCAGCTGTGT
>chr12:83615330-83615530
TAAAAAACTGGAAACAAggggctggagaggtcactcgggagttaagagcactgtccctcttttggaggagctgagttcagatccgacatgaaggccccat
>chr12:84899991-84900191
ggcagagtctctcagaggacagttagattcctatctacaCATTTGCGTTCTTACtatatgccattttctttcatcctcaacatatgagacctgagttgtc
>chr12:91664340-91664540
AGGGCATTGAAAGTAGCGGTGTATTCACATTCGAACTCAGTTTAAAGCACAGTGGTTGTATACATGTTCCAAGTCACCGTGTTCTAAAATCAGTAACATT
>chr12:102480996-102481196
ACTGCACTGAGCTGACACTATAAAGAGAACATTGAAGGATAGGTACAAAGGCTCACACAAGGGTAGAGATTTCAGATAAGAAGCTGTGCCAGAGGCAGGG
>chr12:106671998-106672198
CTGGGTGCTGCAGAACTCCCCGGTGCTGCGCCATTTTAAAGTCTCCTAATGATCATCTAGAGATTGGAGCTGATTGGCAGGTTGATAAGGGTCAGGCTGC
>chr12:111692496-111692696
GACGCGGGAGAGGGCCTCCTTGCTCCTGCTGGGAAAGGCTTTCCAGTTACACCCTGTTGGGAGAGGAGCGCTCACATCcctgtaaggggccctcacccgt
>chr12:111698528-111698728
ACCTCCTCCAGGGCTTCCTATGACCAGATAACAATCTCTCCATTCTCCACCTTACCTCAGAGGCGGCCAGAGCCAGCTTCTGCGCCTGTGAGACAGCTGC
>chr12:111905311-111905511
aggcagagataggcaggtctctgagttagaggctagcctaatctataaaggatagcagaggctacacaaaaaagccgtatcttgaaaaacaacaacaaaa
>chr12:116428222-116428422
tctaccatgtgggttccagagatcgaaccctggttgttagtcttggtgataaataagcacctttatctcctgagccatcttgcaggctcTCCCCTTATAT
>chr13:9748364-9748564
ggggaggaggtatgggatgtggaaatggagggtagatgggggggggagataaaatctagagtgtaaaaaaaTTAATCATAAAAAAAGAAattaagctaaa
>chr13:21004180-21004380
aatgaaggttcctgcctctaaagccaaggtggatggatcctaagcaatattgtctgaggttatcttttctcatctaaacacatacattcacataGGCATA
>chr13:21985063-21985263
CTCTCAGTACAGCAAGGGGAGGCTCCAGGATCAAAGCCAGCCGATCTCTGTTTTCTATCTACTAGCTTCTCCACTTGCTGCCCTCCACTTGGCCTTCATG
>chr13:32679690-32679890
AAGAAAACATGAAAATAAGAGgggaggaacacaaggttctaaatctgaagtctgacttcagattccaaaactattcccatcagctgtgacctgcatgagt
>chr13:36300121-36300321
tttatctttctttcagatcagggcctttaaatatggtactgctttgaacatacatgtatatgtacatctttttgtggGTGAATACATTTGTGAGTTTCCC
>chr13:44483244-44483444
cagagaagccaactggtctacaaagtgagttccaggacagccagggctacacagagaaaccctgtctcgaaaagccaaaagaagaagaagaagaagaaga
>chr13:45633350-45633550
GGTCTCAATGTTAAGGTAAGCatctatctatctatctatctatctatctatctatctatctatctatctatctatctatctatctttctatctattcatc
>chr13:49497810-49498010
attattaacttcctaagatactataatatataagttgatataaatataaattccctcttgtagtggctattcctggttgtcaacttgacaatatttggaa
>chr13:52294947-52295147
tagaccgtggaccacaagacttcttggctcaatccagatgtaaagatctatctgcttatctctgtcaatcatctctctacctatttatatatctcTGTCA
>chr13:52943528-52943728
tctggtcaacccttagcccagtcaggctgacacagaaaactagccaggacaCTGACCAAGTGATAACATCTGAAAAGGAAGAAGACACTTACAGAGGCAG
>chr13:55425360-55425560
aaataaatctttaaaaaagaattgttctttctttaattaattaattatttactatatgtgttgctgtcttcagacagaccagaaaaaggcatcagatccc
>chr13:75832765-75832965
CCAATATCAGCCTCCCAGGCAAGATAATCCTTTAGGGGAGGAATCTCACCTACCTGAACTCACTGTTAAGAAGTTCTTTCTGTTTCATAATCTTGCATAC
>chr1:27398593-27398793
ataaacagtttcagggaagtagctggatataaaattaactcaaacaagtcaatggcctttctctacacaaaggataaacaggctaagaaagaaattaggg
>chr1:27938178-27938378
tattgccaaaattagtatgattccagcagagcaattcagtcagaagcccgaagaagcctgcttgaatcaataagcttggaagattagactgtacagagag
>chr1:34274676-34274876
gtaagtctctctccagtgggtctgaggcACATACATGCAGGCAAAGcatacacgcacgcacgcacacgcacacacacgcacacacacacgcacacacgca
>chr1:37420090-37420290
TTTGGAGCCCACCCATATCTTGAGGATGTGGTCTATGGCTGATTTCACCCCTTTATGAGGAGGGGGTTGGCCTAAAATTGAAACCAAGAAACAGAAAAAA
>chr1:40055838-40056038
ATGTTCATAGTGCGGGACTGTTTGTGCATGATTCCTATCTTAACCACAGCTACACAGTCTCCATTGGGCCCTGCAGTCTGAGGCAAGGGCCTCTCTGTCA
>chr1:40295480-40295680
GGAAGCAGAGAGtagatagatatatagagccagcaatagagaaagagagatagagctagacaaatgattgatagatgatagagatagatagTCAgaaatg
>chr1:44217324-44217524
TGACCATAAAAAGAAACAGGTTTATGGTTATTTGAAAACGTCTACAGTTAGTATAGATCTTATCTAAGAGGGACAGAAAGAAAATAGAAGATAATTTTAT
>chr1:58803050-58803250
attcagggccttacctgctaggcaagggctctatcaccaaactccctcctcagccTATCGTCTCTATTTTTTTGAGAAATTAAAAAGAAACAAGACAGCC
>chr1:60975120-60975320
GGATTTCTGGGGAGTCACTAGGGTAGTTAGAAACTATGGATGCCACACTTCTGCGGGGCGTGGGTTGCTGTTATCTGTAGTCACTGAAATCTAGATTCTG
>chr1:64533974-64534174
ATGATCACTTGAGGTCAATCATTCTGAAACCCTTAGAAATTATCGAAGGGGAAATTAGTATTAGCGAAGGTACTTTTCGTTTTCTGTCATTTGAAGGGAG
>chr1:65122224-65122424
ATTGTTGTTATCTTAGCATCCAAACACACATGCATAAACATGAATGAATTCTGTACGTGTTTATTCTAGAATTTCTTATAGATTTAGTAAAAGCATTCAC
>chr1:69513640-69513840
TTGCTGCTCATCTAAAAACAAGAAGTAGAGCAGGTCAGGAAAGGGGTTATGGTTAACACTGCAAGATGAAAGATAAGCAACCAGGCAGTTAGAAGCCAAA
>chr1:79677433-79677633
GTGATTCTGAACAAGAACAGGTCAGAAAAGATTCCCTGGAGGCTGAGATGTATCATTTATTCCCCACTGAGCCATGTCTCCAGCCCCTTAAATGTATCTT
>chr1:79961522-79961722
TCTGCGCTGAGTGCCAAACATTCTTTGAAACTCATTCTTTAAAAAGTGGGTCTCATGTGCAGGGTTTTTAAATTTTAACCCAAGCACCCCCATAAATCAT
>chr1:80772464-80772664
agatgatagataATACAATACAAATATATTCAAACAacccccaatgatataagacctctcactaggctctaccacctcaaagtctgtagtatctcccagt
>chr1:81915564-81915764
GATCATAAGATATGTTGATGTTCCATGAACAGTATATAATGTTCCATGAAGGACCATTTGCCTGATTTAAAAAATAGTATTTTGCACTTTTCTACTTCTT
>chr1:85896828-85897028
AGTACAATGTGAGTGATAACCATCATCCAACTTCCTGCTTTTATCAGACTCTCAAAGCTAAGCAGCGCGTCCTGCCCTCCCCCAGCGTGAAATGGAAATA
>chr1:88540813-88541013
aggactgacattattgcccactgtgccctgctgATGATCCTGAAATGCAGCCCATCTGGCATACAGAGAAGAGATTTCTAAAGCAAAGAAAGATAAGGTG
>chr1:89373425-89373625
CACTGGAGTTCAGAGTAATCAGTTCTGCTAATAGCATTTTGCCAATTTAAGTAGAATTAAAGACTTGATGTAGAATACATGTCTTTCCTTTCAGGAGAAA
>chr1:92219244-92219444
atctatctatctatctatctatctatctatctatctatctatctatctatctatcgtgtgtgtgtgtgtgtgtgtgtgtgtgtgtgtgtgtgtgcttgtg
>chr1:95587562-95587762
ATGCAGCCACCCCATATTGACATATGCCATGAAGTCGAAGGCGTAGATATAGAAGATAAGAGAAAAAAATTGAAAAACAAGTAATTTAATTTATTTTACA
>chr1:108082610-108082810
GATGCCCAATGTTGCTTATGTAGACCCTTGTATAGCagacaaatagatggaatagaaagatagatagatagatagatagatagatagatagatagataga
>chr13:81418052-81418252
AAAAAAAAAAAAAGCAGAAAATTTTAAACTATTctaacacaaatgtatagggtttgtgagtttgtgcatgtgtatacatatgcatacacatgtacatcat
>chr13:83690561-83690761
ctggatataaaattaaatcaaacaagtcaatggcatttctctacacaaagaatgaacaggctgagaaagaaattaggggaacaacaacattctcaatagt
>chr13:102620704-102620904
atgtataatatgtaaaatgtatatattttatatatgtagaggatatatacttatattttgtgtatatgtgtgtgtatatattgtatatatatatatatat
>chr13:103310635-103310835
tttgacatatgaacatctgagagatgtttatgctaattatagcTCGAGGAGTCCTCAATGGCGTCCATACTCATTTATGCAATTTCCTTCTTCACAATTT
>chr13:105300408-105300608
tatctatccttccatccgtccatctgtccatctTTATCGTTTGCTATTTATTCTTCCTATTTGACTTGCTGCATAGTTAGTAAACCCATTATTTCAAAAG
>chr13:110381852-110382052
aacggacaatgaaaatgtgatacactgacataatgggatgacatcgactattaagagaaatgaaattcccaggtaaaggggtggagctagaagcaatcag
>chr13:111100166-111100366
cagtgcgtaagagaatttgttatgccaatataaggatttgagtttgaatccaccacacccacataaaaagccaggaacagctacttgtgcctgtaacacc
>chr13:113495921-113496121
agagagagagagagagagagaTTCAGCCACACACATTGTGCTTTGCCTTCCAGAGTCAGGCTTTCCTTATCACATCATCTGCTGAGATCACCAAAGAACT
>chr13:119303139-119303339
attaccagatggtgaaaggcagacataagaatcttactaacagaaaccaagaccattcaccatcatcacgcagcaatcccaccccacatagtcctgggca
>chr14:17296039-17296239
tctggagagatgggctcagagataaagagcactttctgctcttccacaggtcctgagttcaattctcagcaacggcattgtagctcacaaccatctgtaa
>chr14:17957064-17957264
AGTCAAGGAAGTTCTGGAGAATGAAGTAAGATCTATAGAAGATGGTTGGGGAATTGGGACCATTCTTGTAGGAGGAGCATGAAGACCTAGTGAAGAACTT
>chr14:18196194-18196394
tttaaggccaggatggGGTGAGATACTGTTCtagatagatagatagatagatagatagatagatagatagatagatagatagatagatagatagatagat
>chr14:20299328-20299528
AACCCCAGAACCAAAACAAACAAACAGCAGAGTTTCTCTCTAGCCCTGGCTCTGCACTCAACCCCAGAACCtagatagatagatagatagatagatagat
>chr14:25807254-25807454
cacacacacacTCATGTGGTTCACAAACTCACGATCCTACACAAACCCACCTGTCACTCACCCACCAGCCCACACCAGAACACCCCCCTCATGACTCAGA
>chr14:31367570-31367770
AATGAAAGAATAAACAGGAGACACAAATTGAAAACTTAGCCCATgggctggtgagatggctcagtagataaaggttgtctgctgccaagtctgacagcct
>chr14:31748298-31748498
CTGAAAGAACAATGAAACTGCTGTCTCCCTGCACTTCCTTGACAATGACAGAAGATATCTCTTATGTTATCTGTAGTTAGCTGACAGTCATTATGAAACT
>chr14:56482612-56482812
gcatagtgagttccagggtaatcatagctacatagtgagacactgtctcaGTGgatggatggatagatagatagatagatagatagatagatagatagat
>chr14:69798859-69799059
caaccatccataatgagatctgacaccctcttctggtgcatctgaagacagctacagtgtacttagatataataataaataaatcttaaaagaaaaaaaa
>chr14:78333279-78333479
GTGGGGTTTATTCTATATATCCAGGAAGTGTATGGTCAAAAGTTTTCTGGGGCCTATGACTGGTGCCACTTTCTAAGATTCTCAAATAATACCCCTGATT
>chr14:78339988-78340188
gaataaagctttgccgcagaagattctggtctgtggtgttcttcctggccggtcgtgagaacgcgtctaataacaGATAAGGGTGTAGATACCAATGCAG
>chr14:91635793-91635993
catgtgctatcagctgatgcaattaaagtacctggaagatcagagtatgcattatacagatgtgaacacaggggcaagttattgcatgcagcatgtgtat
>chr14:94673756-94673956
agaggtagccctatctttcattttTTTTTGTGATTTGCCTCAAAATTACAGAGGCAGGCTTATATGAATATCACATTGCATGCTCACTTTGCTGAAAGAA
>chr14:99029936-99030136
AAGGTAAGAATAGCTACTTAGATTGTATGAAGATAAGAACAGTGCGCTATCTCGTTTGTATTATTCACAGATCATGAGCCAGGCTGACCAGCCGAGAAGA
>chr14:101485672-101485872
agagatagatagataggtagatagatgattgatagatgatagatagatagatagatagatagatagatagatagatagataattgatagatgatagatag
>chr14:101954404-101954604
CACCCAGCAATCTGTTGAAACATTGTCTCATTGAGAAGCTCATTGGACTACTCTAAGACTCAATCTTGATACCTATGGACACTTTCCATGACTCCTGTAT
>chr14:115003226-115003426
gggtatttttttctgatcatgacatggatgttgcacgcaataactcacatcagcagtgattaagtacacaagacctgaacaggatcaaaccagtcagggc
>chr18:46020676-46020876
tagatagataatagatagatagagatagatagatagatagatagaaagatagatagatagatagatagatagatagatagatagatagatagatagatag
>chr18:46715048-46715248
caggtcttctgcaagttaccatagctcttatccgctgagccatctccccagcACATTAAACAATACTTAGGTCAATAAAAGCCTACACACAACGTACTAT
>chr18:53773574-53773774
tcccacatagtggaatggaagaagtgactactagaagctgtcctctgacctacttccacatccacattgtggcatgcatgtgcatatatatacaacatat
>chr18:54443566-54443766
tcaagtcgatataaaactagccagcCAGTCAATATAAACCCCTCCCTCTGATATACTGATAGCATAGGATTCCTCCTATGGGTTTGGAATTTCCCAAAGC
>chr18:56450190-56450390
agatagatagataTATCCATCAGTCAGCTTTCCTACTAACAATGAGTTAAAATATAAATTGGAGAAAGAGGTATGTGCAGATAGACACCCAAAAATTACA
>chr18:57056831-57057031
ttaaaaagaaaatcctgcaccttatcagatcatagtagagggaagcaggaaaccaacaagaaaagccacaaaggaaggagccctatgaaacattgctgtc
>chr18:60263158-60263358
ccatagccactatggctcaagatctccataacaagatccagataaggatctccaagcctccagataagggtcactgatgagccttcaaattctggatgta
>chr18:60377136-60377336
tagatagatagatagatagatagatagatagatagatatgtatatgtataagtataagatatatatatagatatatatatatatCTCCAGTTGATTTGCT
>chr18:61067013-61067213
gatagataagatagatgatagataaatagataggtaatagataAGTTAAATGATAGGCAGTTGATCTGGCACATCCCCTCTCTGGGGATGtagatgattg
>chr18:62255250-62255450
ATGGATTTATATCACCTAGAATAAGCTGAAATGATAAAGGTTAAGGGCACCTTCTTGAGAAGTCCATAGGACGGTGGCTGCATAAAgttctggtcagtag
>chr18:63920359-63920559
tagatagatagatagatagatagatagatagatagatagatgataaatCTGTCTTTAATTTTAAaaaaataggtagttgtccaaggagtatgtggactta
>chr18:65505502-65505702
CAGCCCATTGATATACTAAGGGAAGCCCAGGAGCCGAGATTTATCTGCCTTGTTCTGGGACCCATACAATTCAGAAACTGACCTTCAATTCGGAAATTCT
>chr18:67944918-67945118
tatatcacctattaatctatcatctatcacctatcaatctatttatcttatctatcaactaactgatctatctatctatctatctatctatctatctatc
>chr18:70427497-70427697
TCATAAACATGATACTCAAAAGTAAAAAGTGTATACTAAGAAACACTTAATAGTCTGTTGCAATTACACAAACAAGCAGAAGCAGGCACCAGAAGACCTA
>chr18:73643792-73643992
GTAGACTGCATACAGGATTCACTAAGTTACTGAGCTAACTAAAGGTAGAGATCACAATCTgggcctgagaaaatggtgcagtgctaagagcacttgttct
>chr18:79585214-79585414
aataattaatgagaaggacctcaagaagctggaaagcttctgtatggcaaagggcactgtcattcaggcaaagtggcagcataaagaatgggaaaaggta
>chr18:81031392-81031592
ctatatctatatttgtctatctattcatttctatttgtctatttatcttctatcatctaccatacatatttttatctattctatttattctatcatctat
>chr18:83507690-83507890
ggaaacacaaagtggaaagggaaaactgactctgcaggttgtcttctgacttccaaacatacactgtggggcacacacatgcccagccatgcacaTGTGC
>chr19:4924780-4924980
ccacatgtggcCttagaagataatttaacacaatcagatcattataaatgttcaaagccttcaacccagcattcctatctctacaaatagttcccactta
>chr19:6326598-6326798
tcctagatagatagatagatagatagataggtagataggtagatagatagatagacagacagacagacagacagCAGACATGCTCAAAGAGGGTACATGG
>chr19:13763459-13763659
AGAGGGAGACAAGTTTTTAGTTCATGAGAGCTGATATGGGACAGATAGATGATTGATGATTGGTTAATAGATATtagatacataggtagatgaggcagat
>chr19:15931508-15931708
TGGACAACATAGGAAAAAACCCTCCTTTATGAGGTGTGTGCTTTATATAATGGCAGAACATTGGTTACATTTTTTTTTTGTATGAGCTGCTAGCACATAC
>chr19:16979512-16979712
TCTCAACATCTCTTAGAAGACAGCTAGCAGATGTCTTCTTATAGATGGCTACAAGTCTGGTTGTTGTCCTTTTTAAGGAGCGTCATTATATAGCTAGAAA
>chr19:18180053-18180253
aggggacggtgggcttctgccccctatggatccccaggtttgctgaattggccaagctcctatatgaagccaccaaggaacaaccaagcttcacatgaac
>chr19:28687264-28687464
CGCAGAAGATGTAAAGATAAGAAAGACTAGCTTCACCTGAAATACATGGTTAAAAGTAATAAGATGATAAAATATATATGCTACATTTACTCTGAACAAT
>chr19:30962156-30962356
CATCTATTAATTTATCTTGTCGGTATTTGCTGAAGGGTACCAGAGACCAAGCAGAGATTATGGAGATAAGAGACATCTTTTCTGCTCTCAAAACTATCAC
>chr19:31449734-31449934
AAAAGAAGATAAGTGCGggacatgtatgagatgctcatgactaacatcacaaatattcaggactgaaagtttccctctaagatctgggccaagataacaa
>chr19:37516622-37516822
aggctgttttggtaggaagtccactcccagacaaatacaaagttagaaaaaaatggatttttttttagatctatctgtctatctatctatctatctatct
>chr19:38822398-38822598
ggaagaaagaaagagaaagagaaaaggaaaaaaCAAAATGTATATGGAACAATGTTCAGGTATGAGGAATGAAATTATgggcctgaagagatggctcaat
>chr19:38858867-38859067
ATATTATTTTGAAACTTTTTGCTTTATCTTTTCTGGCTTTTATTCCTTTATCTCTGCCTTTTTGTTTCTGATAAATTACATTGGAAGTTGTATCTTTTTT
>chr19:53277562-53277762
tctgtgatgtggggacagtaattaattgcaggcatctacctcccagatggtcagtaggtttagtgatggcagtgtagataagagagccgagtggggcttg
>chr14:120008514-120008714
atacataactgcatagatgatagatagatagatagatagatagatagatagatagatagatagatagatacatacatatatacatacatacatacataca
>chr14:121120977-121121177
CAGCAGAATGGACATTCTCTGTATCAGACTGCGCAGCCCATGCATGTAAATGTGTGCATGTCTCTGTGGATtcttttcattaccaacatattatagacat
>chr15:7894820-7895020
caaatgggcccaagctagcggcctatgttctgctcaagatggctccttagataactctctgtagatagctcttggctctgaagtctgctccagacagcct
>chr15:27133920-27134120
taataggaggtgtagccttgttggagtacatatggccttgttggaggaagtacatcactggaggcagaccttgagggttaagaatctcaagccaggccca
>chr15:29920302-29920502
ACTATGCTTGTAGGCATCGATTTTCTACAACAGTGAGAAATTCTGTTGATTTAAGTTACTCATTCATAGCATGGAACAGAAAACTAATAGACTACCCAAA
>chr15:30529329-30529529
GAAAATCAAAACAGTCTGTGTCTCTATATTCTTTAATAAGGTGGTGGATGTTCACTGAACCTTGCACACACATTATAATTAAGTCTCCCTGCTATGGGGA
>chr15:33756144-33756344
tccatctcacaccaatcagaatggctaagatcaaaaactcagataacagcagctgctggtgaggatgtggagaaagaggaatactcctccattactggtg
>chr15:34976252-34976452
cagtggaaaaaagacaacattttcaacaaatggtgctggctcaactggtggtcagcatgtagaagaacacaaattgattcattcttatctccctgtacaa
>chr15:36269026-36269226
ctgtatagaatgctaggtgtggctacttgacctataatcccaaaactggggcagggagaggtagagacaagatttctgggacttgctgggctttacccta
>chr15:36817180-36817380
CTGTCTGTCTGTCtctgtctgtctatctatctatctatctatctatctatctatctatctatctatctatctatctatctatctatctatctgtgaggat
>chr15:42373744-42373944
tatctatctatctatctatctatctatctatctatctatctatctatctttctatctatctatctatctatctatctatctatctatctatctatctatc
>chr15:51342514-51342714
AAGATGCTGATTTCTTATCTAATGGAAATCAGTGTGTAGAAATACAAGCTCTTGTTGGTATACCGTTCTTATCTTTCCAGTCAATATTAAAATTAAGGAG
>chr15:52743506-52743706
gacccttatctggaggcctggagatccttatctggatcttgatttggagatcttgagccatagtggctatggattccagaagattgaatctccgagttta
>chr15:55100400-55100600
tttgaagtttgtataacagaacaaagaaagtcataaatcaagactcttaaaatactctggtatatacattaagtatgtggctacagaaaaaaacacagca
>chr15:55150182-55150382
atcccagcaaccacatggtggctcacaaccacccgaaatgagatcatgagatctggtgccctcttctggtgtgtctgaaaacagcaacagtgtacttaca
>chr15:57930170-57930370
TTGTTGGTGGCTTACATCTTATGTACTTTGGTTAGCCTTTCATTGTGGCTTATCAATGACCTTGACTGGATAATTTTAACTAGTGTTTTCATATGCCTTA
>chr15:66459042-66459242
ctaaaatcagggactagacaaggctgcccactttctccctacttattcaacattgtacttgaagtcctagccagaggaattccacaacaaaaggagatca
>chr15:66469688-66469888
CTTGTGGTTGTTTCTTCTCATCGTTCTATGTATTTCCTTTTATCTCCTCCATCTTTCACAACTTTACTCTGAGCATACCTTTAACTGTTGTAAGGTCACC
>chr15:67642164-67642364
CTTCTATATTGTTATGCAAAAAACCTGCTATATATGTATGTAAtatctatctatctatctatctatctatctatctatctatctatctatctatctatct
>chr15:75023150-75023350
ctgcctgagagtaccttttgaataaTCTGcatacacacacacacacacacacacacacacacacacacactcacacacatatctatctatctatctatct
>chr15:76501300-76501500
GTGTGAATGGCCTCACAGGTGGCCTAGGGCAGGCTGTGGTGCATACCTTGTGTTCTGAGCAGCTGACTGTACTGTTCACCTTGCCTTGCACCAGATAACC
>chr15:86007548-86007748
TCTCGAAGTCTATCCCTGGAAGACTCACTTTCTTATCTACCTTCAGTTCTGTCCCATCAGCTCCAGGGCCTCTGTCATTATGGGTAGAGGGTCTCACCAT
>chr15:86665306-86665506
GATTGATGTGCAGATCTATATGAAGACATCGTTAGGAGCCAGTGACAAGGTTTTATTATTTTATCTTTTGCTTTTATTTCTATAACTTCTACTTTGTTAC
>chr15:93149418-93149618
gctcagcggttaagagcactgactgctcttccagagtacctgagtttaattcccagcaaccacatggtggctcacaaccatctgtaatgggatctgatgt
>chr15:96629476-96629676
TACCCTGAGTTCTGAAATCAAACCCAAGTCTACAAGATCCCTGCTAATGCCTGGTTAACTGCTTGACACCCGTGAAAAGGTACCAGAACTGCAGAAGTTC
>chr15:97781295-97781495
atctatctatctatctatctatctaCAGATATACAAGATTCACCTATCACTCTAGCTCAAATCCAACAGTCCAGCTACAAAAAAAAATATTGTTATCATT
>chr19:56289074-56289274
GGCATGGAAGAGAGATGGGAGAGGGTGGGAGTCACTGTAAACTTCTTGCATCCAGTTAAGCACTTTTGAATTGGATTTCCCTTTCAGGGTGTTTCCTGAG
>chr19:59926008-59926208
cctacagaagatgaaagagtcccagcatgcacacctatgagctcagcacttgggagcagatacagatccccaggacttgagggcaagccagtctagccaa
>chr19:60752278-60752478
TATGTAACACTTGAGAATGAGTAAGGGTGGCAGTGAGAAGCAGTTGTGTCCCAGGATACTCACACTCCTACATCCACCCAGGACCTCTCTGTACCATCAC
>chr2:3373320-3373520
TAGTAGAGCGATGACAGCAGCATCACAGATTGTCAATCTGATGGTGAGAGTTAGAGCTGGTAGAGATAAGCCTTTCAATTGTGATAAAGTATCTACCACT
>chr2:5640952-5641152
GACAATCACACTGGGATGGAGAAGCCAAGGATGAAGAGATCTCTTTGAGATAACATCGGCATGGTTACCTAGAAATGTCCAGGGAAGTGTGCAGAAGGGC
>chr2:17139843-17140043
aagtgaaagatcggaatgataagaacttagaatctctgaagaaagaaatcaaagaagatatcagaagttggaaagatctcccatgctcatgggttggtag
>chr2:20790624-20790824
agagagccatcttgtatccggggtacctcagagacgtgtctgctcaggagagcatgtggactgcagaagcaacatacttcgggacaggccctgtttcagg
>chr2:21187008-21187208
GTGGCCAAAGGCAAGTGTACCAGTTCACTAGAGTAAGGACTGTGCTTATTTTGTGTGTTAGGCTCTTGACAATAAACACATAGATGTCCACATATTAAGG
>chr2:23219932-23220132
TGTTTATACTATAAATAATGAAACTTCCATTGGAATATCTGCAATCTTTTTTGGTTAATTATATTAACTAGACAGACAAGAGGTATATTACAAACAATAT
>chr2:26694860-26695060
tgcactcactgataagcagatattagcccagaaacttagactacccaagatacaatttgcaaaacacatgaaactcaagaagaaggaagaccaacgagtg
>chr2:29640415-29640615
cttgattatatatgcacttgagaagataaggtttagaaaggttccctttctcacagttcactagccagaaacacactcagacctttaggccaggccagct
>chr2:31725187-31725387
gccagtgcccttatctgctgagccatctctccagccccTTAAGGGTGTCTTCTAAGGCGAGAACTCAAAATGAACCCTGCATGCCTGTGTGTGttttttg
>chr2:35060613-35060813
agatagatagatagatagatagatagatagatagatagatagatagGGTTCAGTGAGGTAGTGTTCAGTTAACTTCCAATACTAAGATGTTTGTATACAC
>chr2:35329107-35329307
AAAAGCTCACAGTTCTGAGTCACATAGGTCTAGATTTTATGTGAACTGGATTCCAAAGATGAGCAGACAGGCCACAAGATGTTTATCTGGTAACATTTGG
>chr2:38150614-38150814
CACACACAAAAGAAACAATCTCAATATTTTTATAAATTCCTTTCATTTCCACTCACCAAGCCCTATGCCATGCCCACAGTCTGGACTTGTTATTATGTCA
>chr2:41433674-41433874
TAATTTGTAGAAATTAAATTCAGTGTAAATAAAAATGTCCTGACTAAATCCAGCAACCTCTTCCCCAGATTAGACAAAGATAAGAGAGTTTCtgtaaaga
>chr2:46302752-46302952
ACCTCACCAGTAAAAGTGCAGTAAATTTAGAGGGAAACCCCCACTGGTATGTTTGGGGAACTTCCTCTTTCTGTGAAAAGCAGTTTCTATGACAGCTTCC
>chr2:58101796-58101996
attttggggtcacttgtttatagtatcatattatctgtaaatatcaatattttgacttctttctttccaatttgtatcatcttcatctcctttagttgtc
>chr2:61516063-61516263
GGATGCCACCATTCTACTTGCTTTGATACCACTTTACTggggctggcaagatggctcaggagataaaagaacttgtcgcacaggctgatgaccagggttc
>chr2:62359292-62359492
CAAAGACAATATATATTAAATATGTTTTACAAAAATGTTAACTATATCCCCTGATCTCCAAGCCCAGGCACACAGGCACACATAGCTGCACTGCATAAGT
>chr2:66141313-66141513
CTCCGGACAAAACTGGAGGGTAACTATATAGCTACagatagatagatagatagatagatagatagatagatagatagatagatagatagatagatagata
>chr2:67305358-67305558
CAGATAGTCTGCTGCTCACACAGACCAAGGTATGAAGTCTGTTTTCATAGAAGTGGAGCCACTACTGAAGGCTTTGAGAGTGTACCCCATGTGTAATCTC
>chr2:71410637-71410837
gccaccacggccggctATAAGAGAAGTTTTTATTGTTAAAGTTCTAAAAAGGAATCTGAAATGTAGCTTCAGGATGAGGAAGTGTTTGCCTGTCTTTTCT
>chr2:73840347-73840547
GTCgggggttaagatgtagctaagtagcagagtacttgcctagcctgtatgaggGAAAAGAACCAAAGGATGGCAAATACAGAATTAGGATTAAAATAAA
>chr2:77930378-77930578
TTGTGTATGTGAGTTAAGAGCATATGGGAGTTaagagcaaccagtgctctgctcttatctgctgaggcatctctctagcccTCAACTTTATTTTGAAGGT
>chr1:10757600-10757800
tcaaagtactctccagggcgccttatctgtcaatgatctgtccccctaactctgtaacagggagaagtagcccccaagttaaatcactgggcactttaga
>chr1:14274753-14274953
gctcttccagaggacacaggtttgatccctagcacccaccgacacatctgtaacaaccatctgtaaactcaggtctagagaatctgatgccttattgtga
>chr1:19060104-19060304
ttcacaggagttggcgtgggagaggctgcagtatgagtgagggataagactggaggatgggatttagacaagagaatgaatagataaagatctactgtta
>chr15:103023110-103023310
AAAGAAATGAAAAGCTAAGGAAAATATtctctctctctctctctctctctctctctctctctctctctctctctctctctcgtgtgtgtgtgtgtgtgtg
>chr15:103942804-103943004
GAACATAAAGTGGTCAGAAAAAAAATGACCATTTTTTTCAATATTTAAATATATGAACAGAAACTGCTATTAGATAATGAATGACAAAGTAGTCAGAAAA
>chr16:4469938-4470138
TTGGATATTCTGAATTGACTCAGGCCCCAGAGAAGGAGAGGTGAAGTTATGGGCAAGGCCTACCTCACCCTCAGTGATAAAATCAACAGAGATGCTTTTG
>chr16:6631048-6631248
TAATCAATATGAATCCAATGCTCTTATTCCCCTTTCACATATGGAACCTGGTATGTTTCCACATATACCTGATATGTTCCCACATATAGAGGGTGGCAGT
>chr16:18792458-18792658
aggctgaaacaagtgaatgtctgtgactttgaggccaacctggtctatcaacatagctagttcaaggctaaccaggactaTGAGGAGATCACCTTTGACA
>chr16:32021340-32021540
TTACTACTATGATAAAAACAAATTATGGAATTAAACATACTTTTTTAAgggccaaagagatggttcagcagataaaggccctcgctaacaagtctgatga
>chr16:33154928-33155128
ATTTTTGTATGACTCCCTCTGTCTGCAGCCGCTGTTTAGGGAACTTTCAATAATGTATGAGAAGACACAAACACATTCTCCTACTTTAAAAAAAAATCAA
>chr16:45758485-45758685
TCTTCATGAGTCATTTGGTCTTTTGGGGGCTAATCAACTCATCTCTAAAAACCATAGCTGACTCAATATTTATCTCAGTGTAGAAACCAAAAAGAGGCAC
>chr16:49907137-49907337
GTGTTAAATTGACTTCCTTAAAAAGTATAGTCTGTAAGGTATATGTTGTTGAAGAGATCCATTCCAAATAATGACCTACGATTTTATCAGCATTTTTCCT
>chr16:50031503-50031703
ggttagcagatgcaggcagtaagcttcctggacaacaattatatcaggcaggtaaaagatactcttacaCTGTTTGCCCCCTGGTCTCAACATATGCACA
>chr16:50789056-50789256
aggcgtgagattggtatctgatctggagactgacttaagtgaattcccctcctctcaaagtgaatgtgtatcaaaaaatccactgagatcccagatagaa
>chr16:62861567-62861767
AGTTCCCCCCAGGCCATTTCCAGTCCTTTCTGAACACGTAAAGCACCTTATCTGCTCATCAGGAGTCTCAATTGTGCTGCTCCTACTTGTCAGCGAGGTC
>chr16:75943410-75943610
agagatatatagagatatagctaggatagatagatgatagatagatagatagatagatagatagatagatagatagatagatagataggatagatagata
>chr16:76538741-76538941
CCCCCTCAGCTCCTTGTCGGGTTTATAACTGGGTTGTGTTCCTTCAGACCAAACAGTGGGTATAATGTTCAATTTAACAGAGTTGGGAGCAAGATGCTTA
>chr16:78766209-78766409
tttacccatggagctgtctctccagcACTAGAGTCATTACACATTGTGTCAGGGCAGTACTCTTGTAAAGGTTTTGTCTAAGAGGGAGAAATTGTTAGTC
>chr17:4095024-4095224
tgcaagtctgttatttagctattatctatctaccttctacttatctatttgtctgtctgttatctatctgtctgtctatctatctatctatctatccatc
>chr17:4999456-4999656
TCAGATCTTATCAAGATGCCACGATGGCCTACATTTGTATATTTGCCTAGGTATAGATGACTGTTATCTGGTTGGGTGAATTTAGTAGCCATGGCTCATA
>chr17:5574854-5575054
gctagctttggaggtggcagaactgcttttactacattctccaagtcatgcaagtcaccaaggccagcccagactccaattagatctttatctcacggtg
>chr17:8408872-8409072
ACCGCGTCCTCAGCCTTTACTAGGGACTTCACTAGGACACTTCTTTCCTCCCATTCCACACCTGTACCCACCTCCCTGCTGTAGTTTATGAGCCCAGGAG
>chr2:84221102-84221302
AGCTTCTCTTATCGTTATAGTCTatctctgctgacttcaacatctttatctgcagcttcttccactctcaccattcatagacaagggtaagaacagggca
>chr2:92802895-92803095
cctacagagtgagttccaggacagctagggctacacagagaaaccctgtcttaaaaaaaaaaaaaagaggtgatagttagatgggtcaatactgagttta
>chr2:102698363-102698563
CCTCTTGTTTTCTTTCTCTTTTCTTTTGTGTGCATGTCTGtcatttttgataagatctcccactaaacctgaagctcactgcttaggttatgtcagattg
>chr2:104107232-104107432
GGTGGGAGGTGGGGGGAGTTTTGTTTTGTTGTTACTGATGTTTCGGTACTGATATTGAGTTAGGACCTTCCCAAATCAAAATGCATCCTGTAAATGAGCT
>chr2:125994822-125995022
TTTTTGCAAACATTCCTCTTTGTGTAGGTATAtgtagtggctattcctggttgtcaacttgacaatatttggaatgaactacaattcggaattggaaggc
>chr2:126187396-126187596
ATTTCAAATGCTTGAAGTGGAATAATCTATGAAATGATCAAAATGAAAGACAAGTCAGAGGTCTTAAAAAATGAACAACCCAGTGACTCAGAGTCTTTGT
>chr2:126849276-126849476
ggtatcaggttccctgaaactggagttacagatagttgtgagataccatgtcaatgttggaaacaaaactcatgtcctctacaagaacagccagtgctct
>chr2:127096138-127096338
ATACAGAGGTGCTTTGCGATCAACAGGAGAATATTGCTATCCTAGTGGCAAATGGGTGACATGAGATGACACGACGAAATAAAAACTCGGCTATCGTAAG
>chr2:131259213-131259413
cacatgtaatcactcaaatcaagaaacaCTACTAGTTTCTggggctctgagacagcccactgggcaaagtacttgaaaacctgacaacctgagtttaatt
>chr2:131429610-131429810
gtgtgtgtgtgtCTTTATATCTAGCCACTCGGCAACCTCCCAAAGCACATTAAatctatcttctatctatctatctatctatctatctatctatctatct
>chr2:131712276-131712476
AGCTAGATTCAAAAGTGGAATCAACGTTCTTGGAATGGTGATTGATGCTCTTTTTAATCTGAGGATAATATTGGAAGTTTTAATTAAATGCCAAAACAAT
>chr2:132645505-132645705
ctccttctgccacctttggatcaagatggagaaagctcagcttcttctcctgcaccatgtcaacctggacattgccatgattcccgctgtagtggctatt
>chr2:139671198-139671398
CATAAGGAAGAATCATCTCAGAGTTTCCAAAAACCCAATCAGATTTGTCACCGATAAGCTCTGGTTAACCAGAGTCCTGACTTCCTCAGAGAAAAGTACT
>chr2:150711281-150711481
CCTAAGTATATTGGTCATAGCTACATAAAGGAAGCGCTCTTAACTACTgagctgggagatggctcagtagataagagctcttgctgttcttccaaaggac
>chr2:152348106-152348306
gaggccagactgtgacaacccacaggagtctgtcttccaccacgatctgggtcccacgattgggtttagggtgtcaggttaggcagcagcaccttggcta
>chr2:155038426-155038626
TTCCAGAAATCAGGCTTATTCTCAGAGGGGAAACCCTTGCCTTTAAGAGGAAGGCACCATGACTGAGTCACCTCTGAGAAGCCGAAGTGTTGTTAGTCGG
>chr2:155042790-155042990
tcatgaaaagcaCGTGAGTGAGGCTGGGTTAAAAGACAAGTGGATTGTTTGGGGGGGAAATAAAGTAAAACTTGGTGAGAAAATGGAAAAAGGAGGCAGA
>chr2:156308932-156309132
TTACAAGAGGCTGCTTCCCACTGCTCACATTGATGTCTTCTTGTGGGAAGAAGTGCTCCAAGAGTACACATGCCATCACGGTTCTGGATAATTTATCATA
>chr2:157402270-157402470
ttgataagataggtgataggtagatgatggatagatgatagatagatgataggtaggcagatagagatagatgaaaggtaggtaggctgatagagataga
>chr2:167822062-167822262
tttgcgtggcttacacttccaggtcacagatgatccctgagggaggtcacagcaagaaccccttgtcagcttgttctcagacttgtgttcagcttagctt
>chr2:169713711-169713911
atagatagatagatagatagatagatagatagatagatagatgatagatattccatagatggatgaatgataggtagatacattatagatagatatatag
>chr2:170251904-170252104
accagcattatgttttatactgtacatattacaaagaattgcttcatcttattggatacatgtgtgggagccttatcagttttaatctgtgcagatatcc
>chr2:181457922-181458122
GCAAGAGCGGAATTCGCGAATCTGCACCCAAATGGGAAGTTAGTTAGCCTGGAGGAGGGATCCAATCCAGCGTTCCGCGAGGGAGGCAAGCACACGCGGG
>chr3:3625080-3625280
TTCAAGGCAGCATTCAGGAATCATTTGAGTGTCTATCATTCCTGTTATCTCTATATCAGTAAATCAGCTCTACTTCAGAACTCTATATGGGTAGGAGATT
>chr3:9415793-9415993
tatctatctatctatctatctatctatctatctatctatctatctatccatccatccatgtatctatcatctgtttgtctttctgtctacctatcaatct
>chr3:13535339-13535539
ACATACATAATCTGGTACTCAGATCTAAACATAGATGGTCATACCAGGTCACAGAAATCTATGTTTTTCCTTTCGGGAAACTTATATTTTCCTGGGGGAA
>chr3:19640196-19640396
CCACGAAAGGCCCTGCCTCAGTGTACAACTCATGTGCCGCACAACTTTCAGCCATTGATGGAGCTTTGGTATATATACTGATAGCCCCATGAGATTACAT
>chr3:25206290-25206490
ATAGTCAGGCAATCATAGCCCCAAGCCAGACATCAGTATCAATTCCTTCATAGACATTTATCCTGGTTTAAGAATATGGGGGCTGCTTTAAATAGTGTCC
>chr17:15175165-15175365
AACAGGCCACTTTGAGGACAAGGACACATAGTTCATCTCCATGCTTATTATTTTATCTACCCTTTGATCTTGAGGGGAAAGTTGGGGTACAGCTCCTGTA
>chr17:20964848-20965048
GGAATCTTTTTGCTCAGCTTCAAGGCCTGTGGGCTCTACTTTGTCAGACTTGCTCATGTCCTGTGCTAACCCAAGAGCTTTCCCTGCTTAACTATTTGAT
>chr17:28502811-28503011
atagatagatagatagatagatagatagatagatacagatagatCATGGGATTTTACTCTCAAACTTTTATCTCTCTTAAATATGCTATGGCCAATAAAA
>chr17:33867006-33867206
ggggggggtggtggtggtggtggtggtggtggtggtggtggtggtgTTTACAGTCTAACACCCTGACCCATCGTGGGAGCCCAGGtgtagtggctattcc
>chr17:64820376-64820576
TGGTGatatataaatatagatgtagatttagataaggatatagatatggatatagttatgggtatggataaggatatggatatggataaggatatggata
>chr17:87446992-87447192
AAGAGAGAAAGGGGAGCAGGGGGACGGATGACGTAAGTGGGTTCCACTCCCAGGCAAGCCGTTAAAAGGCCGGGGGAACCGCGCCTGGCAGGAGCTACTT
>chr18:5162134-5162334
GGCGCTGTTGCACAGGGAGCCCTGATTATCCTTAGATCAGTGGGTGGAGGACGAGGGGATGGAACCGCCCCGGGGGTGGCGGGGAAGGAGTGCAGGCTTT
>chr18:6221348-6221548
aagcccatgtagagatGGCGGACACAATAGCTCTGAAGCTCAGGACTTCTGCAGTGGTGTACCATCGAGGTGAGGTCGGCTTGCTGCTGAGTGCTGTGCA
>chr18:6465027-6465227
GAGGAAGCAGGGGCACTCTTATTCTCAGCTCAGAACTCTTCAGCCATCTTTCAGTGCTTACATGAACATGTGAGGTATAGTTTATCTCTTGGATCTTCCT
>chr18:14645934-14646134
CATCATCCCACTGCCCTTTCTGGATGCTGCCTCCGCACCTCTTCCGCTTCCTCATGTGGTCTGTGCCCTGGGACAATAACCTAACACATTACATGTAGAA
>chr18:24257274-24257474
GCGAGTCCAGGAAACCTCTGTGAGGCGACTGGCAGCAGCGCTACGACGGCACCATGTCCCCGATCTGCTCGATCTCCAATGAAGTGCCAGAGCACCTGTG
>chr18:36365188-36365388
AAAAGGAAGATGCTGACCTTGATTAGTGTAGCAGCTTGGGAGCTTCCCCTAGAGCTGGGACTAGATGAGCTTTTCGTGAAGCACATGGACTGTAGCAAGA
>chr3:37232418-37232618
GAAGTCTAATCAGGAGGCGATCTGGCCCTTGGGGGCTTGATTTATGGGCCACTGTCCCCAAGAAGATGACTACCAGACAGACAAGGGTCCTCTCCATGCC
>chr3:59414323-59414523
ttgcagtatgcaaccattagtcttgacagtaacttgagctattgagagatctttcttggggcccatttgatcatttagttaattatatgtaacccatttc
>chr3:68503680-68503880
ctatctatctatctatctatctCTGTGTGTGTTGCATTGCAGAAGGGCCCTTTGAACTATAGTAACTGAAGTAAAAGAGATCTCTGCCTCCTAAAAGGTT
>chr3:86286176-86286376
tttgctccatttttgtttctagccattatgactttaaagatcattatctttagttcagccagctgccTTATAATTTTTAGGTGTATTAAATTTAATCTGT
>chr3:86442582-86442782
tctaaggcctggattgctctaagtacagaaatatgaatttagagggccatttcactaatccctttagcagaataataggaatagattcacccctggggtc
>chr3:90485428-90485628
AAAGCTTGTATAAATACTTGTGAAGGGAAATAGATTACTGGAAAAGATAAGTGTGTTGCATGTTTTCAGATTTGGCTGGGAGGAACAACAGTGTTTGGAC
>chr3:96014812-96015012
CTCTGGACTGTGAGTGTTAGAGAACAGTACAGGATCAGAGATGTGAGATAATACTAATGAAAGAATTGCATACTGGCCTCTGCCTTCCAGTCTCAATCTC
>chr3:96085027-96085227
aaggaaTGGTCATAACACAAAGGAAGTAATATGCAATTGCTACAAATCATGTTTGGGTGTACAGAAGTCTCGCATGCCTTTAGATGGTTATCAAGTAACT
>chr3:96309450-96309650
agttgtccatctccggcttttctctccagtcacttagcctggctgcttcagcctgcaacaacatgatgactacgctgagtgggcaggtggaggaagcctg
>chr3:100653392-100653592
GGTTTAAagcgttacaaaagcagtcctaggtaatatgtaaccaaatggccatgtctgtattccaactaaaattggtttttcaaaaacaggcaaatgaaaa
>chr3:104106290-104106490
aagccatccttgatttctctccacctctgttttctaagcctatcaacaatttttgtcagctttcaaatcatataccattgtcatctatggcattctaatc
>chr3:104939372-104939572
CTGTCCGCTCTTGGCTGTTGGTCCAGTGCCCTGTAGTGCATTAGAACTGTCTCTCACTCATCAGTCAGCTTGTTTTGTGGTCTCTAAAATTCTCCTGAAG
>chr3:123683910-123684110
caggttgtagagtgtccattctaggtggctcaatttgtctaagactcttccaggcagctcagttcagctcagcttttttttttttctaggcagttttcct
>chr3:126829706-126829906
TAGAGAAAGATCCATTGAAAAGCAATTAGGTGTATGTAACAGGAATATGGTGGCCCTATATGACAAACTACTGAACAGGAAAGAATTGAATCTGTAAGTT
>chr3:127525016-127525216
tctgactccttcAAACAGGCAGACATGCAGGCCATACACAAATTCACATtagataggtagatagatagatagatagatagatagatagatagatagatag
>chr3:129706668-129706868
GACCTTTTTCTATTCTGTTGTTTAGACTTGGTGATAATCtctatctatctatctatctatctatctatctatctatctatctatctcttatctacctacc
>chr3:133431315-133431515
GAGAACTATTGGGTGAATTTGATCCCATGCATATACTTTAAACAGCGAAGGAATTAAAATAAGAATACAAAATAAAATATCCCTCTTGATATTTCACAGT
>chr3:136057698-136057898
CTAAGTTTGCAGGCTGACAATTTTTAAAACAAATCCATTAACTATGTACCTACCAGTCCAATAGGTTTCCTAGGcacaggatatctactcagaatccctt
>chr3:152042438-152042638
aaccatccagtggaaaaaagacagcattttcaacaaatgtgctggcacaactggtggttatcatgtagaagaatgtgaattgatccttatctccttgtac
>chr3:152120783-152120983
GACTGCACAGGCTGAAGGGTccttgtctgaaatcttggggtcagaagtgtttcagctatcaggttttcagatctGGGGCCAGCTACATGTGTATGATAGG
>chr3:152857210-152857410
ctctaaaaagaaaccctagacccctttataggccctgtccattccctgcccaccccctttaaccactggGTGAGGTTTTATCTCCAGCCAGATCTCCCTT
>chr4:32215008-32215208
taaaaagacaggctcccaaaaagcaaagaattttcctgcctggtgcactaaactggtgcactgggttggttttttttttgtttgtttgttttttgttttt
>chr4:33273592-33273792
ctagaacaaccacattactcagatgtatcatgcctgggcatgtctccacatccgactacagacatgtgcaagtccatgatcactgctgctctactggcaa
>chr4:33819101-33819301
aaaatggctatcttgctgaaagcagtctacagattcaatgcaatccccatcaaaatttcagctcaattctccactgagttagaaagggcaattttcaaat
>chr4:38520776-38520976
aagtgaacaaaatgaaagtttgcagtgaagatttgagttctcctctggagatggggcctacccaggagaggaggccacagtagggtgtctgctacagtgc
>chr4:41043386-41043586
aggcagaggcaggtgggtctctgtgagtttgaggccagcctggtctacaaagcaagttccagatagccagagctatacagtgaaactctgtctcagataa
>chr4:45679238-45679438
TGATCTCTTAGCAGAAACTGAGGGTAGGATGGGGAAGGAACTGTATGCAGCAAGATACTGgtttgtctgtatgtccgtccatccatccgtccatccACCT
>chr4:45797343-45797543
ccacccatctatctaGAGCCATAGTAAAGACACCTAACTAAGCCAGACTCTTCCTTGAGAAGCCCATATCCACACTTGGGTATATTTGGTCCTTTTCCTG
>chr4:47564736-47564936
tatccatctatccatctatccatctatccatctatccatctatccatctatccatctatccatctatccatctatccatctatccatctatctatctatc
>chr4:57286971-57287171
ATGCCTCTGTGAGCAGAAAAGCCATCTCAGGGCACGCATACCCAGACCATCCACCTGAAGCTCCTGACTGCTATAGGACTACCCACAGCAGACAGATATT
>chr4:57908958-57909158
TGGTTCCTGTGCCTGCATCCCCTTCGGAGCCCCACCTGCTCATGTCTGTCTATCCATCAGTTCCTGGTGTTCTTTTGGGTCCTGCTTTTCAGGAAGGACC
>chr4:77339459-77339659
CATGAAGTCTGGCATTTGCTCAACTTGTAGCGAGCTGTATTTCAGCATTTTTCTATTACTATTTACTGAGGTTTAAGTTTAAAGGTTTCACATCTGTGAA
>chr4:88066452-88066652
cgatatctggaatggggagcctcatttgaaaaaatgtttctagcagattggcctgtaggcaagtcattttcttgattagcgattgatgcagaaagaccca
>chr4:91133976-91134176
TTTGTATTAGGAAGTATAACTTGTGAATGTCTTCATTCCTGGTAGGCAgttagtcttctttgtcagctttactgcctttggaatcacctaggaaacctcc
>chr4:97951330-97951530
TATATGGCACTCCGCCTTGCTTACCTCTTAAGCCCTCTCTGCATGAGACCCATACAGTGGTGCACATTCTCACATAAACATTCATATTCCTTATTATTAC
>chr4:101316023-101316223
GAGGAGGTTGTTTACGACTGAGACATCCCTTGCAAAATGGAACATTTTATGATACCAATTTTGCAAATGGAAACAAAATGTATGCAAAGAACAAAGACAG
>chr4:102989379-102989579
TAGGCCACTGCTGTTCTTATCCAGTCTAGGAATCAAGCAGCCTCTGGGATCCTGCCCTCCTCCGTCACTCATTTTAGTCATGGAGGAAACTGAAGACCAG
>chr4:111425424-111425624
GCCAGGGAGTAGGGATTCCCTTATCAGGACCATCACTCAGTCAGTCACTCAACCATTCACCACTGAGTCACCACGGTTTCTGCGTGTTCTGTGCACGTAC
>chr4:120120820-120121020
ATAGGGTATTCTGGGAGTGCACCCCCCATTGTGTGCAGGTCTTTCTTTTGAACACAAGATGtagattagatagatagatagatagatagatagatagata
>chr4:121489344-121489544
agagaagtgtgagacaagggggagaggtaacagaacaaaggaaagagagaagtgagagagggaggaggggccaaacagcccattttaaagtatgctgtct
>chr4:132408862-132409062
tgggaattgaactcataacttttggaagagcagtcagtgctcttaatcgttgagccatctctccagccccCAAAGCCCACCATTTTCAAGTGGGTTCTGG
>chr4:141439514-141439714
gacaggaagagaaccccacctcccactgctggctttgTACAGAACAAGGAAAAAAAAAAAACCACCACACCCTGAGTTATTCCACCTACGAGAGCTCTCA
>chr4:148548714-148548914
tgacaacctgagtttgatctctggaactcgtagaaggagagaaccaattcctgccagttgtcctctgactgccaaacaagagccatggAGTacacatgca
>chr4:149449452-149449652
gctgggaattgaactcaggacctctgggaaagcagccagtgctgttaacctctgagccatctctccagccccTCAGATAACAAGCAAGCAAACAAATAAA
>chr4:149697240-149697440
GGAGAGAGCCACTCCTGACTGGGGAATCTCAACCTCAATCTCTCTCTCAACTCTCTCTCTCTCCCCTCCCCCCAACTCATCCCATATACACCTATACACC
>chr5:21370442-21370642
GCGCCAAAGGACAAATTGATTATCTCAGTGATGATCTGTTGTAttttgagacagaatcttgctgtgtatgtagctcaggctgtccttgaaactttgatct
>chr5:26281260-26281460
GTGATCAAAAAGATCTTAGGAATCCCTTTGGGTAATTAAGTGTTGAGGGACTATCGAACTTTTAGATTCATGCTTCACTCCCCTGTTCTGGGTGTCCACC
>chr5:29944832-29945032
tagggaagatcagaaacaATTATTTACTTAGGACACATAACAATTGCGGTTCATGTCACACTTCAATGCTCTGTGAACCTACAGAACCAGTAGCAAAATG
>chr5:30230206-30230406
ggagaaaatcaactgtggaaaactgtcttctgatccatccatgctcacTCTCCCCCACAAATACATGTTATTAATTAAAAAAAAAAACTGGGGCAAAGTG
>chr5:32176902-32177102
gaggattagtgtttcagaatatgaattttaaggagaacattgtgcctatTCCatatggattatattattcattggttacaataacctatccaagcagaat
>chr5:32324350-32324550
AGGGTTTATAATTTCCTCCCAAGTCTCAATGCTTCAATCTGCTGACTTTGATTGGGAGAAGATAAGATTCTGAAGCAACCTGCATGTAGAGCTAGAAAAG
>chr5:32414035-32414235
cagatgtttatcttctctgggtttcagtttctcccacctacaggtacttcttaaggtgccttcaagttccatgaggacattttaaaatGAGAATAATAGT
>chr5:44227502-44227702
TGCCCTACACTTAAGCCGAGAAGCGATGGAGCAGGCCTAGAACATCCAGGAGAGCCTTAGAGATGGAAAGCTAGATACCCGATTGCAAACTCCGCAACTT
>chr5:45421386-45421586
ATAACAAATGGTGCAGATTTGAGGCatagacaatagatatagatcaactcatagatgatatggattagatattagagatagatgatagatgacaggtata
>chr5:46188780-46188980
TATGACCATTGAATAATGAAATACTTATGGGAGAAGGCTGTGGAAGTGATTGAGAAATTAGAAATGTCTTAATCTGTACCAAGGAGGGACATTAGTTTcc
>chr5:52099734-52099934
AAACAAGAGAATCAAGAAGGGAGAGGAGACAAGATGACAGATAATAGAAATACCACAGAAGAAAAGGGGCAGTTCTCAGCAGAGTCAAATCATTGAGGGA
>chr5:53351266-53351466
TTAGAGCTGTTACAGTTATCATGACTGCCACCTTTAACTACTTTATTATATGTCTCATTTGATCACAGGAAACGATCAAATCCATGACTGGGTCTGGAAC
>chr5:67533966-67534166
AAGTGATTGAATGATAGatctatctatctatctatctatctatctatctatctatctatctatcatctatctatctatctatctatctatctatctatct
>chr5:67823557-67823757
TGTGATGAAATCAGAAAGGCAGATTATGGGAGGGGGAGCCCTTGagacagatctgggtttaaaatctgcctagggcatttctatgcaacaataaacaaag
>chr5:69596162-69596362
CACCACACCAGTGAGTTTTTGTTtttgtttgtttgtttgtttgtttTAAAAATACACCACCATTGCTAGATccttatcagatactgaatatatgtgcata
>chr5:73162576-73162776
ctggctcaaaactcccctgcaagctgactgattcaatctggcttcattcttagccatgcctgaatcactctgcttggcctcatactaactttgtcaatct
>chr5:75147556-75147756
ggctCATTTATGTTTTATTCACCCATtatctatctatctatctatctatctatctatctatctatctatctatctatctacatatctattatctatctac
>chr5:85603456-85603656
ATATAAGATCATAAGTAACATGATCAAAACCATTAGTTGTAGTCTCTTCTTCCCTAAAATTTAACTAGACTTTTCAAATGTACAAGTTCTGTTTTTCATG
>chr5:85741569-85741769
AGAACACTCAAATAATCTAAATATCCAATGACAAATGGTGGAACAATTCTAAAAGGCTGAGTGCTGCCTCAGATAAAGCAGGAGATGGATGgatagatag
>chr5:91866918-91867118
ggcttgtgcctcaagatataaagctctcagcagttgcggcagcaccatgcctgccttcctgcctttatcccttactttccatgcactagaatcacatctg
>chr5:96960877-96961077
CAAGTCATTTtatctatttgtctgtctgtctatctatctatctatctatctatctatctatctatctatctatcatctatctctctatttatccatcatc
>chr5:96975709-96975909
aactgtttgggaaggattagcaattgtgttcttgttggaggtgtgtcactgggtatgggctttgaggttttaaaagcccatgccctccccaattagatct
>chr5:97898064-97898264
gatagttagatagatagatagatagatagatagatagatagatagatagatagaAAATAGCAAGACAAATAGGATATGAATATAAGGTTAGTGTAGAGAA
>chr5:99346896-99347096
CAGacagacacacacatacatacatacatacatacacacacacacacacacaaacacacaagtcataatttCCCCTTTCCTtatctatctatccatctat
>chr5:100074280-100074480
AAGATCTCTCTGGCCCGAGATCATGTTTTACAAAGACTTAGTCCATAACAAATCCTAAGAACTAGTGTCGATGTAGACTCTGGAGGCTGATTTGAAGAGT
>chr5:100486348-100486548
AATAAGTTTAGCTTATGAACAAATCAGCCTAAATACTTTTCCCTAAAAATCCTTTCGAACTTCCAACAAAGGAGTGGTGTCCAGTATCAGCATGTAATAA
>chr5:102537138-102537338
tcatgtatatatatgcatatatatatatcatctatctacttataatgtatctcctattatctatcatttgtctatctatctatcatctatctatctatct
>chr5:103650858-103651058
atagatagatagatagatagatagatggagaggtggatatatatatatatacatacatacatggatggagagatagagatggagagatggagagatagat
>chr5:107531280-107531480
aatactcccctggacttaggaatgaccttgacaagcagtttctggtgtgcttgaaaaccctgagtaactttaataaagaatgtgagaagcaggcattaga
>chr5:107756308-107756508
CTAGATCAAAGCACTATGAATATTTCATTTGATTTAACCTTTAGATGAAGCATTAAAAAAACCCTCAGACTGTTAGCAAGATGACCTCATGAAGTCTTTC
>chr5:110714504-110714704
ggtaaggacactagccatttcattaagcctgcagatctgactttgatccctgactcctgcgtggtaaaggagagaaccaactctgtaggctgttctctca
>chr5:114692157-114692357
AGCCTGCACTGGGGCCTCTGGCTTCAGAGAGAATCCTGATGGCTCAACCTGCTCCATTCCAGCTGAGACACTCAGAAACCACATGTGACTCGACACAAGA
>chr5:118418713-118418913
ttcacctccccctgcctcagtttccacacctgggaaaggaagaagataagatctggcttggaggtgagtttcatggtttgctatttaataagtgtcaggt
>chr5:123520446-123520646
cagggctacactgagaaaccctgtctcaaaaactcaaaTATATTggggctggagagatggctcagcagataagaccactgtctgttcttccagaggtcct
>chr5:134152814-134153014
ATTAGATAAATTCTAATATCTAATATCTAGGTAATATCTGGCTAATATCTCCagccggggtggtggttcatgtccttaatctgagcactcaagaggcaga
>chr5:142824214-142824414
cagtcaatcagcctctctccctctcaaaaaaaTCAATAAAcggggccagcaagatggctcagtagataaaggctcttgccaccaagactgatgatctgag
>chr5:144354540-144354740
CAGTAATCATTTGTTTAAGTACATTTATAAAACACTGTGCCAATGTATAAATATATATTTAGGTAGATATGATACTGCATAGAGGATCACACTACTTTAC
>chr5:151723716-151723916
tcccctctcctcagcctccagcgaccattaatctgtgttccatctatataattttggccatttgaagatcacaatataaatggattcactcaatatataa
>chr6:3326054-3326254
acaaggaaaactgagaatacagagagcagagcacagaagcaagattgtctcctaacatatcaataatcagtctcaatttaaatattttatatatggaaat
>chr6:12755884-12756084
ttactttctggtttcactccaacttatggactttcttcatagtcatatagataagatctgtgagccacagagccactcagactcgatatagtgagctctt
>chr6:21730586-21730786
gataaccaatcaggaagctcttctatccctgTTCAAAGCATATGCATGTACTGATAGCCTTTTCACTGTCCTGGGAGAGGCAAAAGAGGGAAGTTACATT
>chr6:28889370-28889570
CATCTCTGAGAGGGATCTCAGATCTAGTGAAGAAGGCATGTTGCTGTAACTGGCTCTTGCTCTGGAAGACCTGTTGCCTCAAGCTAGCTCTGACTCTAAT
>chr6:29563113-29563313
CTTTGattttttttttcatttaattaaaataatGTCTATAgggcaggagagatggctcagcagataagagcactgattgctcttccagagttcaattccc
>chr6:30083060-30083260
cccaccgagcatcttatctatctatctatctatctatctatctatctatctatctatctatctatGATTGTATAATTTAGGTCTGGAAGATTTCATTGAC
>chr6:30141238-30141438
AGAAAAGCATTAATGGTTAGAATAGCAGGCCTAGAATTGAGTTAAGCCCACACTGGAGGTTCAATGGCTAGGATGATGAGCCATGGGGTTCCGATGCCAA
>chr6:32140440-32140640
gtggaaaggaaaggatattgattggggttggggggatgtggacctgcttagaaagattctttggagcaactccagtctgtgttgtctggaaattagtctt
>chr6:39388782-39388982
aggctagcctgggcaacatgagaacctgtctcaaagaaTGCAGAGTggatgggcaagatggctaagtgataagggcacctgccagtaaggcttaagactt
>chr6:43365654-43365854
GAATAGTAATAAGCCACCCCACTATACAAGGTGGGTTTTATGGTATGTGAGTTAGACTCCAGTAAAGCTGAATGTATATAAAAGCCGTCCTTAAAAAAAA
>chr6:52471532-52471732
gagCCAAAGCCCTGGCCTGTCCAGCTGCCCTGCTTCCTCATTTTTATTTTTCCTTCTTAGATTTGTGGCTCTCTCTTGCTAACACTCTGGCTTCTATCAT
>chr6:56894888-56895088
ATCCAGCCCAAGTACACAAGTTCTACTATCGCTGTAGCCCTTACACACTTAGTTCTAAAAGCCGCATCTTAAAAGAAGAATAAGATCACCTGCAATGTGT
>chr6:59225634-59225834
ttcttcagttctatctatctatctatctatctatctatctatctatctatctatctatctatctatctatctatctatctatctattggatattagtccc
>chr6:67395411-67395611
TAAGGGAGGAGGACTGGGTACATCaagaggaactttttttaaagacacagacattcacagggaatcttgtgaagatgcagggagtgttcagccatttgca
>chr6:70783612-70783812
TATGGTCACACGTGCATTTCTAAAATCCAACCAAAGGGGAAAGACCAAAGGCCTATCTCCCACTGACAGCTGCCTCTGCAGACACTAGAGGGCCTGGGAG
>chr6:82966778-82966978
TCAATAGATCCTTATCAATTATAAAATGAGAGACCACATCACAATTCTTGTTTCAGGAGAAACATTTTTTGTTGTTGTTTGAAAGATTGTCAATATATAG
>chr6:91911471-91911671
gagagagagattgagaagtcagataagggtataaaccctcaaagccaaccccctatgatacttcagccagcaagcctgtacctcctaaaggttcccatag
>chr6:100152724-100152924
TGTCAAACTTTAAATTTTtatctattttctatctatctatctatctatctatctatctatctatctatctatccatctatctatctatcatctatctatc
>chr6:106996741-106996941
TTCTGATGAGATAATGATCTAGCTTAATGACAGCAGTGGCCTTGCTCTGAGCTCAAATGGCTCCAAGTCCATAGAAGCCTTGTTCCCAAGCTAGAAAGAC
>chr6:108924716-108924916
TTGTTTTTGGTTTAAGAGCCAAGCTGCATGAAAAATGGCTTTCGGCATCTCAGTCATTAGTTGAGGGGCCAGTTTATAACTCTTATCTGTGCCGATCATT
>chr6:111568376-111568576
atacaaagacacatagatacatagatagctacatagacagagatagatggaacacagacaaatgatagatgatagatagatagatagatagatagataga
>chr6:123171807-123172007
TCAAAACTCACATGAAAATAGTCCACAAATCAACAGTTGTTTTTAAGGAACATAAAGGTAGATTGCAAAGATAACAGAAAGGGatatataaataaaatat
>chr6:124512060-124512260
ACTCTGCAGCTGCCCTATCTTCAACAAGATCTAAGTTCACTGGGAAGCCAGAGTTCAAGGATGGAGGCGGGAGCTCAAAGCATAGCCTTGCTTTAGTGTC
>chr6:125602144-125602344
tgACTTGGCATTTGTAAAACAAACAAGGAAGGCCATTTGCCCACCTTTCTTAGTTGCATGTATGTCTGTGGGTCTGGAACCTTCCACATGCACCTTGTTA
>chr6:127374738-127374938
TAGTCGTTCCAGTGGAGTACATGGGTGCCCTGACTTCTCCAAGTCTCCCTGTGAGTTCAGCGGCTCTAGCTCTCGGCAGGGCAGGTTTCGGATGGCAAGT
>chr6:129452722-129452922
gtaccatcatatagtggaaagTGTGCGGTCAGGCCAGTAAatcaatctatctatctatcatctatctatctatctatctatctatctatctatctatcta
>chr6:142644726-142644926
gagttacaggagcttgtaagctacattatatgggtggtcagactgaacttgggtcttctgtaagagcagcaaatgatcttatctgctgagccatctctcc
>chr6:148475764-148475964
AGGCAGATGTAAAACCTCTTGATCCTTTTTTTATCTAATATCAGTCATGCTACTGTTGCTGATTATGCCAGTAGATTTGTGGATGATTTAGTACTTCTTT
>chr7:4298824-4299024
acctgcatgcttgtgcaataagtactctcacaactcatgtacacagcaccCTAAATTAATTTTTAATCCTACAAATACCACTTACTGTTTTGCACCACCA
>chr7:13305150-13305350
TTAGCAAGCAGGCACCACCCCTGCCCAGCTTACTGAACCATGTTTCATAAAGGACCTATCTCAACATCTTTGAACTTTGGTATCTGGGGCAGGGCTTCTA
>chr7:19876846-19877046
ATGGCCAGCTTAGTCATGCACTGGTTGTATGAGATCAAAGCCTGGGGAAGTCCCTCCGAGGGGCTCATTTGCATATTGCCAATCAGCTGTGGTTGTAACG
>chr7:28867664-28867864
GGCGCAGGAAACTCCCTAGAATCTCTGAGGCCTCAGTGGGACCCTGGAGGCCAGATCCTCAGGGTCCTGTTCTTCTTCTACCCAAGGTTTTCTGCCCTTG
>chr7:29816261-29816461
AGAGTTGGGCTCGAGCTGTGGCGCTTTGTGAGTGGAGCGAGCTGTTGTGGGGAGGAGACATTGTATGCGGATCGAATGGTTCTTGGGGATTGGGTCTCGA
>chr7:30846609-30846809
CTGTAAGCTTCCTCATTCAGTGAGAAGAGTCACAACACACAAATGAGTACACAGAAGTAAATCCCAGTCACAATGCAAGGTGAGATCACATCAAAGAGAA
>chr7:44108864-44109064
catcctcagcactgagctgagtctgcagcacatgcctgtgatccctgcacttgggacgaggatcagaaaatcatggctgtccacagatacacactgagct
>chr7:48041908-48042108
AGAATTTATGCCAACATTAATGTTGGTAAAGACATgtgggtttgttcttgggaactctattccatggtgtacatgcctgttttgtttcagttacacacag
>chr7:48905530-48905730
CCAGAGCTTGCCTCTGTGCCTTTTGGATGCTGTACTTCTCTCATTGTAGCCAGTCTTATCCCTACTACCTGTAGCTAATCTGCTTCAAGTATCTGCATCA
>chr7:58513746-58513946
tggcatcatttctcctagaagctatcaattgccaatagctacttagcaaggggtggaatttcctgtctgcctccccttctccatgccaagttttcgttgg
>chr7:58721878-58722078
GAAGCTCCCCTTTGTTCTGGTGTGCCCTGGTCATTCTGTAAACTGTCCAGACTGGCTGTGGAAGGACATCTGATACCTTGACGCTCCCATACCTTTTGAT
>chr7:64250263-64250463
GAGGCATGGACCAGACCTTCTCTGTTGCCCGAGTACCTTTGCAACACACACCGGGGAGTCTCGGTGCTTTTCCCCTGATGTGCTTACACAGAGCTTTGCA
>chr7:64278522-64278722
CCCTCAAGTTAACTAATTAATTTAAAAATATTGTAACATCCCAATTTCATTACTCTTTTGGTTTCTCTGTTGAATGGTTCATGAAGAGGTGATTGCCTTG
>chr7:68202542-68202742
TTGGAGCTTTCTCATGTCTATCTAGATGCAGGCAAAAAAAGAATCTCTGAGAAGGACTTGTTCAGGCTCCCACAGCTGAGCCGTGGGAAGTCTGCACAAG
>chr7:72298676-72298876
GAAGCTAGAAACTGAAATAAGGCTGGATGTTGGAGAGGAAGTAGATGGCTAGATGGCGATGCAATCAAACTTCCCAATCTGTTAGCAATGACCTGAGTCA
>chr7:88323350-88323550
ACTATAAACCAGATGGCATACTCTTCATCTTGAAGAGATAAAGATCTCCTTAGCAggagttgaagagatgacttattgattaagaacactggttgctctt
>chr7:88402751-88402951
TCCAATTACTTTCCCTGAAAATAAATAAATGGAGGTGTAAGAAGGGAGGGAGAAAAGGAGGGGGAGTACTGGGACCAGGACAAGATAAGTGGGAGAGGCA
>chr7:90046096-90046296
atagggatcccacaatagatcaaagtacagataccatcaaactccaacttccagtgagtgctattggggtggcttaaaggaatgtgagtgaggggttact
>chr7:95425380-95425580
AGCTTCCCAGAATGCTTAGGCTGAAGGGAGCTTAATTAAAATCAAGTCAACAGAGCACTTGCTGAGAAACTAATAAGACAACACAAACAAATTAGCCCTT
>chr7:99833584-99833784
tctccgagttttaagtaacctctgcaatggcttacgtaatggttggattagtttctcactaacaataagtagataagggtttcttttGCAACCATTATAT
>chr7:99868948-99869148
agtagaagatgggtagatggatgaatggatagttagatgatagatagatagatagatagatagatagatagatagatagaacaagtgggtagatagaaca
>chr7:100780510-100780710
ataccagaattgaaattggtaaaccactgagtttattgTTTCATAGTATTTACCCCAGGACGGGCATGTGTTAGATGAATACTGGCAGTGAGTTACATTT
>chr7:102438855-102439055
GTAAAGGGAAATGGATTTATTCATAGTTTTGTCACTAGAGAGATAAATAACTCAGTCCTTTTTCCTAGCATACTTGTAGCCTTTACAGTTTTAGAAAACT
>chr7:102551677-102551877
caatcagtgctcctaacttctgagccatctctccagcccGGTTTGAAGTATTTTTATTGCATGTCatttatctatctatctatctatctatctatctatc
>chr7:105096491-105096691
AATCtctctatctctgtctctgtctctctctctgtctctgtctctccgtcctcctcctcttcctcctcctcctcctctctttcctcctcctcttctttcc
>chr7:106534942-106535142
ttttatcattgagaatagtttttgctatcctgggttttttgttattcaagatgaatttgaaaattgccctttctaactcagtgaagaattgaggtggcat
>chr7:109291959-109292159
gtaccacccataatgggctgagctttccccgattaatcactaagaaaatgccttataggcttatctacaacctgatctcatggaggaattttcttaatta
>chr7:122007185-122007385
ACAAGAACGCTGTGGTCAAACCTTGCTTCTTCAGCATCTGATAAGCATCTCGGATCTTGATGTCTTCCGGAAACCAGACGGTCCAGCTAAAGAGGATTTC
>chr7:122849754-122849954
actcactctgcagcccaggcaagccttgaacttgacatcttcttgatcagccccgagtatccaggatgacagacaggctggcccagccctcggGTGCTAC
>chr7:122917570-122917770
attaagagcagaaactgcaattccagagtaccaaagtgcaattccaagcacctacgtgatggctcataaccaCATCTCGGAGGGAGGCAACACCTGCAGA
>chr7:127459674-127459874
taggtgcaaagggatgcgggctaagttggggcagtgccaacccaacactgattccacttagggattgacagtggaagatgggactggaaaattctaaaca
>chr7:132559412-132559612
AATAAACACTTGGTTAAATGAGTTAAACATGCCTTCCTGTTGGAAAGATCAACATTTAAGATAACATTAATACAATACATACTTTGCCTAAATGGCTTGG
>chr7:140529948-140530148
AGTCTAAGTTATATGCAGATGACTAGATAGGGTCTAAATATTGTCCTGTCTTGCCTTAGCATCCAGAGAAGAAGATGTGAATGTGCCAGAGAAGAGAATC
>chr7:140547158-140547358
CATTCTCTTCTCTGGCACATTCACATCTTCTTCTCTGGATGCTAAGGCAAGACAGGACAATATTTAGACCCTATCTAGAGATCTGTATATAACTTAGACT
>chr7:140709851-140710051
TGACTTCCTCTGTGGACATCAGAAATATTTACAGATATATATCCATATTTTCTGACACAGGAGTCCCTAATGATCTAAAGTGTCCACTACTCTGGAAATA
>chr7:144340540-144340740
atccatattgcaatacagacaaggtccctgttcctttctgtggttgagtaatggttttctgtatggacacaccatgtcttgcttatctgttgatctgcaa
>chr7:144844530-144844730
TAGAACATACCACACAGGCCATTGAACCACACCCCAAGGCAGCTGTGACATTTTTGCCAGCTTCCCTAGCACCATAGTACCAGGTATTGGGTAACCCTAA
>chr8:3285799-3285999
TAGGAATAACTCAAAAATTAAAACCCTCAgggctggaaagactatggctcaacttttgattcctcttccagagaacctcagctcagatcccaactttcaa
>chr8:6874342-6874542
tctttacatcaatagagtccctaattaagacaTATACCTTACATTTGTAAATAAAAATTGGCAAAGGGGATTTTTAGACAGTCATTATTTTGAGAAAAAT
>chr8:16290372-16290572
gattgatagaagggtacatggatgatggatggcaggtgattaataggttggtgggtagatagccagattatagattaatgggtgggtggagaaatggatg
>chr8:20006384-20006584
actcaaagacagacagacagacagacagacagacagacagacagacatatagcgtacactcaaagacagacagacagacagacagacacacacacacaca
>chr8:23540361-23540561
CAAAGCCTTATCTCTTAATCAATCCCAGATCCTGCAAGCTGACCACAAAGATGAACTCTCATGCTTGGATCAAGGAATGGAGGGGATGAACTGAGAAGAA
>chr8:32764268-32764468
ACATACAAATACAAGTATGAATAATCTGGATGGGAGGAAAatatataggtaggtaggtaggtaggtaggtaggtagatagatagatagatagatagatag
>chr8:34763162-34763362
TCTCCTACTCCCAAAGAAGTGACCTGTAATTCTCCGATCAAAATGAACCACTTGAAGACCGTCTTCCTCCAACAGAGTGAATGTCACAGATAACATCTTA
>chr8:34848246-34848446
tccatccatccatccatccacccacccacccacccacccacctttgagagagagcatcttactaaacctggagctcacttagcaagtcccaggaatcctt
>chr8:35707228-35707428
GAATGGTTAAGAGCCAGCCACAAAGGAGAACATTTGTAGCACAAGGTTGCATTGCTTCccatggccaaattcaagttcccaacctgagaagagacatgcg
>chr8:40408768-40408968
AAGCTCTAGTGTTCCAGTGTTAAAGAGGCAGGTCATTTTTTGTGCAATAAATACTGATAGagatagataggtagatagatagatagatagatagatagat
>chr8:46722028-46722228
ATCTCTCAGCTCACGAGAGCAGCTACGCATCTTCACTGAGGATAGCGATCTAAGGAAGCCGGCTTGATGGGAATGAAGTGTAGGTCTTGACAGTGACTGA
>chr8:49967854-49968054
tatctatctatctatctatctatctatctatctatctatctacctatctatcATcacatgcttcaattctagcattgggaaggtaggagcaaaaggacca
>chr8:51974796-51974996
actatatttggaatgaactacaaaccagtattggaaggctcaccagtgacccttatctggaggcttggagatccttatctggatcttggtatggagatct
>chr8:61818020-61818220
TATCCTGGAAACCATTTTATTATGGAGAGAACAAGTGGAGAAATAGCATTTAGAAGTGATGTTCATGTgtgagaaaagatgatctgagtcaaggttgctc
>chr8:79939312-79939512
ctttctcacagcttttcagacatttagtccatgatcaacatggcagcacataggtataagtagtgctggcaaagtagctgagagttctgcatttttctac
>chr8:80697918-80698118
ggtggaacacacctttaatctgggctacacctgctggagacaatagaaggacattggaagaagggagtctagctctagctcttgctccttcgcctgcttg
>chr8:88690403-88690603
aagctattggaatgttctaagcaggggagatatgatctaacttttctttaacaaagaacttcattctcgggtggagttgtgacccaaatccataagggta
>chr8:105441178-105441378
tgtatgaacccatttatatgaagtacctagaactgaaaagcttatataaactgaaggtgtattgaaggttttgaggagatagcaggagagggagaattga
>chr8:108625136-108625336
ACACGGACTGTAACAGCTTCTCCGTCAGAATGTGTATAACCCTCCTGGCTCCATACTCACTGGGAACTCCTTCTAACTTTATTTCAAAAGAAACAGCTCG
>chr8:110981380-110981580
tgtgtatagaatgccatgtatgtgcagctgagtacacacagagaccagaagagggaatcagatgtcagatctcctagaacttgagtcacaggaagttgtg
>chr8:111741281-111741481
ATAAGCTGGCAGCCAGGGCTGTCATGGTTCCTCCCTCCCTCTGAACCTTATATCCCATGGGGGTCAAATAACAGAGCTAAGACCCCTGGCACagctggag
>chr8:119060781-119060981
AAACAACCAAGAATATAAGGTAAAATCACGTTGCGCTTTCTGGAGGAAGCCATAGCCCTGCCCACAGAGACTGGGACTGTGTTGATGATGGAGATGGAGG
>chr9:3000989-3001189
tatcgccagattccaggtcctacggtgtgcatttttcatatttcacgtttttcagtgattttgtcatttttcaagttgtcaactgcatgtttctcatttt
>chr9:3332218-3332418
aaatattgtcaagttgacaaccaggaatagccactacaCACATATAGAATGTTGTAGCACATTAAGAGTAACAATGTGTAGATTTTTTTTTTTTTTACCT
>chr9:5643842-5644042
tggaaatgactcagcttatctgatcatgaatcttgagtccagaccctccctaaaattattgatagaaggaaaaacctttaaaggtatcttagatacagga
>chr9:24756902-24757102
TCCCTCCTGATTTGTTCTAACTCATCACAGTTCGTGGTTAAAAAACAAAGAAACTTGTAATTTACTTTTGCTAGCTTTGGCCCCTCCCTCTTAGAGGGAA
>chr9:25118398-25118598
tacattcaaacgaggattagtgtctaagaatataaaaaaaatcctttaaacattaagaaaataaacaatccagtttttaacaattagctatgcaactaaa
>chr9:31123375-31123575
agatgtaaacacatgcaaacggatgatagggtatgtgtttcagagaataaaagcaagaatatcctatacaaatgtacttttttttcttcaaatattttca
>chr9:43545702-43545902
CGTCCCCCTTCCCCCAGTTACTCATAAACTCATTGTAAAGTCTGCCAGAGTTGTGGGGAAAGATGCTTTTTGCAACACAATAAATAAAACCAACATAATA
>chr9:54027444-54027644
TTCTGTGACTTTGTACAGCTCATCAAAGATCTCACTGCTGGTGTCATCAATCAGCATGTTGGCCACAGTTTTGCTGGCTATCTTGCTCAGGATCTTCTTC
>chr9:54408062-54408262
TTGAAGGGGGAAAGAAGAAAAATTGGGTTGGGGTAGGGGCtgtactggctggttctgtgtgtcaacttgacacaggctgaagttatcacagagaaaggag
>chr9:55057552-55057752
agattctgtggttttggttggctggggccaaagaatcagctgtgattaacaagataccagaactactaaagcaaaacctttgcattactgggatgattga
>chr9:61920682-61920882
gctggaaagataccttagtggtttagagtactgactactcttccagaggactcaggtttgattatcagaatccacactgcagATAATTTTTTTTTTTAAA
>chr9:62868268-62868468
CCACCTTGCTGGCCCTTTTTGCTAGCtttgttttttgagacagtgtctcggatagtctaggctaaccttgaactactacatagtggaggctaaccttgga
>chr9:65693644-65693844
TTACAATATGTACAAAGCACACTGCAAACCAGTGCCACAGATACATACAAAACACAATATTTAAAAAAAACAGGAACAGATGGGAGCATGGCTCTACTCA
>chr9:67198610-67198810
tggaatgaactacaatccggaattggaaggctcaccagtgacccttatctggaggcttggagatccttatctggatcttggtttgaagatcttgagccat
>chr9:79812951-79813151
ACAGGTGTGGAAGATTAGGATCTCCTCTGTagctgtgtgggttgtactggcacatccctagaaagcattatcacagcaaactctgtggaaatgacgtgtg
>chr9:94026702-94026902
tctatctatctatctatctatctattcatccatccatcatttatctaccatctatGGATAGataataagtataatagtaataataataaatatataCaga
>chr9:96627731-96627931
CATCAGATAAGGCTTATCTCCTACTTAACTCCTTCCTAAGAGATGGCCCATGGCTGACCCAGATTTTTTTTTAGGGGGCTGGGGCTGAAGGTACTGACTA
>chr9:114310066-114310266
tctcatctcaattggataggatcgagattgccttgttatgcctgtggaactttatcttgtggtgataaactgaggtagcaaactgggccactgttagtgc
>chr9:115099103-115099303
GCAAGAGAACATTGTCCACAGTGAGATATTTTTTTCCTTTATTATCACAAAAGATTTTAATGCACAAGAAGTGTCCCTCTGAGCTTCCAAATGTGTGCCT
>chr9:115363610-115363810
GCTTTCTAATTTTGATGTGTGATGTTTATTTGTAAGTATTTTCAATGATAAAGTTCATTTAAAAACTTAATTGCAAAatccagaaaatggagatcaaaga
>chr9:115938539-115938739
cccatcccaatcattactgaaatgctgattTTATTTGTTTTTTTGGTTTTTTTtttttttttttttagataagatctatggagcccaggctggcctgaaa
>chr9:117082398-117082598
tttcatgtaagtatacaccagtcaatctgtcaataatcatctatatatttatgatttatcatttacccatccttccatctatcatctCTTCATTGCATAC
>chr9:121389910-121390110
GCATCTCAGGCTACGAGCACAGCCTGGACCCAGAGCTGTGGAGTCCAGGGGTGAATCAAGGACATCTGTGTGTGAAAGATTGCTATCTCAGGGTCAGATG
>chr9:123158006-123158206
TCAGCACAGAGAATCACTGAGCCTACCATACTGCAGGAACTTATATGTAGTCTGGTTTATTTTTTTTTCACCCAGGACAGTATGTGTTGTTATAACCGGG
>chr9:123573596-123573796
tttgtgactattgtgaagggtgttgtttccctaatttctttctcagcccgtttatcctttgtgtagagaaaggccattgatttgtttgagttaattttat
>chrX:20106264-20106464
ctgcagagatggtataaaagataagaactcttgctgcttttatagagaacccaggttcaattcctagcacccaaattaggcaacccacagctgcctgtga
>chrX:36895624-36895824
CCAGTACAGTAGGTTCCATACCCATCAGATAGATTTTCTTGTAGAGCATAAATCAAAACCTTGTAGACAGATTATGGGAAGCTAGCTATAACCTTCGTTT
>chrX:38274334-38274534
ACAGATCCATGAAATACAAGTTCAAAAATGGTGTCAGAGTGATATCAGAAATAATGGTGTTGTGAGGAAGAAAAAATGCTTTATGGAAGGAACAGAGCTG
>chrX:48313564-48313764
ATGGCAACGAGAATTAATAAAGAATCATTCAGCCATTTGAAGTGGCGAGCTAGAGGGACTTGGGGGAGAATATGGCTGCTTAATCTgaccccgaagcaca
>chrX:51578334-51578534
ACAAACAATTGCATCCATTGAATTCAAATGCCAGCTAGTGGGAGAGAAATACAACCTTCCATTGCTCCCCTCTGCTAAGGTTGATTGCTTGGCTAGGATT
>chrX:55616178-55616378
attggaaagaagcatgacatttagtagctaacctggtcttaatattagaaacatcttgtcccattgctagcactactttttctagggcgttaacctttgc
>chrX:59969798-59969998
accatctagagactgccatatctggggatctatcccatagtcagcctccaaactctgacaccattgcataaaccacaagGTGTCTTAAGGAAGGTTCTAA
>chrX:94233610-94233810
CGATGTGGGGGTGGGGGATGGGCTTCGGTGGTGGAGCTAGAGACAGGGGAAGCAAAGAGATCTGTTAAGATCAGAAATGGTTAACGGTTGTCTTAATTTT
>chrX:102542290-102542490
tgttacatcattccccaacctctggagctgaagttacaatgggttgtgagctgtctgacttgggtgctaggaaacaaacaggtcctgtaggagcagaatt
>chrX:106756036-106756236
AGTACCAGCTGGTGTAATTATTCCCCAAGCTCCCGCTGGATTAGCATGCCCTGTCTATCTATTTATCTCCCTGtatctatctatttacctatttacctat
>chrX:113412196-113412396
tatctatctatctatctatctatgtatgtatctatgtatgtatctatgtatgtatctatgtatgtatgtatgtatgtatgtatgtatgtatgtatgtatc
>chrX:130599871-130600071
acctacagataagagAATCTCTCTTTCTTTatagatgataaatagatagatagatagatagatagatagatagattgatTACTTGATAGTAGATGGGAAG
>chrX:134654763-134654963
tttaggtcaggcatggtgattcccccagaggttcttttatccttgagaagagtttttgctatcctaggttttttgttattccagatgaatttgcagattg
>chrX:140614303-140614503
ATCTCATATCTCTGCAGGTCTTCTgatcaaacccagggcctttcatatgttaagcaagtacttaacagaacgacatcctcaaatccTTAGGGATTGGATG
>chr1:128721625-128721825
ACACTTCCCACTATACCCCCTTTTTATCTTCCTGATCTCTTTAGACTCACTTTGGTCTTAGAAGACTGACGCTATCTAGAGATGCATAGTCAAGCATTTT
>chr1:129931032-129931232
TAGTTTCTTAAAGATGGTAAAGGGAACATTGTGTCCCAATGTCATTTCTAGCACACATTCCCTGTACTGTATGTTCCAACCACCCTGCCGCTGCCCCACG
>chr1:134092773-134092973
CCCTTTGCACCAGCTCACAAAGGCCCTGGCGTCCCAGCCTTCCGGTCTCAAAGGATTAAGGCATCTGTGACTGGCCATCTGTGTTTCTACCTAGCTTTGA
>chr1:151572402-151572602
AATTTAGTGCCCCACTCCTGGCTTCCCAAGTACTTTGAAAAGTAtgtattaaaggagggctactgatttctttgagttaattttatatgcagccactttg
>chr1:155247946-155248146
AGAGAACAAAATGAAGCACCGCCGACTATGAGCCTGAGGAATTTCCAGCAATAGTGAAGCAGGAGGAGACAGGATATGCACTTCTGTTGGAGCTTCGGGT
>chr1:161887715-161887915
TGCTGCTCCCCTCAAGTTTCCTTTCTTGCCTGTTATCTGTGAGACCATCTTAGACAGTCTTCCTAACGCATACGTACTTAGCTAGCGATTGAGGAAAACT
>chr1:171153154-171153354
agacagacagatagacagatagatagatagatagatagatatagcctgttctaagcaaacaaTGGTCACTGCACTCAACCTCCATAACCTACAGATTAGC
>chr1:176779366-176779566
CAAAAGACAGAATGTTCATAATTCTCCAGCTGAGAAAACTGCCATGCTTACTTTGTGTAAATAAAGTCAAAGGGAACTTGTAACAGTTCTGGTGGGTACT
>chr1:177427104-177427304
gtgtagctcaggggcagagctcttggtttagtgtgaacgaggatctcgagattccatcctcaggaccataaaagaaATAAGATGGGATGCAGATGGTTAC
>chr1:181223351-181223551
tctcccaagtgctgggatcaaacgtgtgcaccaccatgcccggcagatctcttgatgagttcttaattaagttcagttaatctcttgttcctataatggt
>chr1:186619196-186619396
agatagatagataataggtagataaattgatagatagatagatagatagatagatagatagatagatagatagatagaatatatatgccgatagatgata
>chr1:193683896-193684096
TCAGCCCGTCACCTCAGAGGGGACATCAGTCCTTCTTGCAGTGAGAGGCTGGCATGTTTATGTTGATTAAGACATCATTCTTCACAGGTCACATAGACAA
>chr10:5348398-5348598
GAAACAAGATGTACACCATCCCCTGCTTTATAATAATCTCTGATGGAAAGAATTAAGACAGACTGGAGCCTTCTCTGGAGATGCCCCAGTACCTGCTGGT
>chr10:12684690-12684890
TGGACACAGCAGCTGAACCTCTCATTTTTAAAAGAATTATTTAtttattttcattttaaatacattggtaatttgactacctgtatgtctatgtgagggt
>chr10:17033992-17034192
gatagataatagatgatagataaatTAGACATGGAGAAAAAGAAGAGAGATAGAGATAGACAGAGATAGAGACACATCAGGGCCTCAGGTACCCTTTTGC
>chr10:17333396-17333596
ggagagagagagagagagagagagagagagagagagagagagagagagagagagagagagagagagagtgttagatgctaatctctagacaaTAAAACCA
>chr10:19130257-19130457
ggcccttatacttcaaaacattggagcatcagtcttcagccgtctggcccaggatcatctgaaagacctttgtaaagtagaattttgaagggctgattac
>chr10:19158930-19159130
GGTAAACTCTGGATATGTTCTCAGTACCCATTGTAAACATAGTGCAGCAAGTGCCAAtgatacaatcccacagttccagcatttggaaagcccaggctgg
>chr10:19735818-19736018
catagccactatggctcaagatctccaaaccaagatccagataaggatctccaagcttccagataagggtcactggtgagccttccaattctggattgta
>chr10:24904324-24904524
CCAGTATTTGATATAGTAATCCACAGGTTTTTAGAGTTGCTTCCAGTGTCCAAATCACTAGAGACTCTCCTGGATCACCTAGGGGGCTTATATAAATTCC
>chr10:24928793-24928993
TCATCTTACTATGTTTTTCTGATATACGGTTATAGATTTTTTTAAAAAATTGATTTATGTAAGATAGAATTTTCCTATATATTTGAAGCTAGCTAGGAAT
>chr10:26817242-26817442
AGCGACAGAAACGGTGGTTATGATGCCATGCACTCAATGAAAAAGGCTGCACTGTAGATTTCTGCGTAGATAACCTTCCCCCTCCTTCCTTACTAAGTGT
>chr10:27001484-27001684
GCTTCTGAGATGGCCCAGATTGCATGCTTAGGACCTTGACACAAAGCCTTGCTCATTAACTTGGATGGAAAGTTCATTGAAACTCAGCAATTGCACAGCT
>chr10:34021132-34021332
CGAGATAAGGATCAAGTTCCCAATACGTTTTATATAAATGTCAGGACTTGATGCTGATTAGTAAGGAAAGAATCAAGCTTAACTTCTGACTAGACTAACT
>chr10:41948952-41949152
TGGGAACTTGGAAACTAGCCTGTACAATCCAGGCAGGCGTGTGAGTTTggaattgactctttcctcaacctttagatcctcagacttgaactcaggttgt
>chr10:51020228-51020428
gaccaaagagagaaagttctcagatgatacagagaggtcccaagaaaactttacaatctcagagtggagttttgagggttataaatatttacaggtagag
>chr10:51452178-51452378
ccaggattataggaaggacaagttctaatcagatatattgagggcagcaagcacttgagataatcagatggcaggacacagtcataagaacagaagcaac
>chr10:53265938-53266138
gcaaatcaaaacaaccctgagacacaggaaccagggacacaggaacccccacccaaccagtggcataggttcacaccagtcagaatggctaagatcaaaa
>chr10:58343801-58344001
TTTGGCTATGACTAGTAATGAGAAGCTGTTATCTTGTTAAATGAGTTAATTCGGATCCTAACTAAGGGGTTCCTTTAGATATTTTGGTCAGTGCTTTTGC
>chr10:68339687-68339887
TGTCTCCATATCTACATAGACAtatctgtcatctatgaccatctatctttctgtctatctttcatcattatctatttctctattatctatcatctgtctg
>chr10:69004070-69004270
GGGATAGAACAGCTTAGTGCAAAAGGCTCTGTTCCAGGGCCATTGCTTTTAGCACATGTTTAAAAGTAAAGGAGGGGCCAAggactggagaggtggctca
>chr10:78376775-78376975
CAGGCTGCAGCAGAGATGGGATGTTGTCCCAGTATGAGGAGCTTTCATTGGCTTTATATTCATTGACTTTTTTTAGTTTACATCACTAAAATGggggttg
>chr10:84775472-84775672
GTacatgcatacacacacacacatacacacaaaagcacaACATTTTGCTTATCCTAAGTTGAGAAAAAGTCTTTGATGTGCTGTGCTTTTCCTAGCCTTG
>chr10:84918422-84918622
ttgtatcgcattaacagcttttctgttcattatctcatttaatcttgacagcaatcctgtgaggtattatctgtgttttgcaatggagcctccagatggg
>chr10:85919657-85919857
ATAATACTAAATAATTATGGCTCTTTAAATGTTGTTGGAAACAATACAATCTCTAAATTAGAATGTAAAGGTATggaaaaagatgaataaagcttttcct
>chr10:88562494-88562694
AAAACTATTTTAAATTTGGAGAACTATAGTTAAAGTGTTTAAGTACACATGTGCATATCTTCTATGAGTTATCTCCTTAATCTACTAAGGTTTCCAGCCC
>chr10:95798659-95798859
ATTATCTCAGTCCTTCAGCCTACATATATGCCCACGACAGTTCAGATTCTATATTAGAGGCCATGTTTCAGGGGTTACTGTGATGCCACAGCTATTCTAG
>chr10:105581541-105581741
aatctttgcacagacatatgctttcttatcttttgagtaaatatgtaggagtgtgatgtctgggacatttggtcagtagcgcttaatgttttcagagact
>chr10:107280709-107280909
TGGAATCAAGTTAGTATGTGATTAAATTCATATCGATGGCATTGGTATATGACAGGGACAATCTTATTTAAGAGTGGTAGATTTGGAAAATATTGATTCC
>chr10:117497492-117497692
aggcttagtatccagggaaagaaggccaaagcagaagaacatgtaccataagtagctcacgatcccgtcttcaggaagctcggggtcaacaagtccatgg
>chr11:3194850-3195050
aatcccaggctagccaatgctataaaacaagattttatctcaaaagagccaaCaaggtcctgagttcaaatcccagaaaccacctggtggctcacaacca
>chr11:8162768-8162968
ctcaccctgtataaaaataactccaaatgtaccaaaagccttactggaagaatcaaaattgccaatgcctcaagacataggcacaaaacaagggggttct
>chr11:8428770-8428970
CACTCAGACAACTCTAGGTCATCgtctgaaagattcgatgagacccttgaggccctgagagcagctgttctcaggatcaactcgacacgagtggacctgt
>chr2:8172088-8172288
TATCCTAAACTCCAAACATGGAGGCTACCACATCATGAATTTCTACTGTAGTTGATTGGCTTATTAAATATGTAGATCACCCAACTGACTACATCAGATA
>chr2:17109824-17110024
tcgatttgcatttccctgatgactaagggtattgaacatttttctcaggtgctactcagccattcagtattcctcagttgaaaattctttgtttaggtct
>chr2:18128322-18128522
aagagctagagctagactcccttcttccaatgtccttatattgtctccagcagaaggtgtagcccagattaaaggtgtgttccttaaactccgagattca
>chr2:21375744-21375944
tgagaattataagtctaggtttgaattcaaaagttttcagttcacttctgtgtgacattgggcagattatgcaatctcctttgtggttcagttcctttat
>chr2:23219630-23219830
TATGGTATATTGTGATATAAGTTTCTGAGTTTTAAACATTATATTAAGTTGGCATGTTGAAATTTTTCTTGGCCTgggcttgagagatggcctggcagat
>chr2:32983645-32983845
TTGGGTGATAGATCTTATCACTGCTTTGAAATCACCTGCTCTTCTCTCTTTTTTTCCCAATAGGCATCAGGTTTCTGATGTCTGCAGAGTAAAGGTCATG
>chr2:59006370-59006570
agctccaaggaccatcctgtcccccacctcattaggacgccatgggccaccgtgccaggcattttgtcatgtgggtagtagagatggaactcaggtcctc
>chr2:61518476-61518676
aaggaggaacatgaaaatatgcgcattatataaacaaggcttctgcccatagcatacgccctttaacacatggaggcccatgtcctgctgtctctgttcc
>chr2:64509338-64509538
GCAGTCAAAAGGAAGTGGTGAATACAAAATTAGAATTTTCTCTCTAAAGGATGTGTTTCTTTTTGGATTATTGAATAATAATAATTGATAATGTTTGTTT
>chr2:83676326-83676526
AGCCCTGCCAGATTTAGCTTCCTGGGGCCTAGCCCTGTTAGTCCTGAGTTCTGCTTCATAACTCTTCAAAAGCTCTAGATTGCCAGCCAAGGAGAATGGA
>chr2:112448662-112448862
CAAACACAGTACAGTATTGAGAAATACATTTTAATATTTACAAAGCACTTGATCTAGAATATGCCAGGAGACCTAGGATATTATCATTTCCTACAATCTA
>chr2:121336241-121336441
acactcgcacacacatacacacacTAAATGTTTTTTAAAAAGTTGCTTTTTAATGGAAGTAGAAAGAAGGGCCCTTTCCTCACCCCACCCCGCTTGCTCC
>chr2:155548164-155548364
tctcaagtattgagaatgaagataactgccatcatacctctgtctgtctgtctgtctgtctgtctgtctatctatctttctatctatctatctatctatc
>chr2:158175709-158175909
TTCCACAGAAAAGTTGACTTTAGTGACATCAGTCCTGGGCAGCCGTCATCAACTTTATGCTGCCATGTCCTAATCTTATCTGGCTTGTGAGTGTTCGTTC
>chr2:160393718-160393918
GCCCAAACTAATGTGACTCTTCATGCATGACCAGGACAGGCATTTGTCCTTTGCTGAGGACTGTCCCACCAGGGCTGCTGTGGGCCAGTGAGTCCAGCTG
>chr3:61318922-61319122
TTATCTTACTACAAGCCATGTGGATTTATTCTGTTCTGAAAAATGAACATTCTTTCCTTCATAGTAGATTGATCAGTTATGACAAAGTGAACTAATATTT
>chr3:103980356-103980556
CTTGGTTAAGTTGGCTCCTCAAACTGTTATCTTTACATCTATAGTAGCAAAATATAGATCTAACCTAACCTATGCTCAGGTTTAAACAGGCTGCCAGTTC
>chr3:137745719-137745919
atagatagatacatagatagatacatagatagatacatagatacatagatacatagatacatagatacatagatacatagatacatagatacatagatga
>chr4:7157734-7157934
tatctatctatctatctatctatcGTCGTGATCAGGGTGGAAAATGAATGTATATACATACATTTCTTTTCCTATGTTCCTTTATTGACTAAAACATCAG
>chr4:19336786-19336986
atacagtttccttatctgtctcttcatctattttgttagctgctaaaatggctacaccagtttgcttcttgggtacatttacttggaatatctgtttcta
>chr4:41078824-41079024
CTGTTTCAACATCGCAACTGTTTTCTAGGCCTCAGGTCTGTGACTCAGTTCCATGATAAGATCTCCAGGCACAGCCGCAGCCAGCAGGGAGGGCTGAATG
>chr4:64219080-64219280
acctttacctggacagatctggacacccacttttctacctcaaggattccaggatagcccatacctatttggtcaagccctgacttctgacttaccctcc
>chr4:87976562-87976762
CGAGTAAGTGGTTTCCCTAAAACTTCATCAGGTGGTACAGTAGGTTATTTTCTGAAGAAACGTTTTAAATGATGACTAACACGAAGCCCCATAGTGCAGG
>chr4:102393552-102393752
TCCTCCAAAGGAGTGACACAGAAGCATGCATTTCAATGCCTTTGTTCATGGCCCAGAAGTTGAAGGTGGCAGAAAGTTGAGAGAGATCACAGTAGATTGC
>chr4:108000595-108000795
atagatagatagatagatagatgatagatagataAgctggcaagatagctcatcaggtaaaggtgcttgccctataagcctgacaaccccagtatgattt
>chr4:119902889-119903089
CCTCTCAACTTTTATTTCTTATCTCCTCCTGGCATCTTGCCATTCCCCAACCTCCACAGCATACCATGAGGGTGGGAACATCTCTGGAGGGGCCTGAACT
>chr4:122932650-122932850
GACTCAGAACAAAAGGAATAAGTAAACTGGAAATGGAAACAGCAAGTTTTGTTCTTACTTTACTGTATGTGTCCTGCATATTTATCTGTGTACCACCTGC
>chr4:129881170-129881370
gagatctgcctgaacctcACCAAACTCAGCCCTCAGTCCAGGGCTTACCCCAATTctgccttagttcaaactactattgtcccagccgttctacagcagc
>chr4:132967891-132968091
agctcttgggatgcagagtcaggcagatctctgtgagttcaaggccaacctgttctatagatctaggacagccagggctgttacacagagaaaccctatc
>chr5:9523830-9524030
aaatttgattttcaggaatttatctttgtatcttctactatcatctatctatctatctatctatctatctatctatctatctatctatctatctatctat
>chr5:20665382-20665582
GTTAATGTTCTGAAAAGGAAAGTGTTCTCTCTACTCTCTCTTTCCTTGTGGTAAGCTGCATTTTAAAATCTAAATTCCATCAAAACCATTTTAAAGGGGA
>chr5:46034070-46034270
ttcctgacaaatccacattacttcccttctgaaagcccaaacatgctgttagatctgcccagattattcctctataaatggccatagccgcctggttaca
>chr5:87617746-87617946
agataacagagagatgatagatgatagattaaatagacacatagataatagatagagagactataggtagataggtagatgatagatcgatcaatagaca
>chr5:89140366-89140566
tatctatctatctatctatctatctatctatctatctatctatctatctatctatctatcatctatccatccatcatctatctatctatctatctatcta
>chr5:122389754-122389954
TGAGCTTTTGAGAGTCCATTGGCAGCTGGTGTGGTGCAGGTCATGGGAACAGCCAGCCAGAAGGTCTTTCTCCAGCATCCCTCAAAGGCCAGGCTCTGGC
>chr5:122844735-122844935
gcTTGAGTGTGTCCTATGAGCTAGGGCTCatagatagatagatagatagatagatagatagatagatagatagatagatagataatagatagatagtaga
>chr5:125372894-125373094
atagatagatagatagatagatagatagatagatagatggtagatagaccccagcacctcataaactatgcgtggtagcatatatccgtcatcctagtga
>chr5:144963223-144963423
TGTCCACTGAGCAAGTCTCTTCCAGTATCTGTCCAGAGGCAAAGATGGCCAATATGACCGGGGTCTGGGTTCTAGTGCAAACACCGTTATCTGCTCCCAC
>chr6:17201963-17202163
TTTCCCAGGTAAAGAGGAAAAATCTCCAATCCACTCCCATCTGTTTGCCTCATCCAGCAGAGCTTCCAGGCCACAGAAGGCTCAAGACTACAATATAATT
>chr6:31432773-31432973
ctatctatcCACACACACTCTAGTTAGTTAGTTTGTTTTTAATTGTTAACTGTTTCCTACAGTGGCAGCTAAGCAGATCTCTTTTTCCCCCCCTACTTTT
>chr6:42287706-42287906
CTCTCCAGAGCTTGGGGATCAGTGGTATATGGGCAACTAGAACAGAAATAGGTGTGGGCACAAGATAAGGAGGTTGCCTTGGGAATTTTACAGGCCACTA
>chr6:89289913-89290113
atgatagatagatggtagatagatgatagattgatagatgataaatagatgatagatgggtagatagatgataaatagatgatagatgattgatagatat
>chr6:94189282-94189482
TGAAAATAACATTATGCAGGCACTTCTTTGGATACAACCTCGTCTAAGCATCACAGGTGGGACATCCTAATTATCTAAGCCAACAGCTGTACGTGTTCTT
>chr6:97377972-97378172
gtcgacatttccactcccaatgacggtgatgtataatgctcaagtattctcctgcttttttaccactaactaggaactgggtttggccttaattcagaca
>chr6:125104440-125104640
gctccagtgatccttcagtctctgctcccatggcagtaggCTGCAGgtgtttgtgtgtgtgtgtgtgtgtgtgtgtctgtgtctgtgtctgtgtctgtgt
>chr1:36252529-36252729
aaacagcccgttttagatttagtgagacagcctcaaaaaataaaataaaataaaaaatgaaagtggaaagtgaatgaagatgacgccctgaagtccacct
>chr1:43586798-43586998
gtTGAACAAACAATATTATAATAGAGCTAAAAAAATTCTACTGCTAAACACACCAGAAAATTCTATACatagaaagatgatggataggtagatagtaggt
>chr1:46925416-46925616
CTTATAATAATGAATCACAGAGAGAGATGAATGCTACTGATAAAGATTAGTACAATTGATAGAGATGAGTTGTATTGATGAAGATGAACTGTATTGATAA
>chr1:66347480-66347680
TCGGATTGCAGATTTGTATGAAGCCCAGATCTTATCTGTTGCCACAGAAAATTCAAGACAAGTCAAAATAAGACAGGTGGGGAGGAGGAGCGAGAAGGAT
>chr1:80324588-80324788
tcccacttgttcactctactctgtgcacaactacatcccaactattctttggaaataaacttatgttagtttttatgcttgcctccctctggaatgtttt
>chr1:80556364-80556564
AGAAAATTTCTGATCCCGGCACAGTAGAATTCAGAAAATTCAGAGATAGGAATTATTCTTATCTCCATGTTAGATCTTCCTCTTCCTTTGGGGCAGGAGG
>chr1:80783331-80783531
ttctcatttctcagtggtcagttttgtatttcatatcagggaagcatcTTAGTAGCTCAACTCAAGGCCCATGATACTGCTACCACATAACTGAACTTAC
>chr1:82403060-82403260
AAGAGCTATGGTGGGAAGCTGGGCTACTGGAGGGATGAGGGGAACTGTGGCTCTAATAAACTTTGCAGTGTGGAGACTAGGGTGAAAAATTACCATGATT
>chr1:83558171-83558371
ATCACTGTGATAAGTACAACCTATTGTACCTATGGCCATGATTCTTAGGACTTCTAGCACTGTGAAATTGAGCAAAAGAGATATTCCAACCAATTACCCC
>chr1:85691164-85691364
aggaccaccaatccagggatggcaccacccacaatgggctgagacctccccccaccaatcactatgtaagaaaatactttaTTgccaggtggtgatggta
>chr1:93462208-93462408
agagatcctcctgcgtctgcctcAGAGAAAAATCTGACAGAATTATACACAAATAAATGCATGCATATACACACAGAATTAAAAACAAATCAAAGAAAGG
>chr1:133083258-133083458
TAATGCCCAGGGGGATATTTGTGTGAAAATGCTATCTATGTCACATCAGCCAGGTCCAGAGTAATAACTAATATCACACAGCAGAAAGAACCCAAACTAT
>chr1:152499917-152500117
GAACAGGAGATCGAGGTCAAGATTGTCGAGGCCGTGGATGGGAAGTGAGTCACTCCTCTGCCCGCCCCCTTGCAGGTGTGGTTGGAGCCTTGTCCGACTA
>chr1:182540004-182540204
tctatcaatcAATTATAGCCTATCAATAatctatcattatctatcatctattatatctgtctatagtctatcacaatctacctattatctatcatttatc
>chr1:193576304-193576504
GATGTTCTCTCATTCGCCGTGTCACCAGGATGCTATTTCGAATCTTCTTGAGATTAGAAAAAGGATTACAATTGCCCCCAGAGCCTTGCTATGTAATTTT
>chr10:6953312-6953512
CTCCTCTGGATGCTTGCAGATGGTGTCATTTCAAATCAGCTGGATTGAGTCACCAAGTGCCATTCAGCAATGAGTATTGATCTTTGAGGGATATAAGCCC
>chr10:6976889-6977089
tctgtctatctctgtctctatctaatctttctctgtgtctttgtctctgtctatgtctctgcctaactctatccctatatctgtctatctctgtttttgt
>chr10:12860400-12860600
AAGAGTCCTTAAAGCTACAAAAACCACTGCATAGTCACAGCCTTATCTGTAACATCCAGACGTTTCACAGACCAAGCACAACCAGCATCACGAAGGGCAA
>chr6:128532155-128532355
tatccatctatctatctatctatctatctatctatctatctatctatctatctatGCATGCCACATCTCTTAATAATCTAGATTTAAGTTGAGTACTTGT
>chr6:129240053-129240253
TTACTTTCACAAGTATGTTGTTTTTTTTTTTTCAGATAAAGATCAGTTGATTACTTTCTTCGCATTTGTTATGAAATACTAGTCTTCCATTATGTTGATA
>chr6:130035807-130036007
ACCAAAatagatagattatagatagatagatagatagatagatagatagatagatagatagatagatagatagacagatatatatatatcaatagataca
>chr6:134374237-134374437
aTGGAGGTTTtggagagatggcacggcagataaagcatttgcctaacaagtaggaggaccagggtttggattcccagacctacatgaatgctggagggat
>chr6:134717036-134717236
AGCTATCTGACTGCCCAATCTCTGGCGAAGCTAAACTCTAGTTGGTTTCCCCTCTTCATTCAAGCTGACAGGAGGGTTACATGGGCAACAGGCCCACTGG
>chr6:138151422-138151622
tctatctatctatctatctatctatctatctatctatctatctatctatcatcctctatctatctatctatctatctatctatctatctatcatcctcta
>chr7:3375541-3375741
tatctgtctatctatctatctatctatctatctatctatctatcatctatcaatctatctgtctgtctatctatctatctatctatcatctgtctgtcta
>chr7:4969938-4970138
GGACTGAGTCCCTTCGGAGGAGCTTAAGGGCCACAGTTTGACCTGTCGGGAAGAtggtgtcagataagaacctgggacatcatggtcctgctatgggacc
>chr7:15290714-15290914
tctactttttttattctacatggagatatctagtctgacaagcacatggtgatgtctactcactaggtgtgaattgttatcttcttcatcaaaagataag
>chr7:24059556-24059756
tgacccattcttatctccttgtacaatgctcaagtccaagtggatcaaggaactccacataaaaccagatacactgactctaatagaatagaaagtggga
>chr7:24577286-24577486
tctacatacatagtaagttctaggcaagccagaactacatagtgggaccctgtctcaaaaatagatagatagatagatagatagatagatagatagatag
>chr7:27136988-27137188
gggctacagaagtgagagaggctcagtctcagaagccagatctgttggtgaagacttgtagtcccagatatttggaaggctgaggcaccatcacagtaag
>chr7:47201435-47201635
CTGACAAGCTGCGTAGATCTAGGATTTTGATTGTTATCTTGACACTGGATCTACTTGGGCAGAAAGTAGTAACTTCTGAAGAGGTAATAAAGCCACACAC
>chr7:84049090-84049290
gtgtctagatcttatcttactcccatcaaaatggcaacaaatgctgatgagaatgtacagaaataaaaatccttattcattgctggtgggaatgcaaact
>chr7:106237938-106238138
cggaccagcctatctatctatctatctatctatctatctatctatctatctatctatctatctacctatctatgtatctatctgctcttcatttggtggc
>chr7:127188936-127189136
CCATTTTGCACACACCTGTTTATAACCCAGACCTGAGACAGTCATCGGGTTTCAGGATCATGAGAAGTTGGGTACTTTCAGATACACAGCTTGGTTTTGA
>chr7:128556214-128556414
AAATAAACAAAAACCCTTGTTGATCTTTATCTATTTATtgtgtatctgtttgagtgtgtgtatgtgtgtgtgtttgtgtgtgtgtgtgtgtgtgtgtgtg
>chr7:135793097-135793297
GTGACTGGCCTGCTCTGGGCAATGGGACAGCGAGGTTTAGCCCTTGGAGGATTTGGGGAGAGCAGTGCCAGGCTTTATCTCTAGACTGGGAGGGCGTTTA
>chr7:139973136-139973336
GAAACAGCAGATGATGGGTAGATATGTGGCTGTTGTGCTGTCTGTTCATGCTGTATTTCCAAAAGCTGATGACTCAAGAATAACTGTGTGTGTGTGTGTG
>chr8:3323680-3323880
cacagagatgcacacacaggcatacacacagacatacacagacacacacactagatagatagatagatagatagatagatagatagatagatagatagat
>chr8:12232700-12232900
agcaactcttgtaaaagaaaccatttggttgaggccttgcttacagttttagagggtcagtccagaatcatcacagtggggagcaagcaggcatggtgcc
>chr8:18839684-18839884
cataaagctgtcctctgacttgcagactcacccactgtggtacctgtgcCCCAACGCCTCCCACGCATGCGCTGCTGACACCTTGATCTTCCTGGGGAGC
>chr8:36143848-36144048
TGCCGAGTTGATATTTAAAACTGGTCTGCTCTTTCCCACAGCCTATACATTTGACTTAAAGAACTCTTCTCAGGTTACTGGTCCGGTAACTAGTTTCAGA
>chr1:33898228-33898428
ACCAGGCTTACAGGAGTCACGTCCTTAGGGGACAATGAGTCAAAGTCCGTTTCTTTGAGGGATGCATGAGCGCTGTGGCCACTCTTCACTTACTGCAGGG
>chr1:34059946-34060146
ATGTTTAAAGTTAGAAGCCTTTCTCTTTTtttttttttccattttttattaggtatttaactcatttacatttccaatgctataccaaaagtcccccata
>chr8:65786813-65787013
tatctatctatctatctatctatctacctacctacctacttacttacctacctacctaccaaccAATCATCtagataaatatatagatagataatagata
>chr8:86588942-86589142
tgtctctgtctctctgtctctctcgctcgctcactctcttatctatctatctatctatctacctatctatctatctatctatctatctatctatctatct
>chr8:106007092-106007292
cgggaggggggaaacccctataaaacacacaatgagttcatatgcaggtgcaggaagtgctgcccagtggtcagctctgactcaagccatttttagagat
>chr8:109462185-109462385
AAAGAGCCTCCTTGAGCTGAGTCCCCCAGAAGGCACCCTGGCCATCAGCCTGTTTAGTAAGGTCAAGGGCCATGAGACAGCACTGGCCTAGGTGGTACAC
>chr8:126674390-126674590
CTCACTAATCTCCATCTTCTGGCTCCTGGTCTCCTCTCTCTTCCTACACAATGGCTGTCGTATAACTTTTTTTCCTATCCGAATGTGACCATAACGTTGG
>chr9:25674544-25674744
ctgttccttaggaaacaaagattgtcatcagataagAACttttttattagatattttctttatttacattccaaatgttatcacttttcctagttccctt
>chr9:31024286-31024486
TTCCTTCTGGAAGCTGCACTTGCACCCTCATGTTTGGAATGGAAGCTGTACATATTGATGGTACCTCAGCTGCCTTGATTCCAGTTGACTGATTGGGAGA
>chr9:48337772-48337972
agatagatagatagatagatagatagatagatagatagatggatgataaattgattctataagttctgtttctctagagaaccctaatacaTCAGGGTAC
>chr9:50924496-50924696
GGCTATCTTCCCATTACTATGATACCTGTGGCAGGAAGATAGTGGGATAATGAAAGGAAGAAGGTCAACAAGTATCTTTTAATAAATCCCCTTTTCATCT
>chr9:63391384-63391584
ACAAGCCTGGATACTGTTAAATACAAACTGCAGGTAGAAAATCTGGTCAATGATTTCATTAACCAAGAAGGTCAGGCAGGGTCCACTTGGACTTTGCCTT
>chr9:71021862-71022062
ccagtcagggctacataacgagaccctgtctaaaagaaacaaCATAAAAAGAAGAAATTATATGGAGGGACCTGACAGCTCACTGAatctgtctatctat
>chr9:80080830-80081030
agcaagcattgtgttacatccttagcaccacaaaagctgtacacattgatgcatatctgtgattccagcactctagaggtagagatgatatggtcagaaa
>chr9:96596302-96596502
CATGAGCTTCTAAGAAGAAAATAATCAGTAAGTCCAATAAGCAAGAGATAAAGTAAAAGGCTAAGATAACAATCAAGTGCGTGGTATGAAATGGGAGTTA
>chr9:111498329-111498529
TTTTTTTCCCCTAATAGCAGCTGCTGACAGACAAGAGACCCGTGTACCGCTGCAACCTTTAAAAATAGCTAAGGGTCAGCCAACATTTTAAGATTAGAAA
>chr9:119923690-119923890
TGGTCTGAGCAAGCTGTGGCTTAATGTCTAGCCTGGGGTATTCATTGTCTCCTAGTTGAAGGCACAGCAGTAGGAGATAACACTGAGCCCTTGGTCCTTA
>chrX:71916544-71916744
aacagaGAGGCAGGGTAACTAGTAGATCCATGATCCCTGGATGTTATAGAGACACAGGATACCTGGAGGATAGATATTAGATATATGGCTAGAAGCCAGA
>chrX:142929980-142930180
AGAAACTGTAAACTTCTGGAGCGAATATGGGTCATAAGAGATTGTACCTTGATCTGTCAAATGGTTCAGAGTTAAGAACATCAAGAAGGAAAATAAGATA
>chr10:29528954-29529154
TTTGCATCATTTTTCCATTGACCAACATCTGAATCCTTATGCTCCTAAATTGATGCCAAATATGGTCTTCTTCTTCTTCCTACTAAATGAAGTGCCCAGA
>chr10:44731886-44732086
CCAGTGTAAAACCCCTACCATCTTCTGATAAGAATCAGCTCCTATGTGTGGCCCGTGTGCTCTCAGACCCCAAGTCCTTGCTTTGGTTATCCTCTCCTCA
>chr10:59948756-59948956
tcctttgtggttggtgggagatgtggagataagtctagggtcttttacttgtcaggcaagtactttacactgagctacatccccagccTGAGGGAACTGT
>chr10:84115134-84115334
AGACCCTGAATCAACTTACCAGGAGCCAGGCATGGGCAACCTCAGGTCTACATACCAGAGCAATGTTGCATACTTACACAGTTGGAGGTGTAGATTCTGC
>chr10:84517972-84518172
AGATGTCATAACAGAGGAAAACAGCCTCATGAGATCCCCAGGAGCTGATGGCAGGAGCCAGCCAGAGGTAGGCATGGAAGATATAGTGGGAAGGGGACAC
>chr10:84874764-84874964
ggatggatggatagacagacagacagacagacagacagacagacagacagacagacagacagacagatagacagataTCATGATTGATAGGGATCTGCCA
>chr10:93499292-93499492
AACATTCTAGGTTGATTGAAGTGCCTGTGATTGATTCAAGTGCCTGTTATCTGCATTTTATGATCTTATCTTATCTGCATTTTATGATCAAGTATAAACC
>chr10:124559386-124559586
CTATTTTATGCCTATGTTTGTGTTAATAATAACAAAGTAGCATTAATAACTAATGAGCAATGAGGGTTTAGGGGTATAACAATATTTTTTATTCTGACAT
>chr11:43473770-43473970
GAATCTGCACATGCATACTGGGGTCTGACGTATATTTGAATGCATAACCTACACACACGCACACactactactactactactactactactactactact
>chr11:67717832-67718032
GCCACATTAAAGAGTGTGTCTTGTTTGTgagataagatcttggtctcctacccaggctggccctgagtctgtgatcctcctgcctcagccgcctaagtgt
>chr11:80011738-80011938
atctatctatctatctatctatctatctatctatctatctatctatctatctatctaatgtgcatgagtacaccatctatgtcttcagacgcaccagaag
>chr11:83617386-83617586
ACAAGAAAATTAGAATCTAGTGGTGGATGAAATGGATAAACATTCTCATGACAGTTAGAAGGTTAAGATGTGGTTATACAAGACTCTCAGATAACAATCT
>chr11:97159190-97159390
TTGTGACAAATTGCTCTCATACAGTAATCTCCACAATCATAAGACACAGCTGTTCCTCCTGCACACAGTCATTCCCATTTCTACTTTTGATTATGACATC
>chr11:98462617-98462817
ATGCCCAAGCTCGTTCCCAAGTCTGTCCTGTCACAGAGATTTCCAAGCCTTACTAGAGACCAGCATGCCTTTCAGTGGCGTGCACCTTACAGGGAGGACA
>chr11:101148680-101148880
AGCTGTATCTCTGCTGCATCTCTGATTACATCCACCGACGATAAGATCCAGCGATGATAAGAGGAGTGCATATTCCTTGAGGGTTTGCTATGCACCAGGC
>chr11:105875978-105876178
AGTGGCTCCACCAGTTGCTAGAACTATAGAAATCCAAGCATTTGGGTTATTATATGAACCATTCCGGAAGACTGGTTGAAGATGATTAGACAGGAATGGA
>chr12:16202600-16202800
CTTGAGGCCAGAGAAAGATGGCTGTGTGATAAAGAGCATCTGCGGTTATTCAAAGAACCTGTGTTTGTATCTAGGACCAGATCCTGCCCCCAACTCACAC
>chr12:41192832-41193032
ttttttgagtttttgttcataCTCAGAACCTTGTATTGTTTGATCTGATTTACTCATCTGTACAACATTCAAGAGGTCTATTTGTTATGCTTGGCAAATA
>chr12:85570499-85570699
tctgtctctctctgtgtatgtGTGTGCATGCATAtctgtctatctctctctgtgtatgtgtgtgtctgagtctgtctgtctctcctcctctctgtctttt
>chr12:105479965-105480165
GACAGTGTGACACATGCTTCCATTCAGGACTTTATCCTTCATCTTACAATGTTCACCAAGAGCAAAAAGTAGCAGACACCCACTGACCAGAGTGGGGGGG
>chr13:3530576-3530776
ATCACTTGGCTCAGCCAACTGTCACATGTTAGACAACTTTATGGAATACAAGCTCCCAGTCTCCTGGGAAGGCTGATTGAGCAGATGCAGGCTGTCTCTA
>chr13:6256085-6256285
atgcacatttggagaaaagaggttgacattggttatctttctctatcactcattaccttatttgagggagtggtaacaaagtctctcactgacccttgat
>chr13:16377670-16377870
TTCAGATTAGGCCTCTTAATGAGTTAAAAAGTTATTGTAAGAGAGCTTCACTTTAAGTAAAATTGTCCCGATGTATTCACAGGCCATTGGCTCCAGCTCT
>chr13:17139047-17139247
catatattccatttatatggatatatatatatatatatatataaaacaataattaaagaaattgtggtcatatatttgaaaagaataagggtatatagag
>chr13:17165360-17165560
ATGCAGTCTGATTTTGTTCTTTATCACAGCATCACTAAAATCTAAATCCAGCAGAGAACTGACGCGTCATCAGTTTAGCTTCTATTCATAAGGAAAGTCA
>chr13:46692308-46692508
Tatagatagatagatagatagacagacagacagacagacagacagacagagatagatagagatagatagagatagatagatagatagatagatagataga
>chr13:55250568-55250768
ACCTCCCCTTTTAAAATTCAAAATACCAAAACTCTGTGTGTGTATacacacacacacacacacacacacacacacacacaAGAATGTACTGAATGTCTGT
>chr13:59589566-59589766
tgccaatatcataactgcaaaagttgcttttttccactgtgtgctttgacacctttgttcaaaaatgaggtagccacagctgcagccgtgtcgtttattt
>chr13:90358420-90358620
AAAACTCACTCAGGGGAAAGCAGATTGTTATCTTTGGTCTAGAAGTGTGAATGACTGGAATGCAAATATTTCTGTGTTTAAATTTTTCTAAAAACCTTTC
>chr13:91375096-91375296
AACCATAGGATGTTTCACCTGTCCAAGACAAGCATTAAGAATTACTTCAAGAGCCAGTTTGAGAAGTTTTCCCTGATATCCTTGGGAAGTCATTTCTCAA
>chr13:95837082-95837282
TTAGTCAGCGTTTACTTACAAGGAGTCTAGAAGAGTCAATGTGGTTTTATAGTCAGCATACCCAGTGCGCACACACCCACAAGTTAAGGAGATTGCAATC
>chr13:98277620-98277820
ccagatctgataatagatggttatgagccaccatgtggttgctcggaattgaactcaggtcctctggaagagcaatcagtgctcttaatctctgagccat
>chr13:111415010-111415210
gccaggctcattctgtctttcctccaacttgcagataagatctactgcccaagcaccatgcctgcctgcctgcctgcctgcctgcctgcctgcctgcctg
>chr13:111975762-111975962
ATATGACCATAGATTGGAAGCACAGAGAAAAAAACATACTGAATGACTCAAACTTGAAAAAGATGTTAGAGACAAGACAAAGGAAATGGCATGTCTGGAG
>chr13:112426750-112426950
ATCTCAAGCTGCAATACTGAAATGAATCTGTCTGCGGAGGTTCCATTCCAGGAAGCAAagaaagaagagagagagagagacagagagagacagagagaga
>chr14:16554312-16554512
GTTTTGCACTCAATGGCTGGACTCACCTGGGAAAACAGTATAAATGTCCCTTTGTCAACAAACCTGAGTTTGGTTTAAACACACAGAATGTCTCCAACAA
>chr14:27013590-27013790
gtactcaagccagcatgttccaaagaaactagcccttgaaggcccttgaaggcttgttaggcaatagataacttctgagcccttacagaatcctgcctga
>chr14:60480238-60480438
gtcaagttgacaaccaggaatagccactacaatactcatatacatataaatatataaatacaacctgctcagtccatttcgtgttatctgcctatatacg
>chr14:67086433-67086633
TACATGCCTTGTACTCACTGATGGTGTTAGATACTGAGCTGAACCCTGGACAGGTACAATTGAGTGTGACTTAATGATGGGAAACTGTCTGGGAAGGGCA
>chr14:81726817-81727017
cctttctacctttctacctttctacctacctatctatctatctatctatctatctatctatctatctatctatctatctatctatctatccacctttcta
>chr14:99146184-99146384
GATCTCTATCTACTCATTTGACCAAGTGCAGATCAAGTAGACTTGGAACAggctgtgtttgtatgaaaggtcccgaggcttccttgctattgcttcttaa
>chr14:119972857-119973057
GTCCTCAGATGAAGGCTACCAGGATGAAGCAAACAAAATCTGCTCCCTTTATCTACAGGTTCTGAGCATTTGGATTCTACCAAACACAGACTGAAAATAA
>chr15:5592352-5592552
aacaacaatggattgtggtgtaggatcaaaaatcgacaaatgggacctcataaaattgcaaagcttctgtaaggcaaaagacaccgtcagtaagacaaaa
>chr15:7126324-7126524
ATCTACATTCATCTGTCAGACTGAAAATGAGGAGTGGTTTCAGCCACTTCAACCACTCGCCAGTGAAGAACTGTGCTTAATTTGTAGATTCTTATCTGGT
>chr15:8380348-8380548
atctatctatctatctatctatctatctatctatctatctatctacctacctacctacctacctacctatttatgtattttgaagataggatctccttat
>chr15:28014610-28014810
GGAGGTACAGCAGTCAAAATTCTCCAGAATACAATTTAACAAGAATGAGAATATTTGTAGAAAGTGCAGAACACAGTATATAGAATTAAAGAGTTATCTC
>chr15:34090780-34090980
gaaggttagtaattcaaggcaggccttggctccaggcaattgactctcgacatatatcgaaaataaaaaTAAACCTCAGAAAATCCTTTTCCAATCACTG
>chr15:36487156-36487356
cttgtggaaattggttctctccttctaccatgtgggtcccaggcatcaaactcaggccatccaactgggctgcaagcagctttatcttctgcgccatctt
>chr15:38945512-38945712
atgtaggtagatagataataggtatgtatataggtagaaaggtagataataggtatgtatataggtagGAAGGTAGATAGATGATATACAGATAATAAGT
>chr15:43171766-43171966
CACGTTGTTACTGTAGCTTTTTAGTGGCTGTTGGTTGGttttatttttgagattgggttgtagcccaggccaacctggaactcatcctagtaaggctgac
>chr15:80715362-80715562
aaccatccgtgtgggtgctggcatctgagtactggggaggctgcaaagtgctcttaatctcttagccatctctccagccACTTCTCTGGAGATTTTTACC
>chr16:6630506-6630706
ctcagttctggccttgttatctcctatatctaggtgttccagaagctgggccatcactgatcaatgacccattgtcagtggcttcttctgaggagcccat
>chr16:22908865-22909065
TCAGTTAGAGATGCAGGAATCGACTAGTCCATCCATTACTCCTCTCTGCATGATCCTTATCTCCTCTGTTGGAACCTCTCTGACTGCTGGGGCTGGCTGA
>chr16:29946146-29946346
GAGCAGGCCCGAGTGTGCGGCTGGCCGGAGGCTGCCAGAGCGCACGCCCTGCCTCGGCCCGCAGCTCCCGAGGAGAAATGAATCATGCGCCAAGCTCAAG
>chr16:49976179-49976379
TGCCCTGTGATATTCATCTCttcatgtcaacactcatatccttacatgtgtgcttgctttgaattctcatttgaacccattagtccatctcactagcttt
>chr16:51638318-51638518
TGTCTGTGGCTATGGTAAAACAGCTATTGATTTTCCAGGGCAGTCACCAGGCCAAGTTCTTTCCAAGGAAGGCTGGAAGTTCCCCTCTGGCTGAGTATGC
>chr16:98037030-98037230
accagaaaagaagcccgtgacattgttactcaatgtcaaagctgctgtgagttcttgccagttcctcatgtggaaattaacccacgcggtattcgacctc
>chr17:12327496-12327696
ATCTCAAAGATATCATTAAGAAAGAGGAAGGGCGACTCAAACATTCTGAGTGGCCAGGTGGAGATCTGGGTGAAGATTAGACACTGAAGACTCTCCAAAG
>chr17:14368566-14368766
TAATCCATGCAGGAAAGCCCATGTTTCTCAATAACAAGTGTTTCTCGGGGATTGTGGGTTAAGGGCACATAGTATGATCACATGGGAAGAATAACATATT
>chr17:47717756-47717956
atgtgcacacaGAGAGATGGATgatagatagatagatagatagatagatagatagatagatagatagatagatagatgattgaagatagatgatagatga
>chr17:49076497-49076697
ctatctatctatctatctatctatctatctatctatctatctatctatcatctatctatctatctatctatctatctatcatctatctatctatctatct
>chr17:60731864-60732064
gagaatagagaataatagagaatagagatagataggggttagatagatgataggtagatagatatatgatatatgataggtagatggtagatagattaga
>chr17:70838038-70838238
GGTTTTCCTCTGAAGCAGAGTCTCACGCTTGTCCCTCTCCTTAGGGTAACGGTTATCTTCTGTAATCTCTGCCTGGCTTTGTTGTACTTATCTGCCTGCA
>chr17:73903580-73903780
tagatagatagatagatagatagatagatagataattgacagagatagatgatagatagatagatagatagatagagagatagagatgactagataggta
>chr18:40157857-40158057
tatctatctatctatctatctatctatctatctatcatctactatctagctatctactatctatttatctatttatcctctatcatctccatgtgtcatc
>chr18:50033857-50034057
AGTTGTGCCAATACTGCCTATCTATTTTGGGGAATGAAGATAAATCCTTTGTAGTTTCGTGATAATTCTCTACCAGTCAGTCGATGGATGACCTATGTTT
>chr18:54891314-54891514
GAAGAGGCAACTTAAAAGGAGTAGAGGTATCAGAGCAAGTGATCTCACCAAAGCCACCTACCATGGCTCTGTTTTCCCTACAATATCCCCGAAGCAGTTA
>chr18:65264428-65264628
tagatagatagatgatacaaagatagatggatggatagataggatagatagatagatagatgatagatagattagatagatagatagatagacagacaga
>chr18:65480279-65480479
ggctacacagagaaactgtcagatgggtgggtggatggatagataggtacgtagatagatagatagatagatagatagatagatagatagatagatagat
>chr18:67688410-67688610
gaaaccctgtctcgaaaaaccaaaaAAAAAAAAAGAAAGAAATAACCTGGCCACTAGCTGTTAGCCACCACAAGCATTCACCAAAATAAAAGAAATGTGT
>chr18:68394026-68394226
attgaagacggagttttccataatgtctcattctttgcacattgtctagccctaggtctctgtattagttctcattgtctgcaggaggaagcttctcgga
>chr18:74784613-74784813
tgggagcatactAGAACCAAAATCAGACTTAGAGCTGATGAAATTAGGAAGATAGCATTAGGAGGTAAAGAACACTGATTCAGAGAGAGAGAGAAgctga
>chr18:78969161-78969361
ACTGCATAGCATCATAGCACATGCTCTGATTCAGCAGAGCCACTACTTCTACAGCACTATCTTATACCGAATCTCACTCAGTTACTTAGCAAGAACCAGC
>chr18:89083289-89083489
ATAGACATGGTAGAATAATCTAGAATAATCAGAAACTGACAAAACAAATGCTGTGAGGTAATAAATGGAATTTGACTATCTGAAAGTGTGAgaggctaga
>chr19:30714386-30714586
TATTACTATATACATAGAGTATATTGgagacagagagagagagagagagagagagagagagagagagagagagagagagagagagaCTCATTAACTGCTG
>chr19:40984078-40984278
GCATTATCAATTTTTTAAAatctatctatctatctatctatttatctatctatctatttatctatctatctatctatctatctatctatctatctatcta
>chr19:53499979-53500179
atagatgatagatagatagatagatagatagatagatagatagatagatagagtagaAACAAAGGAGTTGCGAAGGGATAATGAAAGCACAAGTTTGGCA
>chr5:96158598-96158798
AAGATTATTGATTAAGACAAAGATAAGATCTAACTAGGAAAACTGAGCGTTTGAAGATTCATTTTCTTACTTTGTATTAtatgtttatatatctatatgt
>chr1:53847990-53848190
ATTATTTTAGAATTTTTTTGACTTATAAAAAAAATACAGGTCTTGCATAGCCTATATACATTATCTCATATCTGTACAGTACATTCCTTATCAATATAAA
>chr10:18988020-18988220
GCCCAGAGATAGCAGAATGCTGTGCGGTCCTTTGGGCATTAGATTACCAGGAAGAGGTTTTCCATAGGCCTCCTAGAGTATCTGAGTTACCCAAGAACCC
>chr6:134838204-134838404
cctgttgactaagaatggtaagagaagacatggtccttgtctcacttctaatctttggcagaaagcattctgtctttcttcaccaactatgatgttcgct
>chr10:24590618-24590818
AATCTGAATCATGTGTTTGAATAACAAAAGAAACAAAGCACCAGGCAGCCCTTCCCTTGCTTAGCATCTGATATGCCTGTTTAAGCAGAAAGCTGTTTTC
>chr10:127378166-127378366
gctatggattccagaagattgaatctccgagtttaaggaacacacctttaatctgggctaccccttttgctggagacaatataaggacattggaagaagg
>chr12:69834821-69835021
ggtctttggggactgtgcattgtctcaggccagctcatcttactttctctgatttctcatcccatgtgattaacagctttcttccatgatgaacctcagt
>chr15:6648174-6648374
agatagatagatagatagatagatagatagatagatagatagatagctgatagatagatagcagatagatagatagatagatagatagatagatagatag
>chr15:53489134-53489334
GAATATCAAGGAGAATGACAACACTTTTGAAAAAAGTTTGCTTAAGGCAGATGGGGATGATTAAAGAGGCAGAGCTGTTTCTGGAATAGAATGAAATCAT
>chr3:86859472-86859672
agacaggatatcactcactatgtagccttggctgccctggaatgtgctaatatagaccaggctggcctcaaaatcagaaatccacctgcctttcctctta
>chr3:87363496-87363696
ctgggacttggttacctcagaatgatattttctagatcatcagttttccaacatatttccaacatattccttacacagtctttggctggggctcatctca
>chr3:89531640-89531840
atctatctatctatctatctatctatctatctatctatctatctatctatctatctatctatctatctatctatctatTGtgagaattgaactcaggacc
>chr3:89671146-89671346
CCACTGCTAGAGAAACCCGGCTGAGACACTGTGACACTACCAGCAGGTTACGACTTTCTAAACTACTGCTTTTAAATGCTCAAATAGGTTCCCACCTCAT
>chr3:89871006-89871206
CAGCCCCGCCCGCCCCACCCCACCCCAGGTGGATGGGACCCGCATGAGAAACTTGTGTGCTGATCTCGTGGTGCCCTGCCAGCTGCCAGGTACCATCCAG
>chr3:89920030-89920230
accaggaatagccactacaGTCACCAACAAAGCCCCAAAGCACAAAATCAAATAGTCAGAACTTTGTTATTTACATTAGTCATTATTTAACAGTTAACTG
>chr3:90328528-90328728
cacagagaaaccccgtctcgaaaaGCCagatagatagatagatagatagatagatagatagatagatagatagatagataTTTTGCTAAGATTTTATTAA
>chr3:94526903-94527103
agctgataaaggcactgcactaaacttgatgtccttgatgagtttggtccccaaaacccacatggtggaagaaaggaaccaactgtttcccaagttgtcT
>chr3:95300843-95301043
AGCTGCTCTCACAAGGAACTAATCCCTAAAGATAAGATCTAAGGAGACTTACTTGATCCAGAGTCCACAAGAGGAGACTCTACCAGCAGAAGGCAGAAGA
>chr3:95568107-95568307
agagaccagcgtatcactgctagtattaaagataatgggttaccatgcctggctGCATTGAATATTTTAAAGTCCAATCTTCAATTCATTTAAGCTAATG
>chr3:95729933-95730133
ggaattgaacctgggtcctctgggagatcagcagcctctgagccatctattcagccTTatcagtccgtctatctgtctgtctgtccattcatccatagac
>chr3:96439471-96439671
tatctcctttgcctcttctctccaccatgagaaccattgtaaatgtgacgcaggttttagtattgcctttgccatatccttccagtcttgggggattact
>chr3:100080901-100081101
GACAATTATAGAATATGTAAGTTTTTTTAAAAAAAATAATGCAACCACAAACAATAATGTAGGAATTTAATTGAGAAGAAATGCACGCATCCTCCAATGT
>chr3:100188709-100188909
ATCCCCTCTTAGGGCTGGTAAAGACTAGTGTCTCATAGGCTGTGAGCAACAGTGATTGCagtgagtgattgcagtgagtgattgcagtgagtgatgcagt
>chr3:100436876-100437076
TCATCTCCCACTGTAGTCTCTGAGATAAAACCAAGGTGTCACTTCCTCTTTCTGCTCTCACATAGAATGGGGAGGTTTCCAGTAAGCCATCAGATAGAAA
>chr3:100653622-100653822
TCTTATTTAGGATCTCACAGGTTTATATAATTTAATCCTGATAACGGCTAACTCTCTCGCATCAAAGAAAAACCAAGTAATGAAAGAAAAGAGACAAATA
>chr3:100984334-100984534
CTTCACatcagtagatcgactcaaagataattgacgtgttaatgatgctgagtcttttaactgtgaaaatagactcactaataggtctttttcagcccag
>chr3:101146878-101147078
TTTTCCATAACATTTATGTTTTCCAAACATTGTCCTATTAATTAGAAAATAAAAGATAAAAACAAGAATGGAACCTCAAAATGTATATTATGCTTGCTAT
>chr3:101233213-101233413
GCTGGAGGTGGGAGCTGGAAAGATGCGGGCCTGGACTTGGGGTCAATGGGAAGACCCAAGTTTCCATTTACCTCCAATGGTCACGTGCTATTGTTCAAGA
>chr3:101650374-101650574
TGGCACATCCATATCAACTTAGGCATCAGCCTTGAGCCCTTTTTCTCCCCATGTCTTTTCCACCTCTTACTCACTTGCTTCAAGATCTCCAGTGGTTTCC
>chr3:101837234-101837434
GCCACCAAGAGGGACCTAGTTAACTCAGGCTTTCCTCCGTCCTCAGGAAATAGAAATCCTCATTTTTTTTATAACATGCCAGTTTGAAAAATGGAAACCA
>chr3:103409108-103409308
GTGGGGTGATTGACATTTGAGTGCTAGGCGCACTGCAATCTGGCCATGCCTTACCTTCTTGGTAGAGTTCACAGGGTCTAAGTGACTCTTCTGACTCTAG
>chr3:103414823-103415023
AAACATTTTGATAGATAGTTTTCTGTTTTGATCAGACAGATGATAATGCTGTCTCTGATGAGCTGTCTAAGGCCTGACATGTGTTAGGACTGCAAACTGC
>chr3:103957902-103958102
TGGTGACCCATTCATACTTTGAGTACATCTTTATACTTATTGGAGATtccatctatctatctatctatctatctatctatctatctatctatctatctat
>chr3:106115330-106115530
GGAAAATAGATATCAAAGTTATATCTTTTGGACCAATAGTTACTACCATCATTGATTCTGAAGATGTTATTCATAACCAACAGATTTGTGATATGTAACA
>chr3:106711536-106711736
gtgtgaggtgtaatgtgtgatttgagttttagcaaagtttctttaatgaatgtggttgctgttgcatttggagcatagatgttcagaattgagagttcat
>chr3:107038644-107038844
CCCCAGCCAATATCTACGAAAGTCTAGAAACTCATTTTCAGTGCTGCCGGGAGAAACAACAGAAATTCCTGATGCATCCGAGAGATAAGCTTCTGCAGTA
>chr3:107041274-107041474
CCAGGAAACTCAAAGCTAAGTTATTTACCAGAGATTGACTTCCCTGATAACCAAAGATTCTTTTCTCACATAATTGATGTGTCTGGATTTAACCTTAGAA
>chr3:108795999-108796199
TTTGTAAAAGTAGAGGTTGGATTGAGCAAAGACTTTAAAGCAGATTATACCTACATCATATCTATGTATCTATATCTATCTGAATGTAAGATTGTGGTTC
>chr3:109567996-109568196
ATGTTTCTTATCTTTTGAATCTATCCCCTTGTACCAAGTCCAAGGGTGGGACATTTAAAATCGAGTTATCACTTGGCCTATGATAGAACTATTTCGATAC
>chr3:109954974-109955174
tatctatctatctatctatctatctatctatctatccatctatacctctacctctttctctatttctctatgtctctatgtctctatgtctctatgtctc
>chr3:110156474-110156674
tggtaaactcaccaagctctgcctcctgagtgctggagttaaaggcccgttacaggccaccatgcctggATGCCTGACCCCCCCccttccttccttcctt
>chr3:110412806-110413006
CTAATTTAATCATATTTTTCAAATCTACTGCATAGGTTCACTCAATCATCTCTTGAGAATTCTCAGAATAATTACCTTGTCCTAGATTTTTGCCTTCTAA
>chr3:112686984-112687184
ACagatagatagatagatagatagatagatagatagatagatagatgatagaGATATGTAAAATGACTTACATTTGGCTTTTAATTTTTAACTTTTTATT
>chr3:115033833-115034033
tagatagatagatagatagatacacacttacatagatacatagattcatagataaataagtagataaatatatagatacatacaggatggatagatagat
>chr3:115107685-115107885
tacctgtctatctacctatctacctgtctatctgtctgtctctctgtctatctatctatctatctatctatctatctatctatctatctatctatctatc
>chr3:115677240-115677440
gctctattttgagagttttgataattgtattaacctatataactaccacatcaaATTCTTGTATAATCTCAAGTTTTCTTGGCCGTTAGAGATCAATTCA
>chr3:115787796-115787996
tggatagatagatgatagatggatggatagatagatagatagatagatagatagatagatagatagatagacagacagacagacagatagacagacaaat
>chr3:116555789-116555989
gtccgagctagagcaatacgacaacaaaaggatatcaagtcaaaatatcactttttgaagatgatatgatagtgtatatataagtgaccctaaaaattcc
>chr3:119831581-119831781
GGCTTCAGTTTTACAGGAAAGGAAAGGATCATTCATTCATTCACATACTTATTTATTGGGTCACAAGGAATTACATCTATGGTTTTATGTAGGCTAGATA
>chr3:119857618-119857818
atctgtatctgtatctgtatctgtatctatatctatatctatcaatcaatctatctatctatctatctatctatctatctatctatctatctatctatct
>chr3:124255771-124255971
gtgtgtgtgtgtgtgtgtgtgtgtagtggctattcctggttgtcaacttgacaatatttgaaatgaactacaatccggaattggaaggctcaccagtgac
>chr3:126578310-126578510
AAGtttgttttgttttgttatgttttattttACTTCTCTGAGTGTGGGAAAAGCTATCATTTTTCTTATCTGTAGCATCTAGGGTGTTTGAAGAGCCATC
>chr3:126836439-126836639
ATGGATGATAGATATATGGGTAGATAAATGAGAGCTatagatgataggtaggtagatagaagatagctagatgatggagagatagatagatagatagata
>chr3:127963226-127963426
TAAGTTGTGAAAGTAATTCAACAGAAAATCACTTTGGTGCTTGGCTAGTTTCTGAAACACAAGGTGGATAGACATCATGGCTCTGGAGGAAGAATGTGTG
>chr3:128021840-128022040
atctgttaatatctatctatctatctatctatctatctatctatctatctatcATTTCTCTATGATGGATAAAGTGGTGCCTACATGTTTTTCAAAAGCT
>chr3:128746878-128747078
tctactaaagttatacgcatgaataatgtgtatatgaaacacttatatatggacattagcatattattcataatacactaccctgaactttgctttttat
>chr3:129483302-129483502
TAATTTTCCCCAGTCTCCCCCTCTTCTTCAGGCCCCCACCTTTTCACATTGAGGTCCTTTCTCTCTGACCTTTGCTACAGTTCTCAGGGCCACACCCTCC
>chr3:129922778-129922978
GATATTATCAGAAACCAACTCAAAAAAAAAATCTATGAGGTGGAGGGAGCTGAGATAAATACTAAACACTTAGAAAATCCATTCAATGAAATTATAGCAG
>chr3:131147941-131148141
CAATAAGCATCAACTTTGCCTATTTTGTGATCTTACTGTGTTAAGATAACAATCAAGAGGATAATAATGGCTACCCTTTCAATAAATGCAGGTGCTGCAC
>chr3:133388979-133389179
CCCATTTGTTGAAAAGATGAAGACATAGAACTCTGAGCAGCCAAAGATACCACTTGTTTCAACATGTGCTGCCTGTCCATCTATGGCCTGGACTGTCTCC
>chr3:133413566-133413766
ATAGAGAGAAATCCACTCCTAATCTCCCCCATCTCCTTCAGGTTCTCCTACTTTCTAAGGACCCAGACCTCTGACATGAGAATGTCTTGTGATCCTCAGA
>chr3:133442249-133442449
tccatctgttgaggaatatctaggttgtttccagtttctggctattataaatagactagcaatgaacatggttgagcactgccagtgtgtgaaggtcaat
>chr3:135539066-135539266
ggaccagccagccccagggatgctcctgtctctactttgccaattctaggattacaggcacatgctgacatgctgggattgtgggggtgcactgccatat
>chr3:135551983-135552183
ctatctatctatctatctatctatctatctatctatctaGGTTTTACTCTtaccacatgtgtgtgtcatcagaggagagcttgtaggagctggtcctctc
>chr3:136089892-136090092
TTTCTTTGATTTGTTTTACATCAAGAATTCTGTCACTAAAGATAGCAATCTATAGAAATCTCTATATTTTTGATGCCTATGTGCCTAATCTTGTCCAATA
>chr3:136600108-136600308
aaatgatccctaatgataacatgctatacttttagacaggagtgaaggagtctagcataatcatcatcggagagacttcagtcagccactgattaaaaca
>chr3:136903444-136903644
GTTATCAGGGCTCCTATCTTTCCTTCTTACTCTTTGGTCCTATAGTCCCAAAGTCAAGTTTTATTATCACAAATTAGGATAGTCATGTTTCCCTTGTGTT
>chr3:137077002-137077202
TACTATCCTTGGGAGCTGGCTTAATTCCCCCCTATTCTGGTCCTATCACTTTCCACTCAGCTTTGGCCTCTCTTTCTtatcttctatctatctatctatc
>chr3:137951467-137951667
TTTAGAAAAGATGAAAGAGGGCTGGCTCACAtgaagagatggctcagaggataagagcactgactgatcttccgaaggtcccgagttcaaatcccagcaa
>chr3:138338734-138338934
gataaatagagagtgatagataacatggtaggtaagagataattggtaaatagatgagtatgatagataaatagaagacagataaataggtgaggataga
>chr3:138423108-138423308
cccTTGAACACTCTTTTAAGGTTAACTAGGTTACAGTCAAATAGACAAGATGGTAAAAAGAAAATAAAAGATCTCCTAGGCATCCCTGAAGCGTTGCAGG
>chr3:138886406-138886606
cttttgctgtgcacaaaaaaatccattccaaatggatccaagaccttagcataagccctgaaaactcggaaaccattggggaagaaaacatttccagaca
>chr3:139529716-139529916
tagccaccagaaagttccaatgccagaaaaactcccacaacactgccctggcattcccctacactgagtgatcaagcctccacaggaccaagggcctccc
>chr3:140675382-140675582
acccgaagctcgtgtctctagctgcatatgtatcagaaaatggcctagtcggacatcactggaaagagaggtccattggtattgcaaactttctatgcct
>chr3:142356606-142356806
TAGGAATACATGGTTCCAGCAGAGTTTCCTCCTAGAACCTTTTAATTAAAAAGAAAAAGCCTCGCTGCATCTTGATAAGACTGAAATGAAAACACCTGAG
>chr3:142689014-142689214
agatgagagagaaaccctgaatgagaaatatttagagtagaaccagtaagtaagaggctgagaagatgtattacgagagaaggggggagagggggagagg
>chr3:144489005-144489205
GTGAGATATAAACAATGTGCTATTTGAAATTTCTCTACTGGTTCCTTAATCATCAGAAAGTCACTGCATACAAAAAAAAAAGAGAGAAATATATTTTCTA
>chr3:146208702-146208902
agtgttcgtttgtgtttgtattcctgtgtCTtatctatctatctatctatctatctatctatctatctatctatctggatattttctttaattacttttc
>chr3:147163734-147163934
CCCCTTCCAGCCTGCACAGGGTAATTATGTATTATTAATAATGCAGCAGCACAAATGATATTAAATGAACTACATTTGTTAATGTAGATCTTATCTAACT
>chr3:154662062-154662262
gtctgtctatctatctatctatctatcaatcaatctatcatctgtctgtctatctatctatctatctatctatctatttatctatctatctatctatcta
>chr3:155226162-155226362
CTTCATTAAGTACTGAAAACTTAACTCTTTATTTACTATCACTGTTCTGTGCTTCATTAAAAGCTGGGAGATCTTATCTATTACTGCTCTGTGCTTCATT
>chr3:158162346-158162546
TACAAGCTGTCTTCAGATAAGATCAAGTCTCCAGTTTTATTTTATTTATTTCATTAATTTGTgggggctgggagaccctctagaaagtcccagagacctg
>chr3:159099046-159099246
ATGTCTGTCATTTTtctatcatctatctatctatctatctatctatctatctatctatctatatctatcaatcatttatctatctatctatctatctatc
>chr3:159831516-159831716
AAGGATGACTGAGTTATGTAGCTTGAGTCATTGGAGTGCCAGAAAGAACTGATTTAGTGGCACATGTGATTTATCAAGGCAGAAAAGTCAAAGACATTTG
>chr4:3917394-3917594
ggggaggagagaggaaaggaggggaaggaagaagaggagagAAAATCAGGACTAgaaagaaaaggaagggagagaagggcaagatgggaggggcaagagg
>chr4:4456070-4456270
ttctttaacccagtctgcatctcctgaagatctttatctatagccatactaagttgggtatactgttgattggaggtcactaaggaggcaatccctattc
>chr4:6692722-6692922
AAAGAGTACTACATACTACTCATTTAATTTCTCAGAGCTTTATTATTCCATAGTTATTTTACTAACAGCTCACATGGTCAAGGCATTATTGAAAGTGATT
>chr4:6969360-6969560
TAATCGTATAGATATTTAATTATTCCAAGATTACtgagatagctaattttatgtcaacttgacacaagctagagtcatcatagaggagagatctttgaga
>chr4:6975897-6976097
GGTAgtaatcttcttgctgtaacaaccccaatgctgagattacatgtgtgcacGTCTATTTTTGGTATGTACATTCTTATCAGGGACAAGCATCAGTCCA
>chr4:7912878-7913078
TGCTAATCAGACCTCTCATTTTCTTAACTAGGGATGTTTAACATGAAGTAGGTCAGAGAAGAAGAGGAAATTATAGGTGGGGAGTGGGCCAATGTGTGCT
>chr4:8278848-8279048
GAAGTAGAACTGTGCATTGGGCCATAGAGTGCTTTCCAGTAATCTCTATGTCACATTAGAAATGTCTCCtgtgaatttctcttttatttcctcagatgat
>chr4:8900880-8901080
cctgacttccttcagtggtggactgtggaaggggcatgtaagccaagcacacctttttctccctgagttccctttggacagttttttatcagcacaaaag
>chr4:12135608-12135808
ggtttctgtctttgtcagcctcatgttttcttaactcttcttcttgtctgactcttatttactggttcttcttctaaatatttctcattcagagcatctc
>chr4:17429656-17429856
gattagatagatagatagatagatagatagatagatagatagatagattagatagattagatagatagatagatagatagatagatagatagatagatag
>chr4:20493682-20493882
CTTCAACTAGTAGTGCTGAACAATTGCAATGGAGCTAGGAATGTGAATGGTAGAGCTGTTTGCATTGAATAGGTAACTGTCTAGATGGAAGGAAAGATAA
>chr4:21831424-21831624
ttttcctcttgagataagatcttgcccagactggtcctgaactcatgagccctcagcctcagccgctcaagcaccgggattgtaggcttgtgcgccataa
>chr4:22384562-22384762
ATGATCTGAGGAAGAGATAAAGATCTGCAGGAGTCAGaatataatatttttaatttttaaaGCTAAGTTGAAATATTGGACAGGAGAAAATGACATTCTG
>chr4:24049592-24049792
ACTGATAACAATCTCTACCATTAAGTGTTTGGGATAGAGGTATAATACATATAAAATCATAATCAGTAATATATCACAAATGACAAATGGGACTTTAAAT
>chr4:24381732-24381932
aaaggacggaaggaagaggAGGGGGATGGAAGCAAATGACTGGGTGTGCATGTCTGTGTTCATAGCACATTATATACACATATGAATTGTCAAAATCAAA
>chr4:28040846-28041046
ttgctatgcagtgtttgactgatattctttttctgaagagcagatgaggaaacaagaggacagaagctgagagggaggggaggtaggaatgtttgggagg
>chr4:28434662-28434862
ttgttcaaaggtttaatcatctatctacctatctatcatctatgtatttatctatctccctacctatcttatcatctaccatctatttatgtatctatat
>chr4:28516960-28517160
taaccaaaatatataaagtactcaagaaattaatcaccaacaaaccaaacaacccaatcaaaaaatggggtatagaattaaactgagaattcacaactga
>chr4:31767164-31767364
AAGAAAACACTCTGGAAATAGATACAGAGGAAGAGTTTCACAttgagcaaaatgagttagatacagaaagacaaattgcatgctttctctcatTTTCAGG
>chr4:32280758-32280958
CCTGAAGATGGAGTTTATCTGTGAATCAGAGACCATAATCTTTTGAAAGGTCTCCCTTGTGTTCTGAGATTAAAATATTCTTgggcgagtgtgatgattc
>chr4:32331290-32331490
GATCATATCAGATTATCCATACACCTTCTACACACAAAGAATTGAGCAAGGCAGGTCATCCCTGAAGTCTGTAGGACTCCAGCGTTCTGCCTGTCTGTAC
>chr4:32347766-32347966
tcgtttaggttggatggggttttacttggttttattttcataagtctgtgttttatcgtgaaaccatctttcagtacttgccctaggtccgctggcatcc
>chr4:32401296-32401496
agccctgagctggtggtcccaggttttataagaaagaagtctgagcaagccatgtggagcaagctcagtcagcagcactcctccatggcctctgcatcag
>chr4:32645815-32646015
AATGGAGAAAATCCCACACTCTCTTGATAATCATCTTCCTGATACACACATAGATCTAACGAAAGATTCAGCCACTGAGACCAAAAGCTTGGGGGAGCTA
>chr4:32952780-32952980
AGGCAGTGCCTGGGCTGTCGTGGAGATCTTATCTCCAAGGAGCCACAGTTTAGATGAACCAATGAAAAGAAACTCCTAAATCTCCCTGGATTTGAGGAAG
>chr4:33124210-33124410
ctgtccgttgcaaagagaattttccttgataaagcatgaggactacccttatctacatatctaaggacagatacttagagtgtccttagggactccgctg
>chr4:33288784-33288984
aggcaaatgctaccatgcccggttAGTGAAGATTTCTAAGGACCAGGCTGCACTAGGATTATAACTCCCAGAGCCAGGTTGTGAGGGGATCTGGCTTGAT
>chr4:33841032-33841232
gaagtgaaattacacttatgaagtagcaacaaaaataattttctggctgggggggggggtcaccacaacatgaggagctgtattaaagggacataacatt
>chr4:34113321-34113521
ATTGGTTCTCTCTCACCAATCTACCTTCACCGGGTAACCCTAAATCTGATTCAGCAAGCACCTGGCAGAAACACACTCTATCAGAGCCCAGAGTTCAGTT
>chr4:39362958-39363158
gatagatagatagatagatgtggatttgaggaggtgatttacaggctacaatccagctaaaccaacaatggctagcagtgaatagaaagtccaagaaccc
>chr4:40980299-40980499
gagattatagAGTAAGTAGCTGACCACATGCTTGGGTTATATCAAGTTCTTCAAGAACATCTGCCCTCACTGTCAGTGCTGTACCTACCTACTAAAGACC
>chr4:41208844-41209044
attttttgaaagggtcttactttatggttctggtgaacctggaactcagtatctagaccagtctgggctcaaactgatggagatcagtttgcctaccaag
>chr15:86095778-86095978
tatcctgtacattttcctgtaaaacaactggcacaaggtgtggcctctggtgtctggcatctttcctttTTATGACTTAATTATGACCCGTGGTTTgggc
>chr15:86184162-86184362
TTCCCTGGGCAAGCACCACCCTTATAAAGTGAGGTCTGCACTGGTGAGTGACCACCCCTTTGGGACTCAAGCTTGATGCCCTACCCTCGGAGGTTCAAAT
>chr15:87826408-87826608
tctatcgatctatctatctatcgatctatctatctatctatctatctatctatctatctatctatctatctatcatctgtaatcatttatctatatctcc
>chr15:87961239-87961439
acctacctttctatctatctatctttctttctttctttctttctttctttctttctttctttctttctttctatttttctatctatctatctatctatct
>chr4:44164768-44164968
ggaaatgaggccaatctggtctgtaagagatcttgtctcaataaacaaGTTTAGAACAAAAGTATGACTAAACATGTGCCATAAAGCTGAGATAAATTTT
>chr4:44316190-44316390
TTTATTTACATTTACTTGGACTTATGATTTTAGTTAGTGTGTTCTCTCATCTTGTGTGAATCAGCAGCGAAATGAGGTGCTTGATGAGGCGACCTGAAAG
>chr4:45296451-45296651
ctgtaacttcagttccGATGGGGGCGGCAGGTTGGAGAGGTGCGGGGGAGTgggattccaataccctcttctggttttcccaagtaccaagcatgcatga
>chr4:45404920-45405120
GTTTGTGGggggcagagagatggctcagagataaaagcactgactgctcttccagaggagctgagtttaattcccagcaaccacaaggtagctcacaact
>chr15:88353796-88353996
agatagatagataatagttagaaagatgataaatagataaatgataaatacatgatagatacatagacagatagacagacagacagacagatgagtagat
>chr15:89797228-89797428
gctacgtggagacaacttcaaggtattcccactaagatcagatataagataaggatgcagaccctcttcatgcttattcaatataaggcttgaagcctta
>chr15:93223839-93224039
TTCCAGTGATCAAATAAAAATCCTTAAGCTGTTAGCGCATGATAAGCTATCCTCATACTTCATACTACCCAGCATGCACAGGGGCCCAAGACAGAGATGC
>chr4:47369710-47369910
gtattactcccttctaatatctcctcttgtaactggatagtctgttcctcgtgcccctttcTCTGTTACCAGTTAATACTGTGTTAGGTAGTTTCGGAGC
>chr4:47942420-47942620
AGAGCCTCATTTCCACGGAAAAGCAGCCTGACAGGGGCAGACAGTCCACGTGAAGACCCACAGTAACTTTTTACAGCATATCTGGACTGAACTCTGATTT
>chr4:48042524-48042724
ATGGAAATAAAATTATTTTTAAACCTTCTTAAGGGTGAAGAGTTAGGCAAGAAGTAATACGTGGAAAACTGTCAAGTGCTTCTCTACACACCCACCCACC
>chr4:48374377-48374577
gaggggagtgtatttaatctaacatctatagtcttcctcatgacagatcttatcactaaagtgttgacaacaggctaagaactagtgaaagtatgacCAG
>chr4:51230004-51230204
ATTTATTAAACAGAAGAAAAATTACAGGGTGAAATGAAAATATAGAATTAAAACAAAGGACTAAGGAGACTCCATAGGATTCATTGGACAATGTGGAAGG
>chr4:51581471-51581671
gatagatagatagatagatagatagatagagatagagagatagagagatgatagatagatagatagatagatagatagatagatagatagatagatagat
>chr4:52019562-52019762
TTAATCTTCAGTACTGTTTCATGTATTTGCCCTTATCAGCTGACCATCTTTCAAGTCTTAAGCTTAGTCTTCACTGTAAAATTACATTTTCCTCCCACAT
>chr15:93623229-93623429
TCTCCTAATTGGATATGGCTGACTAGTCCACTGCAGAGATCTGCTCTGTTTCCTGGCTCTGAGGCTCAGTGTATGTGTGGGACTCCGAGCCAGCCAATTA
>chr15:95283446-95283646
tacataaatagatacatagatacacagatgatagatagatagatgatagatagatacataaatagatacatagatacatagatgatagatagatgataga
>chr15:95508002-95508202
agagaggggggtggatagatagatggatggatggatagatagatagatagatagatagatagatagatagatagatagatagatagagatgggtgagtga
>chr15:95826788-95826988
AACACGTACCTCTACACACCCATGCACGTTTGTGTTAGTGTACATGGGTTTTTAGGATATATAATTAATCCGCCCTTTAAGGCCAAATTCACAGAGCAAA
>chr15:95872082-95872282
tatgctgaggcaggcagtttgcaagttcaaggccaccctgggtaacttaaggagattctctctcaaataaaAGGTGTgagggtctgggtcagagatagag
>chr15:96404598-96404798
CTGACTTCCAGTATTGTTATTTTTGTCTAAAGTTCTGTAAATACAAGCTTTAATGTTATCTTTGAGAGATCTATGTAAATAATAGTCAAGAACATAGAGA
>chr15:96605290-96605490
tgtaagttggaggccagcctgggatatctatatcatccatatctatatctatatctatatctatatctatatctatatctatatctatatctatatctat
>chr4:55725504-55725704
TCAGAATAGAGAGCCACTGGTGCCCGTGCCCCAGCCTCAGTCTTCCTCTCCATGCCTGCTGCAGTGTTGGTCGGTACATTGTAGATGAGATCTGGAAGAT
>chr4:55901028-55901228
CTCATAGTACAGCGGAACCCCATCAGCACGTACACATGCAGAGATATTAACAACCCCATGTGGCACTGCTAATTAACTCAGGCTCCTGCAGGGACACTCA
>chr4:58323020-58323220
ctatctatctatctatctatctatctatctatcCTTCCATAGACATATATCATACCTCAGTTGCTGTTGAGAGAACTGGGACTTGATAGTTCCTGCCTGT
>chr4:58517458-58517658
tgttgtggctcaagctcaagtccccgttcttgctctgcaagtggtataccgctgagctatcttttcGATCTGACAGCAGTTTTTCATATAGCAATCCAGC
>chr4:59125079-59125279
AAAACTAGGCTTACATACTTGATTTCTTGCATTTGATGGGAAGATAAGTACACCAATATGAAACATTAAGTTTCTCTTCTGCACCTGCAGAGTTTTTTTT
>chr4:59489810-59490010
AAGTTTTTAGAAAAATGGCTATTATATTTGTTTTATAACTGGCAAAACTTCAAAAGTTCTATTGGTTAGATGCTGTGGTGTATTAGTTTTCTAAAACTAA
>chr4:59776843-59777043
CCTTTTATCAAATACTTAGCATTTGACTTGATTCTAAGCTTCAAACTTAGATAAGATCTCAGCACATGTTGCAAAGAGTCCTGAAGTagctgggcagtgg
>chr4:62553439-62553639
tatctatctatctatctatctatctatctatctatctatctactggtatttgtttttttttgttttttgagagagttggtaaagagacagcatttaattc
>chr4:62617938-62618138
gaggacatatagatcttaggtgttatgtcactgtggccactcagccagcaagagattggcagagccTCTTTATCTCTTCTGGGCACCATGCCACACGGTC
>chr4:62633583-62633783
CCACACAGACGCTGTCCCACCTCTTCCATATTACGGCGCGCTCCCTTCCCACCAGAGACCTCCCCACCTTGCTTGATGACTGACCTCCCTCTGCTTTCTG
>chr15:101325555-101325755
tgatctatctatctatctatctatctatcatctatctatcatcgcatctgattcatgcttgtggatcaagatgtaagctctcagcggctatgcaaataca
>chr4:63589668-63589868
gtctgtctgtctgtctgtctgtctgttcatctatctatctatctatctatctatctatctatctatctatctatctatctatctatctgtctgtctgttt
>chr4:68139098-68139298
ttggcctggtaccatggctgtcatccattgatgggaatgggaaacctgaaggatccccaggacttgccaaaagaccatccagctgaatcagtgaatcatg
>chr15:102934608-102934808
TGCCAAGCGTAATGTGCTGATTGAAATCTGTAATGTTGAGATCACATCGCCTTTATCTTTATGATCAAAATGACTCCCAGATAATTTTTTAAAACTAGAT
>chr15:102945295-102945495
TGCGTGTGCGGTGGAGATAGATGTGCGTGGTCAGATCGCTGGTCATGTTAACAAGCCTCGTCATAAAGATGGGGATGATAAGGAGAGCAAAAGAACTCAG
>chr15:103159281-103159481
atcctgttgccacagcctctgaaataaatgagattacaatctacataagcAGGTATGTCTACTAATATAATTTCTTTCCTCTCTCTTTTGTGTGTGTGTG
>chr4:69544731-69544931
GTAACTCCAGTGCACTATAGATGCTAAATATATGTTCCAGAATATGTCTTCCAAACATTTCAAGCATTTTGTGCATCATAGCTTCCCAATGTCCAAAAAT
>chr4:76381060-76381260
ggctcagcagataaggacatgtgctgttcttcttcagggctggggcttagctcttaacacctatgttgggcagttcacaaccacccacttctatatatcc
>chr4:76396122-76396322
AACCAGCAGCACTCATCACATTATCAGTTTCAGGTCGATAATTTAATGTGATGGGTGTGAGGCACCAGCTACACATCTCTCCATCACATGACAATAATTG
>chr4:81024682-81024882
agaggaataaatgatagagataaagagatggttggatagatagatagatagatagatagatagatagatagatgatagatagatagatagatagatagat
>chr4:83102237-83102437
CACAGATAAGGTCAGGGCCTCCATTTGACTCTACATGGAGACATAATACGCCTTCCAGACTGTTCTCAGAAAAATTTATTTTTGTTGTTTTGTTTTATAA
>chr16:7879525-7879725
ccgagagtcactgaagaagagcatctcaatgagggattctccccagtggatgagcctgccttgatcacattaactgctgtgggaagacccagtgttctgt
>chr16:10138506-10138706
ttctgtttgttatgcttgcatctatggctttccaaggttcttattttcagagttgtctccctttgtgatttctttatcgtttctacttccatttttagat
>chr16:10484482-10484682
TCACTTATTTAACTTATCTAGCTCCCACGGGAATTATGTGCTTACTAACAATCATGATGCAAGGCACTCACAGCATTGTTATCTACGTGGGACTCAAGTC
>chr4:83408526-83408726
GACTCAAGTCTGTTGAGAAAGCTCACAGGCAGAGAGTTAGAGGGCTCATGGGTGCATACTTTCATTTACCTGTTTGTCTTTTCTTTGATATAAtgaccaa
>chr4:83442604-83442804
CATAACTATCAGTACTTGCCATAATTAGTCATGTCCCTCTGTCCTGTGTccccacccccacccccacccccaGttttttaagacaagtttctctatagcc
>chr4:83581980-83582180
tctatctatctatctatctatctatctatctatctatctatAgatacaggattttatactctaaactaggctgtcttagaacttaccatgaagcccactg
>chr4:85388400-85388600
atctatctatccatcatctatctacctacctatctactatccatctatctatctatccatcatctatctacctacctatctactatccatccatttatct
>chr4:86981627-86981827
cgactatcaatcatctatcatctatctatttatcatctatctatctatctatctatctacctattatctacctattatctatctatcatctatctatcta
>chr4:87520808-87521008
atctatctatctatctatctatctatctatctatctatctatctatcacctatctatctatctatctatctatctatctatctatctatctGAGTACACT
>chr16:10659590-10659790
TACAGCCAAGCTGGAGCTCTTCCTCCAGCAGAACATTTAATTTGGGCTTCCAACCCCAGCCCTGCAATAGCAAGCCCCGTGCTAAAGCCTGTCAGAGGCT
>chr16:10787980-10788180
TATCTCATTTTGGGATCAAATGGACACAGGAACATCCTGGAGTGCGTCACTTGTATCTTCGCCCTAAAAGACAGGAATGGAAAAAGGACCTTTAATACCT
>chr16:11020950-11021150
AATTGTTTTGAGTATTAGTTACAACCACTTATTATACAATACCCAGAAAATGATAttcttttaaagatttatttattttatatatgtgagtatactaccg
>chr16:12674040-12674240
tggatggatacatagataaatggtagatagatagatagatagatagatagatagatagatagataacagatagatagataatagataacagatagataga
>chr16:13298812-13299012
TTTCCAGGAAGAAAATGTGAGCTCCTCTAGATAGCAATCTAAAAGTTGTATAATCCATTTAAAGTTTTGTACTATATTTCTGTTTTATTACTTTCTCTTT
>chr4:87696797-87696997
tagatagatagatagtggataggtagatagataTCTGAATCTAGAAGTGTACCCAGGTTTTTAATAATCTTTGACCTAAGCAAATTGATTGCATAGGTCA
>chr4:87929511-87929711
AAGttatctaagacaggatcttactgtgtagccaatctagcctcacagtcatggtcctcctgctgcctcagctatgggggctgggattcaaggAGCAATG
>chr4:88065934-88066134
AGAAAATTTCCTCTTCATAGAAACCCAAGATCTCATTTGCTGTCAGCCTGCTTTCCCTCATTTATCCCGTGTGAAGAGAAGAATGTGTGGCAGTTGTCCA
>chr4:89126603-89126803
ACGTTCAACTGCCTTTACATATAAACAGTCACTAATTATCATGAAGCATTTGTTAAAAGATTAAAGCAGTTTATTATATCTTCCTTCAATTTATCATCTC
>chr4:89267398-89267598
GGcttcaaagatatccggatctaaattcctgggactagtgactgtatgaaaaaagaagtttccaaggatataattaagtcacagatcttaagataaggat
>chr16:14423176-14423376
AGGCACATTCACGTGGGTGTGCACACCTTTCCTGGTGAGTACCACAGTGACAAATGGCTCTTATGTCTTCTTGTGTTtatctatctatctatctatctat
>chr16:15100367-15100567
GAAGAAATAGTAAGTCCATGTGCTTCTTTTCCTAGAAGGAAAATAAGGGCTGCACATAGACGTGTTTAATAGTGTATGTGCTTTGTGGGAATAAGAGTTT
>chr16:16991214-16991414
attttttaaaaGAAAAAGCTACAGAATAGTTTCATACTGAAGGAGTCTACATTATATGTAGATAATATGTAGTACTCAATTCTGATTTGGCACAATTGAC
>chr16:18339012-18339212
tcagttacactgtacctatgtataataataaataaatcttttaaaaaaataaaaagataaaggtgtgtactaccctatctgggcctaagatctagtgggc
>chr4:90136334-90136534
AAGAAGACATGGTTAATACTCATCCTTTCTAATTTTTCAAAAGCCATGTCAAATCTCTTTCTGTATTCAATCTTCAACAAGAGTCACTGGCTGATCATTA
>chr4:99920866-99921066
ATGAGATGGGATACCAAACACATCCATTATTTCTGAAAAATGTCCTTTACAATCTGTAATTTTAAAAACCTTATCTTTTGCCATCTAAAATATTAATATT
>chr4:100806265-100806465
tatcttgcctccatctatcctatctatctatctatctatctatctatctatctatctatccaactatctacctacccatctatctattcatctatctatc
>chr4:101241454-101241654
TTAATTTATCCAAACATTGATTCCCTTTTCTTTAAACGGAGATATCAATGCATAGAGATTCACAGATTAAACCAAGCCTAACAGGATCTGGGCACAAAGG
>chr16:18344278-18344478
TACTAGACTGCCTGTATCCTTGGCCTCTGACTTCTCATCTATTGTATTCCCTGCACTAAAAAACAACACAGAACACGGACTTCTGCTCCACCGTGCCTTC
>chr16:18892942-18893142
CACCTGTTTCATGTTTCTCCTACTACCTGCCACCCAGTGACCAGTAAGAATGAAAAGATATTTCACTGTTATGCTTGATTTGATCACACAGATAAGACTC
>chr16:21530644-21530844
CCACAAACCTATGTTTAATTAAAATAATTAGTATGTAAAGCAGGGCACTGTCTGTGGAATGGATTTAAAAAACCATAAGGCATAAAAGTACCAGACCAAA
>chr16:21672010-21672210
ccaccacaGGACTCATAACAGCCTTTCAGGCAATGCTTGCAATGACTCAAAGACTTCCTGCTACACCATACTTGTGAAAGGTCACACTAAGACTTTAATA
>chr4:101414082-101414282
acattgaattgtaataatagagatattaatttaaaaacaatttttgtatacgtataatttttcactctattaaaatgagataaatctgcatactaaggag
>chr4:101687950-101688150
GTAAATATTAGATAACTAGAGAGGTATATGAGTCTTCTGAATATAATAACATCATCTATGCATATATTATATCTTATGTACATATATGACATGTGCGTTT
>chr4:101981358-101981558
aattgtatcttatatcttgggtatcctaagtttctgggctaatatccacttatcattgagtacatattgtgcgagttcctttgtgattgggttacctcac
>chr4:102247248-102247448
AACAGGTAAGCACAAAGATAGGGATAAGGAGTAGCTATTGAGATGTGTGAACTCAGTGTAGCATTTAGAACAAGTGTTcatctgctagagtcactaaatc
>chr16:23264326-23264526
TTGATGAGAAGCACTTTGGACACTCATTGTGAAGCCCTTCAAGCCCACGGAGGATGTTGACTCCATCTCTAAGTTTCtctttttcatggctgagtactat
>chr16:23681598-23681798
ACCACAGAAGCcaagtaccccacctttagaactcattttattagatgacaagccatgattctgagcaatgagtttcTCGTTTTATCCTCCCATCCATGAG
>chr16:23796317-23796517
CCTCAGTGGATCCAAATATCTTTTCCCTAGAAGGGGCAGGGTCTTGACCGCTTACCATTGGGTCATGAGGTGTTATCTAATAGGATGGATTAATGGTCAC
>chr16:23846540-23846740
GACCATTTAAGCTCCACATCTTATTTCCATAGCAATATGTCCTTGTCCAAACAGGGAATCATCTCTCCCCTACTGACCTTTTTCACAGTATTTACTTTGC
>chr4:103249542-103249742
TGGCAATTCTGATTCACCATGAGTAAGCAGTCTCTTATCAGGAATGCCCTACCTCAGATAAGAAATAGcacacacacacacacacacacacacacacaca
>chr4:106725896-106726096
agaagctctgactctctcatccagcctccacaggcaccaggtatacacatggtaaacttatatgcatgcaggtcaaacacacacacacacacacacacac
>chr4:106908578-106908778
CTACTTCAGGCCTGGGGTGTTGTTTTTTTTTCCTCCCCTGGGTCCCCTGGTGTCCCGTTAGGTCCGAATACACACAGGTATGGAACCtgtgctgggttca
>chr4:108166862-108167062
ccatatgagatctgggacttgaacccagattctctggaagagcagcctgtgttcttatctgtggagccatctttccagcctcCACTTGGAGGTCTTGCTG
>chr4:108774900-108775100
CCAATATGATTAACCAGTTCCACTTAATGAGCTCATTAAAAGTGTACAGTTTTTATCCTCAAGCCAAAAACATTTCTTATCATCAAATCTCATAATTTGT
>chr4:108974368-108974568
accttgaacttctgatcctcctgtttttacctcctgagttctaggattacaaatacatgctactacacctaatttCGTAGGAATGATGAGTCACTTAGTC
>chr16:24154640-24154840
GGCAAACTAAGATAATCCCTAAGACCCTAATCTTGGCTGACCTCTAGCAAGTGATGCCCTTATCACTACAGAATCAGAGAAACGAAGCTGGGTCCAAGAG
>chr16:24659450-24659650
ATATACTTAGGAGGTATTTCAGAGACAGAGTTGTACCTTTATTTTTAAAATTATTTCTGTGATATTTTGGTTTACTCATATGCATGTTATGGGCCTTTTG
>chr16:25575147-25575347
aagaaagaaagaaagaaagaaagacaggaaagaaaaaaatgtacaataaaatgactcgtcctatcaacgtctgatatacttaaagatcagttacttgata
>chr16:27355319-27355519
cacatatacacacatgaacacatatacacataTGACATGTCTGCTATCTGTGGTTCCAATTGTTTAATCATACCCCTTAAAATAAGATGCTGGCCCACTA
>chr4:111456669-111456869
CCTTCTGCCCTTCTGTGTTCCCTGTCTTAATGAATAGCACAACCAGACAGGTACATCTCCCTCCCATTTCCGTACTCCTGCCTCTCCAGCCTTCCTGTTT
>chr4:111482862-111483062
AGTGAAAGTGGCAGATGGAGAGCTGCTGAGCACCATGAGACCGTGGAGAAACCCTTCACAGACAGTACCCCACACCTTCCCAGGACAAGGGGCATCCCTG
>chr4:113075910-113076110
agtgttctctaggtataaaatgatctagtgtagtaccatgatacatattggtaccaatatcagttgtatccctctccattccaccataggaatggtcagc
>chr4:115877040-115877240
ATGTCCAGACTTCAGACCCCAGCACTAAGAATAGAAAAGAGAAAAGAATACAATTTCATCATGTACAGTCATCAGAGATGGCACTGGTATGTGTCAGCAA
>chr16:30068924-30069124
CTTTCCAGGACCTTCAGCTTCGACCCCCGGAGAGAGAGGTTTAAAAGAttgttttgttttgttttgtttAATTGGCTCCTATTTGCCTTATTTTCTGCCC
>chr16:30393434-30393634
aagtgtgttccaggacagccagggctatacagagaaactctgtctcaaatagataggtagatagatagatagatagatagatagatagatagatagatag
>chr16:31460213-31460413
GGCAGGCAGGGTGGGGTCAAGATCTATTTTACAGATAAGAAAACAGGCTTTCCCAAGTCTCTCATCACCTGAGGGACCGAGCTGACTAGCCAAGCCTGAG
>chr16:31604502-31604702
AGCGAAGATGCCTTGCTGCAtctatccaggatgctctaccacgtatacacatctgggtagtgcataaacaacagagacacttctccaagtttataggctg
>chr16:31717682-31717882
tctagataaggatctccaagcctccagataagggtcactggtgagccttccaattctggattgtagttcattccaaatatagtcaagttgacaaccagga
>chr4:116652796-116652996
aaaattattttattaccaggtggtggtgatacatgccattaatcctagcaatcaggagaagaggcaagcagatctccaaattcaaggccagcctgttcta
>chr4:118049832-118050032
ttatcggcgcttggtgacagagacgtggggagtgatcagtcccttatctgggatgggatctcacttCCCTGTGTTTAATTACTCATGTCAAAGAAAGGAC
>chr4:118242266-118242466
TGGGGCTTTAGCGTTGGCATAATGTCGAGCTCCAGATGGCATACAGATAAGACTTTTGAGAGTGACACTAGTTAATGGTGGCTCTAGTTAATGGTGGAAC
>chr4:119519520-119519720
GTCTTTATATTGATGAAGAAGCCTTCGATGGTCTATATGGATTGTGGACAATAAGGTGGGAATTAAGTTGTTGTATAAGTAGTAGTTCATGTTCCAAAAT
>chr16:34060503-34060703
tgtggccctatttttattttatataatcatgatataggtatcattttgcaacttgcAAATTCTCCGTGGCTCAGCCCATGAAAGTCTTAACACAAGGGCC
>chr16:35767952-35768152
agaggggttataaataaatgtccttcattttataagcttatggctgtttgtcaatgggccagtagactaaggcaATGTCCCAAAACTACCCAAAGAATCT
>chr16:36269156-36269356
aaatttaagaagatctcagaagatggaaaggtctcccatgctcatggattggcaggatcaatatagtaaaaatggctatcttgccaaaagcaatttacag
>chr16:36363134-36363334
TTATCCACAGTTGAGTTTTGGAATTGTTTCCCTTGATATCACAAGAATGTCAGAAAACCATTTAATTTGATTTTTCATATAAAATCTGTTTTAACATAAG
>chr4:119785064-119785264
acacccacccagccagctgacatatctgcacacctattctgaggcattcccctcctttatcagttgagcatgggaaattccccagtgaggtcacagttgt
>chr4:120669520-120669720
TGCTAAATACAGATTTAAGGTAGAGATCCTGCTGGCATGTACAAGGTCCTGGCTTTAATTCCCAGCACCAAAACCAAAACAATCAAAATGCCTGTCACCC
>chr4:121667705-121667905
gtgactttaacgaaggaagtgaaagatctgtatgataagaacttcaagtctctgaaaaaagaaattaaagaagatctcagaagatggaaagatctcccat
>chr16:36880832-36881032
CGTGGGGAGGTGGTGCACACACTCtgtgtgtgtgtgtgtgtgtgtgtgtgtgtgtgtgtgtgtgtgtgtgtgtgtgtgtTTaggtcagaggtcagccttg
>chr16:36925692-36925892
AAGAATTCCTGGGAGCTGCATGAGAGGAGGATGAAGGAACAGTTCCTCATGGCCATCTCAGATAAAGATCAGCAGCTTGGTCATCTGCAGAGTCTCCTGA
>chr16:36941568-36941768
tttatctgctgttttcctattatcaaatgtattatagattgatacatttgtgtaataaaatataactgattgaaaaacaatgacgaagaaaatacaagca
>chr16:39070372-39070572
TAATACATTcttggcttgagcttctgaaacctcaatgcctacccccagtgatacacttcctccaacaaggccactcttccaaatagtgccactccctgta
>chr4:124011280-124011480
accatgagggctggccagtcagagtaagagtagcccaggtggaacttaacaagtcatatcttgggattattgataggggaatagatactaatagtttaga
>chr4:126725442-126725642
tatctatctatctatctatctatctatctatctatcaatcacagggtctcactatactgccctggatggtctgtaacttgatatgtagaccaggctggta
>chr16:40933102-40933302
tgaacaaccatgttggaaatcaatttggaggtttttctaaaaactgggaatacttctacctcaagacccacccagctctactagaactggaatataccca
>chr16:43124946-43125146
ttagttaaggtttctattgctgtgcttatacaccatgaccacacccatggcaactcttataagggaaaacatttactatgggctggcttacaattcagag
>chr16:43461339-43461539
AGTGCTCTTTGGAGTCCACATAGAAAAGTTACCTGCTTAGGCATAATAACATAAACAACTGATATAGTTCTCAAAGATCATAATCTATTTTTGAATCTTA
>chr16:43709349-43709549
GATTCTCATCTATTCTTTTCACCCAGCTTGCTAGCTCACTTGctctctctctctctctctctctctctctctctctctctctctctctctctctctcATT
>chr4:127222142-127222342
gaggccgtttgaacccatgggactggagttacataggtgctgggaattgaacctgggtcctctggaggagcagcccgtgctcctcagtgcagagccatct
>chr4:129444631-129444831
tatatatatatatatatatatatatatatatGTCTTTTGTTCCTCCTCCTTGTCTTTGCTTCCTTTGGATGTTATCTAATTATCACATCTATATCCTGTC
>chr16:45195935-45196135
ggagatggatcttcaagtggacaagattattacaatgggcaagttggtgatGGTACGGGGACCTCCCTAGATAGCTGTCTAGTATCCCCAGACAGAGAAA
>chr16:45218343-45218543
ATATTTGGTTTATCCTAATTGATTTAATCatctatctatctatctatctatctatctatctatctaggtagatagatagatagatagatagatagataga
>chr16:45221474-45221674
AACTAGTGACTATCATATATGTGATGCCACATCTCAAAAGTTCTCCACTTCAATCAGTCAGGTTCCAGTGATCCTTTTAATCCAATGGATCACAACTGTG
>chr4:132241265-132241465
TATCTCTGTGAAAACAGACAGTGCCCTCTGCTTGGACAAGACACATGCTCCAGTGGAACTGGCACCAGGCCCATTTTACTTCAAAATCTTCATGTTTCTA
>chr16:45678464-45678664
tctatctatctatctatctTCctccctctctgcttctttcttcctctccctctctttgcctctcccacctctccctctccctttctctatctctcGGCTG
>chr16:45722188-45722388
AATATCTTCATTCCACGTCATTTTCCCCAACAGTGGTGGATTGCTATCTATATATGTCCAGAGATAAGATCCAATCTAAGTAGCTTTGTGAGATTCTTCT
>chr16:46539555-46539755
ctatcatctatctatctatctatctatctatctatctatctatctatctatctatcatctatctatgtatctctatcatctatatcatctatctatctat
>chr16:47241718-47241918
TTTCATGTTGATATGCTTTGCTCAGCATCTTATCATATGTATGGATCTATTCAAGTAGACTGTATTGAATACTGTTGTTTCCATTAATTTTGATTGAGTA
>chr16:48776962-48777162
AATTAGAAAAATAGGTCACAAGGTAAAGAAGTGGGGCTATTTTGTTTAGAATAGTTTGATGGTTATCTATCATTTTTAGAATTATCACTTATTAGTATGG
>chr4:134045772-134045972
gcctccatgggtaccaagcacacaagtggtacatatgtaggcaaaacacccatacatataaaataTACTAAAagatgatagatagatagatagatagata
>chr16:49699820-49700020
TCTCTAGCGATGAGCGCCCTTATCATTTAGATCTCTTTCTAGTTTATGTTTTCCTTTGCTAGACTTTGTAAACTAACAACTGTGAATACTTAGGACATTT
>chr16:49788390-49788590
ctccaagcctccagataagggtcactggtgagccttccaattccggattgtagttcattccaaatattgtcaagttgacaaccaggaatagccactacaC
>chr16:49818932-49819132
caaccaagattggctatcaTTAGCTAAATCTaccgcttgtcagcttgacacacaaacacatcactgttaaactataacctttactttttaccgggattgc
>chr16:51312861-51313061
CAGTCACTCTTAAATAGCACTTATCTTATTGGAATCTGAAATACTAGGTAGACAGAAGAGCTAACACTTTCTAGGAAAGGGCAGAAAAACACTCCACTGG
>chr16:51482411-51482611
tccaaacagaacctcaatagagaaataatggtgctgacagacagacattattactaaatggccaaaacagatctccacaaaacaattcactcaaacacag
>chr16:51629319-51629519
aagaaattaaagaagatctcagaagatAAAGgtttgtttttttacaatgtgtgtgcagtgcccactaaatttagcagagaatgttggttccttgcaacta
>chr16:51675148-51675348
GATAACACAACTACCCCCAATCACCCAGTTTCCTTCCAGTTAACCAAAGTGGAAACTATGAAATACAACCTCAGAAGCAATAGCAACAGCACTTCCTGCC
>chr16:51914910-51915110
AAGTGCAATGGCAGAGAGATTGTGCAGGGACAGGTAACACTTGGGGTAACCCTTTAGCAACAATGCAAAACATGCAGACAAACGTATGAGGAAGTAACAC
>chr4:138024329-138024529
tctatctatctatctatccatctatccatccatccatccatccatccatccatccatccatccatccatccatctatctatctatctatctatctatcta
>chr4:139634883-139635083
tagattctgtaagacagtctgagcagttagatacgtagatggaaagccaggccgagagatagagatagagggatagagatagagatagagatagagatag
>chr16:52216469-52216669
ATACAAATTAAAATTGAAGCTTATTCTTGACATCTTGTGAGACAATCCACATTCAAGTTCTCTTTCAACTCCCCACTGAAGACACAATTAAGTTTCCTTA
>chr16:52299910-52300110
atctctctatctctctctctctctctctctctctctctctctctctctctatctatctatctatctatctatctatctatctatctacactccagattct
>chr16:55583209-55583409
TGTTAGAATCCAGTAATTTTGGAACTGAACCAATCATGGAAAGCATATTTACACTCTGAATGATGATGTACCGTGTATTGAGTTTGCACAGTAGCTTTAC
>chr16:57372234-57372434
CTTAAGCAGAATCTGATTTACAACCTATCTAATGCAGGCCAAGAACAGTCTTTCTTATCATCTGTGATCTTTACAATGTTTTCCTAGTTCAAGGAAGCCA
>chr4:142127488-142127688
ATTGCTGCTTCATGCTTTTCCCAGAATCACACACTCGCTTTTACTGTGGTCACCAATGCCTCACAGATGCCTATCTCTGGCCTCAAAGTGTCTCCCTGTC
>chr4:143099634-143099834
GGCGGCTATGCATTTAAAAACCAAAGCGAGATAAAATCTCGGGCATAAAGCAGAAGGCAGAGCCACAATCCCAAGATGTAAGTGGCAGGTGTCAAGAGTC
>chr4:143577295-143577495
aagttcttatcataaagatctttcacttccttagttagagtcacgccaaggtattttatattttttgtgactattgagaagggtgttgtttccctaattt
>chr4:143605342-143605542
aagggtcacctggtaagccttccaattccgagttgtagttcattccaaatatagtcaagttgacaaccaggaatagccactacagttggctttctattat
>chr4:143906106-143906306
ttcaaggaacacacctttaatctgggctacaccttctgctggagacaatataaggacattggaaggagggagtctagctcttactccttcgcctgcttgc
>chr4:145182875-145183075
catatagtgcaaggagaaaacagactcccaaaagttgtcctctgatcACTTGTACTCTTACGAATGTGCAGAGGCACTTACAAACAATTAATTAGTTAAA
>chr16:58774094-58774294
atgcacaagacatgcagaaattcaaggataaaaaaaaatcccagcacagaactaggagttggacacaaaactgcaccactagattgggagctattggttt
>chr16:59475858-59476058
GAGAAAAGATTTTGATCAGAAGAGGGCAACAATTCAGTTTCACCAACCTCAGAGATATAAGGTAGTGGATTTCCCCAGGGCAGAATTCTCAGACATATGA
>chr16:62192171-62192371
AAAGATTCCAACCATGTTACTTAAGACTATATTTAGTCTTTGTCGTAACCAAGCACTTCTTATTTGAAATGGAATTTTCGCAATGAGATCCTGCAATTCA
>chr4:147219586-147219786
agaggcatcgggggccatctctgtggcccaatctgtatctgagaacccggctctttgaccaagggatacgtggttctgttgggcggcgaggggccgaaac
>chr4:147306324-147306524
ATGGGGACCAGTGCAGATTTGATCGAATTAGAAAATATTCCTCATAAAGCACCATCATATGGCTGTAAATATTAACATTAATAAGCAAAGTTATAGTCTC
>chr4:147767777-147767977
ctcttgctccttcgcctgcttgctgtgtgagactgagtaactgctagatccttggacttcaattcacagctgcgactgaacaattgttgggaattgggct
>chr4:149422128-149422328
gggaagccctctctccagccccTATGTTATACGTTTTAGATTCCTATCTGTATCACCCAACCTGACCCCCAAACTTATGGAGTAAACCATCTGAGGCTGG
>chr16:76109172-76109372
GGTCAGATGAGGTAAGGGACGAAAGGGAGAGTAGAGTTGAGCAAAACTACATTATATATAATGGACGAAATCCTCACACAACAGAAACTACACATGCTTG
>chr16:76539164-76539364
GTTAAGGTTCATTATACAAATCAATTGTCTACATGGCTAAGGGATGCAGTTAAGAATTCGGATGCCTATTCTCAGTTTATGAATAACATCATTCTTTTAC
>chr16:76575566-76575766
TAGTGAGAATGCCACATTTATCCTGTTGGTGATGATCATTATCACTGAGTGACAGAGGACAGCCATCCAACTTCTGCTGATCTGCAATGATCTTCATCTC
>chr4:154904746-154904946
agagaaaaaggccaagcagctatgtgagatcttgggaggagtggagtcctgtggccgctcctataaggcagaaggttggaaatgtttagcagggactgga
>chr4:154965122-154965322
CTGTGAAGAATCTCGTTACTTCTGGAATATTGAATAAGTCCCCCACCCTCTTGCTTTTGGGTTGTCTCTCTGACGTGTTCTTCCTTGGGAGGAATGAGGA
>chr4:155722788-155722988
agcaaccatgtggttcctaggaattgaactcaaggcctatggaagagtagccagtgctcttatctgccaagccatctttccagcttcTCTCTAGCTATAC
>chr16:76993510-76993710
agccactacaATCCACCCCTTGTCAACTTGATACAATATCTCATgttcacatgaaacaataacaaggttgtgaatatgcctaacatgatataactatccc
>chr16:78691337-78691537
ATTAATTCCCCAAATTTTTCTAACTGATGGATTGAGAGCATAAATGAACCCATTTAAGGGAGGTAGTCTGGGTAATTTTCTGCCTGCCTTTTCTTTATTC
>chr16:87581330-87581530
TAGGAAAAAGGTCTGTGGGTGTGCTTCCTCTCAAAGCTCATtatctatctatctatctatctatctatctatctatctatctatctatctatctatcttg
>chr4:156129676-156129876
GAGCCTGGAGTAGATCAGGGGCTGCCTGTGCTATACTGTTCACACTCCCCAGTCCATCCCATTCCAGTGTGGCTCTCCCTGCCCCAACCTTAGCTGCTAC
>chr5:3138706-3138906
cagatacacccacaggtatgcctcattaatgtcctctgtggttcttaatccagtcaaattgacattcaaaattaaccatgacaTGTGGATTCTTGTTTAT
>chr5:3229983-3230183
AGACTGATCCACTAGCTTCATGGTGTtgctgagatctggatatttgggggtttctgcaaatttgtattatggcacctaatcttgaaagcattgagaaatg
>chr5:3459500-3459700
ATTCCAGACACCTTGTTCTAAGACTTGGTTTCATAGGTTAGAATTACATGTAAATATCTTGTCCATGTGAAGAGTTGTGTATGCCTAAAAATAACTCAAG
>chr5:3496172-3496372
TTGCAAGAACTCTTTTAGGGAGGCCTAGATGCTCGGTCTGATAACCAGGGTCTTCTGCCTTCTTGCGATTCCCTTGGGTCTGATTCCTGGGGTTAGTGAG
>chr5:7390026-7390226
gataaaagttttggaaagatcgggaaccaaagacccatacttaaacacagtcaaagcaatatacagcaaaccagtagctaacatcaaactaaatggagag
>chr5:8193968-8194168
atagtcaagttgacaaccaggaatagccactacaaggtgtttctcagccattcggtattcctcaggtaagaattctttgtttacatctgagccccatttt
>chr16:88617422-88617622
agatagagagatagagagatagagagatagagagatagagagatagatagagagatgggtagagagatagataaaggattgatagaGAGGAAGAAAGGTA
>chr16:89127156-89127356
ggatgatggatggtaggaagatgcatagatagatatacaaacagataggtatagataagatgaaatagaagatagatatagataaagagatgaaagagat
>chr16:91063948-91064148
tgtcatcagatagcatctgaggcctgtggcagactttgctgtcaccacctgttgagttccaagttccaaagaacttgaaaaccgccttgaccgccttgac
>chr16:91073128-91073328
GGCCCAGGTGAGCAGCAAGGGCTGAGTTAATGATAAGATCAAGATGTATTTCGTACATGTGTGAAAATGTCATAATGAAACTCCATCTCCCAAGCGAGTA
>chr16:91285209-91285409
CCCCAAAGATCCCTGTTCACATTCTCAGGAGCATATTCAGCAATATCTCTACCTACAAGACGGGATCTTAATTGACCTGGTTCGATTTTATTTAACATTT
>chr5:8622098-8622298
AGGAGTGAAAATGCGTACGCCAACAAGCGACAGCAAGAGAACGCACAGGGATTTGGGGACATCTCAGTAACTACTACAGCAGCTGGATGCTGCTCTTCCT
>chr5:13366836-13367036
GTTTGAAGGGAATGGAACTAGGAACTAAACAAGAATAACACTGGATGCATTGCCAGCTCCTCTTCTGAGAAGAGTGACTATGAAGGCAATAGATACATAT
>chr5:16379282-16379482
AATAAAATGTTAGCAAATGTGTGTGTTTTTATTATCTCTCTCCTCTCACATTCTTATGTTTATTATTAAATCAATACATAAAATTCTTAATCCTGCTACT
>chr5:17930538-17930738
atatctacatctacatctatatctatatccatatatctatctctatctctatctctatctctatctctatctctatctctatctctatctctatctatat
>chr5:20737096-20737296
GATCCTGTCACTGAAGAATGGCCTGCTGGTCTGGGGCAGAAGACAAACCACTCCTCTATATCCCATCAATCCATTGCGAATCCATATATATATATATTTG
>chr16:92554456-92554656
TGACTCAAGGGTCTTTTGAGGGCTTGGATTACGTATCCCTAGTCTCTTATCTGGTCATAGCTGATGACCATGGGTCGTGGCGAATATTCTCAAAATGTGT
>chr16:92786614-92786814
TTGACCCTGGAGACCTGTGCTTCCTGAGTCTCAGCTGTTATTCACCAAGTGCCCTCCTCGACGGTTCCTTCCAGAATGCTCTCTCTGACTGACTGATCTC
>chr16:92924006-92924206
gattgatttgttgatagattcatgatatatagatatagatagatgactgatagataatagataaatagataatatattgatagattatagattgatagat
>chr5:23875388-23875588
TCATGCGGCTTTTCTTATTCTGGATGATGTTGTTGAAGCTGCAGTACATCTAAATAAGAACTGTTTAGATAGAAAGCATGATAAGGGGTTCCAGTCTGCA
>chr5:23883340-23883540
GCTATGTCttgtgttggctgtaatttgactaattgtgtttttaaagcccattctaagctttctataatgatttttacaacaacctgattttgtgatggtt
>chr16:94189464-94189664
GAGAGGGAGCCTCAGGCACAATGtttggctgatctgataagatcaaggtgacaacagcccatcgtggcaagggacagcttggtggcaggggctggttgct
>chr16:95059440-95059640
tagacatagattagatatagattagacatagattagatatagattagatatagatgacatagataagacTATATAGATACAAATACAGATACAGATCTAG
>chr5:24294304-24294504
GAACAtaaccccaacatcaggaaccagaaacaggtgggtccctgctgctttctgaccagtcagcctagcctgattgctgagccccaggtcccagtgGTGG
>chr5:24740388-24740588
agcagttaagagcaccgattgctcctacagaggacctgggtttgggtccagcatccatatgatggcttacaaccatctataaatctagttatatacagaa
>chr5:25077008-25077208
aggattctatggagggcattctcattcgaaccagcaTGGCAGCTGAGCAGCGCCCTGGGGATGATGGTTTCTGGGACCCCAGCCCTGATGAGTGACCTTG
>chr5:25493432-25493632
taccaccacAATAAATTAAAGATATTATATGTATGAGTATTTGGCTAAATATATGTATGTTCGCCttacaaactgcccaacatggatgtgggaaccaaat
>chr5:28242501-28242701
AAGGAAGTGGCTCAGAGATATGATCTCTCACCTGTCCCCAGCTTCCAGAGCTGAGAAACAGTTCTCTGAAATCAGCTCATTTCTTGATAAAAACAAAAGT
>chr16:95315429-95315629
CTGATGTTCAGCTCTTGCCAAGTTTATTCTCACTGGAGCCTCGATGCCCATTGATGGAGGAATAGATGAAGAGATTAGGGTGTGTGCACAAATATCAAGT
>chr16:96524048-96524248
acatattgtctactactatattatgtatgtatgtatgtatgtatgtatgtatgtatgtatcatctatcatctatctatctatctatctatctatctatct
>chr16:96890696-96890896
atagatagatgatagatagatgataaatagatgataggtagatagatgatagataaatagatgatagatggatggattgataaataagtgaaaaataaat
>chr5:29752902-29753102
aaaataattaaaatatataaaaaCTGAACCAAAAGAGAATTTgacaggaactttgagtttaaggccagcctgctttgcatagtgaggacctgcttcaata
>chr5:31680852-31681052
taaacacatgtattgaaacattacactgtaatgcaaaaatatgtatatttgtcaatAATTTAACAATCAGATTAGTAACATATACCTCTCTGTGTAAAAA
>chr5:31702950-31703150
ggtgtaatataatgagccttcccttacaagttgtttttggtcagtgttttatcacagcatcacagaagcaaagtaggacagaaattaatattgttttgac
>chr17:4734218-4734418
GGTAGCAACATCTATTTCTACCTGAAGAAAGAAACACAATAACCATTTCCTTATTCTTATCTCTGACCATCATAGATATTCTTCCTTATAATTACGTGGA
>chr17:5797141-5797341
tcagtctctttccttagagtccgtcaactctcaggatggagaacaagactaaatgacatgagcccttgggTAGTGCTCCAGATCCAGGGCATGGCAGAAA
>chr17:5802873-5803073
gagtacatggccactgggtcccagccttacataatttatatctatcttattcttcatggcccccagtctgatcaagaccaaagccatgTGGGTTTCTGCG
>chr17:5976938-5977138
TCAGGCTCAGAGATTCTCCAGACTTACGGGGAAGAGGTCAGCTGGGATGCAGAGCAAACCAACCCAACTGCCTGCACTGCACTGCTTTGCCCTTTCCGTG
>chr5:32197984-32198184
TgattctgagataacagacgtaagatgggactattccaggctgggtgagcatatggttatccCGTCTAGGCTTAGAACCATTTCGCGGTAGCCTCCAGAA
>chr5:32427610-32427810
TGCCAGATAAGAGATGGTGTTAGAGGACAGTATGATTAAAGCACATGGCATGTGAGCATGCAAATGTCATAATGAAACTCATTCGTTACAGTTTAGTAGA
>chr5:32680867-32681067
ttttttttttaggtttgttgaaggattactttcttgctttggatggttttgtacaattccattacctatttggttgtgttttcttgtaattctttaaggg
>chr5:34424252-34424452
TGCAAATTTTACCTTGATTCTTATCTTTTACAACttttttttttaagatttatttatttatttattatatgtaagtacactgtagctgtcttcagaaact
>chr5:34844970-34845170
TGCTGTTCTGGAAGCCAGCAGGTTCagccttgtgtgagtgcctactgctccttcaagttcttctgatgattgcttctcaggccttggttttgttagctcc
>chr5:35296133-35296333
CTTCTTATCTTTGCATCTCAGTGCCCCCTCTGCTTACCTGCTTCTCTAATAAAGGATGCCAGAGTCACTCTGAGTTTTGGAGGTTACAGGCTGGAAATAC
>chr17:7896818-7897018
cagacagagagaaagacagagagagagagagagatcgctatctTCCCCCATGAATGAGGGGAAGATACCCCAACAGTGCAACAGTCACAGCTGAAGTTTC
>chr17:8310470-8310670
TTTTAATATAGAAGTTACTATACTTCAAAGGGAAAACGTGTAGCCATATTAAAAACTATTTTATTGGACATCAAGGACGATTTTTATTGTACATTCGTTA
>chr17:8391477-8391677
cccacatgtgcacacctgcagacatgcacacatgcgtgcacacacacacacacacacacacacacacagcagtggcatctttttTATTGCATCTTAATTG
>chr17:9624981-9625181
AGATAGACAAGTAGTTGACAATGATGGAGAAAAGATAGGTAGTTGATAATAatagatgagtagatagatgatggtggatagatgagaaatagatatgtag
>chr17:9980216-9980416
atttaccatctacccacaatctatcatctatctaccatctatctatctatctatcatctatctaccatttatctaccatctatctatcatctatcatgta
>chr5:36343716-36343916
cagttctcttctagctgctgttggagtaagatgtagaactctcagctctctctcctgtaccatgcctgcctggatgctgccatgctcccaccttgatgat
>chr5:36748906-36749106
ggagtcagaggcagacaaatctcttaaattcaaggccagcctggccagtttcacgccaccaagggtcctgtagtgaggctctgtctcagacagacagaCA
>chr5:37497021-37497221
gtgtaacttctcccagcatttttaggaggatgctggggatagaattcttgttttttcctggcaagagctttatctcccgagccatctcctcagTTCGTTG
>chr5:43079676-43079876
tagatagatgatggatagatagatgtgcatgtgtgtatatatgtaaatatgtaggtagatagataatagatagatagatagatagatagatagatagata
>chr5:43204711-43204911
tcaccagtgacccttatctggaggcttggagatccttatctggatcttggtttggagatcttgagccatagtggctatggattccagaagattgaatcgc
>chr5:45452628-45452828
gatatagatggatacatacacaaagatatagatagatagatagatagatagatagatagatagatagatagagagagataaatagatgaatgatagatga
>chr5:45672320-45672520
CTTATTTGATAAGATTAATGAAGCCATGCTAATTAGATTGAAAGATAAGATTCCAAATGTAAGAATACAAGCAGTTTTGGCTCTTTCTCGACTCCAAGAT
>chr17:10027773-10027973
cagatgatagataaatggatataaatgctagatagatagatagatagatagatagatagatagatagatagagaagatagatgacagatgtttgataggt
>chr17:12308388-12308588
GGCCTGAGTGACGGCGCAGCGTGACCGCTACGAGATAAGGATCTTGCTATTTTCCTCCAAATTACTTACGTTCCACGCTCTCGTAACTAATCTCAACCAA
>chr17:12653884-12654084
CAAACATAGAAGATCctatctatctatcatctatctatctatctatctatctatctatctatctatctatctatctctatatctctctGAATTTTTTGTT
>chr17:12857127-12857327
tgaaaacagttaagatgcccatcaaaaataagctggatcaacaaattgatatattttcatacaatataaaactattctgaaataaaaagcacagactgcc
>chr17:14562670-14562870
gcattatcagaaccaaactctcccaccatagcaagtcctggatacaccatcacaccagaaaagcaagataaggatctaaagtcacttctcatgatgatga
>chr17:14940788-14940988
CCACAGCAGTAATGCTGGGTCTTCCATCCTGACCCACTGTCTTACTGTGTTTCCTCAGAGATAACATGGAATAGCATATCCCAGACATCCTACACACAGG
>chr5:46559670-46559870
cttgaaggttgtcttatctccacatctgtgctgtgacaggtaaatgtctacacactacacacacGcacatatacacaacagacagacagacaggcaaaca
>chr5:48193460-48193660
GACAGAGATGATAGTGAGTGTGAAGCTTTAGAGATTGTAGAGATAAGAGTTCAGGGTAATAGTTTCATTTTGAGGCATTGAAAAAATAGTGGTCTAAGAA
>chr5:51489148-51489348
agatgatagatagatagatagatagatagatagatagatagatagataatagctacatagacacatagatacatagatatatacatagatacatagacac
>chr5:52825493-52825693
gtaatccagtccgcctacgggaggtagagacagaagaattgctggtagctcatgcgctacttagcctagggtttaagaaataggagagaccccaaatcga
>chr17:15742205-15742405
CCATTGCTACCTCATTAAACCACCAGATAATAATGAATTCTATAATAAACAGGAGGCCTTACAAGTAAGACTTTTTAACTATTTCTATTGCTAAAGCAGA
>chr17:17448694-17448894
ACAAAGGAAAAAGAGAGAAGGCAGGAAAACCCAAGTCCTCGGGTCAGGAGGGAGGACCCAGGGAGTCCAGCTTCTCCTTCCGCTTGCCTGCTGTGACCTA
>chr17:17646648-17646848
atctatatgttgatctacaggaaatttgcttaatagggtaggctaatgcccaggcatcctgaggctatataatagtcacatgaaaggcatatcagctgca
>chr17:17831540-17831740
ACACACAGAGAGTAAGGTACATAGAGATAAGACAGGAACAGAGTCCCAAAGTGAGGGACATAGGTATAGATACAGAGAGTAGTTTCAGGAAGAATAGAGA
>chr17:18693628-18693828
GGTAAGGCAATTAAATTACATATTTTATAGATTCCAAACTAAAGCATATAATTTACTGTACTAAATATGTAGATGTGTATGATAAAGTTGATCATTATCT
>chr17:20321704-20321904
ctaacttacttacttacttacttacttgcttacttacttatttaGACAGAGTATGTGTgaagttggctctctccttccactacattgattttgaagttta
>chr5:53594348-53594548
ATGCTGACGTCGCTTCTCACCTAGTTTACCACAGGACCCTTTTCCCTTCTAGATTCACCTCTAGATTCCGTAGCTTCTCCATGGCAACTGCAGTGTTTCT
>chr5:53640532-53640732
atctatctatctatctatctatctatctatctatctatctatctatctatctatcatctatctatcatctatctatctatctatctCGACctctatatag
>chr5:57440908-57441108
AACATCTGGtatagatatctaacatatatctatatttatatctatacctacttgtacacctctctatatatctatatctatatctacatctacatctaaa
>chr5:57583890-57584090
GGATAGGAGAGTGAGCTTCAATTTTAAAAGGGCTGTATATCACTTTAGGATATGGATAAAAAAGATAGGCACTACATCAGAAAACCTAGTAGGGCTGCAT
>chr5:60163292-60163492
tgatatcttgtaagaatagataaatgccttttaaatataagaactcagtggacaacgagcttctactaatgcaaaagctaagaatgtaactaaaaagGAA
>chr5:62775411-62775611
attgttcagtcgcagctgtgaatggaagtccaatgatctagcagttactcagtctcacgcagcgagcaggcgaaggagcaagagcaagagctagactccc
>chr17:21442188-21442388
aggtggttttttttttcatagtagactctgactgttgacaacagaagtttccttgatgaagggtaaaggctaagtctgtgggtacaaggaaaaatgctta
>chr17:21533096-21533296
TCTGCCCAAAGATTAAAATAAAGATAAGATTGGCCTTCAGAGCCTGAGTCTTTCATCCTGTCCTTGTGTCTTTCCTTGTTGATAAGGTCCTGATAGTTAC
>chr17:24010747-24010947
aggatggctcagcaggcacaggtgtttgacacacaaaccttgctagctgaatttgaccctagaacacatagaaagagacaactctgctaagttgtcctca
>chr17:24306550-24306750
aggccttgctatatctgcttcatctgagtgttactgtagtcatcctatctatctatctatctatctatctatctatctatctatctatctatctatctat
>chr5:62780257-62780457
AATGTTGCCCAGATAACAGACTTTAACAGCAGCTTCCATCTTGGTTATTGATAGACATCTTCCACTGAGTGACACATGTTCTGGGGACAGGCCTACACAT
>chr5:62905322-62905522
ccagtaaacagcttttctctatttcttggtttctccctccaggattcttgccctgacttcccttaatgaacaatcacaagatgtaagttagataagccct
>chr5:64359756-64359956
CGAGGTCAGCCATGAGAGGTCATTTCAGttcagactggtcttgtcatacagctcaggcttgcctcaaactcttaacaatcctccagcctcagcctctaga
>chr5:64376388-64376588
TCCTTTTCTATGCAAGAAAACAAaaaacaaaacaaaacaaaacaaaacaaaacaaaacaaaacaaaacaaaaAAACTCCTTCAAAGTCTTGCCTGAATAG
>chr17:24683464-24683664
gagcagtcagtgctcttatctgctgagccatctctccagcccAGCCCTATTTATTCATTTTTAGttttgtttttctttttccttttttttttttttAAGt
>chr17:25203644-25203844
CCCTCCCTGCCCCGCCGCCTCCCCTagactgggtttttctgtgtagccctggctgtccaggaactcactctgtaaaccagcctggctttgaacttacaga
>chr17:26171539-26171739
TATGATAGATAGGTCATgtacttgggaaagcagagataagatcactgcaagttcatcagccagagctaaatctctgtctcaagaaaaTCTTTTAggggct
>chr17:26237502-26237702
ACTCATGAACATGTACAAACATACACATATGCGCgattgatcgatagatagatagatagatagatagatagtagatagatagatagataTGTATACACAT
>chr5:65501447-65501647
CCTACATTAAAAGGAGAAGGAAGTAGAGGCGGGAACCCTCTGGGAACTTTATTGGGCTCTTTCATAGACCACCTGTTTGCTTTTCTTATCACGTACCAAA
>chr5:65878962-65879162
ATAAATAAGCCCATCATGGGATATGCTTGGGAGGGCCTGGAGCAATATGTTCCAGGGCATAGTGTACTGTAGCATCCTGATCAGAGGTGATAAGAGGCAA
>chr5:66201067-66201267
atgcttatcacacactccacccattagcgacatactcAGTTCTCAATAATGTCAATCTTGTTAAAAGCTAAATTGCACTATTATtgtgaatgtggtatat
>chr5:67549161-67549361
AGAGTCTTACTAAGCTTGCCTGTGCTTTATGTTTCTATGTGCTGGGATAAGAACTAACTTCTGTGCTATAGATTGCAAGATAAGGAGCGGTGAGCACGTG
>chr5:67580950-67581150
tctatatcatctatatctatctgtctgtctgtctgtctgtctgtctctacctatttaatctatcatctatttacctatcatctatctctatatctatcta
>chr17:28211572-28211772
caggaggattgctgagaagttggggccagcctgagctacagtgtaagatcctatctcaaaaaaaagaaCAAACCCTGTTTAGGAGAGAGATTATTCATGC
>chr17:28672798-28672998
GGCCTGAAAAGCAAAATCACTTAGTTAAGCAAGGACCATTTGGCTTTAAAAGTTACCTTAAAGGAAAACTGCTAAGAGTGATCAGGTATATGTAGAGACT
>chr17:29763803-29764003
aactgtaactttgctactgttatgaatcatgatgtagggctggcgagatggctcagcagataggagcactgactgctcttctgaaggtcctgagttcaaa
>chr5:72135988-72136188
agataatggatagaaattaatggttgatatagacatatatatatatgatagataaatgatagataagaaatagatGACTAATAAATGTAGGCTGATTGTT
>chr5:72869074-72869274
TAAGTTGTCTTTGATGGTAGTCTTGAGTCTTAGCCACTGTTATCTGATCTCATCCATCCTGTACTGTCagacaggcatggtggcccacatattttattcc
>chr5:73254046-73254246
CAAAGAAATAAGGCAGAGCGGACCATCCCAGCTCTCCCAACAATCTCTAAGCAGTCATAACTCATAGTTATCTAGAAATATGTATGCAGTACACAGAAAA
>chr17:30549055-30549255
GAATACAGAgggacagagagatggctcaaaagataagggcatttgtcactaagcctaatgactcaggttggatcctgggacctacacatggagaaaatca
>chr17:30766734-30766934
CAGTAAACATAATGTGCATTCCCCCCACACATGCACACACATAGAGATATAGAGATtagatagatagatagatagataaatagatagatagatagataga
>chr17:30773831-30774031
TTCTCTGTCTACCTAAGTTCTTGCTGTCACTTACCTGCCTGCGCACTTTCTCCTTTACCATGTATTAAGTCGTGTCTTTAAGGTCTTTTCATATTTTAAG
>chr17:31697111-31697311
cccagaagatgtcacctcaacgatgctggtctcttcttttttttttttaaagagtgagataacaatctttctcttttatttaatattcatttattcattt
>chr17:32239042-32239242
CCCAAAATAACCAAAACTAAACACTAAGGGGAAACTAACTTTCATTGATAGGGATCTTTCAGACCAAAGCAAACCAAAATCTGGGTACAGACTATCACAC
>chr5:75282987-75283187
TGCAACTTAAAACAATCTTAAAACTtgtgtgcgtgtgtgtgtgtgtgtgtgtgtgtgtgtgtgtgtATACACATGCACAAGTGCACTTAAGcacacacac
>chr5:75301378-75301578
tgggatgggatataatcccagaaagggatattaaaagaaacatgaggaaacttggagaaggtatgggtgctagttaataatgtatcaatttcggttaatt
>chr5:77046610-77046810
AAGGTTACCATTTGCTCTTAAACACAGTAGACAAAGCTATCTTAATCCATTTTTGTTTTAGTGTTCATTGCTTATTTCTTACTGGTGTGTGGAAACTATA
>chr5:79435964-79436164
tagtactatgtccaatcatatgaagaactgccaaactgatttccagaggggttgtaccagattgcaatcccaccagtattggaggagtgttcctcctgag
>chr5:84161553-84161753
atagatagatagatagatagatagaatgatagataaatcaatagatagataggtagatagatgatagatagatagatgatagatagatagatagatagat
>chr5:86072106-86072306
ATTGTAAGGTTTCTAATATTTAGCCATAATCTAAAAATGCAGTGAAATTTCCAAAAGAGTCTTTTAAGCATCCCAGAAGATTTTGGCTTTAAAGATGAGA
>chr17:32475700-32475900
atgctaccggcccccacctgacttcccttgaatctttggacaacaaacacacacacacacacacacacacacacacacacacacacacacagagtttgtt
>chr17:32994418-32994618
CTGACACAAAGGCACCATTTATTTTTTTCCTTGAAATGGTTGAAACtgtttttgacttttcctgctgcctgtgtatctgcatgtagagttctcagctacc
>chr17:33033356-33033556
GGGACCTTCCGAATGTACCGGTTCGTCATTGGACAGTTCATGAATAGCAGTAACAGCATCCCTGATTGAGGAAAGATAGTGACAGCCTTGAGCTTAAATG
>chr17:33466438-33466638
AAATATTTTTCTTTAAAATCTTTATTATCAGCATACATTtaaacagatggatgaatagaagatagatagatagatagatagatagatagatagatagata
>chr17:33472086-33472286
caagatgacccagaagatgaaggcacttgccaccaaatgtgatgacctgagtccaatcaccaagacccacatagtgcaaggaaagaactgattcccacaa
>chr5:88884152-88884352
CAGGGCTAGGGCCTCAGAACTTTTTATCTGTGTTATCTGAGGCAGGAGGCTTCATCACCTGCCGCCACTAGATGGTGCTTGTCATTCTAACAAAGCTTCC
>chr5:89036199-89036399
AGGAGCGTGGAGGCGTATGGGAGAATGCTTCTGAGTCAATGAGCACTGGGTGAGATAAAAATCCTAAGCTTTGCTTTGACACTGTGGCTGATCTCTTGAT
>chr5:90062603-90062803
TACAAGTAATGCATAggactggggatatagctcagcaatagactgattgctgagcacacaacaaggcccCCAAAGTACaaaaagaagaggaagaggagaa
>chr5:90710499-90710699
ctctTTTTTATCTATGTTACCGATCtctatactatctatctatctatctatctatctatctatctatctatctatctatctatctacctatctatctatc
>chr17:33921384-33921584
CTGTGCAGCTATGTGCTGGTCCAATAAATGTTATTAGCACCAAGAAAAAGTTAGGACCCTGAGGTCCCCAGATCGACCTCCAGATAACTAGCAAAGAACC
>chr17:34397702-34397902
CCCTGTGTGAGAAGTTAATTTAATATCATGATTTATCAGTCCCCCTGGGGCCCTAATGGAAGATGACACAAGGCTAGAGATGTTACTGGAGGAAACTTGA
>chr17:35820288-35820488
gactgagcCATCTCACCCAAATTGTTTGTTTTAAGATATCTCTCTTACTCTCTCTCTCTTTTTTTTTTCTTTTTTTTCTTttttagtttttcgagacagg
>chr5:92113860-92114060
gtgtgtgtAAAACTTTCCCATGAAAGTCTTTCAAGATGAGGGAGATAAGGATTTGAAAAAGTAGTGAACACAGGAAAATAAAATTAAAAAAAAAGCCTCT
>chr5:92818222-92818422
TCCAGCTGACTGCGTTAAAGGTGACTTCTATAGTCAATCTCTACTGGTTGTTTTGACCATCTAGTTTAATGATGTCatctattatctatctatctatcta
>chr17:37696200-37696400
TACAATAACCtctatctatctatctatctatctatctatctatctatctatctatctatctatctatctatctatctatccatccatccatccatccatc
>chr17:40885001-40885201
tgtgtgtgtgtATTTACgttgggaaaagcacccagggccttgaacactgactgttctaaaaaggactctatcacttacctacatccctggccATCAGGAG
>chr17:42720444-42720644
TAAGATCCAACATGTACCCAAAGGCATGCACCCACTGATGATACTTgataggtggatagataacagatagatgattgatagatagatagatagatagata
>chr17:43364708-43364908
GGAAAAGAGAAGGCCACCAGATCATGGAATAGAATTTAAGGGTAAAAGATTTCAACTtggttgggcagggaaaagggaggcagagctaagtgtttcagag
>chr17:44122496-44122696
tctgtctTTCATTCTATGTGTGTGCAgattgaaagctgcccagtgtgggtgctgaaaacaaaactggggttctctgtaagagcaatattcgatcttaatc
>chr5:96879169-96879369
TTGCCGAGATAATCTGTtttaggatgggtaaggattccaggaaacattggccaagtgcaagaggaaatgaaaaagagaaggacatggggtacggtatgag
>chr5:97869616-97869816
CAGATGTGCATCCTGGATCCTAATTGACATGAACATAATTTCGCTACAGCTGCAGTAAGGGAGAATAGTGAAGGAAATAACAGTCTAAGATAAGACGTTC
>chr5:99584856-99585056
gatagataaatagatgatagacaaatcatagatacatagatagatgataggcagatgatagatagattatagacagagaggtgatgatatctatgtggat
>chr5:100108771-100108971
GATTCCTTTTATTCTGTGCAGTATTTACTCTGCTGACACTAATCTTCCAATAATATTTCACAATGAAGAAACCCAGGATAAATGTTCCCATGGCCCCAGA
>chr5:100501382-100501582
GATTTTTTACAACGACTAAAATGACTAGTACAATCTTATCAGTGTCAGCAATCTGGTCAAAACAACTCACACCATGACATAGCGTTTAATGTATGTGGAG
>chr5:100577356-100577556
CAGTGATAACTCTGGGATGAAAACATGCAGAAGTGTAGAGACCACCTTTTCCCTCAGATTGCCAGTGGTAAGGGCGCTGGCAGTAAGCAGTCACCAGCTA
>chr5:100599460-100599660
tctatcatgtatgtatgtgtgtatatcatctatctatctatctatctatctatctatctatctatctatctatctatctatctatctatctatctGTATG
>chr5:100871804-100872004
CTCTTTTATCGTGGAGTTGTGGCAAGAGTGAGAGGTACTAAGAGATAAGACGCTGAGACGAGGTAAAGAAGACATGTTCTGGTTACTTGCTTGAATACAT
>chr17:44329042-44329242
tctacaagaactgcagcattgttatcagctgagaaatctcttcagccTTGATAGGtgtttctttttgttttgttttgttttgttttgttttTCATAATTA
>chr17:44557188-44557388
CCCTGAGGTAAGGCCAAACCTGTGTTTAGAAGTCAGCAAGTGCGTGTGGGCTCTATGTCACAGATGTGTGAAAAACACCTAGTGGCTCCCGTTATCTCCC
>chr17:44612132-44612332
GTTTCAAAATGGCATCTGGCTGTGCCTGGGGGCTGGCGGGAGTTAGTGAAACCCCAAGAGGATGCTAGTTTGACTCAACATGGAGACAAGAGTGACGCTG
>chr17:44718692-44718892
GACTGGTCGACCAcattatctcatttaatcttccccagttagagtcatcgccccagctcacgaaggaggaagccttagccccagagaaacttagtcattt
>chr17:45415413-45415613
TGGCCATCAAGTTCAAATTGTTGGCCCTACAACCAAACCACGTGGTGTCCTCCATGGTGACACAAAGATGATCAGCAGTGCGAGCGTACCTGTAGAATCC
>chr17:46000184-46000384
ccacctatcagctctctatctataatctatccatccatcatctatctatctatccatctgtatattatatatctttctatcgtccattatctatctatct
>chr17:47261142-47261342
CTGGGCATCTTGGTATCAGTTGATTAATATCTATGGGGCAATTTCCTCTTTGTATTAAGTAAGCACCAGAGGGGCCCATGTGGCCCTTGGAGGCgtgtgt
>chr17:47292447-47292647
GGAATCCCAGCCTCGATACTGATTACAGTGTCTGAACTGGAGCATgatagatagatagatagatagatagatagatagatagatagatagatagatagat
>chr17:47447134-47447334
ttgttccaagataggatcttgctagccctggctagcttgaatcgctcagtggttttcctgcctctgcctcccaagtgccagcattacaATTTCACCGAGC
>chr17:47465324-47465524
AGGCACAGGTACACTAGTGTTTCCCTTGGTCAACCCCTCTCCCTGTGCCAGGCACAGAGGCCGGCTTTGTgcgggaaagatggctcagcagataaggtaa
>chr17:48380370-48380570
aggtgcaatggagctaaattctctgtctaaggagattaaaagattaagcaaaagcccgatgttagatggcataagcacagcggtgatctcaggatgaaac
>chr17:48961348-48961548
gatggatggatagatagatagatagatagatagatagatagatagatagatagagatagagagagagatagagagagagatagagagagagataggtata
>chr17:51120793-51120993
caattttaccaagtgaccatctcacaggcctagatagatagatagatagatagatagatagatagatagatagagatagatagatctgtatatgtatcta
>chr17:51906776-51906976
atcagttgcgatttccttgctgtcattattcttatcgtggctaatctcaagtaaccaaactggtttgcaaaattcccgaatacttacccatcacctcttt
>chr17:51941129-51941329
atgtatgtatctatctatctatctatctatctatctatctatctatctatctatctatgtatgtatgtatgtatgtatgtatgtatgtatgtatctatgt
>chr17:51968158-51968358
tctatctatctatctatctacctacctacctacctacctacctacctacctacctacctacctatctatctatctatctatctatctatctatctatcta
>chr17:52035137-52035337
gggactcttttcagatATTGAAAGTTAATGATAACTAGGACAGTATCTGACTCCATCTATGTCCACATATTTTTCTGTGAGTGGATGTACTTGTCTCAGT
>chr17:52076922-52077122
GGTGACTTAGGGGCACACTCTGGGGGTGAATTCTGGGAACTCTAACTGATCTTTCAGGTTGACAAGAAGTGGGCTTGCTCTCCTCAGAGAATTTCACTGG
>chr17:56760970-56761170
tgccccacacctcaccacacccccatagaacatgtctccttatatttctttatctttttatgatcacaacaTTGGGGACTTTGCAGAATGTCAGGGTCCT
>chr17:57297203-57297403
GACAGAGTATGATAAGCGCTGCTGCTGCCTGCGGGAGATCCAGCAGACGGAGGAGAAGTATACAGACACACTGGGCTCCATCCAGCAGGTGTGTCACACC
>chr17:58905832-58906032
AATAATCTGTGCAATATTGGTCACAGTGAGTTTCAGAGCAGTAAAATGAATACCATCCTtatctatctatctatctatccatcatctatctatctatcta
>chr17:70243499-70243699
gatttgattttatatatatatatatatatatatcctcaaaaattctaccagagaactcctaaacctgctaaacagcttcagtacagtagctggatataaa
>chr17:73271538-73271738
TTTCCACTCTTCCAGCATCCTCACGGTATGACTGCAGCCTATGATAGCAGGGTCTGTCAGCTGTGAATGAGAGCCTCCATCCATGGATGGAGCTAGTGGA
>chr17:74656318-74656518
gaaagtgttcttcaactgccacatgtatgtgtaccatggcgtgtacagctacacacgcacacacaGGAATAATAATAGTAGAAAAGGAATATAGACATTT
>chr17:75038826-75039026
gattgcttactctgaccatgtggtggaaggtgcaagggatcttttggaaccatcagggccactcatcctgctcataagggctctgTGACAAttattatta
>chr17:75664222-75664422
atctatctatctatctatctatctatctatctatctatctattatctatctatgtatgcatctatctatccatctatctatgtatgtatctatctatgta
>chr17:78732888-78733088
atatttgctaaatgaGATACAAATCATTAGTGCCAAAATCTAGATTCATAAGCACTCCAGCCCAGAGTCTCTATAGCACATGTCTTCTACTAGTTGATCT
>chr17:80501075-80501275
ctgtgtatagtcacctctccaagcaagatagaaagtattttttctcacttagcgtgttcctttgtactcatttccaattaatcttactcaccccagcaca
>chr17:84674848-84675048
ctccCTTCTCAAAAAACTTTCTCCTATCATTTTAGATTTAAAGAAATTACTAAAGCAAGCAGAGAGACAGCTGCAGAGGGACTACATGGCTTGTCTCTTC
>chr17:84997767-84997967
tgagagttctttatcttgatctgcacaggcagcaggaaactaggcatggcttgagcatctgagacctcacacacacacacacacacacacacacacacac
>chr17:86238771-86238971
aggcaaactataggtcttattctaaagttTAATAGGATATCAGTGGAGAGGTCTGAATGGGTATTTCGTTTTAGCAGATATCCCCAAGGTGTCTCAAGGA
>chr17:86852699-86852899
accgttctgatgccgctgcgaagggttttccccacagaccaaccaaacagttccccagaagacaccgactcaattcatttctgacactatctgctggaga
>chr17:88086586-88086786
TCATAGATTCCTCTTTCTCAGGCCATTCTGATGATTCCGATCTCTGCCAAGCTTATTTTGCTCTCTATCAAGAAGGTTTCTCTAGGTAGGGTTTAATTCC
>chr17:88109638-88109838
tgtggtggtaagcaattttacctgctaagccaactcactagcccAACTGAGTACAAGCTTTCAGGTTTTGGGCAGGGGTGTCATCCTGGGACACTGGGGA
>chr17:89961085-89961285
cagatacagatacatatacagatacagatacagatacacagacacagacacagatacagatatagatCTCCAGAAGAATTTCAAACTCCTCCCCAAGGTC
>chr17:90444514-90444714
gatagaagatagatagatagatagatgatagatagacagatgatagatagatagatagatagaagatagatagatagatagatagatagatagatagata
>chr17:91029712-91029912
TTTATCTTTGTTACTTTCCATTGAAACAGTTCAGCCAGATATAATACATCACAATTCACAATAACTATGCTACAgtgaatacagattatagttacagagt
>chr17:92833302-92833502
tgtatctatctatgcatctatgtatctatctatctatcatctatcatgtatctatctatctgtttgtctatctaccatctatctatctatctatctatct
>chr1:58938108-58938308
AATACCTGAGGCAATCAAGCTAACACTAGAATAAAGAATACTAAAGTATGAACCCATGtgtattagtcaaggttctctagagtcacagaacttatggata
>chr1:60214158-60214358
GCTTTTACTGTATCATAAGACTTCTCTTGTTCTTATTCCCATGAAGGAGAACTTGGTTGCTTCCTTTTAGTGATTCATTTAGATGCTTATCTAAAAGGCC
>chr1:60880708-60880908
CATAACTAAGTGAGATAATTTCTAGTAATGATAAAATGATAAATGCCACAATGAAAACTAGAGAAGTTGATGCTCGAACTGGAATCTGAGAATCCAGTGG
>chr1:60957733-60957933
cacactgtctcgctttccagcttccattgtttgcataagccaagccctaataataagtatctatccatcaatcaatcaatctatctatctatctatctat
>chr1:60976837-60977037
TAAAATTTAGGTGGCTGTAAATAAATTATTTGCATTATTGCCATTGCTACTGTCTTTTTTCTCTTTCTGCAGAGACAGAGATTTTTATCAGGCATCTTAG
>chr1:61133129-61133329
AATCCACTCTTtatctaatcatctatctatcatctatcttgtatatatgtatgtatgtatctatttatctactaatcatctatcatctatctttatctgt
>chr1:64104754-64104954
tcaaacaagtgaacattacatcatggagcaggaagtgttttgcaagcacccaaccctagctgaggagctattggcagctgacggcagggagagggcaatt
>chr1:64627309-64627509
cagagacagagacagagacagagaGTGTGTTACCAAGCATGTGTCTGCACTCTGGCCAAGCCTACGTGCTTggtagactagctacagatctttatctctc
>chr1:64806050-64806250
ccttccttccttccttccttccttatctatctatctatctatctatctatctatctatctatctatctatctatcttgctatctTTTCTTGTTTTCTCAT
>chr1:66650022-66650222
CAGACATTTAAACCATCTGTGAAAACCCCCTCTGAAGACTGAGGACACAAAGGACAGTGATATACATCTCCTGTTTTATTTTGACACAAACAGGGAAGCA
>chr1:66757323-66757523
cactgttccaatggataaggggtccttgaccaagttcaacattttttaaataaaatccctgcagttgggaatagaaagaacataatcatagatagataga
>chr1:66854826-66855026
CTGGCCACTGGCCTTTCCATGTGTATCTTGTGTTATTTCTTCTTTTTTCTTCCTTATCTTTGCCATCTTTTGTCCCCCTCCTGCTCTGTGGACTATTCCT
>chr1:66982112-66982312
tgactcactctataatcctgacagttggaaggctgaggcaggaagactgctgccagctgaaggccactgaggtttcacaatggtttcaggccagcctggg
>chr1:67041042-67041242
taagctcttacacacacagatatctctccaggccAAGGCACATGatctgtctatctgtctatctatctatctatctatctatctatctatctatctatct
>chr1:67100261-67100461
tatctatccatctatctattatctgtcatctttaccagtcatctatgtatctatgtatttatcatctattaatcatctatctatctatctatctatctat
>chr1:67507027-67507227
atatagattagatatagatatagatgatatagatatagatataggagatatagatatagattagatatagatataggtatagagctagagctagagctag
>chr1:69343608-69343808
CATGCACAGCTATAGATTCGGCCAGTCTTTTGATGATAACGATCTTTGAAGGTTTCCTATCTCTAGAGATGCTCACTATACCCTCTGCAAATGATGGAAT
>chr1:69657495-69657695
GCACAGAAATCTAAGTGGAATGGTGCCTGGTATCATTCTCAAGGGTTGGCTCTCAGCTTGGTGGAGGGCACTCTAATCAGCTGCTGAAATCTAAACTGAT
>chr1:74413414-74413614
AGGCTGCTTTGACTCTGAATGCTCCTATTTCTGGGTCAACTCTTCACCCCTAGTGTTGGGTTTACCAACACCCAGACAtttattttattttgttttattt
>chr1:74894510-74894710
ggatacagagtaggaacccgataaaGCTGGGGTGGATTAACAAGATGGTCAATTGTGGGCCAAATGTTGACCGAGAAGAAGTGTATAAGAAAGTCTCCAG
>chr1:78659767-78659967
AAATTAAATGTACATAGGACAAGCGCTTCAGAGCTTTTTGAGCAACtataataatatatttttttattttaatatatttCCCACCAGATTGTTATCTCAG
>chr1:79438596-79438796
AAATGTTATCTTGAAAGCCATATTGAGTGCATTTGCTTTAAGATCATTATCTTGACATACTCTTAACACATCTTAGCATATGGATTACGTGATTATCTGA
>chr1:80642806-80643006
acatgtatgtgtgtttgcatgtttttcatatatgtatatGCACGTGAAGGTCAAAGGCTGATATAAGGAATTGTTGTCCACTGGCCTTCTACAGTATTCA
>chr1:80667561-80667761
AGATGGGAGGCAGTTCAGAAAATACTGAGACGCCACAGTGATTACCAGCATGGTGCAAAACCCAGACTTTCTGGCAAGAAGTATATAAAGATGGTTGTGT
>chr1:81010446-81010646
atattcaacaatatacatgcaataaacaataggtacaaaaaTAATTATTCTAATAATGAATAGGTACAAAAAATAATTATTCAAATAATGTTTGGAAATA
>chr1:83898546-83898746
TCTGTCCATCATTCCCCTCCCCCCAGCCCATAGAGAGAAGGaaatgatgacatgctaactccattattgcatgtgcattgactagctaaaaacattgtcc
>chr1:85161214-85161414
tatctatctatgtatctatctatgtatctatgtatctatgtatctatctatgtatctatgtatctatctatgtatctatgtatctatgtatctatctatc
>chr1:86132390-86132590
GTCTGTGTCTCAGGAGTAGGTGATAGCAAATTCACATCCAGGGCAGATCTAAAAGATTGGTTGTTTTGGAGACAGCCTCAGTAGCTAAGCATGACGGTGG
>chr1:86881402-86881602
aaactcacagaaatgagtttgtctgtctcccaagtgttgaaactaaacacatgtgccaccatggctgatctagtcctggctatgttggtacttgatttta
>chr1:87838006-87838206
GCTTCCATCTCctgggcctaccgtgcagactgactgattagcatctcttgtgatgtggggagttggaatgttgcaggtctggagctcaatcattctggcc
>chr1:88054216-88054416
ATGATAGCATAGAAACTTAGTACCAGGAAATACTTACTGTATCTGATGAAATCATCATGACCTTCTACTGAGAGTCTCTCTATAGCGGTTGCACTGCCCT
>chr1:88709078-88709278
AGTTGCTAGGCAACAGTAGAACAAACAGGAAAGAAGCAACCCACAAAGAAGCACAGAGATAAGATAAAAAGATATTTACAACAAAAGCAAAAGAATAAAG
>chr1:92328374-92328574
gtagacagatagatagatgataaatgataaatagattgataatagatgataaataagtagacagataaatgacagatagatagatagatagatagataga
>chr1:92641560-92641760
ctctcagagcttggggtcttgaggcctgtcagtgcgtaagcctcgctcgggccttccctctctggaagatttatcaggagccacaatcaACTGACAGCGA
>chr1:94061985-94062185
tctatctctaaatcatctatctatctatctatgtatctatcatgtacatatgtatgtatgtatgtatctatctatctatctatctatctatcatctatgt
>chr1:94714209-94714409
tgtaatcttagcactgcacgcagcagaaagggaagatttaagcctgagatttatactacttcctggctgtcagctaaaggtacatccctatttgtattca
>chr1:97573177-97573377
ACACAAATATCCTCTGACAATCATAGTAACCAAAATGAGACCCAGGTTATCGTTAGACACACAGGATTTCCACAATGGGGATGGATGCACATTCAGTCAT
>chr1:97796482-97796682
atcaactaaagtaaaaaaggcatgaaggattgcattaaactaaaatgcttctacacagccaaaccaaattaggtaaagtggagggataacctatgggaga
>chr1:98354275-98354475
atctatctatctatctatctatctatctatctatcatctatctatctatctatctatctatctatctatctatctatctatcatctctctacctatAGTT
>chr1:98486506-98486706
CAGCAGGAGAGCTCTGAGTTCTGGTTAGATCATGAGGAGGGTGATCTCTGGACCTGGGTAGCGGGCGTGCCTGGAATTTTGGGAGATTTGCAGCTCATTC
>chr1:99769842-99770042
gaaactccatttgttgcctaggataaccttgaaattcttatcttcttgcctctacccttcatactgattgtgttgcagtaccatgtctaacaaccacatt
>chr1:105388158-105388358
GGTCCAATACTGAACTACAAACCACACAAATACTTGTGGTCCCATTGACTGTATGGTGCCTTTAGTATTTTAACATCTTTTAATTATTAGTGGGTGTTCT
>chr1:105667012-105667212
ttaaccAGATCCATGCACATTTATCAACTATTCTCAATCAAATAGTCTAAGAAGGCCAAATTAGTTTGTTGATCAAGAAACTTAGCTACATGGTTGCATG
>chr18:5010866-5011066
TCCAAAACGGCCACTGTTAGATCTGATTCTTGATATGCTGTCATTTGTTCACAAGATTTGATAGTGTGCTATCCCAATTGTAGGCTTGCctggaatctgg
>chr18:6137538-6137738
CCCAAACCTGAGCTGGGCACCCTTAGTTTCAGCAAGAAATAGAAGGGAACAGTTTGCATACACTTGCAAATCTGCTTGCAACTCCACTTCCTATTTCACA
>chr18:11045444-11045644
tttttttttttttttttttttGAGAAGCTTCAAGATTGCTATCTCGGTTCTGCAGAAGATGCTGGAATCGGCTGCTTGCATTTGCAAAGGGGAGAACAAG
>chr18:11477674-11477874
AAGGTACTATTAAATGATTATCTACTACTAATAAATGTTTTGGCTACCAAAAAGTTGGAATAGAGCCTGGTAGATAGCATTTTAGATATGATCAAAGACA
>chr18:11607547-11607747
gaatgggagattcttatctcagcatagcccatctgtgctgggaagcctgtccagtggttaagcattcaagatacagaatgtagcccatctggggcatccc
>chr18:12174091-12174291
gttccaccacacccttaatcccagatgaaaaggtgtagcccagattaaaggtgtgttccttaaactcggagattcaatcttctggaatccatagccactc
>chr18:14267460-14267660
ctatattggaatctgatgctttcttctggcatacacaaagacagagtactcatacacattaaataaataaatagatagatagatagatagatagatagat
>chr18:14283706-14283906
ATTACCTACCCCTTCACAGTCCATTGAACTGCTGTTCTGACAGTGTGGTAGTTAATACACTCTCAATTCTTCTCAAAAGAGTAGTAGTTCAAAGAGTGTG
>chr18:14379890-14380090
CGGCTGATCACCTGTTTCCCCAGGAAACACAAACCACACATGAATATACAAAAAGAGAGCTCAAATCCTTTGCTTCAGTGTGCAAGTGAAACCTGCTCTG
>chr18:14406686-14406886
agagattagatacatagataattgataaataaatagattagatacatagataattgataaataaatagagatagattagatacatagatgattgatagag
>chr18:17411100-17411300
aaacatctgggagaagaaagaattctgggatagaggtggataggagatctgcccaggaaagtgtgacaagacagagacatagtgcctgagcacaggtaac
>chr18:17688700-17688900
ATGAAAAGCTACACTTAGTCTATCGTGGACACTCTAGTTTCTAGGCAATTGCTAATTGCAAAAGAGAATTAATGTCATACATGATTTGAATTTCACTAAT
>chr18:21765703-21765903
tatctatctatctacatacctatctcctatgtatgtatgtatgtatgtatgtatgtatctgtctccaatctattatctatctatctatctatctatctat
>chr18:22493735-22493935
GGGAAGTGAAGGAACAATGGCCTGACAACATGTTATCACTGTGTTAATTGTGACAGAGTATCAAATCAGGTATTTCTATTCCCAATGAAAGCAGAGATTA
>chr18:23527196-23527396
CCCCCCTAAGtagatatgtatataggtaaataggtaggtcgatagataaagagatagaaagataaattatagatgggcagataacagatagaagatagaa
>chr18:32291512-32291712
GTTAAGTTCCTTAGAAAAAATAGATAAGGGTAAGCAGGATTTTGATGTTGGGGAAATAAGTAGGTGGTATTTGTATGATTAAAGATGATGATATCTTGTT
>chr18:32402822-32403022
tattaaccattaaattccccagtaagacacagattaacagattggattagaaaggaagatcttcctttctgctgcatcagagaaatacatgtaaccatta
>chr18:32564282-32564482
acagtgatggactacagtctgcaatccaggaaacacttaagctgattttcacacagttgttttagtcacagcagcagaaacgaaaccaggacaGAAATTG
>chr18:32715348-32715548
ccttagatataaaaaGTGGATAGAGTCAGAGACATTAGAAATATATACTGACTCATATGCATTCATATCTTCATTTATATATTTATATAAATcagtcatt
>chr18:32727229-32727429
AAGCCACCTCATCAGCTCATCACGCCCTGCATGATACAAGGTCCGTAATCAGATCTGGTTGGCAGGCAATGAATGAATTCACACTTTAGATGAGAGTACA
>chr18:35164582-35164782
ACTCAGCTGATTTTTCTCATAGTCTTCCTTTGAGCCCTGGCTTGCTTTTCAACTTTTTTCTCTTTGCTGCATGGATAAAATTGTCTGATCTTTCCAACCC
>chr18:35763286-35763486
GCTTCCAACCCCTTCCCAGAATACAGAGAAAGGATGGAGCTTTAACTGTTTCCAACAAGAATACTGAAGAGTGTTGCTGCCAGAATGTGTGTGGACTGAG
>chr18:35764366-35764566
tgctgagccatctcaccagccccCATATGTGTTTCTTGTTTGTTTGTttttgttttatgagacagggtttctctgtgtagccctggctgtcctggaactc
>chr18:38573812-38574012
TACCCCAGGCCGGGTGCCTGATTGCCACAGAGATAGTGTCCCAGCAGGAAACAATTAACTGCCATTGTATTACTTAGGCTAGAGCCAGGGGGAGGTGAGG
>chr18:38633696-38633896
GAATCCTGTATACTCACAGAGTTAACTGTTTTCAATTTTTAATAACTTAATTTTAATACAtattttgtgtgtacttgtacacacacctgcatgagttcct
>chr18:39150378-39150578
ATGCAAAGCGCAAGGCTCTGGTTGATTTTCATGGGATAGACAGTTATAAAAGTCTACATAGGAGGTAGAGCATCTTTATCACTGTCATCTAGTTAGGTTt
>chr18:39670295-39670495
TTCCATTTAGGTATCATAAAAGTATATGCACATGTATATTTAGAAGATTTCCTCAGAGATAAAAATATCTCTTATATTGTATATGTGTGTGTTGATGGAA
>chr18:39968813-39969013
tatataaataactcaagaaggtggactccaaataatcaaataaccccattaaaaatggtgtgcagagcttaacaaagaattctcacctgaggaaaacgaa
>chr18:40237296-40237496
TCACTGGGTATAATTAAAAATATGTAACAAAATATATCTTAAAACTTTTTTTGTCtgtttttttgagacagggtttctctgtgtagccctggctgacctg
>chr18:40238860-40239060
gggataaagctgttatctcctaatcttacgaaagctactacattgttgtaaactgttaaagatgattaagacatgcaaatgagtgctcagtcaccctgta
>chr18:41189668-41189868
cttctgttctctcactagatacctaatctctttttttccaaattaaacacacatgtacaaattttaaaagctaaaatgtacaagaagatgaaatgtgcac
>chr18:41589611-41589811
ATGTTAAATGAGATCATGGCTATAGCCCAGACTCTCTTGTCAAATTCATATTTGCTTAGTCCTATGTCCTAAGCCCTTAGGAATATCTTTTGCATGTAAG
>chr18:41759868-41760068
cacacatatatatatatatctttggaggctatgaACATTCCAGAGCAGGGAAGGGAAAAGATGTCATGTGGCTACAGGAAGAGACAGAAGTAGCATTATG
>chr18:43803590-43803790
agatagatagatagatagatagGGACAGGGAGACAAGagagacagagacaaaaagagacacaaagaaacagagaaacagtgaaagagacagagacataca
>chr18:47030904-47031104
ctagaggctgctattccacatcccttcgccttatcttctggatcatacatacttcctgcctcttctacagtgttccctgagccttgggtggggggTGGGG
>chr18:49641990-49642190
AGCAGAGCTGAAGGCTCCTGATAACCAGCATCTGGTCTCAGGGATGCAGAATTCAGAATTCAGACCCGGTGACAGAAACTCTACCTACCTACACACATAA
>chr18:50276582-50276782
aatatgtggtcttagagatttcatttgaaattttaacaatcatacccttgacttcctttatagttacagggtgatttatttcatgttgtatgagttgcaa
>chr18:53796638-53796838
tatgtatAAATAatctatcatatctaccatatctatctatctatctatctatctatctatctatctatctacctatctatctatcttatctacctatctt
>chr18:55173386-55173586
AAAACTCCAGATATTTTTCTTTTTCTTTCAGGTTATACTGCCCAAGGGCCTGAGGTGTTCGATTTTTGTCATAATTCATTTGGCAGGTCTGACAAAGATA
>chr18:55181251-55181451
atctatctatctatctatctatcatctatttatctgtatcatcagtcatctatctgtcttcctgtctatctgcctgtctgcctgtctgtctgttgtctgt
>chr18:55460045-55460245
GCACCAGTCTCCTGATCCTTATCAGGCAAACATtgtacagctttagacaagacacttagccttatctgagccttcatttttcatagaaaactggataata
>chr18:58542348-58542548
TGAGTGTGAAGATGGACATGTGGTAACACAGAGATTAAACCCTCAGTGTTTGGTAATCAGGAGCAAACATATAGAACTATATTCTATTCCATACAGATAA
>chr18:60736104-60736304
ACAGTGCATAGGGCCTTACTCATCACAGGAATATCTATCACTCTCTCAATCTGACAAACCGACGGGACGCTTTCTTAAACACGGTACAGATGTTCAGATA
>chr18:61210382-61210582
CAGCATAGATTTCAGATAAAAGTGCAGATTCTTGAGCCTGCCCCTGCAAAGCACAGGAAACAGAAGGCTCTGTAttccaggtgatgctgagctggtgagc
>chr18:61441624-61441824
atggatgatatatagatttgaatgggagatagatagatagatagatagatagatagatagatagatagatagatagatagatagatTTGGATGGATGATA
>chr18:61537488-61537688
gtcttcagacacaccagaagagggagtcagatctctttacagatggttgtgagccaccatgtggttgctgggatttgaactctggaccttcggaagagca
>chr18:62166390-62166590
GAACTGATGTTTTTAAAAGATAAGCATATAGGTAGGAATTGAAAAATCAAGCTCTGTCCTAGACTTTCTGTTTGTGAAATGGCATGTCCAAACTGACCTT
>chr1:107022996-107023196
GCTGGTTCATTACTAAAGACTCATGGGAAGTTCTGGTGACCTACATTCTCTCATGGAAGTGTTCCTGAGCCCATGCTTCACCCACAGGTCACTAGGCTCT
>chr1:108678662-108678862
ctggatgacctcaatgaaattgtgttttccagatacaacacatcacacatgcatagaagctcataggaattttgataacatgcacaagaactggtcagat
>chr1:109461634-109461834
atatacctgtttaTTGAACTAGCCGCATGATAGTCTGTGTATCTATCATCATCTATCTGCCTATATACCTATCTGATATACAACAATTCTGAAAATAAAT
>chr1:119646967-119647167
ATGGAatatatatagagatcgatatctagatatctatatagagagatctaggtatctatatgtatatagatatctatGCACAAATTCTAAAAGACGATAA
>chr9:18593030-18593230
TTGAGagacagatagatagatagatagatagatagatagatagatagatagataggtagatagatagatagatagatagatagatagatagatagataga
>chr9:19760133-19760333
aattatatattcagctacttcaccgaagctgtttatcaagtttaggagttctctggtggaatttttgggtcacttatatatactatcatatcatctgcaa
>chr9:19931432-19931632
tccattttcttcctgtgaaaaagtacttaaagaacctcatccctatattataccagggtcaggaccactccatatattagttagaaggtcttgccattta
>chr9:22136366-22136566
gtgtgtgtgtgtgtgtgtgtAAGGGGATTTCATAgctgaagagatggctcagagattaagaacactggctgctcttccagaaggctgagtttatggtgga
>chr9:22232798-22232998
aaatctgaaccagggtcttacaggtgacatgcattggtggtgtgatggcatgtactatgcaaagcatgcatgttgcatattctgaaAgtagaatccaaaa
>chr1:120661960-120662160
acgtagagacaggagtttaaagtcatcctgaacttcatagcaagttcaaggtcagcatgagctatgtgagactacaaaaagaaaaaaGGaaaaaaaaaag
>chr1:126641158-126641358
GATAACAGCTTCCAGGGTCTGTAAAGCCAAACATACAATATGACCTTCAGGAATCTCTTCTCTTGGTAAGATACAAAATCCCATCTCTGCGAGTAATTTC
>chr1:126806236-126806436
ttcctagtacctgtgttgggtagctctcagtcacctttaactccagttcctgaggaattatcatcctcttccagcttctgaaggagcctgcactcaaaca
>chr9:30575100-30575300
gcagaaatctcttcaagatccttatctcattttgaaagaagggaactcttcgatttgaaaaaaaaaaagtgaatggttctagatgaatgaaatgaggccc
>chr9:31046703-31046903
agggaggaggagCGTAAGGCATTGAGTTAGGGCCCCTCTTGTTGAACCTGCAGAGATGGCTTGATAAGATGTTTTAAGGTAGAGTGGAGCTTTCCAATTT
>chr9:31336792-31336992
catctgtgcacacttgattgggtgtatagctgggaaaggcattgatgctgggtcatggggtatgcatatattcatcctttggagatacggttggacattt
>chr9:31430616-31430816
gagatatttgtgtcaagttgacaaggggtggattgtagtggctattcctggttgtcaacttgacaatatttggaatgaactacaatccggaattggaagg
>chr1:127296834-127297034
CTCAGAAACTATTGATTGACATCTCTTGCACTAAGAAGGCTCCTGACAGTTGTGCTCACCCAAGGCCCGATGGCTGTTCTACTTTTGAAATCAGCCCAGG
>chr1:128399200-128399400
GACTCACTAGAGAATGAGGAATGTACTTGTGACTCAGCTGCTATCAGTAAATCATTTAACCACAATGACTAATACAAAGAAAAATAAAGCCAAGCACATA
>chr1:128447707-128447907
TCAAGGTCAAATGTCTGTATATAGGAAGTGTGGGCTGCTGTTATCAATGCCATCTGACCTTAGGAGAATGTGTTGTGTGGGTATGAATAGGTACATACGT
>chr1:128690535-128690735
atctatctatctatctatctatctatctatctatctatcatctatctatctatctatctatctatcatctatctatctatctatctatctatctatctat
>chr9:31594511-31594711
tgtatctatctatctatatatctatctatgtatctatctatctatgtatctatctatctatgtatctatatgtctatgtatttatgtatctatgtatcta
>chr9:32076813-32077013
ATCGTGTGATAGTTTTTAAAATTGATTTCTTTAATCATTTAATGTTGATGGTTAATCATTTGCTAGATGCACAGCCTCTCTTTGGGCGTGTAGGAGAATG
>chr9:32424923-32425123
tactcacgtaaataaaataaataaatcttaaaaaaaGGGTACAGTATATACTGTTACTCTACTGCCGCCGCCAAAATGAGCGTAGTAAGCAAGGTTAGAT
>chr9:32501606-32501806
ATTTTTAACCTTTTTGAAGTTCTGATGATAGACCATGATGAGAAAGGGGGGAGAGAGAGAGAAGGACACAGGGGAGGGAAACAGGAGGGGGGAGAAGATT
>chr9:32510169-32510369
GGGTCAGAGCGACTTAGGGGAAATAAGTTTAACTTGTCCATGTGACTGTCTGAAGGTAACAAGTGATATGTGAAAAGCCAGGCCTTATATTTCTGATCTC
>chr1:128770758-128770958
ggctcttacactctctgtctcctcttcttcagagtttcctgaaccctgaggggagtgatctgatggagacatcccatttaggactgacggttccaagatc
>chr1:130145431-130145631
tagttctgtaccccatttttaattgggttattggtgtctaacttcttgagttctttgtaaattttggatattaggtctttgtcagatgtaggattggtga
>chr1:130673774-130673974
CAAGACACCAAAAGCCTAATGTAGAGATCCCTTGAAGATAAGGACTCAAACGATCTGCCTTCTCCCAGCTGCCTGCATCCCCCTAATGCACCTCTCCACT
>chr9:32554538-32554738
AAGTTCCTGAGCAGTATCGCTATGCCATCACGGAGAAGGTAAAGGATTACAAAGTCTATGTTATCTTTGCTCCATCAATCTGGCCTTACTCAAGCCTGAA
>chr1:130989356-130989556
cgggccataacctagagctaaataaaacatttcttccctgcactgccttttatcgggatatcttataagactaacaaaaatgaaactgaaacaATGAGTG
>chr1:131098076-131098276
TGGAGGAGATGTATTTTGAAAGAAACGGATAATTGATAAGAATCTTTCTACGTGGACTCTGTGGGTGGGGGGTGAGGGGTACCCGAGCAGAGCGAGAATC
>chr9:34850460-34850660
GACGTGACGAAGTGATAAAGGTATCTGTAAAGGCATTTGCAGCAGCGAGAAGAGAATGAATGGGGGACCAGAGTGGGATGCATTTGTAGTTTCTGCTTAA
>chr9:35037264-35037464
ACCCAGAGTAACTTTCTGCTTCAATTATATTTCTTAATGTTTCAAAACTACCTCTGTTCCCTTGATATCATCCTCTGCTGTCCCCAAGATGGAAAGATAA
>chr9:36767010-36767210
ACCGTTCTTGGCAATCTCCACACACCGATAGGGTACAGAAAGGGAAAGGACGCTTTTCTTATCTGCTCATCATCTCTCTGCTTCTCAGCTGTGTCTGCAA
>chr9:37525254-37525454
TATTTGTATGTGGGGGCCTTGGGAGATTCTTGTAGGTTTCCTCTTTGGTCCTCAGGCGAGGATGCACTGATGGTGTGTCATACAGGAGTAAATTCATGGT
>chr9:40338916-40339116
gcttgatatggcaacatgttcctgttaccccagtcctgagaggaaggttccttggactggctgttcagcccgtctagccaagttagggcactcctggttc
>chr1:133498886-133499086
aactcgtggggatttgtttctcctctcacaatctgggctccagggttcaaattctggttgtcaggctcagaagcaagtcctttacttactccaccaccta
>chr1:134348339-134348539
CTAAGATGTTAAAGGGTCTTAGAGATAAATAATTTAGGATATATGCACACACACCACCACAAAAGCCATCTAATTGTTACACATATAGGATAAAGATAGA
>chr1:135276221-135276421
CTTTTGCAAATAGAATGATTGTTAGGACAAATACACCCTCAAACCACAGGCCTTTCCTTATCTTGCAATCAGAGGAAAAATCCTCTGGTGGCAAAAATGA
>chr9:40448942-40449142
GCTTATAAGTCACTATGGCTTGTCAGGTCACCTCATTTTTTTTTAAATCTCATCTTCAGATCAGGTGTGAACAATGTGAGTCTTGGCTCTGTCAAAGAAT
>chr9:41213754-41213954
tctgtctatctatctatctatctatctatctatctatctatctatctatctatctatctatctatctatctatctaactatctatctatctatctatcta
>chr1:136679235-136679435
gtctgagttcaattcccagcaagctcatggtggcttacaaccatctgtaattggatatgatgccctcttctggtgtgtcagcaacagcatgctcatagat
>chr1:137871340-137871540
gtgactctaatcaaacaagtgaaagatctgtgtgataagaacttcaagtctctgtagaaagaaatcgaagaagacctcagaagatggaCTCAGAGTCTTA
>chr1:137872404-137872604
CTATTCTCATGTTGACAAAATTTAATGCATTGCATTGTTACTATAGTTACCTGTAGCCCTGATGGTTAAAAGATATAGAAGTCATTCCTGCAGATAATCA
>chr1:138124015-138124215
ttacagatggttgtaagccaccatatggtttctgggaactgaactcacctctggaatggactcaggacacctgttctcttatccactgagccatctccaa
>chr9:43635090-43635290
cagaagatgttatcagatgccctgaaactggagttaggatggttataagccaccatgtgggagctgggaactgaacccaggtactatgcaaaaatagcta
>chr9:44020794-44020994
CGCAGAGTGGGGCTACCCAAGAAGCTAAAGGAAAACACGCGGTGCCAGCGCAGAGTGGGGCTAGCCGGAGGAAGGAAAGGGACAATCCAGCAGTGACAGG
>chr9:44220647-44220847
agttcattccaaatattgtcaagttgacaaccaggaatagccactacaGATGTCATCCttctttaagacagtctcctgctgccctgggtctcactcaaca
>chr9:44563798-44563998
gttccaggccagccagggctacataatgagatcttatctcaatagacagatgattgacaggtagatgatagatacatagattgatagatGATATGCTTGA
>chr1:138171290-138171490
CACAATTAATTTTCTGCTTCCATGTGGAGTACGGGCAGTAAAAACACTTGTCCATTTATtcttatcttcatcttcatcttcatcttcatcACAATAATTG
>chr1:138176463-138176663
cctttcatgcttcatcttgagtgggggcctctgagatttccctcatgaactttagcatatcaactgatcttgtcaccattaaggtcttgctaaggtagta
>chr9:45897098-45897298
actgttgagatgactcagcagataagagcactgactgttcacaactatctgtaatgagatctgatgccttcttctggtgtgtctgaaggtagtgacagta
>chr9:48353985-48354185
AGTCAATAAGGATGAGTGATGTGGAAGGCATCAAGCAACCTTTATCTGTCTAACAATCTTCTGGTTTGTAGATGCGTCCTGGAGGGCCATGTTGAGAACT
>chr9:48686718-48686918
taacatattacatatatgtaatatacatgttatatatgtagtatgatataatacataatattcatgtatataGAACACACACACACACACATATATTATA
>chr1:138853028-138853228
AATGTGAAGCAGGGAGTGGGAGGGAATGGAAGGGAAGGAAGAAGTCTTATCATTTCAAGATCCGCCTTCAATACTGGGAACATTTCTGCTTCTTAAGGTA
>chr1:143201983-143202183
tgtgtgtgtgtgtgtgtgtgtgtgtgtgtgtgCTGAgaagatgagactatggctctatgagtaaagtgtttactttgtgagcatgaaggtctgtatttga
>chr1:143731444-143731644
ccacccgtaatgagatcagactccctcttctggtgcagtagctgaagacagctacagtggacttttttatagtaataaataaatgtttGGGTGGGCTGAA
>chr1:143906594-143906794
ataacactgagtgatattctacattcagagacatggttcagagatactgcatagtttctctattcttttgcaagttggaaggaatatctgagaactttcc
>chr1:144242540-144242740
AGTAGCACTTAAAATAGGAGCACAATACCCTGTGTTTATATGGCCTGTAGTTCATCCTCATCAGATTTGAAGATGACTGCCTTGCAGTGCATTATAGAAA
>chr1:144264130-144264330
ctgaacttgacacactcattttcaccttaactgggacatccccttgaggtgtgactttactggtggctcttttttccgcttggaatagccctggatgacc
>chr9:49815098-49815298
agatagatagatagatagatagatagatagatagatagatagatagatagatagataatagatagaaagataaatagtagatagatgataaatggtagat
>chr9:50477099-50477299
atctttgggatgaccgacgacgaggcctcccacgacttggtcccttcactcaccagcaccagcatctgactgttactcagccccctgctcacaccttgcc
>chr9:50922390-50922590
AGATTTCCTGATATATCCACACTCACTCACTTGGCTTATGTATGGTTTGAATATTTACAAAAGATAGGATCAAAGATCAGCTACTGACACTCATGGGAAC
>chr9:51036884-51037084
TCAAAGGAAGAGATTTTAATCTATGTAATCTATGTAGATATAGAGGTAATTCAGGAAGCAACTTGTGGATTGGAAGGTGTCCAGATTCTAGTTGCAGTGG
>chr9:51207428-51207628
ggtcaagttgatagttaagattagtcacctacccttcacacgaagtctgtgtgtcaaataccatcgatagcaagaagcaacttctttggtaagtgttgag
>chr9:51492880-51493080
TATTAGTTAAATATCTTTATTTTCTATATATTGAGCATAGGGTGCTCTGTTTTGGTGGTGGGTGTACCTACAGTATAGTATTCTAAAATTTGTCATGAAT
>chr9:51886489-51886689
aaccagaatttgattcccagcacccacatggagcagcttacaattacttgtaaatccaaccctagaagatttgactccctcatctatcttcttcagatag
>chr1:149208087-149208287
TTTGAATCAAGAATATTATAGAGAATAGATGAGTTGAAAGAGGTCACACAAAGCTACACCTGAATCTTTGAAGGATGCTATATAACCTATTGATGgagag
>chr1:150109484-150109684
TAGAACACTGTTCATGGCTCGTTTTGTATCCCTACTTTGGGCATCTTGGTAATTTCTATAGCTCCACAGCTCACAAGTTGCACAGTTTTGCTGCCCGTTC
>chr1:150855541-150855741
GCTGAGATGTTCAGGAAGACATATTTAGTGTGGATATACAAGGATGCTAGAGGACATGACTGTGGGAAATATGGAATAAGGTTGGGAAGTCAAAGCAGGC
>chr1:151398952-151399152
ATCATGTTGAGTGTGGCAGCAtgccacggactaaactcagtgggtccctgtagtggctattcctggttgtcaacttgactatatttggaatgaactacac
>chr1:151858400-151858600
atctatctatctatctatctatctatctatctatcaattatctacctatctacctatctatctatctatctatctatctatctatctatctatctatcaa
>chr9:52259306-52259506
TTGAGGGTCAGTCAACCTCTCTGAGAAGGAGGTCTAAGTAAGGGAAAATGGAAATTTCAAGTCCAGATGGAGAAAGAAGTAGGGTGAAAGCTTGGGGGTG
>chr9:52986775-52986975
CCCAGTCACAGACAtgcagaagccagagcaggatgcctgaagtctttctctgttgctctctgccttattacattgagacagggtctcttgctgaaccaga
>chr9:53569522-53569722
GATCTATTCATTCAGAGACACTGAGAGAATTGGTGCACTAAGTACTATCTGGAACATTAAAAGTTGTAGCCCTGAAGGTTGAATTCATGTTTGCCTGAAA
>chr9:54963318-54963518
ATTCGAAGATTTtatctatctttctatctatctatctatctatctatctatctatctatctatctatctatctatcatctatctatctatctacctacct
>chr9:56024584-56024784
CTATAAGTGACATTGTACATTGTAGAGATTTTTTCCCTTGCTGGAATCGACACTTTCTCTTCTTCCTTCATCTACAACGATTCTGGTGCATCAACATCAG
>chr9:56171343-56171543
agatagagatagagatagagatagagatagagatagagatagagatagagatagagatagagatagagatagagatagagatagagatagagataTCACC
>chr1:6249356-6249556
AATCAGCAAAGAATTGACCAGATGCTAGAATCTCATGCCTCAACTATTCAGGAAAAAGAGCAACAGCTGCAGGAGTTGAAACTCAAAGTTTCTGACTTGT
>chr1:6390112-6390312
TCAGAGTACTGAACTTTACTTAGGATGTTGAGTTAGATTtatatatatatatatatatatatTTTTTTTTTTTATTAAACTTACATTTAATGACTAGGGG
>chr1:7874012-7874212
GTATTTTATATAAGATTTGTCTGAAATctttcagcaagatagccattttgactaggttaatcctgccaatctatgagcatgggagatctttccatcttct
>chr1:10352518-10352718
TGTGGACATGGTTTTGAGGGTGTTTGTGAGCACCTATGTTTTGTTGATGAGGATTACATGTGCATGCTGAAGTGTGGGAGAAGTAGCTTTGAACATTATC
>chr1:12087564-12087764
cttatcaccaagatcttatattaatattattatcataatataaaacataatataactttaaaagtctatggtgtttttaaaatgccaacacttAggtcag
>chr18:62266588-62266788
CTGAGATACAGCAGTCAAGCTCCTAGATCCTTGCCCGGAGGTTCACTTGTAAGCATTCTGaagcaaagcaaagcaaagcaaagcaaaacaaaacaaaaca
>chr18:64608744-64608944
GCCAGCCAAGATCAAAAGTCTAGCAATATAGAGCTCTTTTAGAGGCTGGCTGAGACCATCAAAAAAGCGTTGTTAAAGACCGTAGCATGCATAGGAAATA
>chr18:64625212-64625412
TGTCATTTACATACGAACAACTCTGTGCCTGGTCAGTTCTCTGCTTCTTTGTACTATGATGGTCAGAGCCTGAGCCTAAGAGCCACACAGATCCCACTAT
>chr18:64858324-64858524
catctcttatctttctgatctttaatggagatgtgactagctgcttcaagtcactgtcaccctgacttcctgcaatgacaaactgtaacctagaaccatg
>chr18:67202422-67202622
ATGCCCCCTCATGTGCCCAGATGGATATACAGGAAAGGACACATGTTAGTCTACACAGACCATGAAGACCACCACTTCTAGCAGAATGTAAAGAATGGAT
>chr11:87899580-87899780
AATGACTTGGAAGCAATAACCACAAGTGGAAGAAAATAATCAGACCTCTATCTAACTCCCTGCAAAGCTCAGAGAACAGCAAGAAAGGAAAGAAAGAAAG
>chr11:88063102-88063302
cccAGAAACATTCTTAATAGAATTAATTCCCACTTCTGGAAACTGAGCCAGATCTTAGGTTTATCGGGTCTTCTGTTGTGTCCGTTGGCTTGTTTTCTAG
>chr11:88954033-88954233
GCGAGcagaggtcctgagttcaattcccaacaaccacacgatggctcacaactatctgcacagctacagtgtactcatatacataaaataaataaatctt
>chr18:67387757-67387957
TTTGTGTGATGTGTGCATGTGCATGTACCCTGGAGGGCATGTGCACATGAGTGTGTATGTGCAGGGGAGTGAGCCCCAAGTCTTTTTAATGCAAAGCACA
>chr18:68287448-68287648
cttaacatcttgctctcatctaataccatcttatacaaaaaccaGACTAGCCCGGGCCATTCAAAGAGATCCAATGCTAAGGAAAAGCCAACAGAATTCA
>chr18:69272306-69272506
gtaaggcattttctcaagggtgggagggcccattgtgggtagtaccacccctgggctggtagtcttaggttctataagaaagcaagctgagcaagccacg
>chr11:91389699-91389899
TTTGCTTCTAGCCTTCTTTCAGTGAAATTACCAGCATttatcttatcttatcctatcttatcctatcttatcctatcttatcctatcttatcttatctta
>chr11:92473940-92474140
agatagaaagatacatagatacatagatatatagatacatagatatgtagatagatatgtagatagatacaagatagatacatagatacatagataggca
>chr11:94201485-94201685
GACTGCCCACTACATTTTTAAAAATTAAATCTTCTAGTGGCCCTCTGTTGGGCATTTAAACTGCCCCCGTTTCTTTCACAAGTCTACATGATTCTGGAGA
>chr11:95000674-95000874
TTTCCTCCCCGTGCTAATCTGCAGTTGCCATCATCCTGCCCCTTCCTGACCCGGGGCTTGGAGCACACCCAAGTCACACCTCTACAGGCTATTCCCCATT
>chr11:95744736-95744936
TAGCTATTTCTACTTTGCACAGGCTGGCCTTGACCATCGACTCTTCCTTTGTTGGTGTTtgtgtgtctgtgcctgcgtgtgaatgttcagatggctatca
>chr18:71061434-71061634
tatctatctatctatctatctttctatctatctttctatctatcttctatccatctattgatccatcttctatatacctatcttctatctagccatccat
>chr18:72777313-72777513
CTCCCATTACTcatacatacatacacacatacacacacatacacacacacacacacacTGTttcctcagactcacttccccagtcttgtacctaccattg
>chr18:73285510-73285710
gatagatagatagatagatagatagatagatagatagattatagatagatgaagatagatagatagatagatagatagatagatagatagatagatagat
>chr18:73708296-73708496
gagatatatgacatcatcacacaatgacaacggtcaaattgatatcaccagctcagcccttctatctgaatcctggactGTGGTTATCTGCCACATCTCA
>chr18:74458667-74458867
TCTCCACTGTATTGTTTTCTAAACTGGTTTCTTTTCAGATCAGTCTACCCAGGTAGCTTCGGCTGTCTTTGGTCTTCCAGGCCTCCTGCAGCGGCCCTCA
>chr18:74758410-74758610
TTGAGCTGGATATGTTTCAAAACTTAAACTAattatggttgattgcaccagttcccaagtaagacctgggttcaaatcctggtgctgcctcttcctaacc
>chr18:75047402-75047602
ACCGGACTGCATGCTCAGGTCTAAACCCTCACATACATTTGCAGGGGAGCCTAAGAAAGGGAAAAATGTTTAATAGCAGTCAAGTTCACGGGCTGTGTGT
>chr11:96024434-96024634
GCTTTCAGGTTAATCAGCTGTCTGTGGTGCCTGGATATAAGGACACCAAGACAGGGTCTTGAGGCAAGATCCTGAGAGCCAACAGGTAGGAGGAGAAGAC
>chr11:96495950-96496150
atccatctTAAGGTtggaacctttcacaaacttgcatgccatttatggtcataaggaccatgctaatagtattccagttttagtacacatgctactgaGC
>chr11:96979033-96979233
ATAAAGTGATAACAAAATATAGAGCCAagctgggtggcagtggcccaggccttcaatcccagcagcagggaggcagaggctggcagatctctgactttga
>chr11:97285998-97286198
CCCCACCCCTACTCTGTCACTTCTGGTCTCCACATAATCATCACTTCCAGTTTATTTGTCACCCTAAATGCCTGGCAACTAGAGACAGACCAGGCCCTTC
>chr18:76586405-76586605
tatctatctatctatctatcatgtatctatctatcatatctgtctgtctatctatctatctgtctatctatcatatctatcatatctatctatctatcta
>chr18:77326754-77326954
attctgagaaaagatgaaactagattcttatctttgacaatgcacaaaaaataacttcccaatgggcaaaaggcttaaatgtgaaaaaattatcagaatt
>chr18:78217591-78217791
CATTTTCAATGATGATCTTGAATCATCCACTTAGCCTGCCTTGATGGCAAGCACAGTAGGTGACTAGTAGGAGAGCTTGTGGCTCTGATAACGATCTGAA
>chr18:78325348-78325548
CTATGGCACGTCTTTGTATCAAATCAAAACATAAAGGTACAATGAAGTCATTCAATGCATCCACACTGTACGTGTCCCTTAAAGACTGCCGGTGACAGGG
>chr11:97647848-97648048
gccaccatgtggttgctgggatttgaactccggaccttcggaagagcagtcgggtgctcttatccactgagccatctcaccagcccTttttttttttttt
>chr11:98024555-98024755
TGTTTGGATTCCTCACTGTGGATTCTGAGAAGTGATGTTCATTCTCTGATCACATCATCTGATAAGGACCCTGAGTAGTGAGGAAACCATGAACATTGCC
>chr18:81031790-81031990
tatattacctacttatctgtctgtctatcatctaCTAGGAAGTTCTACACTTTGAGTTTCGTGCTCTGCCAACTCAGCTCCAGCGTAACTTCTTCACTTC
>chr18:82435386-82435586
gacatagagatagatgatagagataggtaggtagatggatggatgcacggatggatgaacagacagacatcaaggtagacatagagatagatgatagaAA
>chr11:99124248-99124448
CTTCCTTGCTGGCTAAGGAAGGGTGGCTTTACGGACTCTCCGCTTATCTGTATGTTGTAGATGGGAGCTGCATGTGCTGTGGGTGTGATCTCATGTGTGT
>chr11:99129770-99129970
GGACACTTCAGATGCTTTTGGCTGGTGGCTGTATCCAGTAGGTTACAGCCTCCTTGGGGCATAGCTGGAAGCTCGCCGGGCAGGACATAGCTCTTAAGAA
>chr11:100818311-100818511
cagatacacacagacatacccacacacacagacacacacagagacacacacagagatacacacagagatacacacagacacacacacagagacacacaca
>chr11:101221666-101221866
CAATGCAAAATAAAGCTCACTTCCTCTTTTTACAATTTAAGTGGTATGTGAATCTTGCGTGTCCAAGAGCCatatttatctcactttttgatctgccttc
>chr11:101842987-101843187
CTAAAAAAAACATGGACTGGAGATGTCTGGCCAGGGTCCTGCAGACCCGTGGGCTCCCATGTGATCATGGCACATACCCCACAATGCCTTGCTCACACCT
>chr18:83845046-83845246
ttgaatctgtagattgcttttggcaagatagccatttttactatattgagcctgccaatccatgagcattggagatctttccatcttctgagatcttctt
>chr18:84983704-84983904
AAAGATCCCAAGAACTCTCAATTTTGTCTGGGTACAGAGAGGCAGGCATCACCATGTTGGCTTTTTGTGTGGTACATAGCAAGCACTCTTATCCACTGAG
>chr18:87761902-87762102
ccttatctctgttatcagtaccctatctgggatgcatagataattcttcaaatctctcctttaaaaaaaaatgttctcacTGAGTGATAAAATATAATTC
>chr18:89205818-89206018
ACTCTATGCTTATTTTAAAATTAAAAAGTGGAAAAAAAATCATCAGATATAATGGTATATTACATGTGTTTTGGATCGTAATATTTTGTAGTTGGAGGTC
>chr11:103119122-103119322
TGAGAACTAGGCCTTATCACAGAATCAAAATGGTAAACTCAACAGTTCTCTCATGTCAGTATAGTTAATGCAACCCTGTCACCTGACCTGTGTCAGTGTT
>chr11:103412048-103412248
ACCGGCAAGTTCAACAGGAGAAAACTTCAGTAGTGGGTCAATGGGAGGGAGGGAGACTTAGCGTGTTTGGGACGAGTGAGCCAGATACGACAGGCTGCGA
>chr11:104374836-104375036
tcgcaaaggatatgacattgatttcttatctctgtagaaatcaggcacacaaggaggtgtacatatacaaatccaagtcatatgtataaaataataaaat
>chr18:89419152-89419352
AGGTCCAAAGTGATCTATACACAAATGAAGTGTATACCTGTATGCGCAAGATACCTTAGATCTTATCTAGGCaaaaaatttaaaaaattatttatttGTT
>chr18:90564910-90565110
ctttgtccaattttctgaggaaccatcagactgatttccagagtggttgtaccagcttgcaattccaccagcactggaggagtgttcctctttctcctta
>chr19:4208656-4208856
TGGAGAGGCCTGAAAAGAGGATAGTGGGGAGAAAGGAGGGGAGAAGGCGGGCGGGAGGAGCCAGCAGTGACTCAGCAGGGCAGGATAAGGATCTCCCAGC
>chr19:4505214-4505414
ttcagttctgggagcctcagtatccacacctgtcaaatgggtacagcatcccttcatacttgataagattactagatcaaCCAGAGGAGCTGTGGCTCTG
>chr19:5196024-5196224
AAGGAGAAAGAGTAAACCATGTTGGATAATTAGTTAGCTGGCTGGAAAAATAAATACATTTGAATCCCTACTTGACATATCAAATTAAGTTTCAGATGAC
>chr11:105066766-105066966
ggagaacagatcaaatataactagccccagggctatccacaacaCTATTACAGTTTATCTTCATCTTCGATCTCTTCAACTGAAGCTTGTGCCTCAGTGA
>chr11:105247282-105247482
ttctatcccttctctcctctccccctTTGAGAGATGATATAGATTTATCAACAGTATTTTCCTTGATAATACTATAATTATCAGTTTGTAAAAATGCTAA
>chr11:105717932-105718132
GTTGAATAAGAGCCACTGTTCAGTTGATTAGTTATGTATTGCTGTATAATGGGAGAGATGTGCAAGAGTGCGCAGAGATATACTGTTGGCCCTAATTAGT
>chr11:106260746-106260946
TCCAGTTTCCTACAGGCTTTGACCTTGAGTAATGGGGTTGTCTCTTGTCTCCACAGTTGATTGTAAATGATAAGAGCCAGAATCTCCGTAGACTGCAGGC
>chr19:6038634-6038834
GAGAGAGAGAAATGTGGAATAAATGCCTCCATCAGTTGACCTACATAATATTTtctatctatctatctatctatctatctatctatctatctatctatct
>chr19:7472300-7472500
tgctttctctcagatgctggggtttcagaaatgtgcgtcaaacccatcttttacttgaatgatagggatctggactctagttcctgtgcttgtacccaac
>chr19:9057202-9057402
tgaaagcagagatctggagggaggcaggctgtgggaacagatgggtgtgggttcatcggtatgcaaaaggagaaagggaatttgctgacaaaggtagtgc
>chr11:108409378-108409578
GACTCCTCTCATAGAATCAACATGTAAATGTCCTAAGGATTCAAAGTACATGGGGAAACTGGCCTGCTTTGGAACGTTGCTTAGCGTTCAGCTATGGGAA
>chr11:108893272-108893472
CCTGTCTGGAGTCATTATGAGTTTCAGAGCTTCAGGTAACAAACACTCTGCCTGGCCAGAACCTGCCAGCAATCTGGGTCCAAGTGGGCCCTTCCCGGAT
>chr11:108897105-108897305
CTAGCTCAGCTTGGCCACATTTCAGAGCCTTTCGGTCCCAGCTTGCTCAGGAGAAGAGTATTGAAACATGGCCAGCCATTGCTAATCTAACACGGAGACA
>chr11:109480998-109481198
GAGAAAGTAGCTGTgagatggctccgtggttaaaggacttaccattcaagcttgaggatggggttcaggatcctagcaaccctcaggagccaagcCCCTG
>chr19:9904601-9904801
gttgtcttactgctctagctatgactccaagcattatattgaaaaggcataaagtgaccaactttatctcgttcctgatcttagtagaattgctttgagt
>chr19:9907768-9907968
cccaaaaaaaaaaaaaaacagagaaaccaagatgtatttaaaagtgtacctaaatctctgagcagctaaatgatcttaatccctaatctggctgcctccc
>chr19:10118888-10119088
atctggatcttggtatggagatcttgagccatagtggctatggattccagaagattaaatctccgagtttaaggaacacacctttaatctgggctacacc
>chr19:10191178-10191378
CTCTTGTGTGTTCCTTGTCATGGCAGAGTCATAGGTCACAAGCCAGGGCCGGCCACTTGCTCCAGGAACATGTCAGAGACTTTCAAAGGTAGCAAAAAGC
>chr19:10306350-10306550
acactcgcacacacactcacacacacacacacaccatcatcatcaccaccatcaccatcatcatcatcCCCATGTATCCAATCCTCGACAAACCAGTTCT
>chr11:115630857-115631057
CTGTacacacacacacacacatctcacacacacacacacatcacacacacacacacCACCTGAATAGGTGCCAGGATTCTTTCACTTGTTCCCCAGTTCT
>chr11:115638815-115639015
CAGAGGTAGGTAGAGCACGTGCTTGCTGTATTCAAAGCAGTGTTTGATTCCCAGCACCAGGAAATCAAtatttatctatctatctatctatctatctatc
>chr11:115641744-115641944
tggcctagaagtctccatcttattcagtactgggattatcagcaagtaccatctctcttagctCCTCCAGCCTGTACTTAATagacaaggtctcactgtg
>chr19:11176772-11176972
tgtatctatgtatctatctatatatctatctatgtatctatctaagtatctatgtatttatgtatctgtgtatctatctatctatctatctatctatcta
>chr19:11306338-11306538
gattaaatatttacagaccatatatctaataagaaattgtatatatgaaaacactacacttcaagaataaaacaacaataaatgaacaacctaatttaaa
>chr19:11361817-11362017
cagaacactgagaatcgttctaccccaagacccagctattccacttgtgggcatatacccaaaagatgcATATAGATATGTATCTATCAGTACTAACACA
>chr19:11487700-11487900
tctcaaagaaatcagtagccctactttatacaaaagataaacagaccaagaaagaaattaagaaacaacaccctttacaatagccacaagtaatataaaa
>chr11:117093353-117093553
tgtctctccctgtctctctctctctctgttctctctctctctctctctctctgttctctctctctctctctctTGCAGAGAGGAGGGCAGCGAGGTTGAA
>chr11:117378354-117378554
atagatagatagatagatagataatagatgggtagatggatagatagataatagataatggatagatggatagatagatggatagatagatggatagata
>chr11:117655608-117655808
TTGTTTGGTGAGCCATGGGCGACCCCGAGGGCCCCCTACAGTTGTGAAATGAGGTGGATTTATTTGTAACGGTGTTGCAAACGGATTGCGGAGTGCTTGC
>chr1:152748968-152749168
ctggctagcctagaactcaatacaaagctcgcctcaaactcacagacatctgccagactttattccgttccccaactgctaggaataaaggcatatacca
>chr1:152810591-152810791
ataggtcctctggacgtgcagcaagcactcttatctgctgagccatctctctgtccccatcacttattttacagaggaaaacaaggaggttcaagaagat
>chr1:153871384-153871584
aatccctggggtccacatggtgggaggagaaaactgagtccagtaagttgtcctctgacctccacatgtatgtcatgacacttgagtacccacacataga
>chr9:56172491-56172691
tacgggtaggtttattgactgagggctaaagataaagatctaggaaagagagtctgagataaacattctgggggatttgggtgaggtctgaccctacaga
>chr9:56212748-56212948
ATCTGGTTTAAGGGCAAATGAAAACGAGAGAAGAAAGAGCAGAAGAGAGAGGAGAGGCACTGTGCTTTTAATTGGTTTATAACCGTGAAGCCGGTTACAA
>chr9:56790191-56790391
TCATGGAATATTATGTctttatgctccaccaacttacaaacacacatttgtactagagcctcagaaacagccctgggacacaggctaagagatcactatc
>chr1:154898408-154898608
ATGGTAGGATGCTTACCTAGCACACGTGAGGCCAAGAGCTCGGTGTGAACATTACAgtaggtaggtaggtaggtaggtaggtaggtaggtaggtaggtag
>chr1:155131022-155131222
tatctatctatctatctatctatctatctatctatctTGGGgttttttcaagacagggtttctctgtgtagtcctggctgtctcagagctcactttgtaa
>chr1:155473640-155473840
CTATTTAGAAATATTATATGTACTAAGGATACTTTTAAATGGCTCtgtgtgtgtgtgtgtgtgtgtgtgtgtgagagagagagagagagagagagagagG
>chr1:155538431-155538631
GCTTCTCAAAGTGCACCACACGCTTCACAGTCTAAATCTGCCATCTCGTCTGAGGGTTTCCTTTTAGATCTATTCATCTTCTGTGTAGGAGCGTCTttcc
>chr1:155899838-155900038
GGAAGAGGATGTGAATCTTCTGCTATCATTGGATAAGTGTCTCCTAAGATCCACGTATTAGAAGGTCAGTGAGTGATTAAGCAggggtagactcttgaga
>chr1:155905027-155905227
TTTTAAAAATCATGACCCTGATTgggtggtggtggcaaatgcctttaatcccagcactcaggaggcagaggcaggtggccagcctggtctacagagttcc
>chr1:156702560-156702760
GAGAACTGGGTGTTAACACCAATAGCTGGTAGATGAAGAGATAAGCTGAGATGAAAACCAGAATACTGCTTCTACCTCTGCAACCATCTTTGAATAAAAC
>chr1:156910176-156910376
TTTGCTTGCTTTCAATCTGTGTGTGTGTGTGTGTTTTAAACTAACCATAGAACTTAGACTGATgccgggcgtggtggcgcatgcctttaatcccagcact
>chr9:58198967-58199167
GAGTTGGGGTTGGCGCTTCAGTCTGCGTAGGCAGGTCCTCATCTCCGTCACCCTCTCCATCCTCCACCTTATCTCCTCCATCTTCTTCCTTGCTGAGAAC
>chr9:59290928-59291128
AGAGGTGGACTCCCCGTGCCCAGCACCACTAGGGTCTGAGCAGATTCCTCTCGCGGGAAGCCCTTCCCATCGTCGTGCACCCTCCGCCTCGCCACTGCAC
>chr9:59722922-59723122
atagatatctagatagatagatagatagatagatagatagatagatagatagatagatagatagatagatagatagaATCAATCTCACCTCAGGTGCCCA
>chr1:156991071-156991271
TGGATGGGGTCAGGAACTTATGGGCTAAAGTGGGGTCATAACAGTACTAAGGTAAAAGAGTAAATCAATCTTTCTTTGGAACAAGTTAAACACACATGCC
>chr1:157334080-157334280
TGATAGGTGTAAGATGGATTAATGGACAgatggtgtgatagacccagggggtggcaatattaggaggtgtgtggccttgttaaagtaggtgtgtcactgt
>chr1:159858994-159859194
ACACAAAGCAAGCTGAACTGTCTCCATGACTCAGAACTTCTGGAAAGTTTTTATTAATTCTTAATAACAAGGAGGGGGCTCCTCTAGATCCTTATCTGTG
>chr1:160697200-160697400
ACAgaagaagtggatacaagctcccacccctaacccgggagctagctccaactgacaactgctcacatagatagatagatagatagatagatagatagat
>chr1:160778904-160779104
TGAAGAGCTGCTGCCAAGTCTAGATGAACAGATATACTACTTCAAACTTCTGTATCACTACCAAACTAATTTTTCTTGCCTTCTTTAAATTCAACTCTAA
>chr1:161399590-161399790
AGTATTTTATGAGAAAACAAAAACCCAAAGATGGTAGGTAAACTGCTCATGATCACCTACCTACTTAATTAACCGGGTGATTTTGACTTTTGCACTCGAT
>chr9:61024091-61024291
accacgatggtgatgatgattgatagtgatagtgacaatgatggtgatgatgataatgatggtgacaatggtggtgataatgacaatgaCAATCAtggtg
>chr9:61505810-61506010
AAAAACAAACAAACAAACTATCCCCACAAACTCTGTGAAGATGAGACCATCTAACAGCTCAGGTATGGTAGATAGTGTTGCCATTGGTGACTAGATGTCT
>chr9:63738496-63738696
CAGAATGAATAACTGTCATTTCTTTGAATGCAAGTGCAAGAATTTGACCTTGAAGACAGAGGAAATTTTAAAGCCCTACTacgccttcaatttactgaca
>chr9:64266011-64266211
TGCAgacatgggatctaggaaccaaactcatactctctggaagagcagcaagtgttttttgctgctgagcctatctccagtccTactggctgttcttgga
>chr1:165155388-165155588
agatagatagatagatagatagatagatagatagacagacaatagcacaaGCATGACACATACAGTCATTTTGCAAACTAAAGCACCATGACAGATATAA
>chr1:165200544-165200744
actgccctttaacaaaaactatgtaatcaatcttatcacagcttataatctcagtgtaatcaactcttgtaagcttagctagttgcatagctttgatctt
>chr1:165713514-165713714
CTATATTAAACTAAATAAATTCATAAGAATAGTAGTGAGGTAGGGAGATTCTGGACTGAGTCCAGCTCTGTCACTTCCCAGTGCTAGGGCCCGGTGATAC
>chr9:64936777-64936977
AGGCCCTGCCCCCTAGTTCCTTAGCTCTGGATATGCTGAAGCCATCAGTAATAGAAATTCTATCAATCAACATTGAGATTAGAGATTAGAACTTGAGTTT
>chr9:65572164-65572364
ggtctggatagatggctcagcagttaagagcatttgctaatcttgcagaggacccaggtttggtttctagcacccatatcataagcacctataatttcag
>chr9:66527600-66527800
ATCCTTATACCAAACAGCAGTTCGAGTGTTCACCATTATTTTATCAGTAAAAAGTAAGGCAATTGggagctggagagatggctcaagagattaagagcac
>chr9:66565188-66565388
TCTCCTCAAAACTGTCCTGGCCTTTCCAGTGACATATGACCTTTGACATTTAGATATGAAGCACTCAGTGACATCCGGAGGAACCACATACCCCTTACTG
>chr1:170737033-170737233
tatctatctatctatctatctatctatctatctatcatctatctatctatctatctatctatctatctatctatctatctatctacctgtctgtctatct
>chr1:171247487-171247687
TATCTCTTTACTACGAAATCCAAAAGTGTTCATTTCCAGAGGTCCGGAAACGGGCTTGTGTGAAGGGACTCAAGTGCAGATGGGCAAGTCACAACAAACG
>chr1:171658551-171658751
CCATGTGACACAATGTGATGACTCAGAGGCATGCCACTGATTAGATTTGCATCTGTTGTCCGGCAGGATTTGTACGTAGATTCTATAACTGTTGTGGCTC
>chr1:171783073-171783273
ggaaaggaaaaaggaaagaaagaaagaaaaagaaagagagagagaaagTTAGTTGAGATACTGTTTCTTTGTGAATGAAGGGCCTGTAGAGCCAAGGACT
>chr9:67637277-67637477
TCATAATCTCAATTCCTAGAGGACTAGTAAAATAACAACCAACCAAAACAAAACAATTTCATATTGAAGCTTTTGTCCATCCAGCAGATGAGAAAACATG
>chr9:67905432-67905632
TTTATTGGCTAAATATTTTTGGCTGTTATTTCCAAAATCAATTTAAATACTGTGGGAATGAACACTCCCACTTTTTGCTATTATCAGAAGAATCTATCAG
>chr9:69304537-69304737
tgctctggtgttggggggcggggagctaaccatgttgaggccttgagatgattgctgctgattaaagagatgtgtcaccccttggaaaactacagaactc
>chr9:69606914-69607114
ctatttatatatcatctatctatctatcatctatctatctatcatttatctgtatctataatttatctatcatttacctatttatatatcatctatctat
>chr1:172014542-172014742
TGACTTGGATTGGAAAGAAGAAGCAGAAACGGAGCGATCGGTGAGAAGGTCCCTCAGCAGGAGGACTCGGCCACTAGACCCAAGTGAGACATAAGAAATG
>chr1:173521673-173521873
TTAGTCACACTATCTTGTATCTATGAGCCACTTCTATATTGTTTTTTCATCATCACCTGCCTACTTATGATTTTCTGCCCCTGTGGTCACCTTTTACTCT
>chr1:173919836-173920036
acttatctatacctctatctatctatctatctatctatctatctatctatctatctatctatctatctatctatctatctatctatctatctatctatct
>chr1:176772317-176772517
ATTTTCCTCACTGTCCCAAAGCGCATGCACTTTACTCTTGTAGGAGCAAGGCatctatctatctatctatctatctatctatctatctatctatctatct
>chr9:70482038-70482238
cccaaatatgtaccaccccctctaaagtttagagaacattgtaaaaaggggagagaaaaaaaaatgtaagagccagaaaacatgaagaagagctatgaga
>chr9:70495478-70495678
gctatatagtaagaccctgtcttaaaaGACATACCACTCCCCAGTCCCCCCAATGAACGTAGTATCTAATTTAGGAAGAAAAACTGCTCCTTACGCTCCA
>chr9:71174374-71174574
CTTCAATATTCTCAACATGAAATTTGATTTCGTCTGACAGGACTCACCGATTTCGCAATAGGCCTTGCTCACTTCTGCCTACAAGTTCCTGCCTGTGCTT
>chr9:71378566-71378766
TATAAGGTAGATGAGAGATGATAGAGATTGGTGATAGGgatagataatgatggatagatacagatagatgataaatcaagagatagatgatagtggatag
>chr9:72348686-72348886
CATGCATTTTATTTAAACTATAGAGAAAAGGGTTTTACTTATAGAAATTATTTTTgagttatttattttatgtatatgagtacactagctgtcttcagag
>chr9:72659232-72659432
GGAGCCACCCTAGAATGTTACTTAACAAGAAGAGAGAAAAAAGGGCTTCTTAGCAACCCTTTGAGATGTAACCTGAGACCACCAGAATGATATGCATACA
>chr1:177427423-177427623
ATACTGATCTGTGGATAGATAATCTCTTCTGAGCCCATTTATGTCTGTGAATGTGTTCATATGAACAAAAACTTGCTGGATTTTCCATCTCTGGGATGCC
>chr1:177445872-177446072
ACTTGCAGAGGTAGATGTTGGCGAGCTCTGCCTTTGGTCCCAGGATGGGGAAGTGGGCTCCGCTGATCTTAAGAGAGTTTTAGCCACTACAGATGAATTT
>chr1:177599826-177600026
attctctcaaaatcacctagtagaaggaactgtgaatattcccagcacagataaagatctgagggctggatatacccgttacttatatttaacctttatc
>chr1:180109110-180109310
CACTGTATGAGAGCTTAAGTTTGCGCAACCAGCACTTAGAAGAAGAAGTCAAAGATCTAGCAGATAAGAAGGAATCAGTTGCCCACTGGGAAGCCCAAAT
>chr9:75400865-75401065
GGCCATAGAAGGCCACAGCTTCGCTGCCTGCTTACAGGCACTCCTTGCTCCTCAGGTTGAGTAGCCTGAAGTCTTATCCCTTTCAGGATCTGGACCTCAA
>chr1:181238708-181238908
tctatcatctatctatctatctatctatctatctatctatcAAATTTCACCTACCATTATATATCAATTTAGCATTCTTtatcaatttatcatctatcat
>chr1:182246124-182246324
AAAGGAAAACAAACTTATAAGTCATAAGTAGACAAGAAAAGTCGAGTTACTGATAAGATCAGCAGCTAAGCTTGGTTCTTAACCTATCAAGTGTCAAAGG
>chr1:182274738-182274938
agtaagacttacaactccagtttacagtccatggcgggggaggtcaacacaggaacctacagcGTCCGTCATGGACCCATAATACATTTCTTTAAGCTTC
>chr1:183149688-183149888
CCTCTTATCTGACAGCTGTCATCTGTTAATCTCCTTACCCCATTTCCTGCTGGAAATCCTATCTGCAGATCTGTAATTCTCACAACTGAAGCTGCAGGGC
>chr1:183174242-183174442
tggttgtcaacttgacaatatttggaatgaactacaatccggaattggaaggctcaccagtgacccttatctggaggcttggagatccttatctggatct
>chr9:77921566-77921766
TCGGGATTCGCGGTTCGAGTAAAGCACACGTGTACTAGCTAGTGTTGACGTTTGGAAAGGCATGGGCATTGGTGGGTAAAACTGGCTGCGTTGTCCCTTA
>chr9:78176897-78177097
CCTTGTTTCCTGGCCTGCGAGTGCAAGTTTTGCTTTTGTTCTATTCTTCAGCTTCCTGTGGAGATTTTCAGATACAAGCAAACAAAACATTGCATAACTC
>chr9:78454587-78454787
tgctttttactgctgagccatctttccaccccACCCACCACCCACCCTTTTTTAAGATAAGATCTCAACAGTGTAGCTGAACTAAGACTTTCTGGAACTC
>chr9:78696813-78697013
tctatctatgtatctatctatgtatctatctatctatctatctatctatctatctatctatctatctatctatctatctatgtatctatctatctatcta
>chr9:79781435-79781635
tagaagcacgtttctgggacataaggtccttgttagcatcttatcactgcaaatctctcactacttcctgctcaccatgtgagtaccttctgatacatgt
>chr9:80318228-80318428
AGCAGAATTTCAGACCCATGTGAAACCGTGTTCGTGCCGTAAGTGGATCAGACATAGAGATAGCCCGTGTAGAATCATCAGTTTCACTTCCTGGATGCCC
>chr9:81745966-81746166
tcctccagataacagtgtttaaactccaacacccatagggcagatcactatcacctttaactctagttctgtggaatacattgctctcctctggcatttg
>chr1:188601406-188601606
agatagatagatagatagatagatagatagagatgatgattaaatatatagatgatagatgacagatatttagatagatagatggatagatagatagata
>chr1:190962436-190962636
GGAGATGCTGACTGTGACTGAATCACTCTTCCCAGGGGAAAAGCAGGACACCAGAGTGCTGACAGAGCAAAACTGTAAGTTTAGATGGAGGTCTGTGCCA
>chr9:83577340-83577540
TGTGTGCACCAGGTAAGCATCTCTCTTTGTTTATCTTCTCTCTAGATCAAGAAGAAGCAGCAGGATGTGGTTCGGTTTCTGGAAGCCAACAAGATAGAGT
>chr9:84267276-84267476
CCTTATTCGAGTGCCTAAGAGGCATACCTGTGTGTACACATACTTATTCCCATGTGTATGCACACGTGCATGTGCACACACAGACACACATACAGAAAGC
>chr9:86393774-86393974
CTAGATAAAGCTCTTTGAGCCTGTAATAGATCTTGGTCCTGACTTTCTTAGGTGCCTTCTCCTCTCAAAGGTCTCCCCTCTATACAGCTCTGCTGAACTA
>chr9:86639236-86639436
CTTTATATTGTTTTACTACGGattcaagtagaagtaccaataaggagactggttacacaggtctagagctgagataagatctccaagctagaaatacaga
>chr19:12212840-12213040
aacagtgtctttcgccttacagaaggctttcagtttcatgaggtcctatttatcaattgttgatcttagagcatgagtcactggtgttctgttcaggaaa
>chr19:12591716-12591916
CTTTGATTTCCTGGGCTTCTAAGCAGGTGTATGGGGTAAAAGCCCCTGATTTTCATTTTGATTCTGTTAGTGGGAAGGAAACAATAGAATCAAACTGATG
>chr19:12833712-12833912
TTTTACTGACACATGTGATGAATAAAGCAGCTTGTGGTTTTGGTGACTCACTGTCATGTTCATGTGGTAGATAAATGTTCTGCTCCCACGTTAGAGAAGA
>chr19:13053522-13053722
gtcttcacaatcagctcataagttattggttaggattaaataattgttaaattggtaacagaaggttagccttaaattggcaactcaggagtttttcaaa
>chr19:13456780-13456980
tgactccctaaatattagctgaacaaggagaaagccaatagacataccaaagtgagtaaggcaaacatcatgaggcctcaatgtcacataaacttcaggt
>chr11:121281710-121281910
tcaggtagcccaggctgacctagaacctatgtatctgaggatgactttgaactcctgagcctcctgcttcattctcaggactgccgtgattaaaggcaca
>chr11:121441148-121441348
AAATGAATTATGGCAAGATTTTTATTAAGTCCAAGGCAGACTCAGGAATCTTATCCAATAGGGAGCAATGAATCTAGGTTCCAACAACTGTACACAGAAG
>chr11:121753116-121753316
aatgacacattatatacagagaagcagcaataagatgatttctaacttctcagcaatgcagcacaggagaaagtgatgacattctaaagaaagaaagaaa
>chr11:121776984-121777184
GGTATGAAAAACCCATGGCCTCTGAAGATGCTCCCTTCAGACCTTCACCATACACGTGTTTGCTGTCTACATGCAGGGGAGGGTTTCACCAGATGCCAGA
>chr12:4736076-4736276
TCCACCCGTAACGTAAGCTCACATGAAATCCAAAGTGCTATCTGATCAGCTCATCAGATCTTCTCCAATGTAAGTTCTAGGATATGTACAATTTTACTTT
>chr12:6872003-6872203
aatttgtgttctattagtgtctgtataacatctgtccaggctcttctggctttcatagtctctagtgaaaaatctggtgtaattctgataggcttgcctt
>chr19:14495316-14495516
TAAAATTTTTGGTTAAAAGGGATGCAAAAACCAATAATAAAAGTGGCACTAACAGTGCTTAATAAATGAAAATAGGATCTTAACAGAGATTAGGGCCCCA
>chr19:15783688-15783888
GCCTTCTATTATCCCCTCTTCACCTCTCTTGTCCTTTCTCTAGCAAGTCCAATCAATGGCTTTTATTCAGCAGAAATAACAAATATATAAATAACAGGTT
>chr19:16749927-16750127
[truncated: 884,829 more chars]
