# Supplementary material for: Genome-wide CRISPR Screens in T Helper Cells Reveal Pervasive Crosstalk between Activation and Differentiation
Source: Cell. 2019 Feb 7;176(4):882–896.e18. doi: 10.1016/j.cell.2018.11.044 (PMC6370901; doi:10.1016/j.cell.2018.11.044)
Supplement: Data S2. Processed Data from All the Steps of the Analysis, Related to Figure 1 [file mmc2.zip › supplemental data/motif analysis/gata3_meme/background]

# 1-order Markov frequencies from file ./chip_total_gata3.200.fa
# seqs: 10203    min: 200    max: 200    avg: 200.0    sum: 2040600    alph: DNA
# order 0
A 2.916e-01
C 2.084e-01
G 2.084e-01
T 2.916e-01
# order 1
AA 7.235e-02
AC 4.973e-02
AG 8.069e-02
AT 8.888e-02
CA 7.015e-02
CC 4.835e-02
CG 9.193e-03
CT 8.069e-02
GA 7.106e-02
GC 3.924e-02
GG 4.835e-02
GT 4.973e-02
TA 7.803e-02
TC 7.106e-02
TG 7.015e-02
TT 7.235e-02
