# Supplementary material for: Genome-wide CRISPR Screens in T Helper Cells Reveal Pervasive Crosstalk between Activation and Differentiation
Source: Cell. 2019 Feb 7;176(4):882–896.e18. doi: 10.1016/j.cell.2018.11.044 (PMC6370901; doi:10.1016/j.cell.2018.11.044)
Supplement: Data S2. Processed Data from All the Steps of the Analysis, Related to Figure 1 [file mmc2.zip › supplemental data/crispr screen/baiopse_output/out_screen_rank.csv]

gata3 "il4" "xbp1" "irf4" "il13"
Pdha1 1 7203 2281 1434 9422
Ormdl3 2 11941 8507 16698 4720
Cpeb4 3 13021 344 3754 1457
Ntng1 4 14272 2782 7424 14274
Ppef2 5 13373 3769 5440 899
Pcdhb10 6 14724 9383 8394 15664
Mrpl9 7 16348 1064 9651 13930
Pla2g4c 8 15885 2263 12860 101
Slc12a1 9 4444 13549 11068 4508
Cacng4 10 3441 13244 12779 7821
Fgf3 11 14560 5717 1729 12264
Degs2 12 17179 8441 4523 10324
E430025E21Rik 13 9068 3333 16802 288
Scn10a 14 7249 1641 7862 1e+06
Hopx 15 15393 6208 1052 17635
Scarf2 16 11929 15515 2497 3696
Mrvi1 17 13928 6926 11761 11673
Fsd1 18 846 15847 333 12649
Gapdhs 19 7084 15149 9997 15639
St8sia5 20 1e+06 3094 12428 6265
Cystm1 21 4318 4303 9987 12152
Slc29a3 22 5000 17133 585 7025
Ido1 23 440 6819 521 4812
Dennd2d 24 8130 802 13848 4043
Hs3st6 25 329 7482 1964 17593
Krt1 26 16527 9616 13779 14594
Spink8 27 11905 17421 5016 11020
Smcr7l 28 10760 13730 694 16995
Rhod 29 7248 9218 1789 9018
Galr1 30 13358 16845 15235 10765
Ech1 31 2236 4693 8083 5097
1190005I06Rik 32 16412 9459 6050 4916
Rgs10 33 11025 1624 552 9524
Ccpg1 34 11386 11294 9522 2725
Cep290 35 3420 14896 2669 1161
Tex22 36 6440 10729 6872 2995
Ccdc111 37 11171 7093 5568 15489
2410137M14Rik 38 15456 6809 429 6567
Slc52a3 39 8314 3664 8489 13279
Cep19 40 13967 9565 9801 7796
Neto1 41 2806 1576 8298 1367
Trim36 42 16026 12723 7290 7515
Hmcn1 43 10387 5681 17495 1512
1700039E15Rik 44 9123 3861 16239 6359
Cacnb1 45 11934 11396 1849 7892
Ttc21a 46 28 16320 3143 11787
Alpk2 47 9134 6058 2969 17554
Capn12 48 7396 9726 1428 13662
Sox13 49 15682 17450 16969 7213
0610009O20Rik 50 10992 4933 9455 14826
Pgam5 51 12877 8094 2939 2924
Irf5 52 10149 13070 15590 5836
Cacna1a 53 10937 2917 9312 5699
Gm4461 54 4449 16121 2360 2782
Dlgap3 55 6025 9087 499 7714
Ankk1 56 6361 15062 15543 2475
Trappc12 57 16562 14252 7627 10299
Asrgl1 58 6228 10688 9927 14596
Raver2 59 11665 416 10152 5955
Umod 60 16344 8384 16773 3923
Pim3 61 7223 3250 9280 2955
1700001C19Rik 62 4523 1030 12332 3204
Chst15 63 13717 9448 4361 14079
Naa11 64 890 3007 1843 3572
Chaf1b 65 2182 7288 17093 14966
Ndfip1 66 11081 649 10672 3903
Acoxl 67 2507 16008 17446 7414
Anxa11 68 14122 2297 3994 15103
Eif4b 69 16333 14478 1965 9940
Aldh3a1 70 5081 13074 14027 17180
Stat6 71 13567 3748 8788 15031
Cpsf4l 72 15054 3378 10482 7864
Atg16l1 73 5896 11154 9 8637
Tmem100 74 11251 3963 3302 17646
Sgpp2 75 3402 5960 15551 2786
Amotl2 76 13542 682 8225 6899
Bahd1 77 15763 13468 8423 4485
Hist3h2ba 78 12189 7056 9918 7995
Cygb 79 11230 15867 1393 15091
Zc3h14 80 3968 5095 14366 2420
Nxph3 81 13779 8985 4155 11590
Hdx 82 4991 768 7702 2370
Ucp3 83 5445 4035 11307 4464
Tomm34 84 16559 5749 10848 17725
Triobp 85 6827 10450 5845 5234
Trim45 86 15083 15725 13825 4682
Slc36a3 87 1957 6438 12724 11141
Lmx1a 88 10751 12279 3922 4985
Tars2 89 9176 5125 15039 12468
Cav1 90 11770 3005 3148 1125
Slc5a4b 91 6971 7285 10765 14153
Dbp 92 12572 15688 10360 3733
Hist2h4 93 1749 11178 13343 7575
Ndufs8 94 11297 12080 15798 9890
Emc8 95 7884 16350 7909 5198
Cox11 96 4790 11558 14388 5927
BC016579 97 12849 17346 8854 15441
Usp18 98 13900 15333 6741 12465
Pdgfrb 99 16055 12349 13865 4262
AK010878 100 3574 1774 8475 6387
Atp1a4 101 13832 14500 12838 8357
Coil 102 4667 10247 17388 17727
Csn3 103 7517 10905 5424 5973
Ptk2 104 14567 15980 15612 3772
Ripply2 105 9483 14408 241 14075
Wls 106 8752 16686 17263 11613
Adra1b 107 3352 11891 11838 14440
Cdh20 108 11468 14993 9524 11829
Tbce 109 17229 13720 5118 14487
Gpld1 110 12351 1802 11111 1041
Grb10 111 3573 10120 4525 2052
Itgb3 112 670 211 17556 6150
Ly6h 113 16307 6300 13139 16843
Phf15 114 7903 13674 1118 3434
Gnb5 115 1357 12255 1298 8754
Tnfrsf22 116 10823 911 1036 12788
Tmc5 117 10133 16417 10865 8619
Med20 118 9088 933 2681 8227
C1rl 119 17175 14024 11029 949
Vmn1r69 120 11574 16704 13524 4219
Slc9a6 121 6855 10283 3779 16547
Plxna4 122 4778 7423 1873 1984
Rbm42 123 10139 3125 1797 4381
C2cd4b 124 5819 4361 17455 2129
Kif27 125 4983 3091 10097 11775
Rasa1 126 688 17539 9177 8753
Mettl25 127 8831 5217 16857 488
Bax 128 835 293 16674 16812
2210016F16Rik 129 12935 14373 9963 15396
Plekha5 130 7824 1999 1625 2019
Zfp648 131 13589 16901 8070 12343
Gapt 132 8186 12406 1294 15195
Nr4a3 133 11520 444 221 4783
Chn1 134 9130 9793 2701 8498
Acsl5 135 4210 3465 15243 1008
2310007L24Rik 136 10087 15087 13455 1035
Leng8 137 16641 11585 5467 11296
Dpyd 138 8177 13681 768 15025
Nacc2 139 15291 3630 11055 3487
Crls1 140 2436 1588 9239 15042
Med4 141 15633 9957 16664 1031
Sdf4 142 3800 17055 12982 15226
Wdr25 143 9385 5124 1945 6038
Adssl1 144 13728 536 1141 6287
Bex1 145 144 7818 14440 1598
Fam83d 146 14807 15681 2342 11030
Zfp330 147 13136 3601 6032 12802
Phkg1 148 4793 4461 13523 5419
Ints1 149 17060 11413 129 8506
Hist1h1e 150 13350 1353 9282 3039
Timm17b 151 1139 4074 17395 10662
Gsn 152 5038 9430 2888 8878
Nog 153 13716 11657 15948 3326
Tmem184c 154 6564 8469 16453 12379
Ddx52 155 6305 5930 1617 8899
Rab23 156 15707 4674 17449 16039
Rabl6 157 16875 418 15451 162
Wnt6 158 11340 3624 12513 11443
9630033F20Rik 159 5962 6930 8022 4420
Rhox11 160 1e+06 8378 2364 1e+06
U2af2 161 9217 3431 709 12740
Trp53i11 162 6494 17025 3289 16517
Slc11a2 163 11137 5665 9897 1196
Tnfrsf12a 164 12580 1135 1086 12238
Cdk16 165 6914 2681 1159 4945
Pdpr 166 12957 1130 11179 2770
Mc4r 167 7487 2547 17748 6409
Hnrnpul1 168 3537 12672 4618 5524
Eif3a 169 15498 10436 4102 6894
Nit1 170 4647 15176 976 1329
B230219D22Rik 171 2346 2685 14764 9061
Wnt5b 172 7314 8987 1352 15253
Rbm27 173 6252 13252 15177 14667
Ndufaf6 174 6034 10628 10583 2083
Ccnd2 175 2658 12253 12080 11891
Rps20 176 8006 206 9374 12808
Mpzl3 177 9253 6487 3380 14788
Zfp474 178 1936 1226 2215 3338
Tmem9 179 8057 2519 8808 5890
Midn 180 8901 5807 11679 17101
Agrn 181 8578 15994 16182 17498
Cd70 182 13743 7338 4274 14624
Zfp128 183 12518 17319 16501 3767
Ctsc 184 16694 12385 2181 6881
Rpap3 185 16116 12003 15787 17651
Ube2j2 186 7070 14231 10968 5284
Lama4 187 14485 3435 8639 2070
F2rl1 188 13853 6842 13381 5906
Slc7a4 189 5312 10500 14050 15171
B3gnt1 190 10640 13979 6595 14706
Ccdc110 191 409 14497 9550 9631
Cdca4 192 9431 10199 16890 7621
Grip2 193 5469 14403 12031 8904
Csrp3 194 9665 5357 10682 3352
1600029D21Rik 195 8780 10792 12608 3064
Fam214b 196 8017 16073 6405 15574
Wdr31 197 13555 1788 15310 17354
Lrrc27 198 2314 5580 8670 4728
Klhl18 199 11244 9735 14205 3529
Med29 200 11483 12722 711 10371
Tmem50b 201 5334 6469 5084 5238
Gdf10 202 776 13045 139 15879
Ppan 203 2224 14108 5991 652
Fcgr2b 204 16030 8235 868 16171
Sardh 205 9523 140 6740 410
Grhpr 206 9206 2607 680 4236
Ndufa8 207 11216 6102 10516 6743
Slc16a1 208 11382 13914 551 17056
Nsmf 209 6312 17305 11836 1893
Loxl4 210 12899 10801 181 6165
Krtap26-1 211 6481 15651 8130 3318
Ttn 212 1707 4323 7464 9246
Sftpd 213 10298 16681 11317 10411
Ttc16 214 8084 13467 4873 1626
Gm15056 215 10645 10166 13763 1e+06
Ckmt1 216 3627 10072 2553 10374
Btbd7 217 2241 6071 1e+06 8487
Nfatc2ip 218 8033 11511 13286 6882
Guca1b 219 9608 3892 11230 5177
Tab3 220 4337 6815 9748 2203
Alg1 221 4679 2648 16029 3908
Mamld1 222 16358 16625 7595 8248
Mak 223 966 17417 4816 13196
Ankrd44 224 13750 174 14020 16986
Dll3 225 6764 13383 265 11284
Kif1a 226 13635 7065 15614 16138
Gal3st1 227 11129 6454 7657 2775
Fut4 228 3011 12068 3467 14363
4930523C07Rik 229 6926 582 6542 4861
Nat9 230 13699 6887 1355 2754
Nmrk2 231 970 5303 11916 14658
Arx 232 16551 9805 1068 1697
Vps4a 233 12103 3878 13667 2667
Whamm 234 17108 7528 2102 8961
Plcxd2 235 8968 15585 17340 7557
Ddost 236 4718 12188 10513 1289
Lox 237 4570 9862 3046 4433
Mcoln2 238 15497 7224 478 9926
Pdpk1 239 13132 8843 13654 11654
Supt4a 240 14052 8982 11740 15654
Crtc1 241 10247 1270 2400 6154
Pcsk4 242 2431 7878 16053 4924
Lamtor1 243 3288 7083 1413 5961
Lhfp 244 4281 10029 8872 14497
Ythdc2 245 9919 10020 4978 7314
Alg2 246 775 881 12711 3657
Slc28a3 247 275 3592 9061 6219
Msto1 248 2164 5123 3446 3951
Efs 249 3852 5955 16193 11615
Slc39a14 250 16256 840 3244 13230
Pabpc4l 251 16585 16740 12696 15330
Rtca 252 4738 13345 5650 9822
Napa 253 419 10853 8094 432
Myo18a 254 10922 11793 16860 5346
Capn7 255 5876 5213 9817 4118
Mfsd12 256 12164 658 6673 242
Ghrl 257 66 5624 11472 1616
Scg5 258 17059 15292 15186 8877
Ddah1 259 16156 16440 13059 15931
Ambra1 260 10176 5957 9186 15771
Tspan9 261 14666 5434 13893 1435
Speer4f 262 7935 12123 10378 9511
Ugt2a2 263 12193 10774 16649 15612
Avp 264 15221 12639 1710 4226
Gm11563 265 16784 15731 13152 5394
Smad5 266 11773 9202 13405 6136
Gm128 267 3867 2663 7523 2632
Hsd11b1 268 3297 8088 9724 12946
Cops7a 269 14065 3334 14013 6383
Trh 270 780 7076 6459 8104
Tas2r124 271 8883 13613 3192 14220
Chrna9 272 4600 4602 2018 13963
Zdhhc5 273 10426 4311 16573 1981
Fam47e 274 5205 8601 5442 781
Tsc22d4 275 10385 10386 14121 16200
B3gat3 276 14547 11628 895 7692
Bag1 277 16148 6368 7497 4248
Pot1a 278 11708 15310 17429 8903
Pigx 279 15668 5693 7188 6478
Cbln1 280 11336 17058 16873 5333
Clybl 281 14989 7889 11684 13262
Rmi2 282 17074 8203 14008 984
B4galnt1 283 768 2427 6929 6044
Sgcd 284 3742 5470 5028 9892
Hsd17b10 285 4074 423 1991 16805
Kng2 286 4879 10093 12885 7899
Hspa5 287 311 4833 2422 14585
Otud1 288 9587 16518 10211 16083
Park7 289 13048 10791 14040 2012
Ppp1r16b 290 1600 170 14761 1946
Nsun6 291 8755 6291 8776 14543
Cldn8 292 9366 17448 17195 17411
Pcdha10 293 5353 15245 16394 17104
Hes2 294 5768 6497 3615 15036
Nphp1 295 13650 9980 15544 2178
Sel1l 296 6135 17545 774 5770
Lyl1 297 10953 5387 12052 1670
1810046K07Rik 298 14116 10010 2974 10432
C8b 299 13315 2029 11970 11317
Fcna 300 9917 207 9541 13499
Vrtn 301 15599 1790 16219 11343
Krt27 302 15827 11679 6454 11528
Gnl1 303 14318 11942 365 15016
Kcnj9 304 26 246 84 1651
Pax9 305 14464 5263 3356 3949
Tcl1b2 306 9035 11278 12558 10353
Ift140 307 17030 1233 1962 2931
Ccdc104 308 8081 16210 12419 5708
Mobp 309 179 16367 9278 10639
Itga8 310 2315 10718 9190 15850
Cd3d 311 13455 218 13756 10281
Slc25a11 312 1315 8052 9042 17166
Hsf4 313 5093 966 17314 1800
Car13 314 3829 11020 16417 13440
Birc7 315 9157 15951 16352 12747
Stk39 316 11538 2167 11340 7922
Bnc1 317 14386 15527 12108 13745
Thap4 318 16280 6420 13015 580
Sco1 319 7607 4235 12159 3952
Nts 320 8121 4953 14547 7138
Zdhhc3 321 4404 9433 3434 17469
Ogfod1 322 2916 14018 8579 312
Rpp25l 323 6514 13719 9369 10413
Nrk 324 3339 9591 14747 1681
Clic1 325 4306 6200 14120 11228
Esyt1 326 9390 6561 16755 3393
Xrcc1 327 5889 1627 8755 3024
Edf1 328 14416 951 13868 9423
Myo15 329 13760 8224 16044 9679
Lats1 330 12141 3656 17206 1260
Magt1 331 10578 6104 1835 15418
Snx3 332 15795 15496 1132 4054
Rtp4 333 1060 1297 1260 6815
Il17rc 334 6411 16381 4228 8473
Spdef 335 16834 15860 567 15272
Fas 336 13293 3161 2571 1379
Dazap2 337 8222 13196 5669 3433
Jsrp1 338 5094 10270 15712 1089
Aga 339 8877 484 11757 14158
Mrc2 340 16380 5691 1099 7369
Lonp2 341 3227 13053 8949 11575
Gm711 342 11482 242 16001 2279
Ppp1r8 343 11331 10782 12635 1871
Cxcl1 344 12687 9655 14861 4476
Camsap3 345 16780 8535 13648 4223
Sema7a 346 3358 14334 16105 12360
Ap5s1 347 268 402 17118 7085
Mtmr9 348 6949 1516 1999 319
Map4k2 349 15709 16060 9611 1940
Usp49 350 1209 12201 6965 6516
Fubp1 351 4622 4165 8206 1892
Cramp1l 352 14013 906 17751 10679
Aim1l 353 3929 15408 56 12934
Shkbp1 354 348 4327 12501 2206
Agk 355 12391 14680 7770 10377
Gas2l1 356 7904 10831 17710 5261
Abtb1 357 8993 7759 9363 17533
H2-M10.2 358 11955 13135 17768 13216
Pnpla1 359 9084 4189 17089 3189
Casp9 360 11001 17541 2050 2449
Kcnk4 361 4310 17518 17350 9775
Usp54 362 14596 12384 16195 13350
Rbfa 363 5853 17102 14025 3875
Slc12a8 364 6419 15390 12725 14904
Hdc 365 2437 7925 1131 1644
Tstd3 366 5976 843 7891 11650
Papd7 367 10662 2746 1878 10079
Slitrk1 368 2745 10299 9040 11985
Ccdc19 369 2172 2359 14003 13667
Stom 370 5475 13004 4193 15604
Lmo4 371 15829 4661 14097 9401
AI317395 372 17037 17201 12285 15206
Entpd5 373 1970 13813 4751 13166
Zfp219 374 8894 472 9710 5396
Nlrp9a 375 7036 2075 13676 15503
Atp8b1 376 12367 8371 6621 1387
Srr 377 10759 12989 12115 15630
Ankle2 378 12093 13022 1868 12986
Dbi 379 15876 15618 15258 827
Cdkn2a 380 14563 16473 6476 1162
Dsg4 381 7079 16984 12795 10385
Sh3rf1 382 13533 16729 534 3371
Lemd2 383 10847 16180 5114 5409
Zfp385b 384 12449 3745 5361 379
Slco5a1 385 8094 4084 9579 13147
Myo9a 386 16415 3881 6228 8333
Glis2 387 9634 14811 1571 13485
Rnh1 388 6128 2970 12083 5797
Cpt1b 389 5794 13867 15049 8532
Phtf2 390 6856 15841 15493 5444
Arhgef40 391 1960 1814 17194 8831
Asna1 392 13468 7172 13 7087
Trmt2a 393 16898 9274 15539 13914
Trmt61a 394 9880 9181 8853 7354
Ski 395 2504 61 2835 10360
Iapp 396 4694 11640 3929 17007
Abhd16b 397 10641 14779 14660 2842
Zdhhc14 398 5480 15954 1788 13591
Ttll5 399 13964 2688 17430 7311
Siglecg 400 17133 13489 16331 3928
Vstm2l 401 4217 1631 16131 16637
Cars 402 10764 14586 13187 243
Zfp180 403 14798 13816 11869 3931
Inhbb 404 17044 7394 10886 10014
Sema3g 405 10020 10305 9391 2788
Wdr76 406 10854 1621 15530 2509
Hectd2 407 11071 15617 11720 14803
BC049352 408 4902 15578 2740 6597
Yy1 409 9548 6444 6704 3904
Hace1 410 10913 1828 683 8953
Sh3d21 411 8484 8524 11387 3761
Tle1 412 15399 186 11700 8087
Usp13 413 7815 10462 4423 15609
Chst4 414 9889 1625 2291 6556
Gm436 415 7883 7490 13505 3689
Sowahd 416 7946 10649 1450 6143
Slc27a6 417 5636 14657 11177 1999
Klf11 418 14054 9417 4490 13789
Edc4 419 12641 10610 34 7366
Rnf41 420 3216 1575 9248 153
H1f0 421 1047 8628 10770 3567
1700020L24Rik 422 13518 15027 1493 13526
Abcc1 423 11157 13139 16651 15904
Susd1 424 12653 7725 15558 14556
Tmem9b 425 1322 9722 7024 4042
Ggt7 426 1077 10985 12671 14742
E330034G19Rik 427 15833 11268 11582 14152
Whsc1l1 428 1122 2871 4333 1393
Rasgrp3 429 4479 4596 17616 14423
St3gal3 430 4557 10167 5516 12670
Samd10 431 15103 1139 342 2966
Gnpda1 432 7305 5310 8692 11458
Rybp 433 3902 7897 2691 9208
Vmn1r197 434 5422 5727 4493 47
Flt3l 435 9655 2905 6137 63
Serpina5 436 1466 6398 15706 11303
Ednrb 437 15907 15683 14976 17597
Ang2 438 8196 1956 5487 17298
Syce2 439 7577 14268 2552 10873
Asb15 440 14745 12770 9932 6748
Epn3 441 8929 15782 9029 3119
Pcdhb14 442 11056 9113 16749 11027
Ttc1 443 7563 15025 1147 1910
Fchsd1 444 11670 2020 2177 2590
Gm101 445 1832 623 8582 522
Magea4 446 12818 12426 12969 13597
Prss21 447 15777 1418 13253 5635
Tstd1 448 13684 15289 15165 9651
Dkc1 449 4783 13748 6786 17748
Ncapd2 450 7063 677 2810 11921
Tmem253 451 15154 5100 255 11142
Bmyc 452 15392 7585 2108 17291
Tspyl5 453 3536 10256 14798 16249
Mettl20 454 8932 2691 982 956
Sypl2 455 16688 10214 12177 2812
Snhg11 456 3995 8773 1792 14430
Fitm1 457 11464 1512 710 14869
Grm4 458 8349 14145 11153 12314
Zbed3 459 15496 15086 8705 9743
Sstr4 460 7060 11400 3187 6279
Bcl11b 461 13116 12783 471 322
Cadm3 462 16556 8482 5206 591
Zbtb8os 463 3716 12507 11651 5555
Stim1 464 1e+06 9524 9559 5606
Tmem37 465 12513 7261 1691 409
Hmbs 466 1347 13483 2281 12962
Gm11570 467 3810 17120 619 17100
Angptl1 468 11949 5424 14801 10981
Myo1c 469 15919 11614 10609 7754
Sned1 470 1452 14720 5862 9190
Aacs 471 14590 7128 12190 17828
Neu1 472 9433 15186 3532 13690
Fgfbp1 473 2901 967 10636 807
Syvn1 474 14093 7257 7272 17809
Mzb1 475 1167 7286 14599 7535
Plekha3 476 13710 10286 1119 17897
Ocel1 477 1018 11822 14759 17083
Rbck1 478 7901 11951 8941 10693
Sun1 479 13389 16338 3344 965
Creb3l4 480 495 12363 13721 8589
Spag11b 481 6865 4579 2519 16725
Srl 482 13218 10947 10601 418
2610008E11Rik 483 2865 9240 10983 13542
Tex19.2 484 2978 5939 8384 10028
Acvrl1 485 10411 1290 1821 4921
Gltp 486 4245 7202 12317 3390
Pet112 487 11358 11311 2489 7731
D10Jhu81e 488 7937 17021 4874 6421
Lrit1 489 6590 12437 12141 11916
Cldn5 490 13930 8436 7409 12433
Apold1 491 1861 126 10953 9972
Crygd 492 4599 5795 12385 2236
Ltbp2 493 1639 640 3543 5846
C1ra 494 15557 5663 1223 12593
Gpr89 495 5409 1910 11738 9313
Ccdc66 496 10435 1650 6449 1485
Zfp637 497 13042 14876 4217 13944
Fastkd2 498 7606 8217 9768 17857
Mageb5 499 963 5999 10471 10402
Alx1 500 9340 2469 2516 16597
Art5 501 7965 11840 1774 7430
Card14 502 13765 8194 8661 4392
C1qtnf5 503 6058 12467 5052 5110
Casd1 504 15010 15354 11522 7997
Chrnb2 505 16028 12251 6245 15702
Prepl 506 14212 6791 7897 5291
Lgi1 507 9155 5301 15362 2777
Cabp7 508 15279 3031 10985 2312
Ube2m 509 11255 2817 6034 4268
Kif18a 510 4740 17291 4159 13644
Sri 511 16195 14598 4465 3672
Pnkd 512 12052 1473 9695 1303
Dcaf10 513 9969 15134 5920 6507
Zranb2 514 8304 10738 14673 17644
Hlcs 515 4609 10755 16019 17085
Gm166 516 8657 3699 3959 1216
Poglut1 517 5518 2805 12320 3960
Trpc3 518 3991 8124 11806 12600
Hspb6 519 8774 15639 13496 5920
Tnfaip8l1 520 451 16524 15571 4732
Fez1 521 7370 13427 2844 17699
Cul5 522 14253 11806 15394 15384
Adck2 523 7251 7791 12713 10754
Slc38a7 524 7435 2078 2259 1672
Psmc2 525 4293 17471 17622 5213
Tbk1 526 14582 8011 8810 14648
Npvf 527 3693 13015 6823 1149
Fam174b 528 1359 15464 3058 17587
Med13l 529 273 1370 15412 267
Sall2 530 13248 2338 6746 4099
Spi1 531 11127 12112 3964 8523
Scnn1b 532 9240 17344 571 11534
Eltd1 533 10242 8509 5677 11854
Wdtc1 534 5569 15096 17218 15010
Syt10 535 14550 3368 4718 2867
Ppp1r21 536 10883 9086 2172 5415
Cc2d1b 537 14429 16066 3803 17326
Pwp2 538 1530 5471 11451 4922
Crb1 539 15699 5409 2015 9522
2200002D01Rik 540 876 14767 12065 16004
Arap3 541 477 12422 17639 3203
Lhfpl5 542 7496 8373 4199 14223
Prss29 543 4014 7940 11314 1170
6430531B16Rik 544 15644 3847 15063 15875
Pithd1 545 4116 14199 16357 3447
Rhpn1 546 11536 7300 1685 6102
Psma4 547 6070 2886 2314 6705
A2m 548 11239 5378 8641 3001
Tssc1 549 7713 2695 3155 15313
Fignl2 550 4604 15881 245 1577
Tceanc2 551 2904 2669 1047 11932
Ttc7b 552 8767 12311 12365 6649
Invs 553 11703 2027 16221 17702
Snrnp27 554 13239 14838 10731 14395
Cbln2 555 5986 2289 547 8067
Ncf4 556 7862 6207 8725 14986
Mthfd2l 557 12478 3660 4510 3866
Tmtc2 558 10343 1975 17037 1369
Dusp23 559 1747 9573 3585 1790
Nfrkb 560 10337 5369 2806 2498
Kcnk3 561 13392 15471 17151 10195
Pappa2 562 4191 6793 9540 5853
Mob3c 563 7488 10052 6138 12217
C1qtnf1 564 12490 11924 1318 15459
1700109H08Rik 565 1743 12935 1098 16111
Masp1 566 10579 15142 17669 12466
Rmnd5b 567 10553 5790 363 9006
Mapk7 568 588 15045 6 17073
Lpcat3 569 7909 15769 10245 12836
Itpr1 570 11662 3918 7696 1597
Mbnl1 571 2880 12581 1212 15109
Fam89a 572 4953 7071 9172 3227
Adam23 573 16778 14156 16964 7268
Parp9 574 12515 3905 6820 1466
Satl1 575 9562 7426 6545 8501
Cep250 576 8724 11107 5969 14806
Nipal4 577 8875 11495 10920 1047
Acsf3 578 2752 7661 14098 15973
Syk 579 16568 6045 17526 4341
Ndufb6 580 10744 4096 11075 7544
Vars 581 7234 108 9944 8349
Pacsin1 582 6853 5408 13437 792
Calr3 583 12373 3637 7071 17155
Lhx9 584 9981 4903 2937 15592
Rgmb 585 12630 15363 15326 8133
Rpl10l 586 6979 9414 618 12650
Setx 587 2702 17181 16402 8529
Gpx6 588 10587 13598 563 12192
Wdfy4 589 9194 3765 16359 9484
Stac 590 12667 1506 9372 3547
Klhl14 591 2499 12599 841 1056
2010012O05Rik 592 14516 8323 14565 14924
Tnfrsf11b 593 7400 2831 9905 2562
Rfx5 594 9378 1894 2131 5651
Igfbp5 595 2004 13039 14885 6898
Ints4 596 13395 3052 17098 459
Sh2d3c 597 106 1816 5816 151
Pbp2 598 13461 8552 13529 6063
Prrc2c 599 11709 14058 9865 15488
Cldn12 600 1103 9203 11910 9922
Rufy1 601 4666 8144 13055 2850
Mpped2 602 4910 10455 1925 8154
Wnt1 603 5558 685 16800 3279
Gm13119 604 9278 13988 462 4719
Cenpb 605 2203 16751 14289 14483
Ptx3 606 12650 2884 633 4189
Nkapl 607 1178 5892 2270 8534
Exosc3 608 5495 3961 4550 5250
Eif5a 609 17195 16696 12078 10744
Gm5494 610 8878 8798 2118 11333
Pkn2 611 14823 14304 17687 5844
Pip5k1c 612 8611 11297 4091 8307
Cacng8 613 6474 854 9716 1327
Actl6b 614 14658 4886 4813 14739
Clcn4-2 615 6908 3118 16958 12744
Serpinb6a 616 5002 1108 11610 10080
Tsku 617 596 238 15758 10050
Zfp507 618 2370 10732 11607 11949
Mettl3 619 15353 2562 9200 2872
Prdx6b 620 12942 9285 16458 2143
Tpm3 621 9496 11700 9235 14138
Defb28 622 5102 11269 15835 16410
Trim58 623 5873 2231 15570 13578
C77080 624 5937 3891 5750 8418
Tspan2 625 11160 14072 7601 9220
Gpr20 626 1508 17205 1863 13174
Fam20a 627 5264 9027 1078 5837
Fermt3 628 563 7999 15977 3449
Ephx1 629 5111 11759 12106 16914
Gbgt1 630 4069 11208 6173 14675
Tas2r138 631 1720 1445 5973 17706
Ext1 632 5572 15299 17361 8902
1700029J07Rik 633 11904 7910 4648 16446
Cbr2 634 11775 1778 9794 9666
Cd109 635 17238 15378 8858 2040
Chst8 636 13829 8402 11586 8429
Mccc2 637 4531 12619 3437 933
Capn8 638 3158 7821 7317 8887
Rgn 639 6227 5296 15752 5559
Gm5460 640 1702 5513 10824 11937
Ccdc82 641 5123 1866 3139 13336
Mtap 642 11962 8432 16561 10832
Pex10 643 12805 13509 9398 7273
1810009J06Rik 644 12085 14510 6787 7690
Sptssb 645 15870 1726 83 9048
Unkl 646 2142 5411 16217 12456
Msh5 647 13093 13002 6978 16160
Nat6 648 9321 3389 11706 10313
Cyp2ab1 649 7260 4682 2055 3942
Kcnk6 650 14435 8197 613 9077
Zhx3 651 9212 4665 9052 8479
Tmem126a 652 6236 8589 16870 9925
Psmc4 653 14597 1693 7282 6263
Has2 654 11661 8072 2557 6513
Flna 655 14919 202 6482 1819
Mroh8 656 4154 5083 5784 17186
Krtap8-1 657 816 5196 9066 3817
Ogt 658 9006 8002 8479 1e+06
Gcnt4 659 9018 10845 13484 5307
Chadl 660 13087 5804 3234 2016
Rab3il1 661 10901 1997 2179 17329
Cep68 662 16278 5938 6962 519
Inca1 663 17254 2107 3393 10470
Myg1 664 12514 9993 5370 6805
Gkn3 665 4893 1161 2030 8460
Cdv3 666 15376 10310 5369 2112
Larp4 667 9709 7526 10833 1117
Nt5c1a 668 8860 3828 15090 9026
Rrs1 669 4659 16993 2993 689
Nmnat2 670 14028 3889 14530 1331
Cd164l2 671 3208 3445 14663 14492
Epha3 672 12237 13183 9500 4695
Foxk1 673 10800 13477 1796 10426
Nme3 674 475 8152 4079 4512
Pnpla6 675 5494 5683 660 1841
Fam105a 676 14506 3718 6042 5322
N4bp1 677 7040 12257 10619 10506
Tlx2 678 15224 8066 6219 13583
Eme2 679 1552 13186 9929 17232
Ttf2 680 405 2675 8411 14942
1810065E05Rik 681 13653 12670 15293 16794
1700019L03Rik 682 13972 16685 7144 7024
Keap1 683 12850 1122 3305 3244
Evi2a 684 514 16963 12308 1468
Phlda3 685 4969 1054 2418 16887
B3galt6 686 2606 10590 16390 3454
Ercc6l2 687 13446 7613 819 4632
Rsph3b 688 5946 5872 4938 3522
Ccdc64b 689 5293 6762 11652 13150
Slc43a3 690 3142 7822 17067 3023
Clcnkb 691 9809 5410 13061 14695
Gins1 692 2696 16758 10523 12780
1700123O20Rik 693 8770 1090 13075 5079
Dicer1 694 13877 11860 6844 2511
Stk32b 695 11248 16654 3581 995
Abhd16a 696 14606 10490 5024 6025
Irs2 697 14728 1925 10364 15223
Hook1 698 3219 11429 13651 6772
Nyap2 699 1980 11418 15876 14916
Clpsl2 700 11083 11481 13959 6520
Atp6v1b1 701 3086 225 17238 14053
Coro1c 702 9165 7268 11780 9730
Swt1 703 17094 9260 3242 8489
Pagr1a 704 15188 1173 10610 21
Slc25a46 705 2420 12898 12529 1694
Adam22 706 16705 16915 6095 14431
Aifm1 707 8039 14537 16622 1221
Ly6e 708 1484 317 17523 6363
Gata3 709 17123 86 3416 5870
Lcn2 710 6464 3810 8109 6992
Lhx8 711 6432 3756 16591 3392
Pla2g15 712 13317 8719 13493 12195
Amz1 713 6609 336 5788 10104
Gls2 714 10173 13455 17287 9767
Zxdc 715 14206 6785 1404 11171
Tctex1d4 716 16733 12787 6077 5012
Zfp93 717 4988 1729 3265 326
Shisa6 718 10918 14906 14610 16819
Slc7a2 719 6003 9367 9827 3570
Lad1 720 6620 1713 180 3344
Fam150a 721 1688 11446 9986 3209
Map3k13 722 1969 2650 9434 6634
Ncstn 723 3827 11134 7739 3263
Rab3gap2 724 6849 5585 5538 8533
Wipi2 725 8487 8701 16533 9944
Runx1 726 7245 14353 5547 13573
Gpr182 727 125 461 144 307
Zhx1 728 14179 16451 12392 10521
Prkaa2 729 8346 5831 11057 6564
Sytl2 730 8310 3776 12599 12770
Tra2a 731 8956 14322 6932 4590
Leprotl1 732 12620 13910 17591 2825
Lamp5 733 10456 8324 6880 6737
Dut 734 14704 13931 15694 15120
Rgcc 735 8806 1567 2815 3578
Kdm5a 736 8562 6409 9152 13072
Fscn1 737 5810 11790 17693 588
Oaz1 738 2210 1334 11294 3381
Sfn 739 5548 11848 8033 11060
Lce1c 740 12589 11004 4216 8980
Bak1 741 17061 2626 17642 11894
Slc34a3 742 9282 11215 3199 12785
Scnn1a 743 13785 2575 13222 15287
Hao2 744 8571 14003 4988 14472
Zim1 745 15395 13717 15742 2907
Grtp1 746 16621 11875 8928 5626
Lilra6 747 14698 8967 5699 15694
Mdk 748 7986 11650 113 6170
Fam71a 749 7879 6664 16258 2458
Ccdc55 750 3585 9267 14019 7845
Osbpl9 751 15259 5160 5840 2298
Prss56 752 2115 16667 13200 3618
Adora2a 753 13810 5981 9753 8918
Ncoa7 754 14042 5304 15400 8474
Pdcd11 755 4495 13463 15311 10625
Fam134b 756 1763 6627 8785 16487
Adamts10 757 11842 17461 5793 12014
Cbx1 758 5892 11554 8364 2950
S100z 759 9852 12148 2198 4479
Lyve1 760 17188 11379 5749 11899
N4bp2l1 761 10198 8294 11428 7549
Ipo13 762 16301 6089 16013 11121
Pih1d3 763 6570 13492 8197 17849
Prmt8 764 3591 16952 8648 10914
Nudt4 765 16209 15442 7015 9674
Neurod1 766 16033 12399 8051 11525
Fgfr3 767 14167 2199 7836 4
Etfb 768 1118 15530 11493 4233
Ndufv3 769 16607 15771 11184 12055
Galk1 770 942 13385 13290 8046
Prokr1 771 11564 15458 12233 16767
Tceb1 772 11659 15764 9060 17188
Gcm2 773 6425 15260 100 6511
Tex261 774 16884 2699 6415 10796
Emp1 775 8577 5934 4531 1711
Bnip2 776 9733 17374 11975 15624
Serpina10 777 595 15454 1134 7784
Cxadr 778 13219 12085 9205 14300
Rrbp1 779 4748 6049 11650 4437
Psen2 780 11790 16720 14958 7959
Mepe 781 16359 8595 208 4129
Tmem35 782 11484 521 7101 8658
Mroh5 783 5439 7280 7441 5318
Ldb1 784 12156 17190 14333 6936
Wisp2 785 10780 12964 8253 13753
Hoxa1 786 11736 490 6178 13495
Txlng 787 8782 6944 14657 1079
Ric8 788 5396 3652 790 4085
Vmn1r214 789 14437 2426 14919 11444
Alox12b 790 9021 11394 16668 10955
Nrip2 791 12671 4437 13540 6837
Il1f8 792 15292 15235 3501 12106
Sf3b1 793 17019 1783 2092 3350
Tbc1d7 794 5159 11474 13358 8263
Arf2 795 12030 6440 13361 2171
Podxl2 796 11561 9855 2428 16396
Oas1f 797 12031 10438 16287 8381
L1td1 798 1758 5307 13714 17474
Vmn2r70 799 6008 12256 637 16820
Slc35a3 800 2708 2490 16753 6456
Slc25a15 801 1489 462 6937 9436
Szt2 802 13937 3496 5113 4319
Fgf22 803 7705 9530 197 10440
Tiam1 804 14630 6607 5115 13466
Ly6g6c 805 7520 15512 1747 15086
Znrf1 806 264 10854 2203 2346
Tbc1d10b 807 814 3604 14797 5753
Zfp873 808 14422 5458 6836 11632
Mcu 809 10009 8879 14077 12549
Krt14 810 8777 3394 886 7169
Pip 811 1363 9529 5392 6171
Zfp59 812 2039 13567 12883 10881
Vstm2a 813 10505 15486 6364 138
Aktip 814 1e+06 6245 8606 10602
Themis3 815 7786 3596 9734 17601
Syce3 816 15502 11520 4609 13708
Ndufb4 817 8370 8025 14248 913
Ppfia3 818 5875 13420 4072 1498
Rela 819 2864 5743 8738 8224
4930486L24Rik 820 16848 7739 8566 16549
Unc119b 821 4877 7920 15213 12980
Nkx2-5 822 10187 1322 3496 447
Tbl2 823 16637 3087 9978 7339
Ulk1 824 519 4538 1243 4203
Kcnq2 825 11388 5134 15582 4877
Megf8 826 11209 3142 14883 11644
Ints10 827 16978 14337 3914 8972
Pydc3 828 9299 6906 331 3081
Fbxw8 829 3015 980 87 62
Nudt8 830 6446 14536 8876 1039
Arhgap39 831 2251 1010 17105 10637
Oog2 832 4993 5146 9462 3036
Uqcrq 833 4123 14681 5556 15079
Os9 834 17026 1755 16904 204
Cyp4f18 835 10099 6067 3558 2737
Hmha1 836 14350 10377 2024 1286
Jun 837 9138 2776 494 9744
4930453N24Rik 838 9263 8494 11350 14781
Prkcg 839 4623 2042 6176 7629
Wnt3 840 7088 2353 16180 608
Trpv2 841 10663 1833 5211 1505
Iqch 842 2243 16766 4688 2157
Gtf3c1 843 11429 12374 15007 10815
Slc35g1 844 4165 713 380 7037
Unc80 845 16514 311 1679 7739
Pgd 846 13045 12054 59 11022
Klf14 847 12993 13333 4168 4733
4932411N23Rik 848 16704 1721 16576 16895
Fam211a 849 16820 1633 4232 10302
Pde3a 850 6973 15475 8571 6633
Sdc3 851 4551 4492 11079 7505
Myh4 852 13425 10676 16947 9712
Rusc1 853 8136 4171 11712 12092
Cul4b 854 10129 2147 9380 3870
Fgf17 855 9022 7577 19 650
4921506M07Rik 856 13915 8839 16517 13227
Rbm24 857 17204 11928 12678 13003
Ssxb10 858 13628 13541 12509 15390
Skp2 859 13890 14630 2322 4308
Tamm41 860 6307 10375 13602 14422
Tmem242 861 8626 2678 16516 14681
Gpr115 862 16479 4369 10137 10278
Sult2b1 863 13437 9409 3810 6671
Arc 864 7991 4805 12397 13206
Tubal3 865 7512 8050 9968 3700
Gm6084 866 6085 4683 17362 8105
Mtfp1 867 13878 3413 3851 14978
Srp68 868 4529 9538 17256 1565
Sdpr 869 6007 738 14212 3620
Prpf6 870 16695 17365 5728 7834
Ddx17 871 4736 3108 3398 8539
Hepacam2 872 2992 15507 10575 16866
Nrg1 873 5647 4719 13022 3137
2210408I21Rik 874 5938 7402 14195 11175
Scamp3 875 15830 16961 14240 10524
Pycr1 876 12181 4864 53 13367
Ffar4 877 6429 15324 10505 4486
Lsm2 878 2882 14010 7081 14054
Psg18 879 13773 2464 14006 11719
Mrps26 880 4932 6016 7340 13318
Vwa5b2 881 7541 9754 6376 1614
Zfp879 882 12055 13065 17049 13892
Ulbp1 883 4617 2305 8096 894
Smc6 884 9844 9365 2665 14766
Cep128 885 9198 17179 10932 9732
Cdhr2 886 8444 2014 14456 12279
Uri1 887 12557 8818 2898 8857
Jrkl 888 1242 15528 6931 451
BC048403 889 13333 7263 14667 287
H2-Aa 890 3289 12498 14356 7211
Zic1 891 16994 14384 6443 9846
Tns1 892 3826 5108 15865 15998
Oxt 893 8178 13777 524 14814
Zcchc5 894 2961 15451 12387 2655
Bcdin3d 895 16218 9667 5633 9725
Bora 896 11856 10957 4588 4538
Cyp2j6 897 11474 6272 7263 11373
Uba1y 898 4680 10044 1506 16645
Faim2 899 1488 13643 2897 12680
Magi1 900 3598 7758 16981 6092
Arhgdig 901 9516 7958 12284 13114
Snx4 902 11406 12775 5296 4823
Sfta2 903 13581 17407 9439 4441
Npepl1 904 12631 15232 209 2951
Hilpda 905 13842 7266 11349 5503
Stxbp2 906 13669 2056 2174 9872
Psmd10 907 13286 16248 12322 1064
Gpr26 908 7691 6356 12447 6426
Fgfr1op2 909 12492 16743 15638 2849
Sdc1 910 13994 12827 15824 13321
Magi2 911 10824 5802 2255 15422
Scn4a 912 12685 12890 10256 13139
Wdr46 913 3851 1385 15328 14999
Gm5741 914 12493 3806 15703 435
Rnaset2b 915 12171 11610 7138 11096
Cyp11b2 916 9541 7002 4827 12599
Ccdc102a 917 2939 3616 3854 3277
Sec22c 918 11054 1210 15093 9376
Rnpep 919 103 16986 1031 8923
Ndrg4 920 2287 4618 4337 14170
Scara5 921 743 2475 8012 13890
Tada2b 922 15253 3703 7193 15952
Adck3 923 14172 5141 3406 13990
1700026D08Rik 924 3012 12411 7057 7118
Rara 925 4376 475 5553 1757
Gm6890 926 11371 7194 8912 1e+06
Nipa2 927 12362 12598 17582 14070
Mycbpap 928 10137 1897 15883 4636
Dclre1a 929 7537 8774 5221 2189
Gm5414 930 3386 14100 1941 842
Ccdc30 931 1006 2556 7269 17489
Gxylt2 932 3489 3557 16505 14485
Armc1 933 7108 8976 220 6469
Lrrc2 934 5326 4389 6775 9238
Naalad2 935 5975 1392 7187 46
Rhag 936 3114 15184 3896 711
Cript 937 11627 1e+06 10285 6070
Lypd5 938 5454 16683 11458 14467
Fam89b 939 4395 3303 522 9886
Rbpms 940 14155 7037 11858 8218
Pias2 941 12591 12008 17434 3171
Tmem8 942 12459 6218 17542 6148
Mre11a 943 2564 3875 8728 9262
Gpr116 944 12969 8349 3659 10456
Has1 945 16840 2441 1831 417
March7 946 7016 474 1317 12103
Limd2 947 16930 9881 16056 9134
Ciapin1 948 15806 16508 3700 4094
Nlrp1b 949 12611 14302 11139 4345
Chmp2a 950 10327 7465 11745 17729
Ptrh1 951 2800 1839 12940 2576
Scaf11 952 7982 8479 1556 17887
Tstd2 953 13292 1e+06 9652 8177
Dync1li2 954 16652 5007 1441 146
Usp10 955 13185 17146 15658 7258
Wee2 956 5662 1415 14647 4503
Sox17 957 16650 7752 7330 15849
Slc26a10 958 7941 1008 4200 48
Pin1 959 9363 2501 3544 791
Tuba1c 960 13354 10105 14108 1021
9430015G10Rik 961 3654 8769 5302 5997
Ppp2r5d 962 12506 9237 13948 7992
4930447A16Rik 963 1994 9077 14869 16242
Npc2 964 15798 11363 12152 9020
Scarb1 965 5302 1e+06 10764 1763
Slc2a3 966 15026 16139 4810 3179
Mier1 967 12720 10035 8851 3855
Pdia6 968 5072 6626 2321 11471
Cdcp2 969 16067 9497 10233 14126
Gm17296 970 9195 10279 1347 9941
Adamts2 971 3980 3176 10387 12326
Ubald1 972 5790 4977 276 878
Npr2 973 3727 4605 8142 1097
Gp1bb 974 5727 5214 16807 15928
Ankef1 975 3258 994 1181 985
Ostc 976 11059 13464 12867 8026
Lrrc66 977 872 4007 7933 11652
2610528J11Rik 978 16329 3258 12033 8760
Krtap22-2 979 1008 6266 10372 13520
Ddx1 980 4999 12397 7615 13411
Rtel1 981 2 9704 2201 17884
Stc2 982 5109 3186 415 4767
Serpinc1 983 15438 3841 9532 5687
BC049635 984 4857 16967 16500 14674
Pllp 985 13762 15608 4231 10100
Spns2 986 14747 10089 14124 17568
Krtap4-7 987 9994 2067 7639 15872
Apc2 988 14613 1923 8383 14445
Wipf1 989 1332 9407 8944 1301
Heatr1 990 459 122 10166 3363
Bcas2 991 15500 3366 12866 6850
Kcnab1 992 9034 11335 10031 126
Gm766 993 4587 6856 1906 8205
Trim40 994 2121 9370 6686 16669
Oasl2 995 4416 11561 2069 9296
Lrit2 996 10789 2279 14169 5146
Taf3 997 8378 1372 3521 1217
Dph3 998 5088 12289 13375 15479
Sema4a 999 1088 3525 3219 13446
Caskin1 1000 5601 9559 17407 10467
M1ap 1001 14992 17452 13018 5568
Prr12 1002 15375 12450 7358 8503
Gimap9 1003 70 6729 13517 5383
Gprc5a 1004 15124 3641 12407 885
St8sia4 1005 12112 10448 2081 3065
Hoxb1 1006 11199 860 13351 12886
Mthfsd 1007 8867 524 4707 617
Nr1d2 1008 11844 1723 908 117
Vti1a 1009 9346 6684 9832 17320
Vmn2r4 1010 14088 8740 4668 1074
Alg10b 1011 8202 12418 6672 14022
Parva 1012 9564 12121 13933 17437
Lrrc38 1013 16241 8756 12270 12905
Plekhf1 1014 11119 14749 9385 15317
Mcm9 1015 10011 2721 81 625
Dscam 1016 15474 4418 11023 5149
Vps26b 1017 10685 10022 15263 1e+06
Ghsr 1018 8090 10612 6637 13268
Reln 1019 7341 10939 15535 17455
Afap1 1020 15563 16068 14434 5783
Ube2f 1021 8113 9292 9256 5876
Npas4 1022 16817 16113 2972 16909
Gzmd 1023 14523 6384 1416 6553
Nrsn2 1024 6654 16977 12311 8984
Tmem125 1025 323 13722 7662 10416
Bzrap1 1026 2228 875 17460 11068
Fam149a 1027 5142 4862 2931 7289
Rfpl4 1028 6549 12325 2180 16005
Zfp810 1029 1371 13328 12734 15066
Hcfc2 1030 15834 3688 17153 13888
Gdpd5 1031 10433 2608 7566 6348
1700080O16Rik 1032 10188 9283 10690 16075
Per1 1033 16292 12608 16588 2962
Hipk1 1034 6444 3458 10488 14107
2410002F23Rik 1035 7657 14000 7245 12231
Daam1 1036 394 16612 4288 945
Luzp1 1037 5284 17438 12273 6351
Ddx3y 1038 16238 15191 9841 14148
Thbs2 1039 6648 6003 12027 9990
Csnk1g3 1040 13817 8001 14034 6264
Ramp2 1041 11495 6182 13905 14278
Hoxc6 1042 7035 9902 13308 10253
Them6 1043 5441 3541 8473 3513
Cgn 1044 11430 17487 5180 7828
Tie1 1045 7800 7603 9902 8417
Adcy5 1046 11449 10520 5154 6129
Mlana 1047 10461 16924 9764 17112
Phf23 1048 10555 4811 16068 2505
3110082J24Rik 1049 2849 13228 2022 3395
Lypd8 1050 12452 4705 11384 4820
Mrpl44 1051 8337 9897 3941 1072
Ovol1 1052 7214 1373 14066 3694
Tfg 1053 10026 1e+06 1e+06 9395
Fam172a 1054 6759 1e+06 4283 16773
Phldb2 1055 8847 5144 15849 12493
Wdr65 1056 7392 4710 152 12321
Med21 1057 12553 16262 1587 10451
Pcdhb5 1058 6169 12059 3888 16062
Tmem202 1059 8149 4005 17602 13906
Arhgap15 1060 14522 13007 5783 14411
Naa16 1061 14842 853 13459 17004
Lrrc40 1062 2652 10440 17386 14870
Supt3 1063 16117 15330 17229 14507
Lin37 1064 14844 8168 13445 4796
Tead2 1065 1569 15753 16959 2304
Megf6 1066 13612 7064 533 4915
Tpra1 1067 16409 2512 1990 7145
Qdpr 1068 9231 3962 11701 4831
Chl1 1069 16336 9333 8716 9854
Saysd1 1070 4670 2175 9304 14014
Dcp1a 1071 11410 995 2855 3094
Hmgn2 1072 15602 8064 10919 7309
Ssr1 1073 4340 4366 6709 17119
Zfp516 1074 1462 14812 7846 10476
4930519G04Rik 1075 12231 1913 14691 11670
Slc38a5 1076 1003 12667 6055 17444
Smyd5 1077 2665 13500 8432 9752
Nhsl2 1078 10768 2823 9576 14131
Map1lc3b 1079 15027 8897 4793 5979
Tmf1 1080 102 16596 16498 16644
Ss18 1081 15711 55 5047 2081
Fam131c 1082 1623 8593 16572 10745
Mfsd2b 1083 1148 2344 9856 9180
Fuk 1084 17185 3336 16225 3896
Krt34 1085 15358 7814 2828 15204
Gpr33 1086 12307 8301 8155 13410
Tbl1x 1087 10539 1e+06 14054 1e+06
Urod 1088 13735 16868 1531 647
Fgf9 1089 12666 17347 7137 9261
Bmp2k 1090 12051 3262 11987 7155
Tle4 1091 25 11872 887 5145
Arhgap9 1092 630 3986 6041 13005
Dstyk 1093 16649 2474 7150 157
Dusp21 1094 8618 12380 14817 6891
Amy1 1095 11274 6570 13378 14394
Krt82 1096 11462 2176 3018 14684
Pank3 1097 7033 8000 6720 1638
Fam171b 1098 1666 9893 2101 15026
2410124H12Rik 1099 16600 8925 16482 15661
Bptf 1100 1052 3432 3872 1733
Tmc6 1101 2401 4397 5659 5309
Hadh 1102 16467 3105 10997 1964
Zmiz1 1103 10931 4421 9214 3894
Katnb1 1104 13596 6481 15586 15602
Vti1b 1105 9768 17216 15421 3662
Hoxb4 1106 14316 1882 11623 11734
Tnfrsf13b 1107 13667 8726 11843 7857
Nsun7 1108 7141 14637 14213 13697
Mfap4 1109 9794 3066 14190 15208
Dnmt1 1110 8067 12933 1330 16422
Phc2 1111 16604 9608 4023 9035
Dmrtb1 1112 14680 12918 1537 8081
Hoxd3 1113 9453 12580 5960 12729
Cpsf7 1114 13979 7178 6852 7541
Grk5 1115 583 17483 9074 7290
Abcd1 1116 12455 11815 14875 4903
Commd10 1117 5834 5748 3856 7107
Actr2 1118 13382 7687 8707 12743
Tnfsf13 1119 7514 11745 5360 15907
Kcnj10 1120 15662 10885 7076 11468
Tmem38a 1121 11075 8806 13519 12790
6430550D23Rik 1122 10982 12506 13374 1784
Eif4ebp3 1123 8857 10656 1960 16497
Sync 1124 10725 8412 2848 13368
Rfc3 1125 7874 14397 9859 17359
Esrp2 1126 15990 46 4760 134
Gm5082 1127 2045 17128 974 16922
Aipl1 1128 9094 15450 17296 3544
Cypt4 1129 11796 10015 5240 1e+06
Cers5 1130 1081 15188 11597 10155
Pgpep1l 1131 16862 16996 16706 3836
Rxrg 1132 7609 8095 10354 6386
Ggn 1133 7080 2988 5729 8079
Ccbl2 1134 6131 12871 7960 9096
Il3 1135 12422 5824 9985 14025
Nbea 1136 7766 1e+06 4227 8959
Hif3a 1137 9099 15092 1060 11416
Fbxl18 1138 8583 7433 1776 1446
Nkd1 1139 521 14427 4063 15
Madcam1 1140 11940 4681 67 852
Sec22a 1141 16472 11219 11906 4713
Malsu1 1142 14769 13275 856 4635
Chmp1a 1143 6888 1152 14496 11178
Mat1a 1144 2601 14594 17641 12766
Pcdhb3 1145 13827 10215 6093 5025
Mpzl2 1146 11472 2234 13399 15892
Lyrm9 1147 9269 77 10059 2200
Card11 1148 3062 5605 14849 13646
Gapvd1 1149 7690 1e+06 11919 17371
Rab11fip2 1150 11194 7460 16515 7372
Fam209 1151 7889 1e+06 1e+06 5357
Coq4 1152 4290 10121 248 7239
Reep3 1153 14765 8542 6555 6950
Actr8 1154 3513 17517 1165 13598
Pdlim4 1155 785 8399 17201 10276
Acbd3 1156 13066 17240 10400 10031
Plod1 1157 4990 10862 6489 13067
Usp38 1158 10666 5454 5985 13469
Mrpl15 1159 13156 7842 16770 1245
Hspa1a 1160 12321 4055 3864 17487
Vsig4 1161 6409 5289 14908 7884
Gm8298 1162 1017 8382 3314 12922
Zfp189 1163 4939 4686 8399 12345
Cdc42bpb 1164 2749 16833 2064 2804
Tulp1 1165 330 13080 6390 6496
Usp27x 1166 11546 4447 6928 790
Prkrip1 1167 16942 2321 5815 17847
Ehd3 1168 15892 13785 4799 2254
2310014L17Rik 1169 6091 3417 13749 4602
Pigq 1170 15587 4927 8580 10184
Klra8 1171 8234 7928 7677 1753
Ptk7 1172 11225 15335 426 5125
4632428N05Rik 1173 4373 6854 1640 14235
Vmn1r37 1174 10658 11506 9876 7732
B3galt4 1175 15532 11148 9727 17518
Opcml 1176 13403 11681 6194 2235
Krt76 1177 15015 8708 1698 12301
Prdx2 1178 12632 5933 199 5316
Wdr74 1179 10540 2168 4497 5839
Ckap4 1180 4825 12579 3560 4215
Map3k2 1181 17088 591 1162 311
Thumpd1 1182 7334 17386 1495 6834
1810030O07Rik 1183 1561 6656 7004 6822
Mrgprh 1184 11241 12696 6819 5580
Rasl11b 1185 15894 6706 9819 16670
Tjp2 1186 10671 7718 14827 1947
Wnt8b 1187 16804 2267 9046 13434
Mtg1 1188 12893 13297 11551 16154
Cercam 1189 10995 7199 12373 12761
Asxl1 1190 12840 7667 6164 7167
Crip3 1191 3618 503 14920 7370
Crtap 1192 13422 3720 13566 9627
Cd27 1193 14551 971 14519 544
B3gnt3 1194 5509 16945 915 16969
Tfb2m 1195 16982 1958 2306 17590
Sipa1 1196 14377 7084 5418 16231
Wdr72 1197 2395 2163 11233 1322
2610002J02Rik 1198 13032 12899 3990 14201
Samd11 1199 9936 12517 12044 6239
Ppt2 1200 709 900 17435 7780
Actl11 1201 6546 4435 1e+06 13141
Ndufb3 1202 1e+06 13225 1e+06 17530
Cabp1 1203 3718 13845 2266 16709
Neurl3 1204 13231 4694 1900 16408
Dlx2 1205 1251 528 5120 17862
Lck 1206 407 1510 15512 713
Ing1 1207 5804 14101 1824 2582
Ly6i 1208 17008 6894 2721 17867
Fam198b 1209 591 127 16335 11617
Ptprk 1210 15756 7998 14636 12093
Slc22a1 1211 6627 2709 10818 999
Wdr34 1212 14896 3667 6899 2969
Bace2 1213 53 10393 5092 1083
Capn11 1214 12686 6636 11535 13448
Ranbp9 1215 15085 10276 10344 12715
Ank2 1216 1e+06 3677 7865 15173
Vpreb1 1217 11821 10339 10774 13012
Atp5o 1218 10664 16190 345 1273
Zdhhc25 1219 13472 15491 7554 7612
Tuba4a 1220 1800 7201 2649 11104
Fzr1 1221 1447 92 1591 10345
Vmn2r85 1222 2474 15360 8784 13503
Yars2 1223 5040 3567 4619 916
Gtf3c5 1224 7104 5689 17394 3607
Slc7a12 1225 13162 5343 9415 13519
Apba3 1226 5043 14665 11089 14715
Mlkl 1227 6839 1102 10194 3879
Gprin3 1228 10892 9020 9138 13728
Polr2a 1229 10604 12732 13194 3144
Ndst3 1230 16956 7949 16855 7567
Tubb2a 1231 14050 2229 14384 11929
Tectb 1232 5196 11983 10834 8470
Gm6484 1233 1773 6072 3903 7625
H2afy 1234 4009 6219 10305 4455
Acsm2 1235 3714 5412 4447 5675
Hmgn5 1236 3291 2125 16386 12362
Rsad1 1237 17234 6665 16545 17231
Chmp3 1238 4871 16405 9148 8342
Ppp1r13b 1239 13019 15874 4495 5879
Pi15 1240 12345 2483 8020 2808
Foxp2 1241 16867 2113 1473 705
2010107G23Rik 1242 10224 15261 6930 5460
Ccdc50 1243 12472 15498 15150 3400
Cxcl5 1244 935 4954 1438 16440
Ugt2b36 1245 5277 8859 15176 7781
Ms4a18 1246 15687 13445 10290 4955
Tpm1 1247 9722 1355 7871 121
Zfp276 1248 5158 12764 5870 10931
Asb16 1249 2406 14416 16499 8291
Ltb4r1 1250 6662 14442 4629 3442
Arhgdia 1251 1176 17427 9791 8116
Churc1 1252 11192 6597 11604 16070
1700029F12Rik 1253 6237 16116 1453 12655
Cldn17 1254 12101 12797 7907 5718
Btnl10 1255 9402 14325 8823 17306
Ube2e1 1256 12642 10242 14345 7432
Tln1 1257 13683 1763 5798 3265
Irg1 1258 10936 1663 1972 15908
B3galt1 1259 10273 12549 8320 8106
AF529169 1260 6660 9564 13415 848
Celsr2 1261 13872 7059 2386 9445
Zzz3 1262 8845 11576 3858 4463
Fam57b 1263 3442 6477 5767 3495
Sephs2 1264 11685 16619 921 13843
Gtf2e2 1265 15252 3226 4592 15078
Cntnap5a 1266 1e+06 14002 5095 13088
Kcnip2 1267 13844 2743 3626 16962
Nubp1 1268 11152 4273 3973 14541
Sbds 1269 14929 2828 7039 13048
Nop14 1270 13165 2624 13813 8115
H2-M10.4 1271 6933 15744 1968 16251
Nfkb2 1272 155 4199 17221 3852
Rnaseh1 1273 9002 7854 14685 16339
Smad7 1274 2965 5353 6409 156
Ilkap 1275 5685 14393 17470 15732
Mst1r 1276 9355 17423 6912 17496
Ttc12 1277 9921 547 3942 5251
Napg 1278 17096 12510 8078 2858
Tmem229a 1279 15611 12165 14556 7017
Me1 1280 3713 9502 799 3946
Ints8 1281 2697 2986 11187 17363
1110008L16Rik 1282 8285 5516 6069 15699
Nup43 1283 8249 12293 8503 9820
Kcnk16 1284 4066 9074 15363 8237
Lepre1 1285 15053 2335 11709 3238
Fancd2 1286 3275 4487 5687 4668
A430005L14Rik 1287 4582 1572 2186 11996
Tph2 1288 355 443 6471 764
Gm10100 1289 12453 5377 10116 4707
Lrr1 1290 16324 17213 11273 10902
Ticam1 1291 4536 1225 3871 9389
Emilin2 1292 2078 13094 16777 7518
Slc28a2 1293 1e+06 12261 10433 4275
Sox4 1294 5510 9707 423 13932
Ccnjl 1295 12444 11669 5373 5831
Mtm1 1296 11363 17490 16658 13867
Sry 1297 14252 17026 11462 1911
Tmem29 1298 14198 13201 6944 5547
Cbll1 1299 10341 11316 9102 14734
Magee2 1300 615 8686 5277 1e+06
Ccl6 1301 2336 11108 8773 16948
Arpc2 1302 15757 14290 402 16492
Cacna2d4 1303 13798 15341 7771 11417
BC068157 1304 5178 1666 10076 15626
Pebp1 1305 8930 7215 12729 12215
Il18 1306 1e+06 1e+06 1e+06 1e+06
Vwce 1307 15657 540 7674 6957
Emc6 1308 12450 7365 5307 1208
Pnma2 1309 8508 1725 16204 1660
Ccr6 1310 4182 1388 3919 9523
Lman2l 1311 3462 8318 4947 561
Pawr 1312 6831 6549 7390 14818
R3hdm1 1313 14500 7151 4665 14866
St8sia6 1314 3969 8926 15852 11620
Trmt1 1315 14405 6743 8864 16997
Samd8 1316 17121 17014 15991 2425
Lancl3 1317 975 14166 15463 6706
Sec11c 1318 392 8106 8461 17694
Chn2 1319 13052 14705 17494 7428
Reg3g 1320 11950 9065 1767 8610
Liph 1321 13931 16749 5550 8858
Slc5a5 1322 10695 12199 17382 5355
Uncx 1323 202 11978 13639 11174
Arhgef9 1324 9626 12536 14254 9513
Dhrs13 1325 3263 1121 4501 5516
Tgm6 1326 15805 14507 10506 9307
Med14 1327 4974 8973 556 12317
Nim1 1328 8468 1632 16020 9187
Cant1 1329 16122 11070 5276 1692
Ttc30b 1330 11999 5875 1e+06 15631
Pik3cg 1331 8590 555 17120 8098
Il17d 1332 13445 3027 12978 9785
Cox6a1 1333 5168 6503 10867 16162
Gm5901 1334 720 2334 9667 17201
Ell 1335 6117 11124 5944 17611
Ttc39c 1336 6024 5375 10912 14685
6030419C18Rik 1337 14091 4882 1638 448
1700022I11Rik 1338 8261 14203 8182 17472
Cxcl14 1339 9816 10874 12524 13422
Thsd7b 1340 7890 5654 7089 2239
Dennd4a 1341 359 8810 14917 10465
Sowahc 1342 6779 159 7394 246
Oxct2a 1343 7907 10041 10464 11470
Itga9 1344 2230 7030 5937 9999
Pygo1 1345 8802 17039 16173 13909
Taldo1 1346 10796 16358 15737 5951
Vmn1r167 1347 3281 6685 4037 14288
Ttc29 1348 7851 2731 12293 12987
Plxdc2 1349 1531 9171 13820 4804
4933427G17Rik 1350 7536 9251 8749 16928
Nle1 1351 8665 13029 1568 1794
1700023E05Rik 1352 16184 5488 17499 875
Prl3d2 1353 13946 13591 16867 7086
Gm4858 1354 13546 2455 16924 13436
Hectd3 1355 16015 1607 13644 10821
Cyp2a4 1356 3470 5626 2670 794
Gramd1b 1357 5865 8206 5916 15355
Atp11b 1358 6395 2992 6503 14095
Pard6b 1359 7627 15637 12178 10799
Klhl10 1360 7615 4167 9850 16880
Pcdh7 1361 14073 1965 16436 253
Ccdc59 1362 1169 652 11441 9409
Sntb1 1363 9920 17320 303 6852
Haus4 1364 16526 17013 6220 855
Apol7e 1365 10308 8123 8946 13050
Nynrin 1366 8338 921 11176 11944
Cd300lg 1367 11128 11788 2484 2898
Spry2 1368 7262 13067 5814 14800
Mepce 1369 12074 9014 8531 9821
Cd300lb 1370 9027 10313 12148 7383
Otx1 1371 17163 1878 779 7160
Gpaa1 1372 16066 13273 11666 10386
Map2k5 1373 7295 17551 7021 8775
Rhbdd1 1374 4616 8637 1826 16795
Rab3d 1375 14872 11371 11431 6030
Ubr7 1376 7326 12400 15506 7279
Dnase2b 1377 13434 6167 766 7825
Catsperb 1378 13823 1447 8726 11766
Hmga1-rs1 1379 16145 1400 15042 2163
Sim1 1380 3883 6013 16778 5518
Fam84a 1381 10624 16277 11304 16368
Col6a6 1382 5323 1818 9037 15405
Ubtf 1383 4321 903 2486 4072
Cttnbp2nl 1384 5451 10608 4973 8542
Emp2 1385 11455 5649 10311 13463
Kcnk5 1386 3942 6358 1979 957
B4galnt2 1387 1173 10392 14957 929
Grin2a 1388 1078 1420 13246 13569
Eng 1389 1449 7875 7719 4537
Mkrn2 1390 3284 14238 4598 9949
Ctbp2 1391 10353 8750 16310 6372
Rbm19 1392 6537 9356 3062 4826
Fam179a 1393 2632 11078 800 9852
Cdk2 1394 1e+06 16629 11629 10551
Lrrc24 1395 5318 11668 1288 14634
Ccdc163 1396 430 16292 14894 2728
2310039H08Rik 1397 2313 5849 16643 8277
Tceal1 1398 2736 7729 13861 3146
Id2 1399 4565 17264 15157 4913
Fbxo33 1400 11026 2265 15611 5062
Nars 1401 641 10300 11196 13314
Ccdc92 1402 13776 1188 5518 1825
Lrrc56 1403 16968 10764 11871 8537
Ypel4 1404 16945 14528 12673 8187
Alg12 1405 1253 14725 8805 1983
Maml2 1406 2233 3689 14803 8866
Ict1 1407 12469 14513 14597 14683
Ldlrad1 1408 10675 14344 8171 17299
Zfp429 1409 6566 4767 13379 5950
Gm6710 1410 14076 13955 11553 8053
St7l 1411 14762 15523 3536 15169
Tpgs2 1412 1026 12762 17198 12796
Gcgr 1413 14621 4936 11248 4932
Fam171a2 1414 3960 9668 11489 12377
Gpr97 1415 8881 9845 17619 15723
4921517D22Rik 1416 13737 11537 17625 1494
Serpina1e 1417 10537 10654 3612 10749
Slc31a2 1418 4672 3403 2116 17385
Thoc3 1419 12014 15037 10925 8311
Luc7l2 1420 10538 11774 6839 16879
Usp3 1421 5126 10443 11133 362
Sympk 1422 1155 5000 11321 3331
Rac2 1423 6223 141 8040 2818
Gnao1 1424 4409 7881 5021 6157
Zscan21 1425 9980 3563 1619 10198
Nip7 1426 4355 7503 5482 11705
4930524B15Rik 1427 15671 17071 7706 5921
Lce1m 1428 4964 8229 16271 2387
Prg4 1429 3997 16169 11655 16243
Ctrb1 1430 13488 6031 10284 4255
Ubr3 1431 16044 8237 15012 14102
Asic2 1432 7917 720 14015 2357
Slc3a2 1433 12746 384 12906 4012
Sestd1 1434 7432 7964 541 7404
Ndufv1 1435 4651 14790 1030 9621
Slc37a2 1436 7684 6783 4466 13712
Uts2r 1437 13015 2632 1327 1567
Vmn1r230 1438 11786 4370 7658 1531
Aldh4a1 1439 473 1945 172 464
Nudt14 1440 1279 14257 14152 15946
Drd4 1441 5022 5181 629 13089
Chrne 1442 7417 9803 16255 16202
Fbxl5 1443 4414 9398 5458 17564
Atp5h 1444 3002 13859 17405 9964
Gpr44 1445 10720 4580 2041 12390
Dlat 1446 12578 17435 11834 17816
Xylt2 1447 7693 6278 7518 3239
Gch1 1448 10095 12882 2663 9936
Tex9 1449 15338 2215 1128 1059
Aph1c 1450 16988 11720 9237 14628
Fzd2 1451 4946 3780 15330 12307
Gm581 1452 476 178 13101 10909
Tnf 1453 16036 11582 2388 15500
Zmym6 1454 12984 5726 7525 12329
Erbb2 1455 14959 12045 10825 15670
Pik3ca 1456 13401 9385 8371 9050
Cma1 1457 8411 4028 8982 16328
Pomt1 1458 912 17101 9577 16048
Zfp286 1459 9943 7514 17286 14757
Cdx1 1460 5256 16171 15717 1762
1700034J05Rik 1461 8984 8644 3492 16241
Fam212b 1462 10850 431 2311 5430
Lrrc17 1463 8440 15156 11526 9980
Nipa1 1464 9067 17066 17306 15968
Mdga1 1465 16003 347 10845 5767
Atp6v1a 1466 6625 9207 6367 13419
Ammecr1 1467 2519 277 15569 1090
Nmt2 1468 13078 17049 11281 10542
Nabp2 1469 3544 6350 16459 7409
Slc35g3 1470 8489 13761 1462 1036
Aldh1a2 1471 837 8988 9131 11264
Fam160b2 1472 15444 1284 8194 4172
Cactin 1473 16388 9750 15495 6829
Cldn4 1474 7525 1070 191 9516
Cdc42se1 1475 483 7207 16199 4649
Dpep2 1476 14126 4149 615 3687
Cyp2d34 1477 11385 2393 6232 10147
Mospd1 1478 11667 10512 13799 4379
Krtap11-1 1479 16904 16827 2829 14272
Clp1 1480 10192 12118 17689 16078
Nup88 1481 2489 10506 11599 3770
Suv39h1 1482 8858 7150 16047 15311
Wnt2b 1483 14165 3355 4713 5535
Plekhb2 1484 2719 6283 3425 6917
AY761185 1485 16349 17510 7469 7172
Zdhhc19 1486 5815 16648 10504 8275
Pdia2 1487 14586 11479 4035 4088
Spink14 1488 10046 15178 9437 11192
Adtrp 1489 12271 4653 8193 6458
Sort1 1490 6987 13616 17492 1363
Tyrobp 1491 13910 5010 16806 2930
Fos 1492 4325 307 607 979
Ocln 1493 617 6226 3162 2948
Acta2 1494 10887 11295 15201 16742
Itgax 1495 11769 1495 8295 5766
Hspa8 1496 7064 13043 10154 11523
Nos3 1497 5550 12953 16322 16035
Tiam2 1498 10388 3069 3679 12531
Scrn1 1499 5622 8891 10757 9329
Fam213a 1500 8945 15677 16086 7108
Kcnk2 1501 8430 15395 6817 11037
Anapc7 1502 5714 15346 14624 2440
Csgalnact2 1503 8848 11104 1966 4412
Ccnc 1504 8873 12704 14082 10390
Hap1 1505 12224 14081 17758 12445
Csnk2b 1506 9061 5648 16987 4287
Kcnab2 1507 6920 13919 10447 751
Vwde 1508 10206 4644 5437 6422
Rpl4 1509 6118 14369 5976 8256
Aes 1510 14219 12673 2026 6514
Hspa12b 1511 4295 6559 8398 10057
Unc13a 1512 10523 14112 3598 16013
Tmed11 1513 1665 15440 15634 13002
Fshr 1514 15552 11783 10419 2677
Nlgn2 1515 11427 10584 15699 10968
Cyb561 1516 14019 12633 4270 2669
Tmem135 1517 540 14891 3475 13568
Akap11 1518 14933 937 12826 5037
Sgsm2 1519 8050 15061 1303 4692
Ago2 1520 7868 11243 3636 4795
Tnks 1521 2222 11578 12768 8457
Slc25a17 1522 9781 2865 3812 12460
Spef1 1523 15911 1046 1521 1736
Syt17 1524 16702 558 10230 5993
Daw1 1525 10788 2598 1452 4986
Fam217b 1526 11926 10423 12377 8807
Osmr 1527 12229 8164 2683 8522
Dffb 1528 10330 4622 3207 15395
1600002K03Rik 1529 2104 13386 17750 15784
Ddx39b 1530 15948 50 5477 4239
Acsl6 1531 6671 16528 5384 592
Gpn3 1532 14492 16537 12331 13329
Echdc3 1533 8302 9182 3508 10422
Rpl35 1534 12603 144 2304 4312
Kank1 1535 13151 5793 2551 15567
Iqub 1536 1657 7434 17504 4401
Neu2 1537 14531 14486 12427 14996
Gnat1 1538 4271 14621 3432 12205
Gpx4 1539 16354 4769 11050 8995
Chmp6 1540 2543 6993 13485 16955
Dcdc2b 1541 5945 14069 2137 8255
Rbpjl 1542 15219 15857 10714 4033
Numa1 1543 11606 16805 11352 6585
Cdnf 1544 8736 12542 4876 4844
Atp1a3 1545 438 10699 11747 17471
Atp1b2 1546 6140 9215 17330 5281
Fdx1l 1547 15564 13411 6890 9853
Il18bp 1548 4330 16402 3223 14304
Pax5 1549 3688 16259 447 10913
Taok2 1550 13444 13075 1407 2205
Zfand2b 1551 12549 7281 4116 6245
Pdcd5 1552 4313 2689 1082 414
1700037C18Rik 1553 5286 13973 13446 11334
Ndufv2 1554 1e+06 438 9140 298
Phf11d 1555 1e+06 3072 1e+06 4348
AW146154 1556 2693 5383 2114 2965
Iba57 1557 15490 8325 42 7287
Sprr2b 1558 13672 14142 9290 5825
Cbr3 1559 9244 6890 7565 9088
Cadm2 1560 15764 12943 3926 5885
Trim35 1561 4473 15756 1916 5982
Fastkd3 1562 11057 14245 14573 1476
Adora2b 1563 3055 8354 11840 4256
Calu 1564 4158 4999 15298 10962
Gamt 1565 13806 14831 16461 8119
Fli1 1566 151 5700 15939 1098
Fam195a 1567 2878 7681 2654 1585
Nudt5 1568 9955 12004 14926 4123
Ndnl2 1569 3231 2337 10062 2832
Kif1b 1570 7639 155 8229 476
Creb3l1 1571 14828 727 12947 2358
Cdc7 1572 14326 16088 11699 3666
Mtif3 1573 16250 12807 4436 4829
Erc2 1574 920 14751 6586 2497
Ten1 1575 5933 6119 12413 7654
Amz2 1576 4411 14138 13857 1172
Efna1 1577 8749 7 15164 1409
Necab1 1578 3211 6 8838 495
Glb1 1579 9057 7010 6419 9427
Akr1c12 1580 1e+06 5111 11415 7554
Hk1 1581 10289 1268 13307 12598
Ddx50 1582 4258 4279 1367 8872
Rab4a 1583 7664 16590 10156 14592
Vegfc 1584 14626 14880 17512 9016
Ihh 1585 16284 3686 6477 11237
Lsm11 1586 7716 8869 4746 5682
Rims2 1587 8753 17397 8880 10710
Mapkapk3 1588 5160 5607 17363 15098
Gatsl3 1589 12202 9183 9989 2255
Lhx5 1590 10453 3405 16342 3775
Hdlbp 1591 13072 14821 2053 4576
Zc4h2 1592 6105 16637 4156 4966
Peo1 1593 16473 11678 7787 15145
Fam170a 1594 9420 8191 1e+06 11991
Ryk 1595 15978 16261 9075 963
1700012A03Rik 1596 931 16801 938 6571
Ptpn5 1597 1298 6179 15324 2393
Gm14378 1598 5902 4004 4221 2453
Ttyh3 1599 15879 3362 2465 10076
Rabgef1 1600 4610 12403 16837 17236
Slc5a6 1601 12672 11787 3093 8260
Sapcd2 1602 12283 15063 11010 6073
Amt 1603 352 6689 2653 3276
Smtnl2 1604 16995 9465 1565 13263
Smim12 1605 2630 7523 12242 805
Wdr24 1606 3825 9875 10515 5607
Onecut3 1607 15191 4116 15087 13813
Kctd20 1608 6580 14305 4809 14836
Th 1609 6438 1557 12516 12386
Krtcap2 1610 134 15809 7828 5733
1810013L24Rik 1611 149 953 7659 14721
Msantd2 1612 6800 8239 678 10997
Twsg1 1613 2460 7450 10996 16210
Unk 1614 4226 13204 3610 10851
4930506M07Rik 1615 5058 14295 13402 8749
Trhde 1616 12170 11494 6109 15139
Rab40b 1617 13646 14668 2796 6385
Naa60 1618 8549 13099 16816 8500
Rabac1 1619 2586 13176 11818 10984
Cacna2d1 1620 2234 13546 5314 3901
Asb3 1621 1558 9717 12468 11957
Trib3 1622 11028 8216 2073 11043
Taf2 1623 12286 17244 12976 10501
Galns 1624 1e+06 13739 8469 3971
Rev3l 1625 8727 13100 6478 17031
Tpo 1626 763 15081 6081 7871
Defb36 1627 12500 14121 7743 6828
Gmeb1 1628 8909 1039 16743 849
Ythdc1 1629 1692 304 7408 16523
Lgals4 1630 13662 14329 16791 16657
Lrfn1 1631 7185 15267 13417 4857
Rnf141 1632 4439 1779 9733 10399
Racgap1 1633 1e+06 1e+06 5996 15834
Calcoco2 1634 13636 4316 12505 4711
Ctdsp1 1635 294 196 5534 377
4931414P19Rik 1636 2083 9864 6079 9798
Gramd3 1637 860 3917 13931 7665
Pgp 1638 14764 16396 17545 8565
Cryba4 1639 65 2482 5069 1966
Gorasp2 1640 15939 14801 1e+06 12394
Zfp386 1641 5241 3782 5586 12250
Vkorc1 1642 15080 1312 9896 10122
Krtap13 1643 13719 7918 6614 14164
Wsb1 1644 7169 7221 3260 722
Fhl5 1645 1791 10426 3325 10650
R3hcc1 1646 7094 2753 13671 2471
Etnk2 1647 16798 9067 12024 5451
Agr2 1648 6819 12803 10832 1206
Gbp7 1649 7651 11424 5519 17038
Zfp217 1650 6020 10134 10712 17140
Pced1a 1651 16548 11109 1711 14652
2700094K13Rik 1652 9512 947 10608 5845
Taf1c 1653 4868 15114 8436 5701
Osgepl1 1654 545 10395 1570 10279
Tsen34 1655 15293 764 4712 1109
Serping1 1656 738 8616 8517 15680
Ascc3 1657 15063 9279 4078 8524
Cops4 1658 11658 6480 14446 2838
Sox2 1659 6242 6959 9259 9569
Gpr153 1660 12783 11647 8244 1120
Hfm1 1661 5453 3770 16246 1096
Kat5 1662 9362 4594 9674 16678
Npb 1663 5534 11827 5706 13511
D630003M21Rik 1664 7877 16102 973 8169
Rab11b 1665 5255 5440 8393 14730
Serpinh1 1666 13337 8814 11588 2778
Wars2 1667 1961 4745 2634 11073
Impdh2 1668 1795 13709 689 11053
Slc35g2 1669 9184 8884 14417 15762
Anpep 1670 2415 2637 9775 12679
Sf3b4 1671 11444 4409 12587 4276
Grin1 1672 13328 12963 11041 1455
Arglu1 1673 1746 3978 46 8730
Clmp 1674 5715 10935 14698 14245
Cyp2d12 1675 5923 13767 9031 8207
Car15 1676 5444 5931 966 12022
Dhcr24 1677 20 2196 13874 862
Dnajb3 1678 10516 1935 14239 2442
Cgref1 1679 12038 9723 6913 3649
Hltf 1680 5050 8797 2588 4047
Pde1b 1681 13148 6335 3301 17772
Dtd1 1682 1813 1e+06 1e+06 3793
Tox3 1683 4544 3816 15219 105
Nr5a2 1684 4691 10149 1626 9249
AI462493 1685 9222 2216 5559 9573
Myo5c 1686 14668 5935 9243 2482
Dnajc13 1687 1e+06 1e+06 5256 11584
Tdpoz4 1688 1e+06 14909 12682 11995
Gtf2ird1 1689 1e+06 10092 2933 16735
Larp1 1690 1990 11402 11211 5457
Zcchc9 1691 7741 13005 3420 6970
Wfdc15a 1692 16858 12640 16422 2904
Mipep 1693 9485 6166 6151 7384
Nfkbia 1694 3285 13160 16462 6940
Rad21l 1695 14696 1680 10653 15341
Cstf2t 1696 5748 825 13046 7082
Tas2r107 1697 4795 16009 13344 5612
Slc24a3 1698 5421 3973 10683 13090
Cyp1a1 1699 17268 12554 2754 6709
Rab25 1700 8419 2863 4400 4500
Stat2 1701 2293 10312 2958 4875
Ttbk2 1702 10986 2726 11961 730
Rnf215 1703 6453 9506 4538 11823
Vwa2 1704 2927 179 18 14848
Mto1 1705 10688 6153 10775 17616
Otogl 1706 11007 7839 31 13354
Phpt1 1707 218 272 12974 108
Sat2 1708 11820 10172 4244 10917
Tmem178 1709 726 4358 229 7148
Prdm12 1710 3088 14688 7600 15581
Thra 1711 1671 8944 15522 5483
Gm6812 1712 5635 14200 11206 15817
Pcbp2 1713 4087 16249 14557 5591
Gpr39 1714 9287 5600 7903 4499
Tmem194b 1715 13862 17442 12205 4353
Ganc 1716 16141 9455 10006 2620
Zfp553 1717 14973 15699 4281 1368
Tmem232 1718 4397 6455 12839 14192
Krtap19-5 1719 2500 15605 1560 4739
Zfp456 1720 1812 874 15171 15964
Muc13 1721 7479 522 10616 4257
Rbm43 1722 16535 5335 16434 8499
Pdx1 1723 6735 9121 8186 1524
Zfp3 1724 14248 12430 11400 6629
Ltbr 1725 17052 7883 8936 10959
Elf4 1726 9298 11158 7975 11801
Irf4 1727 1e+06 365 14065 9731
Trpc4 1728 11599 13443 12747 13548
1700010I14Rik 1729 15897 5227 8170 14191
Itsn1 1730 7219 16976 17442 10144
Slc16a12 1731 10927 4264 13870 5713
Tra2b 1732 13813 12483 2048 5748
Cd72 1733 11215 5008 11295 3132
Trp53inp2 1734 841 14622 4482 7737
Ap2a2 1735 7039 16133 5070 727
Tmem198b 1736 11003 6828 12913 5835
Hist2h2bb 1737 1082 10142 6715 11895
Smim11 1738 11727 2182 15289 2817
Mxra8 1739 16794 9159 17718 12949
Igf2 1740 16495 14157 11088 1500
Sema6d 1741 2191 11641 1485 9780
Tdo2 1742 13227 11675 2188 3293
Ctnnb1 1743 5398 14431 28 12585
Mrp63 1744 14333 15129 2046 1425
Chp1 1745 13457 3515 901 7713
Psmd9 1746 15641 11596 3378 13017
Ranbp1 1747 14307 5292 16579 8626
Zfpm2 1748 5234 16014 2578 17764
Zfp462 1749 9080 3168 16907 9672
Kank3 1750 3295 7828 17355 14560
Synpo2l 1751 11456 4180 11071 17524
Lypd3 1752 7788 14863 375 12523
Nceh1 1753 14631 4609 8485 7124
Rnft2 1754 14432 1097 11512 286
Syt6 1755 322 15757 16485 10762
Pgf 1756 2385 2779 17673 3506
Pigf 1757 12871 1398 15374 15705
Itih5 1758 3179 9550 3146 5377
Gtpbp2 1759 1722 13800 1794 1714
Mgmt 1760 2002 1e+06 10715 13169
Cldn19 1761 6935 10644 8359 8148
Galp 1762 2809 6601 4756 640
Mina 1763 1248 157 15479 1481
Smpd1 1764 13402 1714 2182 4567
Pcbp4 1765 2447 11753 9972 10624
BC051019 1766 1591 13528 5122 17775
S100a8 1767 12440 5547 8032 13543
Grb14 1768 762 4120 14430 5416
Rnf19b 1769 806 6518 13733 5910
Zbed6 1770 7717 688 6552 6290
Prpf39 1771 705 8580 14644 16782
Mrpl34 1772 16476 5775 7838 13922
Slc41a1 1773 6134 15147 732 15648
Hcn4 1774 16183 9944 6938 10085
Rnf113a2 1775 13611 12239 11940 12976
Plek 1776 9403 428 305 3118
Rpusd2 1777 1885 725 5540 11551
Arhgef12 1778 12471 15589 2224 12276
Rfc1 1779 16376 5396 6199 3069
Ubr1 1780 7008 11632 16954 5386
Usp17lb 1781 10721 2897 6888 7098
Arid1b 1782 7385 15668 12506 13395
Fuca2 1783 11831 14452 553 14004
Rcc2 1784 11428 1177 4263 12533
Fam83h 1785 2294 11880 13860 16985
Cdh13 1786 478 8022 15820 15365
Ticrr 1787 6959 3086 9294 11546
Tspyl1 1788 8069 6695 8647 11954
Zfp259 1789 11601 13366 11124 3300
Tm9sf1 1790 7711 9775 11186 7371
Otud4 1791 12370 8428 17086 11389
Vmn1r40 1792 11459 15168 11414 14764
Traf3ip3 1793 10890 3586 11839 11512
Cx3cl1 1794 6878 15271 310 12118
Batf2 1795 8662 11625 9950 3127
Cplx3 1796 14277 2857 7774 10686
Npy4r 1797 8464 12173 13508 6134
Tro 1798 10287 12000 7763 5579
Mlph 1799 4401 12669 7729 17910
Nsmce4a 1800 14173 16185 8522 8508
Erh 1801 6348 7785 3868 15190
Plat 1802 2664 11778 15975 7479
Atp8b5 1803 13983 14605 13366 4467
Renbp 1804 14890 2434 1657 9356
Alg13 1805 13658 17535 7411 11790
Snap23 1806 2458 34 716 9719
Mthfr 1807 1437 15986 10195 1054
Arfrp1 1808 1721 1e+06 10723 9792
Ccdc177 1809 4240 1827 7675 51
Il17re 1810 8054 455 7421 4025
Tsga8 1811 15215 13260 12085 16719
Cyb5r1 1812 16448 6197 7035 11146
Cwc15 1813 12529 17092 3510 14677
Cyr61 1814 3866 7313 3950 4028
Actn1 1815 9509 13791 2627 12688
Cpxm1 1816 16926 3441 1063 7595
Eif1ad 1817 15895 14194 14199 8505
Emc10 1818 12220 6639 12522 3713
Klhl41 1819 17222 988 528 17873
Dpysl3 1820 1460 9298 12773 5771
Xpo4 1821 4800 9838 11510 10899
E230008N13Rik 1822 9959 5507 17498 5274
Rrp1 1823 2005 2567 6326 1070
Rmdn2 1824 13484 16734 16124 8558
Ccdc87 1825 6535 6458 5238 1508
Flywch2 1826 2319 6161 8311 3284
Gpha2 1827 543 6109 7312 564
Nudt12 1828 16217 16731 8844 10646
Ppfibp2 1829 10884 12651 12306 10183
Anapc1 1830 6121 3123 10120 4670
Recql5 1831 17206 3203 8530 4528
Hdhd2 1832 5303 3011 17188 2985
4930415O20Rik 1833 63 343 7461 6819
Ccdc85b 1834 12110 298 530 2108
Tex33 1835 17151 13793 9587 14470
Star 1836 3803 13729 6885 5287
Pkd1l2 1837 15906 4154 10495 3304
Ocm 1838 10166 10677 15279 13638
Tmem174 1839 12266 11187 16298 8538
Rbm8a 1840 2713 6352 2280 11765
Psmc1 1841 13261 5023 15721 7070
2310079G19Rik 1842 3145 11722 16306 14505
Efcab4a 1843 5052 2361 1538 12762
Abcg4 1844 1343 14469 54 10757
Cntln 1845 15750 2711 9569 13136
Fanci 1846 2728 821 14936 7996
Mrgprf 1847 16558 1453 4010 8064
9130401M01Rik 1848 15938 10486 12750 8839
Atp13a2 1849 4880 12180 4929 14741
Slc47a2 1850 7224 14719 10817 9189
Spata2l 1851 5500 13105 1437 9626
Map3k1 1852 10469 9687 8222 2462
Gm5531 1853 3467 5561 15303 16987
Ttll3 1854 15752 1208 2319 12864
Bmp15 1855 5108 3500 1034 10752
9030624J02Rik 1856 3957 11708 7581 7998
Eps15 1857 9158 11201 9048 12229
Rilpl2 1858 740 5234 3008 7078
Sars 1859 12581 1523 14305 2704
Med23 1860 15118 7452 10252 1856
Ptprg 1861 431 9327 43 1449
Ppargc1b 1862 15582 3575 9908 12703
Trpc2 1863 449 11777 11486 15564
Setd4 1864 1361 1275 2761 7909
Hdgfrp3 1865 14329 4253 3283 7481
Nell2 1866 15133 6115 12844 13457
S100a13 1867 1939 10124 5397 13374
Tm2d3 1868 7998 6610 6777 4839
Vsig8 1869 6815 3922 3999 2910
Cnih4 1870 7366 17185 5934 7363
Tchh 1871 3 13993 16989 2333
Cubn 1872 15146 11952 8818 9680
Stoml2 1873 15160 6738 11797 16898
Il22 1874 8452 10931 12538 14486
Klhl38 1875 14887 2520 4843 7387
Zbtb22 1876 12900 10189 16624 9644
Nppc 1877 14923 5725 72 16453
Zfp707 1878 2778 9278 5330 535
Hoxb13 1879 3177 4871 15669 15676
Pacs1 1880 13535 17554 4384 10945
Vash2 1881 4829 2048 15992 13879
Asap3 1882 3384 4853 16761 9322
0610010K14Rik 1883 137 2821 13918 5267
Eln 1884 3557 7903 12559 12273
Upk3bl 1885 4320 2987 14475 14572
Zbtb38 1886 6241 16557 7006 16348
Ube2i 1887 2321 2399 10047 5775
Fabp12 1888 16679 419 2666 5040
Ippk 1889 3445 6818 2477 7788
Trpv4 1890 2583 16820 15982 12218
Ap3m2 1891 9767 7540 1152 3503
Ldb3 1892 13280 7292 8350 3579
Zfp106 1893 761 8943 6874 788
Triml1 1894 1e+06 10291 16236 10632
A330021E22Rik 1895 13158 763 4711 2822
Lrrc59 1896 1158 15675 9661 2085
Ephx4 1897 13626 313 9432 793
Sav1 1898 3623 13325 3345 15238
Tbc1d5 1899 16155 1e+06 13824 2035
Oog3 1900 3466 8850 8333 2335
Vmn1r185 1901 7344 12716 3015 796
Tex38 1902 11602 13889 16290 16018
Sepp1 1903 14852 2121 16112 13738
Gins4 1904 7618 9421 264 14459
Lipm 1905 713 16918 16045 10403
Dtnbp1 1906 1974 14955 4483 3407
4930578C19Rik 1907 5086 4159 17633 1846
Utp11l 1908 17184 4550 11979 4858
Fam46a 1909 5309 17292 2957 17461
Ddn 1910 17038 3012 186 4320
F13a1 1911 15585 6250 7955 7026
2610020H08Rik 1912 6680 13235 2904 12051
Slc6a11 1913 11133 7942 13460 10667
Gm996 1914 1193 2407 8268 173
Ung 1915 8155 17184 4515 15526
Pnldc1 1916 15247 14320 7661 7538
Ift20 1917 3272 14543 17554 3835
Nsun5 1918 13906 5345 7127 12925
Syn2 1919 3309 2090 5448 5814
Upf3a 1920 3603 10928 4846 4145
Krtap3-1 1921 17144 11332 17611 8855
Txlnb 1922 4508 9352 2397 16940
Dnajc5 1923 10109 11999 14787 16589
Slc36a4 1924 16943 6496 258 3646
Dos 1925 4474 10879 8777 1771
Pon3 1926 10223 5723 8112 2741
Kif13a 1927 9463 9865 15819 11177
Fbp2 1928 7969 13286 15284 467
Cyp4v3 1929 10436 11485 1530 2643
Snrpc 1930 8941 12382 13060 13778
Cyp17a1 1931 3439 1979 2385 6051
Ccdc129 1932 1e+06 13796 8497 9777
Vmn1r54 1933 2471 5479 5573 15093
Pgrmc1 1934 10905 5536 3350 6783
Mbd6 1935 2204 1823 5722 17560
Ptgfrn 1936 13664 4788 704 13408
Trmt5 1937 10430 9985 12800 17679
Rdh10 1938 5217 2811 14811 1955
Apol11b 1939 3791 13226 14772 13741
Lhcgr 1940 2955 11831 6596 10491
Chd1l 1941 16180 12815 7128 9300
Ap1g2 1942 17068 3249 13125 294
Hoxc12 1943 2027 8099 15895 15679
Ryr2 1944 1691 1766 4246 9745
Efcc1 1945 5308 13282 4408 15793
Mms19 1946 9255 2004 2070 10747
Narf 1947 9030 7986 8617 14853
Dlg4 1948 10944 15929 920 14342
Mogat2 1949 1545 5360 6701 4321
Mrps31 1950 520 7992 11939 10707
Zfyve26 1951 10756 17399 16443 16484
Tbca 1952 16773 4115 15560 13082
Mapk8 1953 3413 12296 17464 15845
Heatr3 1954 7897 1841 15358 6746
Olig2 1955 4374 9103 16504 14103
Wnt10b 1956 8925 5526 16702 3656
Tpmt 1957 3509 7425 7877 8789
Nol4 1958 15425 6314 17192 3312
2310061I04Rik 1959 14863 14236 2308 6124
Zmym5 1960 1e+06 1e+06 1e+06 11914
Fam186b 1961 14526 4982 8534 13513
Gabrb3 1962 14020 8662 1305 17665
Cpd 1963 2465 1580 5034 8002
Brwd3 1964 7875 13607 16741 14692
Ep400 1965 8290 48 15911 68
Mast3 1966 1327 4214 13398 13287
Psme3 1967 2783 2233 8145 17734
Cdk4 1968 2919 2755 15540 109
H3f3b 1969 11917 2401 5209 12824
Dera 1970 10130 11013 7396 17207
Ddr2 1971 10422 5262 15408 8906
Rraga 1972 6258 638 9531 5832
Tmprss13 1973 6777 7642 11438 13966
Ear5 1974 1e+06 8910 5530 10072
Rab21 1975 1982 14684 17402 2933
Lrdd 1976 1179 12061 1709 2897
Plekhg6 1977 7750 14144 11639 5564
Gpr123 1978 13432 2375 10003 2558
Pou6f1 1979 2893 14004 26 13476
Nol6 1980 10082 11633 1023 13506
Idi1 1981 16221 2160 14785 16462
Scgb2b19 1982 12596 5572 9846 6687
Pms1 1983 7233 11624 2346 2455
2610507B11Rik 1984 10926 6139 282 6697
Tmem11 1985 3922 2219 9271 5381
Meox2 1986 9815 11690 15854 9804
Zdhhc24 1987 2118 8873 9034 10567
Il33 1988 13433 16879 15726 17086
Ctf2 1989 7037 11565 13123 8102
Syt3 1990 4429 8119 777 8146
1700029I15Rik 1991 16128 15074 15974 6233
Rhou 1992 12787 11750 688 637
Chtf8 1993 10324 7755 4130 7298
Arcn1 1994 2868 134 6516 184
Krtap13-1 1995 1572 354 14220 3648
Gfi1 1996 3624 16487 6851 9525
Snap29 1997 4781 10463 10858 5543
Dynap 1998 11122 1e+06 7360 13235
Vmn1r183 1999 2368 9096 9293 15039
[truncated: 16,235 more rows]
