# Supplementary material for: Genome-wide CRISPR Screens in T Helper Cells Reveal Pervasive Crosstalk between Activation and Differentiation
Source: Cell. 2019 Feb 7;176(4):882–896.e18. doi: 10.1016/j.cell.2018.11.044 (PMC6370901; doi:10.1016/j.cell.2018.11.044)
Supplement: Data S2. Processed Data from All the Steps of the Analysis, Related to Figure 1 [file mmc2.zip › supplemental data/crispr screen/baiopse_output/out_screen_pval.csv]

gata3 "il4" "xbp1" "irf4" "il13"
Pdha1 0.00383333333333333 0.354 0.163333333333333 0.0845 0.343833333333333
Ormdl3 0.00433333333333333 0.420666666666667 0.3235 0.472833333333333 0.238833333333333
Cpeb4 0.00583333333333333 0.436833333333333 0.0659999999999999 0.152666666666667 0.132333333333333
Ntng1 0.00633333333333333 0.4555 0.181166666666667 0.243166666666667 0.434666666666667
Ppef2 0.00666666666666667 0.442666666666667 0.2115 0.1965 0.104166666666667
Pcdhb10 0.007 0.462333333333333 0.341833333333333 0.266833333333333 0.459333333333333
Mrpl9 0.007 0.486833333333333 0.111333333333333 0.297833333333333 0.428333333333333
Pla2g4c 0.00716666666666667 0.479666666666667 0.162333333333333 0.3765 0.0388333333333334
Slc12a1 0.0075 0.302666666666667 0.422833333333333 0.332166666666667 0.2335
Cacng4 0.00783333333333336 0.2775 0.4165 0.374333333333333 0.311333333333333
Fgf3 0.00816666666666667 0.459833333333333 0.261333333333333 0.0935 0.399
Degs2 0.00833333333333333 0.498666666666667 0.322166666666667 0.172833333333333 0.3615
E430025E21Rik 0.00866666666666671 0.38 0.198833333333333 0.475666666666667 0.0626666666666666
Scn10a 0.00933333333333333 0.354666666666667 0.137666666666667 0.2545 1
Hopx 0.00949999999999995 0.472166666666667 0.272666666666667 0.0715 0.494833333333333
Scarf2 0.00966666666666671 0.4205 0.46 0.117166666666667 0.210833333333333
Mrvi1 0.00983333333333333 0.4505 0.2895 0.349666666666667 0.387833333333333
Fsd1 0.00983333333333336 0.1845 0.467 0.0401666666666667 0.405666666666667
Gapdhs 0.0106666666666667 0.352333333333333 0.4525 0.305833333333333 0.458833333333333
St8sia5 0.011 1 0.191833333333333 0.365333333333333 0.276
Cystm1 0.0111666666666667 0.299666666666667 0.225 0.305666666666667 0.396833333333333
Slc29a3 0.0115 0.316333333333333 0.491333333333333 0.0528333333333333 0.294
Ido1 0.0118333333333334 0.154333333333333 0.287166666666667 0.0501666666666667 0.241333333333333
Dennd2d 0.0128333333333334 0.367 0.0985 0.400333333333333 0.220666666666667
Hs3st6 0.0128333333333334 0.142333333333333 0.301166666666667 0.100833333333333 0.494166666666667
Krt1 0.013 0.489333333333333 0.3465 0.398666666666667 0.44
Spink8 0.013 0.420166666666667 0.497333333333333 0.1855 0.375833333333333
Smcr7l 0.0133333333333333 0.403833333333333 0.425833333333333 0.0575 0.482833333333333
Rhod 0.0133333333333333 0.354666666666667 0.338666666666667 0.095 0.336
Galr1 0.0133333333333333 0.4425 0.486166666666667 0.436666666666667 0.370833333333333
Ech1 0.0135 0.2425 0.2355 0.2595 0.249
1190005I06Rik 0.0136666666666667 0.487666666666667 0.3435 0.211166666666667 0.244333333333333
Rgs10 0.0138333333333333 0.407666666666667 0.137166666666667 0.0515 0.345833333333333
Ccpg1 0.0138333333333333 0.412833333333333 0.379333333333333 0.294666666666667 0.180166666666667
Cep290 0.0141666666666667 0.277 0.447666666666667 0.1225 0.118166666666667
Tex22 0.0145 0.342666666666667 0.368166666666667 0.2305 0.189166666666667
Ccdc111 0.0148333333333333 0.409666666666667 0.293166666666667 0.199833333333333 0.4565
2410137M14Rik 0.0148333333333334 0.473166666666667 0.286833333333333 0.0453333333333333 0.2825
Slc52a3 0.0158333333333333 0.3695 0.2085 0.268833333333333 0.4165
Cep19 0.016 0.451 0.345666666666667 0.3015 0.3105
Neto1 0.0163333333333333 0.2605 0.135 0.264666666666667 0.128166666666667
Trim36 0.0165 0.481666666666667 0.406333333333333 0.239833333333333 0.304666666666667
Hmcn1 0.0165 0.399166666666667 0.2605 0.493166666666667 0.134666666666667
1700039E15Rik 0.0171666666666667 0.381 0.214166666666667 0.462333333333333 0.278333333333333
Cacnb1 0.0171666666666667 0.420666666666667 0.381333333333333 0.097 0.312833333333333
Ttc21a 0.0171666666666667 0.0858333333333333 0.476166666666667 0.136 0.390166666666667
Alpk2 0.0171666666666667 0.381333333333333 0.268833333333333 0.131166666666667 0.493333333333333
Capn12 0.0173333333333333 0.356666666666667 0.348166666666667 0.0843333333333334 0.423333333333333
Sox13 0.0175 0.4765 0.497833333333333 0.479666666666667 0.2985
0610009O20Rik 0.0176666666666667 0.407166666666667 0.242333333333333 0.293 0.445
Pgam5 0.0178333333333333 0.4345 0.3145 0.1305 0.186833333333333
Irf5 0.0178333333333333 0.3955 0.413166666666667 0.445666666666667 0.266666666666667
Cacna1a 0.018 0.406333333333333 0.1855 0.289333333333333 0.2635
Gm4461 0.0181666666666667 0.302833333333333 0.4725 0.112833333333333 0.182166666666667
Dlgap3 0.0185 0.335833333333333 0.336 0.049 0.309333333333333
Ankk1 0.0185 0.3415 0.451166666666667 0.4445 0.172333333333333
Trappc12 0.0188333333333333 0.489833333333333 0.436166666666667 0.248333333333333 0.361166666666667
Asrgl1 0.019 0.339166666666667 0.367333333333333 0.304333333333333 0.44
Raver2 0.0193333333333333 0.416833333333333 0.0721666666666667 0.309666666666667 0.269166666666667
Umod 0.0195 0.486666666666667 0.320833333333333 0.474833333333333 0.217166666666667
Pim3 0.0195 0.354166666666667 0.1965 0.288333333333333 0.187666666666667
1700001C19Rik 0.0195 0.304833333333333 0.109333333333333 0.362666666666667 0.196
Chst15 0.0198333333333333 0.4475 0.343166666666667 0.167833333333333 0.431
Naa11 0.0198333333333334 0.1875 0.188333333333333 0.0968333333333333 0.207333333333333
Chaf1b 0.02 0.241333333333333 0.297166666666667 0.483 0.447333333333333
Ndfip1 0.02 0.4085 0.0888333333333333 0.322666666666667 0.216666666666667
Acoxl 0.0203333333333333 0.251333333333333 0.470166666666667 0.492 0.3025
Anxa11 0.0206666666666667 0.453166666666667 0.164 0.159333333333333 0.449833333333333
Eif4b 0.0206666666666667 0.4865 0.439833333333333 0.100833333333333 0.353833333333333
Aldh3a1 0.0206666666666667 0.318166666666667 0.413166666666667 0.405166666666667 0.486666666666667
Stat6 0.0206666666666667 0.445333333333333 0.211 0.2765 0.4485
Cpsf4l 0.0206666666666667 0.466833333333333 0.200333333333333 0.318666666666667 0.312333333333333
Atg16l1 0.0208333333333334 0.333666666666667 0.376833333333333 0.01 0.328666666666667
Tmem100 0.0208333333333334 0.410833333333333 0.2165 0.1405 0.495
Sgpp2 0.0208333333333334 0.276333333333333 0.266666666666667 0.444666666666667 0.182333333333333
Amotl2 0.021 0.445 0.0905 0.262833333333333 0.290666666666667
Bahd1 0.0218333333333333 0.477666666666667 0.421333333333333 0.267666666666667 0.232833333333333
Hist3h2ba 0.022 0.424166666666667 0.2925 0.304166666666667 0.315
Cygb 0.0221666666666667 0.410666666666667 0.4675 0.0826666666666667 0.4495
Zc3h14 0.0225 0.291 0.246 0.413333333333333 0.1705
Nxph3 0.0226666666666666 0.448333333333333 0.3335 0.1635 0.386333333333333
Hdx 0.0228333333333333 0.316 0.0963333333333333 0.250833333333333 0.168666666666667
Ucp3 0.023 0.325666666666667 0.218 0.338166666666667 0.232333333333333
Tomm34 0.023 0.489666666666667 0.262 0.326666666666667 0.4965
Triobp 0.0231666666666667 0.348833333333333 0.3625 0.206833333333333 0.2525
Trim45 0.0231666666666667 0.467333333333333 0.464 0.399833333333333 0.238166666666667
Slc36a3 0.0231666666666667 0.234166666666667 0.2785 0.373 0.378333333333333
Lmx1a 0.0231666666666667 0.403666666666667 0.397833333333333 0.157166666666667 0.246
Tars2 0.0233333333333333 0.381833333333333 0.246333333333333 0.431333333333333 0.402166666666667
Cav1 0.0238333333333333 0.4185 0.188333333333333 0.136166666666667 0.116166666666667
Slc5a4b 0.0241666666666667 0.350666666666667 0.297166666666667 0.324833333333333 0.432666666666667
Dbp 0.0243333333333333 0.429666666666667 0.4635 0.315666666666667 0.211833333333333
Hist2h4 0.0248333333333333 0.227166666666667 0.377333333333333 0.388333333333333 0.306333333333333
Ndufs8 0.0248333333333333 0.4115 0.394166666666667 0.451 0.352833333333333
Emc8 0.0248333333333334 0.363166666666667 0.476666666666667 0.2555 0.251833333333333
Cox11 0.025 0.311666666666667 0.384333333333333 0.414 0.268833333333333
BC016579 0.025 0.434 0.495333333333333 0.278 0.455833333333333
Usp18 0.025 0.45 0.4565 0.227333333333333 0.402166666666667
Pdgfrb 0.0253333333333333 0.482166666666667 0.399 0.4005 0.226833333333333
AK010878 0.0253333333333333 0.281 0.143833333333333 0.268666666666667 0.279166666666667
Atp1a4 0.0255 0.449333333333333 0.440166666666667 0.376 0.323
Coil 0.0255 0.308833333333333 0.3585 0.4905 0.4965
Csn3 0.0255 0.3585 0.371666666666667 0.196 0.269666666666667
Ptk2 0.0256666666666666 0.459833333333333 0.469666666666667 0.446166666666667 0.212666666666667
Ripply2 0.0261666666666667 0.385666666666667 0.438833333333333 0.0343333333333333 0.431
Wls 0.0263333333333333 0.375333333333333 0.483 0.487166666666667 0.386833333333333
Adra1b 0.0265 0.275166666666667 0.3905 0.351666666666667 0.437333333333333
Cdh20 0.0265 0.414 0.449666666666667 0.294666666666667 0.391
Tbce 0.0265 0.499333333333333 0.425833333333333 0.188333333333333 0.438333333333333
Gpld1 0.0266666666666666 0.426666666666667 0.1445 0.333166666666667 0.111833333333333
Grb10 0.0266666666666667 0.281 0.355833333333333 0.172833333333333 0.156333333333333
Itgb3 0.0271666666666667 0.172833333333333 0.053 0.494666666666667 0.273333333333333
Ly6h 0.0271666666666667 0.486 0.275166666666667 0.383166666666667 0.4805
Phf15 0.0271666666666667 0.3635 0.425 0.0738333333333333 0.2035
Gnb5 0.0271666666666667 0.2125 0.397166666666667 0.0798333333333333 0.331
Tnfrsf22 0.0273333333333333 0.404833333333333 0.103833333333333 0.071 0.408
Tmc5 0.0273333333333333 0.395333333333333 0.478 0.327 0.328166666666667
Med20 0.0273333333333333 0.380333333333333 0.105166666666667 0.122666666666667 0.32
C1rl 0.0276666666666666 0.4985 0.431333333333333 0.331333333333333 0.107
Vmn1r69 0.0278333333333333 0.415666666666667 0.483166666666667 0.392166666666667 0.2255
Slc9a6 0.028 0.349166666666667 0.359166666666667 0.153333333333333 0.475666666666667
Plxna4 0.028 0.3115 0.300166666666667 0.0981666666666667 0.1545
Rbm42 0.028 0.3955 0.192666666666667 0.0955 0.23
C2cd4b 0.028 0.3325 0.2265 0.492166666666667 0.159333333333333
Kif27 0.0283333333333333 0.315833333333333 0.191833333333333 0.308166666666667 0.389833333333333
Rasa1 0.0283333333333333 0.174 0.4995 0.286 0.331
Mettl25 0.0285 0.3765 0.248333333333333 0.476833333333333 0.0788333333333333
Bax 0.0288333333333334 0.183833333333333 0.0606666666666667 0.472333333333333 0.48
2210016F16Rik 0.029 0.4355 0.438333333333333 0.305 0.455
Plekha5 0.029 0.362333333333333 0.152333333333333 0.0901666666666666 0.155333333333333
Zfp648 0.0291666666666667 0.445666666666667 0.487166666666667 0.259166666666667 0.4005
Gapt 0.0293333333333333 0.367666666666667 0.400333333333333 0.0798333333333333 0.451333333333333
Nr4a3 0.0293333333333333 0.414833333333333 0.0748333333333333 0.0331666666666667 0.2405
Chn1 0.0295 0.381166666666667 0.349333333333333 0.123166666666667 0.325833333333333
Acsl5 0.0296666666666666 0.296666666666667 0.202666666666667 0.436833333333333 0.109666666666667
2310007L24Rik 0.0298333333333333 0.394666666666667 0.451666666666667 0.390666666666667 0.1115
Leng8 0.0298333333333333 0.491 0.384833333333333 0.197166666666667 0.381166666666667
Dpyd 0.0298333333333333 0.367666666666667 0.425166666666667 0.0606666666666666 0.448166666666667
Nacc2 0.0298333333333334 0.470666666666667 0.2075 0.332 0.205
Crls1 0.03 0.249 0.135333333333333 0.287333333333333 0.448666666666667
Med4 0.03 0.475666666666667 0.352166666666667 0.472 0.111333333333333
Sdf4 0.0301666666666667 0.286833333333333 0.490166666666667 0.379333333333333 0.452166666666667
Wdr25 0.0301666666666667 0.384333333333333 0.246333333333333 0.100166666666667 0.271
Adssl1 0.0301666666666667 0.447666666666667 0.0821666666666667 0.075 0.276833333333333
Bex1 0.0303333333333333 0.119833333333333 0.3085 0.415333333333333 0.137666666666667
Fam83d 0.0305 0.4635 0.463333333333333 0.112166666666667 0.376166666666667
Zfp330 0.0305 0.438833333333333 0.206833333333333 0.210833333333333 0.408333333333333
Phkg1 0.0306666666666666 0.311666666666667 0.229333333333333 0.392166666666667 0.256666666666667
Ints1 0.0306666666666666 0.497 0.381666666666667 0.0265 0.326
Hist1h1e 0.0308333333333333 0.442333333333333 0.126166666666667 0.288333333333333 0.190666666666667
Timm17b 0.0308333333333334 0.202166666666667 0.219 0.490666666666667 0.368833333333333
Gsn 0.031 0.317166666666667 0.342666666666667 0.129 0.333166666666667
Nog 0.031 0.4475 0.386333333333333 0.454666666666667 0.200333333333333
Tmem184c 0.0311666666666667 0.344666666666667 0.322833333333333 0.467333333333333 0.401
Ddx52 0.0311666666666667 0.340666666666667 0.266 0.09 0.333666666666667
Rab23 0.0311666666666667 0.476833333333333 0.235 0.492 0.465666666666667
Rabl6 0.0311666666666667 0.494333333333333 0.0725 0.442 0.0475
Wnt6 0.0315 0.412 0.2075 0.367333333333333 0.384
9630033F20Rik 0.0316666666666666 0.334666666666667 0.2895 0.258 0.231
Rhox11 0.0316666666666666 1 0.320666666666667 0.112833333333333 1
U2af2 0.0316666666666667 0.382333333333333 0.201666666666667 0.0581666666666667 0.407333333333333
Trp53i11 0.0318333333333334 0.3435 0.4895 0.140333333333333 0.475
Slc11a2 0.032 0.409166666666667 0.26 0.3035 0.120666666666667
Tnfrsf12a 0.032 0.429666666666667 0.114833333333333 0.0728333333333333 0.3985
Cdk16 0.032 0.349833333333333 0.177833333333333 0.0755 0.245166666666667
Pdpr 0.0321666666666667 0.435833333333333 0.114666666666667 0.334833333333333 0.181833333333333
Mc4r 0.0321666666666667 0.358 0.1735 0.4995 0.2795
Hnrnpul1 0.0323333333333333 0.28 0.405166666666667 0.175666666666667 0.259166666666667
Eif3a 0.0323333333333333 0.473666666666667 0.362 0.162166666666667 0.290666666666667
Nit1 0.0325 0.308333333333333 0.453166666666667 0.0685 0.1265
B230219D22Rik 0.0325 0.245833333333333 0.178 0.424166666666667 0.337
Wnt5b 0.0325 0.3555 0.3335 0.0815 0.4525
Rbm27 0.0326666666666666 0.339666666666667 0.4165 0.435166666666667 0.441333333333333
Ndufaf6 0.0326666666666667 0.336 0.366 0.320666666666667 0.157333333333333
Ccnd2 0.0328333333333334 0.255833333333333 0.397166666666667 0.357 0.392166666666667
Rps20 0.0328333333333334 0.365 0.0523333333333333 0.290833333333333 0.408333333333333
Mpzl3 0.0331666666666667 0.382833333333333 0.279666666666667 0.142666666666667 0.444166666666667
Zfp474 0.0331666666666667 0.233166666666667 0.119166666666667 0.108666666666667 0.200666666666667
Tmem9 0.0333333333333333 0.365833333333333 0.1725 0.276833333333333 0.268
Midn 0.0335 0.3775 0.2635 0.347666666666667 0.485
Agrn 0.0336666666666666 0.373 0.469833333333333 0.460833333333333 0.4925
Cd70 0.0338333333333333 0.447833333333333 0.298166666666667 0.166 0.4405
Zfp128 0.034 0.429 0.494666666666667 0.468333333333333 0.2125
Ctsc 0.034 0.491833333333333 0.399833333333333 0.1075 0.2905
Rpap3 0.034 0.483166666666667 0.392666666666667 0.450666666666667 0.495166666666667
Ube2j2 0.0341666666666667 0.352166666666667 0.435833333333333 0.329833333333333 0.253833333333333
Lama4 0.0343333333333333 0.458833333333333 0.201833333333333 0.272833333333333 0.156833333333333
F2rl1 0.0343333333333333 0.4495 0.287666666666667 0.389 0.268333333333333
Slc7a4 0.0343333333333333 0.323 0.3635 0.405666666666667 0.451
B3gnt1 0.0343333333333333 0.402166666666667 0.430333333333333 0.224 0.442166666666667
Ccdc110 0.0343333333333333 0.151333333333333 0.440166666666667 0.295333333333333 0.348
Cdca4 0.0343333333333333 0.385166666666667 0.357666666666667 0.478 0.3075
Grip2 0.0346666666666666 0.326 0.438833333333333 0.356 0.333833333333333
Csrp3 0.0346666666666666 0.388166666666667 0.251833333333333 0.322833333333333 0.201166666666667
1600029D21Rik 0.0346666666666667 0.375666666666667 0.3695 0.37 0.191666666666667
Fam214b 0.0348333333333334 0.365166666666667 0.4715 0.219333333333333 0.457833333333333
Wdr31 0.035 0.445166666666667 0.144166666666667 0.438666666666667 0.49
Lrrc27 0.035 0.245 0.257833333333333 0.2735 0.239166666666667
Klhl18 0.035 0.410833333333333 0.348166666666667 0.409666666666667 0.206166666666667
Med29 0.0351666666666667 0.414333333333333 0.406333333333333 0.0581666666666667 0.362666666666667
Tmem50b 0.0351666666666667 0.323333333333333 0.279166666666667 0.187333333333333 0.252666666666667
Gdf10 0.0351666666666667 0.180166666666667 0.4125 0.0275 0.463
Ppan 0.0353333333333333 0.242333333333333 0.432833333333333 0.21 0.0898333333333333
Fcgr2b 0.0353333333333333 0.481833333333333 0.3175 0.0646666666666667 0.468
Sardh 0.0353333333333333 0.386166666666667 0.0418333333333333 0.227333333333333 0.0736666666666667
Grhpr 0.0353333333333333 0.382166666666667 0.175666666666667 0.0570000000000001 0.226
Ndufa8 0.0353333333333333 0.410333333333333 0.269833333333333 0.319333333333333 0.287166666666667
Slc16a1 0.0355 0.412833333333333 0.429166666666667 0.0515 0.484166666666667
Nsmf 0.0355 0.340666666666667 0.4945 0.351666666666667 0.1505
Loxl4 0.0355 0.434833333333333 0.369666666666667 0.0305 0.273666666666667
Krtap26-1 0.0358333333333333 0.343333333333333 0.462833333333333 0.2605 0.200166666666667
Ttn 0.0358333333333334 0.225833333333333 0.2255 0.244333333333333 0.340666666666667
Sftpd 0.0358333333333334 0.397833333333333 0.482833333333333 0.338333333333333 0.363666666666667
Ttc16 0.0358333333333334 0.366166666666667 0.421166666666667 0.181833333333333 0.138833333333333
Gm15056 0.0358333333333334 0.402166666666667 0.356833333333333 0.398333333333333 1
Ckmt1 0.036 0.282166666666667 0.354833333333333 0.118666666666667 0.362666666666667
Btbd7 0.036 0.242666666666667 0.269166666666667 1 0.325666666666667
Nfatc2ip 0.0361666666666667 0.3655 0.383666666666667 0.387 0.2905
Guca1b 0.0363333333333333 0.387333333333333 0.214833333333333 0.336 0.251166666666667
Tab3 0.0365 0.3 0.287 0.300166666666667 0.162166666666667
Alg1 0.0368333333333333 0.309166666666667 0.176833333333333 0.457 0.216833333333333
Mamld1 0.0368333333333333 0.487 0.481833333333333 0.247833333333333 0.320666666666667
Mak 0.0368333333333333 0.192833333333333 0.497166666666667 0.180333333333333 0.415166666666667
Ankrd44 0.0368333333333333 0.448 0.048 0.404833333333333 0.482666666666667
Dll3 0.0371666666666667 0.347833333333333 0.419166666666667 0.0361666666666667 0.380833333333333
Kif1a 0.0371666666666667 0.446333333333333 0.292666666666667 0.446333333333333 0.4675
Gal3st1 0.0371666666666667 0.409166666666667 0.278833333333333 0.249333333333333 0.182
Fut4 0.0371666666666667 0.266 0.393833333333333 0.145 0.436166666666667
4930523C07Rik 0.0375 0.35 0.0846666666666667 0.222333333333333 0.242666666666667
Nat9 0.0376666666666666 0.447166666666667 0.288833333333333 0.0815 0.181333333333333
Nmrk2 0.0376666666666666 0.192833333333333 0.2505 0.3535 0.441166666666667
Arx 0.0376666666666667 0.489666666666667 0.3495 0.072 0.1425
Vps4a 0.0376666666666667 0.423 0.2145 0.395666666666667 0.178333333333333
Whamm 0.0378333333333334 0.497666666666667 0.302 0.105 0.334833333333333
Plcxd2 0.0378333333333334 0.3785 0.4615 0.488833333333333 0.305833333333333
Ddost 0.0378333333333334 0.31 0.396 0.319166666666667 0.124833333333333
Lox 0.0378333333333334 0.306333333333333 0.3505 0.133333333333333 0.2315
Mcoln2 0.038 0.473666666666667 0.295833333333333 0.0478333333333333 0.3535
Pdpk1 0.0381666666666667 0.438833333333333 0.3305 0.3955 0.3875
Supt4a 0.0381666666666667 0.452166666666667 0.333333333333333 0.349166666666667 0.459166666666667
Crtc1 0.0383333333333333 0.397 0.121833333333333 0.114166666666667 0.2735
Pcsk4 0.0383333333333333 0.248833333333333 0.309666666666667 0.4575 0.2445
Lamtor1 0.0383333333333333 0.2735 0.293 0.0833333333333333 0.269333333333333
Lhfp 0.0386666666666666 0.298666666666667 0.353833333333333 0.278666666666667 0.438333333333333
Ythdc2 0.0388333333333333 0.391833333333333 0.353666666666667 0.184333333333333 0.300666666666667
Alg2 0.039 0.180166666666667 0.102333333333333 0.372666666666667 0.209666666666667
Slc28a3 0.039 0.135666666666667 0.206333333333333 0.283333333333333 0.275
Msto1 0.039 0.240833333333333 0.246333333333333 0.144333333333333 0.217833333333333
Efs 0.0391666666666667 0.287833333333333 0.266666666666667 0.461166666666667 0.386833333333333
Slc39a14 0.0391666666666667 0.485 0.1005 0.138833333333333 0.415666666666667
Pabpc4l 0.0391666666666667 0.49 0.483833333333333 0.372166666666667 0.453666666666667
Rtca 0.0393333333333333 0.3105 0.418333333333333 0.202 0.3515
Napa 0.0393333333333333 0.151833333333333 0.370666666666667 0.259666666666667 0.0751666666666667
Myo18a 0.0395 0.406166666666667 0.388666666666667 0.477 0.255166666666667
Capn7 0.0395 0.333333333333333 0.248166666666667 0.302 0.2225
Mfsd12 0.0395 0.423833333333333 0.0895 0.225833333333333 0.0580000000000001
Ghrl 0.0396666666666667 0.104833333333333 0.258833333333333 0.342166666666667 0.138333333333333
Scg5 0.04 0.497 0.4555 0.4355 0.333166666666667
Ddah1 0.04 0.483666666666667 0.478333333333333 0.381 0.463833333333333
Ambra1 0.04 0.396 0.266666666666667 0.286166666666667 0.461333333333333
Tspan9 0.04 0.461333333333333 0.253833333333333 0.401333333333333 0.1315
Speer4f 0.0401666666666667 0.364 0.394833333333333 0.316 0.3455
Ugt2a2 0.0401666666666667 0.424166666666667 0.368833333333333 0.471666666666667 0.458333333333333
Avp 0.0403333333333333 0.469666666666667 0.4045 0.0928333333333333 0.225666666666667
Gm11563 0.0403333333333333 0.493166666666667 0.464166666666667 0.383333333333333 0.256166666666667
Smad5 0.0403333333333333 0.4185 0.338333333333333 0.3895 0.273
Gm128 0.0405 0.288166666666667 0.177166666666667 0.2455 0.177333333333333
Hsd11b1 0.0406666666666666 0.273666666666667 0.3145 0.299833333333333 0.410666666666667
Cops7a 0.0408333333333333 0.452333333333333 0.199 0.404666666666667 0.279
Trh 0.0408333333333334 0.1805 0.292833333333333 0.2205 0.317333333333333
Tas2r124 0.0408333333333334 0.377166666666667 0.423833333333333 0.137166666666667 0.433666666666667
Chrna9 0.041 0.307333333333333 0.233166666666667 0.1025 0.428833333333333
Zdhhc5 0.041 0.3995 0.225166666666667 0.470166666666667 0.154333333333333
Fam47e 0.0411666666666667 0.321166666666667 0.325166666666667 0.1965 0.097
Tsc22d4 0.0413333333333333 0.399166666666667 0.361166666666667 0.4075 0.468666666666667
B3gat3 0.0413333333333333 0.459666666666667 0.385666666666667 0.0658333333333333 0.308833333333333
Bag1 0.0413333333333333 0.4835 0.276833333333333 0.245 0.226333333333333
Pot1a 0.0413333333333333 0.4175 0.455833333333333 0.491333333333333 0.333666666666667
Pigx 0.0413333333333333 0.476333333333333 0.260666666666667 0.237666666666667 0.280666666666667
Cbln1 0.0415 0.412 0.490333333333333 0.477333333333333 0.254666666666667
Clybl 0.0415 0.466 0.31 0.347833333333333 0.416333333333333
Rmi2 0.0416666666666666 0.497166666666667 0.316833333333333 0.4045 0.1085
B4galnt1 0.0416666666666666 0.179666666666667 0.169333333333333 0.231666666666667 0.271166666666667
Sgcd 0.0416666666666666 0.285333333333333 0.254833333333333 0.185833333333333 0.352833333333333
Hsd17b10 0.0416666666666667 0.2935 0.0728333333333333 0.101833333333333 0.479833333333333
Kng2 0.0418333333333333 0.313333333333333 0.355333333333333 0.376833333333333 0.313
Hspa5 0.0421666666666667 0.140333333333333 0.239333333333333 0.114833333333333 0.439833333333333
Otud1 0.0421666666666667 0.387166666666667 0.479666666666667 0.3115 0.4665
Park7 0.0421666666666667 0.437166666666667 0.3695 0.4055 0.155166666666667
Ppp1r16b 0.0421666666666667 0.222333333333333 0.0473333333333333 0.424166666666667 0.153
Nsun6 0.0421666666666667 0.375333333333333 0.275 0.276333333333333 0.439333333333333
Cldn8 0.0423333333333333 0.384166666666667 0.497833333333333 0.4855 0.491166666666667
Pcdha10 0.0423333333333333 0.323833333333333 0.454666666666667 0.466 0.485
Hes2 0.0423333333333333 0.3315 0.279833333333333 0.148833333333333 0.4485
Nphp1 0.0423333333333333 0.4465 0.352666666666667 0.4445 0.161166666666667
Sel1l 0.0423333333333333 0.337666666666667 0.499666666666667 0.0606666666666667 0.265166666666667
Lyl1 0.0425 0.4065 0.252666666666667 0.356333333333333 0.141
1810046K07Rik 0.0425 0.453 0.3535 0.131333333333333 0.364166666666667
C8b 0.0426666666666666 0.441833333333333 0.153833333333333 0.3545 0.3815
Fcna 0.0426666666666667 0.391833333333333 0.0525 0.295166666666667 0.42
Vrtn 0.0428333333333333 0.475333333333333 0.144166666666667 0.461833333333333 0.382166666666667
Krt27 0.0428333333333333 0.478833333333333 0.386666666666667 0.2205 0.385333333333333
Gnl1 0.043 0.456166666666667 0.3915 0.0418333333333333 0.448
Kcnj9 0.043 0.0856666666666667 0.0566666666666667 0.0215 0.140166666666667
Pax9 0.043 0.4585 0.249333333333333 0.142 0.217833333333333
Tcl1b2 0.043 0.3795 0.379 0.369 0.362166666666667
Ift140 0.0431666666666667 0.4965 0.119666666666667 0.100666666666667 0.187
Ccdc104 0.0431666666666667 0.366166666666667 0.474166666666667 0.365 0.263666666666667
Mobp 0.0431666666666667 0.125166666666667 0.477 0.288333333333333 0.368333333333333
Itga8 0.0433333333333333 0.245 0.367833333333333 0.286166666666667 0.462666666666667
Cd3d 0.0433333333333333 0.443833333333333 0.0536666666666667 0.398166666666667 0.360666666666667
Slc25a11 0.0433333333333333 0.210666666666667 0.313666666666667 0.282833333333333 0.486333333333333
Hsf4 0.0435 0.3185 0.106833333333333 0.488166666666667 0.1465
Car13 0.0435 0.287333333333333 0.374166666666667 0.4665 0.419166666666667
Birc7 0.0435 0.381666666666667 0.469 0.465166666666667 0.407333333333333
Stk39 0.0436666666666666 0.415166666666667 0.158833333333333 0.339 0.3135
Bnc1 0.0436666666666666 0.457166666666667 0.460333333333333 0.357666666666667 0.424666666666667
Thap4 0.0438333333333333 0.4855 0.278 0.380166666666667 0.085
Sco1 0.044 0.3595 0.223 0.358666666666667 0.217833333333333
Nts 0.044 0.366833333333333 0.242833333333333 0.418333333333333 0.296166666666667
Zdhhc3 0.0441666666666667 0.301666666666667 0.342833333333333 0.144166666666667 0.492333333333333
Ogfod1 0.0443333333333333 0.2635 0.431166666666667 0.271333333333333 0.0649999999999999
Rpp25l 0.0443333333333333 0.343833333333333 0.425666666666667 0.290833333333333 0.363666666666667
Nrk 0.0445 0.274666666666667 0.346166666666667 0.423833333333333 0.141833333333333
Clic1 0.0446666666666666 0.299333333333333 0.2725 0.4075 0.38
Esyt1 0.0446666666666667 0.3845 0.281333333333333 0.474333333333333 0.2025
Xrcc1 0.0448333333333333 0.333666666666667 0.137333333333333 0.275833333333333 0.19
Edf1 0.0448333333333333 0.457833333333333 0.106166666666667 0.400666666666667 0.343833333333333
Myo15 0.0448333333333333 0.448166666666667 0.317333333333333 0.457333333333333 0.349
Lats1 0.045 0.4235 0.208166666666667 0.485833333333333 0.123666666666667
Magt1 0.045 0.4015 0.269833333333333 0.0965 0.455333333333333
Snx3 0.045 0.478333333333333 0.459666666666667 0.0745 0.220833333333333
Rtp4 0.045 0.198166666666667 0.122833333333333 0.0785 0.288833333333333
Il17rc 0.0453333333333333 0.342 0.477333333333333 0.165166666666667 0.325333333333333
Spdef 0.0453333333333333 0.493666666666667 0.467333333333333 0.0521666666666667 0.452666666666667
Fas 0.0453333333333333 0.4415 0.194 0.119333333333333 0.128833333333333
Dazap2 0.0453333333333333 0.368166666666667 0.415333333333333 0.202333333333333 0.2035
Jsrp1 0.0455 0.3185 0.359 0.449 0.114166666666667
Aga 0.0455 0.377166666666667 0.0785 0.3495 0.432833333333333
Mrc2 0.0456666666666666 0.487333333333333 0.260666666666667 0.0735 0.301666666666667
Lonp2 0.0456666666666666 0.272 0.412833333333333 0.280833333333333 0.386166666666667
Gm711 0.0456666666666666 0.414333333333333 0.0563333333333333 0.456166666666667 0.1655
Ppp1r8 0.0458333333333333 0.411833333333333 0.369333333333333 0.370666666666667 0.1495
Cxcl1 0.0458333333333333 0.431333333333333 0.347 0.426666666666667 0.2325
Camsap3 0.046 0.493166666666667 0.324 0.395333333333333 0.225666666666667
Sema7a 0.046 0.275333333333333 0.4375 0.458666666666667 0.400666666666667
Ap5s1 0.046 0.135166666666667 0.0711666666666667 0.4835 0.295166666666667
Mtmr9 0.0461666666666667 0.350333333333333 0.132833333333333 0.102 0.0653333333333334
Map4k2 0.0463333333333333 0.476833333333333 0.471166666666667 0.296666666666667 0.152666666666667
Usp49 0.0463333333333333 0.205833333333333 0.396333333333333 0.232333333333333 0.2815
Fubp1 0.0463333333333333 0.307833333333333 0.221166666666667 0.262333333333333 0.1505
Cramp1l 0.0466666666666666 0.451666666666667 0.1035 0.4995 0.369166666666667
Aim1l 0.0466666666666666 0.289833333333333 0.458 0.0181666666666667 0.4105
Shkbp1 0.0468333333333333 0.1445 0.2255 0.367 0.162333333333333
Agk 0.0468333333333333 0.427166666666667 0.443666666666667 0.2525 0.362833333333333
Gas2l1 0.0468333333333333 0.3635 0.370333333333333 0.498333333333333 0.253166666666667
Abtb1 0.047 0.378833333333333 0.307333333333333 0.290666666666667 0.493166666666667
H2-M10.2 0.0471666666666667 0.420833333333333 0.414166666666667 0.499833333333333 0.4155
Pnpla1 0.0473333333333333 0.380333333333333 0.221833333333333 0.482833333333333 0.195666666666667
Casp9 0.0475 0.407333333333333 0.499666666666667 0.103333333333333 0.171666666666667
Kcnk4 0.0476666666666666 0.299333333333333 0.499166666666667 0.489333333333333 0.350666666666667
Usp54 0.0476666666666667 0.460333333333333 0.399833333333333 0.461166666666667 0.417666666666667
Rbfa 0.0478333333333333 0.333 0.490833333333333 0.405166666666667 0.215833333333333
Slc12a8 0.048 0.342166666666667 0.457666666666667 0.373 0.446333333333333
Hdc 0.048 0.249 0.310666666666667 0.0745 0.139833333333333
Tstd3 0.0481666666666667 0.335 0.100666666666667 0.255166666666667 0.387333333333333
Papd7 0.0481666666666667 0.4025 0.180333333333333 0.0983333333333333 0.356166666666667
Slitrk1 0.0483333333333333 0.258666666666667 0.359666666666667 0.282833333333333 0.394
Ccdc19 0.0485 0.241 0.166833333333333 0.404333333333333 0.423333333333333
Stom 0.0486666666666666 0.326166666666667 0.411666666666667 0.164166666666667 0.458333333333333
Lmo4 0.0486666666666667 0.478833333333333 0.234666666666667 0.406833333333333 0.343333333333333
AI317395 0.0488333333333333 0.496666666666667 0.492666666666667 0.361666666666667 0.451666666666667
Entpd5 0.0488333333333333 0.234666666666667 0.427 0.1785 0.4145
Zfp219 0.0488333333333333 0.377333333333333 0.0775 0.299333333333333 0.256166666666667
Nlrp9a 0.0488333333333333 0.351666666666667 0.155333333333333 0.396 0.456833333333333
Atp8b1 0.049 0.427 0.3205 0.224666666666667 0.129166666666667
Srr 0.0491666666666667 0.403833333333333 0.411333333333333 0.357833333333333 0.458666666666667
Ankle2 0.0491666666666667 0.422833333333333 0.412 0.0978333333333333 0.4115
Dbi 0.0491666666666667 0.4795 0.462166666666667 0.437333333333333 0.1
Cdkn2a 0.0493333333333333 0.459833333333333 0.478833333333333 0.220833333333333 0.118333333333333
Dsg4 0.0493333333333333 0.352333333333333 0.488833333333333 0.374833333333333 0.363
Sh3rf1 0.0495 0.444833333333333 0.483833333333333 0.0505 0.201833333333333
Lemd2 0.0495 0.405166666666667 0.473666666666667 0.188166666666667 0.2565
Zfp385b 0.0495 0.428166666666667 0.211 0.1945 0.0711666666666667
Slco5a1 0.0495 0.366333333333333 0.219333333333333 0.296 0.414333333333333
Myo9a 0.0495 0.487833333333333 0.2145 0.215666666666667 0.3225
Glis2 0.0496666666666667 0.387666666666667 0.446 0.0886666666666667 0.42
Rnh1 0.0496666666666667 0.3375 0.187 0.357166666666667 0.265833333333333
Cpt1b 0.0498333333333333 0.332 0.428333333333333 0.431666666666667 0.3265
Phtf2 0.05 0.349166666666667 0.466833333333333 0.443333333333333 0.257
Arhgef40 0.05 0.234166666666667 0.144833333333333 0.4855 0.332333333333333
Asna1 0.05 0.444 0.2945 0.011 0.295166666666667
Trmt2a 0.0501666666666667 0.494666666666667 0.339833333333333 0.4445 0.428
Trmt61a 0.0501666666666667 0.391333333333333 0.337833333333333 0.278 0.301333333333333
Ski 0.0501666666666667 0.251166666666667 0.0276666666666667 0.127666666666667 0.362333333333333
Iapp 0.0501666666666667 0.3095 0.386 0.1575 0.483166666666667
Abhd16b 0.0503333333333333 0.402166666666667 0.445333333333333 0.4215 0.184
Zdhhc14 0.0503333333333333 0.326166666666667 0.469 0.095 0.421833333333333
Ttll5 0.0503333333333333 0.450833333333333 0.178 0.491333333333333 0.300666666666667
Siglecg 0.0503333333333333 0.497833333333333 0.421666666666667 0.464666666666667 0.217333333333333
Vstm2l 0.0503333333333333 0.296833333333333 0.137333333333333 0.459333333333333 0.477166666666667
Cars 0.0503333333333333 0.403833333333333 0.442 0.384333333333333 0.0580000000000001
Zfp180 0.0505 0.463166666666667 0.427166666666667 0.352333333333333 0.217333333333333
Inhbb 0.0505 0.496833333333333 0.2995 0.327666666666667 0.354833333333333
Sema3g 0.0506666666666667 0.3935 0.359666666666667 0.291333333333333 0.182333333333333
Wdr76 0.0506666666666667 0.405333333333333 0.137 0.444333333333333 0.1735
Hectd2 0.0506666666666667 0.408333333333333 0.462166666666667 0.3485 0.4445
BC049352 0.0508333333333333 0.313666666666667 0.4615 0.1245 0.2835
Yy1 0.051 0.386666666666667 0.278666666666667 0.2265 0.216666666666667
Hace1 0.051 0.406166666666667 0.1455 0.0571666666666667 0.334666666666667
Sh3d21 0.0511666666666667 0.371833333333333 0.323833333333333 0.34 0.2125
Tle1 0.0513333333333333 0.472333333333333 0.0496666666666667 0.348166666666667 0.316833333333333
Usp13 0.0513333333333333 0.362166666666667 0.362666666666667 0.17 0.458333333333333
Chst4 0.0515 0.3915 0.137166666666667 0.1105 0.282333333333333
Gm436 0.0515 0.363 0.301166666666667 0.391833333333333 0.2105
Sowahd 0.0516666666666667 0.364166666666667 0.366333333333333 0.0848333333333333 0.273333333333333
Slc27a6 0.0516666666666667 0.329166666666667 0.443166666666667 0.334833333333333 0.154833333333333
Klf11 0.0516666666666667 0.452166666666667 0.3425 0.171666666666667 0.425333333333333
Edc4 0.0518333333333333 0.430666666666667 0.365666666666667 0.0146666666666667 0.301666666666667
Rnf41 0.0518333333333333 0.271666666666667 0.135 0.2875 0.0463333333333333
H1f0 0.0518333333333333 0.197666666666667 0.325833333333333 0.324833333333333 0.207166666666667
1700020L24Rik 0.052 0.444666666666667 0.4505 0.0861666666666666 0.4205
Abcc1 0.052 0.4095 0.414333333333333 0.471833333333333 0.463333333333333
Susd1 0.0521666666666667 0.430833333333333 0.306333333333333 0.444833333333333 0.4395
Tmem9b 0.0521666666666667 0.211 0.348 0.233833333333333 0.2205
Ggt7 0.0523333333333333 0.199333333333333 0.3735 0.371666666666667 0.443
E330034G19Rik 0.0523333333333333 0.478833333333333 0.378833333333333 0.345 0.432666666666667
Whsc1l1 0.0523333333333333 0.201666666666667 0.183833333333333 0.167166666666667 0.1295
Rasgrp3 0.0525 0.303666666666667 0.233 0.496166666666667 0.437166666666667
St3gal3 0.0526666666666667 0.306 0.357 0.198666666666667 0.406
Samd10 0.0526666666666667 0.467666666666667 0.115 0.0408333333333333 0.188166666666667
Gnpda1 0.0528333333333333 0.3555 0.250666666666667 0.274 0.384166666666667
Rybp 0.0528333333333333 0.289 0.31 0.122833333333333 0.339833333333333
Vmn1r197 0.0528333333333333 0.325333333333333 0.261666666666667 0.171833333333333 0.0255
Flt3l 0.053 0.388 0.185 0.2135 0.0295
Serpina5 0.053 0.217 0.2775 0.448833333333333 0.381333333333333
Ednrb 0.0531666666666667 0.48 0.463333333333333 0.4295 0.494166666666667
Ang2 0.0531666666666667 0.367833333333333 0.1505 0.197666666666667 0.488833333333333
Syce2 0.0533333333333333 0.359166666666667 0.4365 0.118666666666667 0.373
Asb15 0.0533333333333333 0.462666666666667 0.407166666666667 0.3045 0.287333333333333
Epn3 0.0533333333333333 0.378 0.465333333333333 0.2825 0.193666666666667
Pcdhb14 0.0533333333333333 0.408 0.336333333333333 0.474166666666667 0.376
Ttc1 0.0536666666666666 0.359 0.450333333333333 0.075 0.151333333333333
Fchsd1 0.0536666666666666 0.416833333333333 0.1535 0.107333333333333 0.175833333333333
Gm101 0.0536666666666667 0.23 0.087 0.271333333333333 0.0815
Magea4 0.0538333333333333 0.433333333333333 0.400666666666667 0.379 0.421833333333333
Prss21 0.0538333333333333 0.477833333333333 0.1285 0.385833333333333 0.262
Tstd1 0.0538333333333333 0.447 0.455333333333333 0.434833333333333 0.348333333333333
Dkc1 0.0538333333333333 0.3115 0.426 0.228333333333333 0.496833333333333
Ncapd2 0.054 0.352 0.0903333333333333 0.1265 0.392666666666667
Tmem253 0.054 0.4685 0.246 0.0353333333333333 0.378333333333333
Bmyc 0.0541666666666667 0.472166666666667 0.303 0.105166666666667 0.488666666666667
Tspyl5 0.0541666666666667 0.28 0.358666666666667 0.425166666666667 0.4695
Mettl20 0.0543333333333333 0.378166666666667 0.178166666666667 0.0686666666666667 0.107333333333333
Sypl2 0.0543333333333333 0.491666666666667 0.358 0.359166666666667 0.183166666666667
Snhg11 0.0543333333333333 0.291666666666667 0.328833333333333 0.0953333333333334 0.437166666666667
Fitm1 0.0543333333333333 0.414 0.132666666666667 0.0581666666666667 0.445666666666667
Grm4 0.0545 0.37 0.433666666666667 0.334333333333333 0.399833333333333
Zbed3 0.0545 0.473666666666667 0.4515 0.274333333333333 0.350166666666667
Sstr4 0.0545 0.351833333333333 0.3815 0.137 0.2765
Bcl11b 0.0545 0.4385 0.407333333333333 0.0476666666666667 0.0655
Cadm3 0.0545 0.489666666666667 0.323 0.190666666666667 0.086
Zbtb8os 0.0546666666666666 0.284666666666667 0.402166666666667 0.346833333333333 0.260166666666667
Stim1 0.0546666666666666 1 0.344833333333333 0.295666666666667 0.261333333333333
Tmem37 0.0546666666666667 0.428833333333333 0.296666666666667 0.0921666666666667 0.0736666666666667
Hmbs 0.0548333333333333 0.212166666666667 0.4215 0.110333333333333 0.410833333333333
Gm11570 0.0548333333333333 0.287 0.491166666666667 0.0543333333333333 0.484833333333333
Angptl1 0.0548333333333333 0.420833333333333 0.253666666666667 0.425166666666667 0.375166666666667
Myo1c 0.055 0.480166666666667 0.3855 0.321166666666667 0.31
Sned1 0.055 0.2165 0.4445 0.207166666666667 0.3395
Aacs 0.055 0.460166666666667 0.293833333333333 0.3595 0.498333333333333
Neu1 0.055 0.385166666666667 0.453333333333333 0.147 0.423666666666667
Fgfbp1 0.055 0.263166666666667 0.106833333333333 0.321833333333333 0.0988333333333333
Syvn1 0.0551666666666667 0.452666666666667 0.2965 0.239166666666667 0.497833333333333
Mzb1 0.0553333333333333 0.203666666666667 0.297166666666667 0.42 0.305
Plekha3 0.0553333333333333 0.447333333333333 0.359333333333333 0.074 0.499666666666667
Ocel1 0.0555 0.195666666666667 0.389333333333333 0.424166666666667 0.484666666666667
Rbck1 0.0555 0.3635 0.391833333333333 0.280666666666667 0.3695
Sun1 0.0556666666666666 0.442833333333333 0.4765 0.141833333333333 0.107833333333333
Creb3l4 0.0556666666666667 0.159333333333333 0.399333333333333 0.397166666666667 0.327666666666667
Spag11b 0.0556666666666667 0.349166666666667 0.232333333333333 0.117666666666667 0.4785
Srl 0.0558333333333333 0.4405 0.3725 0.321 0.0741666666666667
2610008E11Rik 0.0558333333333333 0.262 0.339 0.330166666666667 0.420666666666667
Tex19.2 0.056 0.265333333333333 0.266166666666667 0.266666666666667 0.355166666666667
Acvrl1 0.056 0.399333333333333 0.122666666666667 0.0961666666666667 0.2445
Gltp 0.056 0.297833333333333 0.295166666666667 0.362333333333333 0.2025
Pet112 0.0561666666666667 0.412333333333333 0.379833333333333 0.117 0.309666666666667
D10Jhu81e 0.0561666666666667 0.364 0.4895 0.181833333333333 0.279833333333333
Lrit1 0.0563333333333333 0.345 0.400833333333333 0.358333333333333 0.3925
Cldn5 0.0563333333333333 0.4505 0.322 0.242666666666667 0.401666666666667
Apold1 0.0563333333333333 0.230833333333333 0.0395 0.329333333333333 0.354333333333333
Crygd 0.0563333333333333 0.307333333333333 0.263166666666667 0.364333333333333 0.163833333333333
Ltbp2 0.0565 0.2235 0.088 0.147333333333333 0.267
C1ra 0.0566666666666666 0.4745 0.26 0.0773333333333334 0.404666666666667
Gpr89 0.0566666666666667 0.324833333333333 0.149333333333333 0.349166666666667 0.342
Ccdc66 0.0566666666666667 0.399666666666667 0.1385 0.220333333333333 0.1335
Zfp637 0.0566666666666667 0.437166666666667 0.447333333333333 0.164833333333333 0.4285
Fastkd2 0.057 0.3595 0.317166666666667 0.300833333333333 0.498833333333333
Mageb5 0.0571666666666667 0.1925 0.267666666666667 0.3185 0.363333333333333
Alx1 0.0571666666666667 0.383833333333333 0.170666666666667 0.117666666666667 0.476333333333333
Art5 0.0573333333333333 0.364333333333333 0.3895 0.0946666666666667 0.302833333333333
Card14 0.0573333333333333 0.448166666666667 0.316666666666667 0.273333333333333 0.230333333333333
C1qtnf5 0.0575 0.3365 0.4015 0.186333333333333 0.249333333333333
Casd1 0.0575 0.466166666666667 0.456833333333333 0.3435 0.315
Chrnb2 0.0575 0.481666666666667 0.397166666666667 0.216 0.46
Prepl 0.0575 0.4545 0.286333333333333 0.255333333333333 0.254
Lgi1 0.0575 0.3815 0.250333333333333 0.439833333333333 0.182
Cabp7 0.0575 0.4705 0.1895 0.330333333333333 0.1665
Ube2m 0.0575 0.411 0.182333333333333 0.211 0.226833333333333
Kif18a 0.0575 0.3105 0.494333333333333 0.163666666666667 0.423
Sri 0.0575 0.484166666666667 0.442166666666667 0.171166666666667 0.21
Pnkd 0.0576666666666667 0.422333333333333 0.130833333333333 0.299 0.125666666666667
Dcaf10 0.0576666666666667 0.392666666666667 0.452333333333333 0.208666666666667 0.281166666666667
Zranb2 0.0576666666666667 0.369333333333333 0.368166666666667 0.421833333333333 0.494833333333333
Hlcs 0.0578333333333333 0.307666666666667 0.3685 0.456666666666667 0.484666666666667
Gm166 0.0578333333333333 0.374166666666667 0.2095 0.158333333333333 0.121833333333333
Poglut1 0.0578333333333333 0.326833333333333 0.181833333333333 0.3625 0.218333333333333
Trpc3 0.0580000000000001 0.291666666666667 0.315 0.351166666666667 0.404833333333333
Hspb6 0.0580000000000001 0.3755 0.4625 0.3915 0.268666666666667
Tnfaip8l1 0.0581666666666667 0.155 0.479833333333333 0.445166666666667 0.239166666666667
Fez1 0.0581666666666667 0.356333333333333 0.4205 0.127833333333333 0.496166666666667
Cul5 0.0583333333333333 0.455166666666667 0.389 0.440666666666667 0.454833333333333
Adck2 0.0585 0.354666666666667 0.308 0.372666666666667 0.370666666666667
Slc38a7 0.0586666666666666 0.357166666666667 0.155333333333333 0.109833333333333 0.141166666666667
Psmc2 0.0586666666666667 0.299166666666667 0.498333333333333 0.496333333333333 0.252166666666667
Tbk1 0.0586666666666667 0.460166666666667 0.312666666666667 0.276833333333333 0.441
Npvf 0.0588333333333333 0.284166666666667 0.411833333333333 0.2295 0.1175
Fam174b 0.0588333333333333 0.212666666666667 0.459 0.1335 0.494
Med13l 0.0588333333333333 0.1355 0.1265 0.441 0.0611666666666667
Sall2 0.0588333333333333 0.440833333333333 0.165833333333333 0.2275 0.222
Spi1 0.0588333333333333 0.409 0.394666666666667 0.1585 0.326333333333333
Scnn1b 0.059 0.382666666666667 0.495333333333333 0.0523333333333333 0.385666666666667
Eltd1 0.059 0.397 0.3235 0.2025 0.3915
Wdtc1 0.059 0.328 0.451833333333333 0.486 0.448
Syt10 0.059 0.459666666666667 0.2 0.177833333333333 0.184833333333333
Ppp1r21 0.0590000000000001 0.405833333333333 0.336 0.107333333333333 0.2565
Cc2d1b 0.0590000000000001 0.458 0.471333333333333 0.153833333333333 0.4895
Pwp2 0.0591666666666667 0.219333333333333 0.255 0.341666666666667 0.2445
Crb1 0.0591666666666667 0.476666666666667 0.253333333333333 0.1025 0.345833333333333
2200002D01Rik 0.0591666666666667 0.186833333333333 0.445166666666667 0.356666666666667 0.465
Arap3 0.0591666666666667 0.157666666666667 0.400666666666667 0.496833333333333 0.196
Lhfpl5 0.0593333333333333 0.358166666666667 0.320666666666667 0.164333333333333 0.433833333333333
Prss29 0.0593333333333333 0.292166666666667 0.311 0.338166666666667 0.118666666666667
6430531B16Rik 0.0593333333333333 0.475833333333333 0.213666666666667 0.432 0.463
Pithd1 0.0593333333333333 0.2945 0.435 0.465333333333333 0.203666666666667
Rhpn1 0.0595 0.415166666666667 0.2975 0.092 0.2725
Psma4 0.0595 0.336666666666667 0.184333333333333 0.111166666666667 0.286333333333333
A2m 0.0596666666666666 0.410666666666667 0.2525 0.272833333333333 0.189333333333333
Tssc1 0.0596666666666667 0.360833333333333 0.178333333333333 0.136166666666667 0.453333333333333
Fignl2 0.0598333333333333 0.307333333333333 0.467833333333333 0.0345 0.136833333333333
Tceanc2 0.0598333333333333 0.263166666666667 0.177333333333333 0.0713333333333333 0.392833333333333
Ttc7b 0.0598333333333333 0.3755 0.398166666666667 0.363666666666667 0.284666666666667
Invs 0.0598333333333333 0.417333333333333 0.153833333333333 0.462 0.496166666666667
Snrnp27 0.0600000000000001 0.440833333333333 0.4465 0.324166666666667 0.436666666666667
Cbln2 0.0600000000000001 0.335166666666667 0.163666666666667 0.0513333333333333 0.3165
Ncf4 0.0601666666666667 0.362833333333333 0.272666666666667 0.275 0.447666666666667
Mthfd2l 0.0601666666666667 0.4285 0.208333333333333 0.1725 0.2155
Tmtc2 0.0601666666666667 0.3985 0.151166666666667 0.4815 0.128166666666667
Dusp23 0.0605 0.227166666666667 0.345833333333333 0.148333333333333 0.146166666666667
Nfrkb 0.0605 0.3985 0.252166666666667 0.1265 0.173166666666667
Kcnk3 0.0606666666666666 0.442833333333333 0.459166666666667 0.484333333333333 0.358833333333333
Pappa2 0.0606666666666666 0.296333333333333 0.2865 0.295166666666667 0.267166666666667
Mob3c 0.0606666666666666 0.358 0.354333333333333 0.213666666666667 0.398
C1qtnf1 0.0606666666666667 0.428666666666667 0.391166666666667 0.0805 0.456166666666667
1700109H08Rik 0.0606666666666667 0.227 0.410333333333333 0.0733333333333334 0.467
Masp1 0.0608333333333333 0.4015 0.452333333333333 0.497333333333333 0.402166666666667
Rmnd5b 0.061 0.401166666666667 0.263166666666667 0.0418333333333333 0.335833333333333
Mapk7 0.0610000000000001 0.166333333333333 0.450833333333333 0.009 0.4845
Lpcat3 0.0611666666666667 0.363666666666667 0.465 0.312333333333333 0.408666666666667
Itpr1 0.0611666666666667 0.416833333333333 0.2155 0.2505 0.1375
Mbnl1 0.0611666666666667 0.2625 0.4035 0.0771666666666667 0.45
Fam89a 0.0611666666666667 0.315 0.292666666666667 0.285833333333333 0.196666666666667
Adam23 0.0611666666666667 0.493 0.433833333333333 0.4795 0.299666666666667
Parp9 0.0611666666666667 0.428833333333333 0.215 0.229333333333333 0.132666666666667
Satl1 0.0611666666666667 0.386666666666667 0.300166666666667 0.222333333333333 0.325833333333333
Cep250 0.0613333333333334 0.375 0.376 0.2095 0.444666666666667
Nipal4 0.0615 0.377166666666667 0.383333333333333 0.328666666666667 0.112
Acsf3 0.0615 0.258666666666667 0.3045 0.407 0.4645
Syk 0.0615 0.489833333333333 0.268666666666667 0.493666666666667 0.229
Ndufb6 0.0615 0.403666666666667 0.2195 0.332333333333333 0.3055
Vars 0.0615 0.354333333333333 0.0371666666666667 0.304666666666667 0.322833333333333
Pacsin1 0.0615 0.349 0.253333333333333 0.390333333333333 0.0978333333333333
Calr3 0.0616666666666667 0.427 0.207666666666667 0.235 0.486
Lhx9 0.0616666666666667 0.392833333333333 0.241666666666667 0.1305 0.458166666666667
Rgmb 0.0618333333333333 0.4305 0.457 0.439 0.318
Rpl10l 0.0618333333333333 0.350666666666667 0.3425 0.0543333333333333 0.405666666666667
Setx 0.0618333333333333 0.257333333333333 0.492166666666667 0.466166666666667 0.326333333333333
Gpx6 0.0618333333333333 0.4015 0.423666666666667 0.0518333333333333 0.397666666666667
Wdfy4 0.0618333333333333 0.382 0.211333333333333 0.465333333333333 0.345
Stac 0.062 0.431166666666667 0.132666666666667 0.290833333333333 0.206833333333333
Klhl14 0.0620000000000001 0.251 0.403833333333333 0.0636666666666667 0.1125
2010012O05Rik 0.0621666666666667 0.459166666666667 0.3195 0.418833333333333 0.446666666666667
Tnfrsf11b 0.0621666666666667 0.356666666666667 0.182666666666667 0.303666666666667 0.175166666666667
Rfx5 0.0621666666666667 0.384333333333333 0.148666666666667 0.105833333333333 0.2625
Igfbp5 0.0621666666666667 0.235666666666667 0.4125 0.427333333333333 0.290666666666667
Ints4 0.0623333333333333 0.442833333333333 0.190666666666667 0.483166666666667 0.077
Sh2d3c 0.0623333333333334 0.112166666666667 0.145 0.206166666666667 0.0463333333333333
Pbp2 0.0623333333333334 0.444 0.324333333333333 0.392166666666667 0.2715
Prrc2c 0.0623333333333334 0.4175 0.431833333333333 0.303 0.4565
Cldn12 0.0625 0.201 0.338333333333333 0.353333333333333 0.3535
Rufy1 0.0625 0.308833333333333 0.3155 0.381 0.184333333333333
Mpped2 0.0625 0.314 0.3625 0.0996666666666667 0.3185
Wnt1 0.0626666666666666 0.327666666666667 0.0908333333333333 0.475666666666667 0.1985
Gm13119 0.0626666666666667 0.383166666666667 0.4305 0.0473333333333333 0.238833333333333
Cenpb 0.0626666666666667 0.241833333333333 0.484333333333333 0.411666666666667 0.438166666666667
Ptx3 0.0628333333333333 0.430833333333333 0.184333333333333 0.0548333333333333 0.2245
Nkapl 0.0628333333333333 0.204166666666667 0.265 0.11 0.3265
Exosc3 0.0628333333333333 0.326333333333333 0.2165 0.1735 0.253
Eif5a 0.0628333333333333 0.498833333333333 0.483 0.357 0.3705
Gm5494 0.0628333333333333 0.377166666666667 0.329333333333333 0.105333333333333 0.381833333333333
Pkn2 0.0629999999999999 0.4635 0.437166666666667 0.497833333333333 0.267
Pip5k1c 0.063 0.3735 0.3795 0.162 0.322
Cacng8 0.063 0.343166666666667 0.101 0.2995 0.1265
Actl6b 0.063 0.461166666666667 0.241 0.180166666666667 0.443
Clcn4-2 0.0631666666666667 0.349833333333333 0.192333333333333 0.479333333333333 0.407333333333333
Serpinb6a 0.0633333333333333 0.316333333333333 0.113333333333333 0.345833333333333 0.356166666666667
Tsku 0.0633333333333334 0.167 0.056 0.45 0.355666666666667
Zfp507 0.0635 0.247166666666667 0.368166666666667 0.345833333333333 0.393166666666667
Mettl3 0.0636666666666666 0.4715 0.174 0.286333333333333 0.185
Prdx6b 0.0636666666666666 0.435666666666667 0.34 0.467333333333333 0.159666666666667
Tpm3 0.0636666666666666 0.385833333333333 0.387166666666667 0.287166666666667 0.432333333333333
Defb28 0.0636666666666666 0.318666666666667 0.378833333333333 0.452 0.472666666666667
Trim58 0.0636666666666666 0.333333333333333 0.161166666666667 0.445166666666667 0.4215
C77080 0.0636666666666667 0.334333333333333 0.214833333333333 0.204666666666667 0.324333333333333
Tspan2 0.0636666666666667 0.409666666666667 0.432166666666667 0.247833333333333 0.340166666666667
Gpr20 0.0638333333333333 0.218666666666667 0.492833333333333 0.0975 0.414666666666667
Fam20a 0.0638333333333333 0.322166666666667 0.3345 0.0725 0.266666666666667
Fermt3 0.0638333333333333 0.164166666666667 0.3125 0.4555 0.203833333333333
Ephx1 0.0638333333333333 0.318833333333333 0.388 0.357666666666667 0.4815
Gbgt1 0.0639999999999999 0.2935 0.377833333333333 0.2145 0.441666666666667
Tas2r138 0.0639999999999999 0.226166666666667 0.129333333333333 0.2095 0.496166666666667
Ext1 0.0639999999999999 0.328 0.4555 0.4895 0.333666666666667
1700029J07Rik 0.0641666666666667 0.420166666666667 0.310333333333333 0.176166666666667 0.473333333333333
Cbr2 0.0641666666666667 0.4185 0.143833333333333 0.3015 0.348666666666667
Cd109 0.0641666666666667 0.4995 0.457333333333333 0.278 0.156
Chst8 0.0643333333333333 0.449166666666667 0.321166666666667 0.345 0.3245
Mccc2 0.0643333333333334 0.305166666666667 0.404166666666667 0.144333333333333 0.106
Capn8 0.0643333333333334 0.2705 0.308666666666667 0.240333333333333 0.333333333333333
Rgn 0.0643333333333334 0.339166666666667 0.250166666666667 0.449833333333333 0.260333333333333
Gm5460 0.0645 0.225666666666667 0.256 0.326 0.393
Ccdc82 0.0645 0.319 0.1475 0.136 0.4175
Mtap 0.0645 0.420833333333333 0.322 0.469833333333333 0.372333333333333
Pex10 0.0646666666666667 0.433166666666667 0.422 0.291666666666667 0.3
1810009J06Rik 0.0646666666666667 0.422833333333333 0.4405 0.228333333333333 0.308833333333333
Sptssb 0.0648333333333333 0.4795 0.1415 0.0215 0.336666666666667
Unkl 0.0648333333333333 0.24 0.253333333333333 0.461833333333333 0.402
Msh5 0.0648333333333333 0.438 0.411666666666667 0.232666666666667 0.467833333333333
Nat6 0.0648333333333333 0.3835 0.200666666666667 0.348166666666667 0.361333333333333
Cyp2ab1 0.0648333333333333 0.355 0.235166666666667 0.103333333333333 0.217666666666667
Kcnk6 0.0648333333333333 0.458 0.316666666666667 0.0541666666666667 0.337166666666667
Zhx3 0.0649999999999999 0.382166666666667 0.234666666666667 0.283 0.3255
Tmem126a 0.065 0.339333333333333 0.325 0.477166666666667 0.3535
Psmc4 0.0651666666666667 0.460333333333333 0.14 0.2395 0.276
Has2 0.0651666666666667 0.416833333333333 0.314 0.118833333333333 0.281333333333333
Flna 0.0653333333333333 0.465 0.052 0.221 0.146833333333333
Mroh8 0.0653333333333334 0.2955 0.245666666666667 0.205333333333333 0.486833333333333
Krtap8-1 0.0653333333333334 0.182833333333333 0.247833333333333 0.283333333333333 0.214
Ogt 0.0653333333333334 0.379 0.312666666666667 0.268666666666667 1
Gcnt4 0.0655 0.379166666666667 0.3705 0.391333333333333 0.254166666666667
Chadl 0.0655 0.438 0.2635 0.1385 0.155166666666667
Rab3il1 0.0655 0.406 0.152166666666667 0.1075 0.4895
Cep68 0.0656666666666667 0.4855 0.266166666666667 0.232333333333333 0.0815
Inca1 0.0656666666666667 0.499666666666667 0.156666666666667 0.143 0.365
Myg1 0.0658333333333333 0.428833333333333 0.353 0.194833333333333 0.2885
Gkn3 0.0658333333333333 0.313666666666667 0.116166666666667 0.102833333333333 0.325166666666667
Cdv3 0.0659999999999999 0.472 0.36 0.194666666666667 0.158666666666667
Larp4 0.0659999999999999 0.388666666666667 0.302 0.326166666666667 0.115833333333333
Nt5c1a 0.0659999999999999 0.376833333333333 0.213166666666667 0.432833333333333 0.336166666666667
Rrs1 0.0661666666666667 0.3085 0.489 0.131833333333333 0.0921666666666666
Nmnat2 0.0661666666666667 0.451833333333333 0.214833333333333 0.418 0.126833333333333
Cd164l2 0.0661666666666667 0.271666666666667 0.202166666666667 0.421666666666667 0.438333333333333
Epha3 0.0663333333333333 0.424833333333333 0.415166666666667 0.294 0.238333333333333
Foxk1 0.0663333333333334 0.4045 0.4215 0.0955 0.364
Nme3 0.0663333333333334 0.157333333333333 0.315666666666667 0.161666666666667 0.2335
Pnpla6 0.0665 0.326333333333333 0.2605 0.0561666666666667 0.148
Fam105a 0.0665 0.459 0.210166666666667 0.211 0.254333333333333
N4bp1 0.0665 0.351666666666667 0.397333333333333 0.321166666666667 0.365666666666667
Tlx2 0.0665 0.469666666666667 0.314 0.2155 0.421666666666667
Eme2 0.0666666666666667 0.2205 0.415166666666667 0.304333333333333 0.487666666666667
Ttf2 0.0666666666666667 0.150333333333333 0.1775 0.267333333333333 0.447
1810065E05Rik 0.0666666666666667 0.4465 0.405166666666667 0.438166666666667 0.479666666666667
1700019L03Rik 0.0666666666666667 0.451 0.483 0.236666666666667 0.294
Keap1 0.0666666666666667 0.434 0.114166666666667 0.140666666666667 0.197
Evi2a 0.0668333333333333 0.160833333333333 0.488333333333333 0.362166666666667 0.132833333333333
Phlda3 0.0669999999999999 0.3155 0.110666666666667 0.114666666666667 0.481166666666667
B3galt6 0.0669999999999999 0.2545 0.365166666666667 0.466 0.204
Ercc6l2 0.0671666666666667 0.443666666666667 0.3035 0.0625 0.237
Rsph3b 0.0671666666666667 0.3345 0.264666666666667 0.183666666666667 0.206
Ccdc64b 0.0671666666666667 0.322666666666667 0.286 0.346833333333333 0.414333333333333
Slc43a3 0.0673333333333334 0.27 0.308666666666667 0.482333333333333 0.19
Clcnkb 0.0673333333333334 0.390166666666667 0.253333333333333 0.381 0.442
Gins1 0.0673333333333334 0.257166666666667 0.4845 0.319333333333333 0.407833333333333
1700123O20Rik 0.0675 0.3755 0.112833333333333 0.3815 0.2485
Dicer1 0.0675 0.449833333333333 0.39 0.23 0.1735
Stk32b 0.0675 0.410833333333333 0.4825 0.148333333333333 0.109
Abhd16a 0.0676666666666667 0.4605 0.363333333333333 0.185666666666667 0.270666666666667
Irs2 0.0676666666666667 0.4625 0.149666666666667 0.315666666666667 0.452
Hook1 0.0676666666666667 0.271666666666667 0.382 0.395333333333333 0.287833333333333
Nyap2 0.0678333333333333 0.234833333333333 0.381833333333333 0.453166666666667 0.4465
Clpsl2 0.0678333333333333 0.4085 0.383166666666667 0.403333333333333 0.2815
Atp6v1b1 0.0678333333333333 0.267833333333333 0.0545 0.4865 0.4305
Coro1c 0.0678333333333333 0.381666666666667 0.296833333333333 0.350166666666667 0.349833333333333
Swt1 0.0678333333333333 0.4975 0.3395 0.138833333333333 0.325666666666667
Pagr1a 0.0679999999999999 0.469166666666667 0.116666666666667 0.321166666666667 0.0153333333333333
Slc25a46 0.0679999999999999 0.2485 0.409666666666667 0.367833333333333 0.142333333333333
Adam22 0.068 0.492 0.487333333333333 0.2125 0.437166666666667
Aifm1 0.0681666666666667 0.365666666666667 0.441 0.471166666666667 0.122
Ly6e 0.0681666666666667 0.217666666666667 0.0633333333333334 0.493666666666667 0.2785
Gata3 0.0681666666666667 0.497833333333333 0.0326666666666666 0.1435 0.2675
Lcn2 0.0683333333333333 0.343166666666667 0.212666666666667 0.26 0.293166666666667
Lhx8 0.0683333333333334 0.3425 0.211166666666667 0.4705 0.2025
Pla2g15 0.0685 0.441833333333333 0.327666666666667 0.3915 0.397833333333333
Amz1 0.0685 0.345333333333333 0.0651666666666667 0.2055 0.356833333333333
Gls2 0.0685 0.395833333333333 0.421 0.4875 0.350666666666667
Zxdc 0.0685 0.4545 0.286333333333333 0.0828333333333333 0.378833333333333
Tctex1d4 0.0685 0.4925 0.4075 0.212166666666667 0.246666666666667
Zfp93 0.0685 0.315833333333333 0.141666666666667 0.1395 0.0663333333333334
Shisa6 0.0685 0.406166666666667 0.447833333333333 0.420166666666667 0.48
Slc7a2 0.0686666666666667 0.335333333333333 0.3415 0.302333333333333 0.207333333333333
Lad1 0.0686666666666667 0.3455 0.140833333333333 0.0305 0.200833333333333
Fam150a 0.0686666666666667 0.225 0.3825 0.305666666666667 0.196166666666667
Map3k13 0.0686666666666667 0.234666666666667 0.176833333333333 0.2925 0.284333333333333
Ncstn 0.0686666666666667 0.287333333333333 0.3765 0.2515 0.197833333333333
Rab3gap2 0.0686666666666667 0.349 0.258 0.199166666666667 0.3265
Wipi2 0.0686666666666667 0.371833333333333 0.327166666666667 0.468833333333333 0.353833333333333
Runx1 0.0688333333333333 0.3545 0.437833333333333 0.1995 0.4215
Gpr182 0.0688333333333333 0.116333333333333 0.0765 0.0281666666666667 0.0643333333333334
Zhx1 0.0688333333333333 0.454 0.4785 0.364333333333333 0.366
Prkaa2 0.069 0.37 0.264 0.332 0.2825
Sytl2 0.069 0.3695 0.211666666666667 0.369666666666667 0.407666666666667
Tra2a 0.069 0.378333333333333 0.437333333333333 0.231666666666667 0.235666666666667
Leprotl1 0.069 0.430333333333333 0.429 0.495 0.1835
Lamp5 0.0691666666666667 0.399833333333333 0.3195 0.230666666666667 0.287
Dut 0.0691666666666667 0.462 0.4295 0.4485 0.450166666666667
Rgcc 0.0691666666666667 0.376166666666667 0.134666666666667 0.126833333333333 0.2075
Kdm5a 0.0691666666666667 0.372833333333333 0.277833333333333 0.285333333333333 0.413
Fscn1 0.0691666666666667 0.332333333333333 0.388666666666667 0.497833333333333 0.0855
Oaz1 0.0691666666666667 0.241833333333333 0.125 0.337833333333333 0.202166666666667
Sfn 0.0691666666666667 0.3275 0.389833333333333 0.258333333333333 0.376666666666667
Lce1c 0.0693333333333333 0.429833333333333 0.373833333333333 0.164666666666667 0.335166666666667
Bak1 0.0693333333333334 0.497 0.176166666666667 0.496833333333333 0.392333333333333
Slc34a3 0.0693333333333334 0.383166666666667 0.377833333333333 0.137333333333333 0.408
Scnn1a 0.0695 0.4485 0.174333333333333 0.385166666666667 0.453
Hao2 0.0695 0.373 0.430833333333333 0.184666666666667 0.438
Zim1 0.0695 0.472166666666667 0.425666666666667 0.449666666666667 0.186
Grtp1 0.0695 0.490666666666667 0.390166666666667 0.280166666666667 0.261833333333333
Lilra6 0.0695 0.462 0.333 0.203166666666667 0.459833333333333
Mdk 0.0696666666666667 0.364833333333333 0.386166666666667 0.0256666666666667 0.273833333333333
Fam71a 0.0698333333333333 0.363 0.283333333333333 0.462666666666667 0.171833333333333
Ccdc55 0.0698333333333333 0.281166666666667 0.339666666666667 0.404833333333333 0.311833333333333
Osbpl9 0.0698333333333333 0.470166666666667 0.247166666666667 0.206666666666667 0.166
Prss56 0.0698333333333333 0.239166666666667 0.482666666666667 0.384833333333333 0.208833333333333
Adora2a 0.0698333333333333 0.448833333333333 0.267166666666667 0.300333333333333 0.334
Ncoa7 0.07 0.452 0.2505 0.440833333333333 0.325333333333333
Pdcd11 0.07 0.304166666666667 0.421166666666667 0.438666666666667 0.368166666666667
Fam134b 0.07 0.2275 0.2825 0.276333333333333 0.4745
Adamts10 0.07 0.419333333333333 0.498 0.2055 0.3945
Cbx1 0.0701666666666667 0.333666666666667 0.384166666666667 0.266 0.1875
S100z 0.0701666666666667 0.390833333333333 0.395166666666667 0.108 0.2325
Lyve1 0.0701666666666667 0.498666666666667 0.381 0.204666666666667 0.392333333333333
N4bp2l1 0.0701666666666667 0.396166666666667 0.319 0.341 0.305666666666667
Ipo13 0.0701666666666667 0.485833333333333 0.2695 0.4565 0.377833333333333
Pih1d3 0.0701666666666667 0.344666666666667 0.421666666666667 0.262 0.498666666666667
Prmt8 0.0701666666666667 0.281333333333333 0.488166666666667 0.273 0.373833333333333
Nudt4 0.0701666666666667 0.484166666666667 0.4585 0.233666666666667 0.348833333333333
Neurod1 0.0703333333333334 0.481833333333333 0.400166666666667 0.258833333333333 0.385333333333333
Fgfr3 0.0703333333333334 0.453833333333333 0.160166666666667 0.253833333333333 0.00816666666666666
Etfb 0.0703333333333334 0.2015 0.460333333333333 0.342666666666667 0.225833333333333
Ndufv3 0.0706666666666667 0.490333333333333 0.465 0.335 0.395166666666667
Galk1 0.0706666666666667 0.191 0.419166666666667 0.387166666666667 0.315833333333333
Prokr1 0.0706666666666667 0.4155 0.458833333333333 0.3605 0.479166666666667
Tceb1 0.0708333333333333 0.416833333333333 0.464833333333333 0.283166666666667 0.486833333333333
Gcm2 0.071 0.342333333333333 0.455 0.0233333333333333 0.281333333333333
Tex261 0.071 0.4945 0.178666666666667 0.219666666666667 0.371666666666667
Emp1 0.071 0.373 0.266 0.173 0.143
Bnip2 0.071 0.389 0.496333333333333 0.354666666666667 0.458666666666667
Serpina10 0.071 0.167 0.458833333333333 0.0746666666666667 0.310333333333333
Cxadr 0.071 0.4405 0.394333333333333 0.2865 0.435166666666667
Rrbp1 0.0713333333333333 0.310666666666667 0.268666666666667 0.346833333333333 0.2315
Psen2 0.0713333333333334 0.418666666666667 0.483666666666667 0.429166666666667 0.314166666666667
Mepe 0.0715 0.487 0.325 0.0321666666666667 0.222833333333333
Tmem35 0.0716666666666667 0.414333333333333 0.0816666666666667 0.235666666666667 0.329
Mroh5 0.0718333333333333 0.3255 0.297 0.243666666666667 0.254333333333333
Ldb1 0.0718333333333333 0.423666666666667 0.4925 0.4125 0.291833333333333
Wisp2 0.0718333333333333 0.404166666666667 0.411 0.2635 0.424833333333333
Hoxa1 0.0718333333333333 0.417833333333333 0.0791666666666667 0.2145 0.42
Txlng 0.0718333333333333 0.375666666666667 0.289833333333333 0.4215 0.113833333333333
Ric8 0.0718333333333333 0.324666666666667 0.208 0.0613333333333334 0.221666666666667
Vmn1r214 0.0718333333333333 0.458166666666667 0.169333333333333 0.428333333333333 0.384
Alox12b 0.072 0.379166666666667 0.381333333333333 0.472166666666667 0.374666666666667
Nrip2 0.0721666666666667 0.431166666666667 0.228666666666667 0.3925 0.2895
Il1f8 0.0721666666666667 0.470666666666667 0.454333333333333 0.145833333333333 0.395833333333333
Sf3b1 0.0721666666666667 0.496333333333333 0.144 0.104833333333333 0.201
Tbc1d7 0.0721666666666667 0.319833333333333 0.383 0.3885 0.321
Arf2 0.0721666666666667 0.421833333333333 0.2785 0.388666666666667 0.161
Podxl2 0.0721666666666667 0.415333333333333 0.350333333333333 0.115 0.4725
Oas1f 0.0721666666666667 0.421833333333333 0.362166666666667 0.463333333333333 0.3235
L1td1 0.0721666666666667 0.2275 0.2505 0.397 0.492333333333333
Vmn2r70 0.0721666666666667 0.335333333333333 0.397166666666667 0.055 0.48
Slc35a3 0.0723333333333333 0.2575 0.1715 0.474333333333333 0.280333333333333
Slc25a15 0.0723333333333333 0.217833333333333 0.0766666666666667 0.231833333333333 0.344
Szt2 0.0723333333333334 0.4505 0.203833333333333 0.188166666666667 0.228333333333333
Fgf22 0.0723333333333334 0.360666666666667 0.345 0.0315 0.364166666666667
Tiam1 0.0723333333333334 0.460833333333333 0.282166666666667 0.188166666666667 0.4195
Ly6g6c 0.0725 0.3585 0.46 0.094 0.449333333333333
Znrf1 0.0725 0.134833333333333 0.370833333333333 0.108166666666667 0.1675
Tbc1d10b 0.0725 0.182666666666667 0.206833333333333 0.425166666666667 0.264833333333333
Zfp873 0.0725 0.457833333333333 0.2545 0.229833333333333 0.387
Mcu 0.0726666666666667 0.393166666666667 0.331333333333333 0.406333333333333 0.403666666666667
Krt14 0.0726666666666667 0.375666666666667 0.200666666666667 0.0655 0.297
Pip 0.0726666666666667 0.212833333333333 0.345 0.1955 0.273833333333333
Zfp59 0.0726666666666667 0.236833333333333 0.423166666666667 0.376833333333333 0.373166666666667
Vstm2a 0.0728333333333333 0.4005 0.4595 0.218333333333333 0.0446666666666667
Aktip 0.0728333333333333 1 0.273833333333333 0.271833333333333 0.367666666666667
Themis3 0.073 0.361833333333333 0.2065 0.3 0.494333333333333
Syce3 0.073 0.473833333333333 0.383833333333333 0.1755 0.424
Ndufb4 0.073 0.370333333333333 0.313166666666667 0.410666666666667 0.104833333333333
Ppfia3 0.073 0.333333333333333 0.420166666666667 0.161333333333333 0.134166666666667
Rela 0.073 0.261833333333333 0.262 0.275166666666667 0.32
4930486L24Rik 0.073 0.494 0.306666666666667 0.270666666666667 0.475666666666667
Unc119b 0.0731666666666667 0.313333333333333 0.310666666666667 0.436166666666667 0.411333333333333
Nkx2-5 0.0731666666666667 0.396166666666667 0.124333333333333 0.145666666666667 0.0761666666666667
Tbl2 0.0731666666666667 0.490833333333333 0.191833333333333 0.305333333333333 0.301166666666667
Ulk1 0.0731666666666667 0.161166666666667 0.231166666666667 0.078 0.225166666666667
Kcnq2 0.0731666666666667 0.412833333333333 0.2465 0.445333333333333 0.243166666666667
Megf8 0.0731666666666667 0.410166666666667 0.193166666666667 0.427333333333333 0.387333333333333
Ints10 0.0731666666666667 0.495666666666667 0.437666666666667 0.157 0.335
Pydc3 0.0733333333333333 0.383333333333333 0.289166666666667 0.0401666666666667 0.192166666666667
Fbxw8 0.0733333333333334 0.266 0.107 0.0216666666666667 0.0295
Nudt8 0.0735 0.342833333333333 0.441 0.278833333333333 0.111666666666667
Arhgap39 0.0735 0.243 0.108333333333333 0.483333333333333 0.368333333333333
Oog2 0.0735 0.316 0.246833333333333 0.293166666666667 0.1905
Uqcrq 0.0735 0.294833333333333 0.443666666666667 0.199666666666667 0.449333333333333
Os9 0.0735 0.4965 0.142833333333333 0.478333333333333 0.0526666666666667
Cyp4f18 0.0735 0.394833333333333 0.269 0.147666666666667 0.1805
Hmha1 0.0735 0.4565 0.361 0.102666666666667 0.124666666666667
Jun 0.0736666666666667 0.381333333333333 0.181166666666667 0.0486666666666667 0.350166666666667
4930453N24Rik 0.0736666666666667 0.382833333333333 0.323333333333333 0.339166666666667 0.443833333333333
Prkcg 0.0736666666666667 0.307833333333333 0.154166666666667 0.2145 0.307666666666667
Wnt3 0.0736666666666667 0.352333333333333 0.1665 0.460666666666667 0.0873333333333333
Trpv2 0.0736666666666667 0.4025 0.145833333333333 0.190833333333333 0.1345
Iqch 0.0738333333333333 0.242666666666667 0.484666666666667 0.177166666666667 0.160333333333333
Gtf3c1 0.0738333333333333 0.4135 0.3995 0.4305 0.372
Slc35g1 0.0738333333333333 0.295833333333333 0.0926666666666667 0.0426666666666667 0.2945
Unc80 0.0738333333333333 0.489166666666667 0.0628333333333333 0.0918333333333333 0.309833333333333
Pgd 0.074 0.437166666666667 0.393666666666667 0.0185 0.375833333333333
Klf14 0.0741666666666667 0.436333333333333 0.418166666666667 0.163833333333333 0.239166666666667
4932411N23Rik 0.0741666666666667 0.492 0.141166666666667 0.470166666666667 0.481333333333333
Fam211a 0.0741666666666667 0.4935 0.137333333333333 0.165166666666667 0.361166666666667
Pde3a 0.0741666666666667 0.350666666666667 0.459333333333333 0.271 0.284333333333333
Sdc3 0.0741666666666667 0.305833333333333 0.23 0.3325 0.3045
Myh4 0.0741666666666667 0.443333333333333 0.367 0.479166666666667 0.3495
Rusc1 0.0741666666666667 0.367 0.221333333333333 0.3485 0.395666666666667
Cul4b 0.0743333333333333 0.395333333333333 0.158166666666667 0.291 0.2155
Fgf17 0.0743333333333333 0.379333333333333 0.302833333333333 0.0118333333333333 0.0896666666666667
4921506M07Rik 0.0743333333333334 0.450333333333333 0.3305 0.468666666666667 0.415666666666667
Rbm24 0.0745 0.499 0.391333333333333 0.371666666666667 0.411833333333333
Ssxb10 0.0745 0.446166666666667 0.422666666666667 0.367166666666667 0.454833333333333
Skp2 0.0745 0.45 0.442666666666667 0.111333333333333 0.227833333333333
Tamm41 0.0745 0.340666666666667 0.361 0.394 0.437166666666667
Tmem242 0.0746666666666667 0.373666666666667 0.177666666666667 0.4685 0.441666666666667
Gpr115 0.0746666666666667 0.488666666666667 0.226666666666667 0.309166666666667 0.360666666666667
Sult2b1 0.0748333333333333 0.4435 0.342333333333333 0.154 0.285333333333333
Arc 0.0748333333333333 0.364833333333333 0.238666666666667 0.3645 0.415333333333333
Tubal3 0.0748333333333333 0.358333333333333 0.313666666666667 0.305 0.210833333333333
Gm6084 0.0748333333333333 0.336833333333333 0.235166666666667 0.489666666666667 0.317333333333333
Mtfp1 0.0748333333333333 0.449833333333333 0.201333333333333 0.1555 0.4475
Srp68 0.0748333333333333 0.305 0.345166666666667 0.486833333333333 0.136666666666667
Sdpr 0.075 0.335333333333333 0.0943333333333334 0.409833333333333 0.208833333333333
Prpf6 0.075 0.491833333333333 0.496 0.204 0.311666666666667
Ddx17 0.075 0.3105 0.192166666666667 0.143 0.3265
Hepacam2 0.075 0.2655 0.459833333333333 0.3205 0.480833333333333
Nrg1 0.075 0.329333333333333 0.236166666666667 0.380333333333333 0.194166666666667
2210408I21Rik 0.075 0.334333333333333 0.299666666666667 0.409333333333333 0.378833333333333
Scamp3 0.075 0.478833333333333 0.488333333333333 0.4105 0.366
Pycr1 0.0751666666666667 0.424 0.240166666666667 0.0178333333333333 0.418
Ffar4 0.0751666666666667 0.3425 0.456333333333333 0.319166666666667 0.232833333333333
Lsm2 0.0751666666666667 0.2625 0.431 0.235166666666667 0.4305
Psg18 0.0751666666666667 0.448333333333333 0.170666666666667 0.4045 0.388666666666667
Mrps26 0.0751666666666667 0.3145 0.268 0.240666666666667 0.417166666666667
Vwa5b2 0.0753333333333333 0.358833333333333 0.3485 0.218666666666667 0.138333333333333
Zfp879 0.0753333333333333 0.422333333333333 0.413 0.482 0.427666666666667
Ulbp1 0.0755 0.307833333333333 0.164333333333333 0.259833333333333 0.103833333333333
Smc6 0.0755 0.390833333333333 0.341333333333333 0.122333333333333 0.4435
Cep128 0.0755 0.382 0.492166666666667 0.328833333333333 0.349833333333333
Cdhr2 0.0755 0.371166666666667 0.153333333333333 0.415833333333333 0.399166666666667
Uri1 0.0755 0.429333333333333 0.329833333333333 0.129333333333333 0.332833333333333
Jrkl 0.0755 0.207166666666667 0.460333333333333 0.231666666666667 0.0763333333333334
BC048403 0.0756666666666667 0.442166666666667 0.296666666666667 0.421833333333333 0.0625
H2-Aa 0.0758333333333333 0.2735 0.402 0.413166666666667 0.2985
Zic1 0.0758333333333333 0.495833333333333 0.438333333333333 0.220333333333333 0.351833333333333
Tns1 0.0758333333333333 0.287333333333333 0.246166666666667 0.453 0.464833333333333
Oxt 0.0758333333333333 0.367666666666667 0.4265 0.0501666666666667 0.444833333333333
Zcchc5 0.076 0.264833333333333 0.458833333333333 0.364333333333333 0.178166666666667
Bcdin3d 0.076 0.4845 0.347333333333333 0.201666666666667 0.349666666666667
Bora 0.076 0.4195 0.372833333333333 0.174666666666667 0.234166666666667
Cyp2j6 0.0761666666666667 0.414166666666667 0.2745 0.239 0.382666666666667
Uba1y 0.0761666666666667 0.309166666666667 0.354166666666667 0.0865 0.477166666666667
Faim2 0.0761666666666667 0.217666666666667 0.424333333333333 0.129166666666667 0.406333333333333
Magi1 0.0761666666666667 0.2815 0.307166666666667 0.479833333333333 0.272166666666667
Arhgdig 0.0761666666666667 0.386166666666667 0.3115 0.361666666666667 0.413833333333333
Snx4 0.0763333333333333 0.413166666666667 0.407333333333333 0.193 0.241666666666667
Sfta2 0.0763333333333333 0.4455 0.497 0.292666666666667 0.231666666666667
Npepl1 0.0763333333333333 0.4305 0.454333333333333 0.0323333333333333 0.187666666666667
Hilpda 0.0763333333333334 0.449333333333333 0.296833333333333 0.339166666666667 0.2585
Stxbp2 0.0765 0.446666666666667 0.154833333333333 0.107333333333333 0.3525
Psmd10 0.0765 0.441333333333333 0.474833333333333 0.3625 0.112833333333333
Gpr26 0.0766666666666667 0.3605 0.276666666666667 0.365833333333333 0.279833333333333
Fgfr1op2 0.0766666666666667 0.428666666666667 0.484 0.446833333333333 0.184333333333333
Sdc1 0.0768333333333333 0.451333333333333 0.408 0.451666666666667 0.417166666666667
Magi2 0.077 0.404833333333333 0.2635 0.109833333333333 0.4555
Scn4a 0.077 0.431333333333333 0.4095 0.312666666666667 0.414166666666667
Wdr46 0.077 0.287833333333333 0.127 0.439166666666667 0.447833333333333
Gm5741 0.077 0.428666666666667 0.2125 0.448833333333333 0.0753333333333334
Rnaset2b 0.0771666666666667 0.424 0.385333333333333 0.2365 0.377333333333333
Cyp11b2 0.0771666666666667 0.3865 0.291 0.1805 0.404666666666667
Ccdc102a 0.0771666666666667 0.264166666666667 0.207333333333333 0.1555 0.198333333333333
Sec22c 0.0771666666666667 0.408 0.1185 0.432833333333333 0.343
Rnpep 0.0771666666666667 0.111666666666667 0.488833333333333 0.0706666666666667 0.334166666666667
Ndrg4 0.0773333333333334 0.243666666666667 0.233666666666667 0.167333333333333 0.433
Scara5 0.0773333333333334 0.177333333333333 0.170833333333333 0.257833333333333 0.427666666666667
Tada2b 0.0775 0.470166666666667 0.209666666666667 0.237833333333333 0.464166666666667
Adck3 0.0775 0.453833333333333 0.246666666666667 0.143333333333333 0.429333333333333
1700026D08Rik 0.0775 0.266 0.400333333333333 0.2345 0.295833333333333
Rara 0.0776666666666667 0.301 0.0776666666666667 0.199666666666667 0.144833333333333
Gm6890 0.0776666666666667 0.412666666666667 0.294833333333333 0.279833333333333 1
Nipa2 0.0778333333333333 0.426833333333333 0.403833333333333 0.495 0.431
Mycbpap 0.0778333333333333 0.3955 0.148833333333333 0.453333333333333 0.237
Dclre1a 0.078 0.358833333333333 0.328833333333333 0.191 0.161666666666667
Gm5414 0.078 0.276 0.432666666666667 0.1 0.101166666666667
Ccdc30 0.0781666666666667 0.194666666666667 0.173666666666667 0.239166666666667 0.4925
Gxylt2 0.0781666666666667 0.278833333333333 0.205166666666667 0.468333333333333 0.438166666666667
Armc1 0.0781666666666667 0.352666666666667 0.333166666666667 0.033 0.2805
Lrrc2 0.0781666666666667 0.323166666666667 0.227333333333333 0.228166666666667 0.3405
Naalad2 0.0781666666666667 0.335 0.127333333333333 0.237666666666667 0.0246666666666666
Rhag 0.0781666666666667 0.269 0.453333333333333 0.156333333333333 0.093
Cript 0.0783333333333333 0.4165 1 0.3135 0.271666666666667
Lypd5 0.0783333333333333 0.325833333333333 0.482833333333333 0.341833333333333 0.438
Fam89b 0.0783333333333334 0.3015 0.197833333333333 0.0501666666666667 0.352833333333333
Rbpms 0.0783333333333334 0.4535 0.291833333333333 0.352 0.319666666666667
Pias2 0.0785 0.429833333333333 0.392666666666667 0.4915 0.195166666666667
Tmem8 0.0785 0.428166666666667 0.272833333333333 0.494166666666667 0.273333333333333
Mre11a 0.0785 0.252666666666667 0.2145 0.275 0.341166666666667
Gpr116 0.0785 0.436 0.32 0.149833333333333 0.364666666666667
Has1 0.0786666666666667 0.493833333333333 0.169833333333333 0.0965 0.0741666666666667
March7 0.0786666666666667 0.351333333333333 0.0776666666666667 0.0805 0.395833333333333
Limd2 0.0786666666666667 0.495166666666667 0.351 0.457666666666667 0.338
Ciapin1 0.0786666666666667 0.478333333333333 0.4795 0.151166666666667 0.222
Nlrp1b 0.0786666666666667 0.430166666666667 0.437 0.334 0.229
Chmp2a 0.0786666666666667 0.398333333333333 0.300833333333333 0.349166666666667 0.4965
Ptrh1 0.0788333333333333 0.260333333333333 0.146 0.378166666666667 0.1755
Scaf11 0.0788333333333333 0.364666666666667 0.323 0.0881666666666666 0.4995
Tstd2 0.0788333333333333 0.4415 1 0.297833333333333 0.318833333333333
Dync1li2 0.0788333333333333 0.491166666666667 0.244166666666667 0.0846666666666667 0.0458333333333333
Usp10 0.079 0.439833333333333 0.491666666666667 0.4475 0.2995
Wee2 0.079 0.329666666666667 0.128333333333333 0.421333333333333 0.233333333333333
Sox17 0.0791666666666667 0.491166666666667 0.307 0.2405 0.462666666666667
Slc26a10 0.0791666666666667 0.364 0.108166666666667 0.164333333333333 0.0256666666666666
Pin1 0.0791666666666667 0.384166666666667 0.172 0.147333333333333 0.0978333333333333
Tuba1c 0.0791666666666667 0.442333333333333 0.3555 0.407166666666667 0.1105
9430015G10Rik 0.0793333333333333 0.283 0.3285 0.193 0.27
Ppp2r5d 0.0793333333333333 0.428833333333333 0.339 0.403 0.314833333333333
4930447A16Rik 0.0793333333333333 0.235166666666667 0.335666666666667 0.426833333333333 0.469333333333333
Npc2 0.0793333333333334 0.478333333333333 0.380833333333333 0.3585 0.336166666666667
Scarb1 0.0793333333333334 0.322833333333333 1 0.324666666666667 0.145
Slc2a3 0.0795 0.4665 0.472833333333333 0.180166666666667 0.1955
Mier1 0.0795 0.431833333333333 0.354 0.277833333333333 0.215166666666667
Pdia6 0.0795 0.318 0.2825 0.111333333333333 0.3845
Cdcp2 0.0795 0.4825 0.344333333333333 0.312 0.432
Gm17296 0.0795 0.382 0.359166666666667 0.0813333333333333 0.353833333333333
Adamts2 0.0796666666666667 0.291333333333333 0.194666666666667 0.316333333333333 0.400166666666667
Ubald1 0.0796666666666667 0.332 0.2435 0.0366666666666667 0.103166666666667
Npr2 0.0796666666666667 0.285 0.233166666666667 0.260833333333333 0.114666666666667
Gp1bb 0.0798333333333333 0.330833333333333 0.248333333333333 0.475833333333333 0.463833333333333
Ankef1 0.0798333333333333 0.272833333333333 0.107833333333333 0.0763333333333333 0.1085
Ostc 0.0798333333333333 0.408166666666667 0.421166666666667 0.3765 0.315333333333333
Lrrc66 0.08 0.1865 0.217166666666667 0.256 0.3875
2610528J11Rik 0.08 0.486333333333333 0.196666666666667 0.356 0.331166666666667
Krtap22-2 0.0801666666666667 0.194833333333333 0.274333333333333 0.316 0.420333333333333
Ddx1 0.0801666666666667 0.316333333333333 0.4 0.248166666666667 0.4185
Rtel1 0.0801666666666667 0.0605 0.347833333333333 0.108166666666667 0.499333333333333
Stc2 0.0801666666666667 0.318833333333333 0.194833333333333 0.0443333333333333 0.24
Serpinc1 0.0801666666666667 0.473 0.2135 0.295 0.263333333333333
BC049635 0.0803333333333333 0.313 0.4885 0.468333333333333 0.441666666666667
Pllp 0.0803333333333334 0.448166666666667 0.462 0.165166666666667 0.356666666666667
Spns2 0.0805 0.462666666666667 0.355333333333333 0.4075 0.493666666666667
Krtap4-7 0.0805 0.393 0.155166666666667 0.248833333333333 0.463
Apc2 0.0805 0.460666666666667 0.149666666666667 0.266666666666667 0.4375
Wipf1 0.0805 0.211333333333333 0.342333333333333 0.280666666666667 0.1255
Heatr1 0.0806666666666667 0.156 0.0393333333333333 0.31 0.201666666666667
Bcas2 0.0808333333333333 0.473833333333333 0.2 0.3765 0.289833333333333
Kcnab1 0.0808333333333333 0.3795 0.380333333333333 0.306666666666667 0.042
Gm766 0.0808333333333333 0.306833333333333 0.288 0.0991666666666666 0.3195
Trim40 0.0808333333333333 0.239333333333333 0.3415 0.226 0.4775
Oasl2 0.0808333333333333 0.302 0.384333333333333 0.104166666666667 0.341833333333333
Lrit2 0.0808333333333333 0.404333333333333 0.163166666666667 0.408666666666667 0.250166666666667
Taf3 0.081 0.370333333333333 0.126666666666667 0.1465 0.121833333333333
Dph3 0.081 0.3185 0.397833333333333 0.388833333333333 0.456333333333333
Sema4a 0.081 0.200166666666667 0.2045 0.138166666666667 0.419333333333333
Caskin1 0.0811666666666667 0.3285 0.3455 0.491 0.365
M1ap 0.0811666666666667 0.466 0.497833333333333 0.380166666666667 0.2605
Prr12 0.0811666666666667 0.472 0.401166666666667 0.241166666666667 0.326
Gimap9 0.0811666666666667 0.105666666666667 0.285 0.392 0.256
Gprc5a 0.0811666666666667 0.468166666666667 0.207833333333333 0.364666666666667 0.1035
St8sia4 0.0813333333333333 0.423166666666667 0.362333333333333 0.1045 0.191666666666667
Hoxb1 0.0813333333333334 0.41 0.101333333333333 0.388333333333333 0.409666666666667
Mthfsd 0.0813333333333334 0.376833333333333 0.0816666666666667 0.1775 0.0876666666666667
Nr1d2 0.0815 0.419333333333333 0.141333333333333 0.0665 0.0408333333333333
Vti1a 0.0815 0.383833333333333 0.283833333333333 0.302333333333333 0.489333333333333
Vmn2r4 0.0815 0.452666666666667 0.327833333333333 0.176833333333333 0.113166666666667
Alg10b 0.0815 0.367833333333333 0.4005 0.225833333333333 0.429833333333333
Parva 0.0815 0.386833333333333 0.394833333333333 0.4025 0.491666666666667
Lrrc38 0.0815 0.484833333333333 0.328333333333333 0.3615 0.41
Plekhf1 0.0816666666666667 0.409 0.444833333333333 0.291333333333333 0.453333333333333
Mcm9 0.0816666666666667 0.393333333333333 0.1795 0.0213333333333333 0.0883333333333333
Dscam 0.0816666666666667 0.473333333333333 0.228166666666667 0.331333333333333 0.250333333333333
Vps26b 0.0816666666666667 0.403 0.353666666666667 0.437333333333333 1
Ghsr 0.0816666666666667 0.366333333333333 0.365666666666667 0.224833333333333 0.416333333333333
Reln 0.0816666666666667 0.355833333333333 0.372333333333333 0.4445 0.492
Afap1 0.0816666666666667 0.474666666666667 0.471333333333333 0.415166666666667 0.265333333333333
Ube2f 0.0816666666666667 0.366666666666667 0.340166666666667 0.287666666666667 0.267833333333333
Npas4 0.0816666666666667 0.4935 0.472333333333333 0.131333333333333 0.4815
Gzmd 0.0818333333333333 0.459333333333333 0.277166666666667 0.0835 0.282333333333333
Nrsn2 0.082 0.346 0.488666666666667 0.362333333333333 0.335333333333333
Tmem125 0.082 0.1415 0.425833333333333 0.2495 0.363833333333333
Bzrap1 0.082 0.242333333333333 0.102 0.492333333333333 0.376833333333333
Fam149a 0.082 0.3195 0.240166666666667 0.130333333333333 0.300166666666667
Rfpl4 0.082 0.344333333333333 0.398333333333333 0.1075 0.465
Zfp810 0.082 0.213166666666667 0.418 0.373166666666667 0.449
Hcfc2 0.082 0.478833333333333 0.209166666666667 0.484333333333333 0.427666666666667
Gdpd5 0.0821666666666667 0.399666666666667 0.175666666666667 0.246833333333333 0.278166666666667
1700080O16Rik 0.0821666666666667 0.396166666666667 0.34 0.323166666666667 0.466333333333333
Per1 0.0821666666666667 0.485666666666667 0.404 0.4705 0.187833333333333
Hipk1 0.0821666666666667 0.342666666666667 0.2025 0.318833333333333 0.431666666666667
2410002F23Rik 0.0821666666666667 0.36 0.430666666666667 0.238666666666667 0.398333333333333
Daam1 0.0823333333333333 0.149333333333333 0.481666666666667 0.166333333333333 0.106833333333333
Luzp1 0.0823333333333333 0.3225 0.497666666666667 0.3615 0.278166666666667
Ddx3y 0.0823333333333334 0.484833333333333 0.453333333333333 0.3025 0.4325
Thbs2 0.0823333333333334 0.345833333333333 0.267666666666667 0.355833333333333 0.3545
Csnk1g3 0.0823333333333334 0.449 0.312666666666667 0.4055 0.276
Ramp2 0.0825 0.4145 0.272 0.401666666666667 0.434666666666667
Hoxc6 0.0825 0.351666666666667 0.351333333333333 0.3875 0.360166666666667
Them6 0.0826666666666667 0.325666666666667 0.204833333333333 0.268666666666667 0.205833333333333
Cgn 0.0826666666666667 0.4135 0.498666666666667 0.189833333333333 0.3115
Tie1 0.0826666666666667 0.362 0.303333333333333 0.3035 0.324333333333333
Adcy5 0.0828333333333333 0.413833333333333 0.364 0.189166666666667 0.273
Mlana 0.0828333333333333 0.399833333333333 0.4875 0.3005 0.485166666666667
Phf23 0.0828333333333333 0.401166666666667 0.238833333333333 0.458 0.1735
3110082J24Rik 0.083 0.261666666666667 0.416166666666667 0.102666666666667 0.2025
Lypd8 0.083 0.428166666666667 0.235833333333333 0.34 0.2415
Mrpl44 0.083 0.369833333333333 0.351333333333333 0.157833333333333 0.113166666666667
Ovol1 0.0831666666666667 0.354166666666667 0.126666666666667 0.406 0.210666666666667
Tfg 0.0831666666666667 0.3935 1 1 0.343166666666667
Fam172a 0.0831666666666667 0.347666666666667 1 0.166166666666667 0.479166666666667
Phldb2 0.0833333333333333 0.376666666666667 0.246833333333333 0.452333333333333 0.402666666666667
Wdr65 0.0833333333333333 0.3565 0.235833333333333 0.0286666666666667 0.4
Med21 0.0833333333333333 0.429333333333333 0.475166666666667 0.0891666666666666 0.3645
Pcdhb5 0.0833333333333333 0.338333333333333 0.393666666666667 0.156166666666667 0.466166666666667
Tmem202 0.0833333333333334 0.367333333333333 0.217166666666667 0.4955 0.428
Arhgap15 0.0833333333333334 0.459166666666667 0.411666666666667 0.205333333333333 0.436833333333333
Naa16 0.0833333333333334 0.463833333333333 0.101 0.390666666666667 0.483
Lrrc40 0.0835 0.255666666666667 0.362166666666667 0.490333333333333 0.445666666666667
Supt3 0.0835 0.483166666666667 0.456333333333333 0.486166666666667 0.4385
Lin37 0.0835 0.463833333333333 0.316 0.3905 0.240833333333333
Tead2 0.0835 0.220833333333333 0.4645 0.479333333333333 0.166166666666667
Megf6 0.0836666666666667 0.445833333333333 0.292666666666667 0.0505 0.244333333333333
Tpra1 0.0836666666666667 0.487666666666667 0.172333333333333 0.101833333333333 0.296333333333333
Qdpr 0.0836666666666667 0.3825 0.2165 0.348166666666667 0.242
Chl1 0.0836666666666667 0.4865 0.340833333333333 0.274666666666667 0.352166666666667
Saysd1 0.0836666666666667 0.308833333333333 0.159166666666667 0.289 0.429833333333333
Dcp1a 0.0836666666666667 0.413166666666667 0.107833333333333 0.128166666666667 0.192666666666667
Hmgn2 0.0838333333333333 0.475333333333333 0.314 0.328666666666667 0.300666666666667
Ssr1 0.0838333333333333 0.300166666666667 0.226666666666667 0.226666666666667 0.4855
Zfp516 0.0838333333333333 0.216666666666667 0.446 0.254 0.365166666666667
4930519G04Rik 0.0838333333333333 0.424666666666667 0.149333333333333 0.422333333333333 0.387833333333333
Slc38a5 0.0838333333333333 0.1945 0.405 0.211333333333333 0.491833333333333
Smyd5 0.0838333333333333 0.256166666666667 0.421833333333333 0.267833333333333 0.350333333333333
Nhsl2 0.0838333333333333 0.404 0.1825 0.296 0.432166666666667
Map1lc3b 0.0838333333333333 0.4665 0.331666666666667 0.179666666666667 0.269666666666667
Tmf1 0.0838333333333333 0.1115 0.481333333333333 0.468166666666667 0.477166666666667
Ss18 0.0838333333333333 0.476833333333333 0.026 0.186166666666667 0.157166666666667
Fam131c 0.084 0.223 0.325 0.470166666666667 0.3705
Mfsd2b 0.084 0.202666666666667 0.166166666666667 0.302666666666667 0.339
Fuk 0.084 0.498666666666667 0.199 0.462 0.216333333333333
Krt34 0.084 0.471666666666667 0.3085 0.127333333333333 0.4515
Gpr33 0.084 0.426 0.319166666666667 0.261166666666667 0.4185
Tbl1x 0.084 0.400833333333333 1 0.405666666666667 1
Urod 0.0841666666666666 0.447833333333333 0.486666666666667 0.0873333333333333 0.0895
Fgf9 0.0841666666666666 0.431 0.495333333333333 0.2365 0.341166666666667
Bmp2k 0.0841666666666667 0.422166666666667 0.196666666666667 0.355 0.296666666666667
Tle4 0.0843333333333333 0.0853333333333334 0.390166666666667 0.0655 0.250166666666667
Arhgap9 0.0843333333333334 0.17 0.217 0.211 0.411833333333333
Dstyk 0.0845 0.491166666666667 0.170833333333333 0.236666666666667 0.0468333333333333
Dusp21 0.0845 0.373666666666667 0.399666666666667 0.425666666666667 0.290666666666667
Amy1 0.0845 0.411166666666667 0.2815 0.389 0.436666666666667
Krt82 0.0845 0.413833333333333 0.159166666666667 0.1325 0.441666666666667
Pank3 0.0846666666666667 0.351666666666667 0.312666666666667 0.227 0.139666666666667
Fam171b 0.0846666666666667 0.224333333333333 0.351166666666667 0.105 0.448166666666667
2410124H12Rik 0.0846666666666667 0.490333333333333 0.332166666666667 0.467833333333333 0.459333333333333
Bptf 0.0848333333333333 0.197833333333333 0.201666666666667 0.156 0.143833333333333
Tmc6 0.0848333333333333 0.247833333333333 0.227666666666667 0.202166666666667 0.254166666666667
Hadh 0.0848333333333333 0.4885 0.192166666666667 0.3305 0.153666666666667
Zmiz1 0.0848333333333333 0.406333333333333 0.228166666666667 0.286666666666667 0.216166666666667
Katnb1 0.085 0.445666666666667 0.2795 0.445666666666667 0.458333333333333
Vti1b 0.085 0.3895 0.493 0.441333333333333 0.209666666666667
Hoxb4 0.085 0.456166666666667 0.148166666666667 0.346166666666667 0.389
Tnfrsf13b 0.0851666666666666 0.446666666666667 0.327833333333333 0.351833333333333 0.312
Nsun7 0.0851666666666666 0.353166666666667 0.442833333333333 0.409833333333333 0.423666666666667
Mfap4 0.0851666666666667 0.39 0.191 0.409166666666667 0.451666666666667
Dnmt1 0.0853333333333333 0.366 0.410333333333333 0.0808333333333333 0.472833333333333
Phc2 0.0853333333333333 0.490333333333333 0.346333333333333 0.160166666666667 0.336333333333333
Dmrtb1 0.0853333333333334 0.461666666666667 0.410166666666667 0.0875 0.316833333333333
Hoxd3 0.0853333333333334 0.385333333333333 0.403333333333333 0.209333333333333 0.407166666666667
Cpsf7 0.0853333333333334 0.451166666666667 0.294666666666667 0.230166666666667 0.305166666666667
Grk5 0.0853333333333334 0.165833333333333 0.4985 0.2835 0.300166666666667
Abcd1 0.0855 0.428166666666667 0.389166666666667 0.427166666666667 0.244
Commd10 0.0855 0.332833333333333 0.262 0.1555 0.295666666666667
Actr2 0.0855 0.442666666666667 0.305333333333333 0.2745 0.407333333333333
Tnfsf13 0.0856666666666667 0.3585 0.387833333333333 0.1945 0.463333333333333
Kcnj10 0.0856666666666667 0.476166666666667 0.3715 0.235 0.3845
Tmem38a 0.0856666666666667 0.408333333333333 0.3295 0.392 0.408
6430550D23Rik 0.0856666666666667 0.407 0.402166666666667 0.388833333333333 0.145833333333333
Eif4ebp3 0.0856666666666667 0.376833333333333 0.3665 0.100666666666667 0.474666666666667
Sync 0.0856666666666667 0.403333333333333 0.3215 0.127833333333333 0.418
Rfc3 0.0858333333333333 0.363 0.438666666666667 0.302833333333333 0.490166666666667
Esrp2 0.0858333333333333 0.481333333333333 0.0245 0.178833333333333 0.0436666666666667
Gm5082 0.086 0.237166666666667 0.491333333333333 0.0685 0.481666666666667
Aipl1 0.086 0.3805 0.458833333333333 0.487833333333333 0.206666666666667
Cypt4 0.086 0.418833333333333 0.353666666666667 0.1915 1
Cers5 0.086 0.199666666666667 0.453333333333333 0.345333333333333 0.357833333333333
Pgpep1l 0.086 0.494166666666667 0.489 0.473166666666667 0.2145
Rxrg 0.0863333333333333 0.3595 0.3145 0.315333333333333 0.279
Ggn 0.0863333333333334 0.352333333333333 0.187833333333333 0.204166666666667 0.316833333333333
Ccbl2 0.0865 0.337666666666667 0.409 0.256666666666667 0.3375
Il3 0.0865 0.427833333333333 0.264 0.305666666666667 0.43
Nbea 0.0865 0.3615 1 0.165 0.334666666666667
Hif3a 0.0866666666666667 0.3805 0.451666666666667 0.0716666666666667 0.3835
Fbxl18 0.0868333333333333 0.373166666666667 0.300333333333333 0.0946666666666667 0.131833333333333
Nkd1 0.0868333333333333 0.161333333333333 0.439166666666667 0.161 0.0131666666666667
Madcam1 0.0868333333333333 0.420666666666667 0.235166666666667 0.0196666666666667 0.101666666666667
Sec22a 0.0868333333333333 0.4885 0.378 0.353333333333333 0.238666666666667
Malsu1 0.087 0.462833333333333 0.416833333333333 0.064 0.237
Chmp1a 0.087 0.3495 0.1155 0.417 0.379
Mat1a 0.087 0.254333333333333 0.442 0.496833333333333 0.407666666666667
Pcdhb3 0.087 0.449166666666667 0.358 0.2125 0.247
Mpzl2 0.087 0.414 0.161333333333333 0.389333333333333 0.463166666666667
Lyrm9 0.087 0.383 0.0301666666666667 0.307333333333333 0.162166666666667
Card11 0.0871666666666666 0.267333333333333 0.2585 0.4265 0.423
Gapvd1 0.0871666666666666 0.3605 1 0.3535 0.490333333333333
Rab11fip2 0.0871666666666667 0.41 0.300833333333333 0.4685 0.301666666666667
Fam209 0.0873333333333333 0.363333333333333 1 1 0.255333333333333
Coq4 0.0873333333333333 0.299 0.355833333333333 0.0348333333333333 0.299
Reep3 0.0873333333333334 0.462833333333333 0.324166666666667 0.222666666666667 0.292333333333333
Actr8 0.0873333333333334 0.279333333333333 0.499166666666667 0.0756666666666667 0.422
Pdlim4 0.0873333333333334 0.180833333333333 0.321166666666667 0.485666666666667 0.360666666666667
Acbd3 0.0873333333333334 0.4375 0.493333333333333 0.316666666666667 0.355333333333333
Plod1 0.0875 0.316 0.371 0.221166666666667 0.412833333333333
Usp38 0.0875 0.402666666666667 0.2545 0.209833333333333 0.419666666666667
Mrpl15 0.0875 0.439333333333333 0.309 0.474666666666667 0.123
Hspa1a 0.0875 0.426166666666667 0.2185 0.155833333333333 0.4925
Vsig4 0.0875 0.342 0.25 0.428 0.312666666666667
Gm8298 0.0875 0.1955 0.320833333333333 0.140833333333333 0.410166666666667
Zfp189 0.0876666666666667 0.314666666666667 0.235333333333333 0.267 0.4005
Cdc42bpb 0.0876666666666667 0.258666666666667 0.486 0.104 0.182833333333333
Tulp1 0.0876666666666667 0.142333333333333 0.413333333333333 0.219 0.281
Usp27x 0.0876666666666667 0.415166666666667 0.229 0.231666666666667 0.0975
Prkrip1 0.0878333333333333 0.495166666666667 0.165 0.206 0.498666666666667
Ehd3 0.0878333333333333 0.479666666666667 0.426666666666667 0.179833333333333 0.1645
2310014L17Rik 0.0878333333333333 0.336833333333333 0.201333333333333 0.398 0.236166666666667
Pigq 0.0878333333333333 0.475166666666667 0.242333333333333 0.271333333333333 0.358666666666667
Klra8 0.0878333333333333 0.368333333333333 0.310666666666667 0.249833333333333 0.144666666666667
Ptk7 0.0878333333333333 0.4105 0.4565 0.0451666666666667 0.249833333333333
4632428N05Rik 0.088 0.301 0.287833333333333 0.0906666666666667 0.434
Vmn1r37 0.088 0.4025 0.3835 0.303166666666667 0.309666666666667
B3galt4 0.088 0.474166666666667 0.376666666666667 0.299833333333333 0.492833333333333
Opcml 0.0881666666666667 0.443 0.386666666666667 0.214833333333333 0.163833333333333
Krt76 0.0883333333333334 0.466333333333333 0.327333333333333 0.0925 0.399666666666667
Prdx2 0.0883333333333334 0.4305 0.266 0.0315 0.254333333333333
Wdr74 0.0885 0.400833333333333 0.159 0.171833333333333 0.266666666666667
Ckap4 0.0885 0.312333333333333 0.403333333333333 0.147833333333333 0.2255
Map3k2 0.0885 0.497333333333333 0.085 0.0755 0.0648333333333333
Thumpd1 0.0885 0.355666666666667 0.4965 0.0861666666666667 0.289333333333333
1810030O07Rik 0.0885 0.220666666666667 0.283166666666667 0.233333333333333 0.289
Mrgprh 0.0886666666666667 0.410666666666667 0.405833333333333 0.229333333333333 0.260833333333333
Rasl11b 0.0888333333333333 0.479833333333333 0.2845 0.302 0.477666666666667
Tjp2 0.0888333333333333 0.402666666666667 0.306166666666667 0.426 0.153
Wnt8b 0.0888333333333333 0.493333333333333 0.162666666666667 0.283 0.419
Mtg1 0.0888333333333333 0.434666666666667 0.417333333333333 0.344166666666667 0.467666666666667
Cercam 0.089 0.407166666666667 0.295 0.363833333333333 0.407666666666667
Asxl1 0.089 0.433833333333333 0.304833333333333 0.214333333333333 0.297
Crip3 0.089 0.282 0.0801666666666667 0.428333333333333 0.301666666666667
Crtap 0.0893333333333333 0.443333333333333 0.210166666666667 0.393 0.348
Cd27 0.0893333333333333 0.459666666666667 0.107 0.417666666666667 0.0828333333333333
B3gnt3 0.0893333333333334 0.326666666666667 0.488 0.0666666666666667 0.4825
Tfb2m 0.0895 0.495833333333333 0.150666666666667 0.111 0.494166666666667
Sipa1 0.0895 0.457 0.293166666666667 0.196 0.469166666666667
Wdr72 0.0896666666666667 0.247833333333333 0.158833333333333 0.336166666666667 0.1265
2610002J02Rik 0.0896666666666667 0.436833333333333 0.409833333333333 0.159333333333333 0.4335
Samd11 0.0896666666666667 0.392166666666667 0.402333333333333 0.356166666666667 0.2755
Ppt2 0.0896666666666667 0.175666666666667 0.103333333333333 0.4915 0.310333333333333
Actl11 0.0896666666666667 0.344333333333333 0.2285 1 0.414166666666667
Ndufb3 0.0896666666666667 1 0.416 1 0.493
Cabp1 0.0898333333333333 0.284833333333333 0.427833333333333 0.11 0.478333333333333
Neurl3 0.0898333333333333 0.440666666666667 0.235666666666667 0.099 0.472666666666667
Dlx2 0.0898333333333333 0.2075 0.082 0.188333333333333 0.499
Lck 0.0898333333333333 0.150833333333333 0.132666666666667 0.444 0.0933333333333333
Ing1 0.0898333333333333 0.332166666666667 0.432666666666667 0.0963333333333333 0.175666666666667
Ly6i 0.0898333333333333 0.496166666666667 0.288833333333333 0.123833333333333 0.499
Fam198b 0.0898333333333333 0.1665 0.0395 0.464833333333333 0.386833333333333
Ptprk 0.09 0.4775 0.3125 0.420833333333333 0.395666666666667
Slc22a1 0.09 0.345666666666667 0.179 0.325833333333333 0.109166666666667
Wdr34 0.0901666666666666 0.464666666666667 0.2085 0.231 0.188166666666667
Bace2 0.0901666666666666 0.100833333333333 0.361333333333333 0.1875 0.114
Capn11 0.0901666666666667 0.431333333333333 0.282833333333333 0.343833333333333 0.419333333333333
Ranbp9 0.0903333333333333 0.467333333333333 0.359166666666667 0.315166666666667 0.407
Ank2 0.0903333333333334 1 0.208666666666667 0.2545 0.451
Vpreb1 0.0905 0.419 0.360333333333333 0.325 0.412
Atp5o 0.0905 0.4025 0.473833333333333 0.041 0.124166666666667
Zdhhc25 0.0905 0.444 0.459666666666667 0.2465 0.307333333333333
Tuba4a 0.0905 0.228666666666667 0.295166666666667 0.121666666666667 0.3775
Fzr1 0.0905 0.216333333333333 0.0331666666666667 0.0891666666666667 0.362
Vmn2r85 0.0905 0.250333333333333 0.457 0.276333333333333 0.42
Yars2 0.0906666666666667 0.317333333333333 0.2055 0.175666666666667 0.105333333333333
Gtf3c5 0.0906666666666667 0.352666666666667 0.260666666666667 0.490666666666667 0.208333333333333
Slc7a12 0.0906666666666667 0.4395 0.251333333333333 0.292 0.420333333333333
Apba3 0.0906666666666667 0.317333333333333 0.443333333333333 0.332666666666667 0.442333333333333
Mlkl 0.0906666666666667 0.348833333333333 0.113166666666667 0.310666666666667 0.215833333333333
Gprin3 0.0908333333333333 0.405833333333333 0.334333333333333 0.285 0.424333333333333
Polr2a 0.0908333333333333 0.401666666666667 0.4065 0.384666666666667 0.194166666666667
Ndst3 0.0908333333333333 0.4955 0.311333333333333 0.476666666666667 0.306
Tubb2a 0.091 0.452166666666667 0.161166666666667 0.414 0.392666666666667
Tectb 0.091 0.320833333333333 0.392333333333333 0.326166666666667 0.325333333333333
Gm6484 0.091 0.227833333333333 0.269166666666667 0.1565 0.307666666666667
H2afy 0.091 0.292 0.272833333333333 0.314 0.232
Acsm2 0.091 0.284666666666667 0.253333333333333 0.170666666666667 0.263
Hmgn5 0.091 0.2735 0.157166666666667 0.465833333333333 0.400666666666667
Rsad1 0.0911666666666666 0.499333333333333 0.2835 0.469333333333333 0.487666666666667
Chmp3 0.0911666666666666 0.313166666666667 0.477833333333333 0.285333333333333 0.322666666666667
Ppp1r13b 0.0913333333333333 0.436666666666667 0.467666666666667 0.171833333333333 0.267833333333333
Pi15 0.0913333333333333 0.426666666666667 0.171333333333333 0.258 0.182833333333333
Foxp2 0.0913333333333334 0.494166666666667 0.156833333333333 0.0855 0.0926666666666667
2010107G23Rik 0.0913333333333334 0.396666666666667 0.455 0.231666666666667 0.2575
Ccdc50 0.0915 0.4285 0.459666666666667 0.4345 0.2025
Cxcl5 0.0915 0.1905 0.243 0.0846666666666667 0.473333333333333
Ugt2b36 0.0915 0.322166666666667 0.330833333333333 0.435166666666667 0.310333333333333
Ms4a18 0.0916666666666667 0.4765 0.420666666666667 0.313666666666667 0.245333333333333
Tpm1 0.0916666666666667 0.388833333333333 0.126166666666667 0.254666666666667 0.0413333333333333
Zfp276 0.0916666666666667 0.319833333333333 0.407166666666667 0.2075 0.374166666666667
Asb16 0.0916666666666667 0.248 0.439 0.468333333333333 0.321666666666667
Ltb4r1 0.0916666666666667 0.346166666666667 0.439333333333333 0.175833333333333 0.203666666666667
Arhgdia 0.0916666666666667 0.204166666666667 0.497333333333333 0.301333333333333 0.3175
Churc1 0.0916666666666667 0.41 0.282 0.345833333333333 0.466166666666667
1700029F12Rik 0.0918333333333333 0.339333333333333 0.4725 0.0848333333333333 0.405666666666667
Cldn17 0.0918333333333333 0.423 0.4075 0.2555 0.264
Btnl10 0.0918333333333333 0.384666666666667 0.437333333333333 0.277166666666667 0.489
Ube2e1 0.0918333333333333 0.430666666666667 0.3585 0.412833333333333 0.302833333333333
Tln1 0.092 0.447 0.143333333333333 0.205666666666667 0.198
Irg1 0.092 0.406333333333333 0.138833333333333 0.101 0.4635
B3galt1 0.092 0.3975 0.402833333333333 0.265166666666667 0.317333333333333
AF529169 0.092 0.346 0.345666666666667 0.389833333333333 0.1015
Celsr2 0.092 0.449666666666667 0.2925 0.113666666666667 0.344166666666667
Zzz3 0.092 0.376666666666667 0.384666666666667 0.155666666666667 0.232166666666667
Fam57b 0.092 0.2775 0.279333333333333 0.205 0.205333333333333
Sephs2 0.0921666666666666 0.417166666666667 0.481666666666667 0.0668333333333333 0.4265
Gtf2e2 0.0921666666666666 0.47 0.195833333333333 0.174833333333333 0.449166666666667
Cntnap5a 0.0921666666666666 1 0.430833333333333 0.1875 0.413166666666667
Kcnip2 0.0921666666666667 0.4495 0.180166666666667 0.149166666666667 0.482333333333333
Nubp1 0.0921666666666667 0.4095 0.224333333333333 0.158833333333333 0.439166666666667
Sbds 0.0921666666666667 0.465166666666667 0.1825 0.234333333333333 0.412666666666667
Nop14 0.0923333333333333 0.4395 0.176 0.3995 0.3175
H2-M10.4 0.0923333333333333 0.350166666666667 0.464333333333333 0.101 0.4695
Nfkb2 0.0923333333333333 0.121333333333333 0.222 0.486 0.215166666666667
Rnaseh1 0.0923333333333333 0.379 0.309333333333333 0.422166666666667 0.471166666666667
Smad7 0.0923333333333334 0.265 0.251666666666667 0.219333333333333 0.0465
Ilkap 0.0923333333333334 0.330166666666667 0.4385 0.4925 0.4605
Mst1r 0.0923333333333334 0.384 0.497333333333333 0.231166666666667 0.4925
Ttc12 0.0925 0.391833333333333 0.0828333333333333 0.157833333333333 0.253
Napg 0.0925 0.4975 0.402166666666667 0.2595 0.1845
Tmem229a 0.0925 0.475333333333333 0.3955 0.4185 0.293833333333333
Me1 0.0925 0.284666666666667 0.344333333333333 0.0618333333333333 0.217666666666667
Ints8 0.0926666666666667 0.257333333333333 0.187666666666667 0.335 0.490166666666667
1110008L16Rik 0.0926666666666667 0.369 0.256 0.211833333333333 0.459833333333333
Nup43 0.0926666666666667 0.368666666666667 0.398 0.269333333333333 0.3515
Kcnk16 0.0928333333333333 0.2935 0.335666666666667 0.439833333333333 0.320333333333333
Lepre1 0.0928333333333333 0.466833333333333 0.165666666666667 0.348333333333333 0.197
Fancd2 0.0928333333333333 0.273166666666667 0.229833333333333 0.202833333333333 0.237833333333333
A430005L14Rik 0.0928333333333333 0.306666666666667 0.135 0.107833333333333 0.394166666666667
Tph2 0.0928333333333333 0.145333333333333 0.0746666666666667 0.220833333333333 0.0956666666666667
Gm10100 0.0928333333333333 0.428166666666667 0.2525 0.3085 0.238666666666667
Lrr1 0.0928333333333333 0.486333333333333 0.492833333333333 0.337 0.3735
Ticam1 0.093 0.305333333333333 0.119166666666667 0.156 0.343166666666667
Emilin2 0.093 0.238 0.4135 0.474833333333333 0.304666666666667
Slc28a2 0.093 1 0.397333333333333 0.317666666666667 0.227
Sox4 0.093 0.326666666666667 0.347833333333333 0.0448333333333333 0.428333333333333
Ccnjl 0.093 0.428 0.3865 0.194833333333333 0.2665
Mtm1 0.093 0.4125 0.498666666666667 0.471833333333333 0.427166666666667
Sry 0.0931666666666666 0.455166666666667 0.4895 0.342 0.151333333333333
Tmem29 0.0931666666666666 0.454333333333333 0.4155 0.231833333333333 0.259833333333333
Cbll1 0.0931666666666666 0.3985 0.379833333333333 0.284 0.442833333333333
Magee2 0.0931666666666666 0.169 0.327 0.1925 1
Ccl6 0.0931666666666667 0.245666666666667 0.376 0.276166666666667 0.482166666666667
Arpc2 0.0931666666666667 0.4775 0.436833333333333 0.0436666666666666 0.4745
Cacna2d4 0.0933333333333333 0.448666666666667 0.4565 0.2525 0.3835
BC068157 0.0933333333333334 0.320333333333333 0.139 0.307666666666667 0.458666666666667
Pebp1 0.0933333333333334 0.378 0.2955 0.373 0.398
Il18 0.0933333333333334 1 1 1 1
Vwce 0.0935 0.476 0.0823333333333334 0.249833333333333 0.292666666666667
Emc6 0.0935 0.428166666666667 0.298666666666667 0.193166666666667 0.121333333333333
Pnma2 0.0936666666666667 0.372166666666667 0.1415 0.4615 0.140666666666667
Ccr6 0.0936666666666667 0.296166666666667 0.127166666666667 0.157166666666667 0.345833333333333
Lman2l 0.0936666666666667 0.278 0.3195 0.183833333333333 0.0836666666666667
Pawr 0.0936666666666667 0.348833333333333 0.281 0.242 0.445
R3hdm1 0.0936666666666667 0.459 0.294166666666667 0.176833333333333 0.445666666666667
St8sia6 0.0938333333333333 0.291 0.332166666666667 0.4525 0.386833333333333
Trmt1 0.0938333333333333 0.457666666666667 0.285333333333333 0.278333333333333 0.482833333333333
Samd8 0.0938333333333333 0.497833333333333 0.489333333333333 0.456 0.1705
Lancl3 0.094 0.193 0.434166666666667 0.4425 0.286333333333333
Sec11c 0.094 0.149166666666667 0.314666666666667 0.268333333333333 0.496
Chn2 0.094 0.437333333333333 0.444166666666667 0.493166666666667 0.302833333333333
Reg3g 0.094 0.420833333333333 0.3355 0.0945 0.328
Liph 0.094 0.4505 0.484333333333333 0.1995 0.332833333333333
Slc5a5 0.094 0.403 0.396166666666667 0.490166666666667 0.255333333333333
Uncx 0.094 0.128333333333333 0.392333333333333 0.395166666666667 0.378833333333333
Arhgef9 0.094 0.387666666666667 0.402666666666667 0.410833333333333 0.3455
Dhrs13 0.0941666666666667 0.272833333333333 0.114166666666667 0.172 0.259
Tgm6 0.0941666666666667 0.478333333333333 0.440333333333333 0.319166666666667 0.342
Med14 0.0941666666666667 0.315666666666667 0.333166666666667 0.0515 0.399833333333333
Nim1 0.0943333333333334 0.3715 0.137333333333333 0.456666666666667 0.339333333333333
Cant1 0.0943333333333334 0.483166666666667 0.375166666666667 0.1925 0.142166666666667
Ttc30b 0.0943333333333334 0.4215 0.264666666666667 1 0.458666666666667
Pik3cg 0.0945 0.373333333333333 0.0835 0.4835 0.317166666666667
Il17d 0.0945 0.443666666666667 0.189333333333333 0.379166666666667 0.350833333333333
Cox6a1 0.0945 0.32 0.279833333333333 0.327 0.467833333333333
Gm5901 0.0945 0.1765 0.165666666666667 0.298333333333333 0.487
Ell 0.0945 0.337333333333333 0.376333333333333 0.209 0.494333333333333
Ttc39c 0.0945 0.335666666666667 0.252333333333333 0.328333333333333 0.441666666666667
6030419C18Rik 0.0946666666666667 0.452666666666667 0.241 0.0906666666666667 0.0763333333333333
1700022I11Rik 0.0946666666666667 0.368833333333333 0.435166666666667 0.2615 0.492333333333333
Cxcl14 0.0946666666666667 0.390333333333333 0.371166666666667 0.367666666666667 0.418666666666667
Thsd7b 0.0946666666666667 0.363333333333333 0.259666666666667 0.235166666666667 0.164166666666667
Dennd4a 0.0946666666666667 0.1455 0.329666666666667 0.428166666666667 0.365
Sowahc 0.0948333333333333 0.348166666666667 0.045 0.242166666666667 0.0583333333333333
Oxct2a 0.0948333333333333 0.363666666666667 0.354166666666667 0.318333333333333 0.3845
Itga9 0.0948333333333333 0.2425 0.291666666666667 0.208833333333333 0.3545
Pygo1 0.0948333333333333 0.376 0.489833333333333 0.4605 0.428
Taldo1 0.0948333333333333 0.4045 0.476833333333333 0.449666666666667 0.269166666666667
Vmn1r167 0.0948333333333333 0.273333333333333 0.283833333333333 0.1605 0.434833333333333
Ttc29 0.095 0.362666666666667 0.179666666666667 0.361833333333333 0.4115
Plxdc2 0.0951666666666666 0.219333333333333 0.337666666666667 0.399666666666667 0.241
4933427G17Rik 0.0951666666666666 0.358666666666667 0.339333333333333 0.2755 0.481666666666667
Nle1 0.0951666666666667 0.374166666666667 0.412166666666667 0.0885 0.146166666666667
1700023E05Rik 0.0953333333333333 0.484 0.255333333333333 0.493166666666667 0.103166666666667
Prl3d2 0.0953333333333333 0.450666666666667 0.4235 0.477166666666667 0.295166666666667
Gm4858 0.0953333333333334 0.445 0.170333333333333 0.478833333333333 0.419166666666667
Hectd3 0.0953333333333334 0.481666666666667 0.136166666666667 0.395166666666667 0.372166666666667
Cyp2a4 0.0953333333333334 0.278166666666667 0.258833333333333 0.1225 0.098
Gramd1b 0.0953333333333334 0.333333333333333 0.316833333333333 0.2085 0.454166666666667
Atp11b 0.0955 0.341833333333333 0.187833333333333 0.2215 0.4315
Pard6b 0.0955 0.359666666666667 0.4625 0.359166666666667 0.371666666666667
Klhl10 0.0955 0.359666666666667 0.221333333333333 0.302666666666667 0.481
Pcdh7 0.0956666666666667 0.4525 0.151 0.467 0.0593333333333333
Ccdc59 0.0956666666666667 0.203833333333333 0.089 0.3415 0.3435
Sntb1 0.0956666666666667 0.391833333333333 0.494833333333333 0.0385 0.29
Haus4 0.0956666666666667 0.489333333333333 0.489333333333333 0.2155 0.101833333333333
Apol7e 0.0956666666666667 0.398 0.314833333333333 0.280666666666667 0.412666666666667
Nynrin 0.0958333333333333 0.369833333333333 0.104333333333333 0.334666666666667 0.393
Cd300lg 0.0958333333333333 0.409166666666667 0.3885 0.116833333333333 0.185833333333333
Spry2 0.0958333333333333 0.355 0.413 0.206 0.4445
Mepce 0.096 0.4225 0.334166666666667 0.270166666666667 0.3515
Cd300lb 0.096 0.379333333333333 0.36 0.3585 0.301833333333333
Otx1 0.096 0.498333333333333 0.148 0.0608333333333333 0.296833333333333
Gpaa1 0.096 0.4825 0.416833333333333 0.347333333333333 0.363
Map2k5 0.096 0.355333333333333 0.499833333333333 0.233833333333333 0.331333333333333
Rhbdd1 0.0961666666666666 0.307666666666667 0.326 0.0963333333333333 0.479666666666667
Rab3d 0.0961666666666667 0.464333333333333 0.381 0.341166666666667 0.270833333333333
Ubr7 0.0963333333333333 0.355666666666667 0.400166666666667 0.443833333333333 0.3
Dnase2b 0.0963333333333333 0.4435 0.271666666666667 0.0605 0.311333333333333
Catsperb 0.0963333333333334 0.449 0.129333333333333 0.275 0.389666666666667
Hmga1-rs1 0.0963333333333334 0.4835 0.127666666666667 0.4315 0.1605
Sim1 0.0965 0.288666666666667 0.267833333333333 0.474833333333333 0.259
Fam84a 0.0965 0.402 0.4755 0.338166666666667 0.471833333333333
Col6a6 0.0965 0.323166666666667 0.145 0.282666666666667 0.455166666666667
Ubtf 0.0965 0.299666666666667 0.1035 0.116833333333333 0.221333333333333
Cttnbp2nl 0.0965 0.325666666666667 0.3655 0.184333333333333 0.326666666666667
Emp2 0.0966666666666667 0.413833333333333 0.2595 0.314 0.4195
Kcnk5 0.0966666666666667 0.290166666666667 0.276666666666667 0.101333333333333 0.107333333333333
B4galnt2 0.0966666666666667 0.204 0.361333333333333 0.429166666666667 0.106
Grin2a 0.0968333333333333 0.1995 0.1285 0.385666666666667 0.4215
Eng 0.0968333333333333 0.216333333333333 0.309666666666667 0.251166666666667 0.234166666666667
Mkrn2 0.0968333333333333 0.2735 0.435833333333333 0.175 0.354
Ctbp2 0.0968333333333333 0.398666666666667 0.328166666666667 0.464166666666667 0.278666666666667
Rbm19 0.0968333333333333 0.344333333333333 0.341166666666667 0.133666666666667 0.241666666666667
Fam179a 0.0968333333333333 0.255166666666667 0.375333333333333 0.0618333333333333 0.352166666666667
Cdk2 0.0968333333333333 1 0.481833333333333 0.346333333333333 0.366666666666667
Lrrc24 0.097 0.323166666666667 0.3865 0.0796666666666667 0.440833333333333
Ccdc163 0.097 0.153666666666667 0.475666666666667 0.427666666666667 0.180333333333333
2310039H08Rik 0.097 0.244833333333333 0.264333333333333 0.471666666666667 0.321333333333333
Tceal1 0.097 0.2585 0.306333333333333 0.4005 0.194333333333333
Id2 0.097 0.306166666666667 0.493833333333333 0.434666666666667 0.244333333333333
Fbxo33 0.097 0.407666666666667 0.1625 0.446166666666667 0.248166666666667
Nars 0.097 0.171 0.359666666666667 0.335333333333333 0.417166666666667
Ccdc92 0.0971666666666666 0.448333333333333 0.1175 0.198666666666667 0.147166666666667
Lrrc56 0.0971666666666667 0.495666666666667 0.368666666666667 0.352333333333333 0.3265
Ypel4 0.0971666666666667 0.495333333333333 0.440833333333333 0.371666666666667 0.319166666666667
Alg12 0.0973333333333334 0.207666666666667 0.4445 0.276833333333333 0.154333333333333
Maml2 0.0973333333333334 0.2425 0.209166666666667 0.425333333333333 0.333
Ict1 0.0975 0.428333333333333 0.4405 0.419833333333333 0.441666666666667
Ldlrad1 0.0976666666666667 0.402833333333333 0.437666666666667 0.261333333333333 0.488833333333333
Zfp429 0.0976666666666667 0.344666666666667 0.237166666666667 0.389 0.269166666666667
Gm6710 0.0976666666666667 0.4525 0.43 0.344166666666667 0.316
St7l 0.0976666666666667 0.462833333333333 0.460166666666667 0.147166666666667 0.451
Tpgs2 0.0976666666666667 0.196166666666667 0.407 0.4855 0.408166666666667
Gcgr 0.0976666666666667 0.460666666666667 0.2425 0.3365 0.244833333333333
Fam171a2 0.0978333333333333 0.290833333333333 0.347333333333333 0.342666666666667 0.401
Gpr97 0.0978333333333333 0.377166666666667 0.350333333333333 0.496333333333333 0.460333333333333
4921517D22Rik 0.0978333333333333 0.447833333333333 0.384 0.496333333333333 0.134
Serpina1e 0.0978333333333333 0.400833333333333 0.3665 0.148833333333333 0.370666666666667
Slc31a2 0.0978333333333333 0.308833333333333 0.201 0.105333333333333 0.490666666666667
Thoc3 0.0978333333333333 0.421833333333333 0.450666666666667 0.328666666666667 0.322
Luc7l2 0.0978333333333333 0.400833333333333 0.388333333333333 0.229833333333333 0.481
Usp3 0.0978333333333333 0.319166666666667 0.362166666666667 0.333833333333333 0.07
Sympk 0.098 0.203 0.244 0.3385 0.2005
Rac2 0.098 0.339166666666667 0.042 0.2585 0.183333333333333
Gnao1 0.098 0.301833333333333 0.309833333333333 0.185666666666667 0.2735
Zscan21 0.098 0.392833333333333 0.205333333333333 0.09 0.358833333333333
Nip7 0.098 0.300666666666667 0.3015 0.1975 0.3885
4930524B15Rik 0.0981666666666666 0.476333333333333 0.490333333333333 0.250833333333333 0.268666666666667
Lce1m 0.0981666666666666 0.3155 0.317333333333333 0.463 0.169166666666667
Prg4 0.0981666666666666 0.291666666666667 0.4735 0.347 0.469333333333333
Ctrb1 0.0981666666666667 0.444333333333333 0.268333333333333 0.3135 0.2265
Ubr3 0.0983333333333333 0.482166666666667 0.317666666666667 0.430666666666667 0.431666666666667
Asic2 0.0983333333333333 0.363833333333333 0.093 0.404666666666667 0.168
Slc3a2 0.0983333333333333 0.432166666666667 0.0696666666666667 0.3775 0.2195
Sestd1 0.0983333333333334 0.357166666666667 0.311666666666667 0.051 0.302166666666667
Ndufv1 0.0985 0.3085 0.445666666666667 0.0706666666666667 0.347833333333333
Slc37a2 0.0985 0.3605 0.286333333333333 0.171166666666667 0.424
Uts2r 0.0985 0.436666666666667 0.1765 0.0808333333333333 0.136666666666667
Vmn1r230 0.0985 0.418666666666667 0.226666666666667 0.249333333333333 0.135333333333333
Aldh4a1 0.0985 0.157333333333333 0.150166666666667 0.0301666666666667 0.0773333333333334
Nudt14 0.0985 0.208833333333333 0.436333333333333 0.408333333333333 0.464166666666667
Drd4 0.0985 0.316833333333333 0.2475 0.0545 0.413333333333333
Chrne 0.0985 0.356833333333333 0.3495 0.462666666666667 0.468666666666667
Fbxl5 0.0985 0.301833333333333 0.342166666666667 0.196833333333333 0.493666666666667
Atp5h 0.0985 0.265833333333333 0.428166666666667 0.491 0.354166666666667
Gpr44 0.0986666666666667 0.403333333333333 0.232333333333333 0.103 0.401
Dlat 0.0988333333333333 0.429666666666667 0.4975 0.351666666666667 0.498
Xylt2 0.0988333333333333 0.3605 0.274666666666667 0.245333333333333 0.197
Gch1 0.099 0.394666666666667 0.409333333333333 0.122166666666667 0.353666666666667
Tex9 0.099 0.471333333333333 0.160666666666667 0.0743333333333333 0.1125
Aph1c 0.0991666666666666 0.495833333333333 0.3875 0.287333333333333 0.440666666666667
Fzd2 0.0991666666666666 0.314833333333333 0.211833333333333 0.439166666666667 0.399666666666667
Gm581 0.0991666666666667 0.1575 0.049 0.382166666666667 0.373666666666667
Tnf 0.0991666666666667 0.482 0.384833333333333 0.113666666666667 0.456833333333333
Zmym6 0.0991666666666667 0.436166666666667 0.2615 0.2455 0.400166666666667
Erbb2 0.0993333333333334 0.4655 0.3935 0.326 0.4595
Pik3ca 0.0993333333333334 0.443 0.341833333333333 0.266333333333333 0.336666666666667
Cma1 0.0995 0.370833333333333 0.217833333333333 0.2815 0.471
Pomt1 0.0995 0.189 0.490833333333333 0.296 0.465833333333333
Zfp286 0.0995 0.392166666666667 0.301666666666667 0.4875 0.443333333333333
Cdx1 0.0996666666666667 0.322 0.4735 0.449 0.145
1700034J05Rik 0.0996666666666667 0.378666666666667 0.326166666666667 0.1455 0.469333333333333
Fam212b 0.0996666666666667 0.405166666666667 0.0735 0.111 0.256833333333333
Lrrc17 0.0998333333333333 0.371166666666667 0.452833333333333 0.343666666666667 0.354333333333333
Nipa1 0.0998333333333333 0.38 0.490333333333333 0.488 0.4645
Mdga1 0.0998333333333333 0.4815 0.0661666666666667 0.326666666666667 0.265166666666667
Atp6v1a 0.0998333333333333 0.345666666666667 0.3385 0.218333333333333 0.418666666666667
Ammecr1 0.0998333333333333 0.2515 0.0595 0.445 0.114166666666667
Nmt2 0.0998333333333333 0.437666666666667 0.49 0.337333333333333 0.3665
Nabp2 0.1 0.280333333333333 0.276333333333333 0.467333333333333 0.302333333333333
Slc35g3 0.1 0.371833333333333 0.426333333333333 0.085 0.1115
Aldh1a2 0.1 0.184 0.3335 0.284833333333333 0.3805
Fam160b2 0.100166666666667 0.473166666666667 0.122333333333333 0.261833333333333 0.224166666666667
Cactin 0.100333333333333 0.4875 0.348333333333333 0.4435 0.289166666666667
Cldn4 0.100333333333333 0.358666666666667 0.1115 0.0311666666666667 0.345666666666667
Cdc42se1 0.100333333333333 0.1585 0.295333333333333 0.461333333333333 0.237333333333333
Dpep2 0.100333333333333 0.453166666666667 0.2205 0.0541666666666667 0.2105
Cyp2d34 0.100333333333333 0.412833333333333 0.168 0.215666666666667 0.357666666666667
Mospd1 0.1005 0.416833333333333 0.363833333333333 0.399166666666667 0.229833333333333
Krtap11-1 0.1005 0.494833333333333 0.485833333333333 0.1275 0.434666666666667
Clp1 0.1005 0.396166666666667 0.394833333333333 0.497833333333333 0.466333333333333
Nup88 0.100666666666667 0.250833333333333 0.363666666666667 0.3455 0.212666666666667
Suv39h1 0.100666666666667 0.376833333333333 0.294166666666667 0.457333333333333 0.453333333333333
Wnt2b 0.100666666666667 0.453666666666667 0.199666666666667 0.177666666666667 0.259333333333333
Plekhb2 0.100666666666667 0.257833333333333 0.274833333333333 0.143833333333333 0.2915
AY761185 0.100666666666667 0.486833333333333 0.499 0.244333333333333 0.297
Zdhhc19 0.100833333333333 0.3325 0.482333333333333 0.319166666666667 0.321166666666667
Pdia2 0.100833333333333 0.460166666666667 0.383166666666667 0.1605 0.221833333333333
Spink14 0.100833333333333 0.393833333333333 0.453166666666667 0.2925 0.379166666666667
Adtrp 0.101 0.425333333333333 0.2345 0.261833333333333 0.2805
Sort1 0.101 0.351 0.424 0.493166666666667 0.128
Tyrobp 0.101 0.450166666666667 0.244333333333333 0.475833333333333 0.187
Fos 0.101 0.299833333333333 0.0623333333333333 0.0538333333333333 0.108333333333333
Ocln 0.101 0.169333333333333 0.273166666666667 0.1365 0.1875
Acta2 0.101 0.405833333333333 0.379333333333333 0.435666666666667 0.478666666666667
Itgax 0.101 0.4185 0.131833333333333 0.264666666666667 0.265
Hspa8 0.101 0.352 0.4125 0.309666666666667 0.385333333333333
Nos3 0.101166666666667 0.3275 0.410833333333333 0.4645 0.465666666666667
Tiam2 0.101166666666667 0.399166666666667 0.191166666666667 0.150666666666667 0.403333333333333
Scrn1 0.101166666666667 0.329 0.3315 0.324666666666667 0.342166666666667
Fam213a 0.101166666666667 0.378166666666667 0.463166666666667 0.458166666666667 0.295666666666667
Kcnk2 0.101333333333333 0.371 0.457666666666667 0.229166666666667 0.376166666666667
Anapc7 0.101333333333333 0.330666666666667 0.456666666666667 0.4205 0.171166666666667
Csgalnact2 0.1015 0.376666666666667 0.375833333333333 0.100833333333333 0.230833333333333
Ccnc 0.1015 0.377 0.406 0.406333333333333 0.363
Hap1 0.101666666666667 0.4245 0.432333333333333 0.499666666666667 0.401833333333333
Csnk2b 0.101666666666667 0.379833333333333 0.2595 0.48 0.227333333333333
Kcnab2 0.101833333333333 0.35 0.429333333333333 0.318 0.0953333333333333
Vwde 0.101833333333333 0.396333333333333 0.234166666666667 0.196333333333333 0.279833333333333
Rpl4 0.101833333333333 0.337333333333333 0.438166666666667 0.209666666666667 0.320833333333333
Aes 0.101833333333333 0.454666666666667 0.405166666666667 0.102666666666667 0.281333333333333
Hspa12b 0.101833333333333 0.299166666666667 0.281333333333333 0.266833333333333 0.355833333333333
Unc13a 0.101833333333333 0.400666666666667 0.432833333333333 0.1485 0.465166666666667
Tmed11 0.101833333333333 0.224333333333333 0.4585 0.446666666666667 0.411666666666667
Fshr 0.101833333333333 0.4745 0.3885 0.317333333333333 0.178666666666667
Nlgn2 0.102 0.4135 0.365166666666667 0.448666666666667 0.375
Cyb561 0.102 0.451666666666667 0.404333333333333 0.166 0.1785
Tmem135 0.102 0.162166666666667 0.447666666666667 0.145 0.4215
Akap11 0.102 0.465166666666667 0.105333333333333 0.375666666666667 0.247333333333333
Sgsm2 0.102 0.365666666666667 0.451166666666667 0.08 0.238333333333333
Ago2 0.102166666666667 0.362833333333333 0.378333333333333 0.149333333333333 0.240833333333333
Tnks 0.102166666666667 0.242333333333333 0.384666666666667 0.374 0.325
Slc25a17 0.102166666666667 0.389666666666667 0.183666666666667 0.154 0.402
Spef1 0.102166666666667 0.48 0.110333333333333 0.087 0.144
Syt17 0.102166666666667 0.492 0.0836666666666667 0.312 0.27
Daw1 0.102166666666667 0.404333333333333 0.1755 0.0848333333333333 0.246
Fam217b 0.102166666666667 0.4205 0.361833333333333 0.363833333333333 0.331833333333333
Osmr 0.102166666666667 0.424666666666667 0.316 0.122666666666667 0.326333333333333
Dffb 0.102333333333333 0.398333333333333 0.233666666666667 0.137833333333333 0.455
1600002K03Rik 0.102333333333333 0.238666666666667 0.419166666666667 0.4995 0.4615
Ddx39b 0.102333333333333 0.480666666666667 0.0253333333333333 0.197333333333333 0.226
Acsl6 0.102333333333333 0.346166666666667 0.479833333333333 0.195333333333333 0.086
Gpn3 0.102333333333333 0.458833333333333 0.480166666666667 0.362666666666667 0.417333333333333
Echdc3 0.102333333333333 0.369333333333333 0.337833333333333 0.145833333333333 0.363833333333333
Rpl35 0.1025 0.430166666666667 0.0421666666666667 0.111 0.227833333333333
Kank1 0.1025 0.439166666666667 0.263166666666667 0.118666666666667 0.457666666666667
Iqub 0.102666666666667 0.224166666666667 0.300333333333333 0.493333333333333 0.2305
Neu2 0.102666666666667 0.459333333333333 0.44 0.365333333333333 0.447833333333333
Gnat1 0.102666666666667 0.298333333333333 0.442666666666667 0.144 0.397833333333333
Gpx4 0.102833333333333 0.486833333333333 0.237166666666667 0.331833333333333 0.3355
Chmp6 0.102833333333333 0.252166666666667 0.291 0.391333333333333 0.482333333333333
Dcdc2b 0.102833333333333 0.334333333333333 0.432 0.105833333333333 0.320833333333333
Rbpjl 0.102833333333333 0.469666666666667 0.467166666666667 0.323666666666667 0.220166666666667
Numa1 0.102833333333333 0.416166666666667 0.485333333333333 0.339166666666667 0.283166666666667
Cdnf 0.103 0.375166666666667 0.402666666666667 0.181833333333333 0.242333333333333
Atp1a3 0.103 0.154 0.3675 0.349333333333333 0.492333333333333
Atp1b2 0.103166666666667 0.337833333333333 0.338666666666667 0.488666666666667 0.253666666666667
Fdx1l 0.103166666666667 0.474666666666667 0.419833333333333 0.230833333333333 0.352166666666667
Il18bp 0.103166666666667 0.3 0.477666666666667 0.138166666666667 0.435166666666667
Pax5 0.103166666666667 0.284 0.475 0.0461666666666667 0.373666666666667
Taok2 0.103166666666667 0.443666666666667 0.413333333333333 0.0831666666666667 0.162333333333333
Zfand2b 0.103333333333333 0.429333333333333 0.297 0.1625 0.275666666666667
Pdcd5 0.103333333333333 0.2995 0.178 0.0726666666666667 0.074
1700037C18Rik 0.103333333333333 0.3225 0.430166666666667 0.3905 0.382
Ndufv2 0.103333333333333 1 0.074 0.285 0.0636666666666667
Phf11d 0.103333333333333 1 0.191166666666667 1 0.229
AW146154 0.103333333333333 0.257166666666667 0.252666666666667 0.105333333333333 0.188
Iba57 0.1035 0.473666666666667 0.3195 0.016 0.300166666666667
Sprr2b 0.1035 0.446666666666667 0.4335 0.2885 0.266333333333333
Cbr3 0.1035 0.382666666666667 0.288833333333333 0.246833333333333 0.337333333333333
Cadm2 0.1035 0.477666666666667 0.410666666666667 0.157333333333333 0.268
Trim35 0.103666666666667 0.3035 0.464666666666667 0.0993333333333334 0.269833333333333
Fastkd3 0.103666666666667 0.408 0.436 0.419166666666667 0.133166666666667
Adora2b 0.103666666666667 0.267 0.320166666666667 0.351833333333333 0.226666666666667
Calu 0.103666666666667 0.295666666666667 0.244 0.438333333333333 0.374833333333333
Gamt 0.103666666666667 0.448833333333333 0.446333333333333 0.467333333333333 0.317666666666667
Fli1 0.103666666666667 0.121 0.260833333333333 0.4545 0.114666666666667
Fam195a 0.103833333333333 0.262333333333333 0.305166666666667 0.121666666666667 0.137166666666667
Nudt5 0.103833333333333 0.3925 0.392666666666667 0.4285 0.222833333333333
Ndnl2 0.103833333333333 0.272 0.165833333333333 0.307333333333333 0.183833333333333
Kif1b 0.103833333333333 0.359833333333333 0.0445 0.262833333333333 0.0783333333333334
Creb3l1 0.103833333333333 0.463666666666667 0.0933333333333334 0.378333333333333 0.168
Cdc7 0.103833333333333 0.456333333333333 0.471833333333333 0.348166666666667 0.21
Mtif3 0.104 0.485 0.407666666666667 0.170333333333333 0.242
Erc2 0.104 0.189666666666667 0.444833333333333 0.223666666666667 0.173166666666667
Ten1 0.104 0.334333333333333 0.270166666666667 0.365 0.308166666666667
Amz2 0.104166666666667 0.301833333333333 0.4335 0.4005 0.118833333333333
Efna1 0.104166666666667 0.375166666666667 0.00816666666666666 0.434833333333333 0.130333333333333
Necab1 0.104166666666667 0.271666666666667 0.00766666666666671 0.2775 0.0793333333333333
Glb1 0.104166666666667 0.379833333333333 0.291333333333333 0.219666666666667 0.343833333333333
Akr1c12 0.104166666666667 1 0.246166666666667 0.340666666666667 0.305666666666667
Hk1 0.104166666666667 0.397666666666667 0.121666666666667 0.3875 0.404666666666667
Ddx50 0.104166666666667 0.298 0.2245 0.0818333333333333 0.333
Rab4a 0.104166666666667 0.360166666666667 0.481166666666667 0.309666666666667 0.44
Vegfc 0.104333333333333 0.460833333333333 0.4475 0.4935 0.336
Ihh 0.104333333333333 0.4855 0.209 0.220833333333333 0.38
Lsm11 0.1045 0.360833333333333 0.331166666666667 0.1785 0.263166666666667
Rims2 0.1045 0.375333333333333 0.496833333333333 0.279 0.369833333333333
Mapkapk3 0.1045 0.319833333333333 0.2585 0.489666666666667 0.449666666666667
Gatsl3 0.104666666666667 0.424333333333333 0.338 0.305833333333333 0.164666666666667
Lhx5 0.104666666666667 0.399833333333333 0.201 0.465 0.212833333333333
Hdlbp 0.104666666666667 0.437666666666667 0.446 0.103333333333333 0.235166666666667
Zc4h2 0.104666666666667 0.337 0.482 0.1635 0.245666666666667
Peo1 0.104666666666667 0.4885 0.386666666666667 0.252833333333333 0.4505
Fam170a 0.104666666666667 0.384833333333333 0.3165 1 0.394
Ryk 0.104833333333333 0.481166666666667 0.475166666666667 0.283666666666667 0.107833333333333
1700012A03Rik 0.104833333333333 0.190333333333333 0.485333333333333 0.0673333333333334 0.282666666666667
Ptpn5 0.104833333333333 0.209833333333333 0.272 0.439 0.1695
Gm14378 0.104833333333333 0.333833333333333 0.217166666666667 0.165 0.171833333333333
Ttyh3 0.104833333333333 0.4795 0.199833333333333 0.116 0.356166666666667
Rabgef1 0.104833333333333 0.307666666666667 0.400166666666667 0.476333333333333 0.487666666666667
Slc5a6 0.104833333333333 0.431166666666667 0.3885 0.1345 0.321
Sapcd2 0.105 0.4255 0.451166666666667 0.331 0.271833333333333
Amt 0.105 0.145 0.284 0.121666666666667 0.198166666666667
Smtnl2 0.105 0.496 0.343666666666667 0.0885 0.416333333333333
Smim12 0.105 0.255 0.301833333333333 0.360833333333333 0.0986666666666667
Wdr24 0.105166666666667 0.287333333333333 0.350833333333333 0.319333333333333 0.2615
Onecut3 0.105333333333333 0.469166666666667 0.219833333333333 0.432666666666667 0.425833333333333
Kctd20 0.105333333333333 0.344833333333333 0.437166666666667 0.180166666666667 0.445333333333333
Th 0.105333333333333 0.342666666666667 0.134166666666667 0.367333333333333 0.401
Krtcap2 0.1055 0.117333333333333 0.466 0.253666666666667 0.264333333333333
1810013L24Rik 0.1055 0.1205 0.106333333333333 0.249333333333333 0.4425
Msantd2 0.1055 0.3485 0.317666666666667 0.057 0.3755
Twsg1 0.1055 0.250166666666667 0.300666666666667 0.3305 0.468833333333333
Unk 0.1055 0.297 0.4155 0.148833333333333 0.372666666666667
4930506M07Rik 0.1055 0.317666666666667 0.436833333333333 0.3895 0.330833333333333
Trhde 0.105666666666667 0.424 0.383333333333333 0.212833333333333 0.4505
Rab40b 0.105666666666667 0.446333333333333 0.443333333333333 0.126166666666667 0.279
Naa60 0.105666666666667 0.3725 0.413666666666667 0.475833333333333 0.325833333333333
Rabac1 0.105666666666667 0.253666666666667 0.415 0.351333333333333 0.375333333333333
Cacna2d1 0.105833333333333 0.2425 0.422833333333333 0.193333333333333 0.2165
Asb3 0.105833333333333 0.220666666666667 0.348 0.366333333333333 0.393333333333333
Trib3 0.105833333333333 0.407666666666667 0.317166666666667 0.104166666666667 0.376333333333333
Taf2 0.105833333333333 0.425666666666667 0.4935 0.379166666666667 0.3655
Galns 0.105833333333333 1 0.426 0.2685 0.2185
Rev3l 0.105833333333333 0.375 0.413666666666667 0.220833333333333 0.4835
Tpo 0.106 0.179333333333333 0.4515 0.212166666666667 0.3125
Defb36 0.106 0.428666666666667 0.433166666666667 0.2515 0.289166666666667
Gmeb1 0.106166666666667 0.377666666666667 0.11 0.474 0.1015
Ythdc1 0.106166666666667 0.225333333333333 0.062 0.242666666666667 0.475166666666667
Lgals4 0.106166666666667 0.446666666666667 0.4375 0.4755 0.4775
Lrfn1 0.106166666666667 0.353833333333333 0.455166666666667 0.389833333333333 0.242666666666667
Rnf141 0.106333333333333 0.302666666666667 0.143833333333333 0.3 0.363333333333333
Racgap1 0.106333333333333 1 1 0.210166666666667 0.462333333333333
Calcoco2 0.1065 0.446333333333333 0.225333333333333 0.367 0.238666666666667
Ctdsp1 0.1065 0.138333333333333 0.051 0.199 0.071
4931414P19Rik 0.1065 0.238166666666667 0.350666666666667 0.212166666666667 0.351166666666667
Gramd3 0.1065 0.185666666666667 0.2155 0.4025 0.308333333333333
Pgp 0.1065 0.462833333333333 0.4775 0.494166666666667 0.327166666666667
Cryba4 0.1065 0.1045 0.171166666666667 0.186833333333333 0.153833333333333
Gorasp2 0.1065 0.4805 0.445833333333333 1 0.401166666666667
Zfp386 0.106666666666667 0.321833333333333 0.211833333333333 0.200166666666667 0.398666666666667
Vkorc1 0.106666666666667 0.467333333333333 0.123833333333333 0.3035 0.357166666666667
Krtap13 0.106666666666667 0.4475 0.3105 0.2245 0.432833333333333
Wsb1 0.106666666666667 0.353666666666667 0.295666666666667 0.139333333333333 0.0935
Fhl5 0.106666666666667 0.228333333333333 0.361833333333333 0.141166666666667 0.3685
R3hcc1 0.106666666666667 0.3525 0.1805 0.396 0.172333333333333
Etnk2 0.106666666666667 0.493333333333333 0.3355 0.355833333333333 0.257166666666667
Agr2 0.106666666666667 0.348666666666667 0.407666666666667 0.326166666666667 0.121333333333333
Gbp7 0.106666666666667 0.36 0.381833333333333 0.198666666666667 0.483666666666667
Zfp217 0.106666666666667 0.335666666666667 0.356166666666667 0.323666666666667 0.485833333333333
Pced1a 0.106666666666667 0.4895 0.376 0.093 0.441166666666667
2700094K13Rik 0.106833333333333 0.386166666666667 0.106 0.321166666666667 0.267
Taf1c 0.106833333333333 0.313166666666667 0.452 0.268 0.263666666666667
Osgepl1 0.106833333333333 0.163 0.361333333333333 0.0885 0.360666666666667
Tsen34 0.106833333333333 0.470666666666667 0.096 0.177666666666667 0.1155
Serping1 0.106833333333333 0.177 0.3255 0.269833333333333 0.4595
Ascc3 0.106833333333333 0.467 0.339833333333333 0.161666666666667 0.326333333333333
Cops4 0.106833333333333 0.416833333333333 0.279333333333333 0.4155 0.183833333333333
Sox2 0.107 0.3395 0.290333333333333 0.287833333333333 0.346666666666667
Gpr153 0.107 0.432833333333333 0.386 0.2635 0.116
Hfm1 0.107 0.325833333333333 0.2115 0.4625 0.114666666666667
Kat5 0.107 0.384166666666667 0.232833333333333 0.2985 0.477666666666667
Npb 0.107 0.327166666666667 0.389333333333333 0.203333333333333 0.420166666666667
D630003M21Rik 0.107166666666667 0.363 0.472166666666667 0.0685 0.318833333333333
Rab11b 0.107166666666667 0.322 0.254 0.266833333333333 0.442666666666667
Serpinh1 0.107166666666667 0.442166666666667 0.329833333333333 0.345166666666667 0.182
Wars2 0.107333333333333 0.234333333333333 0.236666666666667 0.121 0.377
Impdh2 0.107333333333333 0.2285 0.4255 0.0573333333333333 0.3765
Slc35g2 0.107333333333333 0.381833333333333 0.331333333333333 0.414833333333333 0.461
Anpep 0.107333333333333 0.248166666666667 0.176666666666667 0.301 0.406333333333333
Sf3b4 0.107333333333333 0.413666666666667 0.228 0.3695 0.227
Grin1 0.107333333333333 0.442 0.411 0.331666666666667 0.132166666666667
Arglu1 0.107333333333333 0.227166666666667 0.216833333333333 0.0166666666666667 0.330666666666667
Clmp 0.1075 0.330666666666667 0.372333333333333 0.4225 0.434166666666667
Cyp2d12 0.1075 0.334166666666667 0.426333333333333 0.2825 0.3195
Car15 0.1075 0.325666666666667 0.266 0.0683333333333333 0.394666666666667
Dhcr24 0.1075 0.0798333333333333 0.160166666666667 0.400833333333333 0.1025
Dnajb3 0.107666666666667 0.4005 0.15 0.4105 0.171166666666667
Cgref1 0.107666666666667 0.422 0.348 0.231166666666667 0.2095
Hltf 0.107666666666667 0.3175 0.329333333333333 0.119666666666667 0.220666666666667
Pde1b 0.107666666666667 0.439 0.276 0.1405 0.497166666666667
Dtd1 0.107666666666667 0.229166666666667 1 1 0.213333333333333
Tox3 0.107833333333333 0.305666666666667 0.212833333333333 0.436333333333333 0.0398333333333334
Nr5a2 0.107833333333333 0.3095 0.3565 0.0901666666666667 0.340833333333333
AI462493 0.107833333333333 0.382333333333333 0.160666666666667 0.199666666666667 0.346833333333333
Myo5c 0.107833333333333 0.461333333333333 0.266 0.287333333333333 0.172666666666667
Dnajc13 0.107833333333333 1 1 0.192 0.386166666666667
Tdpoz4 0.107833333333333 1 0.447833333333333 0.371666666666667 0.394
Gtf2ird1 0.107833333333333 1 0.355333333333333 0.130333333333333 0.4785
Larp1 0.108 0.235 0.3815 0.335666666666667 0.2575
Zcchc9 0.108 0.361166666666667 0.411666666666667 0.143666666666667 0.292833333333333
Wfdc15a 0.108 0.494 0.4045 0.466666666666667 0.186
Mipep 0.108 0.385833333333333 0.271666666666667 0.214 0.301833333333333
Nfkbia 0.108 0.2735 0.414833333333333 0.4675 0.292
Rad21l 0.108166666666667 0.461833333333333 0.1395 0.322166666666667 0.454
Cstf2t 0.108166666666667 0.331166666666667 0.1 0.380833333333333 0.295166666666667
Tas2r107 0.108166666666667 0.311666666666667 0.470166666666667 0.388333333333333 0.2615
Slc24a3 0.108333333333333 0.325333333333333 0.216666666666667 0.322833333333333 0.413333333333333
Cyp1a1 0.108333333333333 0.499833333333333 0.402833333333333 0.125 0.286333333333333
Rab25 0.1085 0.370833333333333 0.183666666666667 0.169333333333333 0.233333333333333
Stat2 0.1085 0.244 0.36 0.131 0.243166666666667
Ttbk2 0.1085 0.407 0.1795 0.3545 0.0938333333333333
Rnf215 0.108666666666667 0.343 0.3445 0.173166666666667 0.390833333333333
Vwa2 0.108666666666667 0.263666666666667 0.0493333333333333 0.0118333333333333 0.4455
Mto1 0.108666666666667 0.403 0.271166666666667 0.325 0.4945
Otogl 0.108666666666667 0.407333333333333 0.309 0.0138333333333334 0.417666666666667
Phpt1 0.108833333333333 0.130166666666667 0.0591666666666667 0.379166666666667 0.0401666666666667
Sat2 0.108833333333333 0.419 0.357 0.1655 0.373833333333333
Tmem178 0.109 0.176666666666667 0.226333333333333 0.0335 0.2965
Prdm12 0.109 0.268 0.443833333333333 0.247833333333333 0.457833333333333
Thra 0.109 0.2245 0.3325 0.444166666666667 0.258
Gm6812 0.109 0.329166666666667 0.435 0.3355 0.462166666666667
Pcbp2 0.109 0.293833333333333 0.474833333333333 0.4185 0.261
Gpr39 0.109166666666667 0.383166666666667 0.2585 0.2555 0.233166666666667
Tmem194b 0.109166666666667 0.449666666666667 0.497666666666667 0.359833333333333 0.229166666666667
Ganc 0.109166666666667 0.4835 0.343333333333333 0.306166666666667 0.177
Zfp553 0.109166666666667 0.465666666666667 0.463666666666667 0.166166666666667 0.128166666666667
Tmem232 0.109166666666667 0.3015 0.278833333333333 0.376 0.433333333333333
Krtap19-5 0.109166666666667 0.251 0.462 0.0881666666666667 0.239333333333333
Zfp456 0.109166666666667 0.229166666666667 0.102 0.435 0.464333333333333
Muc13 0.109166666666667 0.357833333333333 0.0816666666666667 0.321166666666667 0.226666666666667
Rbm43 0.109166666666667 0.4895 0.251 0.467 0.325833333333333
Pdx1 0.109166666666667 0.347333333333333 0.336333333333333 0.261666666666667 0.135
Zfp3 0.109333333333333 0.455166666666667 0.400833333333333 0.340333333333333 0.284166666666667
Ltbr 0.109333333333333 0.496833333333333 0.309833333333333 0.2805 0.374666666666667
Elf4 0.109333333333333 0.383333333333333 0.376833333333333 0.257 0.390333333333333
Irf4 0.109333333333333 1 0.0681666666666667 0.406 0.349833333333333
Trpc4 0.1095 0.416166666666667 0.420666666666667 0.373666666666667 0.421
1700010I14Rik 0.1095 0.479833333333333 0.2485 0.261333333333333 0.433333333333333
Itsn1 0.1095 0.354166666666667 0.488666666666667 0.491833333333333 0.3575
Slc16a12 0.109666666666667 0.406333333333333 0.224 0.400666666666667 0.263833333333333
Tra2b 0.109666666666667 0.448833333333333 0.401666666666667 0.103166666666667 0.264666666666667
Cd72 0.109666666666667 0.410333333333333 0.244166666666667 0.337833333333333 0.194
Trp53inp2 0.109833333333333 0.184333333333333 0.442666666666667 0.1715 0.309833333333333
Ap2a2 0.109833333333333 0.351666666666667 0.472666666666667 0.186833333333333 0.0936666666666667
Tmem198b 0.109833333333333 0.407333333333333 0.287333333333333 0.377666666666667 0.266666666666667
Hist2h2bb 0.109833333333333 0.199666666666667 0.356333333333333 0.227 0.392333333333333
Smim11 0.109833333333333 0.417666666666667 0.159333333333333 0.438 0.183166666666667
Mxra8 0.11 0.493166666666667 0.337333333333333 0.4985 0.410666666666667
Igf2 0.11 0.488833333333333 0.433833333333333 0.332666666666667 0.134166666666667
Sema6d 0.11 0.2415 0.386 0.0858333333333333 0.350833333333333
Tdo2 0.11 0.440666666666667 0.386666666666667 0.107833333333333 0.198833333333333
Ctnnb1 0.110166666666667 0.324666666666667 0.439166666666667 0.0135 0.4045
Mrp63 0.110166666666667 0.456333333333333 0.452166666666667 0.103166666666667 0.131166666666667
Chp1 0.110166666666667 0.443833333333333 0.204333333333333 0.0661666666666667 0.309333333333333
Psmd9 0.110166666666667 0.475833333333333 0.385 0.1425 0.412
Ranbp1 0.110333333333333 0.456 0.250166666666667 0.470166666666667 0.328333333333333
Zfpm2 0.110333333333333 0.321666666666667 0.470166666666667 0.119333333333333 0.497166666666667
Zfp462 0.110333333333333 0.380166666666667 0.194166666666667 0.478333333333333 0.348833333333333
Kank3 0.110333333333333 0.273666666666667 0.308833333333333 0.489333333333333 0.4395
Synpo2l 0.1105 0.413833333333333 0.221666666666667 0.332333333333333 0.493
Lypd3 0.1105 0.361833333333333 0.447 0.0423333333333333 0.403166666666667
Nceh1 0.1105 0.460833333333333 0.233333333333333 0.268833333333333 0.295833333333333
Rnft2 0.1105 0.458 0.113 0.343166666666667 0.0623333333333334
Syt6 0.1105 0.141333333333333 0.464666666666667 0.468 0.370833333333333
Pgf 0.1105 0.2475 0.181166666666667 0.497333333333333 0.205666666666667
Pigf 0.1105 0.434333333333333 0.1275 0.440166666666667 0.46
Itih5 0.1105 0.271 0.345333333333333 0.136 0.255833333333333
Gtpbp2 0.1105 0.226166666666667 0.426833333333333 0.0953333333333334 0.143
Mgmt 0.1105 0.2355 1 0.323666666666667 0.4145
Cldn19 0.110666666666667 0.350166666666667 0.366333333333333 0.266 0.318333333333333
Galp 0.110666666666667 0.260666666666667 0.282 0.178833333333333 0.089
Mina 0.110833333333333 0.207166666666667 0.0448333333333333 0.443 0.1335
Smpd1 0.110833333333333 0.443 0.141 0.107666666666667 0.235
Pcbp4 0.110833333333333 0.2495 0.388 0.305166666666667 0.368166666666667
BC051019 0.110833333333333 0.222 0.4225 0.188333333333333 0.497333333333333
S100a8 0.110833333333333 0.428 0.256833333333333 0.258166666666667 0.420666666666667
Grb14 0.111 0.179166666666667 0.22 0.415166666666667 0.2565
Rnf19b 0.111 0.182333333333333 0.280333333333333 0.397666666666667 0.2685
Zbed6 0.111 0.360833333333333 0.091 0.222666666666667 0.276833333333333
Prpf39 0.111 0.175333333333333 0.324833333333333 0.421166666666667 0.4795
Mrpl34 0.111 0.488666666666667 0.262833333333333 0.253833333333333 0.428166666666667
Slc41a1 0.111 0.337666666666667 0.4525 0.0586666666666667 0.459
Hcn4 0.111166666666667 0.484 0.352 0.231833333333333 0.356333333333333
Rnf113a2 0.111166666666667 0.445833333333333 0.397 0.354166666666667 0.411166666666667
Plek 0.111333333333333 0.384666666666667 0.0733333333333334 0.0385 0.193666666666667
Rpusd2 0.111333333333333 0.231833333333333 0.0933333333333333 0.199333333333333 0.385833333333333
Arhgef12 0.1115 0.4285 0.461666666666667 0.109 0.399166666666667
Rfc1 0.1115 0.487166666666667 0.253 0.215 0.191666666666667
Ubr1 0.1115 0.351333333333333 0.385666666666667 0.479166666666667 0.256
Usp17lb 0.1115 0.403333333333333 0.184833333333333 0.230833333333333 0.2955
Arid1b 0.1115 0.3565 0.463 0.367166666666667 0.418333333333333
Fuca2 0.1115 0.419166666666667 0.4395 0.0515 0.429666666666667
Rcc2 0.1115 0.4135 0.117 0.165833333333333 0.403333333333333
Fam83h 0.1115 0.244 0.390333333333333 0.4005 0.482666666666667
Cdh13 0.1115 0.157666666666667 0.313 0.4515 0.4545
Ticrr 0.1115 0.3505 0.191833333333333 0.288666666666667 0.385833333333333
Tspyl1 0.1115 0.366 0.284333333333333 0.273 0.393333333333333
Zfp259 0.111666666666667 0.416166666666667 0.418833333333333 0.333666666666667 0.199333333333333
Tm9sf1 0.111666666666667 0.360833333333333 0.349 0.335 0.301666666666667
Otud4 0.111666666666667 0.427 0.322 0.482833333333333 0.383
Vmn1r40 0.111666666666667 0.413833333333333 0.453 0.340666666666667 0.4435
Traf3ip3 0.111666666666667 0.405833333333333 0.206 0.351666666666667 0.385166666666667
Cx3cl1 0.111833333333333 0.349333333333333 0.455166666666667 0.0388333333333333 0.396166666666667
Batf2 0.111833333333333 0.374166666666667 0.385666666666667 0.304833333333333 0.194
Cplx3 0.112 0.4555 0.1835 0.2525 0.369333333333333
Npy4r 0.112 0.3715 0.395666666666667 0.391833333333333 0.273
Tro 0.112 0.397666666666667 0.3925 0.252 0.260833333333333
Mlph 0.112 0.301666666666667 0.405 0.251333333333333 0.499833333333333
Nsmce4a 0.112 0.453833333333333 0.473666666666667 0.269833333333333 0.326
Erh 0.112166666666667 0.341166666666667 0.307833333333333 0.155833333333333 0.451333333333333
Plat 0.112166666666667 0.256166666666667 0.3885 0.4555 0.303833333333333
Atp8b5 0.112166666666667 0.451166666666667 0.442166666666667 0.388666666666667 0.232333333333333
Renbp 0.112166666666667 0.464666666666667 0.1695 0.0913333333333333 0.342666666666667
Alg13 0.112333333333333 0.4465 0.4995 0.242833333333333 0.390166666666667
Snap23 0.112333333333333 0.25 0.0223333333333333 0.0581666666666667 0.3495
Mthfr 0.112333333333333 0.216 0.469666666666667 0.310833333333333 0.112333333333333
Arfrp1 0.112333333333333 0.226166666666667 1 0.323833333333333 0.351
Ccdc177 0.112333333333333 0.2975 0.1455 0.249833333333333 0.0261666666666667
Il17re 0.112333333333333 0.365833333333333 0.0756666666666667 0.243166666666667 0.22
Tsga8 0.112333333333333 0.4695 0.416666666666667 0.357166666666667 0.478333333333333
Cyb5r1 0.1125 0.488333333333333 0.2725 0.234 0.378333333333333
Cwc15 0.1125 0.429 0.490666666666667 0.146 0.441666666666667
Cyr61 0.1125 0.288166666666667 0.297833333333333 0.158166666666667 0.220166666666667
Actn1 0.1125 0.386166666666667 0.426833333333333 0.120833333333333 0.4065
Cpxm1 0.1125 0.495 0.202 0.0716666666666667 0.306833333333333
Eif1ad 0.1125 0.479833333333333 0.434833333333333 0.4095 0.326
Emc10 0.112666666666667 0.4245 0.282833333333333 0.367666666666667 0.211
Klhl41 0.112666666666667 0.499166666666667 0.107666666666667 0.0503333333333333 0.499166666666667
Dpysl3 0.112666666666667 0.216666666666667 0.340166666666667 0.374166666666667 0.265166666666667
Xpo4 0.112666666666667 0.311833333333333 0.350166666666667 0.343166666666667 0.373333333333333
E230008N13Rik 0.112666666666667 0.3925 0.255833333333333 0.493166666666667 0.253666666666667
Rrp1 0.112833333333333 0.235666666666667 0.174166666666667 0.2175 0.113166666666667
Rmdn2 0.112833333333333 0.444333333333333 0.483833333333333 0.459166666666667 0.327166666666667
Ccdc87 0.112833333333333 0.344333333333333 0.279 0.1915 0.1345
Flywch2 0.112833333333333 0.245166666666667 0.2715 0.265 0.198666666666667
Gpha2 0.112833333333333 0.162666666666667 0.27 0.240166666666667 0.0838333333333333
Nudt12 0.112833333333333 0.4845 0.483833333333333 0.277833333333333 0.3685
Ppfibp2 0.112833333333333 0.405833333333333 0.404666666666667 0.362166666666667 0.3585
Anapc1 0.113 0.337333333333333 0.192666666666667 0.308666666666667 0.238
Recql5 0.113 0.499 0.195333333333333 0.27 0.234
Hdhd2 0.113 0.322833333333333 0.1885 0.485333333333333 0.188833333333333
4930415O20Rik 0.113 0.1045 0.0659999999999999 0.244333333333333 0.289
Ccdc85b 0.113 0.423 0.0615 0.0503333333333333 0.158666666666667
Tex33 0.113166666666667 0.498166666666667 0.426833333333333 0.296166666666667 0.438
Star 0.113166666666667 0.286833333333333 0.425833333333333 0.230666666666667 0.253833333333333
Pkd1l2 0.113166666666667 0.48 0.220833333333333 0.319 0.199666666666667
Ocm 0.113166666666667 0.395833333333333 0.367 0.437666666666667 0.422833333333333
Tmem174 0.113166666666667 0.425166666666667 0.377333333333333 0.463666666666667 0.3265
Rbm8a 0.113166666666667 0.2575 0.2765 0.110333333333333 0.389666666666667
Psmc1 0.113166666666667 0.441166666666667 0.2445 0.449166666666667 0.295
2310079G19Rik 0.113333333333333 0.27 0.3875 0.464 0.4385
Efcab4a 0.113333333333333 0.3175 0.166833333333333 0.0875 0.407666666666667
Abcg4 0.1135 0.212 0.439666666666667 0.0178333333333334 0.370666666666667
Cntln 0.1135 0.4775 0.179166666666667 0.295833333333333 0.414166666666667
Fanci 0.1135 0.258166666666667 0.0998333333333333 0.428666666666667 0.315
Mrgprf 0.1135 0.489666666666667 0.129833333333333 0.159833333333333 0.316333333333333
9130401M01Rik 0.1135 0.4805 0.363333333333333 0.373833333333333 0.3325
Atp13a2 0.113666666666667 0.313333333333333 0.395833333333333 0.183333333333333 0.443
Slc47a2 0.113666666666667 0.354166666666667 0.4445 0.325833333333333 0.3395
Spata2l 0.113666666666667 0.3265 0.413833333333333 0.0846666666666667 0.348
Map3k1 0.113666666666667 0.4 0.347666666666667 0.262666666666667 0.172166666666667
Gm5531 0.113666666666667 0.278 0.257333333333333 0.4385 0.482666666666667
Ttll3 0.113666666666667 0.4775 0.118333333333333 0.111333333333333 0.409166666666667
Bmp15 0.113666666666667 0.318666666666667 0.204 0.0708333333333333 0.370666666666667
9030624J02Rik 0.113666666666667 0.290666666666667 0.387333333333333 0.247333333333333 0.315
Eps15 0.113833333333333 0.381666666666667 0.377666666666667 0.283 0.398333333333333
Rilpl2 0.113833333333333 0.177166666666667 0.248666666666667 0.132166666666667 0.295166666666667
Sars 0.113833333333333 0.429666666666667 0.133 0.412 0.1795
Med23 0.113833333333333 0.468 0.300666666666667 0.3125 0.148833333333333
Ptprg 0.114 0.153666666666667 0.340833333333333 0.0161666666666667 0.132
Ppargc1b 0.114 0.474833333333333 0.2055 0.303666666666667 0.406666666666667
Trpc2 0.114 0.154833333333333 0.3885 0.3425 0.457666666666667
Setd4 0.114 0.212833333333333 0.122 0.125166666666667 0.313166666666667
Hdgfrp3 0.114 0.456333333333333 0.2235 0.14 0.303833333333333
Nell2 0.114166666666667 0.468333333333333 0.270166666666667 0.376333333333333 0.4195
S100a13 0.114166666666667 0.233333333333333 0.356 0.195666666666667 0.418166666666667
Tm2d3 0.114166666666667 0.365 0.282333333333333 0.228333333333333 0.242166666666667
Vsig8 0.114166666666667 0.348666666666667 0.215666666666667 0.1595 0.186166666666667
Cnih4 0.114166666666667 0.356333333333333 0.492333333333333 0.208833333333333 0.3015
Tchh 0.114166666666667 0.0643333333333333 0.4305 0.480166666666667 0.167
Cubn 0.114333333333333 0.4685 0.391833333333333 0.277 0.349
Stoml2 0.114333333333333 0.468666666666667 0.285166666666667 0.350833333333333 0.481333333333333
Il22 0.114333333333333 0.371333333333333 0.372333333333333 0.368333333333333 0.438333333333333
Klhl38 0.114333333333333 0.464666666666667 0.172666666666667 0.180833333333333 0.302
Zbtb22 0.114333333333333 0.434833333333333 0.3575 0.471166666666667 0.348166666666667
Nppc 0.1145 0.465 0.2615 0.0201666666666667 0.473666666666667
Zfp707 0.1145 0.2595 0.339833333333333 0.193666666666667 0.0823333333333334
Hoxb13 0.1145 0.271 0.2405 0.447833333333333 0.4595
Pacs1 0.114666666666667 0.444833333333333 0.5 0.168666666666667 0.374333333333333
Vash2 0.114666666666667 0.312333333333333 0.154333333333333 0.456 0.427333333333333
Asap3 0.114666666666667 0.275833333333333 0.239833333333333 0.4745 0.342
0610010K14Rik 0.114666666666667 0.117833333333333 0.1825 0.402166666666667 0.2535
Eln 0.114666666666667 0.2805 0.310166666666667 0.369 0.399
Upk3bl 0.114666666666667 0.299666666666667 0.187666666666667 0.416166666666667 0.439666666666667
Zbtb38 0.114833333333333 0.3395 0.480666666666667 0.2335 0.471333333333333
Ube2i 0.114833333333333 0.245166666666667 0.168333333333333 0.307166666666667 0.265166666666667
Fabp12 0.114833333333333 0.491666666666667 0.0726666666666667 0.122333333333333 0.2475
Ippk 0.114833333333333 0.277666666666667 0.287 0.1165 0.3105
Trpv4 0.114833333333333 0.253666666666667 0.485833333333333 0.455666666666667 0.398166666666667
Ap3m2 0.114833333333333 0.3895 0.302166666666667 0.0753333333333333 0.2055
Ldb3 0.114833333333333 0.441333333333333 0.297166666666667 0.265833333333333 0.2075
Zfp106 0.114833333333333 0.179 0.3325 0.2305 0.0973333333333333
Triml1 0.114833333333333 1 0.3595 0.462333333333333 0.368166666666667
A330021E22Rik 0.115 0.439333333333333 0.096 0.177666666666667 0.1835
Lrrc59 0.115 0.203166666666667 0.463166666666667 0.298166666666667 0.1575
Ephx4 0.115 0.446166666666667 0.0631666666666667 0.2925 0.098
Sav1 0.115 0.282166666666667 0.417833333333333 0.141833333333333 0.452333333333333
Tbc1d5 0.115 0.483666666666667 1 0.399833333333333 0.155833333333333
Oog3 0.115 0.278 0.330666666666667 0.2655 0.167
Vmn1r185 0.115 0.356 0.406166666666667 0.1325 0.098
Tex38 0.115 0.416166666666667 0.428666666666667 0.463333333333333 0.465333333333333
Sepp1 0.115 0.464 0.157 0.458833333333333 0.4245
Gins4 0.115 0.359666666666667 0.3425 0.0361666666666667 0.437833333333333
Lipm 0.115 0.175833333333333 0.4875 0.457333333333333 0.3635
Dtnbp1 0.115166666666667 0.234666666666667 0.448833333333333 0.171666666666667 0.202833333333333
4930578C19Rik 0.115166666666667 0.318333333333333 0.221 0.496666666666667 0.1485
Utp11l 0.115166666666667 0.498666666666667 0.2315 0.354666666666667 0.242666666666667
Fam46a 0.115166666666667 0.323 0.494333333333333 0.131 0.492166666666667
Ddn 0.115333333333333 0.496666666666667 0.1885 0.0308333333333333 0.228333333333333
F13a1 0.115333333333333 0.475 0.273833333333333 0.2565 0.294
2610020H08Rik 0.115333333333333 0.346333333333333 0.416166666666667 0.1295 0.395
Slc6a11 0.115333333333333 0.409166666666667 0.311 0.390833333333333 0.369
Gm996 0.1155 0.204833333333333 0.1685 0.263833333333333 0.0488333333333333
Ung 0.1155 0.367333333333333 0.492333333333333 0.172666666666667 0.457166666666667
Pnldc1 0.115666666666667 0.47 0.437333333333333 0.2495 0.305166666666667
Ift20 0.115666666666667 0.273 0.441166666666667 0.4945 0.2145
Nsun5 0.115666666666667 0.450166666666667 0.251333333333333 0.236166666666667 0.410333333333333
Syn2 0.115666666666667 0.273833333333333 0.155666666666667 0.196666666666667 0.266166666666667
Upf3a 0.115666666666667 0.281666666666667 0.372166666666667 0.181 0.223333333333333
Krtap3-1 0.115833333333333 0.498166666666667 0.380333333333333 0.496 0.332833333333333
Txlnb 0.115833333333333 0.304333333333333 0.341166666666667 0.114166666666667 0.482
Dnajc5 0.116 0.395 0.3925 0.424833333333333 0.476333333333333
Slc36a4 0.116 0.495333333333333 0.279833333333333 0.0358333333333333 0.2095
Dos 0.116 0.3035 0.371333333333333 0.276333333333333 0.1455
Pon3 0.116 0.396666666666667 0.2615 0.26 0.180666666666667
Kif13a 0.116166666666667 0.3855 0.350666666666667 0.4515 0.379
Fbp2 0.116166666666667 0.364333333333333 0.417166666666667 0.437833333333333 0.0776666666666667
Cyp4v3 0.116166666666667 0.399666666666667 0.383166666666667 0.0871666666666667 0.177666666666667
Snrpc 0.116333333333333 0.378166666666667 0.399666666666667 0.381 0.425166666666667
Cyp17a1 0.116333333333333 0.277333333333333 0.151333333333333 0.1135 0.271333333333333
Ccdc129 0.116333333333333 1 0.426833333333333 0.269 0.350666666666667
Vmn1r54 0.116333333333333 0.250333333333333 0.255166666666667 0.199833333333333 0.4495
Pgrmc1 0.1165 0.406 0.256666666666667 0.142 0.288
Mbd6 0.116666666666667 0.241833333333333 0.145333333333333 0.203833333333333 0.4935
Ptgfrn 0.116666666666667 0.446666666666667 0.237833333333333 0.058 0.4185
Trmt5 0.116666666666667 0.3995 0.352833333333333 0.375 0.495833333333333
Rdh10 0.116666666666667 0.321333333333333 0.182 0.4255 0.153333333333333
Apol11b 0.116666666666667 0.2865 0.416166666666667 0.4245 0.424666666666667
Lhcgr 0.116666666666667 0.264666666666667 0.3895 0.224 0.365333333333333
Chd1l 0.116666666666667 0.483833333333333 0.407833333333333 0.236166666666667 0.341833333333333
Ap1g2 0.116666666666667 0.497166666666667 0.1965 0.382833333333333 0.0635
Hoxc12 0.116666666666667 0.236333333333333 0.314666666666667 0.453833333333333 0.4595
Ryr2 0.116666666666667 0.225333333333333 0.143333333333333 0.1655 0.350166666666667
Efcc1 0.116833333333333 0.323 0.417166666666667 0.1695 0.461666666666667
Mms19 0.116833333333333 0.382833333333333 0.153 0.104166666666667 0.3705
Narf 0.116833333333333 0.3795 0.312166666666667 0.272166666666667 0.4455
Dlg4 0.116833333333333 0.4065 0.468666666666667 0.0668333333333333 0.435833333333333
Mogat2 0.116833333333333 0.220166666666667 0.251833333333333 0.2265 0.228333333333333
Mrps31 0.117 0.161333333333333 0.3125 0.354166666666667 0.369666666666667
Zfyve26 0.117 0.403833333333333 0.496833333333333 0.467166666666667 0.4745
Tbca 0.117 0.493 0.219833333333333 0.444833333333333 0.413166666666667
Mapk8 0.117 0.276666666666667 0.398 0.492333333333333 0.4625
Heatr3 0.117166666666667 0.3635 0.146166666666667 0.439833333333333 0.287333333333333
Olig2 0.117166666666667 0.301 0.336166666666667 0.468333333333333 0.431666666666667
Wnt10b 0.117166666666667 0.378 0.256333333333333 0.473 0.209666666666667
Tpmt 0.117166666666667 0.279166666666667 0.300166666666667 0.254666666666667 0.3315
Nol4 0.117166666666667 0.472666666666667 0.275333333333333 0.4855 0.2
2310061I04Rik 0.117166666666667 0.464166666666667 0.435833333333333 0.111 0.272833333333333
Zmym5 0.117166666666667 1 1 1 0.3925
Fam186b 0.117166666666667 0.459333333333333 0.243666666666667 0.270166666666667 0.420166666666667
Gabrb3 0.117333333333333 0.451666666666667 0.3265 0.0801666666666667 0.4955
Cpd 0.117333333333333 0.250166666666667 0.135166666666667 0.186 0.315
Brwd3 0.1175 0.363 0.423833333333333 0.474 0.442
Ep400 0.1175 0.369166666666667 0.025 0.454 0.0305
Mast3 0.1175 0.211166666666667 0.2225 0.389333333333333 0.416666666666667
Psme3 0.1175 0.259666666666667 0.161333333333333 0.261 0.496666666666667
Cdk4 0.117666666666667 0.2635 0.180666666666667 0.4445 0.0403333333333333
H3f3b 0.117666666666667 0.420333333333333 0.168333333333333 0.190833333333333 0.4085
Dera 0.117666666666667 0.395333333333333 0.374 0.242333333333333 0.487166666666667
Ddr2 0.117666666666667 0.3995 0.249333333333333 0.441 0.333833333333333
Rraga 0.117666666666667 0.339666666666667 0.0878333333333333 0.295 0.2665
Tmprss13 0.117666666666667 0.348166666666667 0.304 0.341333333333333 0.428833333333333
Ear5 0.117666666666667 1 0.331666666666667 0.199 0.356
Rab21 0.117666666666667 0.234833333333333 0.443666666666667 0.490833333333333 0.187
Lrdd 0.117833333333333 0.204166666666667 0.393833333333333 0.0928333333333333 0.185833333333333
Plekhg6 0.117833333333333 0.3615 0.433666666666667 0.3465 0.2605
Gpr123 0.117833333333333 0.4435 0.1675 0.306 0.175
Pou6f1 0.118 0.262833333333333 0.430833333333333 0.0133333333333333 0.419833333333333
Nol6 0.118 0.394666666666667 0.385833333333333 0.0705 0.420166666666667
Idi1 0.118 0.4845 0.158666666666667 0.424666666666667 0.473833333333333
Scgb2b19 0.118 0.43 0.257666666666667 0.3025 0.285666666666667
Pms1 0.118166666666667 0.354333333333333 0.385666666666667 0.1125 0.171833333333333
2610507B11Rik 0.118166666666667 0.406333333333333 0.270833333333333 0.037 0.286166666666667
Tmem11 0.118166666666667 0.289666666666667 0.160833333333333 0.288166666666667 0.256
Meox2 0.118166666666667 0.390333333333333 0.387 0.452666666666667 0.351333333333333
Zdhhc24 0.118166666666667 0.239166666666667 0.331166666666667 0.282666666666667 0.367
Il33 0.118166666666667 0.4435 0.486833333333333 0.449333333333333 0.484666666666667
Ctf2 0.118166666666667 0.351666666666667 0.384333333333333 0.382666666666667 0.317166666666667
Syt3 0.118333333333333 0.302333333333333 0.314833333333333 0.0608333333333333 0.318333333333333
1700029I15Rik 0.118333333333333 0.483333333333333 0.451333333333333 0.4555 0.275333333333333
Rhou 0.118333333333333 0.432833333333333 0.388 0.0573333333333333 0.089
Chtf8 0.118333333333333 0.398166666666667 0.307 0.163 0.300333333333333
Arcn1 0.118333333333333 0.262 0.0403333333333333 0.221833333333333 0.0506666666666667
Krtap13-1 0.1185 0.221166666666667 0.067 0.41 0.2095
Gfi1 0.1185 0.282166666666667 0.479166666666667 0.230166666666667 0.345833333333333
Snap29 0.1185 0.3115 0.362666666666667 0.326833333333333 0.259666666666667
Dynap 0.1185 0.409 1 0.241333333333333 0.415833333333333
Vmn1r183 0.1185 0.247 0.336 0.288666666666667 0.4485
[truncated: 16,235 more rows]
