# Supplementary material for: Genome-wide CRISPR Screens in T Helper Cells Reveal Pervasive Crosstalk between Activation and Differentiation
Source: Cell. 2019 Feb 7;176(4):882–896.e18. doi: 10.1016/j.cell.2018.11.044 (PMC6370901; doi:10.1016/j.cell.2018.11.044)
Supplement: Data S2. Processed Data from All the Steps of the Analysis, Related to Figure 1 [file mmc2.zip › supplemental data/crispr screen/baiopse_output/out_screen_inc.csv]

gata3 "il4" "xbp1" "irf4" "il13"
Pdha1 1 1 1 1 1
Ormdl3 1 1 1 1 1
Cpeb4 1 1 1 1 1
Ntng1 1 1 1 1 1
Ppef2 1 1 1 1 1
Pcdhb10 1 1 1 1 1
Mrpl9 1 1 1 1 1
Pla2g4c 1 1 1 1 1
Slc12a1 1 1 1 1 1
Cacng4 1 1 1 1 1
Fgf3 1 1 1 1 1
Degs2 1 1 1 1 1
E430025E21Rik 1 1 1 1 1
Scn10a 1 1 1 1 0
Hopx 1 1 1 1 1
Scarf2 1 1 1 1 1
Mrvi1 1 1 1 1 1
Fsd1 1 1 1 1 1
Gapdhs 1 1 1 1 1
St8sia5 1 0 1 1 1
Cystm1 1 1 1 1 1
Slc29a3 1 1 1 1 1
Ido1 1 1 1 1 1
Dennd2d 1 1 1 1 1
Hs3st6 1 1 1 1 1
Krt1 1 1 1 1 1
Spink8 1 1 1 1 1
Smcr7l 1 1 1 1 1
Rhod 1 1 1 1 1
Galr1 1 1 1 1 1
Ech1 1 1 1 1 1
1190005I06Rik 1 1 1 1 1
Rgs10 1 1 1 1 1
Ccpg1 1 1 1 1 1
Cep290 1 1 1 1 1
Tex22 1 1 1 1 1
Ccdc111 1 1 1 1 1
2410137M14Rik 1 1 1 1 1
Slc52a3 1 1 1 1 1
Cep19 1 1 1 1 1
Neto1 1 1 1 1 1
Trim36 1 1 1 1 1
Hmcn1 1 1 1 1 1
1700039E15Rik 1 1 1 1 1
Cacnb1 1 1 1 1 1
Ttc21a 1 1 1 1 1
Alpk2 1 1 1 1 1
Capn12 1 1 1 1 1
Sox13 1 1 1 1 1
0610009O20Rik 1 1 1 1 1
Pgam5 1 1 1 1 1
Irf5 1 1 1 1 1
Cacna1a 1 1 1 1 1
Gm4461 1 1 1 1 1
Dlgap3 1 1 1 1 1
Ankk1 1 1 1 1 1
Trappc12 1 1 1 1 1
Asrgl1 1 1 1 1 1
Raver2 1 1 1 1 1
Umod 1 1 1 1 1
Pim3 1 1 1 1 1
1700001C19Rik 1 1 1 1 1
Chst15 1 1 1 1 1
Naa11 1 1 1 1 1
Chaf1b 1 1 1 1 1
Ndfip1 1 1 1 1 1
Acoxl 1 1 1 1 1
Anxa11 1 1 1 1 1
Eif4b 1 1 1 1 1
Aldh3a1 1 1 1 1 1
Stat6 1 1 1 1 1
Cpsf4l 1 1 1 1 1
Atg16l1 1 1 1 1 1
Tmem100 1 1 1 1 1
Sgpp2 1 1 1 1 1
Amotl2 1 1 1 1 1
Bahd1 1 1 1 1 1
Hist3h2ba 1 1 1 1 1
Cygb 1 1 1 1 1
Zc3h14 1 1 1 1 1
Nxph3 1 1 1 1 1
Hdx 1 1 1 1 1
Ucp3 1 1 1 1 1
Tomm34 1 1 1 1 1
Triobp 1 1 1 1 1
Trim45 1 1 1 1 1
Slc36a3 1 1 1 1 1
Lmx1a 1 1 1 1 1
Tars2 1 1 1 1 1
Cav1 1 1 1 1 1
Slc5a4b 1 1 1 1 1
Dbp 1 1 1 1 1
Hist2h4 1 1 1 1 1
Ndufs8 1 1 1 1 1
Emc8 1 1 1 1 1
Cox11 1 1 1 1 1
BC016579 1 1 1 1 1
Usp18 1 1 1 1 1
Pdgfrb 1 1 1 1 1
AK010878 1 1 1 1 1
Atp1a4 1 1 1 1 1
Coil 1 1 1 1 1
Csn3 1 1 1 1 1
Ptk2 1 1 1 1 1
Ripply2 1 1 1 1 1
Wls 1 1 1 1 1
Adra1b 1 1 1 1 1
Cdh20 1 1 1 1 1
Tbce 1 1 1 1 1
Gpld1 1 1 1 1 1
Grb10 1 1 1 1 1
Itgb3 1 1 1 1 1
Ly6h 1 1 1 1 1
Phf15 1 1 1 1 1
Gnb5 1 1 1 1 1
Tnfrsf22 1 1 1 1 1
Tmc5 1 1 1 1 1
Med20 1 1 1 1 1
C1rl 1 1 1 1 1
Vmn1r69 1 1 1 1 1
Slc9a6 1 1 1 1 1
Plxna4 1 1 1 1 1
Rbm42 1 1 1 1 1
C2cd4b 1 1 1 1 1
Kif27 1 1 1 1 1
Rasa1 1 1 1 1 1
Mettl25 1 1 1 1 1
Bax 1 1 1 1 1
2210016F16Rik 1 1 1 1 1
Plekha5 1 1 1 1 1
Zfp648 1 1 1 1 1
Gapt 1 1 1 1 1
Nr4a3 1 1 1 1 1
Chn1 1 1 1 1 1
Acsl5 1 1 1 1 1
2310007L24Rik 1 1 1 1 1
Leng8 1 1 1 1 1
Dpyd 1 1 1 1 1
Nacc2 1 1 1 1 1
Crls1 1 1 1 1 1
Med4 1 1 1 1 1
Sdf4 1 1 1 1 1
Wdr25 1 1 1 1 1
Adssl1 1 1 1 1 1
Bex1 1 1 1 1 1
Fam83d 1 1 1 1 1
Zfp330 1 1 1 1 1
Phkg1 1 1 1 1 1
Ints1 1 1 1 1 1
Hist1h1e 1 1 1 1 1
Timm17b 1 1 1 1 1
Gsn 1 1 1 1 1
Nog 1 1 1 1 1
Tmem184c 1 1 1 1 1
Ddx52 1 1 1 1 1
Rab23 1 1 1 1 1
Rabl6 1 1 1 1 1
Wnt6 1 1 1 1 1
9630033F20Rik 1 1 1 1 1
Rhox11 1 0 1 1 0
U2af2 1 1 1 1 1
Trp53i11 1 1 1 1 1
Slc11a2 1 1 1 1 1
Tnfrsf12a 1 1 1 1 1
Cdk16 1 1 1 1 1
Pdpr 1 1 1 1 1
Mc4r 1 1 1 1 1
Hnrnpul1 1 1 1 1 1
Eif3a 1 1 1 1 1
Nit1 1 1 1 1 1
B230219D22Rik 1 1 1 1 1
Wnt5b 1 1 1 1 1
Rbm27 1 1 1 1 1
Ndufaf6 1 1 1 1 1
Ccnd2 1 1 1 1 1
Rps20 1 1 1 1 1
Mpzl3 1 1 1 1 1
Zfp474 1 1 1 1 1
Tmem9 1 1 1 1 1
Midn 1 1 1 1 1
Agrn 1 1 1 1 1
Cd70 1 1 1 1 1
Zfp128 1 1 1 1 1
Ctsc 1 1 1 1 1
Rpap3 1 1 1 1 1
Ube2j2 1 1 1 1 1
Lama4 1 1 1 1 1
F2rl1 1 1 1 1 1
Slc7a4 1 1 1 1 1
B3gnt1 1 1 1 1 1
Ccdc110 1 1 1 1 1
Cdca4 1 1 1 1 1
Grip2 1 1 1 1 1
Csrp3 1 1 1 1 1
1600029D21Rik 1 1 1 1 1
Fam214b 1 1 1 1 1
Wdr31 1 1 1 1 1
Lrrc27 1 1 1 1 1
Klhl18 1 1 1 1 1
Med29 1 1 1 1 1
Tmem50b 1 1 1 1 1
Gdf10 1 1 1 1 1
Ppan 1 1 1 1 1
Fcgr2b 1 1 1 1 1
Sardh 1 1 1 1 1
Grhpr 1 1 1 1 1
Ndufa8 1 1 1 1 1
Slc16a1 1 1 1 1 1
Nsmf 1 1 1 1 1
Loxl4 1 1 1 1 1
Krtap26-1 1 1 1 1 1
Ttn 1 1 1 1 1
Sftpd 1 1 1 1 1
Ttc16 1 1 1 1 1
Gm15056 1 1 1 1 0
Ckmt1 1 1 1 1 1
Btbd7 1 1 1 0 1
Nfatc2ip 1 1 1 1 1
Guca1b 1 1 1 1 1
Tab3 1 1 1 1 1
Alg1 1 1 1 1 1
Mamld1 1 1 1 1 1
Mak 1 1 1 1 1
Ankrd44 1 1 1 1 1
Dll3 1 1 1 1 1
Kif1a 1 1 1 1 1
Gal3st1 1 1 1 1 1
Fut4 1 1 1 1 1
4930523C07Rik 1 1 1 1 1
Nat9 1 1 1 1 1
Nmrk2 1 1 1 1 1
Arx 1 1 1 1 1
Vps4a 1 1 1 1 1
Whamm 1 1 1 1 1
Plcxd2 1 1 1 1 1
Ddost 1 1 1 1 1
Lox 1 1 1 1 1
Mcoln2 1 1 1 1 1
Pdpk1 1 1 1 1 1
Supt4a 1 1 1 1 1
Crtc1 1 1 1 1 1
Pcsk4 1 1 1 1 1
Lamtor1 1 1 1 1 1
Lhfp 1 1 1 1 1
Ythdc2 1 1 1 1 1
Alg2 1 1 1 1 1
Slc28a3 1 1 1 1 1
Msto1 1 1 1 1 1
Efs 1 1 1 1 1
Slc39a14 1 1 1 1 1
Pabpc4l 1 1 1 1 1
Rtca 1 1 1 1 1
Napa 1 1 1 1 1
Myo18a 1 1 1 1 1
Capn7 1 1 1 1 1
Mfsd12 1 1 1 1 1
Ghrl 1 1 1 1 1
Scg5 1 1 1 1 1
Ddah1 1 1 1 1 1
Ambra1 1 1 1 1 1
Tspan9 1 1 1 1 1
Speer4f 1 1 1 1 1
Ugt2a2 1 1 1 1 1
Avp 1 1 1 1 1
Gm11563 1 1 1 1 1
Smad5 1 1 1 1 1
Gm128 1 1 1 1 1
Hsd11b1 1 1 1 1 1
Cops7a 1 1 1 1 1
Trh 1 1 1 1 1
Tas2r124 1 1 1 1 1
Chrna9 1 1 1 1 1
Zdhhc5 1 1 1 1 1
Fam47e 1 1 1 1 1
Tsc22d4 1 1 1 1 1
B3gat3 1 1 1 1 1
Bag1 1 1 1 1 1
Pot1a 1 1 1 1 1
Pigx 1 1 1 1 1
Cbln1 1 1 1 1 1
Clybl 1 1 1 1 1
Rmi2 1 1 1 1 1
B4galnt1 1 1 1 1 1
Sgcd 1 1 1 1 1
Hsd17b10 1 1 1 1 1
Kng2 1 1 1 1 1
Hspa5 1 1 1 1 1
Otud1 1 1 1 1 1
Park7 1 1 1 1 1
Ppp1r16b 1 1 1 1 1
Nsun6 1 1 1 1 1
Cldn8 1 1 1 1 1
Pcdha10 1 1 1 1 1
Hes2 1 1 1 1 1
Nphp1 1 1 1 1 1
Sel1l 1 1 1 1 1
Lyl1 1 1 1 1 1
1810046K07Rik 1 1 1 1 1
C8b 1 1 1 1 1
Fcna 1 1 1 1 1
Vrtn 1 1 1 1 1
Krt27 1 1 1 1 1
Gnl1 1 1 1 1 1
Kcnj9 1 1 1 1 1
Pax9 1 1 1 1 1
Tcl1b2 1 1 1 1 1
Ift140 1 1 1 1 1
Ccdc104 1 1 1 1 1
Mobp 1 1 1 1 1
Itga8 1 1 1 1 1
Cd3d 1 1 1 1 1
Slc25a11 1 1 1 1 1
Hsf4 1 1 1 1 1
Car13 1 1 1 1 1
Birc7 1 1 1 1 1
Stk39 1 1 1 1 1
Bnc1 1 1 1 1 1
Thap4 1 1 1 1 1
Sco1 1 1 1 1 1
Nts 1 1 1 1 1
Zdhhc3 1 1 1 1 1
Ogfod1 1 1 1 1 1
Rpp25l 1 1 1 1 1
Nrk 1 1 1 1 1
Clic1 1 1 1 1 1
Esyt1 1 1 1 1 1
Xrcc1 1 1 1 1 1
Edf1 1 1 1 1 1
Myo15 1 1 1 1 1
Lats1 1 1 1 1 1
Magt1 1 1 1 1 1
Snx3 1 1 1 1 1
Rtp4 1 1 1 1 1
Il17rc 1 1 1 1 1
Spdef 1 1 1 1 1
Fas 1 1 1 1 1
Dazap2 1 1 1 1 1
Jsrp1 1 1 1 1 1
Aga 1 1 1 1 1
Mrc2 1 1 1 1 1
Lonp2 1 1 1 1 1
Gm711 1 1 1 1 1
Ppp1r8 1 1 1 1 1
Cxcl1 1 1 1 1 1
Camsap3 1 1 1 1 1
Sema7a 1 1 1 1 1
Ap5s1 1 1 1 1 1
Mtmr9 1 1 1 1 1
Map4k2 1 1 1 1 1
Usp49 1 1 1 1 1
Fubp1 1 1 1 1 1
Cramp1l 1 1 1 1 1
Aim1l 1 1 1 1 1
Shkbp1 1 1 1 1 1
Agk 1 1 1 1 1
Gas2l1 1 1 1 1 1
Abtb1 1 1 1 1 1
H2-M10.2 1 1 1 1 1
Pnpla1 1 1 1 1 1
Casp9 1 1 1 1 1
Kcnk4 1 1 1 1 1
Usp54 1 1 1 1 1
Rbfa 1 1 1 1 1
Slc12a8 1 1 1 1 1
Hdc 1 1 1 1 1
Tstd3 1 1 1 1 1
Papd7 1 1 1 1 1
Slitrk1 1 1 1 1 1
Ccdc19 1 1 1 1 1
Stom 1 1 1 1 1
Lmo4 1 1 1 1 1
AI317395 1 1 1 1 1
Entpd5 1 1 1 1 1
Zfp219 1 1 1 1 1
Nlrp9a 1 1 1 1 1
Atp8b1 1 1 1 1 1
Srr 1 1 1 1 1
Ankle2 1 1 1 1 1
Dbi 1 1 1 1 1
Cdkn2a 1 1 1 1 1
Dsg4 1 1 1 1 1
Sh3rf1 1 1 1 1 1
Lemd2 1 1 1 1 1
Zfp385b 1 1 1 1 1
Slco5a1 1 1 1 1 1
Myo9a 1 1 1 1 1
Glis2 1 1 1 1 1
Rnh1 1 1 1 1 1
Cpt1b 1 1 1 1 1
Phtf2 1 1 1 1 1
Arhgef40 1 1 1 1 1
Asna1 1 1 1 1 1
Trmt2a 1 1 1 1 1
Trmt61a 1 1 1 1 1
Ski 1 1 1 1 1
Iapp 1 1 1 1 1
Abhd16b 1 1 1 1 1
Zdhhc14 1 1 1 1 1
Ttll5 1 1 1 1 1
Siglecg 1 1 1 1 1
Vstm2l 1 1 1 1 1
Cars 1 1 1 1 1
Zfp180 1 1 1 1 1
Inhbb 1 1 1 1 1
Sema3g 1 1 1 1 1
Wdr76 1 1 1 1 1
Hectd2 1 1 1 1 1
BC049352 1 1 1 1 1
Yy1 1 1 1 1 1
Hace1 1 1 1 1 1
Sh3d21 1 1 1 1 1
Tle1 1 1 1 1 1
Usp13 1 1 1 1 1
Chst4 1 1 1 1 1
Gm436 1 1 1 1 1
Sowahd 1 1 1 1 1
Slc27a6 1 1 1 1 1
Klf11 1 1 1 1 1
Edc4 1 1 1 1 1
Rnf41 1 1 1 1 1
H1f0 1 1 1 1 1
1700020L24Rik 1 1 1 1 1
Abcc1 1 1 1 1 1
Susd1 1 1 1 1 1
Tmem9b 1 1 1 1 1
Ggt7 1 1 1 1 1
E330034G19Rik 1 1 1 1 1
Whsc1l1 1 1 1 1 1
Rasgrp3 1 1 1 1 1
St3gal3 1 1 1 1 1
Samd10 1 1 1 1 1
Gnpda1 1 1 1 1 1
Rybp 1 1 1 1 1
Vmn1r197 1 1 1 1 1
Flt3l 1 1 1 1 1
Serpina5 1 1 1 1 1
Ednrb 1 1 1 1 1
Ang2 1 1 1 1 1
Syce2 1 1 1 1 1
Asb15 1 1 1 1 1
Epn3 1 1 1 1 1
Pcdhb14 1 1 1 1 1
Ttc1 1 1 1 1 1
Fchsd1 1 1 1 1 1
Gm101 1 1 1 1 1
Magea4 1 1 1 1 1
Prss21 1 1 1 1 1
Tstd1 1 1 1 1 1
Dkc1 1 1 1 1 1
Ncapd2 1 1 1 1 1
Tmem253 1 1 1 1 1
Bmyc 1 1 1 1 1
Tspyl5 1 1 1 1 1
Mettl20 1 1 1 1 1
Sypl2 1 1 1 1 1
Snhg11 1 1 1 1 1
Fitm1 1 1 1 1 1
Grm4 1 1 1 1 1
Zbed3 1 1 1 1 1
Sstr4 1 1 1 1 1
Bcl11b 1 1 1 1 1
Cadm3 1 1 1 1 1
Zbtb8os 1 1 1 1 1
Stim1 1 0 1 1 1
Tmem37 1 1 1 1 1
Hmbs 1 1 1 1 1
Gm11570 1 1 1 1 1
Angptl1 1 1 1 1 1
Myo1c 1 1 1 1 1
Sned1 1 1 1 1 1
Aacs 1 1 1 1 1
Neu1 1 1 1 1 1
Fgfbp1 1 1 1 1 1
Syvn1 1 1 1 1 1
Mzb1 1 1 1 1 1
Plekha3 1 1 1 1 1
Ocel1 1 1 1 1 1
Rbck1 1 1 1 1 1
Sun1 1 1 1 1 1
Creb3l4 1 1 1 1 1
Spag11b 1 1 1 1 1
Srl 1 1 1 1 1
2610008E11Rik 1 1 1 1 1
Tex19.2 1 1 1 1 1
Acvrl1 1 1 1 1 1
Gltp 1 1 1 1 1
Pet112 1 1 1 1 1
D10Jhu81e 1 1 1 1 1
Lrit1 1 1 1 1 1
Cldn5 1 1 1 1 1
Apold1 1 1 1 1 1
Crygd 1 1 1 1 1
Ltbp2 1 1 1 1 1
C1ra 1 1 1 1 1
Gpr89 1 1 1 1 1
Ccdc66 1 1 1 1 1
Zfp637 1 1 1 1 1
Fastkd2 1 1 1 1 1
Mageb5 1 1 1 1 1
Alx1 1 1 1 1 1
Art5 1 1 1 1 1
Card14 1 1 1 1 1
C1qtnf5 1 1 1 1 1
Casd1 1 1 1 1 1
Chrnb2 1 1 1 1 1
Prepl 1 1 1 1 1
Lgi1 1 1 1 1 1
Cabp7 1 1 1 1 1
Ube2m 1 1 1 1 1
Kif18a 1 1 1 1 1
Sri 1 1 1 1 1
Pnkd 1 1 1 1 1
Dcaf10 1 1 1 1 1
Zranb2 1 1 1 1 1
Hlcs 1 1 1 1 1
Gm166 1 1 1 1 1
Poglut1 1 1 1 1 1
Trpc3 1 1 1 1 1
Hspb6 1 1 1 1 1
Tnfaip8l1 1 1 1 1 1
Fez1 1 1 1 1 1
Cul5 1 1 1 1 1
Adck2 1 1 1 1 1
Slc38a7 1 1 1 1 1
Psmc2 1 1 1 1 1
Tbk1 1 1 1 1 1
Npvf 1 1 1 1 1
Fam174b 1 1 1 1 1
Med13l 1 1 1 1 1
Sall2 1 1 1 1 1
Spi1 1 1 1 1 1
Scnn1b 1 1 1 1 1
Eltd1 1 1 1 1 1
Wdtc1 1 1 1 1 1
Syt10 1 1 1 1 1
Ppp1r21 1 1 1 1 1
Cc2d1b 1 1 1 1 1
Pwp2 1 1 1 1 1
Crb1 1 1 1 1 1
2200002D01Rik 1 1 1 1 1
Arap3 1 1 1 1 1
Lhfpl5 1 1 1 1 1
Prss29 1 1 1 1 1
6430531B16Rik 1 1 1 1 1
Pithd1 1 1 1 1 1
Rhpn1 1 1 1 1 1
Psma4 1 1 1 1 1
A2m 1 1 1 1 1
Tssc1 1 1 1 1 1
Fignl2 1 1 1 1 1
Tceanc2 1 1 1 1 1
Ttc7b 1 1 1 1 1
Invs 1 1 1 1 1
Snrnp27 1 1 1 1 1
Cbln2 1 1 1 1 1
Ncf4 1 1 1 1 1
Mthfd2l 1 1 1 1 1
Tmtc2 1 1 1 1 1
Dusp23 1 1 1 1 1
Nfrkb 1 1 1 1 1
Kcnk3 1 1 1 1 1
Pappa2 1 1 1 1 1
Mob3c 1 1 1 1 1
C1qtnf1 1 1 1 1 1
1700109H08Rik 1 1 1 1 1
Masp1 1 1 1 1 1
Rmnd5b 1 1 1 1 1
Mapk7 1 1 1 1 1
Lpcat3 1 1 1 1 1
Itpr1 1 1 1 1 1
Mbnl1 1 1 1 1 1
Fam89a 1 1 1 1 1
Adam23 1 1 1 1 1
Parp9 1 1 1 1 1
Satl1 1 1 1 1 1
Cep250 1 1 1 1 1
Nipal4 1 1 1 1 1
Acsf3 1 1 1 1 1
Syk 1 1 1 1 1
Ndufb6 1 1 1 1 1
Vars 1 1 1 1 1
Pacsin1 1 1 1 1 1
Calr3 1 1 1 1 1
Lhx9 1 1 1 1 1
Rgmb 1 1 1 1 1
Rpl10l 1 1 1 1 1
Setx 1 1 1 1 1
Gpx6 1 1 1 1 1
Wdfy4 1 1 1 1 1
Stac 1 1 1 1 1
Klhl14 1 1 1 1 1
2010012O05Rik 1 1 1 1 1
Tnfrsf11b 1 1 1 1 1
Rfx5 1 1 1 1 1
Igfbp5 1 1 1 1 1
Ints4 1 1 1 1 1
Sh2d3c 1 1 1 1 1
Pbp2 1 1 1 1 1
Prrc2c 1 1 1 1 1
Cldn12 1 1 1 1 1
Rufy1 1 1 1 1 1
Mpped2 1 1 1 1 1
Wnt1 1 1 1 1 1
Gm13119 1 1 1 1 1
Cenpb 1 1 1 1 1
Ptx3 1 1 1 1 1
Nkapl 1 1 1 1 1
Exosc3 1 1 1 1 1
Eif5a 1 1 1 1 1
Gm5494 1 1 1 1 1
Pkn2 1 1 1 1 1
Pip5k1c 1 1 1 1 1
Cacng8 1 1 1 1 1
Actl6b 1 1 1 1 1
Clcn4-2 1 1 1 1 1
Serpinb6a 1 1 1 1 1
Tsku 1 1 1 1 1
Zfp507 1 1 1 1 1
Mettl3 1 1 1 1 1
Prdx6b 1 1 1 1 1
Tpm3 1 1 1 1 1
Defb28 1 1 1 1 1
Trim58 1 1 1 1 1
C77080 1 1 1 1 1
Tspan2 1 1 1 1 1
Gpr20 1 1 1 1 1
Fam20a 1 1 1 1 1
Fermt3 1 1 1 1 1
Ephx1 1 1 1 1 1
Gbgt1 1 1 1 1 1
Tas2r138 1 1 1 1 1
Ext1 1 1 1 1 1
1700029J07Rik 1 1 1 1 1
Cbr2 1 1 1 1 1
Cd109 1 1 1 1 1
Chst8 1 1 1 1 1
Mccc2 1 1 1 1 1
Capn8 1 1 1 1 1
Rgn 1 1 1 1 1
Gm5460 1 1 1 1 1
Ccdc82 1 1 1 1 1
Mtap 1 1 1 1 1
Pex10 1 1 1 1 1
1810009J06Rik 1 1 1 1 1
Sptssb 1 1 1 1 1
Unkl 1 1 1 1 1
Msh5 1 1 1 1 1
Nat6 1 1 1 1 1
Cyp2ab1 1 1 1 1 1
Kcnk6 1 1 1 1 1
Zhx3 1 1 1 1 1
Tmem126a 1 1 1 1 1
Psmc4 1 1 1 1 1
Has2 1 1 1 1 1
Flna 1 1 1 1 1
Mroh8 1 1 1 1 1
Krtap8-1 1 1 1 1 1
Ogt 1 1 1 1 0
Gcnt4 1 1 1 1 1
Chadl 1 1 1 1 1
Rab3il1 1 1 1 1 1
Cep68 1 1 1 1 1
Inca1 1 1 1 1 1
Myg1 1 1 1 1 1
Gkn3 1 1 1 1 1
Cdv3 1 1 1 1 1
Larp4 1 1 1 1 1
Nt5c1a 1 1 1 1 1
Rrs1 1 1 1 1 1
Nmnat2 1 1 1 1 1
Cd164l2 1 1 1 1 1
Epha3 1 1 1 1 1
Foxk1 1 1 1 1 1
Nme3 1 1 1 1 1
Pnpla6 1 1 1 1 1
Fam105a 1 1 1 1 1
N4bp1 1 1 1 1 1
Tlx2 1 1 1 1 1
Eme2 1 1 1 1 1
Ttf2 1 1 1 1 1
1810065E05Rik 1 1 1 1 1
1700019L03Rik 1 1 1 1 1
Keap1 1 1 1 1 1
Evi2a 1 1 1 1 1
Phlda3 1 1 1 1 1
B3galt6 1 1 1 1 1
Ercc6l2 1 1 1 1 1
Rsph3b 1 1 1 1 1
Ccdc64b 1 1 1 1 1
Slc43a3 1 1 1 1 1
Clcnkb 1 1 1 1 1
Gins1 1 1 1 1 1
1700123O20Rik 1 1 1 1 1
Dicer1 1 1 1 1 1
Stk32b 1 1 1 1 1
Abhd16a 1 1 1 1 1
Irs2 1 1 1 1 1
Hook1 1 1 1 1 1
Nyap2 1 1 1 1 1
Clpsl2 1 1 1 1 1
Atp6v1b1 1 1 1 1 1
Coro1c 1 1 1 1 1
Swt1 1 1 1 1 1
Pagr1a 1 1 1 1 1
Slc25a46 1 1 1 1 1
Adam22 1 1 1 1 1
Aifm1 1 1 1 1 1
Ly6e 1 1 1 1 1
Gata3 1 1 1 1 1
Lcn2 1 1 1 1 1
Lhx8 1 1 1 1 1
Pla2g15 1 1 1 1 1
Amz1 1 1 1 1 1
Gls2 1 1 1 1 1
Zxdc 1 1 1 1 1
Tctex1d4 1 1 1 1 1
Zfp93 1 1 1 1 1
Shisa6 1 1 1 1 1
Slc7a2 1 1 1 1 1
Lad1 1 1 1 1 1
Fam150a 1 1 1 1 1
Map3k13 1 1 1 1 1
Ncstn 1 1 1 1 1
Rab3gap2 1 1 1 1 1
Wipi2 1 1 1 1 1
Runx1 1 1 1 1 1
Gpr182 1 1 1 1 1
Zhx1 1 1 1 1 1
Prkaa2 1 1 1 1 1
Sytl2 1 1 1 1 1
Tra2a 1 1 1 1 1
Leprotl1 1 1 1 1 1
Lamp5 1 1 1 1 1
Dut 1 1 1 1 1
Rgcc 1 1 1 1 1
Kdm5a 1 1 1 1 1
Fscn1 1 1 1 1 1
Oaz1 1 1 1 1 1
Sfn 1 1 1 1 1
Lce1c 1 1 1 1 1
Bak1 1 1 1 1 1
Slc34a3 1 1 1 1 1
Scnn1a 1 1 1 1 1
Hao2 1 1 1 1 1
Zim1 1 1 1 1 1
Grtp1 1 1 1 1 1
Lilra6 1 1 1 1 1
Mdk 1 1 1 1 1
Fam71a 1 1 1 1 1
Ccdc55 1 1 1 1 1
Osbpl9 1 1 1 1 1
Prss56 1 1 1 1 1
Adora2a 1 1 1 1 1
Ncoa7 1 1 1 1 1
Pdcd11 1 1 1 1 1
Fam134b 1 1 1 1 1
Adamts10 1 1 1 1 1
Cbx1 1 1 1 1 1
S100z 1 1 1 1 1
Lyve1 1 1 1 1 1
N4bp2l1 1 1 1 1 1
Ipo13 1 1 1 1 1
Pih1d3 1 1 1 1 1
Prmt8 1 1 1 1 1
Nudt4 1 1 1 1 1
Neurod1 1 1 1 1 1
Fgfr3 1 1 1 1 1
Etfb 1 1 1 1 1
Ndufv3 1 1 1 1 1
Galk1 1 1 1 1 1
Prokr1 1 1 1 1 1
Tceb1 1 1 1 1 1
Gcm2 1 1 1 1 1
Tex261 1 1 1 1 1
Emp1 1 1 1 1 1
Bnip2 1 1 1 1 1
Serpina10 1 1 1 1 1
Cxadr 1 1 1 1 1
Rrbp1 1 1 1 1 1
Psen2 1 1 1 1 1
Mepe 1 1 1 1 1
Tmem35 1 1 1 1 1
Mroh5 1 1 1 1 1
Ldb1 1 1 1 1 1
Wisp2 1 1 1 1 1
Hoxa1 1 1 1 1 1
Txlng 1 1 1 1 1
Ric8 1 1 1 1 1
Vmn1r214 1 1 1 1 1
Alox12b 1 1 1 1 1
Nrip2 1 1 1 1 1
Il1f8 1 1 1 1 1
Sf3b1 1 1 1 1 1
Tbc1d7 1 1 1 1 1
Arf2 1 1 1 1 1
Podxl2 1 1 1 1 1
Oas1f 1 1 1 1 1
L1td1 1 1 1 1 1
Vmn2r70 1 1 1 1 1
Slc35a3 1 1 1 1 1
Slc25a15 1 1 1 1 1
Szt2 1 1 1 1 1
Fgf22 1 1 1 1 1
Tiam1 1 1 1 1 1
Ly6g6c 1 1 1 1 1
Znrf1 1 1 1 1 1
Tbc1d10b 1 1 1 1 1
Zfp873 1 1 1 1 1
Mcu 1 1 1 1 1
Krt14 1 1 1 1 1
Pip 1 1 1 1 1
Zfp59 1 1 1 1 1
Vstm2a 1 1 1 1 1
Aktip 1 0 1 1 1
Themis3 1 1 1 1 1
Syce3 1 1 1 1 1
Ndufb4 1 1 1 1 1
Ppfia3 1 1 1 1 1
Rela 1 1 1 1 1
4930486L24Rik 1 1 1 1 1
Unc119b 1 1 1 1 1
Nkx2-5 1 1 1 1 1
Tbl2 1 1 1 1 1
Ulk1 1 1 1 1 1
Kcnq2 1 1 1 1 1
Megf8 1 1 1 1 1
Ints10 1 1 1 1 1
Pydc3 1 1 1 1 1
Fbxw8 1 1 1 1 1
Nudt8 1 1 1 1 1
Arhgap39 1 1 1 1 1
Oog2 1 1 1 1 1
Uqcrq 1 1 1 1 1
Os9 1 1 1 1 1
Cyp4f18 1 1 1 1 1
Hmha1 1 1 1 1 1
Jun 1 1 1 1 1
4930453N24Rik 1 1 1 1 1
Prkcg 1 1 1 1 1
Wnt3 1 1 1 1 1
Trpv2 1 1 1 1 1
Iqch 1 1 1 1 1
Gtf3c1 1 1 1 1 1
Slc35g1 1 1 1 1 1
Unc80 1 1 1 1 1
Pgd 1 1 1 1 1
Klf14 1 1 1 1 1
4932411N23Rik 1 1 1 1 1
Fam211a 1 1 1 1 1
Pde3a 1 1 1 1 1
Sdc3 1 1 1 1 1
Myh4 1 1 1 1 1
Rusc1 1 1 1 1 1
Cul4b 1 1 1 1 1
Fgf17 1 1 1 1 1
4921506M07Rik 1 1 1 1 1
Rbm24 1 1 1 1 1
Ssxb10 1 1 1 1 1
Skp2 1 1 1 1 1
Tamm41 1 1 1 1 1
Tmem242 1 1 1 1 1
Gpr115 1 1 1 1 1
Sult2b1 1 1 1 1 1
Arc 1 1 1 1 1
Tubal3 1 1 1 1 1
Gm6084 1 1 1 1 1
Mtfp1 1 1 1 1 1
Srp68 1 1 1 1 1
Sdpr 1 1 1 1 1
Prpf6 1 1 1 1 1
Ddx17 1 1 1 1 1
Hepacam2 1 1 1 1 1
Nrg1 1 1 1 1 1
2210408I21Rik 1 1 1 1 1
Scamp3 1 1 1 1 1
Pycr1 1 1 1 1 1
Ffar4 1 1 1 1 1
Lsm2 1 1 1 1 1
Psg18 1 1 1 1 1
Mrps26 1 1 1 1 1
Vwa5b2 1 1 1 1 1
Zfp879 1 1 1 1 1
Ulbp1 1 1 1 1 1
Smc6 1 1 1 1 1
Cep128 1 1 1 1 1
Cdhr2 1 1 1 1 1
Uri1 1 1 1 1 1
Jrkl 1 1 1 1 1
BC048403 1 1 1 1 1
H2-Aa 1 1 1 1 1
Zic1 1 1 1 1 1
Tns1 1 1 1 1 1
Oxt 1 1 1 1 1
Zcchc5 1 1 1 1 1
Bcdin3d 1 1 1 1 1
Bora 1 1 1 1 1
Cyp2j6 1 1 1 1 1
Uba1y 1 1 1 1 1
Faim2 1 1 1 1 1
Magi1 1 1 1 1 1
Arhgdig 1 1 1 1 1
Snx4 1 1 1 1 1
Sfta2 1 1 1 1 1
Npepl1 1 1 1 1 1
Hilpda 1 1 1 1 1
Stxbp2 1 1 1 1 1
Psmd10 1 1 1 1 1
Gpr26 1 1 1 1 1
Fgfr1op2 1 1 1 1 1
Sdc1 1 1 1 1 1
Magi2 1 1 1 1 1
Scn4a 1 1 1 1 1
Wdr46 1 1 1 1 1
Gm5741 1 1 1 1 1
Rnaset2b 1 1 1 1 1
Cyp11b2 1 1 1 1 1
Ccdc102a 1 1 1 1 1
Sec22c 1 1 1 1 1
Rnpep 1 1 1 1 1
Ndrg4 1 1 1 1 1
Scara5 1 1 1 1 1
Tada2b 1 1 1 1 1
Adck3 1 1 1 1 1
1700026D08Rik 1 1 1 1 1
Rara 1 1 1 1 1
Gm6890 1 1 1 1 0
Nipa2 1 1 1 1 1
Mycbpap 1 1 1 1 1
Dclre1a 1 1 1 1 1
Gm5414 1 1 1 1 1
Ccdc30 1 1 1 1 1
Gxylt2 1 1 1 1 1
Armc1 1 1 1 1 1
Lrrc2 1 1 1 1 1
Naalad2 1 1 1 1 1
Rhag 1 1 1 1 1
Cript 1 1 0 1 1
Lypd5 1 1 1 1 1
Fam89b 1 1 1 1 1
Rbpms 1 1 1 1 1
Pias2 1 1 1 1 1
Tmem8 1 1 1 1 1
Mre11a 1 1 1 1 1
Gpr116 1 1 1 1 1
Has1 1 1 1 1 1
March7 1 1 1 1 1
Limd2 1 1 1 1 1
Ciapin1 1 1 1 1 1
Nlrp1b 1 1 1 1 1
Chmp2a 1 1 1 1 1
Ptrh1 1 1 1 1 1
Scaf11 1 1 1 1 1
Tstd2 1 1 0 1 1
Dync1li2 1 1 1 1 1
Usp10 1 1 1 1 1
Wee2 1 1 1 1 1
Sox17 1 1 1 1 1
Slc26a10 1 1 1 1 1
Pin1 1 1 1 1 1
Tuba1c 1 1 1 1 1
9430015G10Rik 1 1 1 1 1
Ppp2r5d 1 1 1 1 1
4930447A16Rik 1 1 1 1 1
Npc2 1 1 1 1 1
Scarb1 1 1 0 1 1
Slc2a3 1 1 1 1 1
Mier1 1 1 1 1 1
Pdia6 1 1 1 1 1
Cdcp2 1 1 1 1 1
Gm17296 1 1 1 1 1
Adamts2 1 1 1 1 1
Ubald1 1 1 1 1 1
Npr2 1 1 1 1 1
Gp1bb 1 1 1 1 1
Ankef1 1 1 1 1 1
Ostc 1 1 1 1 1
Lrrc66 1 1 1 1 1
2610528J11Rik 1 1 1 1 1
Krtap22-2 1 1 1 1 1
Ddx1 1 1 1 1 1
Rtel1 1 1 1 1 1
Stc2 1 1 1 1 1
Serpinc1 1 1 1 1 1
BC049635 1 1 1 1 1
Pllp 1 1 1 1 1
Spns2 1 1 1 1 1
Krtap4-7 1 1 1 1 1
Apc2 1 1 1 1 1
Wipf1 1 1 1 1 1
Heatr1 1 1 1 1 1
Bcas2 1 1 1 1 1
Kcnab1 1 1 1 1 1
Gm766 1 1 1 1 1
Trim40 1 1 1 1 1
Oasl2 1 1 1 1 1
Lrit2 1 1 1 1 1
Taf3 1 1 1 1 1
Dph3 1 1 1 1 1
Sema4a 1 1 1 1 1
Caskin1 1 1 1 1 1
M1ap 1 1 1 1 1
Prr12 1 1 1 1 1
Gimap9 1 1 1 1 1
Gprc5a 1 1 1 1 1
St8sia4 1 1 1 1 1
Hoxb1 1 1 1 1 1
Mthfsd 1 1 1 1 1
Nr1d2 1 1 1 1 1
Vti1a 1 1 1 1 1
Vmn2r4 1 1 1 1 1
Alg10b 1 1 1 1 1
Parva 1 1 1 1 1
Lrrc38 1 1 1 1 1
Plekhf1 1 1 1 1 1
Mcm9 1 1 1 1 1
Dscam 1 1 1 1 1
Vps26b 1 1 1 1 0
Ghsr 1 1 1 1 1
Reln 1 1 1 1 1
Afap1 1 1 1 1 1
Ube2f 1 1 1 1 1
Npas4 1 1 1 1 1
Gzmd 1 1 1 1 1
Nrsn2 1 1 1 1 1
Tmem125 1 1 1 1 1
Bzrap1 1 1 1 1 1
Fam149a 1 1 1 1 1
Rfpl4 1 1 1 1 1
Zfp810 1 1 1 1 1
Hcfc2 1 1 1 1 1
Gdpd5 1 1 1 1 1
1700080O16Rik 1 1 1 1 1
Per1 1 1 1 1 1
Hipk1 1 1 1 1 1
2410002F23Rik 1 1 1 1 1
Daam1 1 1 1 1 1
Luzp1 1 1 1 1 1
Ddx3y 1 1 1 1 1
Thbs2 1 1 1 1 1
Csnk1g3 1 1 1 1 1
Ramp2 1 1 1 1 1
Hoxc6 1 1 1 1 1
Them6 1 1 1 1 1
Cgn 1 1 1 1 1
Tie1 1 1 1 1 1
Adcy5 1 1 1 1 1
Mlana 1 1 1 1 1
Phf23 1 1 1 1 1
3110082J24Rik 1 1 1 1 1
Lypd8 1 1 1 1 1
Mrpl44 1 1 1 1 1
Ovol1 1 1 1 1 1
Tfg 1 1 0 0 1
Fam172a 1 1 0 1 1
Phldb2 1 1 1 1 1
Wdr65 1 1 1 1 1
Med21 1 1 1 1 1
Pcdhb5 1 1 1 1 1
Tmem202 1 1 1 1 1
Arhgap15 1 1 1 1 1
Naa16 1 1 1 1 1
Lrrc40 1 1 1 1 1
Supt3 1 1 1 1 1
Lin37 1 1 1 1 1
Tead2 1 1 1 1 1
Megf6 1 1 1 1 1
Tpra1 1 1 1 1 1
Qdpr 1 1 1 1 1
Chl1 1 1 1 1 1
Saysd1 1 1 1 1 1
Dcp1a 1 1 1 1 1
Hmgn2 1 1 1 1 1
Ssr1 1 1 1 1 1
Zfp516 1 1 1 1 1
4930519G04Rik 1 1 1 1 1
Slc38a5 1 1 1 1 1
Smyd5 1 1 1 1 1
Nhsl2 1 1 1 1 1
Map1lc3b 1 1 1 1 1
Tmf1 1 1 1 1 1
Ss18 1 1 1 1 1
Fam131c 1 1 1 1 1
Mfsd2b 1 1 1 1 1
Fuk 1 1 1 1 1
Krt34 1 1 1 1 1
Gpr33 1 1 1 1 1
Tbl1x 1 1 0 1 0
Urod 1 1 1 1 1
Fgf9 1 1 1 1 1
Bmp2k 1 1 1 1 1
Tle4 1 1 1 1 1
Arhgap9 1 1 1 1 1
Dstyk 1 1 1 1 1
Dusp21 1 1 1 1 1
Amy1 1 1 1 1 1
Krt82 1 1 1 1 1
Pank3 1 1 1 1 1
Fam171b 1 1 1 1 1
2410124H12Rik 1 1 1 1 1
Bptf 1 1 1 1 1
Tmc6 1 1 1 1 1
Hadh 1 1 1 1 1
Zmiz1 1 1 1 1 1
Katnb1 1 1 1 1 1
Vti1b 1 1 1 1 1
Hoxb4 1 1 1 1 1
Tnfrsf13b 1 1 1 1 1
Nsun7 1 1 1 1 1
Mfap4 1 1 1 1 1
Dnmt1 1 1 1 1 1
Phc2 1 1 1 1 1
Dmrtb1 1 1 1 1 1
Hoxd3 1 1 1 1 1
Cpsf7 1 1 1 1 1
Grk5 1 1 1 1 1
Abcd1 1 1 1 1 1
Commd10 1 1 1 1 1
Actr2 1 1 1 1 1
Tnfsf13 1 1 1 1 1
Kcnj10 1 1 1 1 1
Tmem38a 1 1 1 1 1
6430550D23Rik 1 1 1 1 1
Eif4ebp3 1 1 1 1 1
Sync 1 1 1 1 1
Rfc3 1 1 1 1 1
Esrp2 1 1 1 1 1
Gm5082 1 1 1 1 1
Aipl1 1 1 1 1 1
Cypt4 1 1 1 1 0
Cers5 1 1 1 1 1
Pgpep1l 1 1 1 1 1
Rxrg 1 1 1 1 1
Ggn 1 1 1 1 1
Ccbl2 1 1 1 1 1
Il3 1 1 1 1 1
Nbea 1 1 0 1 1
Hif3a 1 1 1 1 1
Fbxl18 1 1 1 1 1
Nkd1 1 1 1 1 1
Madcam1 1 1 1 1 1
Sec22a 1 1 1 1 1
Malsu1 1 1 1 1 1
Chmp1a 1 1 1 1 1
Mat1a 1 1 1 1 1
Pcdhb3 1 1 1 1 1
Mpzl2 1 1 1 1 1
Lyrm9 1 1 1 1 1
Card11 1 1 1 1 1
Gapvd1 1 1 0 1 1
Rab11fip2 1 1 1 1 1
Fam209 1 1 0 0 1
Coq4 1 1 1 1 1
Reep3 1 1 1 1 1
Actr8 1 1 1 1 1
Pdlim4 1 1 1 1 1
Acbd3 1 1 1 1 1
Plod1 1 1 1 1 1
Usp38 1 1 1 1 1
Mrpl15 1 1 1 1 1
Hspa1a 1 1 1 1 1
Vsig4 1 1 1 1 1
Gm8298 1 1 1 1 1
Zfp189 1 1 1 1 1
Cdc42bpb 1 1 1 1 1
Tulp1 1 1 1 1 1
Usp27x 1 1 1 1 1
Prkrip1 1 1 1 1 1
Ehd3 1 1 1 1 1
2310014L17Rik 1 1 1 1 1
Pigq 1 1 1 1 1
Klra8 1 1 1 1 1
Ptk7 1 1 1 1 1
4632428N05Rik 1 1 1 1 1
Vmn1r37 1 1 1 1 1
B3galt4 1 1 1 1 1
Opcml 1 1 1 1 1
Krt76 1 1 1 1 1
Prdx2 1 1 1 1 1
Wdr74 1 1 1 1 1
Ckap4 1 1 1 1 1
Map3k2 1 1 1 1 1
Thumpd1 1 1 1 1 1
1810030O07Rik 1 1 1 1 1
Mrgprh 1 1 1 1 1
Rasl11b 1 1 1 1 1
Tjp2 1 1 1 1 1
Wnt8b 1 1 1 1 1
Mtg1 1 1 1 1 1
Cercam 1 1 1 1 1
Asxl1 1 1 1 1 1
Crip3 1 1 1 1 1
Crtap 1 1 1 1 1
Cd27 1 1 1 1 1
B3gnt3 1 1 1 1 1
Tfb2m 1 1 1 1 1
Sipa1 1 1 1 1 1
Wdr72 1 1 1 1 1
2610002J02Rik 1 1 1 1 1
Samd11 1 1 1 1 1
Ppt2 1 1 1 1 1
Actl11 1 1 1 0 1
Ndufb3 1 0 1 0 1
Cabp1 1 1 1 1 1
Neurl3 1 1 1 1 1
Dlx2 1 1 1 1 1
Lck 1 1 1 1 1
Ing1 1 1 1 1 1
Ly6i 1 1 1 1 1
Fam198b 1 1 1 1 1
Ptprk 1 1 1 1 1
Slc22a1 1 1 1 1 1
Wdr34 1 1 1 1 1
Bace2 1 1 1 1 1
Capn11 1 1 1 1 1
Ranbp9 1 1 1 1 1
Ank2 1 0 1 1 1
Vpreb1 1 1 1 1 1
Atp5o 1 1 1 1 1
Zdhhc25 1 1 1 1 1
Tuba4a 1 1 1 1 1
Fzr1 1 1 1 1 1
Vmn2r85 1 1 1 1 1
Yars2 1 1 1 1 1
Gtf3c5 1 1 1 1 1
Slc7a12 1 1 1 1 1
Apba3 1 1 1 1 1
Mlkl 1 1 1 1 1
Gprin3 1 1 1 1 1
Polr2a 1 1 1 1 1
Ndst3 1 1 1 1 1
Tubb2a 1 1 1 1 1
Tectb 1 1 1 1 1
Gm6484 1 1 1 1 1
H2afy 1 1 1 1 1
Acsm2 1 1 1 1 1
Hmgn5 1 1 1 1 1
Rsad1 1 1 1 1 1
Chmp3 1 1 1 1 1
Ppp1r13b 1 1 1 1 1
Pi15 1 1 1 1 1
Foxp2 1 1 1 1 1
2010107G23Rik 1 1 1 1 1
Ccdc50 1 1 1 1 1
Cxcl5 1 1 1 1 1
Ugt2b36 1 1 1 1 1
Ms4a18 1 1 1 1 1
Tpm1 1 1 1 1 1
Zfp276 1 1 1 1 1
Asb16 1 1 1 1 1
Ltb4r1 1 1 1 1 1
Arhgdia 1 1 1 1 1
Churc1 1 1 1 1 1
1700029F12Rik 1 1 1 1 1
Cldn17 1 1 1 1 1
Btnl10 1 1 1 1 1
Ube2e1 1 1 1 1 1
Tln1 1 1 1 1 1
Irg1 1 1 1 1 1
B3galt1 1 1 1 1 1
AF529169 1 1 1 1 1
Celsr2 1 1 1 1 1
Zzz3 1 1 1 1 1
Fam57b 1 1 1 1 1
Sephs2 1 1 1 1 1
Gtf2e2 1 1 1 1 1
Cntnap5a 1 0 1 1 1
Kcnip2 1 1 1 1 1
Nubp1 1 1 1 1 1
Sbds 1 1 1 1 1
Nop14 1 1 1 1 1
H2-M10.4 1 1 1 1 1
Nfkb2 1 1 1 1 1
Rnaseh1 1 1 1 1 1
Smad7 1 1 1 1 1
Ilkap 1 1 1 1 1
Mst1r 1 1 1 1 1
Ttc12 1 1 1 1 1
Napg 1 1 1 1 1
Tmem229a 1 1 1 1 1
Me1 1 1 1 1 1
Ints8 1 1 1 1 1
1110008L16Rik 1 1 1 1 1
Nup43 1 1 1 1 1
Kcnk16 1 1 1 1 1
Lepre1 1 1 1 1 1
Fancd2 1 1 1 1 1
A430005L14Rik 1 1 1 1 1
Tph2 1 1 1 1 1
Gm10100 1 1 1 1 1
Lrr1 1 1 1 1 1
Ticam1 1 1 1 1 1
Emilin2 1 1 1 1 1
Slc28a2 1 0 1 1 1
Sox4 1 1 1 1 1
Ccnjl 1 1 1 1 1
Mtm1 1 1 1 1 1
Sry 1 1 1 1 1
Tmem29 1 1 1 1 1
Cbll1 1 1 1 1 1
Magee2 1 1 1 1 0
Ccl6 1 1 1 1 1
Arpc2 1 1 1 1 1
Cacna2d4 1 1 1 1 1
BC068157 1 1 1 1 1
Pebp1 1 1 1 1 1
Il18 1 0 0 0 0
Vwce 1 1 1 1 1
Emc6 1 1 1 1 1
Pnma2 1 1 1 1 1
Ccr6 1 1 1 1 1
Lman2l 1 1 1 1 1
Pawr 1 1 1 1 1
R3hdm1 1 1 1 1 1
St8sia6 1 1 1 1 1
Trmt1 1 1 1 1 1
Samd8 1 1 1 1 1
Lancl3 1 1 1 1 1
Sec11c 1 1 1 1 1
Chn2 1 1 1 1 1
Reg3g 1 1 1 1 1
Liph 1 1 1 1 1
Slc5a5 1 1 1 1 1
Uncx 1 1 1 1 1
Arhgef9 1 1 1 1 1
Dhrs13 1 1 1 1 1
Tgm6 1 1 1 1 1
Med14 1 1 1 1 1
Nim1 1 1 1 1 1
Cant1 1 1 1 1 1
Ttc30b 1 1 1 0 1
Pik3cg 1 1 1 1 1
Il17d 1 1 1 1 1
Cox6a1 1 1 1 1 1
Gm5901 1 1 1 1 1
Ell 1 1 1 1 1
Ttc39c 1 1 1 1 1
6030419C18Rik 1 1 1 1 1
1700022I11Rik 1 1 1 1 1
Cxcl14 1 1 1 1 1
Thsd7b 1 1 1 1 1
Dennd4a 1 1 1 1 1
Sowahc 1 1 1 1 1
Oxct2a 1 1 1 1 1
Itga9 1 1 1 1 1
Pygo1 1 1 1 1 1
Taldo1 1 1 1 1 1
Vmn1r167 1 1 1 1 1
Ttc29 1 1 1 1 1
Plxdc2 1 1 1 1 1
4933427G17Rik 1 1 1 1 1
Nle1 1 1 1 1 1
1700023E05Rik 1 1 1 1 1
Prl3d2 1 1 1 1 1
Gm4858 1 1 1 1 1
Hectd3 1 1 1 1 1
Cyp2a4 1 1 1 1 1
Gramd1b 1 1 1 1 1
Atp11b 1 1 1 1 1
Pard6b 1 1 1 1 1
Klhl10 1 1 1 1 1
Pcdh7 1 1 1 1 1
Ccdc59 1 1 1 1 1
Sntb1 1 1 1 1 1
Haus4 1 1 1 1 1
Apol7e 1 1 1 1 1
Nynrin 1 1 1 1 1
Cd300lg 1 1 1 1 1
Spry2 1 1 1 1 1
Mepce 1 1 1 1 1
Cd300lb 1 1 1 1 1
Otx1 1 1 1 1 1
Gpaa1 1 1 1 1 1
Map2k5 1 1 1 1 1
Rhbdd1 1 1 1 1 1
Rab3d 1 1 1 1 1
Ubr7 1 1 1 1 1
Dnase2b 1 1 1 1 1
Catsperb 1 1 1 1 1
Hmga1-rs1 1 1 1 1 1
Sim1 1 1 1 1 1
Fam84a 1 1 1 1 1
Col6a6 1 1 1 1 1
Ubtf 1 1 1 1 1
Cttnbp2nl 1 1 1 1 1
Emp2 1 1 1 1 1
Kcnk5 1 1 1 1 1
B4galnt2 1 1 1 1 1
Grin2a 1 1 1 1 1
Eng 1 1 1 1 1
Mkrn2 1 1 1 1 1
Ctbp2 1 1 1 1 1
Rbm19 1 1 1 1 1
Fam179a 1 1 1 1 1
Cdk2 1 0 1 1 1
Lrrc24 1 1 1 1 1
Ccdc163 1 1 1 1 1
2310039H08Rik 1 1 1 1 1
Tceal1 1 1 1 1 1
Id2 1 1 1 1 1
Fbxo33 1 1 1 1 1
Nars 1 1 1 1 1
Ccdc92 1 1 1 1 1
Lrrc56 1 1 1 1 1
Ypel4 1 1 1 1 1
Alg12 1 1 1 1 1
Maml2 1 1 1 1 1
Ict1 1 1 1 1 1
Ldlrad1 1 1 1 1 1
Zfp429 1 1 1 1 1
Gm6710 1 1 1 1 1
St7l 1 1 1 1 1
Tpgs2 1 1 1 1 1
Gcgr 1 1 1 1 1
Fam171a2 1 1 1 1 1
Gpr97 1 1 1 1 1
4921517D22Rik 1 1 1 1 1
Serpina1e 1 1 1 1 1
Slc31a2 1 1 1 1 1
Thoc3 1 1 1 1 1
Luc7l2 1 1 1 1 1
Usp3 1 1 1 1 1
Sympk 1 1 1 1 1
Rac2 1 1 1 1 1
Gnao1 1 1 1 1 1
Zscan21 1 1 1 1 1
Nip7 1 1 1 1 1
4930524B15Rik 1 1 1 1 1
Lce1m 1 1 1 1 1
Prg4 1 1 1 1 1
Ctrb1 1 1 1 1 1
Ubr3 1 1 1 1 1
Asic2 1 1 1 1 1
Slc3a2 1 1 1 1 1
Sestd1 1 1 1 1 1
Ndufv1 1 1 1 1 1
Slc37a2 1 1 1 1 1
Uts2r 1 1 1 1 1
Vmn1r230 1 1 1 1 1
Aldh4a1 1 1 1 1 1
Nudt14 1 1 1 1 1
Drd4 1 1 1 1 1
Chrne 1 1 1 1 1
Fbxl5 1 1 1 1 1
Atp5h 1 1 1 1 1
Gpr44 1 1 1 1 1
Dlat 1 1 1 1 1
Xylt2 1 1 1 1 1
Gch1 1 1 1 1 1
Tex9 1 1 1 1 1
Aph1c 1 1 1 1 1
Fzd2 1 1 1 1 1
Gm581 1 1 1 1 1
Tnf 1 1 1 1 1
Zmym6 1 1 1 1 1
Erbb2 1 1 1 1 1
Pik3ca 1 1 1 1 1
Cma1 1 1 1 1 1
Pomt1 1 1 1 1 1
Zfp286 1 1 1 1 1
Cdx1 1 1 1 1 1
1700034J05Rik 1 1 1 1 1
Fam212b 1 1 1 1 1
Lrrc17 1 1 1 1 1
Nipa1 1 1 1 1 1
Mdga1 1 1 1 1 1
Atp6v1a 1 1 1 1 1
Ammecr1 1 1 1 1 1
Nmt2 1 1 1 1 1
Nabp2 1 1 1 1 1
Slc35g3 1 1 1 1 1
Aldh1a2 1 1 1 1 1
Fam160b2 1 1 1 1 1
Cactin 1 1 1 1 1
Cldn4 1 1 1 1 1
Cdc42se1 1 1 1 1 1
Dpep2 1 1 1 1 1
Cyp2d34 1 1 1 1 1
Mospd1 1 1 1 1 1
Krtap11-1 1 1 1 1 1
Clp1 1 1 1 1 1
Nup88 1 1 1 1 1
Suv39h1 1 1 1 1 1
Wnt2b 1 1 1 1 1
Plekhb2 1 1 1 1 1
AY761185 1 1 1 1 1
Zdhhc19 1 1 1 1 1
Pdia2 1 1 1 1 1
Spink14 1 1 1 1 1
Adtrp 1 1 1 1 1
Sort1 1 1 1 1 1
Tyrobp 1 1 1 1 1
Fos 1 1 1 1 1
Ocln 1 1 1 1 1
Acta2 1 1 1 1 1
Itgax 1 1 1 1 1
Hspa8 1 1 1 1 1
Nos3 1 1 1 1 1
Tiam2 1 1 1 1 1
Scrn1 1 1 1 1 1
Fam213a 1 1 1 1 1
Kcnk2 1 1 1 1 1
Anapc7 1 1 1 1 1
Csgalnact2 1 1 1 1 1
Ccnc 1 1 1 1 1
Hap1 1 1 1 1 1
Csnk2b 1 1 1 1 1
Kcnab2 1 1 1 1 1
Vwde 1 1 1 1 1
Rpl4 1 1 1 1 1
Aes 1 1 1 1 1
Hspa12b 1 1 1 1 1
Unc13a 1 1 1 1 1
Tmed11 1 1 1 1 1
Fshr 1 1 1 1 1
Nlgn2 1 1 1 1 1
Cyb561 1 1 1 1 1
Tmem135 1 1 1 1 1
Akap11 1 1 1 1 1
Sgsm2 1 1 1 1 1
Ago2 1 1 1 1 1
Tnks 1 1 1 1 1
Slc25a17 1 1 1 1 1
Spef1 1 1 1 1 1
Syt17 1 1 1 1 1
Daw1 1 1 1 1 1
Fam217b 1 1 1 1 1
Osmr 1 1 1 1 1
Dffb 1 1 1 1 1
1600002K03Rik 1 1 1 1 1
Ddx39b 1 1 1 1 1
Acsl6 1 1 1 1 1
Gpn3 1 1 1 1 1
Echdc3 1 1 1 1 1
Rpl35 1 1 1 1 1
Kank1 1 1 1 1 1
Iqub 1 1 1 1 1
Neu2 1 1 1 1 1
Gnat1 1 1 1 1 1
Gpx4 1 1 1 1 1
Chmp6 1 1 1 1 1
Dcdc2b 1 1 1 1 1
Rbpjl 1 1 1 1 1
Numa1 1 1 1 1 1
Cdnf 1 1 1 1 1
Atp1a3 1 1 1 1 1
Atp1b2 1 1 1 1 1
Fdx1l 1 1 1 1 1
Il18bp 1 1 1 1 1
Pax5 1 1 1 1 1
Taok2 1 1 1 1 1
Zfand2b 1 1 1 1 1
Pdcd5 1 1 1 1 1
1700037C18Rik 1 1 1 1 1
Ndufv2 1 0 1 1 1
Phf11d 1 0 1 0 1
AW146154 1 1 1 1 1
Iba57 1 1 1 1 1
Sprr2b 1 1 1 1 1
Cbr3 1 1 1 1 1
Cadm2 1 1 1 1 1
Trim35 1 1 1 1 1
Fastkd3 1 1 1 1 1
Adora2b 1 1 1 1 1
Calu 1 1 1 1 1
Gamt 1 1 1 1 1
Fli1 1 1 1 1 1
Fam195a 1 1 1 1 1
Nudt5 1 1 1 1 1
Ndnl2 1 1 1 1 1
Kif1b 1 1 1 1 1
Creb3l1 1 1 1 1 1
Cdc7 1 1 1 1 1
Mtif3 1 1 1 1 1
Erc2 1 1 1 1 1
Ten1 1 1 1 1 1
Amz2 1 1 1 1 1
Efna1 1 1 1 1 1
Necab1 1 1 1 1 1
Glb1 1 1 1 1 1
Akr1c12 1 0 1 1 1
Hk1 1 1 1 1 1
Ddx50 1 1 1 1 1
Rab4a 1 1 1 1 1
Vegfc 1 1 1 1 1
Ihh 1 1 1 1 1
Lsm11 1 1 1 1 1
Rims2 1 1 1 1 1
Mapkapk3 1 1 1 1 1
Gatsl3 1 1 1 1 1
Lhx5 1 1 1 1 1
Hdlbp 1 1 1 1 1
Zc4h2 1 1 1 1 1
Peo1 1 1 1 1 1
Fam170a 1 1 1 0 1
Ryk 1 1 1 1 1
1700012A03Rik 1 1 1 1 1
Ptpn5 1 1 1 1 1
Gm14378 1 1 1 1 1
Ttyh3 1 1 1 1 1
Rabgef1 1 1 1 1 1
Slc5a6 1 1 1 1 1
Sapcd2 1 1 1 1 1
Amt 1 1 1 1 1
Smtnl2 1 1 1 1 1
Smim12 1 1 1 1 1
Wdr24 1 1 1 1 1
Onecut3 1 1 1 1 1
Kctd20 1 1 1 1 1
Th 1 1 1 1 1
Krtcap2 1 1 1 1 1
1810013L24Rik 1 1 1 1 1
Msantd2 1 1 1 1 1
Twsg1 1 1 1 1 1
Unk 1 1 1 1 1
4930506M07Rik 1 1 1 1 1
Trhde 1 1 1 1 1
Rab40b 1 1 1 1 1
Naa60 1 1 1 1 1
Rabac1 1 1 1 1 1
Cacna2d1 1 1 1 1 1
Asb3 1 1 1 1 1
Trib3 1 1 1 1 1
Taf2 1 1 1 1 1
Galns 1 0 1 1 1
Rev3l 1 1 1 1 1
Tpo 1 1 1 1 1
Defb36 1 1 1 1 1
Gmeb1 1 1 1 1 1
Ythdc1 1 1 1 1 1
Lgals4 1 1 1 1 1
Lrfn1 1 1 1 1 1
Rnf141 1 1 1 1 1
Racgap1 1 0 0 1 1
Calcoco2 1 1 1 1 1
Ctdsp1 1 1 1 1 1
4931414P19Rik 1 1 1 1 1
Gramd3 1 1 1 1 1
Pgp 1 1 1 1 1
Cryba4 1 1 1 1 1
Gorasp2 1 1 1 0 1
Zfp386 1 1 1 1 1
Vkorc1 1 1 1 1 1
Krtap13 1 1 1 1 1
Wsb1 1 1 1 1 1
Fhl5 1 1 1 1 1
R3hcc1 1 1 1 1 1
Etnk2 1 1 1 1 1
Agr2 1 1 1 1 1
Gbp7 1 1 1 1 1
Zfp217 1 1 1 1 1
Pced1a 1 1 1 1 1
2700094K13Rik 1 1 1 1 1
Taf1c 1 1 1 1 1
Osgepl1 1 1 1 1 1
Tsen34 1 1 1 1 1
Serping1 1 1 1 1 1
Ascc3 1 1 1 1 1
Cops4 1 1 1 1 1
Sox2 1 1 1 1 1
Gpr153 1 1 1 1 1
Hfm1 1 1 1 1 1
Kat5 1 1 1 1 1
Npb 1 1 1 1 1
D630003M21Rik 1 1 1 1 1
Rab11b 1 1 1 1 1
Serpinh1 1 1 1 1 1
Wars2 1 1 1 1 1
Impdh2 1 1 1 1 1
Slc35g2 1 1 1 1 1
Anpep 1 1 1 1 1
Sf3b4 1 1 1 1 1
Grin1 1 1 1 1 1
Arglu1 1 1 1 1 1
Clmp 1 1 1 1 1
Cyp2d12 1 1 1 1 1
Car15 1 1 1 1 1
Dhcr24 1 1 1 1 1
Dnajb3 1 1 1 1 1
Cgref1 1 1 1 1 1
Hltf 1 1 1 1 1
Pde1b 1 1 1 1 1
Dtd1 1 1 0 0 1
Tox3 1 1 1 1 1
Nr5a2 1 1 1 1 1
AI462493 1 1 1 1 1
Myo5c 1 1 1 1 1
Dnajc13 1 0 0 1 1
Tdpoz4 1 0 1 1 1
Gtf2ird1 1 0 1 1 1
Larp1 1 1 1 1 1
Zcchc9 1 1 1 1 1
Wfdc15a 1 1 1 1 1
Mipep 1 1 1 1 1
Nfkbia 1 1 1 1 1
Rad21l 1 1 1 1 1
Cstf2t 1 1 1 1 1
Tas2r107 1 1 1 1 1
Slc24a3 1 1 1 1 1
Cyp1a1 1 1 1 1 1
Rab25 1 1 1 1 1
Stat2 1 1 1 1 1
Ttbk2 1 1 1 1 1
Rnf215 1 1 1 1 1
Vwa2 1 1 1 1 1
Mto1 1 1 1 1 1
Otogl 1 1 1 1 1
Phpt1 1 1 1 1 1
Sat2 1 1 1 1 1
Tmem178 1 1 1 1 1
Prdm12 1 1 1 1 1
Thra 1 1 1 1 1
Gm6812 1 1 1 1 1
Pcbp2 1 1 1 1 1
Gpr39 1 1 1 1 1
Tmem194b 1 1 1 1 1
Ganc 1 1 1 1 1
Zfp553 1 1 1 1 1
Tmem232 1 1 1 1 1
Krtap19-5 1 1 1 1 1
Zfp456 1 1 1 1 1
Muc13 1 1 1 1 1
Rbm43 1 1 1 1 1
Pdx1 1 1 1 1 1
Zfp3 1 1 1 1 1
Ltbr 1 1 1 1 1
Elf4 1 1 1 1 1
Irf4 1 0 1 1 1
Trpc4 1 1 1 1 1
1700010I14Rik 1 1 1 1 1
Itsn1 1 1 1 1 1
Slc16a12 1 1 1 1 1
Tra2b 1 1 1 1 1
Cd72 1 1 1 1 1
Trp53inp2 1 1 1 1 1
Ap2a2 1 1 1 1 1
Tmem198b 1 1 1 1 1
Hist2h2bb 1 1 1 1 1
Smim11 1 1 1 1 1
Mxra8 1 1 1 1 1
Igf2 1 1 1 1 1
Sema6d 1 1 1 1 1
Tdo2 1 1 1 1 1
Ctnnb1 1 1 1 1 1
Mrp63 1 1 1 1 1
Chp1 1 1 1 1 1
Psmd9 1 1 1 1 1
Ranbp1 1 1 1 1 1
Zfpm2 1 1 1 1 1
Zfp462 1 1 1 1 1
Kank3 1 1 1 1 1
Synpo2l 1 1 1 1 1
Lypd3 1 1 1 1 1
Nceh1 1 1 1 1 1
Rnft2 1 1 1 1 1
Syt6 1 1 1 1 1
Pgf 1 1 1 1 1
Pigf 1 1 1 1 1
Itih5 1 1 1 1 1
Gtpbp2 1 1 1 1 1
Mgmt 1 1 0 1 1
Cldn19 1 1 1 1 1
Galp 1 1 1 1 1
Mina 1 1 1 1 1
Smpd1 1 1 1 1 1
Pcbp4 1 1 1 1 1
BC051019 1 1 1 1 1
S100a8 1 1 1 1 1
Grb14 1 1 1 1 1
Rnf19b 1 1 1 1 1
Zbed6 1 1 1 1 1
Prpf39 1 1 1 1 1
Mrpl34 1 1 1 1 1
Slc41a1 1 1 1 1 1
Hcn4 1 1 1 1 1
Rnf113a2 1 1 1 1 1
Plek 1 1 1 1 1
Rpusd2 1 1 1 1 1
Arhgef12 1 1 1 1 1
Rfc1 1 1 1 1 1
Ubr1 1 1 1 1 1
Usp17lb 1 1 1 1 1
Arid1b 1 1 1 1 1
Fuca2 1 1 1 1 1
Rcc2 1 1 1 1 1
Fam83h 1 1 1 1 1
Cdh13 1 1 1 1 1
Ticrr 1 1 1 1 1
Tspyl1 1 1 1 1 1
Zfp259 1 1 1 1 1
Tm9sf1 1 1 1 1 1
Otud4 1 1 1 1 1
Vmn1r40 1 1 1 1 1
Traf3ip3 1 1 1 1 1
Cx3cl1 1 1 1 1 1
Batf2 1 1 1 1 1
Cplx3 1 1 1 1 1
Npy4r 1 1 1 1 1
Tro 1 1 1 1 1
Mlph 1 1 1 1 1
Nsmce4a 1 1 1 1 1
Erh 1 1 1 1 1
Plat 1 1 1 1 1
Atp8b5 1 1 1 1 1
Renbp 1 1 1 1 1
Alg13 1 1 1 1 1
Snap23 1 1 1 1 1
Mthfr 1 1 1 1 1
Arfrp1 1 1 0 1 1
Ccdc177 1 1 1 1 1
Il17re 1 1 1 1 1
Tsga8 1 1 1 1 1
Cyb5r1 1 1 1 1 1
Cwc15 1 1 1 1 1
Cyr61 1 1 1 1 1
Actn1 1 1 1 1 1
Cpxm1 1 1 1 1 1
Eif1ad 1 1 1 1 1
Emc10 1 1 1 1 1
Klhl41 1 1 1 1 1
Dpysl3 1 1 1 1 1
Xpo4 1 1 1 1 1
E230008N13Rik 1 1 1 1 1
Rrp1 1 1 1 1 1
Rmdn2 1 1 1 1 1
Ccdc87 1 1 1 1 1
Flywch2 1 1 1 1 1
Gpha2 1 1 1 1 1
Nudt12 1 1 1 1 1
Ppfibp2 1 1 1 1 1
Anapc1 1 1 1 1 1
Recql5 1 1 1 1 1
Hdhd2 1 1 1 1 1
4930415O20Rik 1 1 1 1 1
Ccdc85b 1 1 1 1 1
Tex33 1 1 1 1 1
Star 1 1 1 1 1
Pkd1l2 1 1 1 1 1
Ocm 1 1 1 1 1
Tmem174 1 1 1 1 1
Rbm8a 1 1 1 1 1
Psmc1 1 1 1 1 1
2310079G19Rik 1 1 1 1 1
Efcab4a 1 1 1 1 1
Abcg4 1 1 1 1 1
Cntln 1 1 1 1 1
Fanci 1 1 1 1 1
Mrgprf 1 1 1 1 1
9130401M01Rik 1 1 1 1 1
Atp13a2 1 1 1 1 1
Slc47a2 1 1 1 1 1
Spata2l 1 1 1 1 1
Map3k1 1 1 1 1 1
Gm5531 1 1 1 1 1
Ttll3 1 1 1 1 1
Bmp15 1 1 1 1 1
9030624J02Rik 1 1 1 1 1
Eps15 1 1 1 1 1
Rilpl2 1 1 1 1 1
Sars 1 1 1 1 1
Med23 1 1 1 1 1
Ptprg 1 1 1 1 1
Ppargc1b 1 1 1 1 1
Trpc2 1 1 1 1 1
Setd4 1 1 1 1 1
Hdgfrp3 1 1 1 1 1
Nell2 1 1 1 1 1
S100a13 1 1 1 1 1
Tm2d3 1 1 1 1 1
Vsig8 1 1 1 1 1
Cnih4 1 1 1 1 1
Tchh 1 1 1 1 1
Cubn 1 1 1 1 1
Stoml2 1 1 1 1 1
Il22 1 1 1 1 1
Klhl38 1 1 1 1 1
Zbtb22 1 1 1 1 1
Nppc 1 1 1 1 1
Zfp707 1 1 1 1 1
Hoxb13 1 1 1 1 1
Pacs1 1 1 1 1 1
Vash2 1 1 1 1 1
Asap3 1 1 1 1 1
0610010K14Rik 1 1 1 1 1
Eln 1 1 1 1 1
Upk3bl 1 1 1 1 1
Zbtb38 1 1 1 1 1
Ube2i 1 1 1 1 1
Fabp12 1 1 1 1 1
Ippk 1 1 1 1 1
Trpv4 1 1 1 1 1
Ap3m2 1 1 1 1 1
Ldb3 1 1 1 1 1
Zfp106 1 1 1 1 1
Triml1 1 0 1 1 1
A330021E22Rik 1 1 1 1 1
Lrrc59 1 1 1 1 1
Ephx4 1 1 1 1 1
Sav1 1 1 1 1 1
Tbc1d5 1 1 0 1 1
Oog3 1 1 1 1 1
Vmn1r185 1 1 1 1 1
Tex38 1 1 1 1 1
Sepp1 1 1 1 1 1
Gins4 1 1 1 1 1
Lipm 1 1 1 1 1
Dtnbp1 1 1 1 1 1
4930578C19Rik 1 1 1 1 1
Utp11l 1 1 1 1 1
Fam46a 1 1 1 1 1
Ddn 1 1 1 1 1
F13a1 1 1 1 1 1
2610020H08Rik 1 1 1 1 1
Slc6a11 1 1 1 1 1
Gm996 1 1 1 1 1
Ung 1 1 1 1 1
Pnldc1 1 1 1 1 1
Ift20 1 1 1 1 1
Nsun5 1 1 1 1 1
Syn2 1 1 1 1 1
Upf3a 1 1 1 1 1
Krtap3-1 1 1 1 1 1
Txlnb 1 1 1 1 1
Dnajc5 1 1 1 1 1
Slc36a4 1 1 1 1 1
Dos 1 1 1 1 1
Pon3 1 1 1 1 1
Kif13a 1 1 1 1 1
Fbp2 1 1 1 1 1
Cyp4v3 1 1 1 1 1
Snrpc 1 1 1 1 1
Cyp17a1 1 1 1 1 1
Ccdc129 1 0 1 1 1
Vmn1r54 1 1 1 1 1
Pgrmc1 1 1 1 1 1
Mbd6 1 1 1 1 1
Ptgfrn 1 1 1 1 1
Trmt5 1 1 1 1 1
Rdh10 1 1 1 1 1
Apol11b 1 1 1 1 1
Lhcgr 1 1 1 1 1
Chd1l 1 1 1 1 1
Ap1g2 1 1 1 1 1
Hoxc12 1 1 1 1 1
Ryr2 1 1 1 1 1
Efcc1 1 1 1 1 1
Mms19 1 1 1 1 1
Narf 1 1 1 1 1
Dlg4 1 1 1 1 1
Mogat2 1 1 1 1 1
Mrps31 1 1 1 1 1
Zfyve26 1 1 1 1 1
Tbca 1 1 1 1 1
Mapk8 1 1 1 1 1
Heatr3 1 1 1 1 1
Olig2 1 1 1 1 1
Wnt10b 1 1 1 1 1
Tpmt 1 1 1 1 1
Nol4 1 1 1 1 1
2310061I04Rik 1 1 1 1 1
Zmym5 1 0 0 0 1
Fam186b 1 1 1 1 1
Gabrb3 1 1 1 1 1
Cpd 1 1 1 1 1
Brwd3 1 1 1 1 1
Ep400 1 1 1 1 1
Mast3 1 1 1 1 1
Psme3 1 1 1 1 1
Cdk4 1 1 1 1 1
H3f3b 1 1 1 1 1
Dera 1 1 1 1 1
Ddr2 1 1 1 1 1
Rraga 1 1 1 1 1
Tmprss13 1 1 1 1 1
Ear5 1 0 1 1 1
Rab21 1 1 1 1 1
Lrdd 1 1 1 1 1
Plekhg6 1 1 1 1 1
Gpr123 1 1 1 1 1
Pou6f1 1 1 1 1 1
Nol6 1 1 1 1 1
Idi1 1 1 1 1 1
Scgb2b19 1 1 1 1 1
Pms1 1 1 1 1 1
2610507B11Rik 1 1 1 1 1
Tmem11 1 1 1 1 1
Meox2 1 1 1 1 1
Zdhhc24 1 1 1 1 1
Il33 1 1 1 1 1
Ctf2 1 1 1 1 1
Syt3 1 1 1 1 1
1700029I15Rik 1 1 1 1 1
Rhou 1 1 1 1 1
Chtf8 1 1 1 1 1
Arcn1 1 1 1 1 1
Krtap13-1 1 1 1 1 1
Gfi1 1 1 1 1 1
Snap29 1 1 1 1 1
Dynap 1 1 0 1 1
Vmn1r183 1 1 1 1 1
[truncated: 16,235 more rows]
