# Supplementary material for: Genome-wide CRISPR Screens in T Helper Cells Reveal Pervasive Crosstalk between Activation and Differentiation
Source: Cell. 2019 Feb 7;176(4):882–896.e18. doi: 10.1016/j.cell.2018.11.044 (PMC6370901; doi:10.1016/j.cell.2018.11.044)
Supplement: Data S2. Processed Data from All the Steps of the Analysis, Related to Figure 1 [file mmc2.zip › supplemental data/crispr screen/baiopse_output/out_screen_fc.csv]

gata3 "il4" "xbp1" "irf4" "il13"
Pdha1 1.16975007280016 -0.959277627344529 -0.204547893311646 -0.303808370417241 0.201602144277606
Ormdl3 1.37063977838639 0.982201414367444 -0.085841161231877 -0.097177888655932 -1.01632314791278
Cpeb4 0.740863020687637 -0.107653045181885 -0.260370610478608 1.09383276029077 0.313769177060577
Ntng1 0.690199754827181 -0.178578418641222 -0.0960420964313312 0.202461221877726 0.0146877397911936
Ppef2 0.782778299430349 0.0823933525547819 -1.12665270045045 0.805278936486099 0.966556496686576
Pcdhb10 1.77451495334583 0.107548742736643 -0.249387283907399 -0.445144111955918 0.00331895308615163
Mrpl9 2.25038517470064 0.250188074032244 -0.424003029321286 1.10838756317251 -0.00743677814462146
Pla2g4c 0.728820699049941 0.226819836638846 0.472643303435435 -0.0344693356599348 -1.5660430096105
Slc12a1 1.4346330934019 -1.58216906472543 -0.0254248887532934 -0.0675021285721839 0.122161231870011
Cacng4 -3.59001910966064 -3.12965718727834 0.19731158776918 0.157756976902589 -0.239345214727448
Fgf3 0.485333106312013 0.014624480451797 0.094551397177798 1.33447372125884 0.0260610776844339
Degs2 1.27634344779563 0.26554452147093 0.705780649165586 -0.375272279590889 -0.809698230694276
E430025E21Rik -0.850125615577195 -2.69445389763493 0.116239999996981 -0.0948180837815213 -0.69169106240499
Scn10a 1.97159640795081 -1.1181628897235 1.21488053037179 -0.542945543883367 0
Hopx -0.610830730803591 0.578947866647568 0.466176091067541 1.5316806560524 -0.104028266818184
Scarf2 -0.322532187821636 -1.28528001399333 0.00980766274954397 0.57965945687549 -0.113065432450537
Mrvi1 1.74894017858567 -0.275444723303529 0.284935073127557 -0.16770966137314 0.297958072742931
Fsd1 -0.953061137377543 -5.28700287212841 0.016269894490961 0.462407743194642 -0.0127185328503969
Gapdhs 1.44167045995374 -1.01841309745558 -0.207395082019392 1.85837446659441 -0.275604850190796
St8sia5 -10.8804441030811 0 2.41886309612944 0.215405746823048 2.69006293248245
Cystm1 -0.752459259627792 -3.1829367472492 0.118651251829067 0.137724572621062 -0.0530508396712678
Slc29a3 -0.655070120288733 1.90956946854575 0.021688651002499 -0.439089031165315 -0.0539626088030141
Ido1 -0.350968682388546 5.2919174130124 -0.0857379213232713 0.59132081219523 0.01492780024576
Dennd2d -0.655424833453644 -2.37106559235044 1.08754167292541 0.439140351103122 -0.33901012747768
Hs3st6 -0.797014080632026 -7.58430628131899 -0.0604838409907647 0.626963280488876 -0.075705199167503
Krt1 1.531739387393 0.0164983149726808 1.52653681889689 -0.129130851601245 -0.993206441087402
Spink8 2.23164538984989 -0.668718697526725 -0.0286360178254059 3.5104768150361 -1.09982520453235
Smcr7l -0.310725606792076 1.03895546387823 0.0227859627475325 0.512941882654776 0.0125388600376192
Rhod 1.94507072304036 -0.797468952430532 -0.710209849575967 3.34404786437891 2.33581988151579
Galr1 1.61245001754234 -0.338758324663012 0.123222908762108 -0.0964258668455857 1.14131217345542
Ech1 0.382830673636529 -4.07301814578846 -0.0784782198723012 0.226217274782294 0.503637236629811
1190005I06Rik -1.75378872161088 -0.174624932533696 -0.0752747178133535 0.329177247753074 0.166360327817422
Rgs10 2.49208492602703 -0.691353997906019 0.269272099628709 1.95381519807226 -0.141839039190006
Ccpg1 1.79783296847995 -0.559605928059137 0.391282179253498 0.303891009221711 -6.71482520272265
Cep290 0.655325458209931 -1.87519857145773 0.00751608278518318 0.989241165447586 0.298802905706557
Tex22 -1.85834377877868 -2.7246768425432 0.110527857753983 -0.358104153966776 0.318927256804694
Ccdc111 1.79564546086107 1.13363970713512 1.50153955707203 -0.376051878612257 0.0397075974854211
2410137M14Rik -1.84253390804607 -0.263063098264956 1.03651890112777 1.91968738784706 -0.796490273464906
Slc52a3 1.00894267730491 -0.792153737168512 0.34676578287076 -0.202812586397222 -0.180261617222502
Cep19 1.76800581875897 -0.329725168525713 0.97057551526009 0.535079399278786 2.48242467444343
Neto1 -0.812341421107538 4.15120678000709 0.97960885461689 -0.20087843756979 -0.36066076553945
Trim36 -0.519981333768541 0.349512854161671 -0.134400453988112 0.251092604458213 0.096230673942359
Hmcn1 1.57419838221993 -0.440265223487416 0.0956296871028842 0.289523202701245 -0.107359219343482
1700039E15Rik -8.53839086710502 -2.29082347261604 0.201825467425718 0.220045416421764 2.10867595583442
Cacnb1 1.91377171280779 -0.0185768986070629 0.153607027947865 0.641895042345108 0.134387141375817
Ttc21a 0.555454047792097 6.5507275125374 -0.184830323682873 1.02269363763966 -0.0142704700553686
Alpk2 1.63964415469525 -0.758853683003699 0.264377856544761 0.256758529291643 0.0551661860575646
Capn12 0.338235050235078 -0.877494422219267 -0.0664449765950401 -0.292351349927816 -0.023332891538083
Sox13 1.87750847099925 1.01022057286171 0.116578314960348 0.004443381243427 -0.2173356339758
0610009O20Rik 0.878886616246552 -0.330693351315433 0.191233903088085 -0.790455321772983 -0.0345682733278727
Pgam5 0.608489366457926 -0.193003635025285 0.179908717797991 0.62388140525526 -0.277490946455601
Irf5 4.81659310299271 2.18586058871018 0.0619459278628691 0.18569117704525 -0.428767127056784
Cacna1a -0.679421728115189 -1.33394323600319 -0.1507046440777 0.395545849636943 0.186706704733927
Gm4461 2.238922926212 -1.625657116047 0.0789996726530055 0.778299638977693 1.23579836254045
Dlgap3 2.44245636433708 -2.35528214995281 -0.230300106233326 1.30555883100184 -0.41531112108628
Ankk1 1.14179658803805 2.27767256005658 0.0843621557450045 0.161108945461551 -3.97501154113238
Trappc12 1.10874473920949 0.383845262231848 -0.364313485537829 1.53223772108249 -1.18648053999593
Asrgl1 1.33092550437409 1.80367566287015 0.253415491120582 0.570504913237649 0.0506675184057435
Raver2 0.394739208491219 1.12047852779558 -0.439044699392356 0.651538657662635 0.074251300917751
Umod -0.297825336578259 0.269011361272417 0.0418396027605428 0.0884400963687496 -0.0770847263126856
Pim3 -6.19106094249935 2.62886996945729 -0.372764561604338 0.358154884899929 0.321161884014245
1700001C19Rik 1.36410779379749 1.47933093577934 -0.459064391319465 0.114151852186825 0.425661912855117
Chst15 1.64885729478923 0.858702557219064 0.161985963013673 1.51195864534513 -0.0499859825555431
Naa11 -0.328939760076527 -5.12921811962884 -0.0798051295727077 1.02245896764422 -0.0821513474859772
Chaf1b 1.81980386796023 3.29943233744623 -0.0634576093748872 -0.0150966203792181 -0.0483760084489616
Ndfip1 -0.637414334868777 1.56258203612951 0.54714728034501 0.0749076043366508 -0.367013339599416
Acoxl -0.516669297668631 -3.59373462976794 -0.0201031356933314 0.0383147839932012 0.172756484617055
Anxa11 2.33831288228993 0.811362318685205 0.12522830544469 0.438628359582931 -0.0124865470430604
Eif4b 1.04387382285718 0.498232953028962 0.316026932859917 1.42640061062336 0.163551042279475
Aldh3a1 1.81202929762786 -2.38916945448441 0.429395422892383 0.117626111205063 0.0227355019638465
Stat6 -10.4939572655819 -1.22861137778836 1.05095590694904 0.990159984100295 0.0720943069076555
Cpsf4l -0.641775205057257 -0.421265827859709 -0.614344359865359 0.419050940957559 0.049999446354605
Atg16l1 -0.303342518731928 -2.43087189610458 0.0335125201165671 0.940744403913454 -0.0342235105394311
Tmem100 -0.772670857237704 -2.44768272361122 0.182887642159309 0.363348836489264 0.0765418846461298
Sgpp2 -9.66324070273685 -4.19059131537774 -2.28901911146225 0.0562100691827158 3.10709822278332
Amotl2 -2.16483488898535 -1.10499265658468 -0.200586368287083 0.244025918930744 0.156695665844765
Bahd1 0.363313011455702 0.0702106042124184 0.00500085903107524 0.212206145903073 -0.0828070154636135
Hist3h2ba 1.66774757202345 -0.242342377409218 0.362418707482963 0.393481358007625 -0.208632314294211
Cygb 0.456961697888711 -0.223041153365302 -0.23441399683298 1.92813235391858 0.468920868745074
Zc3h14 0.412175763173818 1.68665385247899 -0.0558431967628304 -0.173216235306731 0.0927547123700064
Nxph3 -0.533473255454552 -0.929938073098463 0.0862087634369488 0.44596595365583 0.0299431937020577
Hdx 0.439482686987589 -0.839637178282554 0.22181313437752 -0.142224500930352 -1.38373410509742
Ucp3 0.560678394032891 -1.41895566073813 0.117362691662597 -0.384672560351604 -0.107733356537915
Tomm34 -7.48992049585114 -0.305498444605743 0.227300398259597 -0.181110997690635 0.231027738494769
Triobp 0.269706135837809 -0.766693599004543 0.0305284764430773 0.144477125964233 0.0795085207057574
Trim45 4.65893423543891 -0.223548171682852 0.15867476585473 1.59172940539829 -0.694055248655008
Slc36a3 -2.07704440412263 -4.17299842778366 0.213535763087253 0.114245606170073 -0.823211073618949
Lmx1a -10.029235264777 1.8288813869401 0.446395799488392 -3.00137615182968 -0.886014073808412
Tars2 1.49206259851994 -1.46526593066817 0.375754411841255 0.0743694838164043 -0.00147474417798729
Cav1 2.72128039698698 -0.976419688109945 -1.36556596844747 0.335710688183056 0.711800528331321
Slc5a4b 0.565635419994248 -2.22440714202474 0.158013778378211 0.161633284838888 -0.0342054748854333
Dbp 1.80186534834937 -0.147128710375957 -0.144557201414918 1.04480322251336 -0.838042298802919
Hist2h4 1.81569501429592 3.82244283779846 -0.548332151144086 0.139280966668366 0.721511431863984
Ndufs8 1.13509325612257 1.11244203975448 -0.411103173225217 0.140817695796321 1.15303706155843
Emc8 -0.282728252380542 -1.21771484633069 -0.00863043526511537 0.225604037390518 -0.065721896890316
Cox11 0.402176479824507 -1.02435426151569 -0.0136385790711272 0.182385374538812 0.144443432263285
BC016579 0.588522490531051 -0.140500630799958 0.0227215893753818 -0.248280354715661 -0.0015305877089483
Usp18 -10.1494881667463 0.902972780346041 0.200290836390467 -0.994034680365692 -0.52164233522349
Pdgfrb -0.948250982202851 -0.447582942990386 0.0394519901851384 0.0531683139876812 -0.256136026562013
AK010878 -2.61077710126662 2.60409981547662 0.192442252686348 0.486438757416927 -0.13504377477737
Atp1a4 -6.51247705090705 0.322412129866567 -0.022565235741245 0.519151922497656 -0.150807196948136
Coil 0.521066681497136 -0.839956479415467 -0.494417229450622 0.261111156501337 0.388959462515513
Csn3 1.88604332564641 -0.772531285032454 -0.441639939265833 1.36950675623919 2.04375136574476
Ptk2 -2.65218008560563 0.589867265676587 0.148287570837169 -0.228998360223824 1.21113152389076
Ripply2 -0.886959520120418 -2.24681352951235 0.037630664310093 1.92805120667744 -0.0514204453464918
Wls 1.30429496495011 -0.898226858842667 0.042228826810191 -0.074588925627786 -0.172283504635761
Adra1b -0.495964109219387 -3.27376481730203 0.011244859274472 0.0812506550375769 -0.0503590549654182
Cdh20 -10.6692627013246 1.8960788361858 0.215758195580132 1.82643133521335 -0.558769642912647
Tbce 0.490770451049668 0.590787372709928 -0.0468618665705828 1.02030425492103 -0.0992704646246797
Gpld1 -2.91327779182754 1.34740857064055 -0.249793467770426 -0.177823811903467 0.388797935472987
Grb10 0.670845911705287 -3.10516466223978 0.0963307259307326 -0.460867635102216 0.139100693213866
Itgb3 -0.408672554115875 -6.68208717860919 0.527236806364816 -0.0880027183552863 -1.52144895574275
Ly6h -0.595895655669762 -0.542956814140211 0.110210148424186 0.0622704028044701 -0.0176430141672983
Phf15 -1.88928405911175 -2.05271848537481 -0.0874548514202308 1.56032587675441 1.21232053898975
Gnb5 -0.960705821171911 -5.51508139894144 0.0398738589782599 1.42987448230443 -0.0587534763972287
Tnfrsf22 -2.51294223447112 -1.49114656368058 1.49331868402986 1.99443124633967 -0.0506702164542025
Tmc5 -9.00431087141929 1.81346192762231 0.0209777072845259 1.57136723058771 0.795074907800133
Med20 1.82364728302836 1.81265080144352 -1.63351136543433 3.23230531978467 1.09105104876665
C1rl -1.20440898029001 -0.0676438595182925 0.0159849971543009 -0.0432588778825411 -0.486477552539952
Vmn1r69 2.26895191567709 -0.771697208157529 0.0496807348251022 -0.161327455697989 -2.64372426295926
Slc9a6 4.79848186696887 -1.58357366037731 0.0475782371826428 0.532879551226219 0.0118025704234549
Plxna4 0.725241025529261 -1.60789411304851 -0.0507991364795533 0.616004788165204 -0.108875273962418
Rbm42 0.515596913124425 -1.48201740171752 -0.195266170351358 0.718268229190201 -0.110396885754381
C2cd4b -0.268903305560762 -2.46158951014214 0.0644937090433938 0.252193881030404 -0.0808589802373077
Kif27 -0.220685808407254 -3.01597277800017 0.0779932682985922 0.247980919715568 -0.0368958662205666
Rasa1 -0.650460378814413 5.19922585551661 0.0133217308744873 1.17749291818617 -0.178692592415224
Mettl25 -1.97476284246209 -2.12545199518224 -0.972691955727233 -0.0997278225771865 1.47082492260881
Bax -0.507730963250589 4.9494309798994 0.448728300531333 0.108332425593016 -0.00992104632428328
2210016F16Rik 0.657246869240368 -0.182283279266305 0.0129727803903051 0.386988593803246 0.0175300661382125
Plekha5 2.85358589705389 -1.19172808862257 0.637306913129888 -0.502619124718929 -1.05509505586981
Zfp648 2.67642257242634 0.706213319926757 -0.0577612447955533 -0.257066819004223 -0.204711751979737
Gapt 2.06389087784493 -0.844444084256751 0.447806192372464 1.77020181347719 -0.382752602919878
Nr4a3 0.437244810378667 -1.28944976004766 -0.141752359978315 0.66396765969508 0.0621438572050615
Chn1 -0.644634258116634 2.12050165542979 0.109984689506805 0.4368956571765 0.0954125221223874
Acsl5 -6.57877410761799 2.59219971785401 0.551163442673612 0.639103166241298 -0.687628222990352
2310007L24Rik 0.730844797151692 -0.603422894185563 0.187680787683512 -0.161240694084068 1.79833508449486
Leng8 2.02559500068944 -0.0656386524847515 0.320376166295956 0.259814653426005 -0.0646852793058935
Dpyd 5.17568986649631 1.71063354739889 -0.0564698777197274 -0.410041563626516 -0.068907229010704
Nacc2 -2.30215447306842 0.147813949490965 -0.55195277198791 0.0894573443269473 0.084072880817672
Crls1 0.711542417340606 -2.90599987985017 0.164181366636689 -0.21319112813293 -0.00411357072627472
Med4 2.10651520000372 0.368216291471218 0.751540532973478 -0.245623600602115 -3.7896215143392
Sdf4 -0.540723682469221 2.06389956022488 -0.00299644703710515 0.250216125993902 0.00479201627148714
Wdr25 -0.9271592070538 1.9681693006055 0.290405212197726 0.390779919721161 -0.113260551932773
Adssl1 -1.1498214152375 -0.356274771686595 -0.154866166658124 0.643869508489967 0.0718960688707965
Bex1 -5.58668396068378 5.37308523212724 -0.720980718655031 -0.354220927574737 1.49385509018843
Fam83d 0.191993906969884 -0.676731739890473 0.018361300447954 0.434070295225259 0.0333357579476948
Zfp330 0.284969084286086 -1.19212909952992 -0.101656152722083 0.811145098600886 0.0157248435087409
Phkg1 -7.71613303617878 -3.47511681945383 -0.38274915684359 -0.46285240755301 0.998439016810817
Ints1 -0.246772054907226 -0.689581360968795 -0.0558179563406032 0.847547988905764 0.144049532961085
Hist1h1e 0.71309229189522 0.080429587456084 -0.403672949538454 0.731657770712652 0.244386996931877
Timm17b -1.46783767086109 4.4143106384414 -0.144559671056128 0.648615135652907 0.034242035900979
Gsn 2.76266901780034 -1.1746520913635 -0.00268642565434473 0.317157321060147 -0.311321253615602
Nog 2.03435285284311 0.1307208638354 0.198709334946574 -0.0923725642298885 0.273022509600389
Tmem184c 1.01701776910221 -1.83518067853273 -0.249086082425355 -0.067919875581538 0.12952669486024
Ddx52 0.534522396590168 -1.95659891419129 -0.0873515568404782 -0.295742069246467 0.0929329724212515
Rab23 1.1548399287269 0.168354196172359 0.809200143748972 -0.0430618172387377 0.887629888715512
Rabl6 -0.581627382348154 -0.572695819138415 0.207277539431549 -0.0901569711753351 -0.196517593088265
Wnt6 0.662050816522834 -0.615382300142754 0.114570244490572 -0.0927657915862609 -0.039220379466931
9630033F20Rik -6.49442062673838 -3.2842757920553 -1.9254233262085 2.11890400378993 2.80631817326345
Rhox11 -9.97549871551679 0 1.60083913607929 -0.498772395565219 0
U2af2 0.844951726287661 -0.587515907297423 -0.252699544266483 0.939862452285901 -0.0222722335006988
Trp53i11 -7.36925887755948 2.03142275375718 -0.594350480280965 -0.75338272846471 0.0355100141381367
Slc11a2 0.399608291619618 -0.756932205944301 -0.412124093049813 0.0882954678440307 0.329200738194944
Tnfrsf12a -1.66194950238418 -1.26157591344418 0.135438108112607 1.86334229902848 0.394227441531183
Cdk16 -0.761539570820863 -2.63575857432163 0.122309954122492 0.980641017126867 -0.0766112791085775
Pdpr 5.46514913589204 1.32223097779421 1.3446816552334 -0.0481346332334588 -2.01196549572189
Mc4r -1.82089200017946 2.52726080868398 0.523169915378803 -0.099898827522688 0.332704703336384
Hnrnpul1 -2.06538951091382 -3.32305646816492 0.0277343318389227 -0.370513225850752 -0.31747838519063
Eif3a -5.56707125939949 0.610677002063785 -0.545769627010444 0.750385474008342 -1.79214408833966
Nit1 -1.77551063941599 -3.16899588200364 -0.0794607397445427 -0.459739412758091 0.748188076574829
B230219D22Rik 1.29122981453226 -3.40621751857394 0.413851173588259 0.136362955631948 -0.189473848649958
Wnt5b 1.07868659005603 -1.48955884585097 0.120370607131156 0.993009439500127 -0.0608933952150809
Rbm27 -1.75506771570518 2.14842951093055 0.319710342176875 0.210411616428153 0.122685042492793
Ndufaf6 2.1006783287536 -2.1598623100928 -0.485823925058777 -0.18021314165112 2.79224945817431
Ccnd2 -7.18211664038302 3.57950360582911 0.185700558210739 -0.105452589933439 0.117894205473798
Rps20 -9.99945829459827 2.8939008893205 -0.626613630902772 -0.965083446626212 0.688094472017047
Mpzl3 0.901095983523649 -0.702854898762365 -0.618158751154875 1.38724015859269 -0.084039822560989
Zfp474 -1.03081576972555 3.80893659105897 0.532311821951372 0.718704637551071 -0.279549283586035
Tmem9 0.909096348432859 -0.893465494713163 0.358002042988511 1.04535744719833 -0.101404474716105
Midn -1.15679106360168 -2.13701085041683 0.42685408801917 1.18284331626009 0.192458876976559
Agrn -2.57332548880208 -2.0914980075467 0.0613564227299134 0.00393808397852799 0.068065422590315
Cd70 2.08271484917123 0.975088930255186 1.38037347316918 2.68682449720893 -0.869420633765035
Zfp128 1.19111054957034 1.20885380324387 -0.0834209570567527 0.0723388348247593 -1.58213344149256
Ctsc -1.85356057725621 0.0249207298834294 0.447061282684883 -0.346775863139834 -0.461677188251079
Rpap3 -5.13006385602105 0.448688724443939 0.196190080836362 -0.0881999248510724 -0.166988438731544
Ube2j2 1.539982381925 -0.963956295366974 -0.2197380574818 0.318379124716786 2.40953806294966
Lama4 -3.1159397648673 0.0108621754559142 -0.104473393994469 0.167325845914088 0.377881923062438
F2rl1 -11.0978554333191 0.84611682224675 -3.88340890812666 0.132572149256863 -2.90529624987429
Slc7a4 -9.30862249138576 -3.49743686057626 -0.282804436580684 -1.83962306543998 0.675867072533782
B3gnt1 0.780521541056524 -1.12696605269476 0.000270405618522272 0.204395175203104 -0.0176476726757327
Ccdc110 2.9374101581201 5.41889756817869 -0.141113851935554 0.258355084331689 0.0349139101873445
Cdca4 1.4348197070851 -1.25407052020469 -0.0591554927631181 0.6831145650152 -0.252728343455284
Grip2 -0.853795965480105 2.09043356395305 0.00791982951436464 0.19924164555407 0.0518565350378598
Csrp3 -1.20296694668093 1.87507831743624 -0.0539321207224558 0.123500912765045 0.0945220434136656
1600029D21Rik 0.626782088702025 -0.628920997472301 0.494600103144731 0.123785188595464 -2.13054078922462
Fam214b -1.65143410503054 -2.45510187768792 0.024131645966187 1.840492333939 -0.102786324392001
Wdr31 2.06264438396568 -0.459044761736423 1.43048747080625 -0.307114503047693 -0.774593065164287
Lrrc27 0.778938996250141 2.22173538745106 0.807715604432316 -0.352161605789276 -0.345488349233549
Klhl18 -3.21606960439474 0.517959522897066 0.538004274132675 0.128500026552773 1.19184578268805
Med29 4.19951107475644 -0.849654512257016 -0.0531517368078354 1.90729258947265 -0.466516582492938
Tmem50b 2.46216297321498 -1.28218292033417 -0.0768368966352881 0.348628258546577 0.247230580998339
Gdf10 -0.779612996312159 3.40756740859381 0.281422866006335 1.85075184956785 0.00380521566423734
Ppan -2.64316408621663 3.67429733779191 -0.0120118099232556 1.36029509052894 -2.84772365882576
Fcgr2b -0.661911750795817 -0.767569260432973 0.0439590470285194 2.125495100985 -0.27011072009817
Sardh -0.670900792600274 -1.93904278803581 0.64606388365415 0.67659723367957 -0.538350579681657
Grhpr 1.64449666759258 -0.422864325774834 0.124883884364526 -0.774685787463936 -0.0812386452428799
Ndufa8 0.748147272903013 -0.719754531231127 0.072750332463477 -0.047381679947401 0.214773327006507
Slc16a1 -7.81922254637345 0.565863120217319 -0.381701554449135 -0.650542912024657 0.0486244098101555
Nsmf -7.58792215141267 2.64274147943543 0.117612945007303 0.69139392280082 1.23718799314596
Loxl4 5.43423537129152 -1.2565025766577 0.0555613552725097 0.429153033579224 0.211556893443873
Krtap26-1 3.12382695692018 -1.20276043948067 0.0420695845618199 0.769900897798994 1.50297123448046
Ttn -7.35621185113987 -5.48348488595156 0.989540469616718 -0.245008260352476 -0.418022659197979
Sftpd -1.79526370673058 1.85583793386911 0.0851112845020343 -0.157186231322115 -0.285458039567693
Ttc16 -3.05066519820005 -2.34539177978021 -0.147234498506433 -0.557742444966962 -0.607635360904229
Gm15056 -7.93569694860917 1.99683933596618 -1.19906435152372 -0.523579897171201 0
Ckmt1 -5.13353258318389 4.20223150151905 1.18602035230417 -3.40998292946483 -2.0524577826538
Btbd7 -10.1504609290561 3.86331713126166 -2.32472136005335 0 2.93351409560946
Nfatc2ip 4.92696242441002 1.96796624512618 -0.184374292397056 0.096355085923213 0.136109842518684
Guca1b -1.4051179258875 -1.68420026802916 -0.282577159102262 0.225458664971714 -0.686784478569242
Tab3 -2.53517571944787 -3.73453386969028 0.680466650437515 -0.423512296612692 -1.44161753661019
Alg1 1.69607568979614 3.10699035078802 0.174111754939964 -0.0818139290163454 -0.670612306560285
Mamld1 4.49891324697009 0.79082769971103 -0.0249640531869522 0.395271415727524 0.436211738448494
Mak 0.256755942701912 -4.97131498327728 -0.0062452890920698 0.717226934700271 0.0928019512819755
Ankrd44 0.862465602331605 0.0285483169802191 0.273184993579255 -0.0131522803021183 0.29176391443726
Dll3 0.443475713371457 -2.51552526315423 -0.0222381582488959 -0.37100400064011 -0.142848239034566
Kif1a 2.07113402995025 0.782037172624235 -0.429771879431282 0.0733859024859739 0.702424613231019
Gal3st1 5.11780354666331 1.27749039491144 -0.0556705555645755 -0.142076402776973 0.0903318326249861
Fut4 -2.31318584291255 -3.45909087865195 -0.0380466995390473 0.566486945242492 -0.0414590898386008
4930523C07Rik 0.820339995865264 -0.968366320198828 0.1639529367101 0.264941081808437 -0.815445553771733
Nat9 -0.274585446217615 0.939306748041153 0.108476413591265 -0.307498145266535 -0.309489341518378
Nmrk2 -0.861722703688806 2.70814102361737 -0.120245587261014 0.210068588290866 -0.00373725774743633
Arx 0.298365636926771 0.171540728381078 -0.0307007788710954 0.207443577874759 -0.10504411264042
Vps4a 1.85827922436652 1.22791690143903 1.05662706547809 -0.224106524732897 -4.93442817239909
Whamm -0.599712867593555 -0.502191759899635 -0.00331096919462222 0.510728535941482 -0.0645285610116535
Plcxd2 -6.30602544094233 -2.04076270384509 0.0126141858196249 -0.0263515767787978 0.0678485886424801
Ddost -1.28808672754412 -3.36727505914291 -0.164316273921784 -0.223536607589373 0.265347539717415
Lox -7.63680772753292 2.55444300858834 -0.0800905975736158 0.595487765877815 0.229620333211532
Mcoln2 -1.83623453178281 -0.459109485475079 -0.883298595197843 1.99306497344792 0.66305389424079
Pdpk1 1.71679370222162 -0.0890553310996142 0.690527601604313 -0.00536354471779688 -0.184712973132678
Supt4a 2.03999941192732 0.13087041717631 -1.63178199161217 -0.0389562676366743 -0.453800423148145
Crtc1 -0.270045683672302 -1.77228363691497 0.128903807684401 0.891044113633969 -0.0635182356271457
Pcsk4 -0.326840808648798 2.74118008619337 -0.174699423718423 -0.0245597159462014 -0.0676053310524625
Lamtor1 -0.361044256968816 2.4201281375993 -0.200948731847896 0.797493314788315 -0.155941075961198
Lhfp -1.92824703797367 2.09893095794523 0.15345361086109 -0.198005170522065 -0.144243907966624
Ythdc2 1.23858147468408 -1.09069679623402 -0.0574668247404458 -0.270752061322085 0.196432034584066
Alg2 0.308595969268681 3.30879093250299 0.117295832261181 -0.029719594476854 -0.161813414560783
Slc28a3 -7.24107912708445 5.07580207005109 2.60189287124848 -0.930278357354608 -2.0077226801395
Msto1 -2.3013062678129 3.77947691531141 0.984608255475478 1.47155428129961 -1.31327430126104
Efs 0.592094344948825 4.03948299341874 0.228735210732238 0.29225099709729 0.0255361705857178
Slc39a14 -5.12626108867657 -0.213035694192787 -1.50898077938889 -0.200252546400594 0.3834178711415
Pabpc4l -11.4894665808243 0.202827170209442 -0.101119357083313 -1.23090881374054 0.580543421369371
Rtca 1.83549701732269 -2.9331897759962 0.337999175172112 -0.32989905809036 -0.0982544943532396
Napa 1.91022747724566 5.66675857965762 -0.542549087028657 -0.954367989203863 1.5908351622467
Myo18a -0.566780438653493 -1.6652758745631 -0.0489173655504054 -0.0170962154702274 0.0332654600318303
Capn7 -6.37343704521423 -3.30171507725778 2.33318481951963 1.02888553914642 -2.09213119326607
Mfsd12 0.744607067058753 -1.29873248372489 0.259053161341336 0.357541696811147 -0.532806588553771
Ghrl 0.239426383539262 5.25099863701267 -0.067414780074422 0.363267179499642 0.172546465132816
Scg5 1.47144154891392 0.12374494841314 0.0858624248677314 -0.330971505539699 -0.0612963663184732
Ddah1 1.96266554472234 0.281068078391365 0.168899940418924 0.451134197792836 0.0755604663565523
Ambra1 -0.299914472247854 1.02546476408448 0.0533871801940419 0.629913359787518 0.0127105614105165
Tspan9 -0.718431981732402 0.619570587232663 0.105924175045899 -0.0824068927437108 0.256844295912793
Speer4f 1.4528147683495 -0.787382626430191 -0.0253522174816825 0.651702009246522 -0.109552103485536
Ugt2a2 2.01145612143829 -0.717394490956897 -0.592790593110255 1.34165768353742 -0.193505958264099
Avp 0.566080714623984 0.453652923098733 -0.0302754732024853 0.968786281432689 -0.24820144291703
Gm11563 1.67706379272641 0.237438799134841 -0.182551960116255 1.21222916242152 1.02828482868014
Smad5 4.94925150516386 -0.844721238263741 1.41252849122884 0.428723460776134 -1.02176584960748
Gm128 -7.49077489595059 -4.17554292058278 -0.348794003167293 0.575425090476954 0.286137744715279
Hsd11b1 -4.33758093497281 -3.93279080442514 0.833336493940522 0.212374733706582 -0.188913670597472
Cops7a 1.26769529192872 0.0202085603140241 -0.155892832899996 -0.0635328567193454 0.523655275893597
Trh -0.202555237310722 -5.79692740379826 0.0803118897263574 -0.143449089095268 -0.0534608144663857
Tas2r124 -10.0451107502225 -2.26275640378871 1.23655362557949 -3.2448491689273 0.973452279388479
Chrna9 0.803177607338794 -1.6069617378739 -0.577048214844169 -0.770428336422717 -0.326521304740654
Zdhhc5 4.29447937343119 1.5549216603839 0.0990537802265653 -0.124506832994578 1.07594702348634
Fam47e 0.674421947203162 -2.21323566992685 0.138199711012494 -1.0957015962768 -0.474057151316913
Tsc22d4 -0.950488391387556 1.00780133834429 0.0424296701552507 -0.0992083686027744 -0.0584135404888361
B3gat3 0.513826003298835 0.0278582422880205 -0.0348573113429581 0.802141959016463 0.0601711006338114
Bag1 0.967229558027334 0.392086880622334 0.373559681266794 0.473031626525156 -0.37670004576614
Pot1a 2.32138902753703 -0.847232034495582 -0.101482650718072 0.423877863333259 -0.7330145550517
Pigx 4.06062340079172 0.800565049143508 2.5818517609922 2.32304940753006 -3.27892302417917
Cbln1 -6.06478516601901 1.49641994080255 -0.0461259165448309 -0.139417617903513 -3.40266499522097
Clybl 4.95636985655792 0.0173014721946108 0.166387295293397 -0.639483901353273 0.689210742592961
Rmi2 -0.633026711383743 0.169811324031162 0.0426048115313126 0.0876284628258999 -0.12236767052793
B4galnt1 -1.24405719621575 4.31727362176021 0.113084882843276 0.140560453032065 -0.147454112420971
Sgcd -8.76155785465863 4.23600930043912 2.41199553820537 -2.94209376482621 1.86687532804594
Hsd17b10 2.49203366958307 3.52568784062638 0.510188846807441 0.838041399369547 0.10365950418431
Kng2 4.00633013162712 -2.34089988764703 0.709209069241633 0.414063781280613 -1.95320834850828
Hspa5 0.702124575389621 4.74759270640561 0.34534440356283 0.824350882123712 -0.282180860984879
Otud1 0.89454901948964 -0.983392116447658 -0.00830282123457025 -0.126780335313886 0.0126017715046301
Park7 -1.01392448966977 -0.840662397647234 0.200948779347624 0.22440469237344 -0.344725377984213
Ppp1r16b -1.5610182692033 -5.86230318093608 1.82062833259829 -0.195861308121303 -0.447390262036678
Nsun6 -6.23774491562769 -2.65015970370363 0.686059120876411 -0.358689009080595 0.28756057473202
Cldn8 -1.79815287714513 2.11669582357797 0.417893946954949 0.0203220660215923 -0.309700372424858
Pcdha10 5.22086094877749 -2.31297236827216 0.9458322185346 -0.115532223156436 -0.0591233535781236
Hes2 -0.691608431560699 -3.11105540054304 0.0909040202016503 -0.569996872788435 0.0994466882097976
Nphp1 3.5571661709121 -0.55120481849646 0.326747724475626 0.0240352797443608 3.48782377437375
Sel1l -5.5408356110708 1.9224200480941 0.0111038365748491 0.36773690315292 0.108988561267915
Lyl1 -7.53859149263028 -1.44564662751799 0.994732105175567 -0.0824129281646391 -2.23735646985496
1810046K07Rik 0.209027794423622 0.779451276382958 0.0108554221227446 0.368901161816071 -0.0540266564369404
C8b -5.78135253521396 -0.220634308787627 0.356722240389783 -0.233996252320478 -0.774685152104926
Fcna 1.99555778860502 -1.7874266259936 2.06158605702025 1.04776056518462 -1.25647990049474
Vrtn -0.434584846688007 0.609701894446069 0.383896349220223 0.0528754568088405 -0.0194838097902368
Krt27 -1.42763928644938 0.0253122733433956 -0.0399499988599305 1.01396177639575 -0.00588876355830458
Gnl1 0.552301119928941 0.837117652550501 0.256675573138231 2.63736245406782 -0.10899129445566
Kcnj9 -0.246114738652672 6.34147583532779 0.270310776613623 0.695163431913679 -0.139470351129213
Pax9 -0.578897122008141 -0.0151147390806336 -0.0840825712672541 -0.268579213909755 -0.0819186857591361
Tcl1b2 -5.24158786185984 2.21754359949656 1.10097705538308 0.232374400424179 -1.7999470056843
Ift140 1.3734296486602 0.127245945460589 -1.25833079150988 -0.767643793388265 1.24522868015679
Ccdc104 2.13637634055526 -2.19058952591396 0.127986223903377 0.643430317101844 -0.414048872030524
Mobp -0.186372628617321 -6.70679376654145 0.00220026698647688 -0.12570705677048 -0.0332107754642716
Itga8 -3.66134474306293 3.67846718766102 0.0973362001317054 -0.127198459044517 -0.24422716903334
Cd3d -0.692934124255125 -0.785969585975937 0.189527625804814 -0.150168335946532 -2.28016880032576
Slc25a11 -1.65763291996556 -5.46480130012847 0.0921424328642723 0.280753855530661 -0.266275615616134
Hsf4 -0.400769362186593 -3.19653132433976 0.213585942950244 -0.0288090538089253 -0.120051137302699
Car13 -2.84602388756714 3.69083453538144 -0.50318805432524 -0.206052022238087 -0.0998696043836624
Birc7 3.28045953619155 1.26514663091468 -0.0499886876839736 0.26171762326214 -0.147066671329077
Stk39 -1.97917998211111 1.1982874613612 -1.35240382474447 -0.252867515402299 -0.273030173468022
Bnc1 -1.71707928365168 -0.775349533207456 0.0111792970986389 -0.557121098393895 -0.273952054338522
Thap4 -1.66297533683516 -0.320869756672427 -0.171429157141537 0.201827041178368 0.393340691067152
Sco1 1.87868916388053 -1.34433586977379 1.16738276299044 -0.739264262984897 -3.01011112009908
Nts 2.1127465782641 -0.889246481345932 -0.407685202823962 0.468720571563546 0.347128631594561
Zdhhc3 -1.84340105354809 2.43223413260955 -0.043518471067062 0.422298293248785 -0.161564990576801
Ogfod1 2.03302074163089 2.55601816903936 -0.54336711698076 0.578018943520375 -6.22822811008497
Rpp25l -5.29310900717825 2.77088643609961 0.320370338552486 0.904862380673945 0.570846351418295
Nrk -8.47633215337909 2.99847862506317 -0.645268693198844 -0.633000165270327 3.27750538740009
Clic1 -0.299121530499228 2.17511050265987 0.0737347100531098 0.055550370296416 0.0849730448719481
Esyt1 1.54161045065796 -1.22443911539168 -0.143607899199144 0.113493257801913 0.185670685622492
Xrcc1 -1.99255840031447 1.9586285647515 -0.356405907083062 0.149470682331556 0.205742461157581
Edf1 0.900498586381994 0.648437920120027 -0.372618959537657 -0.144695414487676 0.0828715771416595
Myo15 1.28973491997163 0.868505884260128 0.110911172377232 0.100583705956641 -0.262127808591391
Lats1 0.778889714323657 0.933561304972294 -0.414373228687823 0.0721634897049174 0.546660755255791
Magt1 2.24693064412591 -0.964635006959446 -0.759581392630575 2.79956015855448 -0.234028111136647
Snx3 0.313839281703232 0.262700896473395 0.027024882373308 -0.238043981773496 -0.10860075146463
Rtp4 -2.04137800935328 -5.17418840360936 -0.346053415853981 0.616250233568977 0.4276477683535
Il17rc -0.448378907682837 3.00262561720252 0.0140247406115743 1.09451507655658 -0.0400636958466227
Spdef -6.17798963455439 -0.0464890776947183 0.164531549357996 0.390856007906862 -0.932043897323471
Fas -1.00546934267479 0.488687924388915 0.236425883902376 -0.290569795370106 -0.309659349755846
Dazap2 -11.6199747252791 2.59699661084337 0.393183007050379 -2.44035612426231 2.51081039497834
Jsrp1 -3.8436339290731 -3.54020397199346 -0.183751578977659 -0.0854992400140934 0.308163150768515
Aga 1.32177132085255 -0.782688785470873 2.38136201919232 0.506760325267943 -0.44383727667708
Mrc2 -0.334623991484809 -0.647079599201414 0.0648807587777233 0.370113399408912 -0.055928377016506
Lonp2 -2.89147423598413 3.1115584929251 -0.0956695878462167 0.450560809563266 -0.39546288661972
Gm711 -8.73099410603481 1.22239807516105 -1.87236425885112 -1.29671945401282 0.97505875825908
Ppp1r8 0.866972164468412 -0.398191701957015 -0.126681878762028 0.167531778697512 0.303929934785831
Cxcl1 1.4858618681533 0.623943672811695 -0.0876418068448696 0.0456866567534763 0.314426845704074
Camsap3 0.351719632655068 0.196893264057997 -0.0943218419662616 -0.107968044752241 1.1352256546159
Sema7a 2.29407589740376 -1.86074433173202 0.323299151526113 0.167374436026411 -0.92643938766389
Ap5s1 -0.615839489921138 5.11927982125249 0.556263624182484 0.0638037074910986 0.298479514176402
Mtmr9 -6.17650638530711 -2.6466796279484 0.357361504066795 0.753435519975255 -1.40034503927384
Map4k2 2.19928797021196 0.197670497811592 0.0468804915648608 1.55217625941574 -2.87260288924953
Usp49 -0.197881224180508 4.18922290286746 0.0201094382741247 0.220506424501845 -0.18241309244246
Fubp1 -7.62299272505437 2.74170564390097 1.1199210787449 -1.03418637898444 -0.754732262937171
Cramp1l -1.49496961610181 0.31256342693602 -0.159519426492807 0.163310307047022 0.259454489964868
Aim1l -0.71284256953857 1.8891172460252 -0.00474213799095311 0.42274521412568 -0.0532074692065698
Shkbp1 -0.217771970732908 -7.13582589211709 -0.176871720613228 0.18493410554331 -0.153439072946448
Agk -7.11794347918884 -1.30558776384917 0.339950255229139 -0.592461084711438 0.467517290758104
Gas2l1 2.30625714124377 -2.45836999532229 -0.0993063754946007 0.56153486767944 -0.437849561769357
Abtb1 -0.505176091712757 -1.88603356629498 0.0639716973613254 -0.107084529324954 0.00104587926314023
H2-M10.2 4.33192990804304 -0.73480955581395 -0.460006996011987 -0.051541919444352 -0.920052986910628
Pnpla1 0.526245980919827 -0.388596892024651 -0.133855929570738 0.228825402293736 -0.145902969380405
Casp9 -0.595785643446457 1.11107948199456 -0.00507702582952521 0.990866025706745 -0.375467591013543
Kcnk4 -1.21023149873986 -3.1952758515495 0.0346413735435402 0.00105175320640563 -0.521757563194689
Usp54 1.61232085533973 0.391073819005124 0.0798590682726578 0.0481703369803307 0.389798291254716
Rbfa 2.0846209671173 2.34812736194363 0.028374870702919 0.244198881760281 1.175026335673
Slc12a8 -2.07422725379688 1.67377535517621 -0.0265042368924879 0.565801703801526 -0.160501066841391
Hdc -1.71642794222878 2.88364760796213 -0.779247015942146 1.29458335933767 0.759186485922467
Tstd3 4.14472861295999 2.09308558790221 3.14990288371265 -0.862919031473634 1.49022316490665
Papd7 1.33873724935714 1.39032745109587 -0.205881535611937 0.475586355954662 0.0539572309778347
Slitrk1 -5.81560041463225 3.33248836144641 -1.21285791282793 0.957004260781174 -1.21091338081144
Ccdc19 -1.84478580716846 -5.10019925475716 -0.310307618880322 0.511113384488058 -0.0696573808339049
Stom -3.82247172094117 2.13732567205648 -0.145877089303424 1.13992952846164 -0.0728513116222512
Lmo4 5.39211417554453 0.903849075574634 0.36250859033605 -0.152425229960362 1.66366303132688
AI317395 -1.77066288701478 -0.412661310468866 0.0567775524743491 0.407677091201862 -0.0101088799586474
Entpd5 -3.3722642705878 3.75208338176025 -0.313215231634803 0.60022576719657 0.00572235338208401
Zfp219 -5.69661289417036 1.41488424629174 1.74790170479821 -0.872417159132771 -0.606759484508606
Nlrp9a 1.93928633587332 1.93019117457236 3.07938558606509 0.76776327522602 0.0789089139200915
Atp8b1 4.53258288620122 1.23813498872838 0.382562691464685 0.193703768615284 -1.56788218284548
Srr 4.41512902663611 1.52365008972984 -0.14513420930717 -0.071702425277876 1.12917085406003
Ankle2 -1.95873393021685 0.762482346022207 -0.0096962293590561 0.420275512464514 -0.214183291434067
Dbi -0.196958912871678 -0.312535786203348 0.00453522122623778 0.0150846614223983 -0.0949654808102626
Cdkn2a 0.459258611518684 0.0287735149856333 0.00213976015885299 0.299580038405729 -0.353996202958593
Dsg4 -5.88305172221564 1.78904275077054 0.0762740286208636 0.149516742529296 -1.43922500254132
Sh3rf1 -0.6716301888996 -0.165249345838039 0.0367876009276955 0.366259702862581 -0.176372856612335
Lemd2 -0.502000925159946 -1.82320096958577 0.00656559353302708 0.427936165182704 -0.133730466574032
Zfp385b -5.17321610820061 1.35471299380855 -0.12983760704692 1.35151124384964 0.367431757739843
Slco5a1 0.548663279032141 1.67971541106552 0.935085951985768 -0.315535502906226 -0.152565031439022
Myo9a 5.18965183690321 0.283084957091801 -0.387776758680121 -0.441997828886005 -0.145992124336886
Glis2 1.30059514291176 -1.38071889086279 0.0682908048067309 3.85254036068038 0.164593130804023
Rnh1 2.11423920502201 -2.08685292823075 -0.147784515989512 -0.3302702076506 0.0996947134875161
Cpt1b 6.86944717418285 2.03303118694665 0.0519146880728666 -0.0392651263359585 0.247061438301605
Phtf2 1.12022278866088 -1.79423556889321 -0.20020154103535 0.242513635261126 -1.28609333905173
Arhgef40 -0.510668705977363 -4.0217175593 -0.155545350277132 -0.0978741981807276 -0.00220634141639001
Asna1 -0.704498046212412 -0.700153969230013 0.25757492749865 0.980496223741226 0.0970396058222082
Trmt2a 0.555916701821194 0.253578830111818 0.126533803377995 0.192104621289164 0.0139191481544885
Trmt61a 1.58163202031478 -0.737021955113894 0.0400911871210659 0.325115815622864 0.0106563055687577
Ski -0.170583180529726 -4.20871227507722 0.145277135304107 0.19053409245685 -0.028287687326571
Iapp -7.98455197830177 -3.43162050288429 0.444636740593478 0.587456918624409 -0.0626228219656483
Abhd16b 0.655558644518736 -0.755794662753349 -0.601733683258064 0.00351607305996956 0.393321668285972
Zdhhc14 2.40090785991563 -2.73882691874653 0.00241162234216022 0.887517886803562 -0.781566474165067
Ttll5 -2.30720736508694 0.876488326946674 0.133150693406627 0.0819312647782284 -0.621190383728287
Siglecg -4.34055896256775 0.0848464855286112 -0.342825577104886 0.219521148630264 1.1095531606264
Vstm2l -7.0491170810835 -3.84284225750355 -0.450703352273514 -0.20747195334801 0.0397856154504753
Cars -9.2280963098181 1.76066075637627 -0.230341514768865 0.219254532167901 -0.646603476230329
Zfp180 -6.80731796200464 0.596911106960877 0.0486014469235437 -0.287578967523024 -0.673163025069361
Inhbb 0.772168215602869 0.144999651456291 0.0574211578603384 -0.203270218105702 -0.0295190516356276
Sema3g 1.89581500864067 -0.652898248414844 0.763247348418832 0.79355610506722 1.99803116113638
Wdr76 1.60477174012694 1.52636615371022 -0.14704103863121 0.0284918485790052 0.287850527258967
Hectd2 1.39689533523311 -0.762828583492046 -0.105512327287806 -0.0638576484679117 0.83134263624654
BC049352 -2.82309494395494 3.36557572592572 -0.0222012367945848 1.7533686855991 -0.299646160911508
Yy1 0.807583474818972 1.38593600176754 -0.360013086601794 -0.352051867799257 -0.0837168695840348
Hace1 1.34654577958586 -0.453469743827823 -0.72521746924436 1.96060389577492 0.100551682389538
Sh3d21 1.86324820675367 -0.522147008209057 0.303471546902936 0.493951250708724 2.37265241714756
Tle1 -2.13007048116026 -0.113705429771315 0.309422440347986 -0.0761220592581209 0.290843056868936
Usp13 -6.13682098408285 -2.59699829307842 0.220862071547011 -0.358071020840766 -0.0195190917608217
Chst4 -0.675176761392958 -2.62797697613259 0.455626155718102 -0.399883233387598 -0.359165019826779
Gm436 -5.50468650491146 -2.60404090360119 1.78224859148009 0.314946371247738 -2.77326356380685
Sowahd 0.22093023992596 -2.29439056317686 0.0248802542178331 0.517520138380417 0.0556636221004152
Slc27a6 4.26010508825808 -2.00941156783544 -0.249581840022344 -0.459861579168685 -2.74385834075823
Klf11 4.05666586487453 -0.195859221958069 -0.222399344850417 1.3830517443868 0.750535035980357
Edc4 -1.3361553344694 -1.02855765199104 0.157884296999396 1.1078156887804 -1.76746012007358
Rnf41 -0.49165102579827 3.05246281051982 0.446471438070547 -0.285150440788458 -0.402804983097428
H1f0 -5.51668425646051 3.75277007871704 0.610274933270488 0.509672925620592 -1.82301360786321
1700020L24Rik 0.547351075058936 0.540219068183148 0.0204502604860223 -0.512957156993185 0.0173414777609376
Abcc1 -4.27411654097059 1.87725255965494 -0.120270934230654 0.174788725596843 0.144778520468363
Susd1 -0.229010475500094 -0.926159064577397 0.0660565139264408 0.0913052178248374 0.0367664465126355
Tmem9b -1.17107188482435 -6.26248884638235 -0.194515771899721 0.473724779724162 -0.258064565433207
Ggt7 -0.655472057273752 -6.10073257098973 0.148805924658192 0.350012160038815 0.0512384234134631
E330034G19Rik -5.28841545665601 0.324082545931496 0.578699044031364 0.700993611005348 0.593325745607962
Whsc1l1 -2.60459433620004 3.65356973497369 1.15401714762304 -1.25953701404759 -0.387293084766251
Rasgrp3 -7.88417283779544 3.95358229228919 0.607686753985077 0.139766932710773 1.35143747626972
St3gal3 1.12102911725854 -2.4763152238659 0.293940090981905 -0.29697737282393 -0.364095346860119
Samd10 0.306886203127601 -0.0305261807253883 -0.136646260495 1.74710400522189 0.0890806431466373
Gnpda1 -4.72032693076497 1.81902644267868 1.73619371896249 1.06825215604419 -0.525631711816991
Rybp 2.13697445125118 -2.54605724645248 -0.709792513053217 -0.592004230916902 0.43939073529625
Vmn1r197 4.65926949038172 2.90586671833529 1.00833223810427 -0.807300031241425 -1.3563210432758
Flt3l 1.30892867169551 -1.40199052983985 -0.209723099620537 -0.367734766858406 3.40593000219646
Serpina5 -0.504727682193527 -5.29345818515591 0.197162449693642 -0.159137614436468 -0.092912441437928
Ednrb 1.13146100944909 0.624335609268472 0.079284021568921 -0.138072154628928 -0.0482499589367675
Ang2 -5.75945579796411 1.59665606509948 1.20952334929622 -1.4570895158924 0.891060105296188
Syce2 1.46235996110381 1.86825617729266 0.127837481329757 1.88594186101728 -0.445977564407792
Asb15 1.9373364920042 0.659307351094442 0.104528114644552 -0.309259455959166 -0.325834099215282
Epn3 -2.09323128600668 -2.09044005070483 0.0273729654717968 -0.0417865195511938 -0.724428718715699
Pcdhb14 -5.14086941071245 1.40058429081078 0.550873576337217 0.0625698398466427 0.50673846202033
Ttc1 -2.02721514095978 2.43747360613755 -0.187303094131166 1.64564339487183 -1.27093566143274
Fchsd1 -2.37477985825969 1.64165323505678 -1.28003210227799 1.84763289550792 0.666231355738386
Gm101 1.31892793140144 -5.18017027576933 0.434155613062699 2.6224101336003 -0.464362092741918
Magea4 -5.90804060338164 1.27029715239172 -0.267142209152791 0.381550205570451 0.699045905252963
Prss21 -0.525678742852404 0.451384192070705 -0.183498213183479 -0.788574700165748 0.0982959592725198
Tstd1 -6.92141807633346 -0.265990545817499 -0.148291149969166 0.188600535257558 1.12629240880209
Dkc1 5.75759054556577 3.92936005364678 -0.269021131437102 -0.467401874577958 0.302601638953977
Ncapd2 -1.78733770142308 2.5373955947787 1.69830771333716 0.511779878791909 0.339496435804586
Tmem253 -4.6525254440978 0.520223878063474 -0.0920486060524308 2.97710460376292 -0.158795656538583
Bmyc -1.68757221102701 0.95459885079141 -0.832277528321868 0.538828529721458 -0.306124427316586
Tspyl5 -1.5568977321658 -3.89697298972799 0.322623453332346 0.354860262416612 0.270216635384388
Mettl20 1.30794806560247 -1.18636498808062 -1.43367493648468 3.22295299812824 0.810959088813323
Sypl2 -4.42716808966165 -0.270900124231157 -0.683064086857462 -1.24416790253525 1.23341699513372
Snhg11 -3.37951429405011 2.11535864251865 0.226657074740084 -0.332846608534692 -0.0887794589787031
Fitm1 -2.73089809991808 0.935109635800147 1.33505581471318 0.870744516506647 0.449032526614521
Grm4 -1.31428165767545 -2.08195191775834 -0.057863490261791 0.154982435526331 -0.122502631426232
Zbed3 -1.73614766654418 0.219934913096552 -0.0184145705728744 -0.913958924170155 -0.309775680404325
Sstr4 -0.919816665977951 -2.52347959521109 -0.0378677809642147 0.776400777449562 0.068100719230159
Bcl11b 0.69641601656869 0.531925751088293 -0.0359617336871797 3.62760203550203 -0.233783504095135
Cadm3 1.95113009379553 -0.342801263075363 0.126601541280392 -0.336933658075607 -0.796025245239002
Zbtb8os -2.10467750471692 3.93856168461274 0.122307879398406 -0.281627570678536 -0.204532331747043
Stim1 -8.46231451814404 0 -1.47934786237678 -1.89629361349066 1.88295835021519
Tmem37 0.341848014557385 0.804284979895638 -0.0349773302837233 0.571771375278323 -0.236110128489233
Hmbs -2.5246608052124 -4.70836150667735 -0.037997817229338 0.233056497057696 -0.0494547684581872
Gm11570 -5.82318944343435 2.09186369686318 0.146811254322068 0.91270556642003 -0.0503812221296294
Angptl1 -9.49851564859268 -0.778055673015239 2.53116714054111 0.675387501060655 1.8946444525393
Myo1c 1.25384654706988 0.898290779432139 -0.0615217311688593 0.295285441821438 0.150240776401868
Sned1 1.73926150213403 3.26748494440521 -0.0989050312878161 1.68752142192934 -0.558678502075654
Aacs 0.530757027078081 0.70331002857293 0.250371434527028 0.312364871512731 0.123620025684182
Neu1 -0.5223590255472 -2.03226898621861 -0.00129157305829405 -0.387719858427406 0.0159765020003816
Fgfbp1 -1.81077528674726 3.28005723927921 0.222399028060096 -0.186153033115943 -0.224792306074121
Syvn1 -6.49815424697187 1.00983098393459 1.82505844259728 3.78057271870887 -0.074160111002807
Mzb1 -1.04110754352836 4.80447882770367 0.0518675239179299 0.120829701449392 -0.0506253621804098
Plekha3 -4.91648820584193 -0.913387872225 -0.52588896304345 -0.925055718548947 -0.194412472121307
Ocel1 -1.37021632664613 4.65375486345673 -0.158254207581502 0.260481879982103 0.0808389371147633
Rbck1 0.824635025340555 -0.820303179129019 0.0237904597624393 1.02120144814099 0.094430679616271
Sun1 -2.08009463425657 -0.94878975351059 0.099829121137971 0.603543443403747 -1.24012715053859
Creb3l4 6.40472020358959 3.79917336069503 0.0638554547170772 -0.0409107690206808 0.721754687458382
Spag11b 6.25011161895511 3.0766167241301 1.01258898011145 -1.79001406669048 -0.0199252807869938
Srl -8.07931891503846 -0.900964821568042 -0.284208300145948 -0.415580117084859 -1.45530522458488
2610008E11Rik 2.71627062671282 -3.59350825333142 0.0585655081574978 -0.269438741289446 1.37980528027026
Tex19.2 0.736564014410335 -3.37973023652063 -0.213367798752945 0.290916737765827 0.138907992697196
Acvrl1 -2.37892532740662 1.60092647256644 -0.138086165703062 2.05808615785737 1.63161434806244
Gltp -4.34193135044261 -2.05970452351777 0.154653213933234 0.247050277398585 0.594202598125875
Pet112 -2.73882974341665 1.43064683044806 0.0935051595311658 -0.442626824492595 -0.521318751543112
D10Jhu81e -7.54550320434899 -2.41356418710207 -0.048845013622338 3.06459708135308 1.60907320097244
Lrit1 0.42159528610348 -1.71337930001562 -0.020528404078078 0.177885877918517 0.0319156037144889
Cldn5 1.03426265216725 -0.222131297344684 0.0562790822274032 -0.164830784640552 -0.21308176291487
Apold1 -1.90929695336857 3.845751617654 0.418969433541623 0.26903270217823 -0.184903561355073
Crygd -7.03873639817876 2.56292848569154 2.28201645735887 -0.20604321100469 4.81873694136239
Ltbp2 0.199060632681516 -4.40797997657946 -0.122030257067705 0.425405699474416 0.0697316755902223
C1ra -4.2280633548984 -0.491209180540495 -0.35927804936973 -0.610943213692085 -0.241590193637564
Gpr89 2.52929946161036 -3.02419619825642 -0.387654133403858 -0.721596709737663 -1.59793194984942
Ccdc66 0.852651288932339 -0.975087857320506 -1.77971870865939 -0.221828631836305 1.88365360542241
Zfp637 2.95273820190986 0.254232522683636 0.0129697076891571 0.955948514679112 0.0315463437340661
Fastkd2 4.43040234424163 -1.7210522195696 0.778392554497362 -0.714489637522165 0.484953216866522
Mageb5 -0.645909524789886 4.69310663991771 0.0691793685891411 -0.0923948661327981 0.0391653704236871
Alx1 -5.28006661738861 -1.14390936058369 2.94471930752597 2.69151679314441 -0.351082552870096
Art5 1.69091945822016 1.71852689454289 0.0831389138972876 1.11283309060997 -1.01010901072528
Card14 -0.545995518008068 -0.889258909219172 0.211885243913099 -0.559663119059157 -0.237079446495893
C1qtnf5 -0.524608682145208 1.74303744910621 -0.0412297966341988 -0.178699237646607 0.154632694419642
Casd1 -2.58713794713607 -0.0297156630051903 -0.246135449486641 -0.288102137906176 -1.25400993527748
Chrnb2 -2.0281209333421 0.474590689743218 0.226699697438195 0.446241979231399 0.116158659609908
Prepl -8.3923738155229 -0.862405495693528 -0.927833526686582 -1.60347901751037 -0.953623706228573
Lgi1 -8.85108313927038 2.49931794555143 2.66692733083802 -0.676832307871732 4.83040112165103
Cabp7 0.644799701723135 0.342651201830966 0.299790357950838 0.363017135642113 -0.388097450353889
Ube2m 0.937770318219641 0.747598953607124 0.134817045485688 -0.174488960536632 1.59278908800543
Kif18a 2.30030235319656 2.83147472914138 -0.0199217720736419 -2.48034229069018 0.723488611989905
Sri 5.24507782746539 -0.0927324259732745 0.14617144128524 -0.795069632909533 0.270912726410329
Pnkd 0.222423535826793 -0.357969862357577 -0.0728683019013482 0.0519927276767705 0.092599815920065
Dcaf10 0.701457031395968 1.58300183732673 0.0125772435180331 -0.481757177429035 0.0239144750597811
Zranb2 3.8246843471191 2.01547632783924 1.28733579852924 0.307362263416681 0.0458475092987889
Hlcs -2.40428206741735 2.08687191956239 -0.0522463057305737 0.222909147424725 0.270326452360628
Gm166 -0.184510186787532 0.837605133925077 0.0768814267901342 0.540773425039683 -0.172164797819076
Poglut1 0.647503418337767 -1.32744158192345 -0.182656259277051 0.213672514177173 0.0776842753574608
Trpc3 -1.92970085538624 -3.5411378615988 0.948001660944293 -0.671078395473832 0.960252978327389
Hspb6 -1.70556115533017 1.33978220373133 -0.14524790835956 1.70112060987996 0.888893935647848
Tnfaip8l1 -0.191354893891434 3.24349659813235 0.0131665254518503 0.115713207423717 0.0589847660470117
Fez1 -6.41196941130866 -2.36866662016869 -0.0945837703613614 2.13265775818267 -0.919735660355746
Cul5 -0.585975049558139 -1.49286416742332 0.0686950967271979 -0.262402328020862 0.0300842437751047
Adck2 -1.69636954451961 -2.87150596197032 0.787843495291573 -1.19076388378021 -0.564761099062955
Slc38a7 -4.79108998847556 -2.83623976747016 -0.375473459452948 1.45573644637736 0.443931637751881
Psmc2 1.88713539739235 2.42338147649128 0.128480767073329 0.201574993721775 0.988836751620779
Tbk1 0.677683825350346 -0.135350970908493 -0.183433233990633 0.705540492066353 0.184459366060534
Npvf -2.66362277802675 2.73586339301249 -0.0953835031069854 -0.408868681163723 1.79816425050854
Fam174b -5.00916264776507 2.88866703617769 -0.0109732893754614 0.633646866072641 0.0431179163609058
Med13l -1.74370176681988 4.8084360130832 0.40255942144672 0.280830414813699 -1.3222222789874
Sall2 -2.25532574061038 0.547438991009966 0.626554013399469 0.869045461254134 2.00316275621371
Spi1 -8.10624788401432 -1.78133296621375 0.87630766046471 -2.97402651715626 0.528953469446304
Scnn1b 0.961332326560136 1.45624260117172 -0.0198242187231095 0.953302795882016 0.142822251699984
Eltd1 2.09883677099984 -1.08877561947706 1.6214292633135 2.76077657710706 -0.184365069777838
Wdtc1 0.534994474982405 -1.05579350100249 0.0822353901253766 0.29107642671836 0.0408340744617828
Syt10 2.33329801373975 0.913068249889506 0.12850780016787 -0.229256228382096 -0.55180938713341
Ppp1r21 -5.14339201326242 1.37576807974005 -0.0481094848320558 0.308910038631082 0.536099134390458
Cc2d1b -0.616754503949384 -0.647393834175153 0.00121434792637312 0.971811206123005 -0.268101350654369
Pwp2 -1.80772301326147 -5.79387996443065 0.203470620247475 -1.10973317328942 -0.442578193124105
Crb1 -0.223906317521694 0.290167166532222 0.0997793825995408 0.810834501782255 -0.0408888600104386
2200002D01Rik -0.950885247809815 -5.87438085708304 0.0268346424606926 0.261336151490329 -0.0645313406626769
Arap3 -1.01594921384546 -6.48573566304242 -0.0252371202618653 -0.0124900994355118 0.109834650415805
Lhfpl5 1.31077661321004 2.00100610957401 -0.745622171696305 0.887530824001012 -0.635580765909834
Prss29 -7.53832736192004 3.6270714368281 0.720533769346534 0.2633684043684 -0.755592585462264
6430531B16Rik -4.23267972703874 -0.30111162338876 -0.34320164767877 0.0859773184479967 -0.0229678469377041
Pithd1 -2.06756165277369 3.61435291518765 0.510712844763411 1.1053789814607 1.12858931338103
Rhpn1 0.538239676475952 1.14365410705312 0.0569272054620075 0.182743166853765 -0.0731649814274972
Psma4 1.8152005712455 -1.02248891471842 -0.27234483104795 2.99373665620791 0.264621444234315
A2m -2.27656937207587 1.67039733806397 -1.01354587543397 0.334484056340709 0.648615196093153
Tssc1 1.42105812294755 -0.84625289300278 -0.120578928712948 0.414432375053477 0.331131744539216
Fignl2 -2.20289929876267 -3.47793391456351 -0.00287747056842165 0.77139015851882 -0.0991424105403065
Tceanc2 -0.553628314870004 -4.34229777738797 -0.399277746299399 0.664282066345407 0.150840544320467
Ttc7b -1.83623433005607 -2.18054479827337 -0.477469785579769 -0.251900331479601 1.02520484612788
Invs 4.71491748328932 -1.26779673363191 0.130984946794554 -0.100600117643431 -0.0302733054497917
Snrnp27 -2.11913311499295 -0.569662694581146 0.0210512521709927 -0.772089854857048 0.360873765032104
Cbln2 -0.608181465790487 -2.69748349276251 0.1499996757958 0.428872160063861 -0.110524152762836
Ncf4 1.72103462353895 -1.29235748665895 0.846355462353734 0.457991806598527 -0.438113628784775
Mthfd2l -0.439592447182081 0.662928847380475 -0.157727052477475 1.65021261084996 0.284812971374168
Tmtc2 -4.9120914995728 1.74991753595374 3.17476091029316 -0.457142841308049 -1.8761911511556
Dusp23 -0.91226970307758 -4.30885390325234 0.104300684905117 0.207137448291621 -0.30900001496388
Nfrkb -5.50874802483929 -1.73427692212509 -0.99827663660025 -1.5201172987691 -7.62921363189102
Kcnk3 -0.218197501701755 0.562423231409819 0.00884044659084427 -0.0113748946727537 -0.124788420080037
Pappa2 -1.21709980712398 -3.22274183517728 0.13637585249143 -0.0972187616319822 -0.128470816089151
Mob3c -5.90301727684594 2.61745783260784 -0.503041118388693 1.18169002174815 -0.47680901366257
C1qtnf1 4.17331179309761 -0.768718959210056 -0.286264276944357 1.85692544065486 1.70252852022639
1700109H08Rik 3.82786886282347 4.23986727664696 0.930739722534807 -1.93349319895568 0.365186686437572
Masp1 0.679251092494849 -0.876787065136848 -0.0192378771551308 -0.0299757395655993 0.0301042235041324
Rmnd5b 1.82018466760744 -0.435843470714217 -0.087345698850408 2.36890919863597 0.0790218166302265
Mapk7 -0.289029537484605 -5.67035378521966 -0.0119450107285228 0.716500679742779 -0.00291904425099006
Lpcat3 1.56229943196936 1.85018591035041 0.0450555996457 -0.138696771815048 0.404669445807992
Itpr1 2.53183932807356 1.87605812441054 -0.430818795853745 -0.114334270358408 0.486947073009476
Mbnl1 -1.0265896424477 3.48610019678993 -0.033891235087453 0.61794299414509 -0.0469563441844104
Fam89a -5.31853449180184 -3.36574364202797 0.240333849669819 2.00721949575837 -4.55053912174677
Adam23 -5.67401275276873 0.104324566719377 -0.318558148465295 0.134169485865444 0.690193244674135
Parp9 -1.52523604313152 0.467690356769339 0.304880819125825 -0.503077229772285 -0.4193957282265
Satl1 -4.72648186318652 -2.24182381739754 -0.867880336038667 -0.501674906471659 0.881116523822177
Cep250 -0.651862730697513 1.26117155630955 -0.0400522530923278 0.167773110814925 0.029752014606813
Nipal4 -0.747927826109896 1.7344064581189 0.0239474911816496 -0.124463380658026 0.561851125441624
Acsf3 -2.12130333092268 -4.70756007815448 0.733608959984158 0.0328812821827841 -0.780161201456311
Syk -0.655855958272387 0.545807999921149 0.0794692215477812 0.0284343162025179 -0.120884087665074
Ndufb6 -2.01471067647498 -1.61087520788936 -1.07798079542532 0.663695621764737 0.617077715057846
Vars -1.12004712165232 2.59509183119238 0.448485470527047 -0.187345129300297 -0.408235253040742
Pacsin1 -7.13169676960719 -3.20682879744663 -0.284705574150024 0.0556946240286893 1.74871549466525
Calr3 3.11778871583898 -0.532753685399548 2.29747821681706 -0.238188667824739 -0.177435459768745
Lhx9 2.79285924336545 -1.14780545572245 0.115685135516248 -0.702383104515586 -0.0940284599152894
Rgmb -5.29485598557191 -1.83056234680984 0.0783261500424892 -0.00329628938451449 -1.53812627806586
Rpl10l -0.369180470027166 2.43120602597196 -0.0533878608060265 0.72290089281632 -0.0110868519121917
Setx -4.24677982696855 3.15551914745105 -0.0364135358041925 -0.0963798560502932 -1.53999863450676
Gpx6 0.840790982810084 1.17371541526301 0.321612543828299 2.92268854536281 0.365726682635177
Wdfy4 1.96524420289428 1.6461511331959 1.18799787303635 0.47812112248944 -0.879111527314723
Stac 4.59425378144161 0.681664707483314 0.462748244040377 1.38757218460877 -1.19820098014142
Klhl14 -0.579512645069322 2.63319124614694 -0.0718483771103437 0.433132400481155 -0.759714520770545
2010012O05Rik 0.967482446023142 0.575683829741935 -0.152577450289221 0.698695244434674 0.235097096832824
Tnfrsf11b 0.723978043468774 -0.889500950437074 0.514227481178583 0.0862727314509265 -0.615303205923782
Rfx5 -4.52176499208504 1.91754446588205 1.43314381508953 1.59917812697347 -1.87290941600834
Igfbp5 -0.494230345018147 2.86637508924556 -0.0345498914128191 0.0710828900671 0.239560023689949
Ints4 1.85567470113768 1.49336083897306 -0.412576031817458 0.0432869307417305 0.908391549250416
Sh2d3c -0.499559240337538 -8.33233740033054 0.146967636287155 0.557059611631404 -0.224251543436658
Pbp2 -0.968356643102842 -1.26970663320994 -0.0588494061675813 0.13605788728618 0.0677113066632971
Prrc2c -3.07032070293376 -1.43140794577956 0.196270563164784 0.834006554422157 -0.270934187921135
Cldn12 -0.932758222578792 -5.43006008299622 -0.0692845825366514 -0.161806491904598 0.321386538559584
Rufy1 0.766146605918305 -2.6659235666692 0.192538915270561 0.224958182660701 -0.188787511815148
Mpped2 2.43370700362905 -2.6366066383876 -0.195219889124335 -0.892795731509755 -0.289902341235278
Wnt1 -0.92012943348428 2.30206830334988 -0.532319191215741 0.0125210037733279 0.55770324580084
Gm13119 1.6133270816994 -0.689825547160815 0.174930980706506 1.87173024519343 -1.02241400312061
Cenpb 0.589274094237589 3.96340130448086 0.0246809515174568 -0.0703675137503975 -0.0297919877553066
Ptx3 -0.860699935131903 -1.7846349307258 0.112452500680914 1.01882946215917 -0.147475003213118
Nkapl -0.578371824755495 3.56991756067233 0.17929632711485 1.07178371365279 -0.142352417151429
Exosc3 0.898018411486178 -2.01391530761022 0.832140855502198 1.52180751902296 -0.575469776944545
Eif5a 3.81086728342787 0.631012791488161 0.158483108593833 -0.503110671723521 2.09081926226435
Gm5494 2.58482781306652 -0.651696937167403 -1.63975791124928 2.08535062320329 1.47902901994411
Pkn2 -6.57873432992883 0.668404165530899 0.494917004713025 0.000761518486019351 1.14025383161999
Pip5k1c 0.741626963214747 -0.783309621876821 -0.0861547750190512 1.51423547324135 -0.773021039637629
Cacng8 2.57529865633521 2.29327929351575 2.55705129498645 -0.0266544802474338 -3.20326453157664
Actl6b 0.244076834713758 0.490183054297357 0.0889126199317339 0.344581650876619 -0.0351730111534531
Clcn4-2 5.39840965897219 2.04690264773144 -1.21838571257754 0.0715327182540288 0.381215927928935
Serpinb6a 1.20466716953855 2.0381682050234 -0.139696285521227 -0.960090039571453 0.0647469193706742
Tsku -0.372999803733058 4.34844690181188 0.503290866115093 -0.0695583349299926 -0.109849020001437
Zfp507 -2.32288033338458 -4.50579724887958 -0.273852829247762 -0.117661724002095 0.148174241360476
Mettl3 -1.77149481176215 -0.498123033369656 1.32488859442151 -0.243888859340896 0.612930292972015
Prdx6b -0.509166706476238 -0.559698797487887 0.172434509663219 -0.0298822831704881 0.218897521478283
Tpm3 -1.54266201434342 -2.09167945915017 0.0183491635133169 0.135740251494907 -0.01495422116692
Defb28 -7.02970252259419 -3.14536149835503 -0.222996243194319 -0.203507980819529 0.0960969467243368
Trim58 -5.5567417549461 -2.8850315548554 -0.352346086865989 -0.00334809662556327 -0.042149818821264
C77080 0.21750379632643 -1.2520797817951 0.178587995462881 0.357380829096631 0.38985052116407
Tspan2 3.6171748431727 -0.752574365361535 0.822596938244331 2.645645537442 -2.66996497078878
Gpr20 -0.271278833589943 3.87958454700253 -0.0117474846669468 0.442061329557019 0.0518551799038953
Fam20a -0.236496683921405 2.15461771787612 -0.0378226959165793 0.780005099143024 -0.0741788045020297
Fermt3 -1.67862839661214 4.4119836606557 0.769696435455792 0.228736858412924 -1.12843342742064
Ephx1 2.67655950398309 -2.21465071759409 0.107206251928176 0.259105452648981 -0.23802662017564
Gbgt1 -2.48262974508862 -3.5978919736166 -0.00856019105821799 0.122502740794129 0.028225657447686
Tas2r138 -1.00554065378019 3.65561291195478 -0.74951265102403 -1.09683730002421 0.0584444741189075
Ext1 -0.65487474660679 -3.27166944287462 -0.0644983610900898 -0.0699007925692814 -0.333570728733076
1700029J07Rik 3.1261593135983 -0.660497765625783 1.76964902428169 1.9043752558038 -0.394423632667158
Cbr2 1.83671862097035 -0.568007372871633 1.34692096344919 -0.171669368648842 -1.30723124445712
Cd109 4.72229610436837 0.51316248892831 0.358868279971467 -2.0082178378588 -5.1117564193582
Chst8 0.562231906095896 -0.212352614091296 -0.183476287791055 0.777301636032685 0.206986053775936
Mccc2 -0.42463169671813 1.99793325276014 -0.141229811521543 -0.281521920687501 0.48055555124407
Capn8 -0.567417484112585 -3.32570374376296 -0.0675385053472807 0.311568901117823 -0.158121374277889
Rgn -3.72107225797219 -3.45435905632842 1.10009600494033 -0.169913179137789 -0.945729543375606
Gm5460 -5.68334700707791 -5.44364757953779 1.00577124065833 1.48718636829231 -0.284997708838918
Ccdc82 -2.05052809150053 3.07544131173059 -0.357169567332383 0.83205250744472 -0.100186501928547
Mtap -4.93287006247657 1.06261150113803 -0.0696014735272793 0.718661551939987 0.0429914535437135
Pex10 -5.58643058714678 -1.16417443917257 -0.161035042769859 -0.481937015695271 1.15329960710746
1810009J06Rik 3.72639943362317 -0.760443489003492 0.514373639864801 -2.30429996183728 -1.75812671593749
Sptssb -1.02742150409127 -0.103196596507269 -0.354100109334641 1.08326702590327 0.1689429709005
Unkl -0.331292455004287 3.36195121316448 0.0737194163544028 -0.0139947131266369 0.0381978058749141
Msh5 -1.89095193814641 0.951163940366138 -0.05308235063881 0.285923492601607 0.0547952586933829
Nat6 1.7649427861445 1.31010819098593 -0.460262600241487 0.177386298843847 0.144900051020021
Cyp2ab1 1.32250402607765 -1.01743149362836 0.636937826594442 2.7811470543647 -0.361185412200053
Kcnk6 1.2475021527121 0.599803679427992 0.191788520419734 1.08414512284901 -0.0747613286539349
Zhx3 -0.78990230045833 -2.05307461083525 -0.244364620101658 -0.450352509558509 0.489775889124592
Tmem126a 2.00345460550444 -1.96011268003529 -0.602595586490358 -0.349291114787341 0.950713854109368
Psmc4 2.69440989925359 1.19733284647798 -0.381818637020846 -0.220656610486969 -0.431005740987004
Has2 -5.00276435429762 -1.40819129628544 0.66391635506261 0.807915392232555 -1.19506444696096
Flna 0.574829078733016 -0.590829610062531 0.465142008271942 0.828286034692818 -0.408145674872585
Mroh8 -6.10950111489526 3.65141490571013 -0.96950002956022 0.326435661205134 -0.117737703946926
Krtap8-1 -1.22351720506102 3.38893690140272 0.317020139607206 0.307504457981366 -0.71449492126824
Ogt -7.51588294459321 -2.20321473567684 0.906957560455792 -2.12072444088296 0
Gcnt4 -3.81502576991397 2.38558534647182 -0.184511149743649 0.727486290347339 0.553562682080431
Chadl -1.3682435638689 -0.843219181442318 -0.0690622302382176 0.695245150007067 0.261872273749341
Rab3il1 1.38044171012656 2.12680397480343 -0.142653652788131 1.8626631484216 -0.0650062067555929
Cep68 -1.60500461990672 -0.966502977031403 -0.139187346739912 -0.677008549165161 0.621163056871722
Inca1 -1.47323342343714 0.19937533561666 0.445265913543351 1.33388989409383 1.04933977782116
Myg1 -0.193753583538542 0.266873697806977 -0.0253718992334835 -0.114047954615774 0.0459380495028663
Gkn3 1.48644369943207 1.68045712950894 -0.292427051936715 2.1606447778034 0.0537371984798099
Cdv3 -0.503574578114793 0.364283936472689 0.0356904338259645 -0.165895790763022 0.11875567562365
Larp4 -3.67151324498096 -1.73159608105757 0.869182425454142 -0.880607729145663 -2.16202284857925
Nt5c1a -4.23809275153379 2.26650059091956 -0.0764763406007076 -0.0396515964237453 0.0566980939044445
Rrs1 0.667140734572983 3.80754999653274 -0.0209402769471571 0.326879167343721 -0.536778308279541
Nmnat2 -0.54588423077438 0.569630455401862 0.0946378604201773 0.0942078246585698 0.168310447935272
Cd164l2 -6.69344844735954 -4.3106699773748 0.309827247457278 -0.38403618887874 -0.117281253754921
Epha3 1.32381398455873 -0.51779900943267 -0.326652119240732 -0.200048895897291 0.677504801273053
Foxk1 -4.13936287043019 -1.66517132697527 -0.203723656819267 1.63452084877938 -0.103433688573702
Nme3 -3.39176446261625 -7.17099288347432 -0.0653901376817979 -0.562119579992295 -0.216691491760711
Pnpla6 0.253175517887368 -1.30333059886602 0.127459476775644 1.74627918905323 -0.122996424787528
Fam105a 1.11898061718895 1.07234126809652 -0.391813843960758 1.73038792332742 0.878870498433945
N4bp1 5.20961619687819 -1.75142257782821 0.0765574377944285 -0.705424437368515 -0.387323391243375
Tlx2 -3.96212794632926 -0.370980545067897 -0.065706826459704 0.269290167101663 -0.0189705584504396
Eme2 -0.98443917157658 3.11978341258341 -0.0581294056440068 0.21799328001117 -0.0106399577261443
Ttf2 -0.580160685892825 5.44718415596414 0.921947433132249 0.575469340218443 0.0616933580576406
1810065E05Rik -8.21898436040664 1.03561445946021 -0.112968180718899 0.190414073034544 0.0925346812608362
1700019L03Rik 1.64947321453774 1.31411876668422 0.121500919103083 2.2601428854886 -0.260111331442494
Keap1 1.01461798769079 -0.47498174990467 -0.277637374899985 0.204348097460353 0.321828883340893
Evi2a -4.96536162227907 5.42827679656603 0.550631318242739 0.643713684661801 -5.5340338916154
Phlda3 -0.442919058469319 -3.55617272032894 -0.159267958599197 0.292950195911214 0.00834611502492053
B3galt6 -0.269177961421504 2.55344166390486 0.0227480841424668 -0.00172186274467508 -0.125386121343233
Ercc6l2 8.32887169091961 0.720338654561978 0.178730116248202 0.484973138177796 -0.48874151380228
Rsph3b -0.927825797285233 2.01945742663309 -0.0217940520568943 -0.862823278376021 1.75853431608451
Ccdc64b -1.17120445036051 2.67732512635952 0.094389983225155 -0.259712751300543 0.0683236094244402
Slc43a3 -1.49944289877843 2.14917232159311 0.134170442226318 -0.0372756921312382 -0.611229899890785
Clcnkb -1.68348424272267 -1.69240588386602 0.230899017977843 0.359337644763418 0.12932748758576
Gins1 -5.55432775254725 5.15110288402173 0.0786248290410653 0.488316392424956 0.423283211938244
1700123O20Rik -1.86147660888516 1.22518443454453 1.50012752844107 0.504235135593967 -1.06884636604949
Dicer1 1.15063949705691 0.63375869532947 -0.139983820644907 -1.20127193111025 0.874599865725728
Stk32b -6.5619357371065 1.58439352847014 -0.00329736186593823 -0.61525981796358 -0.393039116232947
Abhd16a 1.31125396372131 0.7513463212382 0.097634075582126 0.401703790634213 -0.27938375405719
Irs2 1.06854478488098 0.0267967597324108 -0.32467550293665 0.24925030067911 -0.00294332202921323
Hook1 5.87783062593546 4.37616690396214 0.232827325466925 -0.691676265277703 0.258518074106329
Nyap2 -2.49246395795951 3.76596659003331 0.555274217841797 -0.154774237998186 -0.209940750717993
Clpsl2 -1.31182165933398 1.81546585765414 -0.0425315331282458 0.00234046858921557 0.472000103286365
Atp6v1b1 0.681296068204545 -4.69631124844327 -0.525945393657076 -0.0189037850836653 -0.0924059431149527
Coro1c 2.6802699387071 -1.33378598050859 -0.089511845497176 -0.0946901474971335 0.96339229333161
Swt1 5.09494387741912 0.818338397905644 -0.602434100115548 1.59199326616593 0.722208672269903
Pagr1a -0.555302189698226 -0.515050387601092 0.436656035325286 -0.0737893780825904 -0.583892610645525
Slc25a46 -2.43955578791975 2.33049111471995 0.0266746561663072 0.1109376552513 -0.242187409630304
Adam22 2.21204564844284 0.586625279841257 0.0811261650136618 0.448339013368342 -0.0460261016507233
Aifm1 1.34025677892073 1.51807738854948 0.314403958376266 -0.267857915881948 4.18047574596975
Ly6e 0.416330701811797 2.65025560815057 -0.136325376797911 0.022950900183869 -0.0896885750372198
Gata3 -1.37348679843886 0.379115253778271 -0.37970241193752 0.650186142662321 0.391673043392712
Lcn2 3.7226216925737 -2.16355136958074 -1.13116638601365 -0.544556895226444 3.15622014609034
Lhx8 -1.42823406056879 1.83924107126607 0.488430339022094 -0.105800882351027 -0.463105418989963
Pla2g15 1.3127994517277 -1.20671050565765 0.655277013197172 1.01892778456428 0.309111833011061
Amz1 -0.510132240335222 -1.58543901855984 0.410348839126493 0.190481518798839 -0.143718193835995
Gls2 -1.9356882086452 -1.73954789853202 0.295732910878408 -0.0140326837025687 -0.228039111697118
Zxdc 0.182568797910185 0.0108082899329114 -0.0711838545255284 0.357091974503049 0.0385521532721973
Tctex1d4 3.45810063284661 0.320091690619001 -0.262389689894894 -0.928781248420245 -0.496372889602947
Zfp93 1.67825787596511 3.67832009365249 1.49901085182142 0.975128094242998 -0.817044914819653
Shisa6 -2.09901516013401 -0.734709200561345 0.0110779574689454 -0.116233262799961 -0.0914175205867775
Slc7a2 -0.792637558754851 -2.67916724879521 0.0654375294578463 -0.0769580499192653 -0.322305019059365
Lad1 -0.581003625980719 -2.76380943431138 -0.115569991826153 -0.816899969191114 0.53906036421923
Fam150a -1.27095251956727 3.64011384974296 -0.0755770227130295 0.187778706560861 0.262057585254655
Map3k13 -0.696904060280303 2.82098981951876 0.317126756745056 0.101042092651066 -0.127244277271587
Ncstn -1.07551612051611 -4.06976953059813 -0.0475759136104049 0.176358809392467 0.303696470697981
Rab3gap2 -3.90021088395747 -2.73711039862245 -0.48455265279047 -0.47882257701461 -0.407073550888722
Wipi2 1.70959467517673 -1.64236410719275 -0.565033173606138 -0.270834774748344 -0.805211872095807
Runx1 -0.385444047661721 -2.22363739988581 0.0122009347299438 -0.203432233030523 0.175077179926622
Gpr182 -2.90312597005252 5.63029477524018 0.496641712479146 1.30430005704278 -1.35949906215065
Zhx1 -7.66380593604366 -0.989281814345421 -0.0226077449547971 1.24584455543456 0.375675798109544
Prkaa2 -6.46140487146194 1.54499044732502 2.02118669648957 1.98593036255451 -0.395477100705217
Sytl2 -7.65642463773223 2.66571834002602 -2.58083809103519 -2.12841987603309 -0.154992602050994
Tra2a 2.93284906332431 1.97720648625762 -0.064203888833811 -0.487607828376855 2.33443704705087
Leprotl1 3.66953016334686 -0.673237825062179 -0.710834958396865 0.0535987383142097 -3.81291267171999
Lamp5 1.23049711529268 -0.434727515664951 -0.104709475314837 1.25477807232668 -0.168092230198876
Dut 1.93165448152329 0.725005019095544 0.228207907213251 -0.0960576137808534 0.415611066342113
Rgcc 1.79263162458209 -1.35482112622696 -0.496268399247408 0.678832592179129 -0.583346210637925
Kdm5a 1.69716417804504 -0.849962026699335 0.252329471822091 -0.214646051137971 -0.0297743647302788
Fscn1 1.1380441306198 -1.04145634367422 0.0344174079522316 0.302364242741664 -0.291583750768109
Oaz1 -0.368366058185463 -5.0711586940399 -0.180624877876152 0.0993968641748758 0.277856358262883
Sfn -1.65389687972432 -2.65578220742517 0.784165766496872 1.98965151307384 -0.192406471000958
Lce1c 3.77859887642998 -0.610299552554897 1.25672064856468 2.30366992177241 1.21823261839172
Bak1 -0.248274720933085 -0.635109236349235 -0.127307253697145 0.212239183557994 0.0238412855170663
Slc34a3 -1.36858761011501 1.07927900091408 0.0139243261986623 0.737856883877185 -0.0688371514926099
Scnn1a 0.747243532320414 -0.17819614774531 -0.140969179260752 0.310645023297844 0.0575201446215945
Hao2 0.213755207696762 -0.674071826864789 0.104583118233512 -0.202118013866723 0.0277516132047094
Zim1 -2.48977580769758 0.513032747739453 0.0719182300697443 0.0764013214951323 -0.837155506986903
Grtp1 1.30729360094332 0.772635972729761 -0.578108324421157 0.651526566861654 1.01848424932985
Lilra6 3.37467764040663 -0.0216924355998109 -0.0759220575430936 -0.743490985730739 0.356464688008971
Mdk -0.175012576200376 -1.2053500732289 0.0162763481122827 0.359327688725971 0.0543901153291721
Fam71a -3.90807625383125 -2.33983446248457 -0.130150030956741 -0.0298646939648565 0.342847534400975
Ccdc55 -1.9545505847096 -3.83808360444316 0.0969688425232965 -0.0538249204473842 -0.944453798664303
Osbpl9 -5.40440910694913 -0.496485784774378 1.06460697843414 -1.32421371681559 -1.36830684539846
Prss56 0.210838968612958 -5.13287141191087 0.0174254451030615 0.916542808203521 0.140148380390204
Adora2a 1.16415232904043 -0.389515628767323 -0.25384270306381 -0.424255453107428 0.116442682747453
Ncoa7 -0.756157117018038 0.372674630198975 0.099242023476768 0.560495987479024 -0.158890776062132
Pdcd11 -5.47794773966393 2.7864382284804 -0.652581890884858 0.262040007086676 1.39423640739954
Fam134b -3.92218425912588 5.95697519484026 2.11316010769701 -1.1640994055888 -0.307985532256
Adamts10 3.03416328317658 -0.611566130966795 0.306154524785324 -0.311516918100662 -1.36103835327211
Cbx1 4.90014028921701 -2.29803000981203 1.52919564833941 -2.04485717276936 -4.79097540855988
S100z 1.10517342467324 -0.475367158659474 0.131922311048038 0.712543977597712 -0.5771321062078
Lyve1 -2.66555692676724 0.100782331036735 -0.4946102205028 1.28965110549809 0.247204935853164
N4bp2l1 -4.69541431522868 -1.75353426487082 -0.836839394596458 2.13357742679917 0.514857348610943
Ipo13 -1.51679723707393 0.376519869190391 -0.468154035886806 -0.0321715308459322 0.0853581726625694
Pih1d3 -1.39835815377415 3.20922548650105 -0.0751079536674007 -0.216035264611388 0.0414245963420136
Prmt8 -4.94724685014947 3.94689235248662 0.0412573696392074 0.359773181083577 -0.182328921620412
Nudt4 -5.08466357008324 0.104405638753671 -0.391862138720458 3.86312000268368 -1.45151058574992
Neurod1 -4.49838994351423 0.22640672091975 0.19066466400593 0.370261350974781 -0.0498312482813863
Fgfr3 -6.5776215764879 -0.113352204603956 0.417930656797306 -0.539840629171008 -0.519003412614257
Etfb -6.30074069462578 4.3789885972524 0.0566750792891782 0.812246092793386 0.239181329081401
Ndufv3 -0.181586460177975 0.216212383253985 0.00796607214374685 -0.057881928860643 -0.0197124936966541
Galk1 -0.372252545000311 3.68500296692434 0.0221552991451369 0.0455180172539107 -0.174993804310187
Prokr1 -2.30060845917874 1.20224519206572 0.0386463694639107 -0.118702800776152 0.055816040920249
Tceb1 -5.16430576466541 -1.42527457540146 0.390089859692329 2.46249651949715 0.360855511941789
Gcm2 -5.70339392183967 1.49630085075482 -0.0441967536546759 -0.434054380267905 -0.179597329703391
Tex261 -1.63018529178412 0.194782864633368 -1.28773022481997 1.5994062818197 0.914843873244351
Emp1 -5.73834603587185 -2.35375028084008 2.49885042164505 1.50576717010527 -2.69441315358941
Bnip2 -5.6475526951664 1.97586329907141 0.103993157741279 0.737965089937235 -0.972012500307398
Serpina10 -7.12067380426453 5.32198224845157 0.000584278087819144 -0.440334754758986 2.3508567498947
Cxadr 1.30157896397416 -1.09567790340253 0.0155111690147831 -0.876593406685734 0.406883188156753
Rrbp1 2.63571340671899 -2.71804422985784 -0.971687661072335 -0.22060540421411 -0.654763184051176
Psen2 -1.88981883287172 0.755438316206599 0.0794144437062602 -0.110170708088107 -0.0989113159855515
Mepe 0.227553663578316 0.120399904362534 -0.125610884854222 0.461458290824052 -0.0767262285040942
Tmem35 0.856834363669646 -0.931685260857527 0.442391313815682 0.184341942097762 -0.122585531261794
Mroh5 -1.78598603080949 3.10452298022765 -0.79204949384811 0.898210387563857 0.876437336492343
Ldb1 -3.90361511562595 1.32507497504377 0.588630731460133 -0.400987187015731 1.43134933710213
Wisp2 0.241499093851189 -0.273112934969268 -0.0255307446857108 0.749366372196309 0.0214451297290369
Hoxa1 3.35071979130818 1.15034635164672 0.212398042863517 -0.507195152862203 0.887371344843207
Txlng 0.673792278151982 -0.660163793067154 -0.136675067912789 0.225595568906074 0.363986026326505
Ric8 1.36398782677128 -0.835037288545281 1.07793294193127 -0.398834519043471 -0.941422450323055
Vmn1r214 1.49992354991293 0.641946058263791 -0.370333900869542 -0.0748199242243226 0.940894386455022
Alox12b -1.74020213418181 -2.30355601176999 -0.467522529700958 -0.0319988494534647 0.530115510422875
Nrip2 0.322487463538695 -0.183851769730308 0.0944017499526628 0.33698807506768 -0.23111166779727
Il1f8 2.13197805949369 0.0630753062205508 0.455996284366443 2.49922980137446 -1.45960404913802
Sf3b1 1.17371848228287 0.752692037654322 -0.362670449664734 0.504882972338259 0.288060984703485
Tbc1d7 1.66332913455577 -0.958515274660569 0.135180465739525 0.19247598819049 0.137646760221635
Arf2 -4.95018451841526 1.37213730355206 0.812805082623063 0.668369605325448 -2.9023582804682
Podxl2 -1.7095821060221 -1.47219923473406 -0.166318546674318 -1.63751090281982 0.149195254016811
Oas1f -5.49988791023582 1.53166658042291 -0.164783340830916 -0.0323032955272543 0.549612951321666
L1td1 -5.41701379449569 4.26478633889573 0.346659030529047 -0.0840268528264723 -0.184465969621784
Vmn2r70 -3.63073152037474 -3.30440774490777 0.887614664747745 -0.843090285806598 0.100153284341872
Slc35a3 3.5357733200826 2.91231394592664 3.03485685035443 -0.174519843808587 -3.3054464076466
Slc25a15 2.24009923982824 3.45793997545832 0.676851795075094 -0.582644536946776 0.0568951880576007
Szt2 -0.617604540571529 0.341705056958014 -0.143182422873933 0.526967481540356 0.559345417331616
Fgf22 -0.395277860228122 -3.21727792747326 0.0473900319116641 0.329808114284723 0.037839355259391
Tiam1 -0.559608316379328 -0.626063330562979 0.113797365367786 0.299084660926953 -0.0379055228292409
Ly6g6c 1.79329448075595 -2.60245186494346 -0.0364986550859057 -1.86537784502256 -0.137039383824319
Znrf1 -0.476872995161869 -6.91780973983943 -0.072254585456446 0.47407869134576 -0.256226855273136
Tbc1d10b -0.215200121420709 3.41083861413828 0.0792715409665906 0.109269325601272 -0.0787795899161471
Zfp873 -7.5029883072095 -0.781244155651347 1.74554006561926 -1.30307131417165 -0.254793132241909
Mcu -1.75401847183488 -2.05228999747043 0.221460320930232 -0.556194437440185 0.409301213066374
Krt14 -0.47873668091909 1.35283802259733 0.281679453332343 -0.555895415507053 -0.0288164868014852
Pip 1.85442874392894 4.08859494009449 -0.596555058776651 -1.84576406634645 0.907888299325256
Zfp59 2.89630480218464 3.29637690364935 -0.0438173553362252 -0.784138558710572 0.191338003512124
Vstm2a 0.519345993475632 -0.744957579072402 -0.0655868022914791 0.496105725421762 0.875028483266374
Aktip 1.02649121335558 0 0.775133839241689 -2.16712561446225 -0.981708821620635
Themis3 0.524850458144212 -1.62418101020528 0.42951096429549 -0.352398439299134 -0.130923462124971
Syce3 2.11003035417627 0.0844302203162955 -0.439223791305741 2.19562832984118 0.220039160438842
Ndufb4 3.67144520761985 -0.852341352851622 0.77769082801536 0.205831872801899 -5.73731102785222
Ppfia3 2.84391842546216 -2.70888868334587 0.143285212927839 0.556685616534291 -0.891995218384904
Rela 1.62749891890847 -3.56424503492688 0.0498702480935921 -0.184465248185194 -0.0675386162766859
4930486L24Rik 3.77880201224262 0.720522700845194 1.35261526481365 -1.89274271827644 -0.148954038673306
Unc119b 0.711546440094091 -2.21956578481115 0.123538018477976 0.14072362028403 -0.020901579875336
Nkx2-5 0.31042329460604 -0.656957659275474 -0.184277526708405 0.448783339912478 0.326434169545342
Tbl2 0.98848459254802 0.240785873234037 -1.23802770208699 0.354030540276017 0.897825692097644
Ulk1 1.5682570325846 5.48487251177889 -1.1333881424884 -1.73290397579572 1.04417797459742
Kcnq2 0.420550216226266 -0.764164292537059 -0.330521077656669 0.0690843510541786 0.34469847954707
Megf8 -0.522722626529169 1.11690766109566 -0.100485728185186 0.0354113789509742 -0.0367563554812357
Ints10 -3.83184580959047 0.0195073007787895 -0.040801189988934 0.231861213521938 0.160583083429014
Pydc3 5.58102269085796 1.54469455995974 0.274818210420012 1.3057497019769 -0.434350611215236
Fbxw8 -0.200091404413879 -3.68917493266558 0.103131233452772 0.716715590813616 -0.145435178624949
Nudt8 0.360668485509705 -1.06214177919926 0.0244499131365453 0.333054017232191 -0.157860821622669
Arhgap39 0.905382620646296 3.24891325292852 -0.254783262311078 0.05009512165122 -0.0466886105010787
Oog2 1.59477268295899 -2.08163841936836 -0.372882608306425 -0.854680858360387 0.424763099813078
Uqcrq -1.80275325943153 2.39289491377777 0.0651401178304339 0.447758951573119 -0.0116392368926045
Os9 -3.52076367566503 0.12618984678536 -0.115167392210307 -0.119592915556446 0.236846229293499
Cyp4f18 -1.75347392091298 1.2014921157137 0.893659647168687 1.38800058202507 -1.25598394904633
Hmha1 -1.9580569850711 -0.407216757716826 0.182638230221265 0.835440977644314 -0.779683315650304
Jun -0.221271201390027 1.41617493080221 0.115272406535905 0.357040556461989 -0.0567596655766831
4930453N24Rik -3.68116759676231 -2.07544334995696 0.651999093219498 -0.706630419535118 0.825879006190891
Prkcg -4.74736663239351 2.71081453533394 0.110212668780165 0.726073410835017 -0.211344465141615
Wnt3 -3.17242241769522 -2.78194646182384 -1.39094724007117 -0.388514429841762 2.34143800454691
Trpv2 5.01483702915816 1.58548245459309 3.07381181985365 0.530439789791082 -2.00522495245148
Iqch -2.50865909133383 2.45441283514225 0.0704177920549091 0.573180701468962 -1.27045528306935
Gtf3c1 -7.298057714975 -0.795844079386307 1.7621439156811 0.288080087075833 1.94664850797647
Slc35g1 0.665468157611594 -1.57707436210403 1.63395747789712 0.865962409584254 0.0101993960609965
Unc80 0.847522336533802 0.0618621945120486 0.523757634683545 0.309196656494854 -2.75224102724298
Pgd -8.06056948610331 1.30816423753359 1.00909292965955 -0.701018999772466 -1.61164947264775
Klf14 0.78449973453217 0.781335833450048 0.00227693098569762 0.194076566613021 0.193960480859895
4932411N23Rik 1.62620195956503 0.452469490544349 0.446226067632205 0.21875166267856 -0.00390415532535826
Fam211a 1.69853003919103 0.477298829160575 1.3952889571512 1.23522836234058 -0.323335151619668
Pde3a -0.410644736991271 -1.87919510100228 0.00725071158950572 0.105230350209248 -0.0564742041814694
Sdc3 -0.231380617763085 -3.42905753692367 0.0742734584088753 0.1341719049887 -0.0563701458876226
Myh4 -4.24459456886508 1.02350785631605 -1.15875490747602 0.53701886513272 1.15204427689079
Rusc1 -7.00805330417168 -2.54594481031777 -2.4952983718256 0.72310286543714 0.468732261736772
Cul4b 1.59643496947337 -0.719213262638451 0.353094350466936 -0.251496892042392 -0.324239629352313
Fgf17 1.3843462830448 -0.769544749226271 0.156817364609894 1.13603832722084 0.961739277034131
4921506M07Rik -0.273637944695138 0.0535518967192043 -0.0480606792236198 0.143160153128136 0.050848468419491
Rbm24 1.57980509313836 0.496414656391003 -0.00734897526541615 -0.562416098198016 0.0308235696978774
Ssxb10 5.02422194729074 0.957908559821916 0.707819032078179 1.0305318372312 -0.800196039705546
Skp2 3.20462809923522 -0.161052125845032 0.0171310036382352 1.52063086557993 -0.279927811473506
Tamm41 -2.17416666345897 1.82657609914541 0.0655831101884762 0.611086469857347 0.143286401687494
Tmem242 -4.60493816009142 -2.33675147876945 1.35032878354109 -0.0745052063365906 -0.208646812695215
Gpr115 1.79157490276633 0.459627878141049 -1.08122812459003 0.0639763064599096 -0.69640535286176
Sult2b1 -4.88028035639414 0.82358778575687 -0.185795336579192 1.80156403326965 1.16294160806103
Arc -3.46846479954129 -2.19955299625153 -0.486618236091957 0.544937769488775 0.0213372125217589
Tubal3 -0.865617810111885 2.50778944575055 0.280130136880985 0.00601916881469659 -0.624600268963828
Gm6084 0.80530291154427 -1.46341032743439 0.240075814859326 0.0409527590711902 -0.557857931284503
Mtfp1 0.503140781398433 -0.280298674562218 0.107574036296339 -0.538466617228175 -0.0481456410287881
Srp68 1.7318558981323 3.77878342899889 0.236022887447727 -0.0496700320333883 1.5412618516703
Sdpr -5.47770292509832 -3.19095130003162 -0.185714569669117 -0.0695513518224899 0.1199396292213
Prpf6 -1.03304534232393 -0.327511970483014 0.00665848218657563 1.29328913957411 -0.0610390099732937
Ddx17 -4.93957178348397 2.56769753476205 2.41586539158055 -1.12373892569579 -1.63586104675577
Hepacam2 -7.260241672388 3.18488677823839 -0.356432885336803 0.379202747279446 -0.314776747838352
Nrg1 1.07471156093052 2.86443981231933 -1.06210049713501 -1.29669500452946 1.74018249939328
2210408I21Rik 1.1405897814144 -2.06013939423569 -1.77400787998027 -0.231675201660825 -0.712332631182785
Scamp3 3.74549436049367 0.160865678872512 0.110562634002043 -0.358446546386784 -0.170289558628814
Pycr1 0.58315228781356 -0.45435755183135 0.0884150815659386 0.654954082960136 -0.503133477361105
Ffar4 1.02670074977769 -1.8496750394947 0.125680526363146 0.329315541249589 -0.415985480654738
Lsm2 0.286962956248644 3.87690990237298 0.0192309214012617 -0.162345699157432 0.0267507613915355
Psg18 0.371298832347678 0.476166651084923 -0.308346572591462 -0.0567403493794603 0.177818877973342
Mrps26 1.86643456014502 -2.40922031911311 -0.263305019654492 -1.31381176327387 -0.600857644426528
Vwa5b2 1.90273205823862 -1.78434403314566 0.233660587782619 -0.240521710881811 -0.196924735494193
Zfp879 3.68248653331668 -0.697705351927876 -0.116973623092495 0.0334411777377982 -0.0269540998759401
Ulbp1 1.97256748907852 -2.6139594004408 -1.42703720676264 1.50614472110544 1.65757929034922
Smc6 1.44413777360787 1.14682564128338 0.587506480028025 1.58340447342466 0.0592655410945967
Cep128 1.65548414288897 -2.01435853273759 0.00805495669505311 0.12531789188721 -2.34918770276424
Cdhr2 -1.72921752847009 1.49896426412503 -0.417379915555144 0.0883510139970914 -1.18651900290585
Uri1 -6.6527396170279 -1.42005704120636 0.74965501794747 -1.21996056861232 -0.326136756569945
Jrkl -4.9093038245916 2.47561350685908 0.301690718383804 0.478983063944424 -1.6261202952282
BC048403 1.49617665739525 0.851635965484258 0.889726405403189 -0.80093300163551 -1.97867184372038
H2-Aa -4.5855766186555 3.0295653050258 -0.0257700477561173 1.17288785293053 -0.719752507438567
Zic1 -1.08693714779417 -0.108157504917297 -0.0176215577368314 0.499669790344102 0.572675921567208
Tns1 -5.40402282833119 2.78469891778215 0.0116010987607546 -0.167701778030209 -0.159507479094103
Oxt 0.477932993551553 1.57618908626224 -0.0947636964473122 2.20803526310553 0.260975089057361
Zcchc5 -1.46634636709717 3.0477880183912 -0.00174548315212112 -0.236829344735704 -0.315306173099236
Bcdin3d -5.15901290819728 0.383067121427767 0.0637792314303646 -1.41860213890156 -0.123700689523968
Bora 0.666809301199566 -0.564688073756239 -0.0975037135609054 0.655309079053217 -0.124919271631221
Cyp2j6 3.59551075539515 1.33475930257323 -2.10044312579876 2.67451097773468 1.18422205757599
Uba1y 1.09350830893512 -0.99980353229541 -0.0933746604503141 0.51619474943126 0.0609388181000453
Faim2 -0.478106367034828 3.90240362205266 0.0459423213026481 0.437531505701458 0.0611001134765502
Magi1 -2.87390807053793 3.80521514127041 -0.647765074275676 0.0816683556038878 -1.41304201694312
Arhgdig -7.03368980407904 1.88188220077429 -1.62666079753799 1.14461859197329 0.253169042548692
Snx4 0.345291638203109 0.725994601396827 0.0347739142761921 -0.199795228393476 0.148143909329612
Sfta2 1.61682582452874 0.0346878534670323 -0.0945711645874072 0.303306408108159 0.354355017978162
Npepl1 0.775194384092136 -0.596183031097342 0.0278137520744968 -1.1332472806179 -0.0974893199779947
Hilpda -4.89272020976584 -0.914398429016342 -0.753630781779923 -1.47598312451403 0.735344421620654
Stxbp2 -0.49412995123581 -0.930969166698218 0.154161879538873 0.504387872187456 -0.0287288192223714
Psmd10 -4.91690639233543 -0.900344375541585 0.256872893945906 0.351054403458484 -3.48556938484877
Gpr26 -0.829679305340389 -1.30510274286678 -0.13670701173537 0.0314290558341388 -0.310566370094259
Fgfr1op2 3.52651227194172 1.78677482227382 0.170454895329276 -0.330854368602467 4.44695023275275
Sdc1 -1.09024539234642 0.89384882244124 -0.021186929291765 0.0686671183161845 -0.230410219088483
Magi2 -2.31666416802113 -1.30844485344417 -0.208612251996282 1.0710780967395 0.119292541613795
Scn4a 1.72757248401015 -0.554790363340571 0.142454052357769 -0.435014895827553 -0.379803183447859
Wdr46 1.59052804026539 2.35530027015499 -0.18925470033281 -0.0903057078985063 -0.00225439153055378
Gm5741 2.99239102555671 -0.628871031351465 -0.347791502467785 0.0537162994281664 -9.56158400547181
Rnaset2b 2.13404399340425 0.822073799013953 0.351150802800637 0.172585678817685 -0.0710284646770208
Cyp11b2 4.40086020906823 -1.10447475514549 -0.176611515499033 0.7456507596694 0.862007801130048
Ccdc102a -0.426441512825627 -4.10930855647104 0.106512479533294 0.463136297945006 -0.471123416415881
Sec22c -0.313111888685967 1.33353700220189 0.139068049746019 0.297729514058842 -0.101395785424984
Rnpep -2.62634696194507 4.67889676121681 0.0249313562336196 0.701019618086836 -1.09844510700768
Ndrg4 -0.912263667278387 -4.49429924488698 0.242192482154221 0.921628864878182 -0.108190588042054
Scara5 -0.289417185203219 -5.02751877811591 0.13487317984407 0.262021681228828 -0.0175405752533195
Tada2b 1.25789722231154 0.100881056311577 -0.39610653691199 0.264665309818464 0.296533044731107
Adck3 -7.05458789751092 0.860850269378604 -0.25421809359836 -1.57236651902068 -0.460199910839845
1700026D08Rik -6.91151337281873 4.89471498437063 0.399485954999455 -0.711151825549963 -3.0285845925653
Rara -1.84560858052221 -3.92321634918322 1.08933049050836 0.658712226864261 -0.843255253071932
Gm6890 3.23796115422296 -0.757061030872048 2.2148673024172 -0.496686357856053 0
Nipa2 -3.76717200898419 -0.953744873181643 0.819007499523837 -0.0623612661373088 1.13576441923661
Mycbpap 0.609154981129435 -1.25332932957385 0.538901370636216 0.123825757940569 -0.311963645103579
Dclre1a -2.67422971062587 1.63204720577909 -0.678266089479595 1.35752730806779 1.46975609643669
Gm5414 0.925200975059554 2.53493431775417 0.16702300878021 1.35765790126918 1.21876945970536
Ccdc30 1.61320994511898 4.25106317323507 0.150809760850795 0.341996485301786 -0.219016231656827
Gxylt2 -0.694366645689469 2.83280964255737 0.268731413814619 0.0811688485816227 0.140641907852691
Armc1 -4.56813247132629 -3.16998693128267 -0.314772465650592 -0.773706070956773 2.01264618244474
Lrrc2 -6.71424089118727 -3.72786545289791 -2.50648584194799 2.36885130477522 1.39148395482055
Naalad2 -5.31444213323272 -3.38801579273235 3.57706992153911 0.740957629095723 -8.31465504904289
Rhag -5.03456586277612 3.23606829940754 0.0271747252357912 0.36257156625382 1.08996445473942
Cript 3.60870621928013 -0.691266789876744 0 -0.840229961957548 3.99003993953724
Lypd5 4.62431468388948 -2.068283810597 0.107489850375919 0.465008427087075 -0.160616869824884
Fam89b -0.846570145020296 -2.70929095816944 0.12363601476471 0.931314313433887 -0.0533691355588496
Rbpms -5.0337773917541 -0.75151688222756 0.886264766657034 -0.635985013359771 -2.34963643045074
Pias2 1.41050543093386 0.878006951866834 -1.03392646964497 1.04698457687269 -2.97790479667247
Tmem8 0.549830594123428 -1.33713267894685 -0.265096783242989 0.0976168307666853 -0.199784473199359
Mre11a 1.6855038313714 -3.51230545243277 0.459959506408182 0.0805482013877604 -0.720042402776793
Gpr116 -9.08366794135106 1.22774705258583 1.41353767444128 -1.27606873288788 1.79516684247705
Has1 -0.738756320088013 -0.0568124953095116 0.40661412041654 1.58466415450302 -1.38154298036278
March7 1.22544435632011 -0.956980745655297 1.54349983425886 1.70656411069163 -1.18025135898461
Limd2 0.564549587063492 0.627847549075666 0.0421810755579892 0.0525136373719952 0.0712707562408235
Ciapin1 4.52455670777508 0.204735829097958 0.155562612409007 -1.54490546037799 -3.50164127511266
Nlrp1b 2.43358315708626 -0.585415184841328 -0.582440317771463 -0.252681058685843 -3.31105477055456
Chmp2a 2.54887870533746 -0.641918945130036 1.90876667674411 1.08024685560766 -0.0431342850366821
Ptrh1 -6.25177592078007 3.25450120699647 -0.147209768983201 0.0112139467664912 -0.455705541818626
Scaf11 1.13832473627152 -1.486075081904 0.190022516862084 -0.534228572898539 0.0815633349786979
Tstd2 3.70434758223256 -0.558118122345023 0 2.01817571145436 3.0242786615182
Dync1li2 7.80779170304166 -1.01322866339773 0.371642890246879 -1.69021182243008 -8.68737621054834
Usp10 -3.76150045514831 0.0948891372986587 0.110469087247403 0.319798933717821 -1.50905787356998
Wee2 0.510945240211391 -1.31145086254971 -0.16793039136217 -0.0436293549944751 1.38231735330723
Sox17 0.258886387250977 0.423675592274228 -0.0650923356195242 -0.182328183238835 0.296215670293085
Slc26a10 -1.3182068256013 -2.15436524488382 0.147489860572081 0.817568214562097 -0.299430753090821
Pin1 -0.640245874780727 1.29331701155649 -0.203306378043518 0.923419559203524 0.385304118819549
Tuba1c -5.06155791758861 0.954259864711629 -0.61832339524585 1.24073606214258 -1.76785890651178
9430015G10Rik 2.30338972422489 -2.947917774688 0.228309000429524 0.561106148689785 0.23100717535073
Ppp2r5d 3.71655887328988 -0.541521341904541 -1.36602693274696 -1.94541376603043 1.90751802421044
4930447A16Rik 1.70684933259221 3.69440686335764 -0.728293883645852 -0.077453842707365 0.0389022948870365
Npc2 -4.06629184746621 0.402525823909841 -0.111352473547467 -0.163514442979685 -0.277511270757973
Scarb1 -9.01933636178429 -3.63847250662502 0 1.5858191825064 -4.7961131322563
Slc2a3 2.10907382915842 0.516084095266296 -0.0119757297329113 0.353159071763291 1.16253367600533
Mier1 2.35834874093636 -0.475083759793881 -0.322415246321758 -0.487318169042954 -4.25648050919694
Pdia6 4.8196058585127 -2.36718990369681 -0.83659992341647 1.93948309160861 0.332229432639283
Cdcp2 -1.60322203286776 0.399896509819576 0.323366850467061 -0.151957980858057 0.384211101875456
Gm17296 -0.956119335161014 -1.34598615858106 -0.0308810209566494 1.87288244549275 -0.716951500207234
Adamts2 -0.648716773942509 -3.38446830216523 0.396751238458592 0.234073901345806 -0.203993261808904
Ubald1 -2.03257528485044 -2.94127028929066 -0.076947154004983 2.61446075555286 0.203235960789209
Npr2 -8.56746261912388 -3.63899078200329 2.21654659194201 -0.897732224513743 -3.67661637300315
Gp1bb -0.553547501791185 2.3081563590591 -0.137297149615352 -0.00715837745930793 -0.0182056800392995
Ankef1 2.74802305736563 2.86737162080991 0.414357430090212 0.305416670519316 -1.44756757301128
Ostc 0.714886869144103 1.1639160409195 -0.113148072018171 0.251325257578164 -0.0835658303521716
Lrrc66 -0.761467987344441 -6.23896395741777 0.327692284174926 0.632947549902732 -1.19948391748661
2610528J11Rik 1.24945163838128 -0.343479679237048 0.791463904221331 -0.138081358513744 0.330298810114649
Krtap22-2 0.579544807118321 6.31164112767723 -0.336738943615769 -0.473612495141245 -0.27849614912118
Ddx1 1.96013510048294 -2.4670218268257 0.39890726928506 -1.42686370955984 -1.25506319494548
Rtel1 -0.214418926660345 -10.3152519318807 0.0316891296309735 -0.259466347630297 -0.00314978272634178
Stc2 -3.25604494154043 -2.56127386914585 0.337331032556649 1.57365756577431 -1.76679438512673
Serpinc1 -7.2519050771514 -0.605918994369384 2.60720383714534 -2.62199345317539 -2.88620430594281
BC049635 1.71559578000706 -1.83574451966603 -0.124496229686354 0.0393332998498803 -0.696627773380773
Pllp -9.01025081424241 0.44452437238106 -0.423280059749572 1.30845118334814 -1.52290164037524
Spns2 0.521896299573064 0.791742700667975 -0.162100879551281 0.187103596417091 0.0340616088329214
Krtap4-7 -0.544466829571281 -1.92327791397298 0.442396927314945 0.932305324161857 -0.00354061751199988
Apc2 -0.156131371689138 0.235500294215049 -0.0995731037274243 0.396830666788309 -0.0166846081666699
Wipf1 -3.41145889655435 -6.79928610700257 0.23516984748792 0.332749767254141 -4.41453412287342
Heatr1 2.11044724579227 4.39248818540865 -0.510225596986084 0.596524080251804 0.361077060277154
Bcas2 -2.42417306688282 0.0103847267091537 1.21058064456554 0.31445548871278 -0.733453078950083
Kcnab1 -2.02174810966555 1.84458703651976 0.0664734920550749 -0.216716938023729 0.553052976226876
Gm766 -4.87340247630125 -3.98900247056257 0.902953183211676 -1.69742989372309 -0.877462585707151
Trim40 -1.12062770258507 -5.37227160809303 0.188197542778347 0.685254555774306 -0.228276050690316
Oasl2 -4.38003485056011 2.66921751736599 0.192898600331822 -0.323665882530935 0.808824380593397
Lrit2 5.301267448534 1.57245776688189 -3.82359441067877 0.140030096298093 -0.907094331865442
Taf3 -3.95227770697191 2.20272496732459 1.42271457202244 1.45329927657136 -2.91357015300235
Dph3 -7.31347132059146 -2.12347778443607 -0.887894706252794 -0.136684456278801 -0.825201696807608
Sema4a 0.463401553203725 3.96058999787418 -0.467400074053795 0.487923715215461 0.0833346915669094
Caskin1 0.999702104496012 -2.84657211764982 -0.0642672487038227 0.0580882343353517 -0.320458539179249
M1ap 4.01042584210105 -0.491834789608187 -0.105019456013505 -0.242574908799431 0.342196691195605
Prr12 2.40487571741891 -0.00634975720383546 0.0867718902619789 0.169314021398976 -0.198019962333964
Gimap9 4.01210271041369 6.10658059593626 0.215775740763574 -0.0765810371028094 -0.717306638627631
Gprc5a -3.16536233683748 -0.557558052513323 -1.16173049451827 -0.0711831841883813 1.40467190493037
St8sia4 1.85359761259232 -0.584063056833215 0.553401751189806 2.74296815900308 -0.490512858549405
Hoxb1 -0.987904898665575 -1.60162977743787 0.791463069105091 0.636012186636833 0.0785403201554634
Mthfsd -0.951114089916679 -1.55563756423311 0.370736558660015 0.681408576700825 -3.08081512627231
Nr1d2 2.39769183060127 -0.614424310727318 -0.161764664717923 1.43390651088037 0.321085898597513
Vti1a 0.925979148326148 2.34988302297367 -0.877071483730066 0.797889292434324 0.0255862636272132
Vmn2r4 3.56087911430675 -0.435503754455393 1.51408406508985 -1.3142537671809 7.01412102963247
Alg10b -5.11115777115126 2.16748626733293 -0.0711881107764146 0.272722117856933 0.189999467984927
Parva -0.65650254681162 1.2946282591672 -0.0587845508074999 -0.179977181062128 -0.0632555961530009
Lrrc38 -2.89858425660095 -0.316003535011536 0.0530020641123438 0.107699790661562 0.0817256761109532
Plekhf1 -4.62585607532728 1.61715995148564 0.272652366640985 -1.04262131653376 0.0183803294514177
Mcm9 -0.175339902041915 -2.05490129992807 -0.0897859977548206 0.387307295696836 0.137550796945902
Dscam -1.22030767582886 -0.299277243558279 0.41228053282212 0.415554430920877 -0.313194936734524
Vps26b 2.52806217530828 -0.972366721958993 1.74300513902222 -0.090405689195195 0
Ghsr -0.998097872526004 -2.4544198530273 0.194790232898514 1.52836716693067 0.271634334548864
Reln 2.1585979530206 -1.57400348903411 -0.0262830607883678 0.0449747848511151 -0.0217150078493111
Afap1 -3.34457615554077 0.541358590486529 -0.0453339038847446 0.0490833406788676 -0.64686500248046
Ube2f -6.80480748501938 1.45497386762636 -0.624558076122669 2.40057811231311 1.64170655011294
Npas4 -7.64720820248302 0.178618889395652 -0.216480836122438 -1.60464357102558 -0.126338803978035
Gzmd 1.17078420566534 1.11441038780724 0.378102685158004 1.04672529710494 0.161711296781398
Nrsn2 -5.69623462466334 1.86486662760318 0.0303429370732238 -0.230401451233386 0.161801737709912
Tmem125 -0.67616315998382 3.9827285872768 -0.0213929823818309 0.798953017449266 -0.0949220240364342
Bzrap1 -1.04739272327508 4.85712180491977 0.137550392386766 0.0250011217984244 0.150194009163422
Fam149a -5.24064435963604 2.34360224744393 -1.02566259456922 -0.556532905670624 0.782499859886595
Rfpl4 -4.99321184645147 -3.28414040497788 -0.923216841903103 -0.870583238453561 -0.671916133752461
Zfp810 -1.88051718931934 -6.39200585938451 -0.000314664337417334 -0.17820733733148 0.0100783345135396
Hcfc2 -3.94375078597176 0.254884393797937 -0.289046570300578 0.20125906692873 -0.547531150218482
Gdpd5 0.687271835512337 -0.501660454100538 0.120458426665387 0.228578400463646 -0.0741804732931103
1700080O16Rik -3.28673160557697 0.856103114260988 -0.739716219922108 0.73606645093936 -0.0733444826495811
Per1 -1.46160123512112 -0.26495824151318 0.0649005286670521 0.715864721866445 0.395456678299485
Hipk1 -2.97930276086199 -2.42172809368454 1.97367302662609 -0.821773345954103 0.935239597219743
2410002F23Rik -8.77583773470782 2.65025178141591 -0.693201789590028 3.80863798832353 -0.147583253819464
Daam1 3.4029363905751 5.61573254826121 0.0160659934752642 0.663611351267489 0.214566396829389
Luzp1 3.74937103251476 2.54057002218461 -0.584616901856148 1.28574226443635 2.48071114774995
Ddx3y -3.728851925071 -0.170624166498535 -0.332381156935389 0.932710819782549 -0.587346320530787
Thbs2 -1.67189387899915 -2.33314891217836 -0.180497180264107 0.0627101304293422 0.250787048186512
Csnk1g3 -7.15665441235983 -0.202339288532738 0.236342696271342 -0.0506725286888577 -2.73102840000551
Ramp2 2.54328383274902 -0.784896644031388 0.114971156662308 -0.0136365811313028 -0.68920746272415
Hoxc6 -0.998205291315572 1.63230562935453 -0.170380703154455 0.0219700488165279 0.0650902098463401
Them6 0.335391450660807 1.66166137665449 0.112469865954406 0.233524894394933 -0.137809410963466
Cgn 0.902661530520807 -0.677339370414558 0.310781995581008 0.693539093626159 0.178859078109793
Tie1 0.468948233395352 1.14809742450035 -0.398678965610457 -0.274261390360713 0.255823230919164
Adcy5 -0.741497486607506 0.672093010246575 0.28720927615703 -0.481828864617591 0.561709127258634
Mlana 1.77449184203972 -1.89854440038969 -0.0289232831667208 0.645547659971656 1.02540538217473
Phf23 2.828969946849 -0.598125357539658 -0.95703191006766 0.0106569465872538 1.21803702608431
3110082J24Rik -1.95995216986419 2.44285444030113 0.0973491024461252 0.754198954762027 -1.49343575687731
Lypd8 1.15470049081503 -0.495757464373782 0.320037360525161 -0.131839680687858 -0.402436255516593
Mrpl44 1.84702301509287 -0.774394030226198 0.610053115590202 2.64092835074321 3.73772773675178
Ovol1 2.6118198468176 -2.20705103429493 0.437393382736526 0.000975609887303453 -1.26854276354292
Tfg -9.77665314115723 2.38084104999051 0 0 2.78292223593813
Fam172a -8.87738236080231 -3.2344319812827 0 -2.9250896765452 0.308316802991384
Phldb2 1.74580792344366 -1.37060540514186 0.815027713252754 0.320879695761193 0.0922438575117688
Wdr65 0.58210966096494 -0.975658167349626 0.250775328445481 0.688413199926581 0.0334018463151595
Med21 3.04894337214428 1.04644732126915 -0.171328377369001 -0.574332942097879 -0.379145999097568
Pcdhb5 2.85064346054889 -2.1469472337615 -0.539217403126528 3.14744733543407 -0.45565253198701
Tmem202 -6.61844495693858 -1.54127202455178 0.354906573611805 -0.033921721290704 -2.57492610883486
Arhgap15 -1.61877309578348 0.667361772586367 0.415215943883911 2.99889991067847 0.220510601006
Naa16 -2.30981121896155 -0.401982513362706 -0.171037529178765 -0.133217477889447 -0.112514529959482
Lrrc40 4.92568375125886 3.59307426948062 0.563669075146715 0.0911396234160202 1.38592956123594
Supt3 3.65640715993925 -0.247057105102498 -0.430625681960964 0.153471621153567 0.533017167598744
Lin37 -4.49658936409584 -0.659073596992532 0.340239456276735 -0.278797335118895 -2.05858551288739
Tead2 -3.13400234551687 5.21893776859934 0.201072136398915 0.109280435621654 -0.667625784053093
Megf6 -0.860841312272299 0.937176945257165 -0.213492791509751 2.18699539699899 0.267058584843182
Tpra1 0.74074645672232 0.00492677551826121 -0.108811085960199 0.379691284781597 0.628897241369551
Qdpr -0.21034193590137 -2.67413154805929 0.0921624841455158 -0.136312458946668 -0.244363851543404
Chl1 -2.03033902434544 -0.253941067432986 0.310296999719521 0.5687458748333 0.151478319283998
Saysd1 -1.30575023705084 -3.37346013234272 0.323173633873008 -0.396594199500181 -0.331031937008297
Dcp1a -9.05063873136331 -1.61992283532972 -1.61766184875216 -0.830958490204316 2.66479014033732
Hmgn2 -1.41705303225045 0.582082211238818 -0.639502340698283 -0.770877432840146 -0.725998471149893
Ssr1 -1.20514212885561 2.65660328849054 -0.380809037008303 -0.391680240513982 -0.00190170015878093
Zfp516 -0.309265610750763 -5.42831156134694 -0.0280269925236366 0.277926848184962 0.0365386825711441
4930519G04Rik -1.49447898138261 -1.64176616884905 1.4278263583013 0.234860817898125 0.520559417379274
Slc38a5 -0.465112560380136 3.41339196355772 0.0350698974408805 0.422514729063975 0.0151825522742861
Smyd5 -5.67231461085133 3.1667029885475 0.260142016259594 -0.414532834156458 0.621301665617032
Nhsl2 0.565914783591986 1.08551721554416 -0.375791956866657 0.426826208194803 -0.0673349951163363
Map1lc3b 1.10003298236286 0.905367148296781 -0.222366041558414 1.58689383822809 -2.36184354324816
Tmf1 4.24009870948198 6.30730856911424 0.0390329700107044 0.00515921801271397 0.0631725538015656
Ss18 3.47562624951149 0.26419830574132 -1.77359880589008 -0.464957962643749 1.32137993371803
Fam131c -0.533535662372593 -5.21825646605884 0.199702329613976 -0.00402835424406751 -0.0978166636405588
Mfsd2b -1.78704506193809 -6.43028314398445 1.35798951661454 0.948342180786093 0.593221622830963
Fuk -4.94854903054122 0.0741202787063413 -0.110178614169211 0.184601953798828 0.0879381549839606
Krt34 3.72634654501447 0.875635378822369 1.76054877398751 1.45432219733913 0.407358521626997
Gpr33 2.41630267802335 -0.662472569472625 -0.713305370551758 0.257512810405007 0.313013263354219
Tbl1x 3.59307969614781 -0.950011409491895 0 1.06155970286 0
Urod -0.346291283934226 -0.288395217962196 0.00927102724566656 0.250015905294022 0.40876753169323
Fgf9 -0.551371319453686 -1.20645156592252 -0.0767022588313341 0.478334676924159 -0.306063476207926
Bmp2k 5.01647720397177 1.30884865572878 0.438749476630719 -0.00653417750670064 2.33618282871151
Tle4 0.249738514823059 -9.88664364637344 0.0374436334399893 0.332331623908253 -0.12457985306852
Arhgap9 -1.6923064464447 5.48752799831411 -0.434021914504873 1.34681549589657 0.08786364666825
Dstyk 0.719684670685763 0.704891805619235 0.142778556502776 -0.186535545370232 -1.60947780982194
Dusp21 7.01105064737693 1.58450696480641 -0.103968820559874 -0.242389293285771 -0.793951443498871
Amy1 -4.61158814040074 -1.68246136178454 -0.994020320397335 -1.00544761214486 0.205955604935559
Krt82 -0.949607430718944 -1.69997954948423 -0.338259416642041 0.489012283999241 0.216183837665674
Pank3 -5.30811427562843 2.11123909010633 -1.83980718686401 1.07029256240452 2.87002613275088
Fam171b -0.413129029821239 3.63246532338756 0.245342037335176 0.755077760524546 0.00396801871587256
2410124H12Rik 3.13032912342463 0.488503522010241 0.245277181685347 0.351986571503342 0.00597109663952033
Bptf -2.79064324748766 4.00222339460659 0.127820523854729 0.638136883574046 -0.172498643282737
Tmc6 -0.605500885274917 -4.2990866299986 -0.106478122236662 -0.164545301212571 -0.057516106773375
Hadh -0.4326473264044 -0.0578171728613029 0.106772185747828 0.249816662397116 -0.52199737769907
Zmiz1 1.34194483571555 -0.868240702784233 0.29793294310612 -0.29540005823954 0.595218386101522
Katnb1 -1.2934230283599 0.902667149957018 -0.250984238817878 0.0845551868518123 -0.0513524242510415
Vti1b -6.50785135610471 2.28537604746815 0.492383863065588 -0.388252957739474 3.60553189131847
Hoxb4 0.444087255837365 0.452827772732743 0.0831553215080143 0.180909408451391 -0.0263444047377804
Tnfrsf13b -2.60459423809006 -1.02947698942572 0.651277874460522 0.167297433768639 -0.106692887934718
Nsun7 -4.25476156871863 3.04940573332515 -0.015498117456652 -0.172532956598419 0.878220686129942
Mfap4 0.867280436591483 -1.11481403857157 1.09863359241868 -0.399560207297646 -0.0382470047787944
Dnmt1 1.6738986134556 -0.897420049712425 -0.411703305600499 1.55434646408501 0.19095065638844
Phc2 3.37742843940212 -0.054449525670502 0.134093862011237 0.611089400040871 0.840003442933421
Dmrtb1 -0.47269934936958 0.101638578818184 -0.0657777958082931 0.676489649853115 -0.0960313188804475
Hoxd3 -0.387185352274196 1.45051083046903 0.154293823767696 0.302174625234175 0.0872096390259684
Cpsf7 -4.13475658047829 0.134824175135873 -0.811587297072082 0.483111130186632 -1.1047826231838
Grk5 -1.59498430769244 -6.89801645225623 0.194305945962566 0.875320036668582 2.32476344543389
Abcd1 0.674845420563059 -0.507941876730352 -0.0992808881056464 0.816002315883347 0.181926286542042
Commd10 1.17003697217908 -2.06087522155603 0.30024862772159 3.50803685631699 -0.905744071506566
Actr2 -5.46643968519894 0.979282677384978 -0.95922288721754 -1.88264133121608 1.07108759067389
Tnfsf13 4.85474644430742 -1.71701480129885 -0.329381829393938 2.6408282912453 -0.421308420355477
Kcnj10 0.757318827023332 -0.325642413372387 0.0309199140013019 -0.174276591109179 -0.201055022437015
Tmem38a 1.20640506480566 -1.74681437886146 0.208316503953566 -0.553390804134707 -0.0376037374407396
6430550D23Rik 2.4705750939001 -0.784284151008837 0.0500983019896653 0.325403055756505 -0.676850791938457
Eif4ebp3 0.322870159163036 -0.550900225307695 -0.0202827516621482 1.20765047649992 -0.0373436613809311
Sync 1.5007726609926 -1.68989957226478 -0.244587663750024 -0.886068440303014 -0.0865421570942349
Rfc3 1.12928914369583 2.04973826621776 0.0157477371023864 -0.115104507910836 0.238763405148278
Esrp2 1.77914196516724 -0.104854029551326 -0.318180186716466 0.623396273827561 0.268837824715853
Gm5082 -6.8110427881574 -5.30391547566474 0.00740529823954246 -2.09931154703143 -0.393454487541179
Aipl1 -7.75185200613483 -1.73109915652777 -0.021716075429984 0.0168510549787331 -0.450536305477862
Cypt4 3.50891543154543 -0.631755478796894 1.53713584123248 3.30351086297525 0
Cers5 3.95120209890596 4.73324470834629 -0.0438716361205862 -0.369681972851392 -0.517514810831374
Pgpep1l 0.871239477366591 0.625334613475525 0.0118955366758111 -0.703302924178555 -0.247388141135183
Rxrg 1.59051462729227 -1.68540789239474 1.25231061330176 -0.313487988846021 -3.47039272402614
Ggn -0.13062375867659 1.75333201422936 -0.0838347621887259 0.179311059809457 -0.0400152171300441
Ccbl2 3.80731773828259 2.33634989767535 -0.220304288513532 0.892002070954703 0.639487140612004
Il3 -8.01870740539709 -1.47222183082411 0.336127861133785 -0.729766287315222 0.599997776817257
Nbea -9.06206151955801 -2.88577426787797 0 -1.27340235265749 -2.02068035491662
Hif3a 1.58107728202309 1.41273891197862 -0.249620746513833 -0.389990368525632 -2.3472881857887
Fbxl18 -0.178607486827407 1.35500534288575 0.0798949527887585 0.463637270777702 -0.127731684020521
Nkd1 -8.55542040139501 5.96540380816685 0.276071335085478 -2.98797817603673 -12.8568935333362
Madcam1 0.216520705587527 0.930911192307117 0.0627859508301948 0.685412833239476 -0.12906538892864
Sec22a 0.747039291990073 -0.187483529883851 -0.403463215716273 0.778670942358487 1.90119339773338
Malsu1 -3.08095781708839 -0.411342654830701 0.441633025462821 1.9736290268436 -1.02178254207262
Chmp1a -3.0149153587456 -2.93304417392803 0.172271893553914 -0.0824202863803766 -0.48316526227446
Mat1a -8.63820871837752 3.40137286008339 0.556663338787388 0.0212628847045948 -0.356545224211846
Pcdhb3 1.56049731369914 0.90609911869844 -0.119933060187796 0.55578222439031 -0.344161472820604
Mpzl2 1.99883994226575 -0.880581840781736 -0.156618734538444 -0.22665557702458 0.00767121451838145
Lyrm9 3.71415244975228 -0.942958299824956 -0.48941623369572 -0.254095944612779 0.422363624764232
Card11 -9.55150011655986 -4.15179042092572 0.885944129561782 -0.375820729419084 0.112641952940054
Gapvd1 -8.68261604862428 2.95171066925969 0 -1.29365835636111 -0.18910648944886
Rab11fip2 1.77878092824264 -0.894164775123552 0.383694874502404 0.0579825048921423 -0.652564246724931
Fam209 1.53968722805106 -2.17278866378683 0 0 -3.54580786365923
Coq4 0.162211400379191 -1.44354554905434 -0.045340833529985 1.6842100923888 -0.183385149913323
Reep3 -2.69021433159846 -0.624624401424949 0.903616998721143 -3.01349565970474 -1.28969216645416
Actr8 -1.3625077127216 2.8614004438135 -0.00375874615210787 1.53654801706033 0.153025852365928
Pdlim4 -1.91205696397043 -5.18161654817307 -0.0733496677351882 0.0229571225615276 -0.0405582696730523
Acbd3 -5.35225994452441 0.0101592007704215 -0.0082465614012976 0.680425575434339 -0.163005632578411
Plod1 0.807527396646029 -1.39024625846264 0.334741406878012 0.319228880529929 0.142236495852171
Usp38 1.29716210613437 -0.994878891949716 -1.31020351047963 0.390184124361638 -1.26688442670374
Mrpl15 4.64171026295506 -0.0483235694752321 -0.351964949916692 -0.0318895652496925 1.35125204464789
Hspa1a -3.52945622163794 -1.29249212274111 -2.60422864291384 2.8573762430401 -0.0349575377108448
Vsig4 -0.163225708230705 1.67209880611293 -0.182172151522939 0.285018296332224 0.0454301564741433
Gm8298 -4.79283951466946 4.42833045814208 -1.70001926498728 -1.51229828703005 1.13572612934489
Zfp189 -2.57670069413825 2.18563112092726 -0.308484028448574 0.243789935546424 0.180857199843999
Cdc42bpb 0.909258654477083 -4.96157309639372 0.108461822555586 -3.41955121374328 -3.37108719444253
Tulp1 -1.39726811855247 5.72643067242322 0.0877789046662072 -0.247471041057321 0.115188161677288
Usp27x 5.30282311263546 -1.63125564519923 0.102717529465674 0.567922257011828 -1.72810925478614
Prkrip1 -1.77146728609474 0.0724418547496217 1.42622697497883 0.713841612315873 0.187191733407983
Ehd3 -1.80496740242414 -0.245951345883251 -0.0786127062445045 -0.375794924691654 0.510613853162757
2310014L17Rik -1.46280288464444 2.6914873029754 0.320855734449848 -0.00700429642344691 -0.34195466191177
Pigq 2.82493985199385 -0.259246840272218 -0.222688627483733 -0.281248620771806 1.19160510786462
Klra8 1.65418832513157 1.87812246838238 -0.70119585641928 1.57676614595927 1.4001198316622
Ptk7 1.58743591936067 -0.305827446210987 -0.0331551362190348 1.85199120628031 0.335935283418218
4632428N05Rik -1.39865032265208 3.41859751460434 -0.18682864922535 0.889624704486391 -0.0509191116875376
Vmn1r37 0.209749116264556 -1.41162424220091 0.0457744574793284 0.277693504993447 -0.0471165526753422
B3galt4 3.97514302242379 0.179219611020172 -0.443545738277852 1.48044992249024 0.157249077840851
Opcml 6.76475494076971 -1.14990000017058 -0.46107658721497 -2.46759796654732 0.728515347244448
Krt76 -7.00884021324984 0.644843893574863 -0.13916476034168 -0.854384382340452 -0.0502134260086008
Prdx2 -2.30403559820061 -0.238885074351885 -0.19826235588493 1.6714453982341 -1.18562225155936
Wdr74 1.60990581643237 -1.05988697626495 0.175516997599335 0.308686379040421 -1.82072073833146
Ckap4 -0.705291202391862 -3.31386586254289 -0.0434283727127421 0.264387988245608 0.0881681764534735
Map3k2 -1.22803880991577 0.0464521544524202 0.554192416354204 -0.641499391658334 -1.86082852256193
Thumpd1 -7.48147971689542 3.06811199882514 0.115135699983517 1.70947885045438 -1.09519207678713
1810030O07Rik -3.80878958774322 4.46830556505152 -0.797815405933484 -1.19968612155987 -0.826631625653053
Mrgprh -9.26391913311347 1.63016394417088 0.0900638961011895 -0.418367262566806 1.3241728624697
Rasl11b 0.959505643755189 0.709441766318331 0.835744640513625 -0.473789567273014 -0.0627600752331902
Tjp2 1.72403164368126 1.14398231761949 0.237911822272131 0.452411945494433 -1.75592710870785
Wnt8b 0.811190572689596 0.72047035744692 0.41128583874944 0.440911897248794 -1.13898602412724
Mtg1 2.46634392547523 0.902317035105057 -0.0377059040583584 -0.414831903391749 0.422210517542252
Cercam -6.47919705924727 1.53219461084466 -0.346356700438232 0.110920197245958 -0.686352222142542
Asxl1 0.517796514723302 0.580886346557246 -0.611096920597964 0.31594131964698 -0.869584723253857
Crip3 0.662952496846557 -1.74091890275091 0.141766198469676 -0.0382172531758046 -0.0642051941372064
Crtap 0.646296642105049 -0.431752005049355 0.134309384891602 0.0760690654900869 -0.0973940477146343
Cd27 2.24075298319161 -0.16077448169252 -0.248260166198144 -0.137305775961448 0.274865597076033
B3gnt3 -1.10530453329255 -1.67419414423925 -0.0161377969979102 3.40643845500912 0.00599764544479816
Tfb2m 1.56122922869337 0.604187937376799 1.38688653857991 1.91577842577673 0.30090598200716
Sipa1 0.291990499621954 0.622014695372235 -0.0609636447358035 0.350906913406519 0.0195493459652752
Wdr72 -4.17889312510654 2.79031058862799 0.357947403890288 -0.486682870393944 -0.549765479627928
2610002J02Rik -0.153808432081511 0.827079253451964 0.0215941236720679 0.221299337126209 0.0183683815779854
Samd11 1.90008635756517 -1.1039999142601 0.0448129765814414 0.566794952683587 0.0899034638399473
Ppt2 0.235436571175611 4.06744458290564 0.321536274317497 0.0957572462524605 0.0666354080431023
Actl11 -7.16101270351044 -3.26034260624866 -2.48357702246306 0 0.727037692792295
Ndufb3 -8.95716450158181 0 -0.768793289892565 0 0.00220912476248478
Cabp1 -0.155966168836847 4.14245031173384 -0.0148642207100112 0.346777245299706 0.000393994668510479
Neurl3 -0.191575083753985 0.940309731048548 0.0530316293707515 0.292200760163852 -0.0832249071418986
Dlx2 -0.897845909139547 -5.17368334162001 -0.59818127551476 0.405906944793488 0.0797305419531914
Lck -0.59877415643711 4.1479007905185 0.124340624014711 0.0416921202394639 0.194466862421202
Ing1 -0.987614502370293 -2.87415558450722 0.141888066436498 1.0479439794553 -0.339349440413355
Ly6i 3.13451783469507 0.782207912688291 -3.76086949174775 -1.66588682690587 -0.00288862529077029
Fam198b 1.71460019813303 5.16261306228202 0.550651066407083 -0.00943600078939253 -0.0977537781991853
Ptprk -8.86633717098178 0.355718266541729 0.614517819729892 -0.850136331147043 1.12862821311695
Slc22a1 3.88521118969966 1.84406667358899 -0.383153746231316 0.554051247938383 1.62398357886212
Wdr34 -3.48535862272436 0.730113662370402 -0.268785943088564 0.217991734821601 -0.203051108631706
Bace2 -0.187679889927455 -7.97481587778097 -0.0231935298623291 0.187507080439326 0.09895933855195
Capn11 0.644810390531562 -0.67243975711273 0.368946378171042 0.314596208135608 -0.426877636846113
Ranbp9 1.06893124771227 -0.0876547091926389 -0.412079402216249 1.01061880493716 -0.151898925397092
Ank2 -6.56877446483869 0 2.84672808137853 -0.960760207298095 0.506113351197491
Vpreb1 3.61283911533044 -0.725864956344861 -1.24965680494887 -1.57093082090866 0.885105629180678
Atp5o -1.58867309340934 1.48948661447486 0.438126404165207 0.491162389901882 1.25880893703441
Zdhhc25 -0.380717305054135 0.837985681228005 -0.0269842227616121 0.989488414188405 0.057576922416862
Tuba4a -4.406155471819 -4.70328581172742 -0.075479717184351 0.433885854558234 0.0393367509370018
Fzr1 -4.09290638341067 4.12810658535853 0.839649772005293 1.09939052021939 -0.477803344867655
Vmn2r85 -6.87472212981351 5.33294751810999 -0.444852014581592 -1.98169711048159 -0.965503260722619
Yars2 -0.178876297380242 -2.13073404624058 0.156769508868819 0.690920934433964 -0.141417960934529
Gtf3c5 -3.80034778240312 -2.71155640398768 1.02040588387238 0.0529045327072646 -2.72039492388671
Slc7a12 3.67910116535227 -0.558133355199582 -1.1571451544561 -1.81085146069852 0.241891839073617
Apba3 -1.17225161410786 1.97763837584554 -0.0321703352981341 0.156771346598628 0.00964413225961635
Mlkl 4.51531211735025 2.32116722231174 -1.47036876040581 1.02347548662506 1.2767980940683
Gprin3 -1.111346817617 -1.54445107213319 -0.549966473561352 -0.248263558529133 0.00462765059110726
Polr2a -8.49835666033321 1.98474570722163 -0.297820862043926 0.296230150122889 -2.77844255086773
Ndst3 1.50016438621036 -0.549575481227859 0.117434851803723 -0.170874638916626 -0.19147085129735
Tubb2a -0.972881426078443 0.844712587865942 0.783942066585232 0.435141423882753 -0.101534215544351
Tectb -4.57706468007118 2.60279419249679 -0.38904064898447 -1.88355785819901 0.670256491878793
Gm6484 -0.414969844475528 3.55525353247317 -0.170797532718903 0.32710378063866 0.0739358584723737
H2afy -1.64381086979374 -3.57052575628099 -0.979133340146749 -0.410602717212377 -1.49787389761168
Acsm2 -1.68012216410958 3.0749411354798 0.96625784797185 -0.592986784742132 0.61259239813035
Hmgn5 -4.52255257539202 3.05553656351207 1.34006706669716 0.085150650478749 -0.530329202063961
Rsad1 -0.512169028554828 -0.0625573359345032 -0.0687423700647102 0.0105913616079021 0.00565851681087342
Chmp3 -6.4843005062906 3.75387416758783 0.396567243710183 0.433959977988375 -0.727184482910644
Ppp1r13b 3.84385870454555 -1.0680510935535 0.00898294851430154 -0.658795265411455 -0.299593255765271
Pi15 1.77358163462478 -0.592719668839296 -1.3301279742108 0.90312903170095 1.12604963198845
Foxp2 -5.90066529278392 0.240823875694128 -1.36765836416274 0.861163180264893 1.24759703879841
2010107G23Rik -1.69498833826157 0.998706278787021 -0.144649496953793 0.550570595486519 -1.43189468384988
Ccdc50 3.51993334507554 -0.691612268655505 -0.552144549735736 -0.538425276801976 -5.22784947670439
Cxcl5 -0.548157234880977 -5.31046970127703 0.0602781049904452 -0.535546656570429 -0.154291711832226
Ugt2b36 -2.61086612797513 -3.01552520104602 -0.107494106265036 0.163792643484963 0.129173851236761
Ms4a18 2.30271288435187 -0.387036308957345 0.00727581150941655 0.155442445644679 0.355655433770263
Tpm1 0.511549454218417 -0.778038665568999 0.190753940961024 0.416302655946644 -5.87501227903144
Zfp276 3.45724696266338 -1.48581842803812 0.289606877005968 0.439693220825289 0.0870430016591719
Asb16 -0.22492521997808 -4.16483896548335 0.00905231042090537 0.109205031574034 0.0371774402213686
Ltb4r1 -2.85924516805686 -1.804012895666 -0.00638393911908631 0.363022077231128 0.36162356697679
Arhgdia -2.36203618772813 3.98868611057627 0.00222588025147691 -0.359686239901235 -0.427016187695276
Churc1 -8.51878362154769 1.91681613047278 2.75085651649027 -0.216351993822278 0.412395641964494
1700029F12Rik -5.47024407722695 -2.38877679967754 0.254652120884685 2.19543784891243 0.942970439257239
Cldn17 -2.67623905026453 0.845238445635897 -0.160772731163512 -0.339487073330715 0.356845634498214
Btnl10 -4.73422876639882 2.01871969520256 0.143558778654097 0.312438563181319 0.302479519372387
Ube2e1 -7.18623571692853 1.10180649999895 -0.318935982352277 -0.330302942386849 0.128404021154677
Tln1 -0.392347168693665 -1.63912573740765 0.129324806241883 -0.325156676109256 -0.106211383823965
Irg1 -2.32673592950475 -1.53297394815797 -0.133502699877302 0.713905700080617 0.0106470926574721
B3galt1 -3.68022359135171 -1.88139495405575 0.472807081142636 2.24483256969869 -1.558704161038
AF529169 -5.63519989408471 -3.37487180627602 -0.521398874974164 0.647824699608057 3.3863743467543
Celsr2 1.32600138365964 -1.00471839772561 -0.259103677444238 3.94477659487368 0.201128163050385
Zzz3 2.83276923865215 2.34817611097939 -0.420319356244766 -0.215590917472447 3.31896164193901
Fam57b 0.874700054607501 2.00559836041164 -0.168162879380223 0.742499385899182 0.245279318379071
Sephs2 -1.14473450691425 1.62180918053277 0.351077187821518 0.881225300066466 -0.0774118636109118
Gtf2e2 -8.55745715702388 -0.561004082915765 1.27227822583532 -1.40580640910001 -0.757714460235221
Cntnap5a -9.6902500009159 0 -0.609097259561198 -2.78800344286447 1.48427294462498
Kcnip2 1.24903454897753 0.473712970577557 1.37480071753297 0.433294002209911 0.340187500478746
Nubp1 1.58138779153132 1.09653751643616 -0.263103134756455 0.693397373671415 -0.390954067601408
Sbds 2.40308561929157 -0.32606389902689 2.82525778854282 1.13762150825877 -0.651324581487716
Nop14 3.99820932055739 -0.302082269919443 -1.38466371445639 0.00348531830885736 0.263559677181848
H2-M10.4 2.08407393074809 -1.54334840183906 -0.000926596014582395 -0.562795558140576 0.00775851307570714
Nfkb2 0.473728900360482 5.94152659009276 0.123240502109599 0.0931967891001542 -0.299599124701781
Rnaseh1 2.03515662063617 1.86829605879781 -0.801448058485939 0.302418351399865 0.0974668648607372
Smad7 -4.74817962312732 3.22322130708621 1.01519500021908 0.569105108426762 1.02634004200122
Ilkap -4.73507143234702 2.57856159627028 -0.672044293017096 0.516319980618003 -1.05117040990776
Mst1r -6.66003327684805 -2.46423205292697 -0.0607559311496575 1.11552020493485 -0.10311937398876
Ttc12 1.72310446949815 -1.09074512617536 0.377882069624848 -0.627266177864118 -3.47259565326253
Napg 1.00487528279353 0.215113391560934 -0.0477180353062159 -0.380376223308736 -0.415057352762799
Tmem229a 1.57934488037722 0.227979927160753 0.440767127620251 -0.0891626936639781 1.72061779914631
Me1 -3.37417790921832 3.1554476511473 -0.546674650602086 -0.896159579948022 1.3650223234914
Ints8 0.99225498965344 -3.13541874091734 0.279732967739094 1.15786566844844 -0.0250426794315023
1110008L16Rik 3.09012580305172 2.37249030943874 2.54164745963987 -2.63629789769853 0.580869461605798
Nup43 -2.90017934651381 1.50832402897887 1.54861078954272 -1.13343574077478 -0.727371552022569
Kcnk16 -3.55756372751267 2.59170410858941 -0.662355126189258 0.631032402659128 -0.141812245431061
Lepre1 -0.775342441945561 0.482445983695149 0.100515532188768 0.212788169163841 -0.0814474176376931
Fancd2 -4.37290303936424 3.27512330857616 1.15477326555408 0.713799511826762 -1.48889783677225
A430005L14Rik -6.47070905070207 3.61891725415487 -0.382489502526306 -1.73522489697553 0.122259799515484
Tph2 2.96519124558175 5.09328130819864 -0.180887677033048 0.13902069148732 0.176090124266007
Gm10100 3.57570693708216 -0.599512761402722 -2.30000694526569 1.79611361772705 2.34820692315048
Lrr1 0.42117496143995 0.386097021132189 -0.00445186497494011 0.129421539882048 0.0325333694153412
Ticam1 -4.51107147180469 2.36086101104538 0.415103676002889 1.50208454799045 -0.263330764236059
Emilin2 -1.23593550912221 3.32268334696019 0.117977626120075 0.89389738083717 -0.259739287109335
Slc28a2 -8.33569182943199 0 0.638165314599795 1.68108408952917 3.4359818590692
Sox4 0.208931093368323 1.73150341272298 0.0465293353774544 1.19543447190657 0.0199964775824749
Ccnjl 1.4906159216946 -1.26477861190625 0.396765826606097 2.21963123179228 0.814773565735024
Mtm1 3.4918151363138 -0.751921640471731 0.0208917386786153 0.160848739084235 0.696631017309585
Sry -1.42915995917283 0.770005890064864 -0.0288839565626729 -0.793785890756429 1.26026423558785
Tmem29 -5.46819308838741 -0.8563406213909 0.0149921780813274 -0.1329217612128 -0.419809246160261
Cbll1 -8.28297643599321 1.50987774178568 0.32728279859804 -1.86453574094308 0.784476989128196
Magee2 -7.66868509722508 5.23620565507594 -0.684132561529802 -0.513458569274527 0
Ccl6 0.923057598096522 3.62583425520765 0.457174836944599 -0.799050124352082 0.550232730737022
Arpc2 2.53700763040962 -0.0954485450113217 -0.345592058130696 -0.391681815911267 -1.13077662157891
Cacna2d4 3.55430949844813 -0.118034319815875 0.224641682797634 -1.08494358200891 -0.878735008544312
BC068157 -0.634930578311567 -2.41172982570629 0.473983498605994 0.347819062895358 0.492065348809156
Pebp1 -0.924928835590096 2.21820969369573 0.241640912686403 0.159399874143559 0.262245041027856
Il18 -8.2866906336315 0 0 0 0
Vwce 0.435294182294349 -0.578935215582052 -0.275823795570257 0.683258847277438 -0.0973177787628864
Emc6 -2.19403685067752 1.30210947305656 -0.0652332047592619 0.146624081122287 0.400188370495957
Pnma2 0.449006609128621 -1.05696116799778 -0.0990937000865408 0.134050456145183 0.117071527319938
Ccr6 1.01698535539961 2.48634245118864 -0.390122604314005 -0.821789234605418 0.260768928264559
Lman2l -0.555148939154601 2.8013254107872 -0.0527406016078013 1.06303597670624 0.391346714734241
Pawr -0.303286925717766 1.70123525618255 -0.0755919169585295 0.352676569039828 0.0339532390910173
R3hdm1 -8.86645601735723 -0.729017473237932 -1.92542936984528 -0.560318559193744 0.365897161234488
St8sia6 -7.4771092153452 2.75590932568822 1.59946254832505 0.591131282217911 -1.42406624826306
Trmt1 0.516562985897267 -0.7299181248711 -0.080484588596933 0.387249521186321 -0.0169129930859733
Samd8 2.22533911087393 0.697953857391503 -0.576421546743002 -0.266569110370976 3.06495343343031
Lancl3 -0.604489674882836 5.26659062389962 0.125444620319075 -0.0845224656268718 -0.370338567647018
Sec11c -0.210636790897876 3.23093599089818 0.104520738597582 0.266139110512757 0.000339438265056437
Chn2 1.73116958225068 -0.699928971694536 -0.0302183740648049 0.0137833667502602 -0.303242511618053
Reg3g 1.24019437875587 -0.554339992226859 1.43883660670575 2.32719170480799 0.707941343130592
Liph 0.602676332874267 0.183466319805086 0.00583345178898728 -0.195515791406017 -0.0518984534147396
Slc5a5 3.19875615161431 -1.79649165791304 -0.0312999114391224 0.0538248199268672 -0.820794335397347
Uncx 0.54691308502583 6.08628846891679 -0.0213162020421868 0.131083198996345 -0.0345294586053765
Arhgef9 2.30738940264605 1.69524877587096 -0.30872570681537 0.321753552553651 -0.568078392976274
Dhrs13 2.81020603130663 -4.20830768329455 -0.398758830321112 -1.41366957396433 0.234411773190376
Tgm6 0.930535961150907 -0.0665806128638563 -0.0347363680424175 0.577761381374329 -0.655140034418368
Med14 1.95577373620352 2.80698255611829 1.27727604753925 3.15911834479101 -1.0072315056768
Nim1 -4.56111102096561 -1.50940059806665 0.369894349424978 -0.162053543418836 -0.769634826839607
Cant1 -0.684959871275679 -0.364029642751723 -0.0451618437705476 0.810128917031612 0.254151475197345
Ttc30b -8.44058214994502 -1.53735014438762 2.2697902073663 0 0.63419588832202
Pik3cg 0.220215640553587 -1.50904638299479 0.152252083166177 -0.0771962764241008 -0.0765666748866867
Il17d 0.518915091741806 0.580055582854446 0.447950397524246 0.164323320441724 1.89017981635211
Cox6a1 1.65355703849108 1.98532026944074 -0.885580181871369 1.09620054467182 0.0958562958139959
Gm5901 -3.97985622879588 4.76427586058436 1.34574944662429 -0.755349712937794 -0.573689243327206
Ell -4.99468291941903 2.10500072600194 -0.786742834098852 -1.00870126890402 -0.503528528623274
Ttc39c -6.14199048688655 -3.48793967586739 0.333461380956761 -0.305522499761384 0.890691703574478
6030419C18Rik 1.33734374104009 -0.615956480555147 -0.395523433731741 2.27430390727753 0.439058661637355
1700022I11Rik 1.16529184456332 -0.585742859543943 0.0087380994375321 1.0650051342096 -0.188622216066603
Cxcl14 -2.41991847780549 1.08694431491732 0.20957332963514 0.446660384351493 0.0484289657938341
Thsd7b -1.02811541444522 1.64910236805403 -0.883214889403319 0.373989897824957 0.908503807975486
Dennd4a -8.77758653657657 4.98224465178995 -0.639708122001629 -0.670023621457536 -0.198501956281438
Sowahc -1.44755890177146 -2.43333457303187 0.167483014218005 0.207351544058838 -0.178006318479962
Oxct2a -0.788338243214291 1.29204093563368 -0.0840259013993864 -0.137906065473185 0.166920134297917
Itga9 -1.43538501853814 2.90624497483069 0.220820407173336 0.535699365600709 -0.673459226864587
Pygo1 -2.84245509667493 -2.02489817263686 0.0291303923865668 -0.0187680421184948 -0.00985837432379616
Taldo1 0.844633834214408 -0.488850266350136 0.0519671906766901 0.0907793367756114 -1.2596761365294
Vmn1r167 3.67911561127304 3.44175953594906 -3.92379886843388 -2.96234765117048 1.01932922472698
Ttc29 0.690522330082421 -1.60100870223326 1.24688254373413 0.2360042931618 0.166051975514758
Plxdc2 -2.44497323525505 -5.96794906850833 0.778662498443567 0.220284138160067 1.13047982943813
4933427G17Rik -4.45755556810411 -2.79421329816547 0.582301954181365 1.13233698305641 -0.85149380390177
Nle1 0.638938678179506 -2.44313326242045 0.0392562671738729 0.380251793537504 -0.324862000229021
1700023E05Rik 0.327842830809286 -0.0305020241361078 0.119348676809192 0.0928622188230055 -0.123468967642361
Prl3d2 2.92605891917294 -0.280348190653588 -0.764664413092703 0.085852987923029 -1.972490197725
Gm4858 -1.7435295484422 0.470860985693199 -0.240516698582697 0.0383922024205709 0.272952244974319
Hectd3 -1.5594682708681 -0.763735448283414 -0.419407183773025 0.11318481554604 0.252631866980903
Cyp2a4 -1.92295179045849 2.98441777885863 0.900943332706869 1.66047147402323 -1.75953394590548
Gramd1b -8.8431853457511 1.96908861779752 1.62386130529715 1.17753195501086 -0.675322859630845
Atp11b 1.48706795319314 -1.87829745543356 0.980408228388465 1.20388602835575 -0.227165138384244
Pard6b -2.47621756681347 2.9148386443265 0.145706729656295 -0.0297515206536602 -0.0416086746886807
Klhl10 -4.35865655795177 2.01442030890767 1.22529273265839 -0.701187594835392 -0.243627125357684
Pcdh7 0.155585197572395 -0.138916260172581 0.0809967837759851 0.0302912152734418 -0.116878527479164
Ccdc59 0.387086386851054 3.08651277840964 0.224189208955382 0.0990012391302565 -0.0529223867603181
Sntb1 1.21817118981726 -1.0510350902856 0.319188723584433 -0.671982889656941 0.63117619067593
Haus4 0.283974916237862 0.291214893110501 -0.0117737833636929 0.506381561256727 0.259878127059978
Apol7e 1.27329397163628 1.14202027416926 0.107269448448003 0.315467013688503 -0.167377195125379
Nynrin -0.340000032740697 1.81044529129013 -0.137648571309834 0.237689012849671 0.026734841624807
Cd300lg 1.79800392010528 -0.263723515697348 1.0538165383302 1.44994310895799 -1.89951157806932
Spry2 1.37509848873945 -1.57428932816861 -0.24468308246554 1.10613628708883 0.0570628561118217
Mepce -1.02373737958678 -1.45539658885486 0.155334717907034 1.2445246344631 -0.629734548193117
Cd300lb -2.34983873126599 1.32356956510825 -0.150863120415435 0.221575735442559 0.020307214303966
Otx1 -0.997828282454921 -0.133022621423376 -0.191496982602773 0.726604497036968 0.0746205844450164
Gpaa1 1.05636376258698 0.695177655058633 -0.110588399175467 -0.455109511961848 0.235728002708941
Map2k5 0.446857923156329 1.32823677160208 0.109588306498507 1.65228036874918 0.169135605769775
Rhbdd1 -1.53562655810526 3.62207176613717 0.186984491275447 1.99499557246941 0.417262170879438
Rab3d 0.926764032734559 -0.0499454373392329 -0.16170808410657 -0.258844328377858 -0.379093267442746
Ubr7 1.69428760913248 2.05047697662973 0.376036067742659 -0.13719154594118 -2.5384343895161
Dnase2b 3.09204551919563 1.13070696407999 -1.98987189679444 -1.25926499614228 2.82516405019447
Catsperb -4.57102027658471 1.06400512721166 1.71060805045743 -0.874751070320351 1.33353781105602
Hmga1-rs1 -4.92060462194867 0.358724657582275 -1.59458577023259 -0.599810611257181 1.4657877542364
Sim1 0.875898000783663 -2.61400491846351 -0.109941034343598 0.165776828898998 -0.7409881467551
Fam84a -0.391458368548902 -0.771387331087806 0.00654426825528619 -0.0805107443595064 0.00850613768683817
Col6a6 -0.963296584866279 -2.86150105549318 -0.658432398303336 0.26310540963879 -0.13756866053276
Ubtf -0.921325247798371 3.74640344643096 0.394244365590104 -0.307351355093582 1.48510269128062
Cttnbp2nl -1.22177305549256 -2.9741390937175 -0.211632350089399 1.68662391983795 0.179973216487709
Emp2 0.181227121853343 -0.786929973288568 0.0603050341302885 0.188302628392224 0.0219767948383487
Kcnk5 -1.41354618760382 -4.03873308301922 -0.0919053114816935 2.30208130389498 1.2263056429057
B4galnt2 -6.13531494379643 6.24386371248953 -0.0398042480977527 -0.330927828766637 -1.26646056973258
Grin2a -0.184222948971471 -5.35188627693944 0.107943734721093 0.179678486736609 -0.0159667414487482
Eng -3.7814910702949 -5.31714979072285 0.6324267388074 -1.75742188174232 -1.12561104701315
Mkrn2 1.80805047845351 -3.00126469780506 0.242611376816114 0.981809944985344 -1.00992463004779
Ctbp2 4.63634071154748 2.35925639801627 0.656369457615494 -0.137702043321305 -0.476144230740347
Rbm19 0.230236020016354 -1.18904283297121 0.0391953260205519 0.545180561005935 -0.0892640800043242
Fam179a -2.80168349977642 3.54260115029666 0.201760716959177 0.901672805436283 0.00110888574134573
Cdk2 -8.43375573237427 0 -0.141714148274929 0.686107490532195 1.81424977531545
Lrrc24 -5.20244133139526 2.41473086628378 0.503101926766351 -0.55963722359232 0.0143566750409088
Ccdc163 -3.17941366481052 4.60471785064715 0.13369091758641 -0.14542393454883 3.50146320344982
2310039H08Rik -1.17096533826689 -4.48682595092182 -0.0950079544186972 0.0463764352369618 -0.0586313186061066
Tceal1 -2.45506392204824 -3.75336657921487 0.0648619183175741 -0.153003672940235 -0.833232292148666
Id2 -6.38256579593765 -3.58487704665789 0.0592920024810233 0.611561914328553 -1.3850864799005
Fbxo33 0.5801635772691 -0.484946356878833 0.115974233963806 -0.0754821055369979 -0.147362187064486
Nars 8.10518487011696 5.66123206520491 0.117238041773397 -0.111710498591979 0.666757350629638
Ccdc92 -0.734217180593496 0.0392489751562392 0.135695335073616 0.582659747795477 -0.100471574080464
Lrrc56 0.421959533703948 -0.558224368554317 -0.0514732965373148 -0.16106399197463 -0.0197248664265045
Ypel4 2.7775983941468 0.491839790165892 0.261803530694004 0.62296060537145 1.46956130043405
Alg12 -1.09815899802945 4.08127137943604 -0.0950308253941349 0.423089595184886 -1.97689998641338
Maml2 -8.38976920142191 5.44868045195701 -2.56285024576827 -0.397280799734841 -1.65638678288409
Ict1 -3.75200179344368 -1.50802163107269 0.530816240301376 0.640243207114867 -0.315774755635697
Ldlrad1 2.32958359648785 1.30857454380275 0.64829193756443 -0.263600226928018 0.0249607086450451
Zfp429 -3.48665015779682 3.20144742430908 2.36847767532074 -0.0701389571313575 -2.08616442287921
Gm6710 -3.67242643421492 0.818885729112105 -0.746265756305547 1.3645106191039 1.7200356906293
St7l -0.438627626076918 0.0146281990115806 0.0842251775325162 0.353879129159962 0.0499690819263028
Tpgs2 -4.68579296199267 4.70360023009003 -0.329261544244816 -0.051016294573413 0.0064423914566741
Gcgr -7.80351183066061 0.69682538162598 0.980861371978043 1.41642457393756 2.83760003228936
Fam171a2 -1.54499835716134 3.55669369945319 -0.018112268005366 1.04374530422278 0.115053338046305
Gpr97 -0.896069727998868 -2.26280995011445 0.119413173314875 -0.086994598895857 -0.00109019928208357
4921517D22Rik -2.45573253839435 -0.844962777405628 -0.128262845776875 -0.155660192194948 0.377842857928974
Serpina1e 3.57562947499138 -0.770205873710536 -1.21019192592491 -3.02405272135183 1.15832510936196
Slc31a2 2.03191758474451 2.37691773080814 -0.0892400037840145 0.569957810060086 -0.0203948922320841
Thoc3 2.50268051506928 -0.641796490940004 0.295872182338192 -0.372727309926255 3.25570075065219
Luc7l2 3.59841826133938 -0.85351550250481 -1.03012061002312 -1.3628242546226 -0.319264742378424
Usp3 -8.04383461232466 3.73999590789392 1.66565065794483 -1.49536017627756 -9.25403331581253
Sympk -2.53828510888232 4.72576727188886 0.308303428892336 0.933325313370627 -0.556954145013778
Rac2 0.606987761946413 -2.02251271997247 -0.20131165570635 0.574175711710656 0.129849616245483
Gnao1 4.69127106892808 -3.62273306552318 -0.197123823222065 0.680364306076935 0.443931967389254
Zscan21 2.52413677788629 -0.939591750903317 1.19468522040729 -1.82059081727354 0.911435195166385
Nip7 4.55404516813072 -2.85059609977925 0.715701620164313 2.61928016758601 -0.463998921585434
4930524B15Rik -0.76168791495393 0.122085552107613 0.0280430772429644 -0.400192147075149 0.215637327809931
Lce1m -0.977066136762522 2.26375316027053 -0.356672413111117 0.0245030840067939 0.36998817021353
Prg4 -8.02602304754219 4.06533649656565 0.0878944997900027 -0.184858140799907 0.102776986107365
Ctrb1 3.33494158462087 1.34969431283325 -0.175738163898691 -0.0667039009822445 -0.104847068154655
Ubr3 1.10310554879975 -0.357341808414964 -0.0648810020862506 0.91499868482739 0.0393549350737048
Asic2 2.44304742724977 -2.05975475883824 -1.51718831439905 0.42083005649272 1.23638063414569
Slc3a2 0.986506516326949 1.29197888856076 0.278904411644419 0.0492654020899574 -0.170944524736053
Sestd1 -1.35386999752587 -2.38887184794565 0.0549793295119077 1.05776511544767 -0.268733835981752
Ndufv1 3.43697986359873 2.90562676464489 0.0841755889718791 0.728820049079685 0.713687665124787
Slc37a2 1.46970225949048 1.9917135066185 -0.135594044694165 -0.47970763609844 -1.34849285969302
Uts2r 0.483526135130414 0.840497682766549 0.13981154102191 0.586855857157557 -0.844539715457575
Vmn1r230 2.67418046664298 -0.765570728620312 -1.23087464576665 -2.24960251711157 3.15714035927882
Aldh4a1 -0.339774638482228 3.17986748278084 0.0881258076067655 0.512556006854197 -0.137962812766589
Nudt14 -2.21470141988412 4.43380008716031 -0.185671567582434 0.074166597559693 -0.0796621045308378
Drd4 -0.15526249203296 2.05436419420603 -0.0709418072737344 0.59864874283112 -0.022558572805418
Chrne -1.53073983573989 -2.65299750665087 0.46435335903393 -0.0924422248869738 0.200647140492516
Fbxl5 -2.41969270247616 3.11620766154312 -0.0338980053423435 1.81302785658767 0.0306483882025486
Atp5h -3.73216554311508 4.9586797125716 -0.192612719032683 0.0844629949985455 -1.38242659236707
Gpr44 1.8180165989199 -1.04770827495552 1.05349017420997 3.80188324815727 -0.168408615712148
Dlat -1.78283149186303 -1.20900640152174 0.22002576409335 0.103660393684164 -0.61658579159456
Xylt2 -0.605645164230917 -2.20174714298308 0.0560328018379988 0.205900736502303 -0.189836127872449
Gch1 -4.17324789498022 -1.64310486259765 0.393666505909975 1.52864006881599 -0.930890911606123
Tex9 1.63934818515123 0.056393502773109 0.132196634284226 1.02868756545758 -4.35129336767904
Aph1c -1.58685145570982 -0.0706914525574958 0.398410411214106 -0.529288382772237 0.235064661460589
Fzd2 -0.810002257142546 1.94984111147479 -0.378375863311117 0.170375360508626 0.249910488030254
Gm581 1.32300964695981 4.58649242604355 1.53124177592382 0.0974800035340203 0.716032151565914
Tnf 0.376859080938056 0.946452406633014 0.031106555118179 -0.596310952485535 0.00596816760096623
Zmym6 0.350832178368249 -0.0825845871806319 0.131186258344166 -0.221055312850576 -0.162446118146548
Erbb2 -0.586844521865473 0.526799491817769 0.0371157047645439 0.640323242644931 -0.030244435762176
Pik3ca -0.767381870177257 -1.53590103943967 -0.0410885743009875 0.552535274871059 0.0586371351139597
Cma1 -2.82638075054551 1.3332479397359 1.12602428373956 1.02737688085952 -0.106522280215569
Pomt1 -0.33065566312174 3.62770291299093 0.0608445017409329 0.462948468208241 -0.00518976875376349
Zfp286 -3.37788642015085 -2.03958108041299 0.756417667037701 -0.0258803836961043 0.0237626312164713
Cdx1 1.67510173231133 2.20590118598933 0.465615578303998 1.09564019945215 -1.5322210325784
1700034J05Rik -5.87878608673165 -1.87290032722584 -0.158074193936061 -0.622473850999846 0.142087097730001
Fam212b -1.66103166211731 1.61100478374942 -1.64342749134661 1.04876235331425 0.84518205375224
Lrrc17 1.00371427871176 -0.764106755729031 0.255574400886516 -0.259682619421564 0.937819173770026
Nipa1 -0.817197734578684 -1.16495503351258 -0.0522300033091714 0.228012796663627 0.177812795968657
Mdga1 -0.216903816388572 0.624852641315996 0.163517073447449 0.564837622578381 -0.0806585275275392
Atp6v1a 0.990548306673122 -0.908321825424614 0.148778334194421 0.721214940151069 0.406284189039031
Ammecr1 -2.04232122477096 2.6717855938626 -0.463856325547708 0.208556615613545 0.352008564329821
Nmt2 -4.95172422518586 -1.15869290118841 0.464449312789042 1.49877539211183 0.476000218633311
Nabp2 -3.00754279642204 3.02857710558833 -0.0569109893802197 0.240149334519543 0.0578200102275234
Slc35g3 0.558140283667143 -0.811538369691672 0.0649353823765206 0.967966943450648 -0.680403395619241
Aldh1a2 1.57976082793081 4.27884153918773 0.241225925443987 -0.23313282544933 -3.61953011349441
Fam160b2 0.622927293201691 -0.0131156475522885 1.53367629124301 -0.324143030023774 -2.45786459029363
Cactin 0.376867598187271 0.13327578836307 -0.112117586524451 0.0277408815418298 0.112556297867854
Cldn4 0.532087893661921 -1.3553190177862 0.210798513311031 0.984226698344554 -0.18812639143836
Cdc42se1 0.442146605045452 -4.56794733534391 0.0842296546623341 0.087898992188144 0.0864470056328389
Dpep2 -2.56267911540761 0.916286783661624 1.04944757785501 0.833027631478739 -1.91161820422619
Cyp2d34 -5.20666758442316 1.6008510058533 -3.10946762830162 -1.10535466518595 1.1879546290334
Mospd1 4.45335006381969 1.54537534559429 0.604036502617772 0.0199112450230667 2.46715058437726
Krtap11-1 3.15402807482001 0.588759899644229 -0.115241905057434 -0.783518873204025 1.23508474686876
Clp1 1.16146053779864 -0.882573350044168 0.299897447262648 0.358548103321631 0.4253148013977
Nup88 1.66552890410551 3.64508999104473 -0.430765678440599 -0.280001382342457 1.06173023927429
Suv39h1 1.78178676819928 -1.31127681205687 0.826142919773682 -0.317324397316232 0.790504635765333
Wnt2b 1.8828633187031 -0.866467129354312 -0.124272097955134 0.714748727256663 0.707821377783286
Plekhb2 -0.520121781597121 3.29102573224953 0.217947791163352 0.928070470476415 -0.187276952945917
AY761185 -1.49640405880111 -0.732462755693769 0.00670462257396864 1.4367253981913 -0.675528563911272
Zdhhc19 -0.789940223444776 1.98400380305398 0.0268322144361663 0.123925827471694 -0.343367315498556
Pdia2 1.56182465952926 0.135762270158134 -0.341400984497093 -1.26023825122433 1.01166199871902
Spink14 -3.58070194387512 1.97133970413431 -0.469458763864435 -1.88552361164741 1.44900946557516
Adtrp -2.49303378955339 0.680051719713376 0.133618012773983 1.18829669897794 -0.521342192303572
Sort1 -2.55278113392036 -1.56575117885969 -0.163341846194352 0.0172155305937234 0.896653399003826
Tyrobp -0.632702796369673 -1.15834133291088 -0.0964472473117133 -0.0476082070404658 0.126653262573336
Fos -0.39961302647557 -3.08854435952546 0.570739978480999 -0.787389013810676 -0.379449039984793
Ocln -5.30200657109572 4.03296707191465 2.0326555682408 1.52534872029018 -2.83441226595359
Acta2 -5.32657764998455 -0.889365006029489 0.472340026648397 1.71913825296019 0.046968389053123
Itgax -7.65334915060375 -0.822346755398592 3.29119107938958 -0.41846322279361 3.33691606384796
Hspa8 -8.62326841843641 -2.95145094317349 -0.728833017886312 1.58085689319884 -1.00560193651801
Nos3 -0.805109335184514 -2.37187764022423 -0.106671111885408 0.0326161679417805 0.00620778788374774
Tiam2 1.6355718469179 -0.40272862331884 -0.121281065123156 0.637126081552595 -0.367983961602542
Scrn1 3.26012456547963 -1.89624354957987 -0.058753531266611 1.03610689809679 0.165289600725102
Fam213a 5.12060869298477 2.55554961874579 0.111504279686575 -0.178134657819547 -1.57063596869419
Kcnk2 -2.74040874524035 1.46317693944225 -0.0804375711007426 1.62407441415987 0.561267321218181
Anapc7 -6.30940356349267 2.13024592308017 -0.104379240466675 -0.146463271976248 2.7910190942496
Csgalnact2 2.42551200752496 -1.3403725056258 -0.140893326516056 -0.858956909839759 0.839257787995541
Ccnc -9.0659529811087 2.44719969210166 -0.914489443763315 0.278238401287609 -2.43189436206113
Hap1 -4.11919424602625 1.21484665893193 0.0825310406609638 0.00922323575144039 0.431088998160416
Csnk2b -7.22913040965451 -2.30361958136071 -1.01396185658427 0.0618581888346076 1.8626073343831
Kcnab2 0.694280148265185 -1.59797290591904 -0.0240361203037748 0.463635006509192 0.345790459041422
Vwde 3.77540116606912 1.27362623990953 1.11215400764096 -1.57568677564933 3.0750104654551
Rpl4 -4.7801440022299 2.14013953102924 0.649500063669332 -0.594341077877224 1.62678060362503
Aes 2.75892463021901 1.21544707669743 0.0262321858640142 -0.574585601184557 1.69143891849505
Hspa12b -2.12304069991618 2.47221578819653 -0.152405670089068 -0.919719375696012 -0.119758606401569
Unc13a 1.93653282745845 -1.08411769045137 0.228334176238822 1.35951093242822 0.180833526480435
Tmed11 -4.66149907741256 4.37404577091385 -0.00897201383894988 -0.289174921052634 0.50556719688757
Fshr -7.73848812665072 0.476386600417629 0.983357943107476 1.60567047165977 -2.08646349877768
Nlgn2 -0.606228784461183 0.582639305536533 0.0735123737792807 0.0263461670744726 0.0691195139374343
Cyb561 -0.183649286463795 0.717743199212711 0.0267677861427523 0.325468606338301 0.128812194070844
Tmem135 0.994821995169238 -7.3861063269719 0.0960238772724733 -0.195589587684297 -0.0722875144594448
Akap11 0.935426933160794 0.613344424943296 -1.40317465350493 0.27560915919232 0.545848068450625
Sgsm2 0.912463997689503 -0.481374187125492 0.060974710473722 1.6998921667038 -0.345028911082194
Ago2 -1.16858196493623 1.36203811468612 0.0212837037818759 0.90721874924648 -0.0523877779378343
Tnks -0.444406868198319 -4.72224073455199 -0.0504774581498637 -0.0216306927411641 -0.0115220879639867
Slc25a17 -2.42386119465946 -2.16608617855128 0.496383131939036 0.754082340047251 -0.752321673535698
Spef1 -5.84010080843522 0.36750148683314 0.516612702785903 -1.61413406896755 -3.13058286392132
Syt17 2.42421833430534 0.0483904175904158 0.347916401815392 0.583816918976411 -0.656455650385206
Daw1 3.86597565159146 -0.853700310953183 1.4291293937406 2.5858373455944 -1.01348389454643
Fam217b 0.638460828786813 -0.711140082100926 -0.21448630382443 0.427335771423655 -0.624237781766906
Osmr 3.54513204576467 -0.694860552192907 -1.69055118078243 -0.593302420225571 0.988582698650974
Dffb 0.608459779310992 -1.10820924237098 -0.0560431348814711 2.61962097352718 -0.0318470772381095
1600002K03Rik 2.16880005182143 5.18683960912705 0.410549442580388 0.00602875101716605 0.227090827449842
Ddx39b 1.90729343373448 0.173672310117487 -0.609899987374117 -0.572081122787644 0.183171938521362
Acsl6 -0.560153766963382 1.76410890322333 -0.0389056229155161 0.323352506402262 0.451247747639186
Gpn3 -2.5622642999912 -0.930489478833687 -0.0721067908351361 0.409175696470803 0.308061897488958
Echdc3 -4.84298990370926 -2.62356970943766 -1.40620396785306 -3.05803906264935 -0.876443440545505
Rpl35 3.49814230577917 1.14036308115268 -1.96678106123551 -1.63366999665926 1.90040350957775
Kank1 -0.937586866368315 0.401410761622044 -0.0899439928393635 0.990549148156313 -0.0717117071227439
Iqub 0.943023392922212 3.9053536233254 0.802205232858834 0.0593980729808999 -0.286424111885478
Neu2 -1.25211256831708 -0.656706230156454 0.112528502882056 0.730629788577571 -0.120776972057244
Gnat1 -0.213680087547951 3.35229281436932 -0.0158945808070233 0.851657366620578 -0.0669342141112293
Gpx4 -5.12381674074945 -0.276342363791061 1.68149823223653 -1.47634052462845 -1.93317348822268
Chmp6 1.71638626031579 3.6789727516074 1.92728574155617 -0.528851800740254 0.386045801966789
Dcdc2b -5.2587955653923 -3.30699853102943 -0.567182081494277 1.62067633227824 -3.0528968975884
Rbpjl -4.92374402872022 0.19640246854199 -0.0089977147788557 1.08770321460658 0.367748983323186
Numa1 4.83228166821799 -0.838189370850686 0.11413955443804 -2.16337959852168 -0.210745438373111
Cdnf 0.498712028520636 -1.74660306575751 0.0650840687018331 1.31408022475717 -0.394093539696981
Atp1a3 3.01757553958146 5.62260496004022 -0.21121204653938 0.548227490304696 0.098856003934159
Atp1b2 -2.46085844066032 1.98759842952254 0.406895299777229 -0.114086189422176 -1.85119346432512
Fdx1l -0.47014133110488 0.598501199224951 0.0249608822482076 0.143801865150088 -0.023657883148585
Il18bp -3.25674806919614 2.65597832768518 0.286360011400552 1.59698303007547 0.937091886614918
Pax5 -8.05838062497829 3.08251119742529 0.24360594285052 -1.02399274119623 -0.154778712845923
Taok2 0.748022417245035 1.21752633497278 0.0915454386450983 1.78360968338509 -0.447857720809287
Zfand2b 1.09285077357978 0.928641332406173 -0.112260666232691 0.740513794322413 1.10528565587259
Pdcd5 -0.500670870176302 -3.98572487582504 -0.338899737719174 2.86037361918474 0.543837745907369
1700037C18Rik -2.82182710044524 3.26783931020056 -0.0224247949311374 -0.0209839517540206 -0.0194123063953064
Ndufv2 -8.25811028496579 0 -0.935277423653244 -1.74242591101535 1.46625866089081
Phf11d -7.63968300795595 0 -1.40235720094958 0 1.45870548087939
AW146154 -8.06144263671615 4.62204255963181 0.982285990340908 -1.70814970156588 -2.79649192701426
Iba57 3.7739757114459 -0.072380639200146 -0.342521407591386 0.899414529090094 0.985371912198941
Sprr2b 3.49686916424794 0.836703117714863 -0.732788121863992 2.00386782559669 2.15035560651446
Cbr3 -4.13536607058065 2.17747537095212 0.826677961759667 2.31224893785442 1.87524062509888
Cadm2 -1.55049604244987 -0.249831762118835 -0.0410616407339038 -0.363996808797485 0.477249754952372
Trim35 1.27745852221667 -2.31123167544133 0.0634959305048471 -0.706406710904202 0.739126526834077
Fastkd3 0.852866632330127 -0.663549491649645 -0.315015692401227 0.580465986431344 -3.23499865289199
Adora2b -1.80916816356852 -4.71808292295918 -0.080864353961865 0.710304918952143 0.101964297239149
Calu -5.26910241434286 -4.11442522407756 1.03257910539449 0.218981527133928 0.369937640628918
Gamt -3.51911780462325 0.104392772712099 0.206679239512504 0.0664990445328669 0.840758445597056
Fli1 -1.17774168189451 5.05178808396549 0.875357580994283 0.129544792261589 -5.1110884266986
Fam195a -1.97519750993162 -4.42806183107518 -0.488790453812562 -0.919570196939795 1.0841976032627
Nudt5 -5.3808732332836 -1.51694064830487 -0.39167145983502 0.213852256563292 -0.24147697735255
Ndnl2 -0.93480114683591 3.61320008994503 0.324087821729132 0.586682803738706 -0.177326603992649
Kif1b -4.88119503463059 2.51584092742131 0.502587042689449 -0.149718202210395 -0.632517657342938
Creb3l1 -8.03402474193573 -0.325809321184111 -0.314673323483384 -0.672336327470764 0.200501000400847
Cdc7 -8.81953935349819 1.25925469314518 0.0825912497441154 -0.596016167448353 -2.10620700003511
Mtif3 -2.2058889833593 -0.174714680758686 0.063447803735212 0.753479459575978 0.310516918955302
Erc2 -7.68987051462063 4.86940848994339 0.231753615729296 -1.22669191041727 4.99209183334781
Ten1 5.38923783968732 2.00119581008595 -0.22241972500026 0.439719237758648 0.5385205480806
Amz2 -4.37892347510171 2.68112416988518 -0.0286958346234986 -0.665131430736942 -0.831477828216244
Efna1 -3.15196514435354 -2.38001443926004 -0.421099711003527 0.125582601250659 0.176920014240589
Necab1 -2.52079608959374 -4.1202228319275 -0.906316824821142 -0.962382343394931 0.918455376067604
Glb1 -7.62923265112825 1.19838924286433 2.34379035090167 -1.86629192543951 -1.38179589460133
Akr1c12 -8.32828950585873 0 2.57613865895697 1.38214517137415 2.80988638806095
Hk1 0.201833182756846 0.88790846758614 -0.177884504227416 0.0588382913184573 0.0205345272369638
Ddx50 2.5580988922327 3.09200931283344 -0.427841555143413 2.17361223450929 0.442249779953665
Rab4a 2.80480793129568 1.96150478861763 -0.0198598631717221 -0.542001196367091 -1.60826436180843
Vegfc -4.47563593066386 -0.651329673214055 0.233737771622407 -0.070278874065772 1.61812524136229
Ihh -1.97888771739579 -0.35832838553642 1.1493940059985 0.588628873388859 -0.329836687847497
Lsm11 3.48983612880728 2.44985360052807 0.569347227945513 0.5857133917077 -0.628489544527699
Rims2 -1.72394881168396 -2.15895302514612 0.00520384975358704 0.399940812854659 0.094902425992159
Mapkapk3 -0.292333823494269 -1.72105077886444 0.0699285241951977 0.0761234206598343 -0.013493655599513
Gatsl3 0.936896847609784 -0.205830751258491 -1.48574481785183 -0.457324859579413 -1.73966171228081
Lhx5 1.42741689578195 -1.28307395676309 0.136517682867906 0.0704892595289746 -0.856089377402183
Hdlbp 1.17053055228041 -0.263517504737577 0.011948183701899 0.524597402959644 0.492565620712503
Zc4h2 -3.31949030776566 2.6901488582879 -0.0220544324503806 0.757044173346515 1.10357501873096
Peo1 -2.46153330134744 -0.0309844681723856 0.367744663379174 -0.372677729949861 -0.101874740541575
Fam170a -7.56124683976733 2.21048096967809 -0.705228551330528 0 -0.376174674748593
Ryk -5.10239572634242 -0.378653269319615 -0.155682208092106 -0.313703831898115 -3.46977319442324
1700012A03Rik -4.04725266406121 3.73409552069299 -0.0193713083925275 -1.57795613717726 1.8070836549335
Ptpn5 -3.0306614050688 3.80213256412907 0.308840866675545 -0.0872234625648373 -0.842343608320101
Gm14378 -1.66088980788904 -2.83552143885779 0.147925174411325 0.764075811288875 -0.132744271540335
Ttyh3 0.406530215539489 -0.41973789840591 0.314633500966763 0.925357579309805 -0.552158601313627
Rabgef1 1.54122886610751 2.52511082424834 0.776067421489905 0.215460656668808 -0.0354496595050968
Slc5a6 2.57857836151779 -0.526773023643121 0.465000714950438 -0.798319139071931 -0.600239018809981
Sapcd2 -0.512221864885012 1.25076160531272 -0.0151801140605521 -0.0569281023039212 -0.0739469402527813
Amt -3.3899909466624 4.37195823145609 0.821136235184318 0.408271319388117 -1.11772122721334
Smtnl2 0.377233506203875 5.98890095946962e-05 0.106105153685226 0.310505793852441 0.242606246997135
Smim12 1.15520068677539 3.41115194269119 0.309171040386946 0.394757727529495 -0.25698553138153
Wdr24 0.538083654122461 -2.08813581566753 0.220697274483566 0.511320195644967 -0.0547090207082901
Onecut3 -5.72441062762079 -0.537327185655186 1.29303499839371 -0.0939329425296932 0.402106764586049
Kctd20 -3.69084455049527 2.86138146210572 0.132731021398497 1.33000500466552 -0.0240552501954125
Th -4.91184346298497 1.79470551880433 -1.59079842248189 0.562817840242353 -0.0971057446132037
Krtcap2 1.5150222105755 5.41171713404914 0.067912016236719 0.565847361033646 0.580707461180839
1810013L24Rik 1.82625104536263 5.19206143631289 0.511280700206028 0.531782026998382 0.423554111630841
Msantd2 -4.43531740943552 1.8396677801164 -0.0479229843115283 0.556389128113667 -0.0558323765640214
Twsg1 -0.369848566101451 2.75908389331854 0.0623943987624816 0.161609780909604 -0.0205547316455624
Unk -1.56114838851747 -3.89562547284666 -0.405401536189769 0.274141570973678 1.0189776810219
4930506M07Rik -8.7270636516615 -3.66424075223558 0.606519868660054 0.540632386289197 -2.23530234738496
Trhde 0.542497792203524 0.961619799892201 0.0510454757131473 0.520376966139586 -0.0277481465438122
Rab40b 3.89417024349701 -1.14044810615212 0.183306907481313 4.06595778925792 -0.933694032941059
Naa60 -3.93720577364562 -2.50820218736787 -0.466838988670302 0.339023263583325 -0.673401560582174
Rabac1 -3.23170927601427 3.36002174548294 0.0678818688217708 1.98573531281582 -0.119966910678864
Cacna2d1 0.443672219371516 -3.67398079516559 -0.0293969810650841 0.184611069082528 -0.137323737137168
Asb3 -2.85193609911489 4.08259886789259 -0.631125026265716 -1.10750733594499 0.388228599608887
Trib3 -0.530849810447282 -0.949441758169168 0.299491035939729 0.553774316015291 -0.372308286039227
Taf2 3.44660881069142 -0.647205668016274 -0.00731561466501166 -1.37245598578361 2.13332546941342
Galns -3.45382947086261 0 0.72891943219129 2.11456583617908 -2.59015731474361
Rev3l -1.49496989965745 1.00822757326886 -0.348790789286364 1.6261269007463 0.0424888490287549
Tpo -3.79825465988443 6.92076217503605 0.0561012661545646 1.36151585325972 -0.22881754982231
Defb36 -3.43969867523789 -1.32345762495228 -0.152785306287877 1.13196113551837 0.988938715282255
Gmeb1 -0.255703238964552 1.28372153476832 0.174317659643713 0.00562088459491123 -0.354593974977513
Ythdc1 -5.80575472048479 -5.69235052625323 1.26498909943058 -0.227723937883247 0.543662438839622
Lgals4 3.05977019731102 -0.104857943940893 0.175721404435882 0.131665084193826 0.115276234197885
Lrfn1 1.96875172766526 -0.721084656777672 0.00965089884020595 1.12110812205454 0.582752899624779
Rnf141 -7.23356425601866 2.50841307122364 -1.44854069439266 -0.371687799075005 0.603839618516701
Racgap1 -7.79251405590637 0 0 -1.60140532816029 -0.397842708492886
Calcoco2 3.73692034932173 1.4227654037905 -0.649585463920158 0.50645947964135 2.07700485652201
Ctdsp1 0.939427385905889 4.29981952025932 -0.3128099456721 0.272562870398469 0.17873159607796
4931414P19Rik -0.991873016919613 -5.50919246186291 0.0853098649212369 0.296814946239682 0.0712263835756266
Gramd3 -3.46191067660339 4.57206096648012 2.37721059007354 -0.980849030349173 -1.88223002488556
Pgp -0.503864028935435 0.369348332454759 0.0546963538393805 0.00108538899280191 -0.534358225771448
Cryba4 -5.18970906140296 4.64705158788992 -1.34346169604824 -0.588009897725455 1.06379379950214
Gorasp2 -6.25855529972761 -0.39610743197777 -0.162169462781463 0 0.419139121405071
Zfp386 0.853257253020056 -2.56281771564592 1.01577179880227 0.461276962842654 0.829638228347525
Vkorc1 1.5719313804678 0.844180515637488 0.155377788319611 -0.256971631447694 -0.158348430578987
Krtap13 4.56379753003695 1.16450360697173 -0.743261425659625 1.16164092047267 0.249842295920632
Wsb1 1.74621329767624 2.68417995178945 0.200437251134533 0.428181093543779 -0.544280473289983
Fhl5 0.592242070401986 -5.45240159866262 -0.9926953277345 -1.35704436065163 -0.888444464740982
R3hcc1 -0.821172596924975 2.20531698313292 0.275620894276855 0.273891030292114 -0.275461015320653
Etnk2 -3.6278516954242 -0.12489296242561 0.321158583447715 0.541745176957473 0.727373877446951
Agr2 -4.63269895571219 -3.02577589651371 -0.741649301774883 -1.49918495163705 -2.39714537477204
Gbp7 -4.69473652351321 1.90909541561267 1.10255159790092 -1.39215726419099 -0.167782531657672
Zfp217 -4.56073464057252 -2.4597987494374 -0.0461409397245433 0.192723050744783 -1.84551044260706
Pced1a -7.83322831058794 -0.236592714115745 -0.600371561303892 -0.848975571238773 1.10981811419907
2700094K13Rik 0.523580111179708 1.60822694491005 -0.182134744317395 0.108600830908288 0.073767615349481
Taf1c -1.40020901558522 2.55057073852199 -0.0663707051711775 0.10966977673137 0.108270287016503
Osgepl1 0.348753397363267 7.38948087516829 0.020643748552093 -0.627058968403262 0.512457743549209
Tsen34 0.520139916916326 -1.06544109581289 0.207907884159063 0.409843880907216 -0.475775635322729
Serping1 -4.17439416121707 5.43272644040025 -0.667451932622061 1.10206744661979 0.250981605285257
Ascc3 3.01293094310456 0.0333644903562325 -0.451113226962459 -0.4491059407298 1.98959015190463
Cops4 -7.6201904867595 -1.25714851484358 -1.958879874667 -0.825522071293893 1.87487784675948
Sox2 -1.52238773942758 2.03670147154448 -0.104895984538704 0.434109021992061 0.254967967795585
Gpr153 -4.65385755108633 -1.00640400719677 -0.929176588310338 -1.02539941565683 4.78837027259924
Hfm1 -7.27712422418459 2.31645558639406 -0.400561276327871 0.130945349086761 0.527066294254913
Kat5 2.33059638789666 -1.41890338747463 0.250760332172671 -0.107092522506654 0.294903540509382
Npb 3.94623412857261 -2.62032366243854 0.0502836693504379 -0.501864719059448 0.0276512951901775
D630003M21Rik -2.57813653918637 2.17413943384682 -0.0681709741285382 0.276808785456312 0.189227596474742
Rab11b -1.20539843285042 2.52632136372977 0.0665916686173827 0.217830254265767 -0.016237283815955
Serpinh1 -4.78148249189228 -0.47686918087447 -0.0510476321830778 0.0584274162588048 -0.326226836627388
Wars2 -3.32209906129658 3.34386143556587 -0.101105635735424 0.516036476515778 -0.0470963540566813
Impdh2 -1.76871209643738 5.79824350871434 0.306700229451963 3.58601597907998 0.493801414918907
Slc35g2 -4.62586710824871 2.06334109383164 1.56662091124919 0.154001606411075 0.374891993430298
Anpep -5.73031721662007 4.53453589512874 -1.17825414511851 0.793770973300756 0.330132155825673
Sf3b4 -7.7796690471984 1.92345842155414 -1.18918324933569 -0.163689974721823 1.42411991912582
Grin1 0.550714617007327 1.13712773700997 -0.0422995452358034 0.0901746962836911 -0.567531881658996
Arglu1 0.238684459061652 -3.68304442698742 0.0606791936164693 0.6387470553545 -0.0383141066658015
Clmp 1.63912388278008 2.19796348321427 -0.423995238565871 -0.670230550186071 -0.30654842372103
Cyp2d12 1.67262110383777 -2.17068078698724 0.0513470360783033 -0.292592716657589 -0.176689835494609
Car15 -2.73100735163516 2.39223784411529 -0.895134723463554 2.43841775718343 0.473231855018424
Dhcr24 -1.40655331372576 -9.34465237396956 0.193744265681085 -0.291921587797894 -1.14986235278343
Dnajb3 1.5781874007924 0.951534713067188 1.30625332842321 0.169026460097076 -2.37541884586684
Cgref1 0.821180513099953 -0.279755669408552 0.134184605978873 0.237005689162348 -0.333558798971801
Hltf 3.37256586523851 2.3523073439723 -1.57372610833181 -0.673491842677684 2.58993463490831
Pde1b -1.2567154608213 1.09786925288861 0.0547246192304265 0.497548605246355 0.0186990606905346
Dtd1 -8.61073886042787 4.31992145296977 0 0 -3.80745723017479
Tox3 -2.73781277441425 2.57950770359156 0.232535775071044 -0.88170320143869 -2.95720900311711
Nr5a2 1.9845324668935 -2.52685867494778 -0.615747649872139 3.15254422684587 0.664133762082143
AI462493 1.75203803221556 1.6158941355336 1.45418479966799 2.23321765737418 0.168914256802755
Myo5c -8.49423399219871 0.92844810444164 1.5994944633989 -0.825428761838468 -6.65578592025247
Dnajc13 -8.7878623717043 0 0 -2.61227782818058 -1.89369535991885
Tdpoz4 -7.99863634522834 0 0.514812474179787 -1.18868016542061 -1.69553169682825
Gtf2ird1 -6.46860668010381 0 -1.38029576262122 -1.8182331038199 -0.180870371208521
Larp1 -0.209587465072554 -3.20702071987496 0.0664529959951742 -0.0691768942086681 -0.122872094256614
Zcchc9 -4.24798607863239 2.89842250405083 -0.830264794707147 0.956672780705316 1.9889353789948
Wfdc15a -6.33784500112769 0.135929016661282 -0.861460503011019 -0.170443722945946 -2.24644207374684
Mipep 1.99470151651289 1.00554648950764 -0.924814389623323 0.791520213199653 0.743270044638732
Nfkbia 1.59825707153619 -1.83125976963669 0.0922730898796051 -0.0097164148161568 0.90308852025193
Rad21l -1.72258683950515 -0.721727992160453 1.44271061028959 0.0348198955566403 -0.19990007006417
Cstf2t -2.90895693532405 -2.63316921853789 -1.56719332908842 0.627077471627843 0.87227742926365
Tas2r107 5.09597362754085 -3.534831769387 -0.133030625262545 1.68628815352207 1.17176074846702
Slc24a3 -1.8389900324845 2.32564411364046 1.19035615105652 0.654539851244552 -0.33867509794235
Cyp1a1 -6.45995101264944 -0.0849438278640553 0.224734505967493 1.60040921687319 -0.858899637678598
Rab25 -5.58112758328425 -2.4406082652574 0.444749061749941 1.43688105209523 -0.830347976257754
Stat2 -3.05246487709427 3.53143853682532 -0.309743528896353 -0.462000077365488 1.33783625922951
Ttbk2 -1.58397761110785 -1.51105849544003 1.17987321254407 1.04896686557115 -1.03452715698421
Rnf215 1.85916308901812 -1.79245158011649 1.46992240349382 1.36421766514185 -0.0505291565874462
Vwa2 -0.162551636360229 -4.29534723072692 0.354285218567187 0.62929524974055 -0.00669618191886116
Mto1 -4.78534367811201 0.893964121818334 -0.913257730898994 -0.528582670987744 0.0252097216012854
Otogl -7.76255501278924 1.76053538955596 1.77621939379314 -0.814697020349001 1.0022401091656
Phpt1 -0.931849988504036 4.82937732013833 -0.21038402245245 0.89219691995131 0.231874761228815
Sat2 2.23129983505878 1.43639292901108 -0.635938775335023 -0.720629955044086 0.975458489634825
Tmem178 -0.33093897102594 3.89920786939947 -0.121266536404493 0.443048618085306 0.0649809202475244
Prdm12 -3.61186183001521 3.15738097693041 -0.211554649834624 1.24332323179888 -0.0974267598931954
Thra -7.20069767728035 3.69879605828021 0.631898520489104 -0.233243302094302 -1.58918389355317
Gm6812 0.503086980039649 -1.99409302825099 -0.0721483498742269 -0.145603349847945 0.0366988201504709
Pcbp2 1.7214753326895 -2.9286548778657 -0.0704588394834807 0.101137597637979 1.16236776245363
Gpr39 -2.22137931900296 2.39074384743598 -0.480197144083927 -0.412186810604744 0.247542485019765
Tmem194b -3.25893142667152 0.0540134283616082 0.482835906898156 0.356069194470111 3.5085475652043
Ganc -3.54525575710175 0.927401349884979 -0.503004672100648 1.0827085348418 5.25905371983469
Zfp553 -1.54677656758643 0.611366810121145 -0.0934255374707992 0.489761171153402 -0.97579178776998
Tmem232 -5.83420084867223 -3.063697464101 -0.945629687084143 0.539320004743548 0.02746906345154
Krtap19-5 2.18420214425664 4.97019149596395 0.253867481217189 1.72851680186921 -0.596978224993223
Zfp456 3.38874929828137 4.44531684123097 2.65372994665136 0.485782990344375 0.735991668136936
Muc13 3.54995143326935 -2.81214949937102 -2.01147798069255 -0.594913517357445 0.886225014915357
Rbm43 2.18807649260719 0.610806080655063 -0.587529397046527 -0.297599160165175 0.56922855656374
Pdx1 0.323108911206405 1.61934358288876 -0.0780395301199607 0.170124436860021 -0.103045494232139
Zfp3 -0.402798804316521 0.0895919207078523 0.158362965605417 0.0590284878296841 0.276598831059852
Ltbr -2.39520137106404 0.0309177123108935 0.149698239491925 0.483912037783823 -0.264657979523448
Elf4 -5.54500505633494 -2.13933642470002 -0.519764384215229 -0.380135708676555 0.436185875669025
Irf4 3.37362372394147 0 -1.64490368542549 0.838746962983789 0.580230971430436
Trpc4 3.31819050797455 -0.71067320012996 1.10015041499047 -1.31829966442102 0.735024261350443
1700010I14Rik -3.47629438163285 0.360555379132002 -0.100029400526122 0.0994753551502299 -0.946648258811702
Itsn1 -7.27210478611338 -3.03936317555138 0.0339469493297476 -0.0225638231724499 -1.6160032460823
Slc16a12 3.49376665879029 -0.186947759729642 -1.00363782277068 0.145614189784645 0.70934138048728
Tra2b 4.29569138181483 -0.848161413359356 0.341647222497697 1.83856304080826 -2.23677863765909
Cd72 -1.59864999081284 1.22376639525631 0.369664621743156 -0.00680585381728873 -0.861037623032906
Trp53inp2 1.39605698919538 -5.17902386198667 -0.0189747694057854 0.738247320478338 -0.0928085002799024
Ap2a2 -3.88982406025505 1.80193695820783 -0.00325968749745917 1.50435357316653 0.224251359731709
Tmem198b 3.48039304123628 -0.882789001732925 -0.93084330500852 0.2102118029586 2.64135582118156
Hist2h2bb -5.86832405503907 5.00414766606329 0.853288442067142 -1.27334589399171 0.898820684169441
Smim11 6.36190622199271 1.43349135869661 1.05252169478908 -0.241714040915246 -1.37698189813962
Mxra8 -1.53116353807343 0.0715599510216744 -0.303007076986148 0.303616951121974 -0.296420012664679
Igf2 -3.3923504461281 -0.185953535132957 0.293991591960958 0.254503358087631 -3.2908848390152
Sema6d 0.65616491319222 4.15318342647452 0.218726735756441 0.767136044582802 -0.257711310834414
Tdo2 3.46048319479838 -0.588234727373161 0.50534581819911 1.59209332745831 4.20450862953898
Ctnnb1 -0.986185169114663 -2.91159038297395 -0.094672800612654 1.80006968166827 -0.056144093755546
Mrp63 -1.60435120206217 -1.10337570046671 -0.243428033290316 0.395773830326417 -0.398152595041836
Chp1 0.787944936077019 0.991441010511415 -0.712318739450188 1.58482997614503 1.17243267171245
Psmd9 1.66903233595312 0.50919442955455 -0.417246426505028 0.536346891066902 -0.524175810110971
Ranbp1 -0.53965056468858 -1.64180939887637 -0.394308195251192 0.000920289684196843 -0.169013889197517
Zfpm2 -2.59083030308616 -2.79977653121345 0.141722679193189 0.480758483968872 -0.23323883612903
Zfp462 5.22743214549167 2.30913393583062 1.15081717993109 -0.0923888167075868 -0.534928375413545
Kank3 0.311901624936389 -1.63651759846356 -0.0586057168369914 -0.000614630223794047 0.022935512296691
Synpo2l 0.410104909768232 -0.711104189598721 -0.309260484998899 0.315660857267848 0.1427275537286
Lypd3 0.352739191355723 1.80167246417942 -0.0121133219679426 0.393117939484804 0.0214040632499543
Nceh1 0.491028436855924 0.835690657538571 -0.38848620566314 0.164238153371899 0.258357649159228
Rnft2 0.387965850105049 0.437924897410561 0.28004516215569 0.214993106602714 -0.621879456461701
Syt6 2.17757333536152 5.61638990860672 0.00165308200367456 -0.031055435959173 1.65827517174275
Pgf -5.07163765756995 5.47795713445686 -1.17002460112988 0.0264454781745579 -0.907488114421256
Pigf -5.34619291575532 -0.327256328773742 1.49781890667407 -0.0194564383494389 0.120910786499047
Itih5 -3.88953556193473 3.67992804370953 -0.0747752773640018 0.967721566974383 0.35333327002787
Gtpbp2 -3.91863071665079 4.21561760712753 0.790687960857031 -1.87253729918225 -3.38799879394994
Mgmt -7.28001408796514 3.65599055316513 0 -3.38810924615443 -1.05477330289264
Cldn19 -1.03982083889948 -2.07589367282355 -0.0720187648620963 0.533436087379027 -0.0751622646997062
Galp -6.37371495215082 3.56170963471915 -0.862394004317335 -0.479996942816532 1.03464099786575
Mina 1.71681751085892 -5.37580257797234 -0.572418156299599 -0.62748280110015 -1.69960852283773
Smpd1 -0.578972673808324 -1.62283463437115 0.381166886868832 0.418247618215442 -0.417174561149543
Pcbp4 1.58897974892142 2.81372421231595 -0.00474627048393445 0.821478218900399 0.48710310946628
BC051019 3.7615505875319 4.51220616085774 0.433999146866086 -0.60056207595248 -0.0168416599012466
S100a8 3.47616737719356 -0.634395224490655 -1.11200553068961 -2.21016492588856 0.738621186642596
Grb14 -1.53854700301186 4.89486696635979 -1.17278302163814 0.344728037712988 0.488428459295298
Rnf19b -0.200278673187583 -5.09389264224665 0.0632790064036656 0.0340238330458114 0.0549476739260755
Zbed6 -5.36693569410827 -2.82462820236393 -1.62352037104388 1.27451396549776 0.870654020343504
Prpf39 1.45520980766233 5.41716050073436 -0.185803924988683 -0.183168467794399 0.267006565542418
Mrpl34 0.18060793337098 0.309855884924113 0.0843727797074029 -0.347319788688323 -0.00476060632508668
Slc41a1 0.953371739088775 -1.58982509530755 -0.025664966354739 0.905918914388653 -0.0399923280909283
Hcn4 -0.229336857417743 -0.817085704923868 0.096516005045717 0.36432668954705 0.03329034175363
Rnf113a2 -0.684654755240024 0.186732255497484 0.050420493006967 -0.156955980938383 0.0786648023062811
Plek -7.15994498940233 2.45002917048306 -1.79679118974764 -1.23469212282524 1.61196509699009
Rpusd2 0.371889722636819 -4.19310134744053 0.142005053267854 0.307758381409872 -0.0512841295116932
Arhgef12 1.84712357586851 -0.428776580087897 -0.236737160480649 -1.65484843371242 -3.09759923323698
Rfc1 1.44527327455384 0.0955974079506959 -0.450479961357036 -1.65669433198968 1.26020190637756
Ubr1 3.66879865177761 1.35984461335755 -0.577772612420924 0.257455477262207 2.17488085698816
Usp17lb 2.01786331115782 2.12846146479363 -0.200230134308701 -0.256207096206068 -1.53507928986619
Arid1b 7.19692427137945 2.45480120375596 0.165050570793782 -0.375170915043756 -2.23333614355671
Fuca2 -2.85710800366432 -1.45578510008389 0.105547822908738 0.628394609867569 -1.06240288715955
Rcc2 -0.808793406987993 0.487552458789973 -0.130533857875805 -0.298351856995198 0.0248195099037877
Fam83h -2.24020267528231 3.81764089650047 -0.0717044988913284 -0.0352424809337846 -0.207920026484146
Cdh13 -0.177313884331438 4.10921299458384 0.0691595701362674 0.188776372164509 0.0315836887004876
Ticrr -2.20071000582851 2.03343338545353 -0.167592712656172 0.360106722706357 0.173152138856664
Tspyl1 -0.747363379097928 1.77542135430601 0.0771242313805215 -0.0306358975993941 -0.0361862967877548
Zfp259 0.518990202850886 1.25476527510971 -0.0489001633065428 0.318837558253306 -0.83694857538899
Tm9sf1 1.11665840188695 -1.73554687010277 -0.254124933407168 0.25319333918129 -0.653242806190316
Otud4 -4.73257089371745 1.30656882918186 -1.62685073214092 0.123629226442683 1.02413859970191
Vmn1r40 -3.46397956812242 -1.63635195829269 0.140607000786629 -0.730698470061236 0.935623320836248
Traf3ip3 -4.18189117286062 -1.00370046384282 0.377700744377438 0.679566559610031 -0.01008925216086
Cx3cl1 -2.03502352532525 -2.5723205258649 -0.0612661153817715 0.996961205100982 0.254542782964575
Batf2 -0.416728351917008 -2.05105991983931 0.0145059616143985 -0.0735277965126794 -0.525079141640547
Cplx3 -2.01805393572827 -0.552515387135011 -1.39214796806854 0.158034621623843 -0.305132236939905
Npy4r -5.14238975717487 2.43703436613673 -0.140637281634444 -0.923321592471414 -2.89524277577687
Tro -3.28988798341519 -1.80098672590429 0.10554430229847 1.09073655603008 0.941054383755068
Mlph -2.32245288754671 -4.02224525002378 -0.0382986857619926 -0.524367118489381 -0.04691335476265
Nsmce4a -7.07150449912355 0.988594454467923 0.0866595785437263 -1.00736143151826 0.266470133913312
Erh -0.907974193890635 2.92873124511942 -0.827297196319614 -2.02525598238505 0.297667782752454
Plat -1.03849390804755 3.34921536309109 -0.0820149005834257 0.411103547806165 0.258735078387315
Atp8b5 -7.18115640754341 1.03150598934296 -0.452421678293201 -0.128610879587842 -2.06334120689135
Renbp 0.349221486741512 -0.350378645908607 -0.317722592894089 0.433642506137872 0.174192855813131
Alg13 -5.06281772087628 -1.02399431501462 -0.0079147105314211 1.08798067678796 1.07684058258047
Snap23 -5.16966608770265 -5.05794638938472 1.63130118963644 -1.82831540133043 -0.892949969596599
Mthfr -3.22266415445671 -5.88639457759936 -0.0429942478497531 -0.392554182912332 1.55478756171264
Arfrp1 -7.64790698953338 3.9423929721581 0 -0.917514300354133 -2.23802542468527
Ccdc177 1.54207932062129 2.99214786483323 -0.0914705716175467 0.653612242488443 0.185962822107428
Il17re 2.42855619645784 1.90785977972439 -1.22959816416048 0.880588121295588 0.829418174979615
Tsga8 2.4212186238889 0.725534843875625 -0.0337982644046473 0.93791383814682 0.0784315267516905
Cyb5r1 2.45906878198373 0.593563842190646 -0.920570820656813 2.4014304566409 0.455802050186262
Cwc15 2.07144414047598 -0.624376814657977 -0.0095352019545963 1.58845401309236 0.192774703576021
Cyr61 -1.1466162899579 -3.58854810065696 -0.0722087425507322 -0.178650699397757 0.101975973001486
Actn1 -1.06443976279519 -1.07608575037961 0.214574434456458 0.611793089552494 -0.165909598044053
Cpxm1 -3.35137276011016 0.0284693343354169 1.37804728161832 0.828797123455199 1.71357226279325
Eif1ad -6.88743434998174 0.895711685898606 0.927371598629697 -0.429055274047514 -2.29042395629141
Emc10 1.05563666142353 -1.12338086826989 -0.180687718638502 0.106946429771612 0.943853744108828
Klhl41 1.83029317944179 0.504558783572594 0.356814219268406 1.96002126777709 -0.101095896490752
Dpysl3 0.188006332917219 4.06167223657116 0.109592836825065 -0.0654711588590517 -0.0765253502615014
Xpo4 -4.69218240537228 -3.64765976916951 -0.0556461319172776 -0.102329563535157 0.410863249953008
E230008N13Rik -6.90158520376857 -2.12438378284047 -2.23335752788715 -0.490768378214773 0.938997043078918
Rrp1 1.54926821217862 -4.13189044157525 0.475551401417843 1.69678285176245 -1.14558734967194
Rmdn2 3.49430312144398 -0.435565523294347 -0.125923468212347 -0.924033669316909 1.52442778279337
Ccdc87 0.622740570360924 -1.38955023139507 0.692919680954139 1.0657142022241 0.456385637578545
Flywch2 -1.93588248290593 -5.04489360758311 -0.0765516203843569 0.325017934401655 1.32550089530626
Gpha2 -1.54868777915468 4.33573533345779 0.757684911904713 0.528490843730618 -0.37380703299329
Nudt12 -2.41907171240754 0.245675905362562 -0.0121863662180779 0.924758619012833 0.129323215094117
Ppfibp2 -6.92968328212713 1.86133650276263 -0.0711568315480816 0.194716451980581 -0.46850104137845
Anapc1 -4.5301286369855 -3.66541945905429 -1.56497599790727 0.687681732323334 2.99122510837565
Recql5 -0.41103304325118 0.141458069313534 0.114786848926455 -0.132778137033527 -0.713933925510221
Hdhd2 -5.12022008318446 2.394914460492 2.94571272509435 0.0293788609790925 -2.29986627399508
4930415O20Rik 3.31866679660433 5.79612759608934 -0.759465614140523 -1.37255870599376 0.790656832785309
Ccdc85b 1.57024047203057 -1.28419755159693 0.370659724240555 -0.565012883802343 -0.344147293988202
Tex33 -0.792421227530674 0.0701798561506262 0.0436405051653346 -0.414612267666797 -0.0832046904748899
Star -6.96825909124492 4.18972352634921 0.320115625268594 -0.691558683423345 0.895356881394645
Pkd1l2 0.402082733582055 -0.0313383861283032 0.0791874166640453 -0.0879519602333327 -0.152017787040679
Ocm 4.61909678424382 1.15898958671324 0.0338752102923024 0.293858546368934 -0.0699444097942529
Tmem174 2.07332058314453 -0.635606165409633 0.163349893410979 -0.358352349145556 1.00266793446084
Rbm8a 1.4294614981437 3.90770376421273 -0.10648720616381 0.588932686935901 0.0799781098721594
Psmc1 2.04364234398091 1.33741555011305 -0.21593795044863 0.381460832553004 -1.01215880786177
2310079G19Rik -0.50790431365948 -4.1809957405448 0.10380087353455 0.123527803959652 0.119816706031885
Efcab4a -3.41740775763428 -2.11105736730596 0.587419351664546 0.638001960675643 -0.0798182528759916
Abcg4 1.4740060417351 4.21930773191532 0.377347215497307 -0.711908542908769 -0.469520247621867
Cntln -2.94033896372154 -0.239423162127737 0.587597540555888 0.263956357272572 -0.582046972874636
Fanci -0.837207371688289 -4.8655152069096 0.35766305179184 -0.165279321297433 0.00195677680389426
Mrgprf -2.39318524999851 -0.244010075705503 1.41501250280127 0.778679716445431 0.157295643502457
9130401M01Rik -4.70111788938495 -0.223298847255723 0.411130891438047 0.0326136211348792 -0.587810950516998
Atp13a2 0.435959483084039 2.80422602458572 -0.02589286003751 1.67571776462196 0.0114549365682162
Slc47a2 1.81061887543899 2.80385069323865 -0.0139851121596309 -0.838300523653839 -0.0582460028844216
Spata2l -1.59570133156551 -1.95118350529934 0.0360848493147221 -0.632772216334485 0.00378913272933048
Map3k1 -1.38924022129607 1.42570405782032 -0.150256716985221 -0.215042395840292 0.344420223098756
Gm5531 -5.24123922447245 -4.29519274706175 -0.640249262043818 0.0206499184387766 -0.347668915532011
Ttll3 -0.243579491000176 0.00433380667140693 0.180160624352415 -0.177145825519961 -0.0720846970920466
Bmp15 -3.59862597054215 -3.22985017100634 -0.359109034541286 0.604335005700174 0.50495973594366
9030624J02Rik -5.03561222304529 2.54921800656391 -0.04615537691394 -0.103283848022555 -0.541158613116029
Eps15 1.8586809425069 1.91046914564603 0.377299810495582 -0.288982114998352 0.495961457335019
Rilpl2 0.465194631973826 3.94427165687993 0.0757357237516314 0.687443078665634 -0.0852786669969401
Sars -3.65914069387862 -1.29616238529504 -1.36956377175985 0.144008365393266 0.714165520462741
Med23 -2.07852985578509 -0.676744550726432 0.269773134176957 -0.165979706957618 0.522548069864913
Ptprg -1.57189022681487 4.5648098951986 -0.0309703174556994 0.510423161198445 0.10306822873769
Ppargc1b -7.25808764190296 0.592453430419862 -0.61713675933771 0.494463447386103 0.478523014692997
Trpc2 0.758523513368785 -7.56597231154163 -0.0654556025813067 0.289495053335389 0.704069736503985
Setd4 3.07133562008649 4.32787221529111 -1.57727839524886 0.980228573011499 0.581065967781349
Hdgfrp3 0.654107981767434 0.877328717445306 -0.279329177255696 0.566386263553037 1.03734118560586
Nell2 -1.62341993675619 0.535951696320093 -0.264715728328566 0.00117940602927082 0.118610543004456
S100a13 -1.47735184798102 -5.24784071319379 0.545898082226885 0.72565584896723 0.634600946133733
Tm2d3 -1.26759602736731 1.67188377707346 0.385767372642518 1.22854862188931 0.928086511115827
Vsig8 0.66328775365887 -1.70603367959926 0.503726919132378 1.17256295467307 -0.88690597038438
Cnih4 0.73771050143911 -1.44558538333735 0.046736380590309 -0.570967940204448 0.277648478489964
Tchh 2.21532181868264 6.9373409565221 -0.0344622988382901 0.0343947548793561 2.340824166872
Cubn -0.396412735252523 -1.0347621282179 0.0216600191563191 -0.13807591733358 0.0406935346962729
Stoml2 -7.37620450212454 -0.0862123637206994 1.97416162617942 -1.4217916089409 -0.298808465725684
Il22 1.66117492022206 -0.827014324452493 -0.118809140947313 0.0385940752597836 0.241388757673006
Klhl38 1.60718732740074 0.470703744169709 0.477263373182629 0.607459431029526 0.369805679157555
Zbtb22 1.71795829712319 -0.6326336885152 0.66130023440196 0.0114014737457032 1.78349795638321
Nppc 1.75976591565302 0.85127972268384 0.105366879462589 1.1354507657256 -0.161565425615145
Zfp707 -1.82000557528049 -4.19384634820078 0.599662136020494 0.20940279873095 -1.15158884973682
Hoxb13 -1.07481439935834 3.06984257509988 -0.340572369933941 0.258283168951008 -0.00689167346407656
Pacs1 1.39126969041918 0.110673099976137 0.0372186080142945 -0.525304240481684 0.13170175519787
Vash2 3.40599348219563 3.53379169524114 2.15014573165218 -0.404617625532402 -0.914770482967691
Asap3 0.575736749496409 -3.14608318589467 -0.257290857614151 0.704746608271529 0.766444828661428
0610010K14Rik -0.140047784680023 5.27538692298134 -0.0612443931857109 -0.0447073485492649 0.0560002639270432
Eln -5.00598273613717 3.84617703534395 -0.802083305576868 0.780110472927284 0.761435192492224
Upk3bl -1.69672637138911 3.12621748940237 1.24499633512141 0.152696208322659 -0.356428757797726
Zbtb38 0.748190053271542 -1.15115620470141 0.0979146061791669 0.834118676757556 0.0324171670834533
Ube2i 3.16142935599095 4.01178398830066 2.99324190124052 0.845527932231017 4.43231331148965
Fabp12 1.73633371606164 0.479624133749431 -0.79461154995949 1.61888012471889 0.701918555214479
Ippk -6.58123171603563 -4.41975720944221 -0.856936013880768 4.91356064525643 0.975987699749276
Trpv4 -1.59718906546494 3.28416218361712 -0.00283752778662173 0.0784694210969554 0.102394515447256
Ap3m2 -1.37797625261438 1.17669783251345 -0.240059637005012 0.950621943337919 1.34198643675321
Ldb3 -0.461675706769726 0.277163790800731 0.18774459591054 0.605073571571858 -0.896890944614507
Zfp106 -7.04463288113243 5.36784548583978 -0.245594052376295 -0.349719299982542 1.29470236426136
Triml1 -5.91758696082906 0 -0.615468224463501 0.0111842422101571 -0.314198237539225
A330021E22Rik -0.46388145998294 -1.03893897805733 0.347569860122793 0.66074842873469 -0.226966682434958
Lrrc59 -1.64800680357192 -5.63066528715506 0.183867511165216 -0.215078583552862 -0.904950715831585
Ephx4 -0.219659058849225 0.888983626331833 0.120230274443508 0.151699573487062 -0.134214591159594
Sav1 -2.41002609292982 2.91615644880603 0.269462998309953 0.6993625996972 -0.309476015965306
Tbc1d5 -7.59380246806004 0.845484370705549 0 0.945371014482306 -5.26110367090229
Oog3 -6.27345481079997 4.43883295750758 0.122509106728201 -0.653834044601855 -1.99101722987783
Vmn1r185 0.358683704002045 -0.996173108756814 -0.455589136313454 -0.436950661299415 1.14649204863306
Tex38 0.908796059025815 -0.685303032626641 0.349047735846224 0.0780665332826066 0.461924291562435
Sepp1 3.18102076174152 -0.734617231417677 -1.37826478326646 -0.142252301399763 0.194842954387255
Gins4 1.69986685461039 -0.882927723272734 -0.590535830992442 4.11192795653593 -0.246032618150349
Lipm 3.49786670403796 5.22728189960768 0.216017418235797 -0.184799146227788 0.361434817859064
Dtnbp1 -2.38746831453038 -5.11752815459542 -0.0878334730681511 -0.419568013061725 -0.491375350632456
4930578C19Rik -4.00664687205791 -3.4620511477012 -0.207665837042694 0.0288748656149334 0.432972314715327
Utp11l 1.5772543215356 -0.000221477684629229 -1.18956707786944 0.364979387332816 -1.05838936663458
Fam46a 0.212666554849191 -1.68811206061706 0.0888425092420122 0.920190125270233 0.000751351193750733
Ddn -0.519840279108971 -0.954428641321451 -0.271851996711984 0.955769877886666 0.28454477615441
F13a1 -6.90365119076941 -0.568247763993483 -0.0663806569533351 -0.242346444517902 -0.542056585069389
2610020H08Rik -7.21114557506529 -1.72596182440596 -0.738781017499887 4.43221543922085 1.36588084425069
Slc6a11 0.254844581795908 -0.359831839755196 -0.0448872315004744 0.616309812685911 0.318704300943184
Gm996 3.51466231791034 3.99203263665799 -0.856510228343323 -1.0958841756842 1.74566880983547
Ung -4.21174911720601 -2.85750020973564 0.013998298958024 -0.462388542015427 0.143573098080231
Pnldc1 1.82410775893673 -0.0493911744863681 0.212758546718523 0.428544749061201 0.39835460670331
Ift20 -0.168637458275381 -3.69818616669515 -0.0199948582448305 0.0656923428328285 -0.10221003730743
Nsun5 -0.865335651165404 0.786487797965124 -0.0784991705780821 0.335747253740533 -0.0059328468333823
Syn2 -0.308745419022014 -3.69336284882986 -0.280423625374273 0.1855435513819 0.0747835927108156
Upf3a -2.80040521273873 3.19020617387605 0.469439060137227 1.44048630859557 2.97429394169702
Krtap3-1 -1.81232727014893 -0.078734525640964 -0.053758564468176 0.0486708187901899 0.365734758663373
Txlnb -2.22112331685569 -3.81704087084736 -0.165848395742846 -0.34965407485213 -0.379821823420521
Dnajc5 0.9206410927307 -1.04351078334532 -0.0144348056067915 -0.0714142630048278 0.154603528348715
Slc36a4 1.09035858130081 0.287821794293106 1.043124915148 3.81352459983706 -2.37850298335808
Dos 2.26280392007569 -2.73024416228181 -0.030003061418689 -0.131532758557545 0.170856437176002
Pon3 1.51294223287638 2.25738824837925 -0.221648049213795 -0.0888043958658868 0.960821506583236
Kif13a -0.432068269177341 1.04857757223698 -0.056779088877396 -0.304300224724221 0.0720195884420725
Fbp2 -1.58337881246398 2.75411659357991 -0.256178948811206 -0.085264279560855 1.66590688686019
Cyp4v3 0.976325552435758 -0.782607296550919 0.179107713713213 0.760623623149348 0.406907494646799
Snrpc -1.53481786880073 -2.18121839891059 0.430885791955665 0.459673490083582 -0.268539448545758
Cyp17a1 -3.15026828653721 3.91532387736768 -1.42745169209861 -0.414287467322407 -1.02967238745974
Ccdc129 -7.30269121397545 0 0.691811228832863 1.98775145346375 2.04964085349392
Vmn1r54 4.11072990851375 3.14093219594565 2.31311755819992 1.34035254589842 0.458404392047717
Pgrmc1 -0.613036399940418 -1.66962569325012 -0.314170150591414 0.168653073591989 -0.144265203885157
Mbd6 1.53499779274893 3.27890805827172 1.51900674659817 0.958766022925199 0.129922368842986
Ptgfrn 5.16974449760498 1.62156267592318 0.0737174342731704 0.780068592277524 0.230600894348
Trmt5 1.2844423896396 1.69463760391665 0.226397062596709 0.207815542392257 0.261714544315581
Rdh10 3.35754221584045 -2.71082696767421 1.17804863748483 -0.580591390694873 -3.13189125094017
Apol11b -0.498183912367761 -3.17664877445661 0.0771380328503331 0.0257584309508988 -0.0713798044792285
Lhcgr -1.10946443292955 3.71895035964309 -0.0285670303255086 0.462915718886072 0.03379345636981
Chd1l -3.34114598974404 0.300541726813295 0.99559008194865 2.29856433732753 -1.42528172819223
Ap1g2 -0.517795803983017 0.0689747415946073 -0.121220783969812 -0.118142364101805 0.594263811989692
Hoxc12 -5.0646814162798 3.64517833212318 0.071192530702518 0.0474181401293419 -0.190120188241936
Ryr2 -3.42443932149772 3.9122262978479 1.28618429736073 1.4340908661456 -0.569717747174353
Efcc1 0.660839276750001 -1.91391022105575 -0.0481199512616385 0.410126380048841 0.0315927909323482
Mms19 2.26624864191009 0.948191093330378 0.451476237400166 -1.80203982285595 -0.590498549642179
Narf 2.12345998497327 -1.24242835350184 -1.6078267670276 1.02930985569711 0.623998088179082
Dlg4 -0.343248912008447 -1.97412744586515 -0.0761137556206093 0.342833177002149 -0.0859222488057227
Mogat2 -0.468246302591378 3.58046159462495 -0.11044156590589 0.638623733131333 0.0910324466795186
Mrps31 -2.73691790870697 4.04285607802367 -0.280458131312017 -0.305512777054791 0.029255659609899
Zfyve26 -1.56154099504287 0.949591862657875 -0.205740636477149 -0.230844556575935 -0.0182067328991699
Tbca -0.382553780833806 -0.0778024486726128 0.258016702510604 -0.0292027656636582 -0.149061391594288
Mapk8 -7.31716965460542 3.34902297050614 -0.977758059484997 -0.543237462260703 0.561413107658651
Heatr3 -0.815505567287968 1.10938453216293 0.341246355659989 -0.194451182683323 -0.446962167042277
Olig2 -0.918874084124652 -2.8735991241386 0.110365989058756 -0.0271327185438072 -0.0299714861678946
Wnt10b -0.88246880451237 1.41678086659773 0.239414679768215 0.0345494543088963 -0.487028547393427
Tpmt -2.01871682865783 -4.30475982402686 0.822175251159354 -0.407655098261246 0.912702106915369
Nol4 -3.99276155008558 0.35653057316136 1.4558593707203 0.0987972995298833 -1.70159300538716
2310061I04Rik -2.80358265114283 -0.580689740408614 -0.443876077502192 0.907041877854523 2.84108285564063
Zmym5 -8.21371226281622 0 0 0 -1.86819092887528
Fam186b 0.72856664261078 0.473523802387789 0.0856425214348162 0.311311755731507 -0.055700812596078
Gabrb3 -2.51473690140076 -0.953405905445184 -0.680804949259837 0.715917320577821 -0.31614267813048
Cpd -2.66355443756457 4.43308285146615 -0.306397072113095 0.488811412589543 0.0780516167548205
Brwd3 1.00684514507263 -1.08116795360522 0.138856704980313 1.15159634771692 -0.0306747208136921
Ep400 -0.373971278821408 -2.30115623230932 0.548946501483588 0.0622573064874231 -0.413999454927843
Mast3 -0.187545886937761 3.70721379923351 0.0835717146578204 0.336406287011415 -0.0305636309027412
Psme3 -1.69321806189012 2.93334524756829 0.258793272569904 2.73145817996691 -0.265078131662241
Cdk4 1.61927090923 4.82637525835596 -0.337673240610289 0.165764266643097 1.97849289379102
H3f3b 4.35542215127366 1.65321538774052 1.33684421761388 -1.54166659216281 -0.207928151092945
Dera 0.563635253760897 -0.92094261689502 -0.360580807786221 -0.350773354781471 0.0202475289426657
Ddr2 -1.72715956722728 -1.25306434990144 -0.949971966577009 0.0450029416185496 -0.923836046235599
Rraga -2.47956458252582 2.75262852866175 0.35879480093849 0.131996336742427 0.856582222095113
Tmprss13 -6.98009254033214 -1.65738870489186 -0.208827960979602 1.75275694656331 -3.14644662664404
Ear5 -8.0184964320375 0 1.66101348100895 -2.68424021225839 -1.80145639139677
Rab21 -7.4246116027814 4.16677332956325 0.596101022618506 0.0853055619956483 5.94345943231879
Lrdd 1.59130916974352 5.82056798492549 0.335042954766827 1.69619836412734 -0.879892316978973
Plekhg6 -5.37744016202 1.89020097528825 -0.19959424962289 -0.547708777659812 -0.87535167687108
Gpr123 -0.773200831221517 -0.0290930914683399 -0.104258198749236 -0.124809570313287 0.0852854061356613
Pou6f1 0.4944327812225 -2.02101058046416 0.0229795436587476 0.838774471962504 -0.129126231373865
Nol6 -2.71843651203653 1.17736020775838 0.00829225242979872 0.712254834162465 -0.20094112543785
Idi1 -1.47495190694428 -0.311966290587633 1.26133145698906 -0.34089618535474 0.083076269517285
Scgb2b19 -3.43615032444583 1.19824374733372 2.19020771238358 1.69815818737753 -1.9552105741222
Pms1 -1.64851450105157 1.74258357149683 0.159810712785657 1.60309061325609 0.361971987675414
2610507B11Rik -1.04695413184273 -0.678621546341205 0.374603576323403 1.60094976848878 0.2793176657973
Tmem11 -3.24947678661897 -3.72293100604674 -0.357372680926054 0.465455719213742 0.201430792509043
Meox2 0.327588288677105 -0.909520141651427 -0.0596962105657537 0.0426983138382042 0.0466935399774624
Zdhhc24 0.473667525832804 4.02280281356155 -0.0390226950518053 0.186166856963135 -0.0360080194112993
Il33 3.37795528519073 -0.417329129333057 0.0710715330800896 -0.789752134489663 0.685595014595829
Ctf2 2.5358822412675 -1.74645973534109 0.799627870779555 -0.556739685175966 -1.77330954633302
Syt3 -0.162753841357184 3.21050108757064 0.0616460127807665 0.330568919536489 -0.168701285305274
1700029I15Rik -0.264021329578917 -0.0746603031695873 0.232708741830381 -0.071000052128542 0.11587527423404
Rhou -6.62502608580443 1.06002258047872 0.0671067163470344 1.81585144801318 -7.67572395171001
Chtf8 3.94526090462674 2.1132642404651 -0.853629639908461 1.37378339935865 -0.682782170596962
Arcn1 6.91169872490412 3.02752854869908 -2.05428222231336 -0.366107108898971 1.86041512705002
Krtap13-1 -0.371254472981827 -4.86556870713727 0.165064724403725 0.0914438965554779 -0.186822250087366
Gfi1 -0.593565678705974 3.09799653008808 0.0034117357223736 0.440383428718692 -0.0969096361734454
Snap29 -0.284298803762757 2.4329488846618 -0.0159765012894812 0.193885108748775 0.06332110388813
Dynap -7.89201065119993 -0.85210564409608 0 -1.21473937493303 1.3167313247112
Vmn1r183 -7.15482859776753 3.23845740246155 1.57455305150604 -1.70587244987226 -0.68484040776882
[truncated: 16,235 more rows]
