# Supplementary material for: Genome-wide CRISPR Screens in T Helper Cells Reveal Pervasive Crosstalk between Activation and Differentiation
Source: Cell. 2019 Feb 7;176(4):882–896.e18. doi: 10.1016/j.cell.2018.11.044 (PMC6370901; doi:10.1016/j.cell.2018.11.044)
Supplement: Data S2. Processed Data from All the Steps of the Analysis, Related to Figure 1 [file mmc2.zip › supplemental data/motif analysis/Stat6_SRX021632_homer/homerResults/motif10RV.motif]

>TGACGTCABN	15-NVTGACGTCA	7.194309	-507.203767	0	T:1796.0(7.10%),B:745.5(3.09%),P:1e-220
0.017	0.011	0.001	0.971
0.050	0.001	0.828	0.121
0.822	0.038	0.119	0.021
0.063	0.763	0.048	0.126
0.216	0.087	0.669	0.028
0.001	0.109	0.001	0.889
0.108	0.855	0.023	0.014
0.878	0.001	0.017	0.104
0.156	0.275	0.234	0.335
0.219	0.262	0.273	0.246
